# Supplementary material for: Iodine Clusters in the Atmosphere I: Computational Benchmark and Dimer Formation of Oxyacids and Oxides
Source: ACS Omega. 2024 Jul 9;9(29):31521–32. doi: 10.1021/acsomega.4c01235 (PMC11270685; doi:10.1021/acsomega.4c01235)
Supplement: Supplementary file 2 — ao4c01235_si_002.zip [file ao4c01235_si_002.zip]

Archive with 1,085 entries (1,072 files):
- SI_zip/
- SI_zip/.DS_Store
- __MACOSX/SI_zip/._.DS_Store
- SI_zip/geometry_differences/
- __MACOSX/SI_zip/._geometry_differences
- SI_zip/basis_extrapolation/
- __MACOSX/SI_zip/._basis_extrapolation
- SI_zip/geometry_differences/I2O5.txt
- __MACOSX/SI_zip/geometry_differences/._I2O5.txt
- SI_zip/geometry_differences/I2O4.txt
- __MACOSX/SI_zip/geometry_differences/._I2O4.txt
- SI_zip/geometry_differences/HOIO.txt
- __MACOSX/SI_zip/geometry_differences/._HOIO.txt
- SI_zip/geometry_differences/relativistic/
- __MACOSX/SI_zip/geometry_differences/._relativistic
- SI_zip/geometry_differences/I2O4/
- __MACOSX/SI_zip/geometry_differences/._I2O4
- SI_zip/geometry_differences/I2O5/
- __MACOSX/SI_zip/geometry_differences/._I2O5
- SI_zip/geometry_differences/HOIO2/
- __MACOSX/SI_zip/geometry_differences/._HOIO2
- SI_zip/geometry_differences/HOIO/
- __MACOSX/SI_zip/geometry_differences/._HOIO
- SI_zip/geometry_differences/HOIO2.txt
- __MACOSX/SI_zip/geometry_differences/._HOIO2.txt
- SI_zip/basis_extrapolation/1ip1eda-001000001_1_222.xyz
- __MACOSX/SI_zip/basis_extrapolation/._1ip1eda-001000001_1_222.xyz
- SI_zip/basis_extrapolation/2ica-2000_1_823.xyz
- __MACOSX/SI_zip/basis_extrapolation/._2ica-2000_1_823.xyz
- SI_zip/basis_extrapolation/FULL_CALC_MIN.pkl
- __MACOSX/SI_zip/basis_extrapolation/._FULL_CALC_MIN.pkl
- SI_zip/basis_extrapolation/1it1msa-00011_1_644.xyz
- __MACOSX/SI_zip/basis_extrapolation/._1it1msa-00011_1_644.xyz
- SI_zip/basis_extrapolation/1ica1dma-100000100_1_994.xyz
- __MACOSX/SI_zip/basis_extrapolation/._1ica1dma-100000100_1_994.xyz
- SI_zip/basis_extrapolation/1isa1fa-01001_1_977.xyz
- __MACOSX/SI_zip/basis_extrapolation/._1isa1fa-01001_1_977.xyz
- SI_zip/basis_extrapolation/1ip1msa-00101_1_870.xyz
- __MACOSX/SI_zip/basis_extrapolation/._1ip1msa-00101_1_870.xyz
- SI_zip/basis_extrapolation/1ma.xyz
- __MACOSX/SI_zip/basis_extrapolation/._1ma.xyz
- SI_zip/basis_extrapolation/1ica1msa-10001_1_898.xyz
- __MACOSX/SI_zip/basis_extrapolation/._1ica1msa-10001_1_898.xyz
- SI_zip/basis_extrapolation/1ica1eda-100000001_2_751.xyz
- __MACOSX/SI_zip/basis_extrapolation/._1ica1eda-100000001_2_751.xyz
- SI_zip/basis_extrapolation/quadruple.txt
- __MACOSX/SI_zip/basis_extrapolation/._quadruple.txt
- SI_zip/basis_extrapolation/quadruple/
- __MACOSX/SI_zip/basis_extrapolation/._quadruple
- SI_zip/basis_extrapolation/1isa1dma-010000100_2_173.xyz
- __MACOSX/SI_zip/basis_extrapolation/._1isa1dma-010000100_2_173.xyz
- SI_zip/basis_extrapolation/1dma.xyz
- __MACOSX/SI_zip/basis_extrapolation/._1dma.xyz
- SI_zip/basis_extrapolation/1isa1w-01001_1_855.xyz
- __MACOSX/SI_zip/basis_extrapolation/._1isa1w-01001_1_855.xyz
- SI_zip/basis_extrapolation/1isa1ip-0110_1_546.xyz
- __MACOSX/SI_zip/basis_extrapolation/._1isa1ip-0110_1_546.xyz
- SI_zip/basis_extrapolation/2isa-0200_1_620.xyz
- __MACOSX/SI_zip/basis_extrapolation/._2isa-0200_1_620.xyz
- SI_zip/basis_extrapolation/1isa1nta-01001_1_509.xyz
- __MACOSX/SI_zip/basis_extrapolation/._1isa1nta-01001_1_509.xyz
- SI_zip/basis_extrapolation/1ica1tma-100000010_1_858.xyz
- __MACOSX/SI_zip/basis_extrapolation/._1ica1tma-100000010_1_858.xyz
- SI_zip/basis_extrapolation/1ica1ma-100001000_1_501.xyz
- __MACOSX/SI_zip/basis_extrapolation/._1ica1ma-100001000_1_501.xyz
- SI_zip/basis_extrapolation/1ica1am-100010000_1_415.xyz
- __MACOSX/SI_zip/basis_extrapolation/._1ica1am-100010000_1_415.xyz
- SI_zip/basis_extrapolation/1ica1isa-1100_1_900.xyz
- __MACOSX/SI_zip/basis_extrapolation/._1ica1isa-1100_1_900.xyz
- SI_zip/basis_extrapolation/1isa1msa-01001_1_317.xyz
- __MACOSX/SI_zip/basis_extrapolation/._1isa1msa-01001_1_317.xyz
- SI_zip/basis_extrapolation/1ica.xyz
- __MACOSX/SI_zip/basis_extrapolation/._1ica.xyz
- SI_zip/basis_extrapolation/1ip1tma-001000010_1_336.xyz
- __MACOSX/SI_zip/basis_extrapolation/._1ip1tma-001000010_1_336.xyz
- SI_zip/basis_extrapolation/1ip1w-00101_1_915.xyz
- __MACOSX/SI_zip/basis_extrapolation/._1ip1w-00101_1_915.xyz
- SI_zip/basis_extrapolation/1it1ma-000101000_1_691.xyz
- __MACOSX/SI_zip/basis_extrapolation/._1it1ma-000101000_1_691.xyz
- SI_zip/basis_extrapolation/triple.txt
- __MACOSX/SI_zip/basis_extrapolation/._triple.txt
- SI_zip/basis_extrapolation/1isa1am-010010000_2_136.xyz
- __MACOSX/SI_zip/basis_extrapolation/._1isa1am-010010000_2_136.xyz
- SI_zip/basis_extrapolation/output
- __MACOSX/SI_zip/basis_extrapolation/._output
- SI_zip/basis_extrapolation/1it1am-000110000_1_795.xyz
- __MACOSX/SI_zip/basis_extrapolation/._1it1am-000110000_1_795.xyz
- SI_zip/basis_extrapolation/1fa.xyz
- __MACOSX/SI_zip/basis_extrapolation/._1fa.xyz
- SI_zip/basis_extrapolation/1sa.xyz
- __MACOSX/SI_zip/basis_extrapolation/._1sa.xyz
- SI_zip/basis_extrapolation/1it1nta-00011_1_676.xyz
- __MACOSX/SI_zip/basis_extrapolation/._1it1nta-00011_1_676.xyz
- SI_zip/basis_extrapolation/1ica1w-10001_2_610.xyz
- __MACOSX/SI_zip/basis_extrapolation/._1ica1w-10001_2_610.xyz
- SI_zip/basis_extrapolation/double.txt
- __MACOSX/SI_zip/basis_extrapolation/._double.txt
- SI_zip/basis_extrapolation/1w.xyz
- __MACOSX/SI_zip/basis_extrapolation/._1w.xyz
- SI_zip/basis_extrapolation/1it1eda-000100001_1_419.xyz
- __MACOSX/SI_zip/basis_extrapolation/._1it1eda-000100001_1_419.xyz
- SI_zip/basis_extrapolation/1it1tma-000100010_1_951.xyz
- __MACOSX/SI_zip/basis_extrapolation/._1it1tma-000100010_1_951.xyz
- SI_zip/basis_extrapolation/1ica1it-1001_1_430.xyz
- __MACOSX/SI_zip/basis_extrapolation/._1ica1it-1001_1_430.xyz
- SI_zip/basis_extrapolation/1it1dma-000100100_1_737.xyz
- __MACOSX/SI_zip/basis_extrapolation/._1it1dma-000100100_1_737.xyz
- SI_zip/basis_extrapolation/1it.xyz
- __MACOSX/SI_zip/basis_extrapolation/._1it.xyz
- SI_zip/basis_extrapolation/1isa1sa-01001_1_997.xyz
- __MACOSX/SI_zip/basis_extrapolation/._1isa1sa-01001_1_997.xyz
- SI_zip/basis_extrapolation/1ip1dma-001000100_1_195.xyz
- __MACOSX/SI_zip/basis_extrapolation/._1ip1dma-001000100_1_195.xyz
- SI_zip/basis_extrapolation/1ica1nta-10001_1_51.xyz
- __MACOSX/SI_zip/basis_extrapolation/._1ica1nta-10001_1_51.xyz
- SI_zip/basis_extrapolation/1ip.xyz
- __MACOSX/SI_zip/basis_extrapolation/._1ip.xyz
- SI_zip/basis_extrapolation/1tma.xyz
- __MACOSX/SI_zip/basis_extrapolation/._1tma.xyz
- SI_zip/basis_extrapolation/1ica1ip-1010_1_673.xyz
- __MACOSX/SI_zip/basis_extrapolation/._1ica1ip-1010_1_673.xyz
- SI_zip/basis_extrapolation/1ip1it-0011_1_963.xyz
- __MACOSX/SI_zip/basis_extrapolation/._1ip1it-0011_1_963.xyz
- SI_zip/basis_extrapolation/1isa1eda-010000001_2_199.xyz
- __MACOSX/SI_zip/basis_extrapolation/._1isa1eda-010000001_2_199.xyz
- SI_zip/basis_extrapolation/1ip1ma-001001000_1_69.xyz
- __MACOSX/SI_zip/basis_extrapolation/._1ip1ma-001001000_1_69.xyz
- SI_zip/basis_extrapolation/1isa1it-0101_1_756.xyz
- __MACOSX/SI_zip/basis_extrapolation/._1isa1it-0101_1_756.xyz
- SI_zip/basis_extrapolation/double/
- __MACOSX/SI_zip/basis_extrapolation/._double
- SI_zip/basis_extrapolation/2ip-0020_1_530.xyz
- __MACOSX/SI_zip/basis_extrapolation/._2ip-0020_1_530.xyz
- SI_zip/basis_extrapolation/1eda.xyz
- __MACOSX/SI_zip/basis_extrapolation/._1eda.xyz
- SI_zip/basis_extrapolation/1it1w-00011_1_199.xyz
- __MACOSX/SI_zip/basis_extrapolation/._1it1w-00011_1_199.xyz
- SI_zip/basis_extrapolation/1msa.xyz
- __MACOSX/SI_zip/basis_extrapolation/._1msa.xyz
- SI_zip/basis_extrapolation/1it1fa-00011_1_849.xyz
- __MACOSX/SI_zip/basis_extrapolation/._1it1fa-00011_1_849.xyz
- SI_zip/basis_extrapolation/1it1sa-00011_1_791.xyz
- __MACOSX/SI_zip/basis_extrapolation/._1it1sa-00011_1_791.xyz
- SI_zip/basis_extrapolation/1isa1ma-010001000_2_306.xyz
- __MACOSX/SI_zip/basis_extrapolation/._1isa1ma-010001000_2_306.xyz
- SI_zip/basis_extrapolation/1nta.xyz
- __MACOSX/SI_zip/basis_extrapolation/._1nta.xyz
- SI_zip/basis_extrapolation/1ica1sa-10001_1_331.xyz
- __MACOSX/SI_zip/basis_extrapolation/._1ica1sa-10001_1_331.xyz
- SI_zip/basis_extrapolation/1ip1sa-00101_2_837.xyz
- __MACOSX/SI_zip/basis_extrapolation/._1ip1sa-00101_2_837.xyz
- SI_zip/basis_extrapolation/1isa1tma-010000010_2_677.xyz
- __MACOSX/SI_zip/basis_extrapolation/._1isa1tma-010000010_2_677.xyz
- SI_zip/basis_extrapolation/triple/
- __MACOSX/SI_zip/basis_extrapolation/._triple
- SI_zip/basis_extrapolation/1ica1fa-10001_1_998.xyz
- __MACOSX/SI_zip/basis_extrapolation/._1ica1fa-10001_1_998.xyz
- SI_zip/basis_extrapolation/1am.xyz
- __MACOSX/SI_zip/basis_extrapolation/._1am.xyz
- SI_zip/basis_extrapolation/2it-0002_1_895.xyz
- __MACOSX/SI_zip/basis_extrapolation/._2it-0002_1_895.xyz
- SI_zip/basis_extrapolation/1ip1am-001010000_1_836.xyz
- __MACOSX/SI_zip/basis_extrapolation/._1ip1am-001010000_1_836.xyz
- SI_zip/basis_extrapolation/1ip1nta-00101_1_381.xyz
- __MACOSX/SI_zip/basis_extrapolation/._1ip1nta-00101_1_381.xyz
- SI_zip/basis_extrapolation/1isa.xyz
- __MACOSX/SI_zip/basis_extrapolation/._1isa.xyz
- SI_zip/basis_extrapolation/1ip1fa-00101_1_567.xyz
- __MACOSX/SI_zip/basis_extrapolation/._1ip1fa-00101_1_567.xyz
- SI_zip/geometry_differences/relativistic/HOIO2/
- __MACOSX/SI_zip/geometry_differences/relativistic/._HOIO2
- SI_zip/geometry_differences/relativistic/HOIO/
- __MACOSX/SI_zip/geometry_differences/relativistic/._HOIO
- SI_zip/geometry_differences/I2O4/qsub.tmp
- __MACOSX/SI_zip/geometry_differences/I2O4/._qsub.tmp
- SI_zip/geometry_differences/I2O4/_4667637.out
- __MACOSX/SI_zip/geometry_differences/I2O4/.__4667637.out
- SI_zip/geometry_differences/I2O4/I2O4_M06-2X_DZ.xyz
- __MACOSX/SI_zip/geometry_differences/I2O4/._I2O4_M06-2X_DZ.xyz
- SI_zip/geometry_differences/I2O4/I2O4_B3LYP_DZ.xyz
- __MACOSX/SI_zip/geometry_differences/I2O4/._I2O4_B3LYP_DZ.xyz
- SI_zip/geometry_differences/I2O4/_4667637.err
- __MACOSX/SI_zip/geometry_differences/I2O4/.__4667637.err
- SI_zip/geometry_differences/I2O4/I2O4_wB97X-D_TZ.xyz
- __MACOSX/SI_zip/geometry_differences/I2O4/._I2O4_wB97X-D_TZ.xyz
- SI_zip/geometry_differences/I2O4/I2O4_PW91_TZ.xyz
- __MACOSX/SI_zip/geometry_differences/I2O4/._I2O4_PW91_TZ.xyz
- SI_zip/geometry_differences/I2O4/I2O4_M06-2X_TZ.xyz
- __MACOSX/SI_zip/geometry_differences/I2O4/._I2O4_M06-2X_TZ.xyz
- SI_zip/geometry_differences/I2O4/compare.txt
- __MACOSX/SI_zip/geometry_differences/I2O4/._compare.txt
- SI_zip/geometry_differences/I2O4/I2O4_PW91_DZ.xyz
- __MACOSX/SI_zip/geometry_differences/I2O4/._I2O4_PW91_DZ.xyz
- SI_zip/geometry_differences/I2O4/I2O4_B3LYP_TZ.xyz
- __MACOSX/SI_zip/geometry_differences/I2O4/._I2O4_B3LYP_TZ.xyz
- SI_zip/geometry_differences/I2O4/I2O4_wB97X-D_DZ.xyz
- __MACOSX/SI_zip/geometry_differences/I2O4/._I2O4_wB97X-D_DZ.xyz
- SI_zip/geometry_differences/I2O5/qsub.tmp
- __MACOSX/SI_zip/geometry_differences/I2O5/._qsub.tmp
- SI_zip/geometry_differences/I2O5/I2O5_B3LYP_DZ.xyz
- __MACOSX/SI_zip/geometry_differences/I2O5/._I2O5_B3LYP_DZ.xyz
- SI_zip/geometry_differences/I2O5/I2O5_M06-2X_TZ.xyz
- __MACOSX/SI_zip/geometry_differences/I2O5/._I2O5_M06-2X_TZ.xyz
- SI_zip/geometry_differences/I2O5/I2O5_wB97X-D_TZ.xyz
- __MACOSX/SI_zip/geometry_differences/I2O5/._I2O5_wB97X-D_TZ.xyz
- SI_zip/geometry_differences/I2O5/I2O5_PW91_DZ.xyz
- __MACOSX/SI_zip/geometry_differences/I2O5/._I2O5_PW91_DZ.xyz
- SI_zip/geometry_differences/I2O5/_4667639.err
- __MACOSX/SI_zip/geometry_differences/I2O5/.__4667639.err
- SI_zip/geometry_differences/I2O5/compare.txt
- __MACOSX/SI_zip/geometry_differences/I2O5/._compare.txt
- SI_zip/geometry_differences/I2O5/I2O5_PW91_TZ.xyz
- __MACOSX/SI_zip/geometry_differences/I2O5/._I2O5_PW91_TZ.xyz
- SI_zip/geometry_differences/I2O5/I2O5_M06-2X_DZ.xyz
- __MACOSX/SI_zip/geometry_differences/I2O5/._I2O5_M06-2X_DZ.xyz
- SI_zip/geometry_differences/I2O5/I2O5_wB97X-D_DZ.xyz
- __MACOSX/SI_zip/geometry_differences/I2O5/._I2O5_wB97X-D_DZ.xyz
- SI_zip/geometry_differences/I2O5/I2O5_B3LYP_TZ.xyz
- __MACOSX/SI_zip/geometry_differences/I2O5/._I2O5_B3LYP_TZ.xyz
- SI_zip/geometry_differences/I2O5/_4667639.out
- __MACOSX/SI_zip/geometry_differences/I2O5/.__4667639.out
- SI_zip/geometry_differences/HOIO2/HOIO2_M06-2X_DZ.xyz
- __MACOSX/SI_zip/geometry_differences/HOIO2/._HOIO2_M06-2X_DZ.xyz
- SI_zip/geometry_differences/HOIO2/qsub.tmp
- __MACOSX/SI_zip/geometry_differences/HOIO2/._qsub.tmp
- SI_zip/geometry_differences/HOIO2/_4667634.out
- __MACOSX/SI_zip/geometry_differences/HOIO2/.__4667634.out
- SI_zip/geometry_differences/HOIO2/_4667634.err
- __MACOSX/SI_zip/geometry_differences/HOIO2/.__4667634.err
- SI_zip/geometry_differences/HOIO2/HOIO2_B3LYP_TZ.xyz
- __MACOSX/SI_zip/geometry_differences/HOIO2/._HOIO2_B3LYP_TZ.xyz
- SI_zip/geometry_differences/HOIO2/HOIO2_PW91_TZ.xyz
- __MACOSX/SI_zip/geometry_differences/HOIO2/._HOIO2_PW91_TZ.xyz
- SI_zip/geometry_differences/HOIO2/HOIO2_wB97X-D_TZ.xyz
- __MACOSX/SI_zip/geometry_differences/HOIO2/._HOIO2_wB97X-D_TZ.xyz
- SI_zip/geometry_differences/HOIO2/HOIO2_ZORA_TZVPP.xyz
- __MACOSX/SI_zip/geometry_differences/HOIO2/._HOIO2_ZORA_TZVPP.xyz
- SI_zip/geometry_differences/HOIO2/HOIO2_DKH_TZVPP.xyz
- __MACOSX/SI_zip/geometry_differences/HOIO2/._HOIO2_DKH_TZVPP.xyz
- SI_zip/geometry_differences/HOIO2/HOIO2_M06-2X_TZ.xyz
- __MACOSX/SI_zip/geometry_differences/HOIO2/._HOIO2_M06-2X_TZ.xyz
- SI_zip/geometry_differences/HOIO2/compare.txt
- __MACOSX/SI_zip/geometry_differences/HOIO2/._compare.txt
- SI_zip/geometry_differences/HOIO2/HOIO2_wB97X-D_DZ.xyz
- __MACOSX/SI_zip/geometry_differences/HOIO2/._HOIO2_wB97X-D_DZ.xyz
- SI_zip/geometry_differences/HOIO2/HOIO2_PW91_DZ.xyz
- __MACOSX/SI_zip/geometry_differences/HOIO2/._HOIO2_PW91_DZ.xyz
- SI_zip/geometry_differences/HOIO2/HOIO2_B3LYP_DZ.xyz
- __MACOSX/SI_zip/geometry_differences/HOIO2/._HOIO2_B3LYP_DZ.xyz
- SI_zip/geometry_differences/HOIO/_4667625.out
- __MACOSX/SI_zip/geometry_differences/HOIO/.__4667625.out
- SI_zip/geometry_differences/HOIO/qsub.tmp
- __MACOSX/SI_zip/geometry_differences/HOIO/._qsub.tmp
- SI_zip/geometry_differences/HOIO/HOIO_B3LYP_DZ.xyz
- __MACOSX/SI_zip/geometry_differences/HOIO/._HOIO_B3LYP_DZ.xyz
- SI_zip/geometry_differences/HOIO/HOIO_ZORA_TZVPP.xyz
- __MACOSX/SI_zip/geometry_differences/HOIO/._HOIO_ZORA_TZVPP.xyz
- SI_zip/geometry_differences/HOIO/HOIO_PW91_DZ.xyz
- __MACOSX/SI_zip/geometry_differences/HOIO/._HOIO_PW91_DZ.xyz
- SI_zip/geometry_differences/HOIO/HOIO_M06-2X_DZ.xyz
- __MACOSX/SI_zip/geometry_differences/HOIO/._HOIO_M06-2X_DZ.xyz
- SI_zip/geometry_differences/HOIO/_4667625.err
- __MACOSX/SI_zip/geometry_differences/HOIO/.__4667625.err
- SI_zip/geometry_differences/HOIO/HOIO_wB97X-D_DZ.xyz
- __MACOSX/SI_zip/geometry_differences/HOIO/._HOIO_wB97X-D_DZ.xyz
- SI_zip/geometry_differences/HOIO/HOIO_B3LYP_TZ.xyz
- __MACOSX/SI_zip/geometry_differences/HOIO/._HOIO_B3LYP_TZ.xyz
- SI_zip/geometry_differences/HOIO/compare.txt
- __MACOSX/SI_zip/geometry_differences/HOIO/._compare.txt
- SI_zip/geometry_differences/HOIO/HOIO_wB97X-D_TZ.xyz
- __MACOSX/SI_zip/geometry_differences/HOIO/._HOIO_wB97X-D_TZ.xyz
- SI_zip/geometry_differences/HOIO/HOIO_M06-2X_TZ.xyz
- __MACOSX/SI_zip/geometry_differences/HOIO/._HOIO_M06-2X_TZ.xyz
- SI_zip/geometry_differences/HOIO/HOIO_PW91_TZ.xyz
- __MACOSX/SI_zip/geometry_differences/HOIO/._HOIO_PW91_TZ.xyz
- SI_zip/geometry_differences/HOIO/HOIO_DKH_TZVPP.xyz
- __MACOSX/SI_zip/geometry_differences/HOIO/._HOIO_DKH_TZVPP.xyz
- SI_zip/basis_extrapolation/quadruple/1isa1tma-010000010_2_677.log
- __MACOSX/SI_zip/basis_extrapolation/quadruple/._1isa1tma-010000010_2_677.log
- SI_zip/basis_extrapolation/quadruple/1ip1sa-00101_2_837.log
- __MACOSX/SI_zip/basis_extrapolation/quadruple/._1ip1sa-00101_2_837.log
- SI_zip/basis_extrapolation/quadruple/1ip1tma-001000010_1_336.inp
- __MACOSX/SI_zip/basis_extrapolation/quadruple/._1ip1tma-001000010_1_336.inp
- SI_zip/basis_extrapolation/quadruple/1ica.inp
- __MACOSX/SI_zip/basis_extrapolation/quadruple/._1ica.inp
- SI_zip/basis_extrapolation/quadruple/1ip1w-00101_1_915.inp
- __MACOSX/SI_zip/basis_extrapolation/quadruple/._1ip1w-00101_1_915.inp
- SI_zip/basis_extrapolation/quadruple/1it1ma-000101000_1_691.inp
- __MACOSX/SI_zip/basis_extrapolation/quadruple/._1it1ma-000101000_1_691.inp
- SI_zip/basis_extrapolation/quadruple/1ica1sa-10001_1_331.log
- __MACOSX/SI_zip/basis_extrapolation/quadruple/._1ica1sa-10001_1_331.log
- SI_zip/basis_extrapolation/quadruple/1nta.log
- __MACOSX/SI_zip/basis_extrapolation/quadruple/._1nta.log
- SI_zip/basis_extrapolation/quadruple/2it-0002_1_895.log
- __MACOSX/SI_zip/basis_extrapolation/quadruple/._2it-0002_1_895.log
- SI_zip/basis_extrapolation/quadruple/1am.log
- __MACOSX/SI_zip/basis_extrapolation/quadruple/._1am.log
- SI_zip/basis_extrapolation/quadruple/1ip1am-001010000_1_836.log
- __MACOSX/SI_zip/basis_extrapolation/quadruple/._1ip1am-001010000_1_836.log
- SI_zip/basis_extrapolation/quadruple/1ip1fa-00101_1_567.log
[truncated: 785 more entries]
