# Supplementary material for: Iodine Clusters in the Atmosphere I: Computational Benchmark and Dimer Formation of Oxyacids and Oxides
Source: ACS Omega. 2024 Jul 9;9(29):31521–32. doi: 10.1021/acsomega.4c01235 (PMC11270685; doi:10.1021/acsomega.4c01235)
Supplement: Supplementary file 2 — ao4c01235_si_002.zip [file ao4c01235_si_002.zip › SI_zip/geometry_differences/I2O5.txt]

I2O5_wB97X-D_TZ.xyz I2O5_B3LYP_DZ.xyz 1.072945e-01
I2O5_wB97X-D_TZ.xyz I2O5_B3LYP_TZ.xyz 1.738525e-01
I2O5_wB97X-D_TZ.xyz I2O5_M06-2X_DZ.xyz 8.357902e-02
I2O5_wB97X-D_TZ.xyz I2O5_M06-2X_TZ.xyz 4.919755e-01
I2O5_wB97X-D_TZ.xyz I2O5_PW91_DZ.xyz 1.218550e-01
I2O5_wB97X-D_TZ.xyz I2O5_PW91_TZ.xyz 8.639131e-02
I2O5_wB97X-D_TZ.xyz I2O5_wB97X-D_DZ.xyz 7.834971e-02
