# Supplementary material for: Iodine Clusters in the Atmosphere I: Computational Benchmark and Dimer Formation of Oxyacids and Oxides
Source: ACS Omega. 2024 Jul 9;9(29):31521–32. doi: 10.1021/acsomega.4c01235 (PMC11270685; doi:10.1021/acsomega.4c01235)
Supplement: Supplementary file 2 — ao4c01235_si_002.zip [file ao4c01235_si_002.zip › SI_zip/geometry_differences/I2O4.txt]

I2O4_wB97X-D_TZ.xyz I2O4_B3LYP_DZ.xyz 1.416854e-01
I2O4_wB97X-D_TZ.xyz I2O4_B3LYP_TZ.xyz 1.259692e-01
I2O4_wB97X-D_TZ.xyz I2O4_M06-2X_DZ.xyz 2.307234e-01
I2O4_wB97X-D_TZ.xyz I2O4_M06-2X_TZ.xyz 1.342530e-01
I2O4_wB97X-D_TZ.xyz I2O4_PW91_DZ.xyz 3.373428e-01
I2O4_wB97X-D_TZ.xyz I2O4_PW91_TZ.xyz 3.239107e-01
I2O4_wB97X-D_TZ.xyz I2O4_wB97X-D_DZ.xyz 7.601320e-01
