# Supplementary material for: Iodine Clusters in the Atmosphere I: Computational Benchmark and Dimer Formation of Oxyacids and Oxides
Source: ACS Omega. 2024 Jul 9;9(29):31521–32. doi: 10.1021/acsomega.4c01235 (PMC11270685; doi:10.1021/acsomega.4c01235)
Supplement: Supplementary file 2 — ao4c01235_si_002.zip [file ao4c01235_si_002.zip › SI_zip/geometry_differences/HOIO.txt]

HOIO_DKH_TZVPP.xyz HOIO_B3LYP_DZ.xyz  6.615069e-02
HOIO_DKH_TZVPP.xyz HOIO_B3LYP_TZ.xyz  2.886973e-02
HOIO_DKH_TZVPP.xyz HOIO_M06-2X_DZ.xyz  3.231996e-02
HOIO_DKH_TZVPP.xyz HOIO_M06-2X_TZ.xyz  2.878029e-02
HOIO_DKH_TZVPP.xyz HOIO_PW91_DZ.xyz  8.595273e-02
HOIO_DKH_TZVPP.xyz HOIO_PW91_TZ.xyz  4.992787e-02
HOIO_DKH_TZVPP.xyz HOIO_wB97X-D_DZ.xyz  2.857021e-02
HOIO_DKH_TZVPP.xyz HOIO_wB97X-D_TZ.xyz  1.305270e-02
HOIO_DKH_TZVPP.xyz HOIO_ZORA_TZVPP.xyz  8.009164e-03
HOIO_DKH_TZVPP.xyz HOIO_B3LYP_QZ4P.xyz  2.082295e-02
HOIO_DKH_TZVPP.xyz HOIO_PBE0-4comp_QZ4P.xyz  9.696899e-03
HOIO_DKH_TZVPP.xyz HOIO_PBE0_QZ4P.xyz  9.718128e-03
