# Supplementary material for: Iodine Clusters in the Atmosphere I: Computational Benchmark and Dimer Formation of Oxyacids and Oxides
Source: ACS Omega. 2024 Jul 9;9(29):31521–32. doi: 10.1021/acsomega.4c01235 (PMC11270685; doi:10.1021/acsomega.4c01235)
Supplement: Supplementary file 2 — ao4c01235_si_002.zip [file ao4c01235_si_002.zip › SI_zip/geometry_differences/HOIO2.txt]

HOIO2_DKH_TZVPP.xyz HOIO2_B3LYP_DZ.xyz  2.428280e-01
HOIO2_DKH_TZVPP.xyz HOIO2_B3LYP_TZ.xyz  1.042160e-01
HOIO2_DKH_TZVPP.xyz HOIO2_M06-2X_DZ.xyz  2.640267e-01
HOIO2_DKH_TZVPP.xyz HOIO2_M06-2X_TZ.xyz  2.037173e-01
HOIO2_DKH_TZVPP.xyz HOIO2_PW91_DZ.xyz  2.341458e-01
HOIO2_DKH_TZVPP.xyz HOIO2_PW91_TZ.xyz  1.494038e-01
HOIO2_DKH_TZVPP.xyz HOIO2_wB97X-D_DZ.xyz  2.210945e-01
HOIO2_DKH_TZVPP.xyz HOIO2_wB97X-D_TZ.xyz  1.765297e-01
HOIO2_DKH_TZVPP.xyz HOIO2_ZORA_TZVPP.xyz  6.008077e-02
HOIO2_DKH_TZVPP.xyz HOIO_B3LYP_QZ4P.xyz  1.018761e-01
HOIO2_DKH_TZVPP.xyz HOIO_PBE0-4comp_QZ4P.xyz  6.830888e-02
HOIO2_DKH_TZVPP.xyz HOIO_PBE0_QZ4P.xyz  1.033059e-01
