# Supplementary material for: Iodine Clusters in the Atmosphere I: Computational Benchmark and Dimer Formation of Oxyacids and Oxides
Source: ACS Omega. 2024 Jul 9;9(29):31521–32. doi: 10.1021/acsomega.4c01235 (PMC11270685; doi:10.1021/acsomega.4c01235)
Supplement: Supplementary file 2 — ao4c01235_si_002.zip [file ao4c01235_si_002.zip › SI_zip/basis_extrapolation/1ica1dma-100000100_1_994.xyz]

15
Properties=species:S:1:pos:R:3 Coordinates=T from=T ORCA-job=T 1ica1dma-100000100_1_994=T pbc="F F F"
I        0.97310075      -2.58561193       0.98705190
O        2.02136837      -1.35923380       0.15124935
O       -0.06363881      -3.21431516      -0.32401444
O       -0.13713236      -1.49409655       1.92523853
C       -0.89418378       0.11660813      -1.11435917
N        0.00132782       0.38555170       0.03120294
C        0.16801033       1.80757026       0.37696930
H       -0.30938267      -0.17691431       0.86584196
H       -0.50421645       0.61575664      -2.00084322
H       -0.92388911      -0.96145365      -1.27147624
H       -1.89184300       0.49106157      -0.88767862
H        0.58313118       2.34428113      -0.47529343
H       -0.79902109       2.23338191       0.64217183
H        0.84676098       1.88204406       1.22465665
H        0.92960782      -0.08462997      -0.13071733
