# Supplementary material for: Iodine Clusters in the Atmosphere I: Computational Benchmark and Dimer Formation of Oxyacids and Oxides
Source: ACS Omega. 2024 Jul 9;9(29):31521–32. doi: 10.1021/acsomega.4c01235 (PMC11270685; doi:10.1021/acsomega.4c01235)
Supplement: Supplementary file 2 — ao4c01235_si_002.zip [file ao4c01235_si_002.zip › SI_zip/basis_extrapolation/1isa1fa-01001_1_977.xyz]

9
Properties=species:S:1:pos:R:3 Coordinates=T from=T ORCA-job=T 1isa1fa-01001_1_977=T pbc="F F F"
H        0.11765183      -0.31471994      -1.71748000
O       -0.16144922       0.44214475      -2.27971522
I       -1.52301348       1.28935060      -1.21948637
O       -0.57728330       1.95116772       0.20816043
H        0.98741308      -1.86092750       1.57065431
H       -0.03158054       0.78156161       1.06818577
C        0.54800200      -1.06602399       0.95456286
O        0.35181823       0.02574054       1.63829383
O        0.28844140      -1.24829377      -0.22317564
