# Supplementary material for: Iodine Clusters in the Atmosphere I: Computational Benchmark and Dimer Formation of Oxyacids and Oxides
Source: ACS Omega. 2024 Jul 9;9(29):31521–32. doi: 10.1021/acsomega.4c01235 (PMC11270685; doi:10.1021/acsomega.4c01235)
Supplement: Supplementary file 2 — ao4c01235_si_002.zip [file ao4c01235_si_002.zip › SI_zip/basis_extrapolation/1ip1msa-00101_1_870.xyz]

16
Properties=species:S:1:pos:R:3 Coordinates=T from=T ORCA-job=T 1ip1msa-00101_1_870=T pbc="F F F"
I        1.98610042       0.92231810      -1.29995605
O        0.06490563       1.58576086      -1.28570499
I       -0.53645551       2.80469223       0.04210505
O        0.98083481       3.06623752       0.91076926
O       -1.59340133       1.77307046       1.03497085
O        2.60250166       2.09327260      -2.46608748
O        1.61690613      -0.54971141      -2.19810996
S       -0.05358088      -1.32507857       1.15208181
O       -1.20611801      -0.67958815       2.01096849
O        0.37101137      -2.52292202       1.81525691
H       -1.31899511       0.26762948       1.74267382
O        0.93023236      -0.27535247       0.88359580
C       -0.85384839      -1.73329780      -0.37030012
H       -1.63708848      -2.45312782      -0.14443143
H       -1.25856174      -0.82008610      -0.80147864
H       -0.09444294      -2.15381691      -1.02635329
