# Supplementary material for: Iodine Clusters in the Atmosphere I: Computational Benchmark and Dimer Formation of Oxyacids and Oxides
Source: ACS Omega. 2024 Jul 9;9(29):31521–32. doi: 10.1021/acsomega.4c01235 (PMC11270685; doi:10.1021/acsomega.4c01235)
Supplement: Supplementary file 2 — ao4c01235_si_002.zip [file ao4c01235_si_002.zip › SI_zip/basis_extrapolation/1ma.xyz]

7
Properties=species:S:1:pos:R:3 Coordinates=T from=T ORCA-job=T ma=T pbc="F F F"
N       -0.75111650      -0.00000430      -0.12012416
H       -1.15244609      -0.81255090       0.32893440
H       -1.15243910       0.81258063       0.32887101
C        0.70594831      -0.00000801       0.01503003
H        1.11331021      -0.87907354      -0.48786415
H        1.11333173       0.87895586      -0.48802489
H        1.07147944       0.00008126       1.05026675
