# Supplementary material for: Iodine Clusters in the Atmosphere I: Computational Benchmark and Dimer Formation of Oxyacids and Oxides
Source: ACS Omega. 2024 Jul 9;9(29):31521–32. doi: 10.1021/acsomega.4c01235 (PMC11270685; doi:10.1021/acsomega.4c01235)
Supplement: Supplementary file 2 — ao4c01235_si_002.zip [file ao4c01235_si_002.zip › SI_zip/basis_extrapolation/1ica1eda-100000001_2_751.xyz]

17
Properties=species:S:1:pos:R:3 Coordinates=T from=T ORCA-job=T 1ica1eda-100000001_2_751=T pbc="F F F"
I        0.88315952      -3.26977800      -0.19304084
O        0.31042318      -2.64642179      -1.79754438
O       -0.36991348      -2.56545893       0.92325960
O        2.34368586      -2.29851080       0.16142823
C        0.50519170       0.48251261      -0.33731858
N       -0.64476088      -0.41643876      -0.61281240
C        0.13620651       1.40840039       0.80808845
N       -1.08346748       2.14691744       0.46398196
H       -0.43971379      -1.05666123      -1.40814902
H       -1.49128364       0.13567592      -0.73109427
H        1.36403996      -0.14619244      -0.09830862
H        0.71841553       1.04534670      -1.24802641
H        0.99468877       2.04890473       1.03565795
H       -0.06354915       0.80488061       1.69660138
H       -0.87315374       2.94132582      -0.12677177
H       -1.54427690       2.50175019       1.29014352
H       -0.74569197      -1.11625242       0.17390517
