# Supplementary material for: Iodine Clusters in the Atmosphere I: Computational Benchmark and Dimer Formation of Oxyacids and Oxides
Source: ACS Omega. 2024 Jul 9;9(29):31521–32. doi: 10.1021/acsomega.4c01235 (PMC11270685; doi:10.1021/acsomega.4c01235)
Supplement: Supplementary file 2 — ao4c01235_si_002.zip [file ao4c01235_si_002.zip › SI_zip/basis_extrapolation/quadruple.txt]

1am -56.477729689470
1dma -134.921125698985
1eda -190.211776147323
1fa -189.540422090270
1ica1am-100010000_1_415 -577.360786480350
1ica1dma-100000100_1_994 -655.821297088953
1ica1eda-100000001_2_751 -711.111347619436
1ica1fa-10001_1_998 -710.427128010566
1ica1ip-1010_1_673 -1486.272099241833
1ica1isa-1100_1_900 -966.645665356191
1ica1it-1001_1_430 -1411.166057930874
1ica1ma-100001000_1_501 -616.589710588872
1ica1msa-10001_1_898 -1184.512925325743
1ica1nta-10001_1_51 -801.472357707598
1ica1sa-10001_1_331 -1220.439543446514
1ica1tma-100000010_1_858 -695.051737130199
1ica1w-10001_2_610 -597.230288106678
1ica -520.856467472181
1ip1am-001010000_1_836 -1021.872647347712
1ip1dma-001000100_1_195 -1100.334232916373
1ip1eda-001000001_1_222 -1155.642820823168
1ip1fa-00101_1_567 -1154.940890750522
1ip1it-0011_1_963 -1855.701170487473
1ip1ma-001001000_1_69 -1061.101027985379
1ip1msa-00101_1_870 -1629.022766788104
1ip1nta-00101_1_381 -1245.987560817166
1ip1sa-00101_2_837 -1664.951517762514
1ip1tma-001000010_1_336 -1139.572232523874
1ip1w-00101_1_915 -1041.744674259757
1ip -965.369306318731
1isa1am-010010000_2_136 -502.241091591358
1isa1dma-010000100_2_173 -580.690044519851
1isa1eda-010000001_2_199 -635.987767627269
1isa1fa-01001_1_977 -635.316558361527
1isa1ip-0110_1_546 -1411.158688686825
1isa1it-0101_1_756 -1336.049548569505
1isa1ma-010001000_2_306 -541.462203531278
1isa1msa-01001_1_317 -1109.399519470638
1isa1nta-01001_1_509 -726.364714746602
1isa1sa-01001_1_997 -1145.322023004085
1isa1tma-010000010_2_677 -619.923030219922
1isa1w-01001_1_855 -522.113618496410
1isa -445.740962458205
1it1am-000110000_1_795 -946.759958121183
1it1dma-000100100_1_737 -1025.215945717935
1it1eda-000100001_1_419 -1080.514915074735
1it1fa-00011_1_849 -1079.841196979756
1it1ma-000101000_1_691 -985.983878981762
1it1msa-00011_1_644 -1553.914475227193
1it1nta-00011_1_676 -1170.897451715320
1it1sa-00011_1_791 -1589.842241099490
1it1tma-000100010_1_951 -1064.444154316355
1it1w-00011_1_199 -966.633468346108
1it -890.256091913172
1ma -95.695846769258
1msa -663.617015776959
1nta -280.592588935166
1sa -699.538701071001
1tma -174.152003839690
1w -76.351884604153
2ica-2000_1_823 -1041.756067808076
2ip-0020_1_530 -1930.808281383668
2isa-0200_1_620 -891.527002000204
2it-0002_1_895 -1780.590887503315
