# Supplementary material for: Iodine Clusters in the Atmosphere I: Computational Benchmark and Dimer Formation of Oxyacids and Oxides
Source: ACS Omega. 2024 Jul 9;9(29):31521–32. doi: 10.1021/acsomega.4c01235 (PMC11270685; doi:10.1021/acsomega.4c01235)
Supplement: Supplementary file 2 — ao4c01235_si_002.zip [file ao4c01235_si_002.zip › SI_zip/basis_extrapolation/1dma.xyz]

10
Properties=species:S:1:pos:R:3 Coordinates=T from=T ORCA-job=T c2h6nh=T pbc="F F F"
N       -0.00000299       0.56694599      -0.15592274
H        0.00000589       1.34450606       0.48931507
C       -1.20906551      -0.22207353       0.01993735
H       -2.08688093       0.42082915      -0.06307171
H       -1.26819926      -0.97260556      -0.77261256
H       -1.25231028      -0.75108239       0.98551519
C        1.20905475      -0.22208469       0.01991766
H        1.26815525      -0.97263383      -0.77261846
H        2.08687630       0.42080489      -0.06313007
H        1.25232180      -0.75107609       0.98550428
