# Supplementary material for: Iodine Clusters in the Atmosphere I: Computational Benchmark and Dimer Formation of Oxyacids and Oxides
Source: ACS Omega. 2024 Jul 9;9(29):31521–32. doi: 10.1021/acsomega.4c01235 (PMC11270685; doi:10.1021/acsomega.4c01235)
Supplement: Supplementary file 2 — ao4c01235_si_002.zip [file ao4c01235_si_002.zip › SI_zip/basis_extrapolation/1isa1w-01001_1_855.xyz]

7
Properties=species:S:1:pos:R:3 Coordinates=T from=T ORCA-job=T 1isa1w-01001_1_855=T pbc="F F F"
I        1.66134104       0.49452483      -1.00269348
O        1.24297223      -1.23093800      -0.21965234
O        0.87419380       1.66417132       0.16348898
O       -1.28530151      -0.14036391       0.10035537
H       -1.94860595      -0.25777903       0.78307349
H       -0.81133914       0.68685601       0.30808286
H        0.26673953      -1.21647120      -0.13265488
