# Supplementary material for: Iodine Clusters in the Atmosphere I: Computational Benchmark and Dimer Formation of Oxyacids and Oxides
Source: ACS Omega. 2024 Jul 9;9(29):31521–32. doi: 10.1021/acsomega.4c01235 (PMC11270685; doi:10.1021/acsomega.4c01235)
Supplement: Supplementary file 2 — ao4c01235_si_002.zip [file ao4c01235_si_002.zip › SI_zip/basis_extrapolation/1ica1tma-100000010_1_858.xyz]

18
Properties=species:S:1:pos:R:3 Coordinates=T from=T ORCA-job=T 1ica1tma-100000010_1_858=T pbc="F F F"
I        0.89277225       0.62991939       2.91843720
O        1.21818842       2.23163334       2.19579112
O        1.98002945      -0.50563882       2.04932079
O       -0.73136569       0.18867384       2.19574246
N       -0.30021555      -0.13272477      -0.32488911
C        0.11821361      -1.54164909      -0.49024742
C       -1.57260146       0.16286379      -1.01031552
C        0.77681325       0.79997298      -0.73663091
H       -1.84372278       1.19827586      -0.81161825
H       -1.45956096       0.00667848      -2.08417573
H       -2.34654955      -0.49431659      -0.61731390
H        0.99454149      -1.70123974       0.13613829
H       -0.69237594      -2.18876677      -0.15883790
H        0.34580350      -1.73391281      -1.53998253
H        1.68603797       0.52693513      -0.20590195
H        0.91644216       0.72748808      -1.81665301
H        0.49670291       1.81058747      -0.44654727
H       -0.47915309       0.01522021       0.74768361
