# Supplementary material for: Iodine Clusters in the Atmosphere I: Computational Benchmark and Dimer Formation of Oxyacids and Oxides
Source: ACS Omega. 2024 Jul 9;9(29):31521–32. doi: 10.1021/acsomega.4c01235 (PMC11270685; doi:10.1021/acsomega.4c01235)
Supplement: Supplementary file 2 — ao4c01235_si_002.zip [file ao4c01235_si_002.zip › SI_zip/basis_extrapolation/1ica1ma-100001000_1_501.xyz]

12
Properties=species:S:1:pos:R:3 Coordinates=T from=T ORCA-job=T 1ica1ma-100001000_1_501=T pbc="F F F"
I        1.22085283      -0.92629925       1.96203282
O        2.09579025      -0.58373799       0.40778010
O       -0.27417452      -1.75093069       1.33339588
O        0.63124209       0.67907289       2.47747856
C       -0.73353818       1.01981475      -0.69091713
N       -0.21757624      -0.35566244      -0.90995147
H        0.81990186      -0.38333390      -0.73720943
H       -0.53218453      -1.00419469      -0.13144125
H       -0.31828077       1.68794383      -1.44301481
H       -1.82005071       1.01524742      -0.75006371
H       -0.41636585       1.33167970       0.30390657
H       -0.45561624      -0.72959963      -1.82199614
