# Supplementary material for: Iodine Clusters in the Atmosphere I: Computational Benchmark and Dimer Formation of Oxyacids and Oxides
Source: ACS Omega. 2024 Jul 9;9(29):31521–32. doi: 10.1021/acsomega.4c01235 (PMC11270685; doi:10.1021/acsomega.4c01235)
Supplement: Supplementary file 2 — ao4c01235_si_002.zip [file ao4c01235_si_002.zip › SI_zip/basis_extrapolation/1ica1isa-1100_1_900.xyz]

9
Properties=species:S:1:pos:R:3 Coordinates=T from=T ORCA-job=T 1ica1isa-1100_1_900=T pbc="F F F"
I       -0.55365189       0.95179228      -0.46080595
O        0.47604938       1.81829834       0.69548455
O        0.33756532      -0.57534928      -0.78123968
O        0.04211232       1.86323362      -2.06944486
H        1.00779304       1.89155504      -2.08101116
H        0.27996766      -2.11378375       0.15574700
O        0.03925645      -2.57826711       0.99443964
I       -0.14176001      -1.10058188       2.19832042
O       -1.48733226      -0.15689728       1.34851005
