# Supplementary material for: Iodine Clusters in the Atmosphere I: Computational Benchmark and Dimer Formation of Oxyacids and Oxides
Source: ACS Omega. 2024 Jul 9;9(29):31521–32. doi: 10.1021/acsomega.4c01235 (PMC11270685; doi:10.1021/acsomega.4c01235)
Supplement: Supplementary file 2 — ao4c01235_si_002.zip [file ao4c01235_si_002.zip › SI_zip/basis_extrapolation/1ica.xyz]

5
Properties=species:S:1:pos:R:3 Coordinates=T from=T ORCA-job=T HOIO2_2=T pbc="F F F"
I        0.03038516       0.32232180       0.69510013
O        1.50636460       0.98825257      -0.02015668
O       -0.80388267      -0.61992118      -0.54382975
O       -1.02558542       1.93742358       0.76946904
H       -0.69630778       2.52657413       0.07371476
