# Supplementary material for: Iodine Clusters in the Atmosphere I: Computational Benchmark and Dimer Formation of Oxyacids and Oxides
Source: ACS Omega. 2024 Jul 9;9(29):31521–32. doi: 10.1021/acsomega.4c01235 (PMC11270685; doi:10.1021/acsomega.4c01235)
Supplement: Supplementary file 2 — ao4c01235_si_002.zip [file ao4c01235_si_002.zip › SI_zip/basis_extrapolation/1ip1tma-001000010_1_336.xyz]

20
Properties=species:S:1:pos:R:3 Coordinates=T from=T ORCA-job=T 1ip1tma-001000010_1_336=T pbc="F F F"
I       -2.11598207       1.18575237       3.49712415
O       -0.23423773       0.81488442       3.19429807
I        0.16184614       0.29725402       1.31507685
O       -1.54712475      -0.18696270       1.06528348
O        1.12360690      -1.13642453       1.72061441
O       -2.24720271       2.64221771       2.49288478
O       -1.99126581       1.69344469       5.18599163
N        0.46019001      -0.29855650      -0.96962352
C        0.04475683      -1.69772168      -1.13992593
C       -0.37159637       0.61355261      -1.76363576
C        1.88921721      -0.12321381      -1.25212991
H       -0.11281432       1.64719397      -1.52428180
H       -0.21307794       0.44820216      -2.83379955
H       -1.41692465       0.44278000      -1.51313925
H        0.65667669      -2.32431720      -0.49320861
H       -0.99750524      -1.79168454      -0.84134513
H        0.16742243      -2.00186629      -2.18471851
H        2.46235561      -0.75974378      -0.57941461
H        2.11429956      -0.38471089      -2.29044863
H        2.16736021       0.91991995      -1.08560213
