# Supplementary material for: Iodine Clusters in the Atmosphere I: Computational Benchmark and Dimer Formation of Oxyacids and Oxides
Source: ACS Omega. 2024 Jul 9;9(29):31521–32. doi: 10.1021/acsomega.4c01235 (PMC11270685; doi:10.1021/acsomega.4c01235)
Supplement: Supplementary file 2 — ao4c01235_si_002.zip [file ao4c01235_si_002.zip › SI_zip/basis_extrapolation/triple.txt]

1am -56.460499439112
1dma -134.881028857319
1eda -190.155999544474
1fa -189.486581994819
1ica1am-100010000_1_415 -577.193748091398
1ica1dma-100000100_1_994 -655.630851574125
1ica1eda-100000001_2_751 -710.905044105042
1ica1fa-10001_1_998 -710.223757988718
1ica1ip-1010_1_673 -1485.846565617554
1ica1isa-1100_1_900 -966.370283088229
1ica1it-1001_1_430 -1410.764445932973
1ica1ma-100001000_1_501 -616.410320954847
1ica1msa-10001_1_898 -1184.256409187305
1ica1nta-10001_1_51 -801.244524731550
1ica1sa-10001_1_331 -1220.170338511482
1ica1tma-100000010_1_858 -694.850395534829
1ica1w-10001_2_610 -597.057827333841
1ica -520.707095127316
1ip1am-001010000_1_836 -1021.579679502244
1ip1dma-001000100_1_195 -1100.018638117008
1ip1eda-001000001_1_222 -1155.310218685323
1ip1fa-00101_1_567 -1154.611244378520
1ip1it-0011_1_963 -1855.173271508245
1ip1ma-001001000_1_69 -1060.796516269608
1ip1msa-00101_1_870 -1628.639923847836
1ip1nta-00101_1_381 -1245.633235909512
1ip1sa-00101_2_837 -1664.557219662162
1ip1tma-001000010_1_336 -1139.245148449413
1ip1w-00101_1_915 -1041.446149017746
1ip -965.093777696919
1isa1am-010010000_2_136 -502.099044791799
1isa1dma-010000100_2_173 -580.525205456288
1isa1eda-010000001_2_199 -635.807301322497
1isa1fa-01001_1_977 -635.137750310383
1isa1ip-0110_1_546 -1410.757065156276
1isa1it-0101_1_756 -1335.672472954460
1isa1ma-010001000_2_306 -541.308869646272
1isa1msa-01001_1_317 -1109.166812179306
1isa1nta-01001_1_509 -726.161020534646
1isa1sa-01001_1_997 -1145.077781194997
1isa1tma-010000010_2_677 -619.747125517027
1isa1w-01001_1_855 -521.965772473169
1isa -445.616517174015
1it1am-000110000_1_795 -946.491624265196
1it1dma-000100100_1_737 -1024.924688289288
1it1eda-000100001_1_419 -1080.207589099513
1it1fa-00011_1_849 -1079.536659385919
1it1ma-000101000_1_691 -985.703699122829
1it1msa-00011_1_644 -1553.555544038864
1it1nta-00011_1_676 -1170.567193399577
1it1sa-00011_1_791 -1589.471627026991
1it1tma-000100010_1_951 -1064.141794662326
1it1w-00011_1_199 -966.359392591175
1it -890.004956169738
1ma -95.667094819430
1msa -663.509416061437
1nta -280.513737569448
1sa -699.419434236115
1tma -174.100728575070
1w -76.328945311281
2ica-2000_1_823 -1041.456238592082
2ip-0020_1_530 -1930.255859970159
2isa-0200_1_620 -891.276816773207
2it-0002_1_895 -1780.087656192319
