# Supplementary material for: Iodine Clusters in the Atmosphere I: Computational Benchmark and Dimer Formation of Oxyacids and Oxides
Source: ACS Omega. 2024 Jul 9;9(29):31521–32. doi: 10.1021/acsomega.4c01235 (PMC11270685; doi:10.1021/acsomega.4c01235)
Supplement: Supplementary file 2 — ao4c01235_si_002.zip [file ao4c01235_si_002.zip › SI_zip/basis_extrapolation/1it1am-000110000_1_795.xyz]

10
Properties=species:S:1:pos:R:3 Coordinates=T from=T ORCA-job=T 1it1am-000110000_1_795=T pbc="F F F"
I        0.72403944      -1.50443472       1.74435667
O       -0.87567762      -2.08268529       1.10026374
O        1.59030900      -0.76812153       0.15605878
I        1.27761912       1.13563321      -0.29067651
O        2.90986131       1.73337715       0.04566076
O        0.28474883       1.57510268       1.11177939
N       -1.21620035       0.07043273      -0.97211790
H       -1.85725656       0.78250590      -0.64143320
H       -1.32430636      -0.73374132      -0.35419693
H       -1.51313682      -0.20806881      -1.89969477
