# Supplementary material for: Iodine Clusters in the Atmosphere I: Computational Benchmark and Dimer Formation of Oxyacids and Oxides
Source: ACS Omega. 2024 Jul 9;9(29):31521–32. doi: 10.1021/acsomega.4c01235 (PMC11270685; doi:10.1021/acsomega.4c01235)
Supplement: Supplementary file 2 — ao4c01235_si_002.zip [file ao4c01235_si_002.zip › SI_zip/basis_extrapolation/1fa.xyz]

5
Properties=species:S:1:pos:R:3 Coordinates=T from=T ORCA-job=T fa=T pbc="F F F"
H       -0.09892833       1.49705275      -0.00063914
H        1.04363504      -1.06164051       0.00021435
C       -0.13089254       0.40020487      -0.00019332
O        1.11712461      -0.09650174      -0.00012505
O       -1.13022879      -0.26029537       0.00006315
