# Supplementary material for: Iodine Clusters in the Atmosphere I: Computational Benchmark and Dimer Formation of Oxyacids and Oxides
Source: ACS Omega. 2024 Jul 9;9(29):31521–32. doi: 10.1021/acsomega.4c01235 (PMC11270685; doi:10.1021/acsomega.4c01235)
Supplement: Supplementary file 2 — ao4c01235_si_002.zip [file ao4c01235_si_002.zip › SI_zip/basis_extrapolation/1sa.xyz]

7
Properties=species:S:1:pos:R:3 Coordinates=T from=T ORCA-job=T sulphuric_1=T pbc="F F F"
S        0.00004807       0.15334237       0.00006186
O        0.71433857       0.82628465      -1.03949785
O       -0.71401155       0.82618988       1.03984352
O       -0.99987327      -0.85231463      -0.73223541
H       -1.70564512      -1.08860056      -0.11525531
O        0.99962330      -0.85290044       0.73202330
H        1.70532000      -1.08922126       0.11496988
