# Supplementary material for: Iodine Clusters in the Atmosphere I: Computational Benchmark and Dimer Formation of Oxyacids and Oxides
Source: ACS Omega. 2024 Jul 9;9(29):31521–32. doi: 10.1021/acsomega.4c01235 (PMC11270685; doi:10.1021/acsomega.4c01235)
Supplement: Supplementary file 2 — ao4c01235_si_002.zip [file ao4c01235_si_002.zip › SI_zip/basis_extrapolation/double.txt]

1am -56.404714288579
1dma -134.749089837767
1eda -189.977420126806
1fa -189.325910174543
1ica1am-100010000_1_415 -576.825321303453
1ica1dma-100000100_1_994 -655.185798824715
1ica1eda-100000001_2_751 -710.413342841253
1ica1fa-10001_1_998 -709.749842864700
1ica1ip-1010_1_673 -1484.979588922147
1ica1isa-1100_1_900 -965.822156433142
1ica1it-1001_1_430 -1409.975185462573
1ica1ma-100001000_1_501 -616.003029542602
1ica1msa-10001_1_898 -1183.614635595563
1ica1nta-10001_1_51 -800.701997441366
1ica1sa-10001_1_331 -1219.495703587113
1ica1tma-100000010_1_858 -694.367907704413
1ica1w-10001_2_610 -596.677056260857
1ica -520.395413716801
1ip1am-001010000_1_836 -1020.970366083510
1ip1dma-001000100_1_195 -1099.333025199459
1ip1eda-001000001_1_222 -1154.578419484651
1ip1fa-00101_1_567 -1153.896378013639
1ip1it-0011_1_963 -1854.145055817700
1ip1ma-001001000_1_69 -1060.148540435564
1ip1msa-00101_1_870 -1627.757416037460
1ip1nta-00101_1_381 -1244.849064228858
1ip1sa-00101_2_837 -1663.641169918501
1ip1tma-001000010_1_336 -1138.522015073753
1ip1w-00101_1_915 -1040.824104998392
1ip -964.540802234213
1isa1am-010010000_2_136 -501.809024198295
1isa1dma-010000100_2_173 -580.159328670320
1isa1eda-010000001_2_199 -635.394478760229
1isa1fa-01001_1_977 -634.742138168074
1isa1ip-0110_1_546 -1409.968025179755
1isa1it-0101_1_756 -1334.961277771452
1isa1ma-010001000_2_306 -540.980924645398
1isa1msa-01001_1_317 -1108.601054280807
1isa1nta-01001_1_509 -725.696351913433
1isa1sa-01001_1_997 -1144.480944656978
1isa1tma-010000010_2_677 -619.343831327133
1isa1w-01001_1_855 -521.663541147050
1isa -445.383051023378
1it1am-000110000_1_795 -945.960217056918
1it1dma-000100100_1_737 -1024.315861000724
1it1eda-000100001_1_419 -1079.552990447838
1it1fa-00011_1_849 -1078.900481229528
1it1ma-000101000_1_691 -985.132836258962
1it1msa-00011_1_644 -1552.748737263024
1it1nta-00011_1_676 -1169.860887202436
1it1sa-00011_1_791 -1588.632800667769
1it1tma-000100010_1_951 -1063.496527982033
1it1w-00011_1_199 -965.815133993574
1it -889.529113971121
1ma -95.573272687631
1msa -663.179783009591
1nta -280.283301807708
1sa -699.058530763979
1tma -173.930836979215
1w -76.260812402801
2ica-2000_1_823 -1040.830796186367
2ip-0020_1_530 -1929.150036328631
2isa-0200_1_620 -890.806758380497
2it-0002_1_895 -1779.137079296611
