# Supplementary material for: Iodine Clusters in the Atmosphere I: Computational Benchmark and Dimer Formation of Oxyacids and Oxides
Source: ACS Omega. 2024 Jul 9;9(29):31521–32. doi: 10.1021/acsomega.4c01235 (PMC11270685; doi:10.1021/acsomega.4c01235)
Supplement: Supplementary file 2 — ao4c01235_si_002.zip [file ao4c01235_si_002.zip › SI_zip/basis_extrapolation/1w.xyz]

3
Properties=species:S:1:pos:R:3 Coordinates=T from=T ORCA-job=T aq=T pbc="F F F"
O        0.00000000      -0.00000003       0.11524621
H        0.00000000      -0.76215488      -0.46849060
H        0.00000000       0.76215491      -0.46849062
