# Supplementary material for: Iodine Clusters in the Atmosphere I: Computational Benchmark and Dimer Formation of Oxyacids and Oxides
Source: ACS Omega. 2024 Jul 9;9(29):31521–32. doi: 10.1021/acsomega.4c01235 (PMC11270685; doi:10.1021/acsomega.4c01235)
Supplement: Supplementary file 2 — ao4c01235_si_002.zip [file ao4c01235_si_002.zip › SI_zip/basis_extrapolation/1it1tma-000100010_1_951.xyz]

19
Properties=species:S:1:pos:R:3 Coordinates=T from=T ORCA-job=T 1it1tma-000100010_1_951=T pbc="F F F"
I        0.62665555      -1.05951883       3.46615310
O        0.51731181       0.74704564       3.54120408
O       -0.26411808      -1.48456237       1.75839185
I        0.94718207      -1.96444416       0.28815384
O        1.47773021      -3.51569929       0.97404387
O        2.30389010      -0.86260690       0.58690247
N       -0.23677433       0.24708525      -0.60187128
C       -0.06867422       1.39149558       0.29321211
C        0.46852583       0.45671834      -1.86024915
C       -1.64401356      -0.06102875      -0.82387782
H        0.39495829      -0.44120311      -2.48122682
H        0.04838299       1.29751238      -2.42814154
H        1.51969191       0.65705921      -1.65190619
H       -0.59614077       1.21146233       1.22766277
H        0.98882253       1.51510172       0.52292348
H       -0.45516348       2.31093733      -0.16790128
H       -2.13118277      -0.23698291       0.13511385
H       -2.16429692       0.75518823      -1.34335581
H       -1.73278718      -0.96355974      -1.43523152
