# Supplementary material for: Iodine Clusters in the Atmosphere I: Computational Benchmark and Dimer Formation of Oxyacids and Oxides
Source: ACS Omega. 2024 Jul 9;9(29):31521–32. doi: 10.1021/acsomega.4c01235 (PMC11270685; doi:10.1021/acsomega.4c01235)
Supplement: Supplementary file 2 — ao4c01235_si_002.zip [file ao4c01235_si_002.zip › SI_zip/basis_extrapolation/1ica1it-1001_1_430.xyz]

11
Properties=species:S:1:pos:R:3 Coordinates=T from=T ORCA-job=T 1ica1it-1001_1_430=T pbc="F F F"
I       -0.21556839       0.01477532       2.00190893
O       -0.29256464       1.76948099       1.74191363
O       -0.54685897      -0.70940033       0.38726222
O       -2.01858277      -0.20085126       2.69477937
H       -2.61750325       0.39507041       2.22626155
I        1.97555623       0.92339564      -0.39159635
O        1.94380714       0.15507329       1.28994543
O        1.78645631      -0.63465703      -1.49465793
I       -0.06438297      -0.93439790      -2.22816348
O        0.49322598      -1.55835313      -3.78242962
O       -0.44358466       0.77986403      -2.44522375
