# Supplementary material for: Iodine Clusters in the Atmosphere I: Computational Benchmark and Dimer Formation of Oxyacids and Oxides
Source: ACS Omega. 2024 Jul 9;9(29):31521–32. doi: 10.1021/acsomega.4c01235 (PMC11270685; doi:10.1021/acsomega.4c01235)
Supplement: Supplementary file 2 — ao4c01235_si_002.zip [file ao4c01235_si_002.zip › SI_zip/basis_extrapolation/1it1dma-000100100_1_737.xyz]

16
Properties=species:S:1:pos:R:3 Coordinates=T from=T ORCA-job=T 1it1dma-000100100_1_737=T pbc="F F F"
I        2.67691342      -0.38151854      -3.65093516
O        3.63898054       1.13093255      -3.91359242
O        2.76892419      -0.67276805      -1.70530473
I        1.12724459      -0.34528584      -0.66590303
O        0.20235487      -1.67210795      -1.41525505
O        0.65965408       1.17706902      -1.45644660
N       -0.90578598      -0.01964148       0.62100407
H       -1.55524521      -0.08676215      -0.15548388
C       -1.12952080      -1.12845606       1.55210992
H       -1.07959661      -2.06640093       1.00002395
H       -0.34604724      -1.11769655       2.31295321
H       -2.09848011      -1.04861458       2.05342081
C       -0.98461776       1.30740455       1.23745100
H       -0.21904616       1.38439300       2.01232066
H       -0.79409875       2.06004930       0.47454956
H       -1.96163306       1.47940371       1.69908768
