# Supplementary material for: Iodine Clusters in the Atmosphere I: Computational Benchmark and Dimer Formation of Oxyacids and Oxides
Source: ACS Omega. 2024 Jul 9;9(29):31521–32. doi: 10.1021/acsomega.4c01235 (PMC11270685; doi:10.1021/acsomega.4c01235)
Supplement: Supplementary file 2 — ao4c01235_si_002.zip [file ao4c01235_si_002.zip › SI_zip/basis_extrapolation/1it.xyz]

6
Properties=species:S:1:pos:R:3 Coordinates=T from=T ORCA-job=T I2O4_R2SCAN_TZ_PP1=T pbc="F F F"
I       -2.43027255      -0.37095466       0.57092698
O       -1.60581259      -1.94647272       0.25390406
O       -4.20031435      -0.64041466      -0.27182516
I       -5.68562444      -1.35777897       0.77174612
O       -6.76759858       0.03688611       0.77277279
O       -4.90384749      -1.46757508       2.35577522
