# Supplementary material for: Iodine Clusters in the Atmosphere I: Computational Benchmark and Dimer Formation of Oxyacids and Oxides
Source: ACS Omega. 2024 Jul 9;9(29):31521–32. doi: 10.1021/acsomega.4c01235 (PMC11270685; doi:10.1021/acsomega.4c01235)
Supplement: Supplementary file 2 — ao4c01235_si_002.zip [file ao4c01235_si_002.zip › SI_zip/basis_extrapolation/1isa1sa-01001_1_997.xyz]

11
Properties=species:S:1:pos:R:3 Coordinates=T from=T ORCA-job=T 1isa1sa-01001_1_997=T pbc="F F F"
H       -0.02990055       2.02477085      -0.47879180
O        0.71640932       2.59332219      -0.18896208
I        1.07020757       2.01741700       1.60438865
O        1.80310911       0.34438829       1.35580041
S       -0.92061675      -0.85185024      -0.25537571
O       -1.09417642       0.58988737      -0.23043184
O       -2.07278572      -1.70223002      -0.24568837
O       -0.10825866      -1.11527182      -1.61026643
O        0.04807535      -1.29220233       0.84777178
H        0.82605309      -0.56932148       1.06403016
H       -0.23811633      -2.03890984      -1.86247478
