# Supplementary material for: Iodine Clusters in the Atmosphere I: Computational Benchmark and Dimer Formation of Oxyacids and Oxides
Source: ACS Omega. 2024 Jul 9;9(29):31521–32. doi: 10.1021/acsomega.4c01235 (PMC11270685; doi:10.1021/acsomega.4c01235)
Supplement: Supplementary file 2 — ao4c01235_si_002.zip [file ao4c01235_si_002.zip › SI_zip/basis_extrapolation/1ip1dma-001000100_1_195.xyz]

17
Properties=species:S:1:pos:R:3 Coordinates=T from=T ORCA-job=T 1ip1dma-001000100_1_195=T pbc="F F F"
I        0.11266820      -2.12997104      -3.43925832
O       -1.25328760      -0.97515593      -2.71767446
I       -0.64307487      -0.16074402      -0.98654936
O       -1.56268058       1.33709050      -1.20185665
O        1.01206812       0.05025797      -1.64103724
O       -0.89511548      -3.14183096      -4.48114584
O        0.45298464      -3.04303475      -1.95111434
N        0.34173723       0.83635540       0.94850110
H        1.06253678       1.37127113       0.47455226
C       -0.55226688       1.72615487       1.69783844
H       -0.97946661       2.45493197       1.01235649
H       -1.36222366       1.13575098       2.12881167
H       -0.01701811       2.23248020       2.50606301
C        0.95927429      -0.21793862       1.76108611
H        0.17360042      -0.85505870       2.17126097
H        1.61257464      -0.81954209       1.12876152
H        1.53768946       0.19898312       2.58940465
