# Supplementary material for: Iodine Clusters in the Atmosphere I: Computational Benchmark and Dimer Formation of Oxyacids and Oxides
Source: ACS Omega. 2024 Jul 9;9(29):31521–32. doi: 10.1021/acsomega.4c01235 (PMC11270685; doi:10.1021/acsomega.4c01235)
Supplement: Supplementary file 2 — ao4c01235_si_002.zip [file ao4c01235_si_002.zip › SI_zip/basis_extrapolation/1ica1nta-10001_1_51.xyz]

10
Properties=species:S:1:pos:R:3 Coordinates=T from=T ORCA-job=T 1ica1nta-10001_1_51=T pbc="F F F"
I        0.17638935       0.93081367      -1.39322175
O       -1.27654844       0.21191423      -0.64469622
O       -0.36561951       1.47790953      -2.98138251
O        1.13873214      -0.66460516      -1.86165413
H        0.68499522      -1.07849306      -2.61249767
N        0.24559548      -0.14043523       2.17920584
O        0.91947400       0.42415886       1.32244891
O        0.57469518      -0.37590105       3.29863575
O       -0.98982455      -0.53307547       1.82822893
H       -1.10788886      -0.25228635       0.86493282
