# Supplementary material for: Iodine Clusters in the Atmosphere I: Computational Benchmark and Dimer Formation of Oxyacids and Oxides
Source: ACS Omega. 2024 Jul 9;9(29):31521–32. doi: 10.1021/acsomega.4c01235 (PMC11270685; doi:10.1021/acsomega.4c01235)
Supplement: Supplementary file 2 — ao4c01235_si_002.zip [file ao4c01235_si_002.zip › SI_zip/basis_extrapolation/1ip.xyz]

7
Properties=species:S:1:pos:R:3 Coordinates=T from=T ORCA-job=T I2O5_R2SCAN_TZ_PP100=T pbc="F F F"
I       -1.88229718       1.27562720       0.76561002
O       -3.30478853       0.55443472      -0.02181818
O       -1.01824145       0.00117497       1.62212087
O       -2.84557795       2.11386503       2.21260889
I       -4.83938767       2.01657186       2.12582385
O       -5.12235739       3.34820142       1.00498565
O       -5.12627984       2.60356479       3.76294890
