# Supplementary material for: Iodine Clusters in the Atmosphere I: Computational Benchmark and Dimer Formation of Oxyacids and Oxides
Source: ACS Omega. 2024 Jul 9;9(29):31521–32. doi: 10.1021/acsomega.4c01235 (PMC11270685; doi:10.1021/acsomega.4c01235)
Supplement: Supplementary file 2 — ao4c01235_si_002.zip [file ao4c01235_si_002.zip › SI_zip/basis_extrapolation/1tma.xyz]

13
Properties=species:S:1:pos:R:3 Coordinates=T from=T ORCA-job=T tma=T pbc="F F F"
N        0.00028164      -0.00009730      -0.38519291
C       -1.14152721      -0.77834212       0.05837505
C        1.24519261      -0.59942194       0.05850264
C       -0.10359744       1.37765740       0.05871333
H        2.09021012      -0.02455053      -0.32539366
H        1.32585456      -0.63761943       1.15967893
H        1.32227192      -1.61889287      -0.32440365
H       -2.06274276      -0.33542664      -0.32517800
H       -1.06628818      -1.79786373      -0.32471592
H       -1.21546444      -0.82804793       1.15959525
H       -1.02425630       1.82182200      -0.32469408
H       -0.11031745       1.46636511       1.15991064
H        0.74031794       1.95458698      -0.32456161
