# Supplementary material for: Iodine Clusters in the Atmosphere I: Computational Benchmark and Dimer Formation of Oxyacids and Oxides
Source: ACS Omega. 2024 Jul 9;9(29):31521–32. doi: 10.1021/acsomega.4c01235 (PMC11270685; doi:10.1021/acsomega.4c01235)
Supplement: Supplementary file 2 — ao4c01235_si_002.zip [file ao4c01235_si_002.zip › SI_zip/basis_extrapolation/1ica1ip-1010_1_673.xyz]

12
Properties=species:S:1:pos:R:3 Coordinates=T from=T ORCA-job=T 1ica1ip-1010_1_673=T pbc="F F F"
I        1.08763295       0.94312815       1.89646504
O        2.63632940       1.45698763       2.56101176
O        1.44060299      -0.55212090       0.95591921
O        0.95996448       2.16886868       0.44832988
H        0.67026095       1.65492300      -0.34228472
I       -2.22990815      -0.33255565      -0.33668068
O       -0.93546961      -1.79142276      -0.56173599
I        0.74034613      -1.25476917      -1.40041046
O        0.21022077       0.45728161      -1.56109592
O        0.48357075      -1.92725484      -3.00742193
O       -1.51280350       0.49274151       1.06490292
O       -3.55074717      -1.31580727       0.28300089
