# Supplementary material for: Iodine Clusters in the Atmosphere I: Computational Benchmark and Dimer Formation of Oxyacids and Oxides
Source: ACS Omega. 2024 Jul 9;9(29):31521–32. doi: 10.1021/acsomega.4c01235 (PMC11270685; doi:10.1021/acsomega.4c01235)
Supplement: Supplementary file 2 — ao4c01235_si_002.zip [file ao4c01235_si_002.zip › SI_zip/basis_extrapolation/1ip1it-0011_1_963.xyz]

13
Properties=species:S:1:pos:R:3 Coordinates=T from=T ORCA-job=T 1ip1it-0011_1_963=T pbc="F F F"
I        0.19101745       0.57191095      -2.51630718
O        1.63687751       0.92929866      -1.40056427
I        1.00560652       1.32395138       0.62252468
O       -0.64683819       1.14780825      -0.11937150
O        1.20537260       3.06989782       0.66872061
O       -0.36663664      -1.10355020      -1.93290503
O        1.02305597       0.13757356      -4.00482864
I       -0.46502302      -0.41972813       3.29401702
O        0.04535367       1.23309915       2.53925023
O       -1.77152504      -1.05721713       2.11165525
I       -1.12250638      -1.43712478       0.06810953
O       -1.28476025      -3.18473798      -0.02249151
O        0.55000579      -1.21118157       0.69219083
