# Supplementary material for: Iodine Clusters in the Atmosphere I: Computational Benchmark and Dimer Formation of Oxyacids and Oxides
Source: ACS Omega. 2024 Jul 9;9(29):31521–32. doi: 10.1021/acsomega.4c01235 (PMC11270685; doi:10.1021/acsomega.4c01235)
Supplement: Supplementary file 2 — ao4c01235_si_002.zip [file ao4c01235_si_002.zip › SI_zip/basis_extrapolation/1isa1eda-010000001_2_199.xyz]

16
Properties=species:S:1:pos:R:3 Coordinates=T from=T ORCA-job=T 1isa1eda-010000001_2_199=T pbc="F F F"
I       -2.18052072      -0.45388680      -2.19644998
O       -2.07544165       1.29009215      -1.66384801
O       -2.05205255      -1.48254483      -0.57195219
C        0.83205044      -0.48586965       1.09263513
N        0.58846984      -1.36825022      -0.06082099
C        0.20020850       0.87361969       0.80377647
N        0.67543747       1.39684096      -0.47919992
H        1.07919196      -2.24734955       0.04072367
H        0.96802011      -0.88985386      -0.87397860
H        0.37871714      -0.92830447       1.98294829
H        1.90538570      -0.36310923       1.28127830
H        0.41204806       1.54915691       1.63889263
H       -0.88370442       0.75589861       0.75022982
H        1.32865735       2.15666627      -0.36107466
H       -0.11206671       1.71730867      -1.03332593
H       -1.06440051      -1.52041467      -0.34983401
