# Supplementary material for: Iodine Clusters in the Atmosphere I: Computational Benchmark and Dimer Formation of Oxyacids and Oxides
Source: ACS Omega. 2024 Jul 9;9(29):31521–32. doi: 10.1021/acsomega.4c01235 (PMC11270685; doi:10.1021/acsomega.4c01235)
Supplement: Supplementary file 2 — ao4c01235_si_002.zip [file ao4c01235_si_002.zip › SI_zip/basis_extrapolation/1ip1ma-001001000_1_69.xyz]

14
Properties=species:S:1:pos:R:3 Coordinates=T from=T ORCA-job=T 1ip1ma-001001000_1_69=T pbc="F F F"
I        2.52526436       1.13281843       2.23288107
O        2.64172881       0.41212327       0.41405075
I        0.95028793      -0.24385201      -0.34621663
O        0.05177607       0.13345378       1.15805385
O        1.35559845      -1.96888010      -0.33617328
O        1.92738892       2.75837830       1.87401926
O        4.26353153       1.24924676       2.53280225
N       -1.23046117      -1.02320882      -1.05989580
H       -1.36975956      -1.70732488      -0.32336518
H       -1.18256504      -1.53044125      -1.93645170
C       -2.29157105      -0.00337870      -1.05571838
H       -2.25604187       0.51709240      -0.09997542
H       -2.10289847       0.71289507      -1.85571521
H       -3.28227893      -0.43892225      -1.19829556
