# Supplementary material for: Iodine Clusters in the Atmosphere I: Computational Benchmark and Dimer Formation of Oxyacids and Oxides
Source: ACS Omega. 2024 Jul 9;9(29):31521–32. doi: 10.1021/acsomega.4c01235 (PMC11270685; doi:10.1021/acsomega.4c01235)
Supplement: Supplementary file 2 — ao4c01235_si_002.zip [file ao4c01235_si_002.zip › SI_zip/basis_extrapolation/1isa1it-0101_1_756.xyz]

10
Properties=species:S:1:pos:R:3 Coordinates=T from=T ORCA-job=T 1isa1it-0101_1_756=T pbc="F F F"
H       -0.47123403      -1.76572941       1.29941837
O       -1.46269007      -1.69331057       1.33730948
I       -1.82526064       0.18263732       1.47125310
O       -1.96772195       0.73271497      -0.28184906
I        1.94257432      -0.94851885      -0.27287884
O        1.17134325      -1.45992813       1.30474284
O        0.40214672      -0.43121095      -1.32667800
I        0.08805057       1.53616164      -1.40496095
O        1.53731330       1.88905008      -2.36961609
O        0.58547852       1.95813390       0.24325916
