# Supplementary material for: Iodine Clusters in the Atmosphere I: Computational Benchmark and Dimer Formation of Oxyacids and Oxides
Source: ACS Omega. 2024 Jul 9;9(29):31521–32. doi: 10.1021/acsomega.4c01235 (PMC11270685; doi:10.1021/acsomega.4c01235)
Supplement: Supplementary file 2 — ao4c01235_si_002.zip [file ao4c01235_si_002.zip › SI_zip/basis_extrapolation/2ip-0020_1_530.xyz]

14
Properties=species:S:1:pos:R:3 Coordinates=T from=T ORCA-job=T 2ip-0020_1_530=T pbc="F F F"
I        2.42688057      -0.03592180      -1.64737651
O        1.70406841       1.62340006      -1.27297283
I        0.52638331       1.58465897       0.57648799
O        1.59237119       2.45995529       1.66080772
O        1.20618433      -0.10305351       0.65583290
O        3.03969619       0.20599872      -3.27736580
O        0.89429781      -1.04751169      -2.03517397
I       -2.42596326       0.03506195       1.65017245
O       -1.70280140      -1.62344027       1.27381718
I       -0.52830666      -1.58439187      -0.57901815
O       -1.20855312       0.10302831      -0.65715706
O       -1.59461857      -2.45798872      -1.66436238
O       -0.89376963       1.04827815       2.03520470
O       -3.03586921      -0.20807359       3.28110376
