# Supplementary material for: Iodine Clusters in the Atmosphere I: Computational Benchmark and Dimer Formation of Oxyacids and Oxides
Source: ACS Omega. 2024 Jul 9;9(29):31521–32. doi: 10.1021/acsomega.4c01235 (PMC11270685; doi:10.1021/acsomega.4c01235)
Supplement: Supplementary file 2 — ao4c01235_si_002.zip [file ao4c01235_si_002.zip › SI_zip/basis_extrapolation/1eda.xyz]

12
Properties=species:S:1:pos:R:3 Coordinates=T from=T ORCA-job=T eda_gauch=T pbc="F F F"
C       -0.72301537       0.58611311       0.28312235
C        0.68010019       0.59834128      -0.30350008
N        1.41859924      -0.59152265       0.13276099
N       -1.46539587      -0.55982600      -0.23337095
H       -2.35460648      -0.66233757       0.23653922
H       -0.92642352      -1.40120407      -0.06750834
H       -1.23804391       1.50578785      -0.00840841
H       -0.64264425       0.59493033       1.38235530
H        1.17683480       1.53955792      -0.03239459
H        0.59986678       0.56384566      -1.39236026
H        1.71165670      -0.49670341       1.09702180
H        2.25230969      -0.72768546      -0.42194102
