# Supplementary material for: Iodine Clusters in the Atmosphere I: Computational Benchmark and Dimer Formation of Oxyacids and Oxides
Source: ACS Omega. 2024 Jul 9;9(29):31521–32. doi: 10.1021/acsomega.4c01235 (PMC11270685; doi:10.1021/acsomega.4c01235)
Supplement: Supplementary file 2 — ao4c01235_si_002.zip [file ao4c01235_si_002.zip › SI_zip/basis_extrapolation/1it1w-00011_1_199.xyz]

9
Properties=species:S:1:pos:R:3 Coordinates=T from=T ORCA-job=T 1it1w-00011_1_199=T pbc="F F F"
I        1.41074653       1.60893701      -0.10453312
O        1.70890757       0.88303366       1.54140021
O        1.05631462       0.02455864      -1.17669505
I       -0.81196546      -0.62125367      -1.33837144
O       -0.89037459      -0.61567583      -3.10276037
O       -1.63568531       0.84134981      -0.77243232
O       -0.28112044      -0.98768789       1.37612775
H       -1.01652436      -0.73066218       1.93802842
H        0.45970144      -0.40259955       1.63923592
