# Supplementary material for: Iodine Clusters in the Atmosphere I: Computational Benchmark and Dimer Formation of Oxyacids and Oxides
Source: ACS Omega. 2024 Jul 9;9(29):31521–32. doi: 10.1021/acsomega.4c01235 (PMC11270685; doi:10.1021/acsomega.4c01235)
Supplement: Supplementary file 2 — ao4c01235_si_002.zip [file ao4c01235_si_002.zip › SI_zip/basis_extrapolation/1it1fa-00011_1_849.xyz]

11
Properties=species:S:1:pos:R:3 Coordinates=T from=T ORCA-job=T 1it1fa-00011_1_849=T pbc="F F F"
I       -0.04862024      -0.96497269       0.71829869
O        0.07653881       0.94673088       0.87520265
O       -2.01931697      -0.65820238       1.01785895
I       -2.96717730       0.47679318      -0.21359438
O       -4.45450496      -0.46112229      -0.38667979
O       -1.96654542       0.24154958      -1.66005662
H        3.74815857      -0.38411652      -0.25921443
H        0.73127119       1.18181568       0.17025587
C        2.67652902      -0.16120804      -0.16063132
O        2.15639950       0.77210051      -0.74743774
O        2.06726778      -0.98936789       0.64599814
