# Supplementary material for: Iodine Clusters in the Atmosphere I: Computational Benchmark and Dimer Formation of Oxyacids and Oxides
Source: ACS Omega. 2024 Jul 9;9(29):31521–32. doi: 10.1021/acsomega.4c01235 (PMC11270685; doi:10.1021/acsomega.4c01235)
Supplement: Supplementary file 2 — ao4c01235_si_002.zip [file ao4c01235_si_002.zip › SI_zip/basis_extrapolation/1nta.xyz]

5
Properties=species:S:1:pos:R:3 Coordinates=T from=T ORCA-job=T hno3=T pbc="F F F"
N       -0.00234549      -0.09387220      -0.00864523
O        1.09240199      -0.59721163      -0.01437274
O       -1.07745291      -0.60189420       0.02570696
O       -0.02761569       1.29384672      -0.04793247
H        0.91241087       1.53054189      -0.07130828
