# Supplementary material for: Iodine Clusters in the Atmosphere I: Computational Benchmark and Dimer Formation of Oxyacids and Oxides
Source: ACS Omega. 2024 Jul 9;9(29):31521–32. doi: 10.1021/acsomega.4c01235 (PMC11270685; doi:10.1021/acsomega.4c01235)
Supplement: Supplementary file 2 — ao4c01235_si_002.zip [file ao4c01235_si_002.zip › SI_zip/basis_extrapolation/1ica1sa-10001_1_331.xyz]

12
Properties=species:S:1:pos:R:3 Coordinates=T from=T ORCA-job=T 1ica1sa-10001_1_331=T pbc="F F F"
I       -1.31589875       0.96665415       0.01245180
O       -1.58975889      -0.79962831      -0.04750171
O       -0.08559036       1.17372036       1.29403619
O       -2.85064035       1.42122332       1.06816847
H       -2.86234716       0.89669010       1.88152201
S        1.54310823      -0.48912177      -1.00118322
O        0.55473243       0.52539494      -1.44299923
O        2.64360758      -0.77774001      -1.84928693
O        2.07498651      -0.02332089       0.38720018
O        0.74306232      -1.79562810      -0.72153442
H       -0.19454631      -1.55723597      -0.44988234
H        1.33928477       0.45899219       0.86900922
