# Supplementary material for: Iodine Clusters in the Atmosphere I: Computational Benchmark and Dimer Formation of Oxyacids and Oxides
Source: ACS Omega. 2024 Jul 9;9(29):31521–32. doi: 10.1021/acsomega.4c01235 (PMC11270685; doi:10.1021/acsomega.4c01235)
Supplement: Supplementary file 2 — ao4c01235_si_002.zip [file ao4c01235_si_002.zip › SI_zip/basis_extrapolation/1ip1sa-00101_2_837.xyz]

14
Properties=species:S:1:pos:R:3 Coordinates=T from=T ORCA-job=T 1ip1sa-00101_2_837=T pbc="F F F"
I       -0.82918086      -1.36114190      -1.66821152
O        1.00096608      -0.73503180      -1.90995640
I        2.27397246       0.00297967      -0.62337286
O        1.49589839       1.54955224      -0.20016667
O        3.51894229       0.39139980      -1.79884066
O       -1.16693533      -1.65982595      -3.36561134
O       -1.65575373       0.16534999      -1.25938040
S       -0.61911211      -0.09175655       1.91801633
O        0.04871881       1.31389900       1.96312015
O        0.14033363      -0.90703668       0.94705490
O       -2.03485976       0.15272209       1.31644895
O       -0.77088461      -0.58589869       3.24242142
H       -1.96510157       0.27467401       0.32110023
H        0.56299630       1.49011475       1.11737785
