# Supplementary material for: Iodine Clusters in the Atmosphere I: Computational Benchmark and Dimer Formation of Oxyacids and Oxides
Source: ACS Omega. 2024 Jul 9;9(29):31521–32. doi: 10.1021/acsomega.4c01235 (PMC11270685; doi:10.1021/acsomega.4c01235)
Supplement: Supplementary file 2 — ao4c01235_si_002.zip [file ao4c01235_si_002.zip › SI_zip/basis_extrapolation/1isa1tma-010000010_2_677.xyz]

17
Properties=species:S:1:pos:R:3 Coordinates=T from=T ORCA-job=T 1isa1tma-010000010_2_677=T pbc="F F F"
H       -0.27388487       0.56950747       1.37092243
O       -0.20527884       1.16212478       2.19167884
I        1.68250992       1.25059272       2.59221858
O        2.41396104       2.08636046       1.14338410
N       -0.27133704      -0.20528182      -0.10622713
C       -0.14288546       0.90636870      -1.05044283
C        0.85519858      -1.12606659      -0.24602612
C       -1.54255667      -0.90167415      -0.27335559
H        0.79285998      -1.90374507       0.51700505
H        0.86261935      -1.60497877      -1.23597649
H        1.78924719      -0.57725905      -0.11857395
H       -0.97876178       1.59398064      -0.91568847
H        0.78422608       1.44409683      -0.84695976
H       -0.14041958       0.54997620      -2.09036733
H       -2.36558281      -0.20260471      -0.11877576
H       -1.63729801      -1.33985879      -1.27739202
H       -1.62261704      -1.70153884       0.46457647
