# Supplementary material for: Iodine Clusters in the Atmosphere I: Computational Benchmark and Dimer Formation of Oxyacids and Oxides
Source: ACS Omega. 2024 Jul 9;9(29):31521–32. doi: 10.1021/acsomega.4c01235 (PMC11270685; doi:10.1021/acsomega.4c01235)
Supplement: Supplementary file 2 — ao4c01235_si_002.zip [file ao4c01235_si_002.zip › SI_zip/basis_extrapolation/1ica1fa-10001_1_998.xyz]

10
Properties=species:S:1:pos:R:3 Coordinates=T from=T ORCA-job=T 1ica1fa-10001_1_998=T pbc="F F F"
I        0.36781904      -2.24774981      -0.42589985
O        0.76644618      -1.40403011       1.10071138
O        1.43639738      -1.58344019      -1.66645667
O       -1.31511190      -1.48560888      -0.82856008
H       -1.23054756      -0.49625074      -0.70401997
H       -0.24773964       2.83779969       0.34213944
H        0.70435536       0.27197020       1.12678882
C       -0.21436621       1.74238075       0.31804402
O        0.66451942       1.26633397       1.16239202
O       -0.93177207       1.09859513      -0.42513913
