# Supplementary material for: Iodine Clusters in the Atmosphere I: Computational Benchmark and Dimer Formation of Oxyacids and Oxides
Source: ACS Omega. 2024 Jul 9;9(29):31521–32. doi: 10.1021/acsomega.4c01235 (PMC11270685; doi:10.1021/acsomega.4c01235)
Supplement: Supplementary file 2 — ao4c01235_si_002.zip [file ao4c01235_si_002.zip › SI_zip/basis_extrapolation/1am.xyz]

4
Properties=species:S:1:pos:R:3 Coordinates=T from=T ORCA-job=T nh3=T pbc="F F F"
N       -0.00000008       0.00001655       0.10078859
H        0.00000016       0.94137443      -0.27229078
H       -0.81525896      -0.47069610      -0.27229738
H        0.81525888      -0.47069587      -0.27229742
