# Supplementary material for: Iodine Clusters in the Atmosphere I: Computational Benchmark and Dimer Formation of Oxyacids and Oxides
Source: ACS Omega. 2024 Jul 9;9(29):31521–32. doi: 10.1021/acsomega.4c01235 (PMC11270685; doi:10.1021/acsomega.4c01235)
Supplement: Supplementary file 2 — ao4c01235_si_002.zip [file ao4c01235_si_002.zip › SI_zip/basis_extrapolation/2it-0002_1_895.xyz]

12
Properties=species:S:1:pos:R:3 Coordinates=T from=T ORCA-job=T 2it-0002_1_895=T pbc="F F F"
I        0.86615525       1.03816790       2.68420767
O        1.12928681      -0.76659867       2.23063535
O       -0.84625410       1.44694797       2.01618118
I       -1.26958740       1.22093046      -0.11385019
O       -2.97175267       1.65362173       0.01419271
O       -1.27476214      -0.55495165       0.16098564
I       -0.86610518      -1.03816880      -2.68424188
O       -1.12918694       0.76657326      -2.23060002
O        0.84625875      -1.44691149      -2.01612404
I        1.26956448      -1.22094698       0.11386722
O        1.27465130       0.55493543      -0.16092802
O        2.97173180      -1.65359916      -0.01432560
