# Supplementary material for: Iodine Clusters in the Atmosphere I: Computational Benchmark and Dimer Formation of Oxyacids and Oxides
Source: ACS Omega. 2024 Jul 9;9(29):31521–32. doi: 10.1021/acsomega.4c01235 (PMC11270685; doi:10.1021/acsomega.4c01235)
Supplement: Supplementary file 2 — ao4c01235_si_002.zip [file ao4c01235_si_002.zip › SI_zip/basis_extrapolation/1ip1am-001010000_1_836.xyz]

11
Properties=species:S:1:pos:R:3 Coordinates=T from=T ORCA-job=T 1ip1am-001010000_1_836=T pbc="F F F"
I       -0.20884577       0.38780115       2.05533666
O       -0.07478439      -1.14064705       0.81499536
I       -1.29971796      -1.05044145      -0.69424625
O       -1.85590462       0.60510673      -0.33014376
O       -2.56462199      -2.11977644      -0.07881625
O        0.95987415       1.47596337       1.28754866
O        0.61032367      -0.38753390       3.41177662
N        0.90031970       0.37783180      -1.57653097
H        0.72061368       0.96895510      -2.37962277
H        1.77743678      -0.10301417      -1.73932611
H        1.03530677       0.98575486      -0.77097117
