# Supplementary material for: Iodine Clusters in the Atmosphere I: Computational Benchmark and Dimer Formation of Oxyacids and Oxides
Source: ACS Omega. 2024 Jul 9;9(29):31521–32. doi: 10.1021/acsomega.4c01235 (PMC11270685; doi:10.1021/acsomega.4c01235)
Supplement: Supplementary file 2 — ao4c01235_si_002.zip [file ao4c01235_si_002.zip › SI_zip/basis_extrapolation/1ip1nta-00101_1_381.xyz]

12
Properties=species:S:1:pos:R:3 Coordinates=T from=T ORCA-job=T 1ip1nta-00101_1_381=T pbc="F F F"
I       -1.31455789       1.62974826       0.89427915
O        0.31728895       1.76144629      -0.20102282
I        1.89658496       1.01949709       0.67001066
O        0.99875701       0.58224920       2.14684407
O        2.79621184       2.48908648       1.03102236
O       -1.75236841      -0.06281456       0.58266129
O       -2.33715803       2.61995137      -0.14143179
N        0.22323348      -2.18970888      -1.17034877
O        0.92430836      -1.29307559      -0.72155309
O        0.58251777      -3.11645633      -1.82576056
O       -1.09244223      -2.13213429      -0.90360925
H       -1.24237580      -1.30778905      -0.36109126
