# Supplementary material for: Iodine Clusters in the Atmosphere I: Computational Benchmark and Dimer Formation of Oxyacids and Oxides
Source: ACS Omega. 2024 Jul 9;9(29):31521–32. doi: 10.1021/acsomega.4c01235 (PMC11270685; doi:10.1021/acsomega.4c01235)
Supplement: Supplementary file 2 — ao4c01235_si_002.zip [file ao4c01235_si_002.zip › SI_zip/basis_extrapolation/1isa.xyz]

4
Properties=species:S:1:pos:R:3 Coordinates=T from=T ORCA-job=T HOIO_2=T pbc="F F F"
I       -1.19541079       1.11594681      -0.51831072
O        0.62332066       1.45398330       0.13448351
H        0.81441616       0.80795802       0.82448114
O       -2.28076602       1.81151186       0.75692608
