# Supplementary material for: Iodine Clusters in the Atmosphere I: Computational Benchmark and Dimer Formation of Oxyacids and Oxides
Source: ACS Omega. 2024 Jul 9;9(29):31521–32. doi: 10.1021/acsomega.4c01235 (PMC11270685; doi:10.1021/acsomega.4c01235)
Supplement: Supplementary file 2 — ao4c01235_si_002.zip [file ao4c01235_si_002.zip › SI_zip/basis_extrapolation/1ip1fa-00101_1_567.xyz]

12
Properties=species:S:1:pos:R:3 Coordinates=T from=T ORCA-job=T 1ip1fa-00101_1_567=T pbc="F F F"
I       -0.51381993      -3.05817158      -0.24671743
O       -1.02854187      -1.78162342       1.17654947
I       -0.45115453       0.05708712       1.01556217
O       -0.04405100      -0.14244506      -0.73380215
O        1.08737018      -0.04153725       1.86554557
O       -1.99112412      -3.01610736      -1.21095209
O       -0.54820292      -4.51551820       0.74766178
H        1.01434564       3.88435717      -0.35256678
H        0.72162825       1.19964316      -1.23206922
C        0.68149476       2.84267165      -0.31758247
O        1.08327745       2.13387356      -1.32568069
O       -0.01122193       2.43777021       0.61405184
