# Supplementary material for: Iodine Clusters in the Atmosphere I: Computational Benchmark and Dimer Formation of Oxyacids and Oxides
Source: ACS Omega. 2024 Jul 9;9(29):31521–32. doi: 10.1021/acsomega.4c01235 (PMC11270685; doi:10.1021/acsomega.4c01235)
Supplement: Supplementary file 2 — ao4c01235_si_002.zip [file ao4c01235_si_002.zip › SI_zip/geometry_differences/I2O4/I2O4_M06-2X_DZ.xyz]

6
Coordinates from ORCA-job I2O4
  I   -2.31316052435149     -0.46492444277081      0.65919904171350
  O   -1.63899673918281     -2.05798723453256      0.02761645647040
  O   -4.15360719878367     -0.40261589279128     -0.13382241983647
  I   -5.62042821620662     -1.36924452979379      0.81643304399499
  O   -6.92795742882821     -0.15869007699430      0.60252285369571
  O   -4.93931989264710     -1.29284782311723      2.48135102396184
