# Supplementary material for: Iodine Clusters in the Atmosphere I: Computational Benchmark and Dimer Formation of Oxyacids and Oxides
Source: ACS Omega. 2024 Jul 9;9(29):31521–32. doi: 10.1021/acsomega.4c01235 (PMC11270685; doi:10.1021/acsomega.4c01235)
Supplement: Supplementary file 2 — ao4c01235_si_002.zip [file ao4c01235_si_002.zip › SI_zip/geometry_differences/I2O4/I2O4_B3LYP_DZ.xyz]

6
Coordinates from ORCA-job I2O4
  I   -2.34050466141553     -0.42281964761793      0.58593877199314
  O   -1.40405894935045     -1.96756356988183      0.13750937351899
  O   -4.17767772883256     -0.60319435141361     -0.26879047681290
  I   -5.77068757433423     -1.35646874265545      0.81699207635764
  O   -6.91764494914981      0.05548101094728      0.71919696996823
  O   -4.98289613691735     -1.45174469937843      2.46245328497489
