# Supplementary material for: Iodine Clusters in the Atmosphere I: Computational Benchmark and Dimer Formation of Oxyacids and Oxides
Source: ACS Omega. 2024 Jul 9;9(29):31521–32. doi: 10.1021/acsomega.4c01235 (PMC11270685; doi:10.1021/acsomega.4c01235)
Supplement: Supplementary file 2 — ao4c01235_si_002.zip [file ao4c01235_si_002.zip › SI_zip/geometry_differences/I2O4/I2O4_wB97X-D_TZ.xyz]

6
Coordinates from ORCA-job I2O4_R2SCAN_TZ_PP1
  I   -2.43027254593683     -0.37095466206506      0.57092697828634
  O   -1.60581259294405     -1.94647272439170      0.25390405793616
  O   -4.20031434893258     -0.64041466467276     -0.27182516247323
  I   -5.68562444319020     -1.35777897477650      0.77174612274822
  O   -6.76759857565392      0.03688610760230      0.77277278503438
  O   -4.90384749334235     -1.46757508169626      2.35577521846811
