# Supplementary material for: Iodine Clusters in the Atmosphere I: Computational Benchmark and Dimer Formation of Oxyacids and Oxides
Source: ACS Omega. 2024 Jul 9;9(29):31521–32. doi: 10.1021/acsomega.4c01235 (PMC11270685; doi:10.1021/acsomega.4c01235)
Supplement: Supplementary file 2 — ao4c01235_si_002.zip [file ao4c01235_si_002.zip › SI_zip/geometry_differences/I2O4/I2O4_PW91_TZ.xyz]

6
Coordinates from ORCA-job I2O4
  I   -2.61072734553403     -0.48158059676337      0.67629939810094
  O   -1.58594940147400     -1.98333547779970      0.49555509217415
  O   -3.99695760570091     -0.53863916445117     -0.57726380856480
  I   -5.92137542935761     -1.43399450388469      0.80790640501263
  O   -6.94647121730060      0.06735871886239      0.99177469853905
  O   -4.53198900063276     -1.37611897596344      2.05902821473800
