# Supplementary material for: Iodine Clusters in the Atmosphere I: Computational Benchmark and Dimer Formation of Oxyacids and Oxides
Source: ACS Omega. 2024 Jul 9;9(29):31521–32. doi: 10.1021/acsomega.4c01235 (PMC11270685; doi:10.1021/acsomega.4c01235)
Supplement: Supplementary file 2 — ao4c01235_si_002.zip [file ao4c01235_si_002.zip › SI_zip/geometry_differences/I2O4/I2O4_M06-2X_TZ.xyz]

6
Coordinates from ORCA-job I2O4
  I   -2.33591786686992     -0.37565958202028      0.54524447201818
  O   -1.70690180783927     -2.04425326598086      0.21842613596322
  O   -4.17222697314308     -0.46131459432874     -0.18359315175567
  I   -5.62117973998727     -1.36064903556691      0.77274369690303
  O   -6.84935511977239     -0.09426627097177      0.70794526137347
  O   -4.90788849238800     -1.41016725113142      2.39253358549774
