# Supplementary material for: Iodine Clusters in the Atmosphere I: Computational Benchmark and Dimer Formation of Oxyacids and Oxides
Source: ACS Omega. 2024 Jul 9;9(29):31521–32. doi: 10.1021/acsomega.4c01235 (PMC11270685; doi:10.1021/acsomega.4c01235)
Supplement: Supplementary file 2 — ao4c01235_si_002.zip [file ao4c01235_si_002.zip › SI_zip/geometry_differences/I2O4/compare.txt]

I2O4_B3LYP_DZ.xyz I2O4_B3LYP_TZ.xyz  8.534262e-02
I2O4_B3LYP_DZ.xyz I2O4_M06-2X_DZ.xyz  2.046098e-01
I2O4_B3LYP_DZ.xyz I2O4_M06-2X_TZ.xyz  1.822164e-01
I2O4_B3LYP_DZ.xyz I2O4_PW91_DZ.xyz  3.728035e-01
I2O4_B3LYP_DZ.xyz I2O4_PW91_TZ.xyz  3.746543e-01
I2O4_B3LYP_DZ.xyz I2O4_wB97X-D_DZ.xyz  7.483245e-01
I2O4_B3LYP_DZ.xyz I2O4_wB97X-D_TZ.xyz  1.416854e-01
I2O4_B3LYP_TZ.xyz I2O4_M06-2X_DZ.xyz  1.367316e-01
I2O4_B3LYP_TZ.xyz I2O4_M06-2X_TZ.xyz  1.066190e-01
I2O4_B3LYP_TZ.xyz I2O4_PW91_DZ.xyz  3.919536e-01
I2O4_B3LYP_TZ.xyz I2O4_PW91_TZ.xyz  3.873026e-01
I2O4_B3LYP_TZ.xyz I2O4_wB97X-D_DZ.xyz  7.831858e-01
I2O4_B3LYP_TZ.xyz I2O4_wB97X-D_TZ.xyz  1.259692e-01
I2O4_M06-2X_DZ.xyz I2O4_M06-2X_TZ.xyz  1.384221e-01
I2O4_M06-2X_DZ.xyz I2O4_PW91_DZ.xyz  4.514228e-01
I2O4_M06-2X_DZ.xyz I2O4_PW91_TZ.xyz  4.446037e-01
I2O4_M06-2X_DZ.xyz I2O4_wB97X-D_DZ.xyz  8.217157e-01
I2O4_M06-2X_DZ.xyz I2O4_wB97X-D_TZ.xyz  2.307234e-01
I2O4_M06-2X_TZ.xyz I2O4_PW91_DZ.xyz  3.865128e-01
I2O4_M06-2X_TZ.xyz I2O4_PW91_TZ.xyz  3.747240e-01
I2O4_M06-2X_TZ.xyz I2O4_wB97X-D_DZ.xyz  8.433544e-01
I2O4_M06-2X_TZ.xyz I2O4_wB97X-D_TZ.xyz  1.342530e-01
I2O4_PW91_DZ.xyz I2O4_PW91_TZ.xyz  4.735468e-02
I2O4_PW91_DZ.xyz I2O4_wB97X-D_DZ.xyz  8.858956e-01
I2O4_PW91_DZ.xyz I2O4_wB97X-D_TZ.xyz  3.373428e-01
I2O4_PW91_TZ.xyz I2O4_wB97X-D_DZ.xyz  8.778060e-01
I2O4_PW91_TZ.xyz I2O4_wB97X-D_TZ.xyz  3.239107e-01
I2O4_wB97X-D_DZ.xyz I2O4_wB97X-D_TZ.xyz  7.601320e-01
