# Supplementary material for: Iodine Clusters in the Atmosphere I: Computational Benchmark and Dimer Formation of Oxyacids and Oxides
Source: ACS Omega. 2024 Jul 9;9(29):31521–32. doi: 10.1021/acsomega.4c01235 (PMC11270685; doi:10.1021/acsomega.4c01235)
Supplement: Supplementary file 2 — ao4c01235_si_002.zip [file ao4c01235_si_002.zip › SI_zip/geometry_differences/I2O4/I2O4_PW91_DZ.xyz]

6
Coordinates from ORCA-job I2O4
  I   -2.58662241235962     -0.49359092254695      0.66636952501359
  O   -1.51473435394661     -2.00257116101060      0.49813337943464
  O   -4.01116902242487     -0.52605414119720     -0.59243300256762
  I   -5.94434382211062     -1.42195891966454      0.81814964072960
  O   -7.01526962061016      0.08781724571639      0.98486028499356
  O   -4.52133076854802     -1.38995210129707      2.07822017239621
