# Supplementary material for: Iodine Clusters in the Atmosphere I: Computational Benchmark and Dimer Formation of Oxyacids and Oxides
Source: ACS Omega. 2024 Jul 9;9(29):31521–32. doi: 10.1021/acsomega.4c01235 (PMC11270685; doi:10.1021/acsomega.4c01235)
Supplement: Supplementary file 2 — ao4c01235_si_002.zip [file ao4c01235_si_002.zip › SI_zip/geometry_differences/I2O4/I2O4_B3LYP_TZ.xyz]

6
Coordinates from ORCA-job I2O4
  I   -2.31684980195666     -0.40292766410823      0.57804404073066
  O   -1.53888043300005     -1.99922033781392      0.13425288936623
  O   -4.16130516188621     -0.53203385850378     -0.20680753910232
  I   -5.70173529386171     -1.36445330354066      0.80131765248371
  O   -6.88455226044305     -0.02600744363028      0.69882815769587
  O   -4.99014704885222     -1.42166739240310      2.44766479882582
