# Supplementary material for: Iodine Clusters in the Atmosphere I: Computational Benchmark and Dimer Formation of Oxyacids and Oxides
Source: ACS Omega. 2024 Jul 9;9(29):31521–32. doi: 10.1021/acsomega.4c01235 (PMC11270685; doi:10.1021/acsomega.4c01235)
Supplement: Supplementary file 2 — ao4c01235_si_002.zip [file ao4c01235_si_002.zip › SI_zip/geometry_differences/I2O4/I2O4_wB97X-D_DZ.xyz]

6
Coordinates from ORCA-job I2O4
  I   -2.58175886454785     -0.82345900697720      0.50823618123424
  O   -1.50239877288473      0.23099929282145      1.55488255182052
  O   -4.89285594698282     -2.13729128883682     -0.72307157623070
  I   -5.89041074578994     -1.08450977116000      0.36776526946186
  O   -4.41251089990522      0.06922395958010      0.89320376418164
  O   -6.31353476988940     -2.00127318542753      1.85228380953242
