# Supplementary material for: Iodine Clusters in the Atmosphere I: Computational Benchmark and Dimer Formation of Oxyacids and Oxides
Source: ACS Omega. 2024 Jul 9;9(29):31521–32. doi: 10.1021/acsomega.4c01235 (PMC11270685; doi:10.1021/acsomega.4c01235)
Supplement: Supplementary file 2 — ao4c01235_si_002.zip [file ao4c01235_si_002.zip › SI_zip/geometry_differences/I2O5/I2O5_B3LYP_DZ.xyz]

7
Coordinates from ORCA-job I2O5
  I   -1.81449167101202      1.22802549073553      0.74672362034186
  O   -3.28170119740803      0.55359270298664     -0.12141862767339
  O   -0.92206348363712     -0.10098021223348      1.60921247829598
  O   -2.81413028779265      2.12426795689821      2.24804838684276
  I   -4.89992405253165      2.05671231213337      2.17559185252095
  O   -5.23416714467682      3.36222476215690      0.95586073645096
  O   -5.17245216294165      2.68959698732283      3.85826155322087
