# Supplementary material for: Iodine Clusters in the Atmosphere I: Computational Benchmark and Dimer Formation of Oxyacids and Oxides
Source: ACS Omega. 2024 Jul 9;9(29):31521–32. doi: 10.1021/acsomega.4c01235 (PMC11270685; doi:10.1021/acsomega.4c01235)
Supplement: Supplementary file 2 — ao4c01235_si_002.zip [file ao4c01235_si_002.zip › SI_zip/geometry_differences/I2O5/I2O5_M06-2X_TZ.xyz]

7
Coordinates from ORCA-job I2O5
  I   -2.12265206637269      1.41007511762585      0.79989128166602
  O   -3.13963398927337      0.38867338494948     -0.22507252465014
  O   -0.78525128422787      0.45218177934385      1.42645060534297
  O   -3.25566296148626      1.35722996206294      2.41869523610830
  I   -5.04613932105317      2.09347411152798      2.28125174972627
  O   -4.66128832399397      3.22949272807385      0.97347625808233
  O   -5.12830205359241      2.98231291641594      3.79758739372413
