# Supplementary material for: Iodine Clusters in the Atmosphere I: Computational Benchmark and Dimer Formation of Oxyacids and Oxides
Source: ACS Omega. 2024 Jul 9;9(29):31521–32. doi: 10.1021/acsomega.4c01235 (PMC11270685; doi:10.1021/acsomega.4c01235)
Supplement: Supplementary file 2 — ao4c01235_si_002.zip [file ao4c01235_si_002.zip › SI_zip/geometry_differences/I2O5/I2O5_wB97X-D_TZ.xyz]

7
Coordinates from ORCA-job I2O5_R2SCAN_TZ_PP100
  I   -1.88229717796157      1.27562719536255      0.76561001531072
  O   -3.30478853383280      0.55443472288706     -0.02181817584644
  O   -1.01824144777150      0.00117497298215      1.62212086750470
  O   -2.84557794587228      2.11386503020296      2.21260889127641
  I   -4.83938767051888      2.01657186065654      2.12582384913107
  O   -5.12235738723352      3.34820142305306      1.00498565454746
  O   -5.12627983680942      2.60356479485568      3.76294889807608
