# Supplementary material for: Iodine Clusters in the Atmosphere I: Computational Benchmark and Dimer Formation of Oxyacids and Oxides
Source: ACS Omega. 2024 Jul 9;9(29):31521–32. doi: 10.1021/acsomega.4c01235 (PMC11270685; doi:10.1021/acsomega.4c01235)
Supplement: Supplementary file 2 — ao4c01235_si_002.zip [file ao4c01235_si_002.zip › SI_zip/geometry_differences/I2O5/I2O5_PW91_DZ.xyz]

7
Coordinates from ORCA-job I2O5
  I   -1.81491701756198      1.22459917692186      0.74397875817348
  O   -3.35177891500531      0.54623330578638     -0.04193838355902
  O   -0.86788650032930     -0.10656444400987      1.58188357716249
  O   -2.75701292137483      2.16918866785282      2.28141897529876
  I   -4.88403280419151      2.05716699797445      2.12809195245576
  O   -5.22737644524049      3.41078514041368      0.93483297318563
  O   -5.23592539629655      2.61203115506066      3.84401214728288
