# Supplementary material for: Iodine Clusters in the Atmosphere I: Computational Benchmark and Dimer Formation of Oxyacids and Oxides
Source: ACS Omega. 2024 Jul 9;9(29):31521–32. doi: 10.1021/acsomega.4c01235 (PMC11270685; doi:10.1021/acsomega.4c01235)
Supplement: Supplementary file 2 — ao4c01235_si_002.zip [file ao4c01235_si_002.zip › SI_zip/geometry_differences/I2O5/compare.txt]

I2O5_B3LYP_DZ.xyz I2O5_B3LYP_TZ.xyz  1.686233e-01
I2O5_B3LYP_DZ.xyz I2O5_M06-2X_DZ.xyz  1.016057e-01
I2O5_B3LYP_DZ.xyz I2O5_M06-2X_TZ.xyz  5.103494e-01
I2O5_B3LYP_DZ.xyz I2O5_PW91_DZ.xyz  7.183796e-02
I2O5_B3LYP_DZ.xyz I2O5_PW91_TZ.xyz  5.362136e-02
I2O5_B3LYP_DZ.xyz I2O5_wB97X-D_DZ.xyz  1.292950e-01
I2O5_B3LYP_DZ.xyz I2O5_wB97X-D_TZ.xyz  1.072945e-01
I2O5_B3LYP_TZ.xyz I2O5_M06-2X_DZ.xyz  2.345643e-01
I2O5_B3LYP_TZ.xyz I2O5_M06-2X_TZ.xyz  5.628522e-01
I2O5_B3LYP_TZ.xyz I2O5_PW91_DZ.xyz  1.861303e-01
I2O5_B3LYP_TZ.xyz I2O5_PW91_TZ.xyz  1.548223e-01
I2O5_B3LYP_TZ.xyz I2O5_wB97X-D_DZ.xyz  2.336033e-01
I2O5_B3LYP_TZ.xyz I2O5_wB97X-D_TZ.xyz  1.738525e-01
I2O5_M06-2X_DZ.xyz I2O5_M06-2X_TZ.xyz  4.933578e-01
I2O5_M06-2X_DZ.xyz I2O5_PW91_DZ.xyz  1.230023e-01
I2O5_M06-2X_DZ.xyz I2O5_PW91_TZ.xyz  1.116269e-01
I2O5_M06-2X_DZ.xyz I2O5_wB97X-D_DZ.xyz  7.973197e-02
I2O5_M06-2X_DZ.xyz I2O5_wB97X-D_TZ.xyz  8.357902e-02
I2O5_M06-2X_TZ.xyz I2O5_PW91_DZ.xyz  5.421599e-01
I2O5_M06-2X_TZ.xyz I2O5_PW91_TZ.xyz  5.055714e-01
I2O5_M06-2X_TZ.xyz I2O5_wB97X-D_DZ.xyz  4.831841e-01
I2O5_M06-2X_TZ.xyz I2O5_wB97X-D_TZ.xyz  4.919755e-01
I2O5_PW91_DZ.xyz I2O5_PW91_TZ.xyz  5.483872e-02
I2O5_PW91_DZ.xyz I2O5_wB97X-D_DZ.xyz  1.144820e-01
I2O5_PW91_DZ.xyz I2O5_wB97X-D_TZ.xyz  1.218550e-01
I2O5_PW91_TZ.xyz I2O5_wB97X-D_DZ.xyz  1.041311e-01
I2O5_PW91_TZ.xyz I2O5_wB97X-D_TZ.xyz  8.639131e-02
I2O5_wB97X-D_DZ.xyz I2O5_wB97X-D_TZ.xyz  7.834971e-02
