# Supplementary material for: Iodine Clusters in the Atmosphere I: Computational Benchmark and Dimer Formation of Oxyacids and Oxides
Source: ACS Omega. 2024 Jul 9;9(29):31521–32. doi: 10.1021/acsomega.4c01235 (PMC11270685; doi:10.1021/acsomega.4c01235)
Supplement: Supplementary file 2 — ao4c01235_si_002.zip [file ao4c01235_si_002.zip › SI_zip/geometry_differences/I2O5/I2O5_PW91_TZ.xyz]

7
Coordinates from ORCA-job I2O5
  I   -1.83485667064522      1.23938946192179      0.74394437909388
  O   -3.29399560727383      0.50817266271776     -0.06049152032476
  O   -0.90928317892937     -0.05827010032587      1.58781881676822
  O   -2.80801714880565      2.12347805073774      2.25347531120023
  I   -4.89017837637108      2.05665844852152      2.13959833834405
  O   -5.19750345086455      3.41166515515156      0.98748902189110
  O   -5.20509556711025      2.63234632127550      3.82044565302728
