# Supplementary material for: Iodine Clusters in the Atmosphere I: Computational Benchmark and Dimer Formation of Oxyacids and Oxides
Source: ACS Omega. 2024 Jul 9;9(29):31521–32. doi: 10.1021/acsomega.4c01235 (PMC11270685; doi:10.1021/acsomega.4c01235)
Supplement: Supplementary file 2 — ao4c01235_si_002.zip [file ao4c01235_si_002.zip › SI_zip/geometry_differences/I2O5/I2O5_M06-2X_DZ.xyz]

7
Coordinates from ORCA-job I2O5
  I   -1.85488100284992      1.28698876452109      0.77626378852664
  O   -3.34375530857306      0.66683577181171     -0.04676403653163
  O   -0.99260990998676     -0.05491742486963      1.59644937300049
  O   -2.82653358540296      2.09873400323555      2.27609450819021
  I   -4.85188441964264      1.99079745465820      2.15887299176150
  O   -5.13442780663979      3.25337312704867      0.91886907040683
  O   -5.13483796690483      2.67162830359439      3.79249430464594
