# Supplementary material for: Iodine Clusters in the Atmosphere I: Computational Benchmark and Dimer Formation of Oxyacids and Oxides
Source: ACS Omega. 2024 Jul 9;9(29):31521–32. doi: 10.1021/acsomega.4c01235 (PMC11270685; doi:10.1021/acsomega.4c01235)
Supplement: Supplementary file 2 — ao4c01235_si_002.zip [file ao4c01235_si_002.zip › SI_zip/geometry_differences/I2O5/I2O5_wB97X-D_DZ.xyz]

7
Coordinates from ORCA-job I2O5
  I   -1.76038609797559      1.71743477115161      0.41762343639997
  O   -3.10035432951647      0.85973942098389     -0.45257740839126
  O   -0.55239357357735      0.53118851561998      1.00660448796438
  O   -2.80005448670840      2.04905587646855      2.04731464219376
  I   -4.77003258187284      1.57526008096189      1.81937923237088
  O   -5.27234565205611      3.01330538940542      0.87177844898568
  O   -5.20129327829319      1.80482594540864      3.54494716047657
