# Supplementary material for: Iodine Clusters in the Atmosphere I: Computational Benchmark and Dimer Formation of Oxyacids and Oxides
Source: ACS Omega. 2024 Jul 9;9(29):31521–32. doi: 10.1021/acsomega.4c01235 (PMC11270685; doi:10.1021/acsomega.4c01235)
Supplement: Supplementary file 2 — ao4c01235_si_002.zip [file ao4c01235_si_002.zip › SI_zip/geometry_differences/I2O5/I2O5_B3LYP_TZ.xyz]

7
Coordinates from ORCA-job I2O5
  I   -1.81494286370642      1.17967109172926      0.72077506686345
  O   -3.18777276154917      0.37942620626848     -0.12375332304182
  O   -0.97841570467520     -0.02892864967837      1.73369455143603
  O   -2.86496104413184      2.17730987775785      2.06442271022926
  I   -4.90713005254866      2.11409457388681      2.11921245059063
  O   -5.27973140047929      3.54639302818824      1.11684788149392
  O   -5.10597617290935      2.54547387184771      3.84108066242848
