# Supplementary material for: Iodine Clusters in the Atmosphere I: Computational Benchmark and Dimer Formation of Oxyacids and Oxides
Source: ACS Omega. 2024 Jul 9;9(29):31521–32. doi: 10.1021/acsomega.4c01235 (PMC11270685; doi:10.1021/acsomega.4c01235)
Supplement: Supplementary file 2 — ao4c01235_si_002.zip [file ao4c01235_si_002.zip › SI_zip/geometry_differences/HOIO2/HOIO2_M06-2X_DZ.xyz]

5
Coordinates from ORCA-job HOIO2_2
  I   0.31115754610062      0.48251552469514      0.68598217863564
  O   1.63358948010610      0.70129523408991     -0.50876532518950
  O   -1.05502641934153     -0.43770650627508     -0.04926434026435
  O   -0.53890692047948      2.24944738946332      0.69637468032007
  H   -1.33983978638571      2.15909925802669      0.14997030649813
