# Supplementary material for: Iodine Clusters in the Atmosphere I: Computational Benchmark and Dimer Formation of Oxyacids and Oxides
Source: ACS Omega. 2024 Jul 9;9(29):31521–32. doi: 10.1021/acsomega.4c01235 (PMC11270685; doi:10.1021/acsomega.4c01235)
Supplement: Supplementary file 2 — ao4c01235_si_002.zip [file ao4c01235_si_002.zip › SI_zip/geometry_differences/HOIO2/HOIO2_B3LYP_TZ.xyz]

5
Coordinates from ORCA-job HOIO2_2
  I   0.05683455230697      0.32910531899251      0.70484914660182
  O   1.61906092990972      0.89485571805579      0.03271514260512
  O   -0.81368698543246     -0.57141598025409     -0.57487152763071
  O   -0.97105271370728      2.00989830657429      0.82478657364480
  H   -0.88018188307695      2.49220753663150     -0.01318183522104
