# Supplementary material for: Iodine Clusters in the Atmosphere I: Computational Benchmark and Dimer Formation of Oxyacids and Oxides
Source: ACS Omega. 2024 Jul 9;9(29):31521–32. doi: 10.1021/acsomega.4c01235 (PMC11270685; doi:10.1021/acsomega.4c01235)
Supplement: Supplementary file 2 — ao4c01235_si_002.zip [file ao4c01235_si_002.zip › SI_zip/geometry_differences/HOIO2/HOIO2_PW91_TZ.xyz]

5
Coordinates from ORCA-job HOIO2
  I   -1.02806064526207     -1.29862266849998     -0.56727240156456
  O   0.53822427366564     -1.08790550915319      0.31379663291388
  O   -1.93499952105044     -2.66121026012073      0.19859679914264
  O   -2.04896749105913      0.32950888356888      0.00823474140985
  H   -1.83103972629400      0.47707989420502      0.95157835809819
