# Supplementary material for: Iodine Clusters in the Atmosphere I: Computational Benchmark and Dimer Formation of Oxyacids and Oxides
Source: ACS Omega. 2024 Jul 9;9(29):31521–32. doi: 10.1021/acsomega.4c01235 (PMC11270685; doi:10.1021/acsomega.4c01235)
Supplement: Supplementary file 2 — ao4c01235_si_002.zip [file ao4c01235_si_002.zip › SI_zip/geometry_differences/HOIO2/HOIO2_wB97X-D_TZ.xyz]

5
Coordinates from ORCA-job HOIO2_2
  I   0.03038516471592      0.32232180363429      0.69510013205966
  O   1.50636459667728      0.98825256819033     -0.02015668113461
  O   -0.80388266588035     -0.61992118210985     -0.54382974508349
  O   -1.02558541714859      1.93742358056957      0.76946903779552
  H   -0.69630777836425      2.52657412971565      0.07371475636291
