# Supplementary material for: Iodine Clusters in the Atmosphere I: Computational Benchmark and Dimer Formation of Oxyacids and Oxides
Source: ACS Omega. 2024 Jul 9;9(29):31521–32. doi: 10.1021/acsomega.4c01235 (PMC11270685; doi:10.1021/acsomega.4c01235)
Supplement: Supplementary file 2 — ao4c01235_si_002.zip [file ao4c01235_si_002.zip › SI_zip/geometry_differences/HOIO2/HOIO2_ZORA_TZVPP.xyz]

5
Coordinates from ORCA-job HOIO2
  I   0.06570047808875      0.33700925990871      0.70411713367339
  O   1.61577094183385      0.89020726524549      0.03562762616041
  O   -0.82477148824258     -0.49234614984368     -0.59007744998399
  O   -0.91882111389703      2.00694217839903      0.85287070873235
  H   -0.92690491778299      2.41283834629042     -0.02824051858216
