# Supplementary material for: Iodine Clusters in the Atmosphere I: Computational Benchmark and Dimer Formation of Oxyacids and Oxides
Source: ACS Omega. 2024 Jul 9;9(29):31521–32. doi: 10.1021/acsomega.4c01235 (PMC11270685; doi:10.1021/acsomega.4c01235)
Supplement: Supplementary file 2 — ao4c01235_si_002.zip [file ao4c01235_si_002.zip › SI_zip/geometry_differences/HOIO2/HOIO2_DKH_TZVPP.xyz]

5
Coordinates from ORCA-job HOIO2
  I   0.05920078443388      0.33214257832708      0.73383983653022
  O   1.55346682710365      0.91824091986884      0.02668506842376
  O   -0.81132897337555     -0.42495334319902     -0.58725056128445
  O   -0.90891490900231      1.98338558314035      0.85056515722540
  H   -0.88144982915967      2.34583516186275     -0.04954200089494
