# Supplementary material for: Iodine Clusters in the Atmosphere I: Computational Benchmark and Dimer Formation of Oxyacids and Oxides
Source: ACS Omega. 2024 Jul 9;9(29):31521–32. doi: 10.1021/acsomega.4c01235 (PMC11270685; doi:10.1021/acsomega.4c01235)
Supplement: Supplementary file 2 — ao4c01235_si_002.zip [file ao4c01235_si_002.zip › SI_zip/geometry_differences/HOIO2/HOIO2_M06-2X_TZ.xyz]

5
Coordinates from ORCA-job HOIO2
  I   -1.05654150899565     -1.29581269955154     -0.56509818235340
  O   0.41930603164972     -1.01126742490426      0.37189179892020
  O   -1.91815652138395     -2.66053955557300      0.15310200456157
  O   -2.06354338549884      0.22366875831734      0.04795515978635
  H   -1.68590772577128      0.50280126171145      0.89708334908528
