# Supplementary material for: Iodine Clusters in the Atmosphere I: Computational Benchmark and Dimer Formation of Oxyacids and Oxides
Source: ACS Omega. 2024 Jul 9;9(29):31521–32. doi: 10.1021/acsomega.4c01235 (PMC11270685; doi:10.1021/acsomega.4c01235)
Supplement: Supplementary file 2 — ao4c01235_si_002.zip [file ao4c01235_si_002.zip › SI_zip/geometry_differences/HOIO2/compare.txt]

HOIO2_B3LYP_DZ.xyz HOIO2_B3LYP_TZ.xyz  1.680084e-01
HOIO2_B3LYP_DZ.xyz HOIO2_DKH_TZVPP.xyz  2.428280e-01
HOIO2_B3LYP_DZ.xyz HOIO2_M06-2X_DZ.xyz  5.917417e-02
HOIO2_B3LYP_DZ.xyz HOIO2_M06-2X_TZ.xyz  7.047541e-02
HOIO2_B3LYP_DZ.xyz HOIO2_PW91_DZ.xyz  4.016180e-02
HOIO2_B3LYP_DZ.xyz HOIO2_PW91_TZ.xyz  1.134550e-01
HOIO2_B3LYP_DZ.xyz HOIO2_wB97X-D_DZ.xyz  3.939138e-02
HOIO2_B3LYP_DZ.xyz HOIO2_wB97X-D_TZ.xyz  8.109292e-02
HOIO2_B3LYP_DZ.xyz HOIO2_ZORA_TZVPP.xyz  2.199970e-01
HOIO2_B3LYP_TZ.xyz HOIO2_DKH_TZVPP.xyz  1.042160e-01
HOIO2_B3LYP_TZ.xyz HOIO2_M06-2X_DZ.xyz  2.067641e-01
HOIO2_B3LYP_TZ.xyz HOIO2_M06-2X_TZ.xyz  1.545331e-01
HOIO2_B3LYP_TZ.xyz HOIO2_PW91_DZ.xyz  1.481605e-01
HOIO2_B3LYP_TZ.xyz HOIO2_PW91_TZ.xyz  5.838431e-02
HOIO2_B3LYP_TZ.xyz HOIO2_wB97X-D_DZ.xyz  1.600562e-01
HOIO2_B3LYP_TZ.xyz HOIO2_wB97X-D_TZ.xyz  1.274202e-01
HOIO2_B3LYP_TZ.xyz HOIO2_ZORA_TZVPP.xyz  5.807661e-02
HOIO2_DKH_TZVPP.xyz HOIO2_M06-2X_DZ.xyz  2.640267e-01
HOIO2_DKH_TZVPP.xyz HOIO2_M06-2X_TZ.xyz  2.037173e-01
HOIO2_DKH_TZVPP.xyz HOIO2_PW91_DZ.xyz  2.341458e-01
HOIO2_DKH_TZVPP.xyz HOIO2_PW91_TZ.xyz  1.494038e-01
HOIO2_DKH_TZVPP.xyz HOIO2_wB97X-D_DZ.xyz  2.210945e-01
HOIO2_DKH_TZVPP.xyz HOIO2_wB97X-D_TZ.xyz  1.765297e-01
HOIO2_DKH_TZVPP.xyz HOIO2_ZORA_TZVPP.xyz  6.008077e-02
HOIO2_M06-2X_DZ.xyz HOIO2_M06-2X_TZ.xyz  6.548576e-02
HOIO2_M06-2X_DZ.xyz HOIO2_PW91_DZ.xyz  9.908564e-02
HOIO2_M06-2X_DZ.xyz HOIO2_PW91_TZ.xyz  1.581280e-01
HOIO2_M06-2X_DZ.xyz HOIO2_wB97X-D_DZ.xyz  4.829406e-02
HOIO2_M06-2X_DZ.xyz HOIO2_wB97X-D_TZ.xyz  9.075605e-02
HOIO2_M06-2X_DZ.xyz HOIO2_ZORA_TZVPP.xyz  2.522782e-01
HOIO2_M06-2X_TZ.xyz HOIO2_PW91_DZ.xyz  9.647519e-02
HOIO2_M06-2X_TZ.xyz HOIO2_PW91_TZ.xyz  1.132982e-01
HOIO2_M06-2X_TZ.xyz HOIO2_wB97X-D_DZ.xyz  3.472645e-02
HOIO2_M06-2X_TZ.xyz HOIO2_wB97X-D_TZ.xyz  2.901924e-02
HOIO2_M06-2X_TZ.xyz HOIO2_ZORA_TZVPP.xyz  1.958996e-01
HOIO2_PW91_DZ.xyz HOIO2_PW91_TZ.xyz  9.149479e-02
HOIO2_PW91_DZ.xyz HOIO2_wB97X-D_DZ.xyz  6.987034e-02
HOIO2_PW91_DZ.xyz HOIO2_wB97X-D_TZ.xyz  9.597713e-02
HOIO2_PW91_DZ.xyz HOIO2_ZORA_TZVPP.xyz  2.034013e-01
HOIO2_PW91_TZ.xyz HOIO2_wB97X-D_DZ.xyz  1.114845e-01
HOIO2_PW91_TZ.xyz HOIO2_wB97X-D_TZ.xyz  8.987354e-02
HOIO2_PW91_TZ.xyz HOIO2_ZORA_TZVPP.xyz  1.140234e-01
HOIO2_wB97X-D_DZ.xyz HOIO2_wB97X-D_TZ.xyz  4.980298e-02
HOIO2_wB97X-D_DZ.xyz HOIO2_ZORA_TZVPP.xyz  2.064733e-01
HOIO2_wB97X-D_TZ.xyz HOIO2_ZORA_TZVPP.xyz  1.678598e-01
