# Supplementary material for: Iodine Clusters in the Atmosphere I: Computational Benchmark and Dimer Formation of Oxyacids and Oxides
Source: ACS Omega. 2024 Jul 9;9(29):31521–32. doi: 10.1021/acsomega.4c01235 (PMC11270685; doi:10.1021/acsomega.4c01235)
Supplement: Supplementary file 2 — ao4c01235_si_002.zip [file ao4c01235_si_002.zip › SI_zip/geometry_differences/HOIO2/HOIO2_wB97X-D_DZ.xyz]

5
Coordinates from ORCA-job HOIO2
  I   -0.96889322088167     -1.25934658802088     -0.56409212576365
  O   0.68110546881781     -1.17407056903818      0.14242872402405
  O   -1.98351282626636     -2.42178793353759      0.36785554923010
  O   -1.78887772712642      0.41515228501510      0.06329765876162
  H   -2.24466480454336      0.19890314558155      0.89544432374787
