# Supplementary material for: Iodine Clusters in the Atmosphere I: Computational Benchmark and Dimer Formation of Oxyacids and Oxides
Source: ACS Omega. 2024 Jul 9;9(29):31521–32. doi: 10.1021/acsomega.4c01235 (PMC11270685; doi:10.1021/acsomega.4c01235)
Supplement: Supplementary file 2 — ao4c01235_si_002.zip [file ao4c01235_si_002.zip › SI_zip/geometry_differences/HOIO2/HOIO2_PW91_DZ.xyz]

5
Coordinates from ORCA-job HOIO2_CC
  I   0.03368573775809      0.69374078233657     -0.54337828777478
  O   1.71990664518540      0.78568717087783      0.18387598072104
  O   -0.98001193293525     -0.56661290677750      0.33851439235731
  O   -0.86404722342038      2.42841278206114      0.06976011299401
  H   -1.29855932658784      2.21342307150196      0.92552530170241
