# Supplementary material for: Iodine Clusters in the Atmosphere I: Computational Benchmark and Dimer Formation of Oxyacids and Oxides
Source: ACS Omega. 2024 Jul 9;9(29):31521–32. doi: 10.1021/acsomega.4c01235 (PMC11270685; doi:10.1021/acsomega.4c01235)
Supplement: Supplementary file 2 — ao4c01235_si_002.zip [file ao4c01235_si_002.zip › SI_zip/geometry_differences/HOIO2/HOIO2_B3LYP_DZ.xyz]

5
Coordinates from ORCA-job HOIO2_2
  I   0.31571428839581      0.47321137691069      0.68512687056506
  O   1.64559996227273      0.69546372055716     -0.53830287092205
  O   -1.04323229510683     -0.51746864356416     -0.02661809378828
  O   -0.57825494048618      2.27678258084205      0.73775954194354
  H   -1.32885311507553      2.22666186525426      0.11633205220173
