# Supplementary material for: Iodine Clusters in the Atmosphere I: Computational Benchmark and Dimer Formation of Oxyacids and Oxides
Source: ACS Omega. 2024 Jul 9;9(29):31521–32. doi: 10.1021/acsomega.4c01235 (PMC11270685; doi:10.1021/acsomega.4c01235)
Supplement: Supplementary file 2 — ao4c01235_si_002.zip [file ao4c01235_si_002.zip › SI_zip/geometry_differences/HOIO/qsub.tmp]

#!/bin/sh
#SBATCH --job-name=sort
#SBATCH --nodes=1
#SBATCH --cpus-per-task=1
#SBATCH --ntasks=1
#SBATCH --error=/home/engsvang/phd/mini_benchmark/geometry_differences/HOIO/\_%j.err
#SBATCH --output=/home/engsvang/phd/mini_benchmark/geometry_differences/HOIO/\_%j.out
#SBATCH --time=120:00:00
#SBATCH --partition=qany
#SBATCH --mem=4000  # requested total memory in MB

sh /home/engsvang/scripts/compare_molecules_no_delete
