# Supplementary material for: Iodine Clusters in the Atmosphere I: Computational Benchmark and Dimer Formation of Oxyacids and Oxides
Source: ACS Omega. 2024 Jul 9;9(29):31521–32. doi: 10.1021/acsomega.4c01235 (PMC11270685; doi:10.1021/acsomega.4c01235)
Supplement: Supplementary file 2 — ao4c01235_si_002.zip [file ao4c01235_si_002.zip › SI_zip/geometry_differences/HOIO/HOIO_B3LYP_DZ.xyz]

4
Coordinates from ORCA-job HOIO_2
  I   -1.21491445005473      1.11437247454741     -0.50752531800423
  O   0.68510862808777      1.45423438567728      0.13968145660563
  H   0.88100907479388      0.78340318820913      0.81449455019511
  O   -2.38964325282692      1.83738995156618      0.75092931120349
