# Supplementary material for: Iodine Clusters in the Atmosphere I: Computational Benchmark and Dimer Formation of Oxyacids and Oxides
Source: ACS Omega. 2024 Jul 9;9(29):31521–32. doi: 10.1021/acsomega.4c01235 (PMC11270685; doi:10.1021/acsomega.4c01235)
Supplement: Supplementary file 2 — ao4c01235_si_002.zip [file ao4c01235_si_002.zip › SI_zip/geometry_differences/HOIO/HOIO_ZORA_TZVPP.xyz]

4
Coordinates from ORCA-job HOIO
  I   -1.19706223296426      1.11015906403505     -0.51071341800422
  O   0.64517826182998      1.46156410379442      0.13539404269325
  H   0.81762191248578      0.79962086533689      0.81727350364469
  O   -2.30417794135148      1.81805596683366      0.75562587166629
