# Supplementary material for: Iodine Clusters in the Atmosphere I: Computational Benchmark and Dimer Formation of Oxyacids and Oxides
Source: ACS Omega. 2024 Jul 9;9(29):31521–32. doi: 10.1021/acsomega.4c01235 (PMC11270685; doi:10.1021/acsomega.4c01235)
Supplement: Supplementary file 2 — ao4c01235_si_002.zip [file ao4c01235_si_002.zip › SI_zip/geometry_differences/HOIO/HOIO_PW91_DZ.xyz]

4
Coordinates from ORCA-job HOIO_2
  I   -1.22082127173485      1.10427560111517     -0.49699292441789
  O   0.70515137818362      1.46583100834559      0.14180196169841
  H   0.89437886747941      0.77106756317037      0.80712131098775
  O   -2.41714897392818      1.84822582736886      0.74564965173172
