# Supplementary material for: Iodine Clusters in the Atmosphere I: Computational Benchmark and Dimer Formation of Oxyacids and Oxides
Source: ACS Omega. 2024 Jul 9;9(29):31521–32. doi: 10.1021/acsomega.4c01235 (PMC11270685; doi:10.1021/acsomega.4c01235)
Supplement: Supplementary file 2 — ao4c01235_si_002.zip [file ao4c01235_si_002.zip › SI_zip/geometry_differences/HOIO/HOIO_M06-2X_DZ.xyz]

4
Coordinates from ORCA-job HOIO_2
  I   -1.19927316705048      1.11741408738539     -0.51328826479437
  O   0.65003188936808      1.45035468494096      0.13564271311382
  H   0.85100992540919      0.79717423259027      0.82093775177383
  O   -2.34020864772679      1.82445699508338      0.75428779990672
