# Supplementary material for: Iodine Clusters in the Atmosphere I: Computational Benchmark and Dimer Formation of Oxyacids and Oxides
Source: ACS Omega. 2024 Jul 9;9(29):31521–32. doi: 10.1021/acsomega.4c01235 (PMC11270685; doi:10.1021/acsomega.4c01235)
Supplement: Supplementary file 2 — ao4c01235_si_002.zip [file ao4c01235_si_002.zip › SI_zip/geometry_differences/HOIO/HOIO_wB97X-D_DZ.xyz]

4
Coordinates from ORCA-job HOIO_2
  I   -1.20126728849907      1.11420753431549     -0.51455926735160
  O   0.65150492207908      1.45336357836608      0.13591207102203
  H   0.84574794226035      0.79747923387004      0.82105772231510
  O   -2.33442557584036      1.82434965344839      0.75516947401447
