# Supplementary material for: Iodine Clusters in the Atmosphere I: Computational Benchmark and Dimer Formation of Oxyacids and Oxides
Source: ACS Omega. 2024 Jul 9;9(29):31521–32. doi: 10.1021/acsomega.4c01235 (PMC11270685; doi:10.1021/acsomega.4c01235)
Supplement: Supplementary file 2 — ao4c01235_si_002.zip [file ao4c01235_si_002.zip › SI_zip/geometry_differences/HOIO/HOIO_B3LYP_TZ.xyz]

4
Coordinates from ORCA-job HOIO_2
  I   -1.20832282569109      1.11471300717948     -0.51336839324097
  O   0.65380958348028      1.45630675393530      0.13988138048119
  H   0.84787767076090      0.79405940434902      0.81767564423858
  O   -2.33180442855008      1.82432083453620      0.75339136852120
