# Supplementary material for: Iodine Clusters in the Atmosphere I: Computational Benchmark and Dimer Formation of Oxyacids and Oxides
Source: ACS Omega. 2024 Jul 9;9(29):31521–32. doi: 10.1021/acsomega.4c01235 (PMC11270685; doi:10.1021/acsomega.4c01235)
Supplement: Supplementary file 2 — ao4c01235_si_002.zip [file ao4c01235_si_002.zip › SI_zip/geometry_differences/HOIO/compare.txt]

HOIO_B3LYP_DZ.xyz HOIO_B3LYP_TZ.xyz  3.808534e-02
HOIO_B3LYP_DZ.xyz HOIO_DKH_TZVPP.xyz  6.615069e-02
HOIO_B3LYP_DZ.xyz HOIO_M06-2X_DZ.xyz  3.640294e-02
HOIO_B3LYP_DZ.xyz HOIO_M06-2X_TZ.xyz  8.625307e-02
HOIO_B3LYP_DZ.xyz HOIO_PW91_DZ.xyz  2.266107e-02
HOIO_B3LYP_DZ.xyz HOIO_PW91_TZ.xyz  2.081840e-02
HOIO_B3LYP_DZ.xyz HOIO_wB97X-D_DZ.xyz  3.904508e-02
HOIO_B3LYP_DZ.xyz HOIO_wB97X-D_TZ.xyz  7.422400e-02
HOIO_B3LYP_DZ.xyz HOIO_ZORA_TZVPP.xyz  5.915179e-02
HOIO_B3LYP_TZ.xyz HOIO_DKH_TZVPP.xyz  2.886973e-02
HOIO_B3LYP_TZ.xyz HOIO_M06-2X_DZ.xyz  7.916110e-03
HOIO_B3LYP_TZ.xyz HOIO_M06-2X_TZ.xyz  4.961546e-02
HOIO_B3LYP_TZ.xyz HOIO_PW91_DZ.xyz  5.905381e-02
HOIO_B3LYP_TZ.xyz HOIO_PW91_TZ.xyz  2.489988e-02
HOIO_B3LYP_TZ.xyz HOIO_wB97X-D_DZ.xyz  5.209398e-03
HOIO_B3LYP_TZ.xyz HOIO_wB97X-D_TZ.xyz  3.637831e-02
HOIO_B3LYP_TZ.xyz HOIO_ZORA_TZVPP.xyz  2.250101e-02
HOIO_DKH_TZVPP.xyz HOIO_M06-2X_DZ.xyz  3.231996e-02
HOIO_DKH_TZVPP.xyz HOIO_M06-2X_TZ.xyz  2.878029e-02
HOIO_DKH_TZVPP.xyz HOIO_PW91_DZ.xyz  8.595273e-02
HOIO_DKH_TZVPP.xyz HOIO_PW91_TZ.xyz  4.992787e-02
HOIO_DKH_TZVPP.xyz HOIO_wB97X-D_DZ.xyz  2.857021e-02
HOIO_DKH_TZVPP.xyz HOIO_wB97X-D_TZ.xyz  1.305270e-02
HOIO_DKH_TZVPP.xyz HOIO_ZORA_TZVPP.xyz  8.009164e-03
HOIO_M06-2X_DZ.xyz HOIO_M06-2X_TZ.xyz  5.088565e-02
HOIO_M06-2X_DZ.xyz HOIO_PW91_DZ.xyz  5.811352e-02
HOIO_M06-2X_DZ.xyz HOIO_PW91_TZ.xyz  2.648936e-02
HOIO_M06-2X_DZ.xyz HOIO_wB97X-D_DZ.xyz  4.658261e-03
HOIO_M06-2X_DZ.xyz HOIO_wB97X-D_TZ.xyz  3.853198e-02
HOIO_M06-2X_DZ.xyz HOIO_ZORA_TZVPP.xyz  2.588248e-02
HOIO_M06-2X_TZ.xyz HOIO_PW91_DZ.xyz  1.078478e-01
HOIO_M06-2X_TZ.xyz HOIO_PW91_TZ.xyz  7.385023e-02
HOIO_M06-2X_TZ.xyz HOIO_wB97X-D_DZ.xyz  4.791098e-02
HOIO_M06-2X_TZ.xyz HOIO_wB97X-D_TZ.xyz  1.716522e-02
HOIO_M06-2X_TZ.xyz HOIO_ZORA_TZVPP.xyz  3.262023e-02
HOIO_PW91_DZ.xyz HOIO_PW91_TZ.xyz  3.667710e-02
HOIO_PW91_DZ.xyz HOIO_wB97X-D_DZ.xyz  6.043137e-02
HOIO_PW91_DZ.xyz HOIO_wB97X-D_TZ.xyz  9.518862e-02
HOIO_PW91_DZ.xyz HOIO_ZORA_TZVPP.xyz  7.907697e-02
HOIO_PW91_TZ.xyz HOIO_wB97X-D_DZ.xyz  2.737448e-02
HOIO_PW91_TZ.xyz HOIO_wB97X-D_TZ.xyz  5.983657e-02
HOIO_PW91_TZ.xyz HOIO_ZORA_TZVPP.xyz  4.358609e-02
HOIO_wB97X-D_DZ.xyz HOIO_wB97X-D_TZ.xyz  3.533499e-02
HOIO_wB97X-D_DZ.xyz HOIO_ZORA_TZVPP.xyz  2.188856e-02
HOIO_wB97X-D_TZ.xyz HOIO_ZORA_TZVPP.xyz  1.839968e-02
