# Supplementary material for: Iodine Clusters in the Atmosphere I: Computational Benchmark and Dimer Formation of Oxyacids and Oxides
Source: ACS Omega. 2024 Jul 9;9(29):31521–32. doi: 10.1021/acsomega.4c01235 (PMC11270685; doi:10.1021/acsomega.4c01235)
Supplement: Supplementary file 2 — ao4c01235_si_002.zip [file ao4c01235_si_002.zip › SI_zip/geometry_differences/HOIO/HOIO_wB97X-D_TZ.xyz]

4
Coordinates from ORCA-job HOIO_2
  I   -1.19541079499629      1.11594681284079     -0.51831072374239
  O   0.62332065829977      1.45398329933760      0.13448350520543
  H   0.81441616035858      0.80795802346180      0.82448113627335
  O   -2.28076602366205      1.81151186435981      0.75692608226361
