# Supplementary material for: Iodine Clusters in the Atmosphere I: Computational Benchmark and Dimer Formation of Oxyacids and Oxides
Source: ACS Omega. 2024 Jul 9;9(29):31521–32. doi: 10.1021/acsomega.4c01235 (PMC11270685; doi:10.1021/acsomega.4c01235)
Supplement: Supplementary file 2 — ao4c01235_si_002.zip [file ao4c01235_si_002.zip › SI_zip/geometry_differences/HOIO/HOIO_M06-2X_TZ.xyz]

4
Coordinates from ORCA-job HOIO_2
  I   -1.19400357124377      1.12350762777849     -0.53182851467718
  O   0.62163023155762      1.44398918262238      0.12587771243259
  H   0.80162058266309      0.81857544488711      0.83718024788176
  O   -2.26768724297695      1.80332774471202      0.76635055436283
