# Supplementary material for: Iodine Clusters in the Atmosphere I: Computational Benchmark and Dimer Formation of Oxyacids and Oxides
Source: ACS Omega. 2024 Jul 9;9(29):31521–32. doi: 10.1021/acsomega.4c01235 (PMC11270685; doi:10.1021/acsomega.4c01235)
Supplement: Supplementary file 2 — ao4c01235_si_002.zip [file ao4c01235_si_002.zip › SI_zip/geometry_differences/HOIO/HOIO_PW91_TZ.xyz]

4
Coordinates from ORCA-job HOIO_2
  I   -1.21332304822508      1.10332935828273     -0.50171642988094
  O   0.67365267019004      1.46993310439568      0.14444503846178
  H   0.86288411242243      0.77974333701743      0.80775475771365
  O   -2.36165373438738      1.83639420030415      0.74709663370551
