# Supplementary material for: Iodine Clusters in the Atmosphere I: Computational Benchmark and Dimer Formation of Oxyacids and Oxides
Source: ACS Omega. 2024 Jul 9;9(29):31521–32. doi: 10.1021/acsomega.4c01235 (PMC11270685; doi:10.1021/acsomega.4c01235)
Supplement: Supplementary file 2 — ao4c01235_si_002.zip [file ao4c01235_si_002.zip › SI_zip/geometry_differences/HOIO/HOIO_DKH_TZVPP.xyz]

4
Coordinates from ORCA-job HOIO
  I   -1.19623107640312      1.10968182814711     -0.50968247940917
  O   0.63589879154505      1.46354520416845      0.13783714628085
  H   0.81433387007092      0.79991636680255      0.81614341997974
  O   -2.29244158521283      1.81625660088189      0.75328191314858
