# Supplementary material for: Iodine Clusters in the Atmosphere I: Computational Benchmark and Dimer Formation of Oxyacids and Oxides
Source: ACS Omega. 2024 Jul 9;9(29):31521–32. doi: 10.1021/acsomega.4c01235 (PMC11270685; doi:10.1021/acsomega.4c01235)
Supplement: Supplementary file 2 — ao4c01235_si_002.zip [file ao4c01235_si_002.zip › SI_zip/basis_extrapolation/quadruple/1isa1tma-010000010_2_677.log]

                                 *****************
                                 * O   R   C   A *
                                 *****************

                                            #,                                       
                                            ###                                      
                                            ####                                     
                                            #####                                    
                                            ######                                   
                                           ########,                                 
                                     ,,################,,,,,                         
                               ,,#################################,,                 
                          ,,##########################################,,             
                       ,#########################################, ''#####,          
                    ,#############################################,,   '####,        
                  ,##################################################,,,,####,       
                ,###########''''           ''''###############################       
              ,#####''   ,,,,##########,,,,          '''####'''          '####       
            ,##' ,,,,###########################,,,                        '##       
           ' ,,###''''                  '''############,,,                           
         ,,##''                                '''############,,,,        ,,,,,,###''
      ,#''                                            '''#######################'''  
     '                                                          ''''####''''         
             ,#######,   #######,   ,#######,      ##                                
            ,#'     '#,  ##    ##  ,#'     '#,    #''#        ######   ,####,        
            ##       ##  ##   ,#'  ##            #'  '#       #        #'  '#        
            ##       ##  #######   ##           ,######,      #####,   #    #        
            '#,     ,#'  ##    ##  '#,     ,#' ,#      #,         ##   #,  ,#        
             '#######'   ##     ##  '#######'  #'      '#     #####' # '####'        


                  #######################################################
                  #                        -***-                        #
                  #          Department of theory and spectroscopy      #
                  #    Directorship and core code : Frank Neese         #
                  #        Max Planck Institute fuer Kohlenforschung    #
                  #                Kaiser Wilhelm Platz 1               #
                  #                 D-45470 Muelheim/Ruhr               #
                  #                      Germany                        #
                  #                                                     #
                  #                  All rights reserved                #
                  #                        -***-                        #
                  #######################################################


                         Program Version 5.0.4 -  RELEASE  -


 With contributions from (in alphabetic order):
   Daniel Aravena         : Magnetic Suceptibility
   Michael Atanasov       : Ab Initio Ligand Field Theory (pilot matlab implementation)
   Alexander A. Auer      : GIAO ZORA, VPT2 properties, NMR spectrum
   Ute Becker             : Parallelization
   Giovanni Bistoni       : ED, misc. LED, open-shell LED, HFLD
   Martin Brehm           : Molecular dynamics
   Dmytro Bykov           : SCF Hessian
   Vijay G. Chilkuri      : MRCI spin determinant printing, contributions to CSF-ICE
   Dipayan Datta          : RHF DLPNO-CCSD density
   Achintya Kumar Dutta   : EOM-CC, STEOM-CC
   Dmitry Ganyushin       : Spin-Orbit,Spin-Spin,Magnetic field MRCI
   Miquel Garcia          : C-PCM and meta-GGA Hessian, CC/C-PCM, Gaussian charge scheme
   Yang Guo               : DLPNO-NEVPT2, F12-NEVPT2, CIM, IAO-localization
   Andreas Hansen         : Spin unrestricted coupled pair/coupled cluster methods
   Benjamin Helmich-Paris : MC-RPA, TRAH-SCF, COSX integrals
   Lee Huntington         : MR-EOM, pCC
   Robert Izsak           : Overlap fitted RIJCOSX, COSX-SCS-MP3, EOM
   Marcus Kettner         : VPT2
   Christian Kollmar      : KDIIS, OOCD, Brueckner-CCSD(T), CCSD density, CASPT2, CASPT2-K
   Simone Kossmann        : Meta GGA functionals, TD-DFT gradient, OOMP2, MP2 Hessian
   Martin Krupicka        : Initial AUTO-CI
   Lucas Lang             : DCDCAS
   Marvin Lechner         : AUTO-CI (C++ implementation), FIC-MRCC
   Dagmar Lenk            : GEPOL surface, SMD
   Dimitrios Liakos       : Extrapolation schemes; Compound Job, initial MDCI parallelization
   Dimitrios Manganas     : Further ROCIS development; embedding schemes
   Dimitrios Pantazis     : SARC Basis sets
   Anastasios Papadopoulos: AUTO-CI, single reference methods and gradients
   Taras Petrenko         : DFT Hessian,TD-DFT gradient, ASA, ECA, R-Raman, ABS, FL, XAS/XES, NRVS
   Peter Pinski           : DLPNO-MP2, DLPNO-MP2 Gradient
   Christoph Reimann      : Effective Core Potentials
   Marius Retegan         : Local ZFS, SOC
   Christoph Riplinger    : Optimizer, TS searches, QM/MM, DLPNO-CCSD(T), (RO)-DLPNO pert. Triples
   Tobias Risthaus        : Range-separated hybrids, TD-DFT gradient, RPA, STAB
   Michael Roemelt        : Original ROCIS implementation
   Masaaki Saitow         : Open-shell DLPNO-CCSD energy and density
   Barbara Sandhoefer     : DKH picture change effects
   Avijit Sen             : IP-ROCIS
   Kantharuban Sivalingam : CASSCF convergence, NEVPT2, FIC-MRCI
   Bernardo de Souza      : ESD, SOC TD-DFT
   Georgi Stoychev        : AutoAux, RI-MP2 NMR, DLPNO-MP2 response
   Willem Van den Heuvel  : Paramagnetic NMR
   Boris Wezisla          : Elementary symmetry handling
   Frank Wennmohs         : Technical directorship


 We gratefully acknowledge several colleagues who have allowed us to
 interface, adapt or use parts of their codes:
   Stefan Grimme, W. Hujo, H. Kruse, P. Pracht,  : VdW corrections, initial TS optimization,
                  C. Bannwarth, S. Ehlert          DFT functionals, gCP, sTDA/sTD-DF
   Ed Valeev, F. Pavosevic, A. Kumar             : LibInt (2-el integral package), F12 methods
   Garnet Chan, S. Sharma, J. Yang, R. Olivares  : DMRG
   Ulf Ekstrom                                   : XCFun DFT Library
   Mihaly Kallay                                 : mrcc  (arbitrary order and MRCC methods)
   Jiri Pittner, Ondrej Demel                    : Mk-CCSD
   Frank Weinhold                                : gennbo (NPA and NBO analysis)
   Christopher J. Cramer and Donald G. Truhlar   : smd solvation model
   Lars Goerigk                                  : TD-DFT with DH, B97 family of functionals
   V. Asgeirsson, H. Jonsson                     : NEB implementation
   FAccTs GmbH                                   : IRC, NEB, NEB-TS, DLPNO-Multilevel, CI-OPT
                                                   MM, QMMM, 2- and 3-layer-ONIOM, Crystal-QMMM,
                                                   LR-CPCM, SF, NACMEs, symmetry and pop. for TD-DFT,
                                                   nearIR, NL-DFT gradient (VV10), updates on ESD,
                                                   ML-optimized integration grids
   S Lehtola, MJT Oliveira, MAL Marques          : LibXC Library
   Liviu Ungur et al                             : ANISO software


 Your calculation uses the libint2 library for the computation of 2-el integrals
 For citations please refer to: http://libint.valeyev.net

 Your ORCA version has been built with support for libXC version: 5.1.0
 For citations please refer to: https://tddft.org/programs/libxc/

 This ORCA versions uses:
   CBLAS   interface :  Fast vector & matrix operations
   LAPACKE interface :  Fast linear algebra routines
   SCALAPACK package :  Parallel linear algebra routines
   Shared memory     :  Shared parallel matrices
   BLAS/LAPACK       :  OpenBLAS 0.3.15  USE64BITINT DYNAMIC_ARCH NO_AFFINITY SkylakeX SINGLE_THREADED
        Core in use  :  SkylakeX
   Copyright (c) 2011-2014, The OpenBLAS Project


================================================================================

cite the ECPs for I  [SK MCDHF RSC] as follows:
O: B. Metz and H. Stoll, private communication (KAP)
Tl: B. Metz, M. Schweizer, H. Stoll, M. Dolg, W. Liu, Theor. Chem. Acc. 104, 22 (2000)
Ga-As, In-Sb, Pb-Bi: B. Metz, H. Stoll, M. Dolg, J. Chem. Phys. 113, 2563 (2000)
Se-Kr, Te-Xe, Po-Rn: K.A. Peterson, D. Figgen, E. Goll, H. Stoll, and M. Dolg, J. Chem. Phys., in press (2003)
Cu-Zn, Ag-Cd, Au-Hg: D. Figgen, G. Rauhut, M. Dolg, and H. Stoll, Chem. Phys. 311, 227 (2005)
Y-Pd: K.A. Peterson, D. Figgen, M. Dolg, H. Stoll, J. Chem. Phys. 126, 124101 (2007)
I: K. A. Peterson, B. C. Shepler, D. Figgen, H. Stoll, J. Phys. Chem. A 110, 13877 (2006)
Hf-Pt: D. Figgen, K.A. Peterson, M. Dolg, H. Stoll, J. Chem. Phys. 130, 164108 (2009)
Ca, Sr, Ba, Ra: I.S. Lim, H. Stoll, P. Schwerdtfeger, J. Chem. Phys. 124, 034107 (2006)
U: M. Dolg, X. Cao, J. Phys. Chem. A 113, 12573 (2009)

ECP parameters for I  [SK MCDHF RSC] have been obtained from:
cc-pVDZ-PP  EMSL  Basis Set Exchange Library   4/7/16 5:27 AM
Ca, Sr, Ba, Ra: http://www.tc.uni-koeln.de/PP/index.en.html 3/16/17 1:54 PM


----- Orbital basis set information -----
Your calculation utilizes the basis: aug-cc-pVQZ 
    H, B-Ne : Obtained from the ccRepo (grant-hill.group.shef.ac.uk/ccrepo) Feb. 2017
              R. A. Kendall, T. H. Dunning, Jr., R. J. Harrison, J. Chem. Phys. 96, 6796 (1992)
         He : Obtained from the ccRepo (grant-hill.group.shef.ac.uk/ccrepo) Feb. 2017
              D. E. Woon, T. H. Dunning, Jr., J. Chem. Phys. 100, 2975 (1994)
  Li-Be, Na : Obtained from the ccRepo (grant-hill.group.shef.ac.uk/ccrepo) Feb. 2017
              B. P. Prascher, D. E. Woon, K. A. Peterson, T. H. Dunning, Jr., A. K. Wilson, Theor. Chem. Acc. 128, 69 (2011)
         Mg : Obtained from the Peterson Research Group Website (tyr0.chem.wsu.edu/~kipeters) Feb. 2017
              B. P. Prascher, D. E. Woon, K. A. Peterson, T. H. Dunning, Jr., A. K. Wilson, Theor. Chem. Acc. 128, 69 (2011)
      Al-Ar : Obtained from the ccRepo (grant-hill.group.shef.ac.uk/ccrepo) Feb. 2017
              D. E. Woon, T. H. Dunning, Jr., J. Chem. Phys. 98, 1358 (1993)
      Sc-Zn : Obtained from the ccRepo (grant-hill.group.shef.ac.uk/ccrepo) Feb. 2017
              N. B. Balabanov, K. A. Peterson, J. Chem. Phys. 123, 064107 (2005)
              N. B. Balabanov, K. A. Peterson, J. Chem. Phys. 125, 074110 (2006)
      Ga-Kr : Obtained from the ccRepo (grant-hill.group.shef.ac.uk/ccrepo) Feb. 2017
              A. K. Wilson, D. E. Woon, K. A. Peterson, T. H. Dunning, Jr., J. Chem. Phys. 110, 7667 (1999)

The basis set includes element-specific modifications.

Your calculation utilizes the basis: aug-cc-pVQZ-PP 
       Ca, Sr, Ba, Ra : Obtained from the Peterson Research Group Website (tyr0.chem.wsu.edu/~kipeters) Feb. 2017
                        H. Li, H. Feng, W. Sun, Y. Zhang, Q. Fan, K. A. Peterson, Y. Xie, H. F. Schaefer III, Mol. Phys. 111, 2292 (2013)
  Cu-Zn, Ag-Cd, Au-Hg : Obtained from the ccRepo (grant-hill.group.shef.ac.uk/ccrepo) Feb. 2017
                        K. A. Peterson, C. Puzzarini, Theor. Chem. Acc. 114, 283 (2005)
  Ga-Kr, In-Xe, Tl-Rn : Obtained from the ccRepo (grant-hill.group.shef.ac.uk/ccrepo) Feb. 2017
                        K. A. Peterson, J. Chem. Phys. 119, 11099 (2003)
                        K. A. Peterson, D. Figgen, E. Goll, H. Stoll, M. Dolg, J. Chem. Phys. 119, 11113 (2003)
                 Y-Pd : Obtained from the ccRepo (grant-hill.group.shef.ac.uk/ccrepo) Feb. 2017
                        K. A. Peterson, D. Figgen, M. Dolg, H. Stoll, J. Chem. Phys. 126, 124101 (2007)
                Hf-Pt : Obtained from the ccRepo (grant-hill.group.shef.ac.uk/ccrepo) Feb. 2017
                        D. Figgen, K. A. Peterson, M. Dolg, H. Stoll, J. Chem. Phys. 130, 164108 (2009)

----- AuxC basis set information -----
Your calculation utilizes the auxiliary basis: aug-cc-pVQZ/C 
  H-He, B-F, Al-Ar, Ga-Kr : Obtained from the EMSL Basis Set Exchange (bse.pnl.gov) Feb. 2017
                            F. Weigend, A. Kohn, C. Hattig, J. Chem. Phys. 116, 3175 (2002)
                   Be, Mg : Obtained from the TURBOMOLE 7.0 basis set library
                            C. Haettig, Phys. Chem. Chem. Phys. 7, 59 (2005)
                       Ne : Obtained from the EMSL Basis Set Exchange (bse.pnl.gov) Feb. 2017
                            C. Haettig, Phys. Chem. Chem. Phys. 7, 59 (2005)
                            F. Weigend, A. Kohn, C. Hattig, J. Chem. Phys. 116, 3175 (2002)
                    Sc-Zn : Obtained from the EMSL Basis Set Exchange (bse.pnl.gov) Feb. 2017
                            D. H. Bross, J. G. Hill, H. J. Werner, K. A. Peterson, J. Chem. Phys. 139, 094302 (2013)

The basis set includes element-specific modifications.

Your calculation utilizes the auxiliary basis: aug-cc-pVQZ-PP/C 
  Obtained from the EMSL Basis Set Exchange (bse.pnl.gov) Feb. 2017
  Cu-Zn, Ag-Cd, Au-Hg : C. Haettig, unpublished
  Ga-Kr, In-Xe, Tl-Rn : C. Haettig, G. Schmitz, J. Kossmann, Phys. Chem. Chem. Phys. 14, 6549 (2012)
          Y-Tc, Rh-Pd : J. G. Hill, J. A. Platts, J. Chem. Theory Comput. 5, 500 (2009)
                   Ru : J. G. Hill, J. A. Platts, J. Chem. Phys. 129, 134101 (2008)
                Hf-Pt : J. G. Hill, J. Chem. Phys. 135, 044105 (2011)

----- AuxJK basis set information -----
Your calculation utilizes the auxiliary basis: aug-cc-pVQZ/JK 
  H, B-F, Al-Cl, Ga-Br : Obtained from the TURBOMOLE 7.0 basis set library

The basis set includes element-specific modifications.

Your calculation utilizes the auxiliary basis: def2/JK
   H-Ba, Hf-Rn: F. Weigend, J. Comput. Chem. 29, 167 (2008).

================================================================================
                                        WARNINGS
                       Please study these warnings very carefully!
================================================================================


WARNING: No MP2 level density has been requested!
         To caclulate MP2 level properties use
         %mp2 Density relaxed end
         or
         %mp2 Density unrelaxed end

WARNING: Post HF methods need fully converged wavefunctions
  ===> : Setting SCFConvForced true
         You can overwrite this default with %scf ConvForced false 


INFO   : the flag for use of the SHARK integral package has been found!

================================================================================
                                       INPUT FILE
================================================================================
NAME = 1isa1tma-010000010_2_677.inp
|  1> ! aug-cc-pVQZ/C aug-cc-pVQZ/JK aug-cc-pVQZ RI-MP2 TightSCF
|  2> %pal nprocs 8 end
|  3> %maxcore 16000
|  4> %basis
|  5> 	NewGTO I "aug-cc-pVQZ-PP" end
|  6> 	NewECP I "SK-MCDHF-RSC" end
|  7> 	NewAuxCGTO I "aug-cc-pVQZ-PP/C" end
|  8> 	NewAuxJKGTO I "def2/JK" end
|  9> end
| 10> * xyz 0 1
| 11> H       -0.27388487       0.56950747       1.37092243
| 12> O       -0.20527884       1.16212478       2.19167884
| 13> I        1.68250992       1.25059272       2.59221858
| 14> O        2.41396104       2.08636046       1.14338410
| 15> N       -0.27133704      -0.20528182      -0.10622713
| 16> C       -0.14288546       0.90636870      -1.05044283
| 17> C        0.85519858      -1.12606659      -0.24602612
| 18> C       -1.54255667      -0.90167415      -0.27335559
| 19> H        0.79285998      -1.90374507       0.51700505
| 20> H        0.86261935      -1.60497877      -1.23597649
| 21> H        1.78924719      -0.57725905      -0.11857395
| 22> H       -0.97876178       1.59398064      -0.91568847
| 23> H        0.78422608       1.44409683      -0.84695976
| 24> H       -0.14041958       0.54997620      -2.09036733
| 25> H       -2.36558281      -0.20260471      -0.11877576
| 26> H       -1.63729801      -1.33985879      -1.27739202
| 27> H       -1.62261704      -1.70153884       0.46457647
| 28> *
| 29> 
| 30>                          ****END OF INPUT****
================================================================================

                       ****************************
                       * Single Point Calculation *
                       ****************************

---------------------------------
CARTESIAN COORDINATES (ANGSTROEM)
---------------------------------
  H     -0.273885    0.569507    1.370922
  O     -0.205279    1.162125    2.191679
  I      1.682510    1.250593    2.592219
  O      2.413961    2.086360    1.143384
  N     -0.271337   -0.205282   -0.106227
  C     -0.142885    0.906369   -1.050443
  C      0.855199   -1.126067   -0.246026
  C     -1.542557   -0.901674   -0.273356
  H      0.792860   -1.903745    0.517005
  H      0.862619   -1.604979   -1.235976
  H      1.789247   -0.577259   -0.118574
  H     -0.978762    1.593981   -0.915688
  H      0.784226    1.444097   -0.846960
  H     -0.140420    0.549976   -2.090367
  H     -2.365583   -0.202605   -0.118776
  H     -1.637298   -1.339859   -1.277392
  H     -1.622617   -1.701539    0.464576

----------------------------
CARTESIAN COORDINATES (A.U.)
----------------------------
  NO LB      ZA    FRAG     MASS         X           Y           Z
   0 H     1.0000    0     1.008   -0.517567    1.076213    2.590668
   1 O     8.0000    0    15.999   -0.387921    2.196098    4.141673
   2 I    25.0000*   0   126.900    3.179483    2.363278    4.898583
   3 O     8.0000    0    15.999    4.561725    3.942650    2.160683
   4 N     7.0000    0    14.007   -0.512753   -0.387926   -0.200740
   5 C     6.0000    0    12.011   -0.270014    1.712789   -1.985049
   6 C     6.0000    0    12.011    1.616091   -2.127957   -0.464922
   7 C     6.0000    0    12.011   -2.915010   -1.703917   -0.516567
   8 H     1.0000    0     1.008    1.498288   -3.597557    0.976998
   9 H     1.0000    0     1.008    1.630114   -3.032970   -2.335657
  10 H     1.0000    0     1.008    3.381187   -1.090862   -0.224072
  11 H     1.0000    0     1.008   -1.849592    3.012187   -1.730400
  12 H     1.0000    0     1.008    1.481973    2.728948   -1.600522
  13 H     1.0000    0     1.008   -0.265355    1.039304   -3.950222
  14 H     1.0000    0     1.008   -4.470304   -0.382867   -0.224454
  15 H     1.0000    0     1.008   -3.094045   -2.531966   -2.413921
  16 H     1.0000    0     1.008   -3.066302   -3.215442    0.877922
* core charge reduced due to ECP

--------------------------------
INTERNAL COORDINATES (ANGSTROEM)
--------------------------------
 H      0   0   0     0.000000000000     0.00000000     0.00000000
 O      1   0   0     1.014664056730     0.00000000     0.00000000
 I      2   1   0     1.931839812746   105.10164010     0.00000000
 O      3   2   1     1.825554657251   104.35637046    63.85842759
 N      1   2   3     1.668015514899   170.93971706   290.76082437
 C      5   1   2     1.464175527438   102.62442513   339.10145808
 C      5   1   2     1.461667148635   112.24013538    97.65406197
 C      5   1   2     1.459072838183   108.77205184   220.99477168
 H      7   5   1     1.091277455873   109.75653296    61.45902941
 H      7   5   1     1.099733458181   111.44632149   181.84212767
 H      7   5   1     1.090816472850   109.38043720   301.90367144
 H      6   5   1     1.090714508891   109.37401760   301.12987697
 H      6   5   1     1.090913703815   109.17826209    59.72634402
 H      6   5   1     1.099301896806   111.35224773   180.79424207
 H      8   5   1     1.090855184206   109.58733368    53.37165260
 H      8   5   1     1.099577579348   111.70692759   173.83344202
 H      8   5   1     1.091208921485   109.65250178   294.28595416

---------------------------
INTERNAL COORDINATES (A.U.)
---------------------------
 H      0   0   0     0.000000000000     0.00000000     0.00000000
 O      1   0   0     1.917437185154     0.00000000     0.00000000
 I      2   1   0     3.650648180695   105.10164010     0.00000000
 O      3   2   1     3.449798344709   104.35637046    63.85842759
 N      1   2   3     3.152092510291   170.93971706   290.76082437
 C      5   1   2     2.766890758847   102.62442513   339.10145808
 C      5   1   2     2.762150609869   112.24013538    97.65406197
 C      5   1   2     2.757248073608   108.77205184   220.99477168
 H      7   5   1     2.062215527722   109.75653296    61.45902941
 H      7   5   1     2.078195056272   111.44632149   181.84212767
 H      7   5   1     2.061344396057   109.38043720   301.90367144
 H      6   5   1     2.061151712099   109.37401760   301.12987697
 H      6   5   1     2.061528135952   109.17826209    59.72634402
 H      6   5   1     2.077379523463   111.35224773   180.79424207
 H      8   5   1     2.061417549917   109.58733368    53.37165260
 H      8   5   1     2.077900487967   111.70692759   173.83344202
 H      8   5   1     2.062086016499   109.65250178   294.28595416

---------------------
BASIS SET INFORMATION
---------------------
There are 5 groups of distinct atoms

 Group   1 Type H   : 7s4p3d2f contracted to 5s4p3d2f pattern {31111/1111/111/11}
 Group   2 Type O   : 22s7p4d3f2g contracted to 6s5p4d3f2g pattern {991111/31111/1111/111/11}
 Group   3 Type I   : 25s19p13d3f2g contracted to 7s7p5d3f2g pattern {101011111/7711111/91111/111/11}
 Group   4 Type N   : 22s7p4d3f2g contracted to 6s5p4d3f2g pattern {991111/31111/1111/111/11}
 Group   5 Type C   : 22s7p4d3f2g contracted to 6s5p4d3f2g pattern {991111/31111/1111/111/11}

Atom   0H    basis set group =>   1
Atom   1O    basis set group =>   2
Atom   2I    basis set group =>   3
Atom   3O    basis set group =>   2
Atom   4N    basis set group =>   4
Atom   5C    basis set group =>   5
Atom   6C    basis set group =>   5
Atom   7C    basis set group =>   5
Atom   8H    basis set group =>   1
Atom   9H    basis set group =>   1
Atom  10H    basis set group =>   1
Atom  11H    basis set group =>   1
Atom  12H    basis set group =>   1
Atom  13H    basis set group =>   1
Atom  14H    basis set group =>   1
Atom  15H    basis set group =>   1
Atom  16H    basis set group =>   1
---------------------------------
AUXILIARY/C BASIS SET INFORMATION
---------------------------------
There are 5 groups of distinct atoms

 Group   1 Type H   : 6s5p4d3f2g contracted to 6s5p4d3f2g pattern {111111/11111/1111/111/11}
 Group   2 Type O   : 9s8p7d6f4g2h contracted to 9s8p7d6f4g2h pattern {111111111/11111111/1111111/111111/1111/11}
 Group   3 Type I   : 12s12p10d8f6g4h2i contracted to 12s12p10d8f6g4h2i pattern {111111111111/111111111111/1111111111/11111111/111111/1111/11}
 Group   4 Type N   : 9s8p7d6f4g2h contracted to 9s8p7d6f4g2h pattern {111111111/11111111/1111111/111111/1111/11}
 Group   5 Type C   : 9s8p7d6f4g2h contracted to 9s8p7d6f4g2h pattern {111111111/11111111/1111111/111111/1111/11}

Atom   0H    basis set group =>   1
Atom   1O    basis set group =>   2
Atom   2I    basis set group =>   3
Atom   3O    basis set group =>   2
Atom   4N    basis set group =>   4
Atom   5C    basis set group =>   5
Atom   6C    basis set group =>   5
Atom   7C    basis set group =>   5
Atom   8H    basis set group =>   1
Atom   9H    basis set group =>   1
Atom  10H    basis set group =>   1
Atom  11H    basis set group =>   1
Atom  12H    basis set group =>   1
Atom  13H    basis set group =>   1
Atom  14H    basis set group =>   1
Atom  15H    basis set group =>   1
Atom  16H    basis set group =>   1
----------------------------------
AUXILIARY/JK BASIS SET INFORMATION
----------------------------------
There are 5 groups of distinct atoms

 Group   1 Type H   : 4s3p3d2f1g contracted to 4s3p3d2f1g pattern {1111/111/111/11/1}
 Group   2 Type O   : 10s7p5d3f2g1h contracted to 10s7p5d3f2g1h pattern {1111111111/1111111/11111/111/11/1}
 Group   3 Type I   : 13s12p11d8f6g3h contracted to 11s10p10d7f5g3h pattern {31111111111/3111111111/2111111111/2111111/21111/111}
 Group   4 Type N   : 10s7p5d3f2g1h contracted to 10s7p5d3f2g1h pattern {1111111111/1111111/11111/111/11/1}
 Group   5 Type C   : 10s7p5d3f2g1h contracted to 10s7p5d3f2g1h pattern {1111111111/1111111/11111/111/11/1}

Atom   0H    basis set group =>   1
Atom   1O    basis set group =>   2
Atom   2I    basis set group =>   3
Atom   3O    basis set group =>   2
Atom   4N    basis set group =>   4
Atom   5C    basis set group =>   5
Atom   6C    basis set group =>   5
Atom   7C    basis set group =>   5
Atom   8H    basis set group =>   1
Atom   9H    basis set group =>   1
Atom  10H    basis set group =>   1
Atom  11H    basis set group =>   1
Atom  12H    basis set group =>   1
Atom  13H    basis set group =>   1
Atom  14H    basis set group =>   1
Atom  15H    basis set group =>   1
Atom  16H    basis set group =>   1
-------------------------
ECP PARAMETER INFORMATION
-------------------------

 Group 1, Type I  ECP SK MCDHF RSC (replacing 28 core electrons, lmax=4)

Atom   2I    ECP group =>   1


           ************************************************************
           *        Program running with 8 parallel MPI-processes     *
           *              working on a common directory               *
           ************************************************************
------------------------------------------------------------------------------
                           ORCA GTO INTEGRAL CALCULATION
------------------------------------------------------------------------------
------------------------------------------------------------------------------
                   ___                                                        
                  /   \      - P O W E R E D   B Y -                         
                 /     \                                                     
                 |  |  |   _    _      __       _____    __    __             
                 |  |  |  | |  | |    /  \     |  _  \  |  |  /  |          
                  \  \/   | |  | |   /    \    | | | |  |  | /  /          
                 / \  \   | |__| |  /  /\  \   | |_| |  |  |/  /          
                |  |  |   |  __  | /  /__\  \  |    /   |      \           
                |  |  |   | |  | | |   __   |  |    \   |  |\   \          
                \     /   | |  | | |  |  |  |  | |\  \  |  | \   \       
                 \___/    |_|  |_| |__|  |__|  |_| \__\ |__|  \__/        
                                                                              
                      - O R C A' S   B I G   F R I E N D -                    
                                      &                                       
                       - I N T E G R A L  F E E D E R -                       
                                                                              
 v1 FN, 2020, v2 2021                                                         
------------------------------------------------------------------------------


Reading SHARK input file 1isa1tma-010000010_2_677.SHARKINP.tmp ... ok
----------------------
SHARK INTEGRAL PACKAGE
----------------------

Number of atoms                             ...     17
Number of basis functions                   ...   1097
Number of shells                            ...    339
Maximum angular momentum                    ...      4
Integral batch strategy                     ... SHARK/LIBINT Hybrid
RI-J (if used) integral strategy            ... SPLIT-RIJ (Revised 2003 algorithm where possible)
Printlevel                                  ...      1
Contraction scheme used                     ... PARTIAL GENERAL contraction
Coulomb Range Separation                    ... NOT USED
Exchange Range Separation                   ... NOT USED
Finite Nucleus Model                        ... NOT USED
Auxiliary Coulomb fitting basis             ... NOT available
Auxiliary J/K fitting basis                 ... AVAILABLE
   # of basis functions in Aux-JK           ...   1364
   # of shells in Aux-JK                    ...    344
   Maximum angular momentum in Aux-JK       ...      5
Auxiliary Correlation fitting basis         ... AVAILABLE
   # of basis functions in Aux-C            ...   2086
   # of shells in Aux-C                     ...    470
   Maximum angular momentum in Aux-C        ...      6
Auxiliary 'external' fitting basis          ... NOT available
Integral threshold                          ...     2.500000e-11
Primitive cut-off                           ...     2.500000e-12
Primitive pair pre-selection threshold      ...     2.500000e-12

Calculating pre-screening integrals         ... done (  0.2 sec) Dimension = 339
Calculating pre-screening integrals (ORCA)  ... done (  0.4 sec) Dimension = 284
Organizing shell pair data                  ... done (  1.3 sec)
Shell pair information
Total number of shell pairs                 ...     57630
Shell pairs after pre-screening             ...     48129
Total number of primitive shell pairs       ...     72094
Primitive shell pairs kept                  ...     56261
          la=0 lb=0:   7313 shell pairs
          la=1 lb=0:   9502 shell pairs
          la=1 lb=1:   3036 shell pairs
          la=2 lb=0:   7014 shell pairs
          la=2 lb=1:   4388 shell pairs
          la=2 lb=2:   1650 shell pairs
          la=3 lb=0:   4914 shell pairs
          la=3 lb=1:   3068 shell pairs
          la=3 lb=2:   2263 shell pairs
          la=3 lb=3:    821 shell pairs
          la=4 lb=0:   1682 shell pairs
          la=4 lb=1:   1052 shell pairs
          la=4 lb=2:    776 shell pairs
          la=4 lb=3:    548 shell pairs
          la=4 lb=4:    102 shell pairs

Calculating one electron integrals          ... done (  0.1 sec)
Calculating ECP integrals                   ... done (  1.7 sec)
Calculating RI/JK V-Matrix + Cholesky decomp... done (  0.1 sec)
Calculating RI/C V-Matrix + Cholesky decomp.... done (  0.2 sec)
Calculating Nuclear repulsion               ... done (  0.0 sec) ENN=    469.994714120983 Eh

SHARK setup successfully completed in   5.3 seconds

Maximum memory used throughout the entire GTOINT-calculation: 93.6 MB
[1712564535.624306] [s44n06:3477208:0]          mpool.c:43   UCX  WARN  object 0xac37840 was not returned to mpool ucp_requests
[1712564535.624321] [s44n06:3477208:0]          mpool.c:43   UCX  WARN  object 0xac37a00 was not returned to mpool ucp_requests
[1712564535.624325] [s44n06:3477208:0]          mpool.c:43   UCX  WARN  object 0xac37bc0 was not returned to mpool ucp_requests
[1712564535.624328] [s44n06:3477208:0]          mpool.c:43   UCX  WARN  object 0xac37d80 was not returned to mpool ucp_requests
[1712564535.624331] [s44n06:3477208:0]          mpool.c:43   UCX  WARN  object 0xac37f40 was not returned to mpool ucp_requests
[1712564535.624334] [s44n06:3477208:0]          mpool.c:43   UCX  WARN  object 0xac38100 was not returned to mpool ucp_requests
[1712564535.624336] [s44n06:3477208:0]          mpool.c:43   UCX  WARN  object 0xac382c0 was not returned to mpool ucp_requests
[1712564535.624338] [s44n06:3477208:0]          mpool.c:43   UCX  WARN  object 0xac38480 was not returned to mpool ucp_requests
[1712564535.624340] [s44n06:3477208:0]          mpool.c:43   UCX  WARN  object 0xac38640 was not returned to mpool ucp_requests
[1712564535.624343] [s44n06:3477208:0]          mpool.c:43   UCX  WARN  object 0xac38800 was not returned to mpool ucp_requests
[1712564535.624345] [s44n06:3477208:0]          mpool.c:43   UCX  WARN  object 0xac389c0 was not returned to mpool ucp_requests
[1712564535.624347] [s44n06:3477208:0]          mpool.c:43   UCX  WARN  object 0xac38b80 was not returned to mpool ucp_requests
[1712564535.624350] [s44n06:3477208:0]          mpool.c:43   UCX  WARN  object 0xac38d40 was not returned to mpool ucp_requests
[1712564535.624352] [s44n06:3477208:0]          mpool.c:43   UCX  WARN  object 0xac38f00 was not returned to mpool ucp_requests
[1712564535.624356] [s44n06:3477208:0]          mpool.c:43   UCX  WARN  object 0xac390c0 was not returned to mpool ucp_requests
[1712564535.624358] [s44n06:3477208:0]          mpool.c:43   UCX  WARN  object 0xac39280 was not returned to mpool ucp_requests
[1712564535.624766] [s44n06:3477212:0]          mpool.c:43   UCX  WARN  object 0xaff0ac0 was not returned to mpool ucp_requests
[1712564535.624779] [s44n06:3477212:0]          mpool.c:43   UCX  WARN  object 0xaff0c80 was not returned to mpool ucp_requests
[1712564535.624783] [s44n06:3477212:0]          mpool.c:43   UCX  WARN  object 0xaff0e40 was not returned to mpool ucp_requests
[1712564535.624786] [s44n06:3477212:0]          mpool.c:43   UCX  WARN  object 0xaff1000 was not returned to mpool ucp_requests
[1712564535.624789] [s44n06:3477212:0]          mpool.c:43   UCX  WARN  object 0xaff11c0 was not returned to mpool ucp_requests
[1712564535.624792] [s44n06:3477212:0]          mpool.c:43   UCX  WARN  object 0xaff1380 was not returned to mpool ucp_requests
[1712564535.624795] [s44n06:3477212:0]          mpool.c:43   UCX  WARN  object 0xaff1540 was not returned to mpool ucp_requests
[1712564535.624797] [s44n06:3477212:0]          mpool.c:43   UCX  WARN  object 0xaff1700 was not returned to mpool ucp_requests
[1712564535.624800] [s44n06:3477212:0]          mpool.c:43   UCX  WARN  object 0xaff18c0 was not returned to mpool ucp_requests
[1712564535.624803] [s44n06:3477212:0]          mpool.c:43   UCX  WARN  object 0xaff1a80 was not returned to mpool ucp_requests
[1712564535.624805] [s44n06:3477212:0]          mpool.c:43   UCX  WARN  object 0xaff1c40 was not returned to mpool ucp_requests
[1712564535.624808] [s44n06:3477212:0]          mpool.c:43   UCX  WARN  object 0xaff1e00 was not returned to mpool ucp_requests
[1712564535.624810] [s44n06:3477212:0]          mpool.c:43   UCX  WARN  object 0xaff1fc0 was not returned to mpool ucp_requests
[1712564535.624813] [s44n06:3477212:0]          mpool.c:43   UCX  WARN  object 0xaff2180 was not returned to mpool ucp_requests
[1712564535.624815] [s44n06:3477212:0]          mpool.c:43   UCX  WARN  object 0xaff2340 was not returned to mpool ucp_requests
[1712564535.624818] [s44n06:3477212:0]          mpool.c:43   UCX  WARN  object 0xaff2500 was not returned to mpool ucp_requests
[1712564535.625324] [s44n06:3477204:0]          mpool.c:43   UCX  WARN  object 0xae424c0 was not returned to mpool ucp_requests
[1712564535.625337] [s44n06:3477204:0]          mpool.c:43   UCX  WARN  object 0xae42680 was not returned to mpool ucp_requests
[1712564535.625341] [s44n06:3477204:0]          mpool.c:43   UCX  WARN  object 0xae42840 was not returned to mpool ucp_requests
[1712564535.625344] [s44n06:3477204:0]          mpool.c:43   UCX  WARN  object 0xae42a00 was not returned to mpool ucp_requests
[1712564535.625347] [s44n06:3477204:0]          mpool.c:43   UCX  WARN  object 0xae42bc0 was not returned to mpool ucp_requests
[1712564535.625349] [s44n06:3477204:0]          mpool.c:43   UCX  WARN  object 0xae42d80 was not returned to mpool ucp_requests
[1712564535.625351] [s44n06:3477204:0]          mpool.c:43   UCX  WARN  object 0xae42f40 was not returned to mpool ucp_requests
[1712564535.625354] [s44n06:3477204:0]          mpool.c:43   UCX  WARN  object 0xae43100 was not returned to mpool ucp_requests
[1712564535.625357] [s44n06:3477204:0]          mpool.c:43   UCX  WARN  object 0xae432c0 was not returned to mpool ucp_requests
[1712564535.625359] [s44n06:3477204:0]          mpool.c:43   UCX  WARN  object 0xae43480 was not returned to mpool ucp_requests
[1712564535.625361] [s44n06:3477204:0]          mpool.c:43   UCX  WARN  object 0xae43640 was not returned to mpool ucp_requests
[1712564535.625365] [s44n06:3477204:0]          mpool.c:43   UCX  WARN  object 0xae43800 was not returned to mpool ucp_requests
[1712564535.625368] [s44n06:3477204:0]          mpool.c:43   UCX  WARN  object 0xae439c0 was not returned to mpool ucp_requests
[1712564535.625370] [s44n06:3477204:0]          mpool.c:43   UCX  WARN  object 0xae43b80 was not returned to mpool ucp_requests
[1712564535.625373] [s44n06:3477204:0]          mpool.c:43   UCX  WARN  object 0xae43d40 was not returned to mpool ucp_requests
[1712564535.625375] [s44n06:3477204:0]          mpool.c:43   UCX  WARN  object 0xae43f00 was not returned to mpool ucp_requests
[1712564535.625377] [s44n06:3477204:0]          mpool.c:43   UCX  WARN  object 0xae440c0 was not returned to mpool ucp_requests
[1712564535.625380] [s44n06:3477204:0]          mpool.c:43   UCX  WARN  object 0xae44280 was not returned to mpool ucp_requests
[1712564535.625494] [s44n06:3477202:0]          mpool.c:43   UCX  WARN  object 0xc129100 was not returned to mpool ucp_requests
[1712564535.625505] [s44n06:3477202:0]          mpool.c:43   UCX  WARN  object 0xc1292c0 was not returned to mpool ucp_requests
[1712564535.625510] [s44n06:3477202:0]          mpool.c:43   UCX  WARN  object 0xc129480 was not returned to mpool ucp_requests
[1712564535.625513] [s44n06:3477202:0]          mpool.c:43   UCX  WARN  object 0xc129640 was not returned to mpool ucp_requests
[1712564535.625517] [s44n06:3477202:0]          mpool.c:43   UCX  WARN  object 0xc129800 was not returned to mpool ucp_requests
[1712564535.625519] [s44n06:3477202:0]          mpool.c:43   UCX  WARN  object 0xc1299c0 was not returned to mpool ucp_requests
[1712564535.625496] [s44n06:3477214:0]          mpool.c:43   UCX  WARN  object 0xa642840 was not returned to mpool ucp_requests
[1712564535.625507] [s44n06:3477214:0]          mpool.c:43   UCX  WARN  object 0xa642a00 was not returned to mpool ucp_requests
[1712564535.625510] [s44n06:3477214:0]          mpool.c:43   UCX  WARN  object 0xa642bc0 was not returned to mpool ucp_requests
[1712564535.625512] [s44n06:3477214:0]          mpool.c:43   UCX  WARN  object 0xa642d80 was not returned to mpool ucp_requests
[1712564535.625516] [s44n06:3477214:0]          mpool.c:43   UCX  WARN  object 0xa642f40 was not returned to mpool ucp_requests
[1712564535.625518] [s44n06:3477214:0]          mpool.c:43   UCX  WARN  object 0xa643100 was not returned to mpool ucp_requests
[1712564535.625521] [s44n06:3477214:0]          mpool.c:43   UCX  WARN  object 0xa6432c0 was not returned to mpool ucp_requests
[1712564535.625523] [s44n06:3477214:0]          mpool.c:43   UCX  WARN  object 0xa643480 was not returned to mpool ucp_requests
[1712564535.625516] [s44n06:3477206:0]          mpool.c:43   UCX  WARN  object 0xb4f84c0 was not returned to mpool ucp_requests
[1712564535.625526] [s44n06:3477206:0]          mpool.c:43   UCX  WARN  object 0xb4f8680 was not returned to mpool ucp_requests
[1712564535.625530] [s44n06:3477206:0]          mpool.c:43   UCX  WARN  object 0xb4f8840 was not returned to mpool ucp_requests
[1712564535.625521] [s44n06:3477202:0]          mpool.c:43   UCX  WARN  object 0xc129b80 was not returned to mpool ucp_requests
[1712564535.625524] [s44n06:3477202:0]          mpool.c:43   UCX  WARN  object 0xc129d40 was not returned to mpool ucp_requests
[1712564535.625526] [s44n06:3477202:0]          mpool.c:43   UCX  WARN  object 0xc129f00 was not returned to mpool ucp_requests
[1712564535.625529] [s44n06:3477202:0]          mpool.c:43   UCX  WARN  object 0xc12a0c0 was not returned to mpool ucp_requests
[1712564535.625533] [s44n06:3477202:0]          mpool.c:43   UCX  WARN  object 0xc12a280 was not returned to mpool ucp_requests
[1712564535.625526] [s44n06:3477214:0]          mpool.c:43   UCX  WARN  object 0xa643640 was not returned to mpool ucp_requests
[1712564535.625530] [s44n06:3477214:0]          mpool.c:43   UCX  WARN  object 0xa643800 was not returned to mpool ucp_requests
[1712564535.625534] [s44n06:3477214:0]          mpool.c:43   UCX  WARN  object 0xa6439c0 was not returned to mpool ucp_requests
[1712564535.625536] [s44n06:3477214:0]          mpool.c:43   UCX  WARN  object 0xa643b80 was not returned to mpool ucp_requests
[1712564535.625533] [s44n06:3477206:0]          mpool.c:43   UCX  WARN  object 0xb4f8a00 was not returned to mpool ucp_requests
[1712564535.625538] [s44n06:3477206:0]          mpool.c:43   UCX  WARN  object 0xb4f8bc0 was not returned to mpool ucp_requests
[1712564535.625542] [s44n06:3477206:0]          mpool.c:43   UCX  WARN  object 0xb4f8d80 was not returned to mpool ucp_requests
[1712564535.625544] [s44n06:3477206:0]          mpool.c:43   UCX  WARN  object 0xb4f8f40 was not returned to mpool ucp_requests
[1712564535.625546] [s44n06:3477206:0]          mpool.c:43   UCX  WARN  object 0xb4f9100 was not returned to mpool ucp_requests
[1712564535.625550] [s44n06:3477206:0]          mpool.c:43   UCX  WARN  object 0xb4f92c0 was not returned to mpool ucp_requests
[1712564535.625551] [s44n06:3477206:0]          mpool.c:43   UCX  WARN  object 0xb4f9480 was not returned to mpool ucp_requests
[1712564535.625554] [s44n06:3477206:0]          mpool.c:43   UCX  WARN  object 0xb4f9640 was not returned to mpool ucp_requests
[1712564535.625556] [s44n06:3477206:0]          mpool.c:43   UCX  WARN  object 0xb4f9800 was not returned to mpool ucp_requests
[1712564535.625558] [s44n06:3477206:0]          mpool.c:43   UCX  WARN  object 0xb4f99c0 was not returned to mpool ucp_requests
[1712564535.625561] [s44n06:3477206:0]          mpool.c:43   UCX  WARN  object 0xb4f9b80 was not returned to mpool ucp_requests
[1712564535.625564] [s44n06:3477206:0]          mpool.c:43   UCX  WARN  object 0xb4f9d40 was not returned to mpool ucp_requests
[1712564535.625566] [s44n06:3477206:0]          mpool.c:43   UCX  WARN  object 0xb4f9f00 was not returned to mpool ucp_requests
[1712564535.625568] [s44n06:3477206:0]          mpool.c:43   UCX  WARN  object 0xb4fa0c0 was not returned to mpool ucp_requests
[1712564535.625571] [s44n06:3477206:0]          mpool.c:43   UCX  WARN  object 0xb4fa280 was not returned to mpool ucp_requests
[1712564535.625537] [s44n06:3477214:0]          mpool.c:43   UCX  WARN  object 0xa643d40 was not returned to mpool ucp_requests
[1712564535.625542] [s44n06:3477214:0]          mpool.c:43   UCX  WARN  object 0xa643f00 was not returned to mpool ucp_requests
[1712564535.625544] [s44n06:3477214:0]          mpool.c:43   UCX  WARN  object 0xa6440c0 was not returned to mpool ucp_requests
[1712564535.625546] [s44n06:3477214:0]          mpool.c:43   UCX  WARN  object 0xa644280 was not returned to mpool ucp_requests
[1712564535.625659] [s44n06:3477210:0]          mpool.c:43   UCX  WARN  object 0xb87aac0 was not returned to mpool ucp_requests
[1712564535.625671] [s44n06:3477210:0]          mpool.c:43   UCX  WARN  object 0xb87ac80 was not returned to mpool ucp_requests
[1712564535.625675] [s44n06:3477210:0]          mpool.c:43   UCX  WARN  object 0xb87ae40 was not returned to mpool ucp_requests
[1712564535.625678] [s44n06:3477210:0]          mpool.c:43   UCX  WARN  object 0xb87b000 was not returned to mpool ucp_requests
[1712564535.625681] [s44n06:3477210:0]          mpool.c:43   UCX  WARN  object 0xb87b1c0 was not returned to mpool ucp_requests
[1712564535.625684] [s44n06:3477210:0]          mpool.c:43   UCX  WARN  object 0xb87b380 was not returned to mpool ucp_requests
[1712564535.625687] [s44n06:3477210:0]          mpool.c:43   UCX  WARN  object 0xb87b540 was not returned to mpool ucp_requests
[1712564535.625690] [s44n06:3477210:0]          mpool.c:43   UCX  WARN  object 0xb87b700 was not returned to mpool ucp_requests
[1712564535.625693] [s44n06:3477210:0]          mpool.c:43   UCX  WARN  object 0xb87b8c0 was not returned to mpool ucp_requests
[1712564535.625695] [s44n06:3477210:0]          mpool.c:43   UCX  WARN  object 0xb87ba80 was not returned to mpool ucp_requests
[1712564535.625698] [s44n06:3477210:0]          mpool.c:43   UCX  WARN  object 0xb87bc40 was not returned to mpool ucp_requests
[1712564535.625701] [s44n06:3477210:0]          mpool.c:43   UCX  WARN  object 0xb87be00 was not returned to mpool ucp_requests
[1712564535.625704] [s44n06:3477210:0]          mpool.c:43   UCX  WARN  object 0xb87bfc0 was not returned to mpool ucp_requests
[1712564535.625707] [s44n06:3477210:0]          mpool.c:43   UCX  WARN  object 0xb87c180 was not returned to mpool ucp_requests
[1712564535.625710] [s44n06:3477210:0]          mpool.c:43   UCX  WARN  object 0xb87c340 was not returned to mpool ucp_requests
[1712564535.625713] [s44n06:3477210:0]          mpool.c:43   UCX  WARN  object 0xb87c500 was not returned to mpool ucp_requests


           ************************************************************
           *        Program running with 8 parallel MPI-processes     *
           *              working on a common directory               *
           ************************************************************
-------------------------------------------------------------------------------
                                 ORCA SCF
-------------------------------------------------------------------------------

------------
SCF SETTINGS
------------
Hamiltonian:
 Ab initio Hamiltonian  Method          .... Hartree-Fock(GTOs)


General Settings:
 Integral files         IntName         .... 1isa1tma-010000010_2_677
 Hartree-Fock type      HFTyp           .... RHF
 Total Charge           Charge          ....    0
 Multiplicity           Mult            ....    1
 Number of Electrons    NEL             ....   76
 Basis Dimension        Dim             .... 1032
 Nuclear Repulsion      ENuc            ....    469.9947141210 Eh

Convergence Acceleration:
 DIIS                   CNVDIIS         .... on
   Start iteration      DIISMaxIt       ....    12
   Startup error        DIISStart       ....  0.200000
   # of expansion vecs  DIISMaxEq       ....     5
   Bias factor          DIISBfac        ....   1.050
   Max. coefficient     DIISMaxC        ....  10.000
 Trust-Rad. Augm. Hess. CNVTRAH         .... auto
   Auto Start mean grad. ratio tolernc. ....  1.125000
   Auto Start start iteration           ....    20
   Auto Start num. interpolation iter.  ....    10
   Max. Number of Micro iterations      ....    16
   Max. Number of Macro iterations      .... Maxiter - #DIIS iter
   Number of Davidson start vectors     ....     2
   Converg. threshold I  (grad. norm)   ....   1.000e-05
   Converg. threshold II (energy diff.) ....   1.000e-08
   Grad. Scal. Fac. for Micro threshold ....   0.100
   Minimum threshold for Micro iter.    ....   0.010
   NR start threshold (gradient norm)   ....   0.001
   Initial trust radius                 ....   0.400
   Minimum AH scaling param. (alpha)    ....   1.000
   Maximum AH scaling param. (alpha)    .... 1000.000
   Orbital update algorithm             .... Taylor
   White noise on init. David. guess    .... on
   Maximum white noise                  ....   0.010
   Quad. conv. algorithm                .... NR
 SOSCF                  CNVSOSCF        .... on
   Start iteration      SOSCFMaxIt      ....   150
   Startup grad/error   SOSCFStart      ....  0.003300
 Level Shifting         CNVShift        .... on
   Level shift para.    LevelShift      ....    0.2500
   Turn off err/grad.   ShiftErr        ....    0.0010
 Zerner damping         CNVZerner       .... off
 Static damping         CNVDamp         .... on
   Fraction old density DampFac         ....    0.7000
   Max. Damping (<1)    DampMax         ....    0.9800
   Min. Damping (>=0)   DampMin         ....    0.0000
   Turn off err/grad.   DampErr         ....    0.1000
 Fernandez-Rico         CNVRico         .... off

SCF Procedure:
 Maximum # iterations   MaxIter         ....   125
 SCF integral mode      SCFMode         .... Direct
   Integral package                     .... SHARK and LIBINT hybrid scheme
 Reset frequency        DirectResetFreq ....    20
 Integral Threshold     Thresh          ....  2.500e-11 Eh
 Primitive CutOff       TCut            ....  2.500e-12 Eh

Convergence Tolerance:
 Convergence Check Mode ConvCheckMode   .... Total+1el-Energy
 Convergence forced     ConvForced      .... 1
 Energy Change          TolE            ....  1.000e-08 Eh
 1-El. energy change                    ....  1.000e-05 Eh
 Orbital Gradient       TolG            ....  1.000e-05
 Orbital Rotation angle TolX            ....  1.000e-05
 DIIS Error             TolErr          ....  5.000e-07


Diagonalization of the overlap matrix:
Smallest eigenvalue                        ... 5.861e-07
Time for diagonalization                   ...    0.158 sec
Threshold for overlap eigenvalues          ... 1.000e-08
Number of eigenvalues below threshold      ... 0
Time for construction of square roots      ...    0.083 sec
Total time needed                          ...    0.246 sec

Time for model grid setup =    0.139 sec

------------------------------
INITIAL GUESS: MODEL POTENTIAL
------------------------------
Loading Hartree-Fock densities                     ... done
  calling /comm/groupstacks/chemistry/apps/orca/5.0.4/orca 1isa1tma-010000010_2_677_atom53.inp > 1isa1tma-010000010_2_677_atom53.out in order to generate an atomic fitting density for atom 2 (I  with ECP) on-the-fly... 
    atom 2 (I ), assumed electronic state with S=2: 1s2 2s2 2p6 3s2 3p6 4s2 3d10 4p6 5s2 4d10 5p5           ... done
Calculating cut-offs                               ... done
Initializing the effective Hamiltonian             ... done
Setting up the integral package (SHARK)            ... done
Starting the Coulomb interaction                   ... done (   0.6 sec)
Reading the grid                                   ... done
Mapping shells                                     ... done
Starting the XC term evaluation                    ... done (   0.4 sec)
Transforming the Hamiltonian                       ... done (   0.1 sec)
Diagonalizing the Hamiltonian                      ... done (   0.1 sec)
Back transforming the eigenvectors                 ... done (   0.0 sec)
Now organizing SCF variables                       ... done
                      ------------------
                      INITIAL GUESS DONE (   2.7 sec)
                      ------------------
--------------
SCF ITERATIONS
--------------
ITER       Energy         Delta-E        Max-DP      RMS-DP      [F,P]     Damp
               ***  Starting incremental Fock matrix formation  ***
  0   -617.7102108947   0.000000000000 0.41716149  0.00146585  0.4223052 0.7000
  1   -617.9080568622  -0.197845967515 0.29853850  0.00105565  0.2302351 0.7000
                               ***Turning on DIIS***
  2   -618.0161676922  -0.108110829909 0.21927682  0.00073531  0.1247994 0.7000
  3   -618.9735349294  -0.957367237259 0.52880554  0.00170092  0.0750359 0.0000
  4   -618.1612440208   0.812290908590 0.01288701  0.00008828  0.0142401 0.0000
  5   -618.2336444750  -0.072400454159 0.01543193  0.00005414  0.0079061 0.0000
  6   -618.2316240647   0.002020410272 0.00550085  0.00002608  0.0064813 0.0000
                      *** Initiating the SOSCF procedure ***
                           *** Shutting down DIIS ***
                      *** Re-Reading the Fockian *** 
                      *** Removing any level shift *** 
ITER      Energy       Delta-E        Grad      Rot      Max-DP    RMS-DP
  7   -618.23647463  -0.0048505661  0.001885  0.001885  0.002885  0.000016
               *** Restarting incremental Fock matrix formation ***
  8   -618.24170968  -0.0052350443  0.000894  0.001888  0.002392  0.000010
  9   -618.24175107  -0.0000413935  0.000496  0.002996  0.002064  0.000017
 10   -618.24177699  -0.0000259221  0.000174  0.000230  0.001211  0.000004
 11   -618.24177859  -0.0000016018  0.000087  0.000203  0.000185  0.000001
 12   -618.24177909  -0.0000005012  0.000010  0.000019  0.000168  0.000001
 13   -618.24177909  -0.0000000002  0.000008  0.000010  0.000315  0.000001
                  ***Gradient check signals convergence***
              ***Rediagonalizing the Fockian in SOSCF/NRSCF***

               *****************************************************
               *                     SUCCESS                       *
               *           SCF CONVERGED AFTER  14 CYCLES          *
               *****************************************************


----------------
TOTAL SCF ENERGY
----------------

Total Energy       :         -618.24177910 Eh          -16823.21409 eV

Components:
Nuclear Repulsion  :          469.99471412 Eh           12789.20636 eV
Electronic Energy  :        -1088.23649322 Eh          -29612.42045 eV
One Electron Energy:        -1890.26904916 Eh          -51436.83583 eV
Two Electron Energy:          802.03255594 Eh           21824.41538 eV

Virial components:
Potential Energy   :        -1052.56270778 Eh          -28641.68739 eV
Kinetic Energy     :          434.32092868 Eh           11818.47331 eV
Virial Ratio       :            2.42346762


---------------
SCF CONVERGENCE
---------------

  Last Energy change         ...   -7.7357e-09  Tolerance :   1.0000e-08
  Last MAX-Density change    ...    5.0088e-04  Tolerance :   1.0000e-07
  Last RMS-Density change    ...    2.4817e-06  Tolerance :   5.0000e-09
  Last Orbital Gradient      ...    2.4116e-06  Tolerance :   1.0000e-05
  Last Orbital Rotation      ...    7.6916e-06  Tolerance :   1.0000e-05

             **** THE GBW FILE WAS UPDATED (1isa1tma-010000010_2_677.gbw) ****
             **** DENSITY 1isa1tma-010000010_2_677.scfp WAS UPDATED ****
             **** ENERGY FILE WAS UPDATED (1isa1tma-010000010_2_677.en.tmp) ****
             **** THE GBW FILE WAS UPDATED (1isa1tma-010000010_2_677.gbw) ****
             **** DENSITY 1isa1tma-010000010_2_677.scfp WAS UPDATED ****
----------------
ORBITAL ENERGIES
----------------

  NO   OCC          E(Eh)            E(eV) 
   0   2.0000     -20.578952      -559.9818 
   1   2.0000     -20.520653      -558.3954 
   2   2.0000     -15.580227      -423.9595 
   3   2.0000     -11.260998      -306.4273 
   4   2.0000     -11.258217      -306.3517 
   5   2.0000     -11.249119      -306.1041 
   6   2.0000      -7.811200      -212.5536 
   7   2.0000      -5.643400      -153.5647 
   8   2.0000      -5.636741      -153.3835 
   9   2.0000      -5.629815      -153.1950 
  10   2.0000      -2.377468       -64.6942 
  11   2.0000      -2.373608       -64.5892 
  12   2.0000      -2.364239       -64.3342 
  13   2.0000      -2.357265       -64.1444 
  14   2.0000      -2.356890       -64.1342 
  15   2.0000      -1.341996       -36.5176 
  16   2.0000      -1.251926       -34.0666 
  17   2.0000      -1.242126       -33.8000 
  18   2.0000      -0.972567       -26.4649 
  19   2.0000      -0.966432       -26.2979 
  20   2.0000      -0.881645       -23.9908 
  21   2.0000      -0.829084       -22.5605 
  22   2.0000      -0.702523       -19.1166 
  23   2.0000      -0.650146       -17.6914 
  24   2.0000      -0.648608       -17.6495 
  25   2.0000      -0.636014       -17.3068 
  26   2.0000      -0.569895       -15.5076 
  27   2.0000      -0.566904       -15.4262 
  28   2.0000      -0.563157       -15.3243 
  29   2.0000      -0.553733       -15.0678 
  30   2.0000      -0.535770       -14.5790 
  31   2.0000      -0.521985       -14.2039 
  32   2.0000      -0.520172       -14.1546 
  33   2.0000      -0.503489       -13.7006 
  34   2.0000      -0.467403       -12.7187 
  35   2.0000      -0.432260       -11.7624 
  36   2.0000      -0.395620       -10.7654 
  37   2.0000      -0.349695        -9.5157 
  38   0.0000       0.022382         0.6091 
  39   0.0000       0.030266         0.8236 
  40   0.0000       0.032569         0.8862 
  41   0.0000       0.038048         1.0353 
  42   0.0000       0.043014         1.1705 
  43   0.0000       0.049387         1.3439 
  44   0.0000       0.050828         1.3831 
  45   0.0000       0.053273         1.4496 
  46   0.0000       0.057101         1.5538 
  47   0.0000       0.064934         1.7670 
  48   0.0000       0.073011         1.9867 
  49   0.0000       0.076384         2.0785 
  50   0.0000       0.082779         2.2525 
  51   0.0000       0.089613         2.4385 
  52   0.0000       0.101898         2.7728 
  53   0.0000       0.104811         2.8520 
  54   0.0000       0.107268         2.9189 
  55   0.0000       0.110925         3.0184 
  56   0.0000       0.113709         3.0942 
  57   0.0000       0.117446         3.1959 
  58   0.0000       0.120528         3.2797 
  59   0.0000       0.124935         3.3997 
  60   0.0000       0.129869         3.5339 
  61   0.0000       0.140085         3.8119 
  62   0.0000       0.144110         3.9214 
  63   0.0000       0.152113         4.1392 
  64   0.0000       0.154000         4.1906 
  65   0.0000       0.159548         4.3415 
  66   0.0000       0.160066         4.3556 
  67   0.0000       0.165749         4.5103 
  68   0.0000       0.169823         4.6211 
  69   0.0000       0.185842         5.0570 
  70   0.0000       0.190934         5.1956 
  71   0.0000       0.207391         5.6434 
  72   0.0000       0.209324         5.6960 
  73   0.0000       0.210472         5.7272 
  74   0.0000       0.213455         5.8084 
  75   0.0000       0.218140         5.9359 
  76   0.0000       0.224652         6.1131 
  77   0.0000       0.228847         6.2272 
  78   0.0000       0.233827         6.3628 
  79   0.0000       0.238834         6.4990 
  80   0.0000       0.243547         6.6273 
  81   0.0000       0.249128         6.7791 
  82   0.0000       0.256127         6.9696 
  83   0.0000       0.257930         7.0186 
  84   0.0000       0.269287         7.3277 
  85   0.0000       0.271374         7.3845 
  86   0.0000       0.273332         7.4377 
  87   0.0000       0.279246         7.5987 
  88   0.0000       0.284793         7.7496 
  89   0.0000       0.290424         7.9028 
  90   0.0000       0.294592         8.0163 
  91   0.0000       0.299591         8.1523 
  92   0.0000       0.307170         8.3585 
  93   0.0000       0.313673         8.5355 
  94   0.0000       0.315890         8.5958 
  95   0.0000       0.319925         8.7056 
  96   0.0000       0.321256         8.7418 
  97   0.0000       0.326217         8.8768 
  98   0.0000       0.329420         8.9640 
  99   0.0000       0.331997         9.0341 
 100   0.0000       0.336746         9.1633 
 101   0.0000       0.338959         9.2235 
 102   0.0000       0.342750         9.3267 
 103   0.0000       0.345675         9.4063 
 104   0.0000       0.348359         9.4793 
 105   0.0000       0.351406         9.5622 
 106   0.0000       0.357988         9.7413 
 107   0.0000       0.362422         9.8620 
 108   0.0000       0.367209         9.9923 
 109   0.0000       0.370453        10.0805 
 110   0.0000       0.376272        10.2389 
 111   0.0000       0.379290        10.3210 
 112   0.0000       0.388257        10.5650 
 113   0.0000       0.393408        10.7052 
 114   0.0000       0.398855        10.8534 
 115   0.0000       0.400657        10.9024 
 116   0.0000       0.402658        10.9569 
 117   0.0000       0.416454        11.3323 
 118   0.0000       0.419723        11.4212 
 119   0.0000       0.423866        11.5340 
 120   0.0000       0.427620        11.6361 
 121   0.0000       0.430060        11.7025 
 122   0.0000       0.434259        11.8168 
 123   0.0000       0.437348        11.9008 
 124   0.0000       0.442615        12.0442 
 125   0.0000       0.445598        12.1253 
 126   0.0000       0.450700        12.2642 
 127   0.0000       0.456216        12.4143 
 128   0.0000       0.460329        12.5262 
 129   0.0000       0.464182        12.6310 
 130   0.0000       0.469055        12.7636 
 131   0.0000       0.475207        12.9310 
 132   0.0000       0.477972        13.0063 
 133   0.0000       0.481761        13.1094 
 134   0.0000       0.487070        13.2538 
 135   0.0000       0.488021        13.2797 
 136   0.0000       0.499612        13.5951 
 137   0.0000       0.501026        13.6336 
 138   0.0000       0.509914        13.8755 
 139   0.0000       0.515627        14.0309 
 140   0.0000       0.519370        14.1328 
 141   0.0000       0.528483        14.3808 
 142   0.0000       0.531997        14.4764 
 143   0.0000       0.535022        14.5587 
 144   0.0000       0.544955        14.8290 
 145   0.0000       0.555717        15.1218 
 146   0.0000       0.558861        15.2074 
 147   0.0000       0.564176        15.3520 
 148   0.0000       0.566326        15.4105 
 149   0.0000       0.573539        15.6068 
 150   0.0000       0.583178        15.8691 
 151   0.0000       0.587528        15.9875 
 152   0.0000       0.594726        16.1833 
 153   0.0000       0.600592        16.3429 
 154   0.0000       0.604370        16.4457 
 155   0.0000       0.608717        16.5640 
 156   0.0000       0.618086        16.8190 
 157   0.0000       0.623136        16.9564 
 158   0.0000       0.627172        17.0662 
 159   0.0000       0.636077        17.3085 
 160   0.0000       0.638795        17.3825 
 161   0.0000       0.645459        17.5638 
 162   0.0000       0.649432        17.6719 
 163   0.0000       0.659582        17.9481 
 164   0.0000       0.665563        18.1109 
 165   0.0000       0.667337        18.1592 
 166   0.0000       0.670257        18.2386 
 167   0.0000       0.678446        18.4615 
 168   0.0000       0.682054        18.5596 
 169   0.0000       0.686454        18.6794 
 170   0.0000       0.695965        18.9382 
 171   0.0000       0.701094        19.0777 
 172   0.0000       0.703700        19.1487 
 173   0.0000       0.705964        19.2102 
 174   0.0000       0.710727        19.3399 
 175   0.0000       0.715714        19.4756 
 176   0.0000       0.719769        19.5859 
 177   0.0000       0.726356        19.7652 
 178   0.0000       0.727638        19.8000 
 179   0.0000       0.731202        19.8970 
 180   0.0000       0.737324        20.0636 
 181   0.0000       0.745600        20.2888 
 182   0.0000       0.747883        20.3509 
 183   0.0000       0.751674        20.4541 
 184   0.0000       0.765075        20.8187 
 185   0.0000       0.767406        20.8822 
 186   0.0000       0.771080        20.9821 
 187   0.0000       0.782363        21.2892 
 188   0.0000       0.786662        21.4062 
 189   0.0000       0.789687        21.4885 
 190   0.0000       0.801605        21.8128 
 191   0.0000       0.810295        22.0492 
 192   0.0000       0.820594        22.3295 
 193   0.0000       0.829009        22.5585 
 194   0.0000       0.834599        22.7106 
 195   0.0000       0.838432        22.8149 
 196   0.0000       0.841840        22.9076 
 197   0.0000       0.846286        23.0286 
 198   0.0000       0.860473        23.4147 
 199   0.0000       0.864232        23.5170 
 200   0.0000       0.871851        23.7243 
 201   0.0000       0.876752        23.8576 
 202   0.0000       0.883226        24.0338 
 203   0.0000       0.895830        24.3768 
 204   0.0000       0.901081        24.5197 
 205   0.0000       0.904055        24.6006 
 206   0.0000       0.912103        24.8196 
 207   0.0000       0.922358        25.0986 
 208   0.0000       0.928311        25.2606 
 209   0.0000       0.930509        25.3204 
 210   0.0000       0.934532        25.4299 
 211   0.0000       0.938576        25.5400 
 212   0.0000       0.945710        25.7341 
 213   0.0000       0.952717        25.9247 
 214   0.0000       0.961711        26.1695 
 215   0.0000       0.970142        26.3989 
 216   0.0000       0.974903        26.5285 
 217   0.0000       0.977094        26.5881 
 218   0.0000       0.982705        26.7408 
 219   0.0000       0.990091        26.9418 
 220   0.0000       0.994029        27.0489 
 221   0.0000       0.999267        27.1914 
 222   0.0000       1.001915        27.2635 
 223   0.0000       1.007685        27.4205 
 224   0.0000       1.012361        27.5477 
 225   0.0000       1.017631        27.6911 
 226   0.0000       1.022910        27.8348 
 227   0.0000       1.027260        27.9532 
 228   0.0000       1.035933        28.1892 
 229   0.0000       1.037909        28.2429 
 230   0.0000       1.047154        28.4945 
 231   0.0000       1.051699        28.6182 
 232   0.0000       1.055729        28.7278 
 233   0.0000       1.061307        28.8796 
 234   0.0000       1.071241        29.1499 
 235   0.0000       1.073772        29.2188 
 236   0.0000       1.087438        29.5907 
 237   0.0000       1.090068        29.6623 
 238   0.0000       1.095063        29.7982 
 239   0.0000       1.100636        29.9498 
 240   0.0000       1.113551        30.3012 
 241   0.0000       1.121314        30.5125 
 242   0.0000       1.127433        30.6790 
 243   0.0000       1.135138        30.8887 
 244   0.0000       1.138409        30.9777 
 245   0.0000       1.144310        31.1383 
 246   0.0000       1.146356        31.1939 
 247   0.0000       1.154048        31.4032 
 248   0.0000       1.160865        31.5888 
 249   0.0000       1.166473        31.7413 
 250   0.0000       1.170361        31.8471 
 251   0.0000       1.172131        31.8953 
 252   0.0000       1.184863        32.2418 
 253   0.0000       1.189451        32.3666 
 254   0.0000       1.192780        32.4572 
 255   0.0000       1.197864        32.5955 
 256   0.0000       1.203254        32.7422 
 257   0.0000       1.214915        33.0595 
 258   0.0000       1.218331        33.1525 
 259   0.0000       1.228113        33.4187 
 260   0.0000       1.231196        33.5025 
 261   0.0000       1.234110        33.5818 
 262   0.0000       1.240992        33.7691 
 263   0.0000       1.243038        33.8248 
 264   0.0000       1.248679        33.9783 
 265   0.0000       1.251822        34.0638 
 266   0.0000       1.262372        34.3509 
 267   0.0000       1.265532        34.4369 
 268   0.0000       1.271297        34.5938 
 269   0.0000       1.278653        34.7939 
 270   0.0000       1.284567        34.9549 
 271   0.0000       1.288751        35.0687 
 272   0.0000       1.291733        35.1498 
 273   0.0000       1.296859        35.2893 
 274   0.0000       1.305101        35.5136 
 275   0.0000       1.308806        35.6144 
 276   0.0000       1.315031        35.7838 
 277   0.0000       1.317328        35.8463 
 278   0.0000       1.322163        35.9779 
 279   0.0000       1.335824        36.3496 
 280   0.0000       1.339326        36.4449 
 281   0.0000       1.340683        36.4818 
 282   0.0000       1.352362        36.7997 
 283   0.0000       1.354382        36.8546 
 284   0.0000       1.367422        37.2094 
 285   0.0000       1.374746        37.4087 
 286   0.0000       1.389853        37.8198 
 287   0.0000       1.393722        37.9251 
 288   0.0000       1.398993        38.0685 
 289   0.0000       1.404839        38.2276 
 290   0.0000       1.414751        38.4973 
 291   0.0000       1.430396        38.9231 
 292   0.0000       1.434979        39.0478 
 293   0.0000       1.439381        39.1675 
 294   0.0000       1.446993        39.3747 
 295   0.0000       1.454098        39.5680 
 296   0.0000       1.457050        39.6483 
 297   0.0000       1.463042        39.8114 
 298   0.0000       1.471487        40.0412 
 299   0.0000       1.481741        40.3202 
 300   0.0000       1.484539        40.3964 
 301   0.0000       1.499735        40.8099 
 302   0.0000       1.507825        41.0300 
 303   0.0000       1.517831        41.3023 
 304   0.0000       1.526586        41.5405 
 305   0.0000       1.535079        41.7716 
 306   0.0000       1.536375        41.8069 
 307   0.0000       1.542444        41.9720 
 308   0.0000       1.546976        42.0954 
 309   0.0000       1.556770        42.3619 
 310   0.0000       1.578814        42.9617 
 311   0.0000       1.584142        43.1067 
 312   0.0000       1.591545        43.3081 
 313   0.0000       1.600490        43.5515 
 314   0.0000       1.610794        43.8319 
 315   0.0000       1.617694        44.0197 
 316   0.0000       1.622702        44.1560 
 317   0.0000       1.628573        44.3157 
 318   0.0000       1.643091        44.7108 
 319   0.0000       1.657844        45.1122 
 320   0.0000       1.662082        45.2276 
 321   0.0000       1.670120        45.4463 
 322   0.0000       1.678133        45.6643 
 323   0.0000       1.680734        45.7351 
 324   0.0000       1.690917        46.0122 
 325   0.0000       1.695754        46.1438 
 326   0.0000       1.711931        46.5840 
 327   0.0000       1.716426        46.7063 
 328   0.0000       1.720219        46.8095 
 329   0.0000       1.724988        46.9393 
 330   0.0000       1.737637        47.2835 
 331   0.0000       1.743214        47.4353 
 332   0.0000       1.746447        47.5233 
 333   0.0000       1.754395        47.7395 
 334   0.0000       1.765831        48.0507 
 335   0.0000       1.770737        48.1842 
 336   0.0000       1.775837        48.3230 
 337   0.0000       1.787092        48.6292 
 338   0.0000       1.788581        48.6698 
 339   0.0000       1.798159        48.9304 
 340   0.0000       1.802700        49.0540 
 341   0.0000       1.809452        49.2377 
 342   0.0000       1.818443        49.4823 
 343   0.0000       1.823946        49.6321 
 344   0.0000       1.836693        49.9789 
 345   0.0000       1.838866        50.0381 
 346   0.0000       1.847288        50.2673 
 347   0.0000       1.856292        50.5123 
 348   0.0000       1.867293        50.8116 
 349   0.0000       1.878421        51.1144 
 350   0.0000       1.884464        51.2789 
 351   0.0000       1.887222        51.3539 
 352   0.0000       1.895733        51.5855 
 353   0.0000       1.901693        51.7477 
 354   0.0000       1.916906        52.1617 
 355   0.0000       1.923217        52.3334 
 356   0.0000       1.933447        52.6118 
 357   0.0000       1.937254        52.7154 
 358   0.0000       1.942715        52.8640 
 359   0.0000       1.950867        53.0858 
 360   0.0000       1.960570        53.3498 
 361   0.0000       1.966760        53.5183 
 362   0.0000       1.973582        53.7039 
 363   0.0000       1.979858        53.8747 
 364   0.0000       1.982959        53.9591 
 365   0.0000       1.993825        54.2547 
 366   0.0000       2.009381        54.6780 
 367   0.0000       2.012221        54.7553 
 368   0.0000       2.022906        55.0461 
 369   0.0000       2.033707        55.3400 
 370   0.0000       2.036613        55.4191 
 371   0.0000       2.038678        55.4752 
 372   0.0000       2.045865        55.6708 
 373   0.0000       2.051731        55.8304 
 374   0.0000       2.062672        56.1281 
 375   0.0000       2.066702        56.2378 
 376   0.0000       2.070014        56.3280 
 377   0.0000       2.075403        56.4746 
 378   0.0000       2.084801        56.7303 
 379   0.0000       2.092137        56.9299 
 380   0.0000       2.101403        57.1821 
 381   0.0000       2.108819        57.3839 
 382   0.0000       2.116504        57.5930 
 383   0.0000       2.122147        57.7466 
 384   0.0000       2.138180        58.1828 
 385   0.0000       2.140003        58.2324 
 386   0.0000       2.150958        58.5306 
 387   0.0000       2.154387        58.6239 
 388   0.0000       2.157756        58.7155 
 389   0.0000       2.164548        58.9003 
 390   0.0000       2.173979        59.1570 
 391   0.0000       2.179846        59.3166 
 392   0.0000       2.183890        59.4267 
 393   0.0000       2.187982        59.5380 
 394   0.0000       2.199692        59.8567 
 395   0.0000       2.203670        59.9649 
 396   0.0000       2.207415        60.0668 
 397   0.0000       2.210483        60.1503 
 398   0.0000       2.216624        60.3174 
 399   0.0000       2.219854        60.4053 
 400   0.0000       2.224030        60.5189 
 401   0.0000       2.240347        60.9629 
 402   0.0000       2.243167        61.0397 
 403   0.0000       2.251768        61.2737 
 404   0.0000       2.261333        61.5340 
 405   0.0000       2.265500        61.6474 
 406   0.0000       2.267870        61.7119 
 407   0.0000       2.284475        62.1637 
 408   0.0000       2.295567        62.4655 
 409   0.0000       2.300116        62.5894 
 410   0.0000       2.302958        62.6667 
 411   0.0000       2.310849        62.8814 
 412   0.0000       2.319504        63.1169 
 413   0.0000       2.326502        63.3073 
 414   0.0000       2.337281        63.6006 
 415   0.0000       2.338890        63.6444 
 416   0.0000       2.343051        63.7577 
 417   0.0000       2.354302        64.0638 
 418   0.0000       2.355335        64.0919 
 419   0.0000       2.360512        64.2328 
 420   0.0000       2.367710        64.4287 
 421   0.0000       2.375906        64.6517 
 422   0.0000       2.379855        64.7591 
 423   0.0000       2.385266        64.9064 
 424   0.0000       2.388833        65.0035 
 425   0.0000       2.404290        65.4240 
 426   0.0000       2.408030        65.5258 
 427   0.0000       2.414215        65.6941 
 428   0.0000       2.423452        65.9455 
 429   0.0000       2.428158        66.0735 
 430   0.0000       2.439310        66.3770 
 431   0.0000       2.442075        66.4522 
 432   0.0000       2.451489        66.7084 
 433   0.0000       2.461271        66.9746 
 434   0.0000       2.462323        67.0032 
 435   0.0000       2.469286        67.1927 
 436   0.0000       2.485188        67.6254 
 437   0.0000       2.489682        67.7477 
 438   0.0000       2.503601        68.1265 
 439   0.0000       2.508785        68.2675 
 440   0.0000       2.515104        68.4395 
 441   0.0000       2.520965        68.5989 
 442   0.0000       2.530624        68.8618 
 443   0.0000       2.537560        69.0505 
 444   0.0000       2.555045        69.5263 
 445   0.0000       2.560822        69.6835 
 446   0.0000       2.565754        69.8177 
 447   0.0000       2.576591        70.1126 
 448   0.0000       2.583213        70.2928 
 449   0.0000       2.592467        70.5446 
 450   0.0000       2.613625        71.1204 
 451   0.0000       2.614274        71.1380 
 452   0.0000       2.620809        71.3158 
 453   0.0000       2.626445        71.4692 
 454   0.0000       2.641362        71.8751 
 455   0.0000       2.649971        72.1094 
 456   0.0000       2.659172        72.3597 
 457   0.0000       2.664658        72.5090 
 458   0.0000       2.676352        72.8272 
 459   0.0000       2.685596        73.0788 
 460   0.0000       2.697054        73.3906 
 461   0.0000       2.703882        73.5764 
 462   0.0000       2.707195        73.6665 
 463   0.0000       2.722350        74.0789 
 464   0.0000       2.723334        74.1057 
 465   0.0000       2.727035        74.2064 
 466   0.0000       2.742258        74.6206 
 467   0.0000       2.754753        74.9606 
 468   0.0000       2.758674        75.0673 
 469   0.0000       2.777608        75.5826 
 470   0.0000       2.786152        75.8151 
 471   0.0000       2.797046        76.1115 
 472   0.0000       2.816420        76.6387 
 473   0.0000       2.818819        76.7040 
 474   0.0000       2.820111        76.7391 
 475   0.0000       2.838086        77.2282 
 476   0.0000       2.846732        77.4635 
 477   0.0000       2.857062        77.7446 
 478   0.0000       2.862141        77.8828 
 479   0.0000       2.871181        78.1288 
 480   0.0000       2.877671        78.3054 
 481   0.0000       2.887202        78.5648 
 482   0.0000       2.890279        78.6485 
 483   0.0000       2.909924        79.1830 
 484   0.0000       2.922056        79.5132 
 485   0.0000       2.943697        80.1021 
 486   0.0000       2.953697        80.3742 
 487   0.0000       2.957661        80.4820 
 488   0.0000       2.958951        80.5171 
 489   0.0000       2.968473        80.7763 
 490   0.0000       2.972302        80.8804 
 491   0.0000       2.977496        81.0218 
 492   0.0000       2.985247        81.2327 
 493   0.0000       2.996353        81.5349 
 494   0.0000       3.012939        81.9862 
 495   0.0000       3.021135        82.2093 
 496   0.0000       3.025899        82.3389 
 497   0.0000       3.030119        82.4537 
 498   0.0000       3.034469        82.5721 
 499   0.0000       3.062180        83.3261 
 500   0.0000       3.065191        83.4081 
 501   0.0000       3.067964        83.4835 
 502   0.0000       3.079484        83.7970 
 503   0.0000       3.087669        84.0197 
 504   0.0000       3.101448        84.3947 
 505   0.0000       3.110830        84.6500 
 506   0.0000       3.136593        85.3510 
 507   0.0000       3.140165        85.4482 
 508   0.0000       3.146635        85.6243 
 509   0.0000       3.159119        85.9640 
 510   0.0000       3.174866        86.3925 
 511   0.0000       3.184754        86.6616 
 512   0.0000       3.193879        86.9099 
 513   0.0000       3.205465        87.2251 
 514   0.0000       3.210079        87.3507 
 515   0.0000       3.227877        87.8350 
 516   0.0000       3.231564        87.9353 
 517   0.0000       3.233215        87.9802 
 518   0.0000       3.238429        88.1221 
 519   0.0000       3.251602        88.4806 
 520   0.0000       3.256428        88.6119 
 521   0.0000       3.265803        88.8670 
 522   0.0000       3.280615        89.2701 
 523   0.0000       3.289442        89.5103 
 524   0.0000       3.298798        89.7648 
 525   0.0000       3.307792        90.0096 
 526   0.0000       3.308803        90.0371 
 527   0.0000       3.335033        90.7509 
 528   0.0000       3.349323        91.1397 
 529   0.0000       3.352533        91.2271 
 530   0.0000       3.368342        91.6572 
 531   0.0000       3.375040        91.8395 
 532   0.0000       3.395802        92.4045 
 533   0.0000       3.408207        92.7420 
 534   0.0000       3.409965        92.7899 
 535   0.0000       3.426863        93.2497 
 536   0.0000       3.431146        93.3662 
 537   0.0000       3.449789        93.8735 
 538   0.0000       3.464452        94.2725 
 539   0.0000       3.477662        94.6320 
 540   0.0000       3.503714        95.3409 
 541   0.0000       3.511232        95.5455 
 542   0.0000       3.524309        95.9013 
 543   0.0000       3.529960        96.0551 
 544   0.0000       3.546069        96.4934 
 545   0.0000       3.556350        96.7732 
 546   0.0000       3.567242        97.0696 
 547   0.0000       3.572799        97.2208 
 548   0.0000       3.583187        97.5035 
 549   0.0000       3.594429        97.8094 
 550   0.0000       3.611134        98.2640 
 551   0.0000       3.614994        98.3690 
 552   0.0000       3.627896        98.7201 
 553   0.0000       3.638193        99.0003 
 554   0.0000       3.656975        99.5113 
 555   0.0000       3.665548        99.7446 
 556   0.0000       3.678133       100.0871 
 557   0.0000       3.679579       100.1264 
 558   0.0000       3.719372       101.2092 
 559   0.0000       3.725716       101.3819 
 560   0.0000       3.737379       101.6993 
 561   0.0000       3.745955       101.9326 
 562   0.0000       3.749041       102.0166 
 563   0.0000       3.757579       102.2489 
 564   0.0000       3.767744       102.5255 
 565   0.0000       3.774722       102.7154 
 566   0.0000       3.794940       103.2656 
 567   0.0000       3.814354       103.7939 
 568   0.0000       3.831532       104.2613 
 569   0.0000       3.839008       104.4647 
 570   0.0000       3.844533       104.6151 
 571   0.0000       3.862630       105.1075 
 572   0.0000       3.870297       105.3161 
 573   0.0000       3.887651       105.7884 
 574   0.0000       3.896743       106.0358 
 575   0.0000       3.919642       106.6589 
 576   0.0000       3.928142       106.8902 
 577   0.0000       3.946932       107.4015 
 578   0.0000       3.956146       107.6522 
 579   0.0000       3.965278       107.9007 
 580   0.0000       3.968222       107.9808 
 581   0.0000       3.985793       108.4589 
 582   0.0000       4.003974       108.9537 
 583   0.0000       4.019836       109.3853 
 584   0.0000       4.026468       109.5658 
 585   0.0000       4.034304       109.7790 
 586   0.0000       4.051224       110.2394 
 587   0.0000       4.053034       110.2887 
 588   0.0000       4.068022       110.6965 
 589   0.0000       4.072481       110.8178 
 590   0.0000       4.083401       111.1150 
 591   0.0000       4.093110       111.3792 
 592   0.0000       4.096682       111.4764 
 593   0.0000       4.110837       111.8616 
 594   0.0000       4.121443       112.1502 
 595   0.0000       4.127383       112.3118 
 596   0.0000       4.145170       112.7958 
 597   0.0000       4.154746       113.0564 
 598   0.0000       4.161683       113.2452 
 599   0.0000       4.174457       113.5927 
 600   0.0000       4.183865       113.8488 
 601   0.0000       4.186494       113.9203 
 602   0.0000       4.199048       114.2619 
 603   0.0000       4.210801       114.5817 
 604   0.0000       4.239623       115.3660 
 605   0.0000       4.244351       115.4947 
 606   0.0000       4.257077       115.8410 
 607   0.0000       4.275424       116.3402 
 608   0.0000       4.280736       116.4848 
 609   0.0000       4.286789       116.6495 
 610   0.0000       4.292102       116.7940 
 611   0.0000       4.303466       117.1033 
 612   0.0000       4.315175       117.4219 
 613   0.0000       4.320933       117.5786 
 614   0.0000       4.331439       117.8645 
 615   0.0000       4.344180       118.2111 
 616   0.0000       4.375004       119.0499 
 617   0.0000       4.383113       119.2706 
 618   0.0000       4.387639       119.3937 
 619   0.0000       4.399166       119.7074 
 620   0.0000       4.403684       119.8303 
 621   0.0000       4.419575       120.2628 
 622   0.0000       4.426170       120.4422 
 623   0.0000       4.454035       121.2004 
 624   0.0000       4.457323       121.2899 
 625   0.0000       4.465895       121.5232 
 626   0.0000       4.479459       121.8923 
 627   0.0000       4.491330       122.2153 
 628   0.0000       4.494723       122.3076 
 629   0.0000       4.508922       122.6940 
 630   0.0000       4.513086       122.8073 
 631   0.0000       4.524603       123.1207 
 632   0.0000       4.540821       123.5620 
 633   0.0000       4.544795       123.6702 
 634   0.0000       4.551363       123.8489 
 635   0.0000       4.563978       124.1922 
 636   0.0000       4.569346       124.3382 
 637   0.0000       4.575278       124.4996 
 638   0.0000       4.588027       124.8466 
 639   0.0000       4.600475       125.1853 
 640   0.0000       4.604037       125.2822 
 641   0.0000       4.616463       125.6203 
 642   0.0000       4.622760       125.7917 
 643   0.0000       4.631505       126.0297 
 644   0.0000       4.639126       126.2370 
 645   0.0000       4.655492       126.6824 
 646   0.0000       4.656408       126.7073 
 647   0.0000       4.668185       127.0278 
 648   0.0000       4.686034       127.5135 
 649   0.0000       4.695233       127.7638 
 650   0.0000       4.706631       128.0739 
 651   0.0000       4.713558       128.2624 
 652   0.0000       4.721463       128.4775 
 653   0.0000       4.735463       128.8585 
 654   0.0000       4.754658       129.3808 
 655   0.0000       4.758235       129.4782 
 656   0.0000       4.767018       129.7171 
 657   0.0000       4.768729       129.7637 
 658   0.0000       4.783376       130.1623 
 659   0.0000       4.791398       130.3806 
 660   0.0000       4.821622       131.2030 
 661   0.0000       4.834329       131.5488 
 662   0.0000       4.842584       131.7734 
 663   0.0000       4.847833       131.9162 
 664   0.0000       4.860055       132.2488 
 665   0.0000       4.875131       132.6590 
 666   0.0000       4.883704       132.8923 
 667   0.0000       4.886472       132.9677 
 668   0.0000       4.894896       133.1969 
 669   0.0000       4.907185       133.5313 
 670   0.0000       4.932803       134.2284 
 671   0.0000       4.934780       134.2822 
 672   0.0000       4.971485       135.2810 
 673   0.0000       4.990289       135.7927 
 674   0.0000       5.031663       136.9185 
 675   0.0000       5.051363       137.4546 
 676   0.0000       5.072484       138.0293 
 677   0.0000       5.080295       138.2419 
 678   0.0000       5.090263       138.5131 
 679   0.0000       5.105257       138.9211 
 680   0.0000       5.117084       139.2429 
 681   0.0000       5.137642       139.8023 
 682   0.0000       5.143605       139.9646 
 683   0.0000       5.172798       140.7590 
 684   0.0000       5.183728       141.0564 
 685   0.0000       5.203601       141.5972 
 686   0.0000       5.242781       142.6633 
 687   0.0000       5.289758       143.9416 
 688   0.0000       5.304644       144.3467 
 689   0.0000       5.310723       144.5121 
 690   0.0000       5.317729       144.7028 
 691   0.0000       5.339494       145.2950 
 692   0.0000       5.371999       146.1795 
 693   0.0000       5.383172       146.4836 
 694   0.0000       5.413249       147.3020 
 695   0.0000       5.421737       147.5330 
 696   0.0000       5.431648       147.8026 
 697   0.0000       5.462973       148.6551 
 698   0.0000       5.471837       148.8963 
 699   0.0000       5.494746       149.5196 
 700   0.0000       5.508400       149.8912 
 701   0.0000       5.541982       150.8050 
 702   0.0000       5.549844       151.0189 
 703   0.0000       5.568053       151.5144 
 704   0.0000       5.605082       152.5220 
 705   0.0000       5.626673       153.1096 
 706   0.0000       5.658687       153.9807 
 707   0.0000       5.683848       154.6654 
 708   0.0000       5.718757       155.6153 
 709   0.0000       5.737490       156.1250 
 710   0.0000       5.747945       156.4095 
 711   0.0000       5.849728       159.1792 
 712   0.0000       5.876823       159.9165 
 713   0.0000       5.997524       163.2009 
 714   0.0000       6.075858       165.3325 
 715   0.0000       6.179928       168.1644 
 716   0.0000       6.317036       171.8953 
 717   0.0000       6.350288       172.8001 
 718   0.0000       6.375652       173.4903 
 719   0.0000       6.390895       173.9051 
 720   0.0000       6.402243       174.2139 
 721   0.0000       6.433009       175.0511 
 722   0.0000       6.451393       175.5513 
 723   0.0000       6.488019       176.5480 
 724   0.0000       6.505827       177.0326 
 725   0.0000       6.520138       177.4220 
 726   0.0000       6.576723       178.9617 
 727   0.0000       6.660758       181.2484 
 728   0.0000       6.677116       181.6936 
 729   0.0000       6.684577       181.8966 
 730   0.0000       6.686633       181.9525 
 731   0.0000       6.709365       182.5711 
 732   0.0000       6.734155       183.2457 
 733   0.0000       6.781379       184.5307 
 734   0.0000       6.791197       184.7979 
 735   0.0000       6.846140       186.2929 
 736   0.0000       6.857756       186.6090 
 737   0.0000       6.894498       187.6088 
 738   0.0000       6.901736       187.8058 
 739   0.0000       6.911918       188.0829 
 740   0.0000       6.928645       188.5380 
 741   0.0000       6.936609       188.7547 
 742   0.0000       6.942387       188.9119 
 743   0.0000       6.968370       189.6190 
 744   0.0000       6.972097       189.7204 
 745   0.0000       6.985549       190.0865 
 746   0.0000       7.004664       190.6066 
 747   0.0000       7.014102       190.8634 
 748   0.0000       7.029160       191.2732 
 749   0.0000       7.057794       192.0523 
 750   0.0000       7.066521       192.2898 
 751   0.0000       7.071456       192.4241 
 752   0.0000       7.077903       192.5995 
 753   0.0000       7.100857       193.2242 
 754   0.0000       7.123280       193.8343 
 755   0.0000       7.128344       193.9721 
 756   0.0000       7.141525       194.3308 
 757   0.0000       7.148476       194.5199 
 758   0.0000       7.162684       194.9066 
 759   0.0000       7.174149       195.2185 
 760   0.0000       7.180675       195.3961 
 761   0.0000       7.197639       195.8577 
 762   0.0000       7.212020       196.2490 
 763   0.0000       7.225600       196.6186 
 764   0.0000       7.238580       196.9718 
 765   0.0000       7.251982       197.3365 
 766   0.0000       7.277424       198.0288 
 767   0.0000       7.305329       198.7881 
 768   0.0000       7.310369       198.9252 
 769   0.0000       7.318503       199.1466 
 770   0.0000       7.331607       199.5032 
 771   0.0000       7.341536       199.7734 
 772   0.0000       7.346049       199.8961 
 773   0.0000       7.424942       202.0429 
 774   0.0000       7.435424       202.3282 
 775   0.0000       7.461206       203.0297 
 776   0.0000       7.470483       203.2822 
 777   0.0000       7.486737       203.7245 
 778   0.0000       7.490981       203.8400 
 779   0.0000       7.506166       204.2532 
 780   0.0000       7.546221       205.3431 
 781   0.0000       7.559635       205.7081 
 782   0.0000       7.578166       206.2124 
 783   0.0000       7.582433       206.3285 
 784   0.0000       7.611085       207.1081 
 785   0.0000       7.624800       207.4813 
 786   0.0000       7.646870       208.0819 
 787   0.0000       7.702855       209.6053 
 788   0.0000       7.720963       210.0981 
 789   0.0000       7.734485       210.4660 
 790   0.0000       7.744624       210.7419 
 791   0.0000       7.802701       212.3223 
 792   0.0000       7.818357       212.7483 
 793   0.0000       7.852316       213.6724 
 794   0.0000       7.858994       213.8541 
 795   0.0000       7.873694       214.2541 
 796   0.0000       7.890134       214.7015 
 797   0.0000       7.895613       214.8505 
 798   0.0000       7.910739       215.2621 
 799   0.0000       7.940543       216.0731 
 800   0.0000       7.957788       216.5424 
 801   0.0000       7.967421       216.8046 
 802   0.0000       7.978541       217.1071 
 803   0.0000       7.998576       217.6523 
 804   0.0000       8.003648       217.7903 
 805   0.0000       8.005708       217.8464 
 806   0.0000       8.033743       218.6093 
 807   0.0000       8.047905       218.9946 
 808   0.0000       8.103746       220.5141 
 809   0.0000       8.120598       220.9727 
 810   0.0000       8.131090       221.2582 
 811   0.0000       8.147314       221.6997 
 812   0.0000       8.148227       221.7245 
 813   0.0000       8.163150       222.1306 
 814   0.0000       8.181383       222.6267 
 815   0.0000       8.199762       223.1269 
 816   0.0000       8.224878       223.8103 
 817   0.0000       8.231541       223.9916 
 818   0.0000       8.249284       224.4744 
 819   0.0000       8.279665       225.3011 
 820   0.0000       8.298525       225.8143 
 821   0.0000       8.327936       226.6146 
 822   0.0000       8.338931       226.9139 
 823   0.0000       8.383502       228.1267 
 824   0.0000       8.396852       228.4899 
 825   0.0000       8.449308       229.9173 
 826   0.0000       8.486048       230.9171 
 827   0.0000       8.527936       232.0569 
 828   0.0000       8.528719       232.0782 
 829   0.0000       8.573915       233.3081 
 830   0.0000       8.606199       234.1866 
 831   0.0000       8.620203       234.5676 
 832   0.0000       8.659944       235.6491 
 833   0.0000       8.686183       236.3631 
 834   0.0000       8.774466       238.7654 
 835   0.0000       8.774570       238.7682 
 836   0.0000       8.794610       239.3135 
 837   0.0000       8.795223       239.3302 
 838   0.0000       8.823819       240.1083 
 839   0.0000       8.828244       240.2287 
 840   0.0000       8.837293       240.4750 
 841   0.0000       8.843326       240.6391 
 842   0.0000       8.856713       241.0034 
 843   0.0000       8.869685       241.3564 
 844   0.0000       8.877480       241.5685 
 845   0.0000       8.922355       242.7896 
 846   0.0000       8.937131       243.1917 
 847   0.0000       8.951374       243.5793 
 848   0.0000       8.961656       243.8591 
 849   0.0000       9.021207       245.4795 
 850   0.0000       9.047729       246.2012 
 851   0.0000       9.056039       246.4273 
 852   0.0000       9.089475       247.3372 
 853   0.0000       9.101623       247.6678 
 854   0.0000       9.151535       249.0259 
 855   0.0000       9.171145       249.5596 
 856   0.0000       9.182056       249.8564 
 857   0.0000       9.191896       250.1242 
 858   0.0000       9.207702       250.5543 
 859   0.0000       9.258936       251.9485 
 860   0.0000       9.272732       252.3239 
 861   0.0000       9.314504       253.4605 
 862   0.0000       9.326570       253.7889 
 863   0.0000       9.341679       254.2000 
 864   0.0000       9.355606       254.5790 
 865   0.0000       9.373554       255.0674 
 866   0.0000       9.387805       255.4552 
 867   0.0000       9.424337       256.4492 
 868   0.0000       9.473290       257.7813 
 869   0.0000       9.475474       257.8407 
 870   0.0000       9.491379       258.2736 
 871   0.0000       9.500932       258.5335 
 872   0.0000       9.518693       259.0168 
 873   0.0000       9.530400       259.3354 
 874   0.0000       9.546530       259.7743 
 875   0.0000       9.570653       260.4307 
 876   0.0000       9.578961       260.6568 
 877   0.0000       9.596692       261.1393 
 878   0.0000       9.618662       261.7371 
 879   0.0000       9.625397       261.9204 
 880   0.0000       9.632715       262.1195 
 881   0.0000       9.649206       262.5683 
 882   0.0000       9.676170       263.3020 
 883   0.0000       9.686507       263.5833 
 884   0.0000       9.695821       263.8367 
 885   0.0000       9.734591       264.8917 
 886   0.0000       9.757407       265.5125 
 887   0.0000       9.777583       266.0615 
 888   0.0000       9.790783       266.4207 
 889   0.0000       9.798734       266.6371 
 890   0.0000       9.848361       267.9875 
 891   0.0000       9.863267       268.3931 
 892   0.0000       9.920668       269.9551 
 893   0.0000       9.936224       270.3784 
 894   0.0000       9.953762       270.8556 
 895   0.0000       9.971901       271.3492 
 896   0.0000       9.975280       271.4412 
 897   0.0000       9.985724       271.7254 
 898   0.0000      10.057586       273.6808 
 899   0.0000      10.072558       274.0882 
 900   0.0000      10.099618       274.8246 
 901   0.0000      10.106893       275.0225 
 902   0.0000      10.116562       275.2856 
 903   0.0000      10.118715       275.3442 
 904   0.0000      10.130024       275.6520 
 905   0.0000      10.143167       276.0096 
 906   0.0000      10.166718       276.6505 
 907   0.0000      10.191136       277.3149 
 908   0.0000      10.214041       277.9382 
 909   0.0000      10.241357       278.6815 
 910   0.0000      10.258750       279.1548 
 911   0.0000      10.274668       279.5879 
 912   0.0000      10.281113       279.7633 
 913   0.0000      10.312177       280.6086 
 914   0.0000      10.327689       281.0307 
 915   0.0000      10.344324       281.4834 
 916   0.0000      10.365511       282.0599 
 917   0.0000      10.381485       282.4946 
 918   0.0000      10.441861       284.1375 
 919   0.0000      10.456762       284.5430 
 920   0.0000      10.464544       284.7547 
 921   0.0000      10.481073       285.2045 
 922   0.0000      10.500658       285.7374 
 923   0.0000      10.510738       286.0117 
 924   0.0000      10.515446       286.1398 
 925   0.0000      10.522591       286.3343 
 926   0.0000      10.550943       287.1057 
 927   0.0000      10.564463       287.4736 
 928   0.0000      10.636645       289.4378 
 929   0.0000      10.660221       290.0794 
 930   0.0000      10.680152       290.6217 
 931   0.0000      10.685571       290.7692 
 932   0.0000      10.720667       291.7242 
 933   0.0000      10.806861       294.0696 
 934   0.0000      10.820458       294.4396 
 935   0.0000      10.842892       295.0501 
 936   0.0000      10.859051       295.4898 
 937   0.0000      10.880990       296.0868 
 938   0.0000      10.902203       296.6640 
 939   0.0000      10.916824       297.0619 
 940   0.0000      10.927727       297.3586 
 941   0.0000      10.938466       297.6508 
 942   0.0000      10.942810       297.7690 
 943   0.0000      10.954563       298.0888 
 944   0.0000      10.965791       298.3943 
 945   0.0000      10.983031       298.8635 
 946   0.0000      11.007000       299.5157 
 947   0.0000      11.022691       299.9427 
 948   0.0000      11.047172       300.6088 
 949   0.0000      11.050326       300.6947 
 950   0.0000      11.062524       301.0266 
 951   0.0000      11.079771       301.4959 
 952   0.0000      11.090574       301.7899 
 953   0.0000      11.100376       302.0566 
 954   0.0000      11.132764       302.9379 
 955   0.0000      11.151704       303.4533 
 956   0.0000      11.181411       304.2617 
 957   0.0000      11.213833       305.1439 
 958   0.0000      11.229287       305.5644 
 959   0.0000      11.265448       306.5484 
 960   0.0000      11.279244       306.9238 
 961   0.0000      11.350620       308.8661 
 962   0.0000      11.353004       308.9310 
 963   0.0000      11.407441       310.4122 
 964   0.0000      11.441321       311.3342 
 965   0.0000      11.480158       312.3910 
 966   0.0000      11.499195       312.9090 
 967   0.0000      11.511494       313.2437 
 968   0.0000      11.533359       313.8387 
 969   0.0000      11.549822       314.2866 
 970   0.0000      11.564200       314.6779 
 971   0.0000      11.588578       315.3412 
 972   0.0000      11.743355       319.5529 
 973   0.0000      11.798928       321.0651 
 974   0.0000      11.827266       321.8363 
 975   0.0000      11.843600       322.2807 
 976   0.0000      11.886343       323.4438 
 977   0.0000      11.924678       324.4870 
 978   0.0000      11.990661       326.2825 
 979   0.0000      12.000863       326.5601 
 980   0.0000      12.020983       327.1076 
 981   0.0000      12.032963       327.4336 
 982   0.0000      12.075761       328.5982 
 983   0.0000      12.093422       329.0787 
 984   0.0000      12.099079       329.2327 
 985   0.0000      12.140494       330.3596 
 986   0.0000      12.165577       331.0422 
 987   0.0000      12.179682       331.4260 
 988   0.0000      12.200376       331.9891 
 989   0.0000      12.243238       333.1554 
 990   0.0000      12.253916       333.4460 
 991   0.0000      12.277042       334.0753 
 992   0.0000      12.312380       335.0369 
 993   0.0000      12.337860       335.7302 
 994   0.0000      12.443009       338.5915 
 995   0.0000      12.463677       339.1539 
 996   0.0000      12.504416       340.2625 
 997   0.0000      12.510561       340.4297 
 998   0.0000      12.582952       342.3995 
 999   0.0000      12.758399       347.1737 
 1000   0.0000      12.985111       353.3428 
 1001   0.0000      13.037331       354.7638 
 1002   0.0000      13.067014       355.5715 
 1003   0.0000      13.119790       357.0076 
 1004   0.0000      13.297220       361.8358 
 1005   0.0000      13.389241       364.3398 
 1006   0.0000      13.412882       364.9831 
 1007   0.0000      13.423837       365.2812 
 1008   0.0000      13.458053       366.2122 
 1009   0.0000      13.478772       366.7760 
 1010   0.0000      13.527370       368.0985 
 1011   0.0000      13.548593       368.6760 
 1012   0.0000      13.592254       369.8640 
 1013   0.0000      13.635137       371.0309 
 1014   0.0000      13.684762       372.3813 
 1015   0.0000      13.804264       375.6331 
 1016   0.0000      14.017520       381.4361 
 1017   0.0000      14.039960       382.0467 
 1018   0.0000      14.480414       394.0321 
 1019   0.0000      14.481410       394.0592 
 1020   0.0000      14.652597       398.7174 
 1021   0.0000      17.074778       464.6283 
 1022   0.0000      29.353519       798.7498 
 1023   0.0000      29.391214       799.7756 
 1024   0.0000      29.401365       800.0518 
 1025   0.0000      35.998106       979.5583 
 1026   0.0000      38.810494      1056.0872 
 1027   0.0000      38.973699      1060.5283 
 1028   0.0000      39.073340      1063.2396 
 1029   0.0000      42.382758      1153.2935 
 1030   0.0000      44.566061      1212.7042 
 1031   0.0000      61.816365      1682.1088 

                    ********************************
                    * MULLIKEN POPULATION ANALYSIS *
                    ********************************

-----------------------
MULLIKEN ATOMIC CHARGES
-----------------------
   0 H :    0.432891
   1 O :   -1.075483
   2 I :    1.613365
   3 O :   -1.148891
   4 N :    0.336828
   5 C :   -0.965864
   6 C :   -0.985918
   7 C :   -0.902356
   8 H :    0.291282
   9 H :    0.302232
  10 H :    0.313014
  11 H :    0.285204
  12 H :    0.390002
  13 H :    0.280133
  14 H :    0.287033
  15 H :    0.265776
  16 H :    0.280752
Sum of atomic charges:    0.0000000

--------------------------------
MULLIKEN REDUCED ORBITAL CHARGES
--------------------------------
  0 H s       :     0.474632  s :     0.474632
      pz      :    -0.013150  p :     0.038025
      px      :     0.017665
      py      :     0.033510
      dz2     :     0.022181  d :     0.056759
      dxz     :     0.016334
      dyz     :     0.005504
      dx2y2   :     0.003342
      dxy     :     0.009397
      f0      :     0.001766  f :    -0.002307
      f+1     :    -0.001746
      f-1     :    -0.001185
      f+2     :    -0.000931
      f-2     :     0.000006
      f+3     :     0.000192
      f-3     :    -0.000409
  1 O s       :     4.049020  s :     4.049020
      pz      :     1.722663  p :     4.979255
      px      :     1.439665
      py      :     1.816926
      dz2     :     0.008198  d :     0.044055
      dxz     :     0.004723
      dyz     :     0.009446
      dx2y2   :     0.014379
      dxy     :     0.007309
      f0      :     0.000136  f :     0.002726
      f+1     :     0.000277
      f-1     :     0.000920
      f+2     :     0.000598
      f-2     :    -0.000086
      f+3     :     0.000629
      f-3     :     0.000251
      g0      :     0.000010  g :     0.000428
      g+1     :     0.000047
      g-1     :     0.000069
      g+2     :     0.000132
      g-2     :     0.000019
      g+3     :     0.000060
      g-3     :     0.000027
      g+4     :     0.000023
      g-4     :     0.000043
  2 I s       :     3.695150  s :     3.695150
      pz      :     3.204893  p :     9.516245
      px      :     2.585020
      py      :     3.726332
      dz2     :     2.046976  d :    10.139549
      dxz     :     2.020485
      dyz     :     2.024656
      dx2y2   :     2.033581
      dxy     :     2.013852
      f0      :     0.006426  f :     0.032233
      f+1     :     0.002001
      f-1     :     0.004272
      f+2     :     0.009508
      f-2     :     0.000964
      f+3     :     0.003893
      f-3     :     0.005168
      g0      :    -0.000619  g :     0.003458
      g+1     :     0.000838
      g-1     :     0.000338
      g+2     :     0.000318
      g-2     :     0.000832
      g+3     :     0.000737
      g-3     :     0.000514
      g+4     :     0.000168
      g-4     :     0.000332
  3 O s       :     4.081837  s :     4.081837
      pz      :     1.488880  p :     5.013191
      px      :     1.731507
      py      :     1.792804
      dz2     :     0.013571  d :     0.047706
      dxz     :     0.011999
      dyz     :     0.011754
      dx2y2   :     0.004510
      dxy     :     0.005872
      f0      :     0.001175  f :     0.005692
      f+1     :     0.000825
      f-1     :     0.001190
      f+2     :     0.001024
      f-2     :     0.000981
      f+3     :     0.000225
      f-3     :     0.000272
      g0      :     0.000048  g :     0.000466
      g+1     :     0.000072
      g-1     :     0.000079
      g+2     :     0.000079
      g-2     :     0.000068
      g+3     :     0.000049
      g-3     :     0.000054
      g+4     :     0.000006
      g-4     :     0.000011
  4 N s       :     3.273434  s :     3.273434
      pz      :     1.409844  p :     3.530232
      px      :     1.007389
      py      :     1.112999
      dz2     :    -0.022365  d :    -0.070305
      dxz     :    -0.011869
      dyz     :    -0.024322
      dx2y2   :    -0.004931
      dxy     :    -0.006819
      f0      :    -0.006732  f :    -0.071819
      f+1     :    -0.005125
      f-1     :    -0.002912
      f+2     :    -0.000300
      f-2     :    -0.013755
      f+3     :    -0.039973
      f-3     :    -0.003021
      g0      :     0.000189  g :     0.001630
      g+1     :     0.000071
      g-1     :     0.000212
      g+2     :     0.000051
      g-2     :     0.000292
      g+3     :     0.000002
      g-3     :     0.000248
      g+4     :     0.000247
      g-4     :     0.000319
  5 C s       :     3.275001  s :     3.275001
      pz      :     1.109782  p :     3.439712
      px      :     1.339495
      py      :     0.990435
      dz2     :     0.098441  d :     0.225935
      dxz     :     0.005419
      dyz     :     0.039248
      dx2y2   :     0.021351
      dxy     :     0.061477
      f0      :     0.002284  f :     0.023794
      f+1     :     0.001772
      f-1     :     0.005042
      f+2     :     0.005427
      f-2     :     0.000224
      f+3     :     0.003920
      f-3     :     0.005125
      g0      :     0.000157  g :     0.001421
      g+1     :     0.000068
      g-1     :     0.000424
      g+2     :     0.000214
      g-2     :     0.000186
      g+3     :     0.000238
      g-3     :    -0.000013
      g+4     :     0.000157
      g-4     :    -0.000009
  6 C s       :     3.272335  s :     3.272335
      pz      :     1.294301  p :     3.421504
      px      :     1.022078
      py      :     1.105124
      dz2     :     0.062440  d :     0.260222
      dxz     :     0.022756
      dyz     :     0.106196
      dx2y2   :     0.018083
      dxy     :     0.050746
      f0      :     0.004625  f :     0.030319
      f+1     :     0.003367
      f-1     :    -0.000130
      f+2     :     0.003145
      f-2     :     0.007799
      f+3     :     0.006354
      f-3     :     0.005158
      g0      :     0.000168  g :     0.001539
      g+1     :     0.000044
      g-1     :     0.000151
      g+2     :     0.000141
      g-2     :     0.000132
      g+3     :     0.000043
      g-3     :     0.000252
      g+4     :     0.000315
      g-4     :     0.000292
  7 C s       :     3.223703  s :     3.223703
      pz      :     1.275433  p :     3.386060
      px      :     0.929118
      py      :     1.181509
      dz2     :     0.068196  d :     0.262607
      dxz     :     0.025331
      dyz     :     0.089286
      dx2y2   :     0.024624
      dxy     :     0.055170
      f0      :     0.003790  f :     0.028548
      f+1     :     0.004012
      f-1     :    -0.000746
      f+2     :     0.004194
      f-2     :     0.004951
      f+3     :     0.006008
      f-3     :     0.006339
      g0      :     0.000181  g :     0.001439
      g+1     :     0.000240
      g-1     :     0.000117
      g+2     :     0.000087
      g-2     :     0.000189
      g+3     :     0.000014
      g-3     :     0.000114
      g+4     :     0.000281
      g-4     :     0.000217
  8 H s       :     0.623805  s :     0.623805
      pz      :     0.031117  p :     0.070545
      px      :     0.014058
      py      :     0.025370
      dz2     :     0.006836  d :     0.013536
      dxz     :     0.001142
      dyz     :     0.000997
      dx2y2   :     0.000887
      dxy     :     0.003674
      f0      :     0.000058  f :     0.000832
      f+1     :     0.000010
      f-1     :     0.000081
      f+2     :    -0.000053
      f-2     :     0.000398
      f+3     :     0.000337
      f-3     :     0.000001
  9 H s       :     0.633067  s :     0.633067
      pz      :     0.020463  p :     0.053338
      px      :     0.010047
      py      :     0.022828
      dz2     :     0.002085  d :     0.010416
      dxz     :     0.003494
      dyz     :     0.003601
      dx2y2   :    -0.000370
      dxy     :     0.001606
      f0      :     0.000070  f :     0.000947
      f+1     :     0.000149
      f-1     :     0.000016
      f+2     :     0.000073
      f-2     :     0.000396
      f+3     :     0.000187
      f-3     :     0.000055
 10 H s       :     0.631865  s :     0.631865
      pz      :     0.023192  p :     0.042678
      px      :     0.018805
      py      :     0.000681
      dz2     :     0.001212  d :     0.011524
      dxz     :     0.003648
      dyz     :     0.002527
      dx2y2   :     0.002194
      dxy     :     0.001943
      f0      :     0.000107  f :     0.000919
      f+1     :     0.000125
      f-1     :     0.000017
      f+2     :     0.000123
      f-2     :     0.000028
      f+3     :     0.000584
      f-3     :    -0.000064
 11 H s       :     0.631858  s :     0.631858
      pz      :     0.017669  p :     0.068022
      px      :     0.031314
      py      :     0.019039
      dz2     :     0.002506  d :     0.014043
      dxz     :     0.001899
      dyz     :     0.003444
      dx2y2   :     0.005061
      dxy     :     0.001134
      f0      :     0.000293  f :     0.000873
      f+1     :    -0.000045
      f-1     :     0.000055
      f+2     :     0.000034
      f-2     :     0.000028
      f+3     :     0.000384
      f-3     :     0.000124
 12 H s       :     0.522459  s :     0.522459
      pz      :     0.021025  p :     0.078605
      px      :     0.036660
      py      :     0.020921
      dz2     :     0.001506  d :     0.007446
      dxz     :    -0.001178
      dyz     :     0.001552
      dx2y2   :     0.002827
      dxy     :     0.002738
      f0      :     0.000352  f :     0.001488
      f+1     :     0.000234
      f-1     :     0.000098
      f+2     :    -0.000075
      f-2     :     0.000260
      f+3     :     0.000611
      f-3     :     0.000008
 13 H s       :     0.653606  s :     0.653606
      pz      :     0.012731  p :     0.054845
      px      :     0.031782
      py      :     0.010332
      dz2     :     0.002729  d :     0.010756
      dxz     :     0.004665
      dyz     :     0.003076
      dx2y2   :    -0.000325
      dxy     :     0.000612
      f0      :     0.000328  f :     0.000660
      f+1     :     0.000044
      f-1     :     0.000285
      f+2     :    -0.000027
      f-2     :    -0.000049
      f+3     :     0.000067
      f-3     :     0.000013
 14 H s       :     0.646668  s :     0.646668
      pz      :     0.029876  p :     0.053250
      px      :     0.016198
      py      :     0.007176
      dz2     :     0.000768  d :     0.012221
      dxz     :     0.002184
      dyz     :     0.004332
      dx2y2   :     0.004068
      dxy     :     0.000868
      f0      :     0.000085  f :     0.000828
      f+1     :     0.000168
      f-1     :     0.000021
      f+2     :     0.000081
      f-2     :    -0.000040
      f+3     :     0.000610
      f-3     :    -0.000098
 15 H s       :     0.670560  s :     0.670560
      pz      :     0.017818  p :     0.052090
      px      :     0.009299
      py      :     0.024972
      dz2     :     0.002404  d :     0.010659
      dxz     :     0.003728
      dyz     :     0.003889
      dx2y2   :    -0.000454
      dxy     :     0.001092
      f0      :     0.000119  f :     0.000915
      f+1     :     0.000140
      f-1     :     0.000023
      f+2     :    -0.000038
      f-2     :     0.000440
      f+3     :     0.000127
      f-3     :     0.000105
 16 H s       :     0.647436  s :     0.647436
      pz      :     0.021272  p :     0.057781
      px      :     0.010829
      py      :     0.025680
      dz2     :     0.006482  d :     0.012993
      dxz     :     0.001789
      dyz     :     0.000299
      dx2y2   :     0.000865
      dxy     :     0.003558
      f0      :     0.000042  f :     0.001038
      f+1     :     0.000023
      f-1     :     0.000158
      f+2     :    -0.000065
      f-2     :     0.000465
      f+3     :     0.000320
      f-3     :     0.000096


                     *******************************
                     * LOEWDIN POPULATION ANALYSIS *
                     *******************************

----------------------
LOEWDIN ATOMIC CHARGES
----------------------
   0 H :   -1.321343
   1 O :    0.627491
   2 I :    1.009468
   3 O :   -0.430899
   4 N :    0.423386
   5 C :    0.755048
   6 C :    0.734226
   7 C :    0.771073
   8 H :   -0.283324
   9 H :   -0.265983
  10 H :   -0.322166
  11 H :   -0.277393
  12 H :   -0.327305
  13 H :   -0.263546
  14 H :   -0.280352
  15 H :   -0.267835
  16 H :   -0.280547

-------------------------------
LOEWDIN REDUCED ORBITAL CHARGES
-------------------------------
  0 H s       :     0.514577  s :     0.514577
      pz      :     0.385958  p :     0.808724
      px      :     0.172091
      py      :     0.250674
      dz2     :     0.200047  d :     0.669438
      dxz     :     0.147602
      dyz     :     0.178102
      dx2y2   :     0.074940
      dxy     :     0.068748
      f0      :     0.084765  f :     0.328604
      f+1     :     0.033963
      f-1     :     0.074183
      f+2     :     0.055953
      f-2     :     0.055125
      f+3     :     0.011039
      f-3     :     0.013578
  1 O s       :     3.023241  s :     3.023241
      pz      :     1.326760  p :     3.874375
      px      :     1.186932
      py      :     1.360683
      dz2     :     0.045351  d :     0.344550
      dxz     :     0.085298
      dyz     :     0.040382
      dx2y2   :     0.082271
      dxy     :     0.091247
      f0      :     0.011268  f :     0.117184
      f+1     :     0.015455
      f-1     :     0.009966
      f+2     :     0.022167
      f-2     :     0.007958
      f+3     :     0.018209
      f-3     :     0.032161
      g0      :     0.000904  g :     0.013158
      g+1     :     0.001703
      g-1     :     0.000583
      g+2     :     0.002011
      g-2     :     0.000312
      g+3     :     0.001611
      g-3     :     0.000798
      g+4     :     0.002440
      g-4     :     0.002795
  2 I s       :     3.081503  s :     3.081503
      pz      :     3.081469  p :     9.048021
      px      :     2.653342
      py      :     3.313210
      dz2     :     2.202114  d :    10.832548
      dxz     :     2.159246
      dyz     :     2.155687
      dx2y2   :     2.183548
      dxy     :     2.131953
      f0      :     0.105354  f :     0.686918
      f+1     :     0.120167
      f-1     :     0.078833
      f+2     :     0.135239
      f-2     :     0.080823
      f+3     :     0.082005
      f-3     :     0.084497
      g0      :     0.035562  g :     0.341542
      g+1     :     0.046126
      g-1     :     0.034521
      g+2     :     0.057980
      g-2     :     0.036448
      g+3     :     0.038484
      g-3     :     0.029517
      g+4     :     0.024402
      g-4     :     0.038501
  3 O s       :     3.443027  s :     3.443027
      pz      :     1.458756  p :     4.539991
      px      :     1.483298
      py      :     1.597937
      dz2     :     0.102596  d :     0.314757
      dxz     :     0.055433
      dyz     :     0.094924
      dx2y2   :     0.038421
      dxy     :     0.023384
      f0      :     0.026848  f :     0.113780
      f+1     :     0.019328
      f-1     :     0.019377
      f+2     :     0.023161
      f-2     :     0.015975
      f+3     :     0.004643
      f-3     :     0.004448
      g0      :     0.002135  g :     0.019344
      g+1     :     0.002819
      g-1     :     0.002997
      g+2     :     0.002670
      g-2     :     0.004530
      g+3     :     0.002054
      g-3     :     0.001634
      g+4     :     0.000219
      g-4     :     0.000285
  4 N s       :     2.496844  s :     2.496844
      pz      :     0.940729  p :     2.579736
      px      :     0.808052
      py      :     0.830955
      dz2     :     0.149755  d :     0.863989
      dxz     :     0.118899
      dyz     :     0.170613
      dx2y2   :     0.195240
      dxy     :     0.229482
      f0      :     0.075219  f :     0.541340
      f+1     :     0.036414
      f-1     :     0.073468
      f+2     :     0.031745
      f-2     :     0.115336
      f+3     :     0.157472
      f-3     :     0.051685
      g0      :     0.004849  g :     0.094705
      g+1     :     0.007119
      g-1     :     0.014561
      g+2     :     0.008645
      g-2     :     0.007269
      g+3     :     0.010706
      g-3     :     0.010702
      g+4     :     0.016256
      g-4     :     0.014597
  5 C s       :     2.351095  s :     2.351095
      pz      :     0.610691  p :     1.874623
      px      :     0.664188
      py      :     0.599745
      dz2     :     0.201593  d :     0.600464
      dxz     :     0.040844
      dyz     :     0.111004
      dx2y2   :     0.068183
      dxy     :     0.178839
      f0      :     0.042583  f :     0.316108
      f+1     :     0.016822
      f-1     :     0.080822
      f+2     :     0.039418
      f-2     :     0.052032
      f+3     :     0.039925
      f-3     :     0.044506
      g0      :     0.005619  g :     0.102662
      g+1     :     0.001662
      g-1     :     0.030432
      g+2     :     0.013810
      g-2     :     0.007386
      g+3     :     0.018254
      g-3     :     0.010148
      g+4     :     0.006260
      g-4     :     0.009091
  6 C s       :     2.353196  s :     2.353196
      pz      :     0.656369  p :     1.882313
      px      :     0.602643
      py      :     0.623301
      dz2     :     0.098889  d :     0.612545
      dxz     :     0.065493
      dyz     :     0.172971
      dx2y2   :     0.141084
      dxy     :     0.134107
      f0      :     0.038235  f :     0.314889
      f+1     :     0.027922
      f-1     :     0.031392
      f+2     :     0.029723
      f-2     :     0.055454
      f+3     :     0.072211
      f-3     :     0.059953
      g0      :     0.006167  g :     0.102831
      g+1     :     0.012020
      g-1     :     0.010992
      g+2     :     0.006747
      g-2     :     0.008488
      g+3     :     0.007334
      g-3     :     0.011240
      g+4     :     0.015850
      g-4     :     0.023993
  7 C s       :     2.354174  s :     2.354174
      pz      :     0.648480  p :     1.870018
      px      :     0.587303
      py      :     0.634235
      dz2     :     0.096245  d :     0.589892
      dxz     :     0.086237
      dyz     :     0.134234
      dx2y2   :     0.116261
      dxy     :     0.156914
      f0      :     0.038661  f :     0.312171
      f+1     :     0.031815
      f-1     :     0.024566
      f+2     :     0.036461
      f-2     :     0.049057
      f+3     :     0.075650
      f-3     :     0.055961
      g0      :     0.006685  g :     0.102671
      g+1     :     0.014379
      g-1     :     0.007874
      g+2     :     0.007327
      g-2     :     0.008057
      g+3     :     0.002233
      g-3     :     0.016573
      g+4     :     0.027963
      g-4     :     0.011581
  8 H s       :     0.592121  s :     0.592121
      pz      :     0.110852  p :     0.285373
      px      :     0.074630
      py      :     0.099891
      dz2     :     0.094927  d :     0.272168
      dxz     :     0.030543
      dyz     :     0.045957
      dx2y2   :     0.032880
      dxy     :     0.067860
      f0      :     0.036041  f :     0.133663
      f+1     :     0.003169
      f-1     :     0.023060
      f+2     :     0.013159
      f-2     :     0.027586
      f+3     :     0.024196
      f-3     :     0.006452
  9 H s       :     0.584131  s :     0.584131
      pz      :     0.133394  p :     0.283857
      px      :     0.069797
      py      :     0.080666
      dz2     :     0.083130  d :     0.266953
      dxz     :     0.059689
      dyz     :     0.071438
      dx2y2   :     0.017189
      dxy     :     0.035508
      f0      :     0.044403  f :     0.131043
      f+1     :     0.017439
      f-1     :     0.022512
      f+2     :     0.007967
      f-2     :     0.029005
      f+3     :     0.007527
      f-3     :     0.002188
 10 H s       :     0.584943  s :     0.584943
      pz      :     0.091056  p :     0.308432
      px      :     0.110689
      py      :     0.106688
      dz2     :     0.028826  d :     0.292406
      dxz     :     0.057828
      dyz     :     0.062431
      dx2y2   :     0.069165
      dxy     :     0.074157
      f0      :     0.015505  f :     0.136384
      f+1     :     0.014494
      f-1     :     0.005670
      f+2     :     0.004921
      f-2     :     0.034189
      f+3     :     0.044940
      f-3     :     0.016666
 11 H s       :     0.585993  s :     0.585993
      pz      :     0.072427  p :     0.283740
      px      :     0.119929
      py      :     0.091384
      dz2     :     0.036151  d :     0.273234
      dxz     :     0.042181
      dyz     :     0.052272
      dx2y2   :     0.090084
      dxy     :     0.052546
      f0      :     0.013012  f :     0.134426
      f+1     :     0.015700
      f-1     :     0.011620
      f+2     :     0.002673
      f-2     :     0.029167
      f+3     :     0.045457
      f-3     :     0.016797
 12 H s       :     0.579288  s :     0.579288
      pz      :     0.086760  p :     0.309168
      px      :     0.137056
      py      :     0.085352
      dz2     :     0.043834  d :     0.300089
      dxz     :     0.066453
      dyz     :     0.041944
      dx2y2   :     0.082003
      dxy     :     0.065855
      f0      :     0.011187  f :     0.138760
      f+1     :     0.023073
      f-1     :     0.010735
      f+2     :     0.005470
      f-2     :     0.027243
      f+3     :     0.045465
      f-3     :     0.015587
 13 H s       :     0.586134  s :     0.586134
      pz      :     0.124538  p :     0.281970
      px      :     0.076763
      py      :     0.080669
      dz2     :     0.059640  d :     0.265054
      dxz     :     0.074777
      dyz     :     0.084152
      dx2y2   :     0.006838
      dxy     :     0.039648
      f0      :     0.034037  f :     0.130388
      f+1     :     0.026073
      f-1     :     0.032708
      f+2     :     0.004932
      f-2     :     0.029664
      f+3     :     0.002618
      f-3     :     0.000357
 14 H s       :     0.587399  s :     0.587399
      pz      :     0.079217  p :     0.285360
      px      :     0.096510
      py      :     0.109633
      dz2     :     0.026031  d :     0.273520
      dxz     :     0.042410
      dyz     :     0.067074
      dx2y2   :     0.081249
      dxy     :     0.056757
      f0      :     0.013771  f :     0.134073
      f+1     :     0.013490
      f-1     :     0.008738
      f+2     :     0.006371
      f-2     :     0.030869
      f+3     :     0.043093
      f-3     :     0.017739
 15 H s       :     0.585142  s :     0.585142
      pz      :     0.135201  p :     0.284977
      px      :     0.067198
      py      :     0.082577
      dz2     :     0.081249  d :     0.267030
      dxz     :     0.059334
      dyz     :     0.077177
      dx2y2   :     0.015106
      dxy     :     0.034164
      f0      :     0.042542  f :     0.130685
      f+1     :     0.018977
      f-1     :     0.025759
      f+2     :     0.008744
      f-2     :     0.026065
      f+3     :     0.006457
      f-3     :     0.002142
 16 H s       :     0.589396  s :     0.589396
      pz      :     0.107781  p :     0.284440
      px      :     0.070754
      py      :     0.105904
      dz2     :     0.094498  d :     0.272810
      dxz     :     0.027463
      dyz     :     0.045290
      dx2y2   :     0.037196
      dxy     :     0.068363
      f0      :     0.033008  f :     0.133901
      f+1     :     0.003040
      f-1     :     0.025441
      f+2     :     0.013398
      f-2     :     0.025691
      f+3     :     0.026104
      f-3     :     0.007218


                      *****************************
                      * MAYER POPULATION ANALYSIS *
                      *****************************

  NA   - Mulliken gross atomic population
  ZA   - Total nuclear charge
  QA   - Mulliken gross atomic charge
  VA   - Mayer's total valence
  BVA  - Mayer's bonded valence
  FA   - Mayer's free valence

  ATOM       NA         ZA         QA         VA         BVA        FA
  0 H      0.5671     1.0000     0.4329     0.7998     0.7998     0.0000
  1 O      9.0755     8.0000    -1.0755     1.2582     1.2582     0.0000
  2 I     23.3866    25.0000     1.6134     1.7540     1.7540     0.0000
  3 O      9.1489     8.0000    -1.1489     1.0250     1.0250     0.0000
  4 N      6.6632     7.0000     0.3368     2.4711     2.4711    -0.0000
  5 C      6.9659     6.0000    -0.9659     3.6844     3.6844     0.0000
  6 C      6.9859     6.0000    -0.9859     3.8127     3.8127     0.0000
  7 C      6.9024     6.0000    -0.9024     3.7862     3.7862    -0.0000
  8 H      0.7087     1.0000     0.2913     1.0350     1.0350     0.0000
  9 H      0.6978     1.0000     0.3022     1.0272     1.0272     0.0000
 10 H      0.6870     1.0000     0.3130     0.9756     0.9756     0.0000
 11 H      0.7148     1.0000     0.2852     1.0390     1.0390     0.0000
 12 H      0.6100     1.0000     0.3900     0.9035     0.9035     0.0000
 13 H      0.7199     1.0000     0.2801     1.0142     1.0142     0.0000
 14 H      0.7130     1.0000     0.2870     1.0180     1.0180    -0.0000
 15 H      0.7342     1.0000     0.2658     1.0270     1.0270     0.0000
 16 H      0.7192     1.0000     0.2808     1.0147     1.0147    -0.0000

  Mayer bond orders larger than 0.100000
B(  0-H ,  1-O ) :   0.6491 B(  0-H ,  4-N ) :   0.2135 B(  1-O ,  2-I ) :   0.6131 
B(  2-I ,  3-O ) :   1.0884 B(  4-N ,  5-C ) :   0.8695 B(  4-N ,  6-C ) :   0.8637 
B(  4-N ,  7-C ) :   0.7539 B(  5-C , 11-H ) :   0.9765 B(  5-C , 12-H ) :   0.8753 
B(  5-C , 13-H ) :   0.9333 B(  6-C ,  8-H ) :   0.9699 B(  6-C ,  9-H ) :   0.9347 
B(  6-C , 10-H ) :   0.9379 B(  7-C , 14-H ) :   0.9596 B(  7-C , 15-H ) :   0.9732 
B(  7-C , 16-H ) :   0.9805 

-------
TIMINGS
-------

Total SCF time: 0 days 1 hours 32 min 30 sec 

Total time                  ....    5550.599 sec
Sum of individual times     ....    5547.506 sec  ( 99.9%)

Fock matrix formation       ....    5540.812 sec  ( 99.8%)
Diagonalization             ....       1.489 sec  (  0.0%)
Density matrix formation    ....       0.098 sec  (  0.0%)
Population analysis         ....       0.197 sec  (  0.0%)
Initial guess               ....       2.581 sec  (  0.0%)
Orbital Transformation      ....       0.000 sec  (  0.0%)
Orbital Orthonormalization  ....       0.000 sec  (  0.0%)
DIIS solution               ....       1.020 sec  (  0.0%)
SOSCF solution              ....       1.169 sec  (  0.0%)

Maximum memory used throughout the entire SCF-calculation: 329.1 MB
[1712570086.630485] [s44n06:3477306:0]          mpool.c:43   UCX  WARN  object 0x13b324c0 was not returned to mpool ucp_requests
[1712570086.630498] [s44n06:3477306:0]          mpool.c:43   UCX  WARN  object 0x13b32680 was not returned to mpool ucp_requests
[1712570086.630503] [s44n06:3477306:0]          mpool.c:43   UCX  WARN  object 0x13b32840 was not returned to mpool ucp_requests
[1712570086.630506] [s44n06:3477306:0]          mpool.c:43   UCX  WARN  object 0x13b32a00 was not returned to mpool ucp_requests
[1712570086.630508] [s44n06:3477306:0]          mpool.c:43   UCX  WARN  object 0x13b32bc0 was not returned to mpool ucp_requests
[1712570086.630511] [s44n06:3477306:0]          mpool.c:43   UCX  WARN  object 0x13b32d80 was not returned to mpool ucp_requests
[1712570086.630514] [s44n06:3477306:0]          mpool.c:43   UCX  WARN  object 0x13b332c0 was not returned to mpool ucp_requests
[1712570086.630516] [s44n06:3477306:0]          mpool.c:43   UCX  WARN  object 0x13b33480 was not returned to mpool ucp_requests
[1712570086.630556] [s44n06:3477312:0]          mpool.c:43   UCX  WARN  object 0x14450800 was not returned to mpool ucp_requests
[1712570086.630567] [s44n06:3477312:0]          mpool.c:43   UCX  WARN  object 0x144509c0 was not returned to mpool ucp_requests
[1712570086.630571] [s44n06:3477312:0]          mpool.c:43   UCX  WARN  object 0x14450b80 was not returned to mpool ucp_requests
[1712570086.630574] [s44n06:3477312:0]          mpool.c:43   UCX  WARN  object 0x14450d40 was not returned to mpool ucp_requests
[1712570086.630577] [s44n06:3477312:0]          mpool.c:43   UCX  WARN  object 0x14450f00 was not returned to mpool ucp_requests
[1712570086.630579] [s44n06:3477312:0]          mpool.c:43   UCX  WARN  object 0x144510c0 was not returned to mpool ucp_requests
[1712570086.630582] [s44n06:3477312:0]          mpool.c:43   UCX  WARN  object 0x14451280 was not returned to mpool ucp_requests
[1712570086.630584] [s44n06:3477312:0]          mpool.c:43   UCX  WARN  object 0x14451440 was not returned to mpool ucp_requests
[1712570086.631215] [s44n06:3477310:0]          mpool.c:43   UCX  WARN  object 0x13775580 was not returned to mpool ucp_requests
[1712570086.631226] [s44n06:3477310:0]          mpool.c:43   UCX  WARN  object 0x13775740 was not returned to mpool ucp_requests
[1712570086.631230] [s44n06:3477310:0]          mpool.c:43   UCX  WARN  object 0x13775900 was not returned to mpool ucp_requests
[1712570086.631233] [s44n06:3477310:0]          mpool.c:43   UCX  WARN  object 0x13775ac0 was not returned to mpool ucp_requests
[1712570086.631236] [s44n06:3477310:0]          mpool.c:43   UCX  WARN  object 0x13775c80 was not returned to mpool ucp_requests
[1712570086.631239] [s44n06:3477310:0]          mpool.c:43   UCX  WARN  object 0x13775e40 was not returned to mpool ucp_requests
[1712570086.631241] [s44n06:3477310:0]          mpool.c:43   UCX  WARN  object 0x13776000 was not returned to mpool ucp_requests
[1712570086.631244] [s44n06:3477310:0]          mpool.c:43   UCX  WARN  object 0x137761c0 was not returned to mpool ucp_requests
[1712570086.631320] [s44n06:3477308:0]          mpool.c:43   UCX  WARN  object 0x13d031c0 was not returned to mpool ucp_requests
[1712570086.631332] [s44n06:3477308:0]          mpool.c:43   UCX  WARN  object 0x13d03380 was not returned to mpool ucp_requests
[1712570086.631336] [s44n06:3477308:0]          mpool.c:43   UCX  WARN  object 0x13d03540 was not returned to mpool ucp_requests
[1712570086.631339] [s44n06:3477308:0]          mpool.c:43   UCX  WARN  object 0x13d03700 was not returned to mpool ucp_requests
[1712570086.631343] [s44n06:3477308:0]          mpool.c:43   UCX  WARN  object 0x13d038c0 was not returned to mpool ucp_requests
[1712570086.631346] [s44n06:3477308:0]          mpool.c:43   UCX  WARN  object 0x13d03a80 was not returned to mpool ucp_requests
[1712570086.631349] [s44n06:3477308:0]          mpool.c:43   UCX  WARN  object 0x13d03c40 was not returned to mpool ucp_requests
[1712570086.631352] [s44n06:3477308:0]          mpool.c:43   UCX  WARN  object 0x13d03e00 was not returned to mpool ucp_requests
[1712570086.631508] [s44n06:3477309:0]          mpool.c:43   UCX  WARN  object 0x132ec600 was not returned to mpool ucp_requests
[1712570086.631519] [s44n06:3477309:0]          mpool.c:43   UCX  WARN  object 0x132ec7c0 was not returned to mpool ucp_requests
[1712570086.631522] [s44n06:3477309:0]          mpool.c:43   UCX  WARN  object 0x132ec980 was not returned to mpool ucp_requests
[1712570086.631525] [s44n06:3477309:0]          mpool.c:43   UCX  WARN  object 0x132ecb40 was not returned to mpool ucp_requests
[1712570086.631528] [s44n06:3477309:0]          mpool.c:43   UCX  WARN  object 0x132ecd00 was not returned to mpool ucp_requests
[1712570086.631530] [s44n06:3477309:0]          mpool.c:43   UCX  WARN  object 0x132ecec0 was not returned to mpool ucp_requests
[1712570086.631533] [s44n06:3477309:0]          mpool.c:43   UCX  WARN  object 0x132ed080 was not returned to mpool ucp_requests
[1712570086.631535] [s44n06:3477309:0]          mpool.c:43   UCX  WARN  object 0x132ed240 was not returned to mpool ucp_requests
[1712570086.631628] [s44n06:3477311:0]          mpool.c:43   UCX  WARN  object 0x13d78700 was not returned to mpool ucp_requests
[1712570086.631638] [s44n06:3477311:0]          mpool.c:43   UCX  WARN  object 0x13d788c0 was not returned to mpool ucp_requests
[1712570086.631641] [s44n06:3477311:0]          mpool.c:43   UCX  WARN  object 0x13d78a80 was not returned to mpool ucp_requests
[1712570086.631644] [s44n06:3477311:0]          mpool.c:43   UCX  WARN  object 0x13d78c40 was not returned to mpool ucp_requests
[1712570086.631647] [s44n06:3477311:0]          mpool.c:43   UCX  WARN  object 0x13d78e00 was not returned to mpool ucp_requests
[1712570086.631650] [s44n06:3477311:0]          mpool.c:43   UCX  WARN  object 0x13d78fc0 was not returned to mpool ucp_requests
[1712570086.631653] [s44n06:3477311:0]          mpool.c:43   UCX  WARN  object 0x13d79180 was not returned to mpool ucp_requests
[1712570086.631655] [s44n06:3477311:0]          mpool.c:43   UCX  WARN  object 0x13d79340 was not returned to mpool ucp_requests
[1712570086.631852] [s44n06:3477307:0]          mpool.c:43   UCX  WARN  object 0x145d8400 was not returned to mpool ucp_requests
[1712570086.631862] [s44n06:3477307:0]          mpool.c:43   UCX  WARN  object 0x145d85c0 was not returned to mpool ucp_requests
[1712570086.631865] [s44n06:3477307:0]          mpool.c:43   UCX  WARN  object 0x145d8780 was not returned to mpool ucp_requests
[1712570086.631868] [s44n06:3477307:0]          mpool.c:43   UCX  WARN  object 0x145d8940 was not returned to mpool ucp_requests
[1712570086.631870] [s44n06:3477307:0]          mpool.c:43   UCX  WARN  object 0x145d8b00 was not returned to mpool ucp_requests
[1712570086.631872] [s44n06:3477307:0]          mpool.c:43   UCX  WARN  object 0x145d8cc0 was not returned to mpool ucp_requests
[1712570086.631875] [s44n06:3477307:0]          mpool.c:43   UCX  WARN  object 0x145d8e80 was not returned to mpool ucp_requests
[1712570086.631877] [s44n06:3477307:0]          mpool.c:43   UCX  WARN  object 0x145d9040 was not returned to mpool ucp_requests


           ************************************************************
           *        Program running with 8 parallel MPI-processes     *
           *              working on a common directory               *
           ************************************************************

------------------------------------------------------------------------------
                                ORCA  MP2 
------------------------------------------------------------------------------

Freezing NCore=20 chemical core electrons

-------------
RI-MP2 ENERGY
-------------
Dimension of the basis                    ... 1032
Memory devoted to MP2                     ... 16000 MB   
Data format for buffers                   ... DOUBLE
Compression type for matrix containers    ... UNCOMPRESSED
Overall scaling of the MP2 energy         ...   1.000e+00
Calculating two index integrals           ... done (    0.021 sec)
Cholesky decomposition of V**-1           ... done (    0.335 sec)

-----------------
RI-TRANSFORMATION (AUX index driven)
-----------------

Dimension of the orbital-basis         ... 1032
Dimension of the aux-basis             ... 2086
Transformation of internal/external MOs...   10-  37 to   38-1031
Number Format for Storage              ... Double (8 Byte)
Integral mode                          ... Direct

First Phase: integral generation and transformation of MO indices
  Aux angular momentum 0               ... done (    0.411 sec)
  Aux angular momentum 1               ... done (    0.888 sec)
  Aux angular momentum 2               ... done (    1.378 sec)
  Aux angular momentum 3               ... done (    1.625 sec)
  Aux angular momentum 4               ... done (    1.526 sec)
  Aux angular momentum 5               ... done (    0.583 sec)
  Aux angular momentum 6               ... done (    0.395 sec)
Closing buffer VIA ( 0.43 GB; CompressionRatio= 1.00)
  Phase 1 completed in     6.993 sec
Second Phase: sorting and transformation of aux index

IA-Transformation
Memory available                       ... 15908 MB 
Max. # MO pairs treated in a batch     ... 4    
# of internal orbitals                 ... 28
# batches for internal orbitals        ... 1
Closing buffer IAV ( 0.43 GB; CompressionRatio= 1.00)
(ia|v) transformation done in     0.727 sec

  Phase 2 completed in     0.759 sec
RI-Integral transformation completed in     7.752 sec
Opening buffers                              ... done

Starting loop over batches of integrals:

Operator 0  - window                       ... ( 10- 37)x( 38-1031)
Operator 0  - Memory available             ... 16000 MB
Operator 0  - Memory needed per MO         ...  15.8 MB
Operator 0  - Number of orbitals per batch ... 4
Operator 0  - Number of batches            ... 1

OPERATOR  0   PASS   0:  MOs    10 ...   13 +   14 ...   17 +   18 ...   21 +   22 ...   25
                            +   26 ...   29 +   30 ...   33 +   34 ...   37
  Reading integrals       ... ok
  Internal MO  12
Time spent in pair loops =     0.808 sec
Deleting buffer (Ka|jb)[aa] ...done

-----------------------------------------------
 RI-MP2 CORRELATION ENERGY:     -1.681251118 Eh
-----------------------------------------------


-------
TIMINGS
-------

Total time                :   16.242 sec
Integral trafo            :    7.765 sec ( 47.8%)
I/O of integrals          :    0.026 sec (  0.2%)
K(i,j) Operators          :    0.649 sec (  4.0%)
T(i,j) pair energies      :    0.083 sec (  0.5%)
V-calculation             :    0.021 sec (  0.1%)
V**(-1/2)                 :    0.335 sec (  2.1%)
Gamma(ia|P)               :    0.000 sec (  0.0%)
Gamma-Trafo               :    0.000 sec (  0.0%)
D(virtual)                :    0.000 sec (  0.0%)
D(internal)               :    0.000 sec (  0.0%)
W(virtual)                :    0.000 sec (  0.0%)
W(internal)               :    0.000 sec (  0.0%)
L(virtual)                :    0.000 sec (  0.0%)
L(internal)               :    0.000 sec (  0.0%)
G(D)                      :    0.000 sec (  0.0%)
G(Z)                      :    0.000 sec (  0.0%)
Z-Vector Solution         :    0.000 sec (  0.0%)
3-Index Derivative        :    0.000 sec (  0.0%)
2-Index Derivative        :    0.000 sec (  0.0%)
Separable Gradient        :    0.000 sec (  0.0%)


---------------------------------------
MP2 TOTAL ENERGY:     -619.923030220 Eh
---------------------------------------

Maximum memory used throughout the entire MP2-calculation: 267.2 MB

-------------------------   --------------------
FINAL SINGLE POINT ENERGY      -619.923030219922
-------------------------   --------------------


                            ***************************************
                            *     ORCA property calculations      *
                            ***************************************


  WARNING: The energy has been calculated at the MP2 level but the densities
           used in the property calculations are still SCF densities
           MP2 response densities have not been calculated 
           use %mp2 Density relaxed end
           or  %mp2 Density unrelaxed end

                                    ---------------------
                                    Active property flags
                                    ---------------------
   (+) Dipole Moment


------------------------------------------------------------------------------
                       ORCA ELECTRIC PROPERTIES CALCULATION
------------------------------------------------------------------------------

Dipole Moment Calculation                       ... on
Quadrupole Moment Calculation                   ... off
Polarizability Calculation                      ... off
GBWName                                         ... 1isa1tma-010000010_2_677.gbw
Electron density                                ... 1isa1tma-010000010_2_677.scfp
The origin for moment calculation is the CENTER OF MASS  = ( 2.004003,  1.649110  3.086143)

-------------
DIPOLE MOMENT
-------------
                                X             Y             Z
Electronic contribution:     57.10622      37.09971      88.90574
Nuclear contribution   :    -57.70119     -38.56545     -88.90149
                        -----------------------------------------
Total Dipole Moment    :     -0.59497      -1.46574       0.00425
                        -----------------------------------------
Magnitude (a.u.)       :      1.58190
Magnitude (Debye)      :      4.02086


--------------------
Rotational spectrum 
--------------------
 
Rotational constants in cm-1:     0.098337     0.023269     0.022020 
Rotational constants in MHz :  2948.077954   697.584621   660.130750 

 Dipole components along the rotational axes: 
x,y,z [a.u.] :    -0.943214    -0.844794    -0.948190 
x,y,z [Debye]:    -2.397459    -2.147294    -2.410107 

 

Timings for individual modules:

Sum of individual times         ...     5573.553 sec (=  92.893 min)
GTO integral calculation        ...        5.793 sec (=   0.097 min)   0.1 %
SCF iterations                  ...     5550.995 sec (=  92.517 min)  99.6 %
MP2 module                      ...       16.764 sec (=   0.279 min)   0.3 %
                             ****ORCA TERMINATED NORMALLY****
TOTAL RUN TIME: 0 days 1 hours 32 minutes 55 seconds 690 msec
