# Supplementary material for: Iodine Clusters in the Atmosphere I: Computational Benchmark and Dimer Formation of Oxyacids and Oxides
Source: ACS Omega. 2024 Jul 9;9(29):31521–32. doi: 10.1021/acsomega.4c01235 (PMC11270685; doi:10.1021/acsomega.4c01235)
Supplement: Supplementary file 2 — ao4c01235_si_002.zip [file ao4c01235_si_002.zip › SI_zip/basis_extrapolation/quadruple/1ip1sa-00101_2_837.log]

                                 *****************
                                 * O   R   C   A *
                                 *****************

                                            #,                                       
                                            ###                                      
                                            ####                                     
                                            #####                                    
                                            ######                                   
                                           ########,                                 
                                     ,,################,,,,,                         
                               ,,#################################,,                 
                          ,,##########################################,,             
                       ,#########################################, ''#####,          
                    ,#############################################,,   '####,        
                  ,##################################################,,,,####,       
                ,###########''''           ''''###############################       
              ,#####''   ,,,,##########,,,,          '''####'''          '####       
            ,##' ,,,,###########################,,,                        '##       
           ' ,,###''''                  '''############,,,                           
         ,,##''                                '''############,,,,        ,,,,,,###''
      ,#''                                            '''#######################'''  
     '                                                          ''''####''''         
             ,#######,   #######,   ,#######,      ##                                
            ,#'     '#,  ##    ##  ,#'     '#,    #''#        ######   ,####,        
            ##       ##  ##   ,#'  ##            #'  '#       #        #'  '#        
            ##       ##  #######   ##           ,######,      #####,   #    #        
            '#,     ,#'  ##    ##  '#,     ,#' ,#      #,         ##   #,  ,#        
             '#######'   ##     ##  '#######'  #'      '#     #####' # '####'        


                  #######################################################
                  #                        -***-                        #
                  #          Department of theory and spectroscopy      #
                  #    Directorship and core code : Frank Neese         #
                  #        Max Planck Institute fuer Kohlenforschung    #
                  #                Kaiser Wilhelm Platz 1               #
                  #                 D-45470 Muelheim/Ruhr               #
                  #                      Germany                        #
                  #                                                     #
                  #                  All rights reserved                #
                  #                        -***-                        #
                  #######################################################


                         Program Version 5.0.4 -  RELEASE  -


 With contributions from (in alphabetic order):
   Daniel Aravena         : Magnetic Suceptibility
   Michael Atanasov       : Ab Initio Ligand Field Theory (pilot matlab implementation)
   Alexander A. Auer      : GIAO ZORA, VPT2 properties, NMR spectrum
   Ute Becker             : Parallelization
   Giovanni Bistoni       : ED, misc. LED, open-shell LED, HFLD
   Martin Brehm           : Molecular dynamics
   Dmytro Bykov           : SCF Hessian
   Vijay G. Chilkuri      : MRCI spin determinant printing, contributions to CSF-ICE
   Dipayan Datta          : RHF DLPNO-CCSD density
   Achintya Kumar Dutta   : EOM-CC, STEOM-CC
   Dmitry Ganyushin       : Spin-Orbit,Spin-Spin,Magnetic field MRCI
   Miquel Garcia          : C-PCM and meta-GGA Hessian, CC/C-PCM, Gaussian charge scheme
   Yang Guo               : DLPNO-NEVPT2, F12-NEVPT2, CIM, IAO-localization
   Andreas Hansen         : Spin unrestricted coupled pair/coupled cluster methods
   Benjamin Helmich-Paris : MC-RPA, TRAH-SCF, COSX integrals
   Lee Huntington         : MR-EOM, pCC
   Robert Izsak           : Overlap fitted RIJCOSX, COSX-SCS-MP3, EOM
   Marcus Kettner         : VPT2
   Christian Kollmar      : KDIIS, OOCD, Brueckner-CCSD(T), CCSD density, CASPT2, CASPT2-K
   Simone Kossmann        : Meta GGA functionals, TD-DFT gradient, OOMP2, MP2 Hessian
   Martin Krupicka        : Initial AUTO-CI
   Lucas Lang             : DCDCAS
   Marvin Lechner         : AUTO-CI (C++ implementation), FIC-MRCC
   Dagmar Lenk            : GEPOL surface, SMD
   Dimitrios Liakos       : Extrapolation schemes; Compound Job, initial MDCI parallelization
   Dimitrios Manganas     : Further ROCIS development; embedding schemes
   Dimitrios Pantazis     : SARC Basis sets
   Anastasios Papadopoulos: AUTO-CI, single reference methods and gradients
   Taras Petrenko         : DFT Hessian,TD-DFT gradient, ASA, ECA, R-Raman, ABS, FL, XAS/XES, NRVS
   Peter Pinski           : DLPNO-MP2, DLPNO-MP2 Gradient
   Christoph Reimann      : Effective Core Potentials
   Marius Retegan         : Local ZFS, SOC
   Christoph Riplinger    : Optimizer, TS searches, QM/MM, DLPNO-CCSD(T), (RO)-DLPNO pert. Triples
   Tobias Risthaus        : Range-separated hybrids, TD-DFT gradient, RPA, STAB
   Michael Roemelt        : Original ROCIS implementation
   Masaaki Saitow         : Open-shell DLPNO-CCSD energy and density
   Barbara Sandhoefer     : DKH picture change effects
   Avijit Sen             : IP-ROCIS
   Kantharuban Sivalingam : CASSCF convergence, NEVPT2, FIC-MRCI
   Bernardo de Souza      : ESD, SOC TD-DFT
   Georgi Stoychev        : AutoAux, RI-MP2 NMR, DLPNO-MP2 response
   Willem Van den Heuvel  : Paramagnetic NMR
   Boris Wezisla          : Elementary symmetry handling
   Frank Wennmohs         : Technical directorship


 We gratefully acknowledge several colleagues who have allowed us to
 interface, adapt or use parts of their codes:
   Stefan Grimme, W. Hujo, H. Kruse, P. Pracht,  : VdW corrections, initial TS optimization,
                  C. Bannwarth, S. Ehlert          DFT functionals, gCP, sTDA/sTD-DF
   Ed Valeev, F. Pavosevic, A. Kumar             : LibInt (2-el integral package), F12 methods
   Garnet Chan, S. Sharma, J. Yang, R. Olivares  : DMRG
   Ulf Ekstrom                                   : XCFun DFT Library
   Mihaly Kallay                                 : mrcc  (arbitrary order and MRCC methods)
   Jiri Pittner, Ondrej Demel                    : Mk-CCSD
   Frank Weinhold                                : gennbo (NPA and NBO analysis)
   Christopher J. Cramer and Donald G. Truhlar   : smd solvation model
   Lars Goerigk                                  : TD-DFT with DH, B97 family of functionals
   V. Asgeirsson, H. Jonsson                     : NEB implementation
   FAccTs GmbH                                   : IRC, NEB, NEB-TS, DLPNO-Multilevel, CI-OPT
                                                   MM, QMMM, 2- and 3-layer-ONIOM, Crystal-QMMM,
                                                   LR-CPCM, SF, NACMEs, symmetry and pop. for TD-DFT,
                                                   nearIR, NL-DFT gradient (VV10), updates on ESD,
                                                   ML-optimized integration grids
   S Lehtola, MJT Oliveira, MAL Marques          : LibXC Library
   Liviu Ungur et al                             : ANISO software


 Your calculation uses the libint2 library for the computation of 2-el integrals
 For citations please refer to: http://libint.valeyev.net

 Your ORCA version has been built with support for libXC version: 5.1.0
 For citations please refer to: https://tddft.org/programs/libxc/

 This ORCA versions uses:
   CBLAS   interface :  Fast vector & matrix operations
   LAPACKE interface :  Fast linear algebra routines
   SCALAPACK package :  Parallel linear algebra routines
   Shared memory     :  Shared parallel matrices
   BLAS/LAPACK       :  OpenBLAS 0.3.15  USE64BITINT DYNAMIC_ARCH NO_AFFINITY SkylakeX SINGLE_THREADED
        Core in use  :  SkylakeX
   Copyright (c) 2011-2014, The OpenBLAS Project


================================================================================

cite the ECPs for I  [SK MCDHF RSC] as follows:
O: B. Metz and H. Stoll, private communication (KAP)
Tl: B. Metz, M. Schweizer, H. Stoll, M. Dolg, W. Liu, Theor. Chem. Acc. 104, 22 (2000)
Ga-As, In-Sb, Pb-Bi: B. Metz, H. Stoll, M. Dolg, J. Chem. Phys. 113, 2563 (2000)
Se-Kr, Te-Xe, Po-Rn: K.A. Peterson, D. Figgen, E. Goll, H. Stoll, and M. Dolg, J. Chem. Phys., in press (2003)
Cu-Zn, Ag-Cd, Au-Hg: D. Figgen, G. Rauhut, M. Dolg, and H. Stoll, Chem. Phys. 311, 227 (2005)
Y-Pd: K.A. Peterson, D. Figgen, M. Dolg, H. Stoll, J. Chem. Phys. 126, 124101 (2007)
I: K. A. Peterson, B. C. Shepler, D. Figgen, H. Stoll, J. Phys. Chem. A 110, 13877 (2006)
Hf-Pt: D. Figgen, K.A. Peterson, M. Dolg, H. Stoll, J. Chem. Phys. 130, 164108 (2009)
Ca, Sr, Ba, Ra: I.S. Lim, H. Stoll, P. Schwerdtfeger, J. Chem. Phys. 124, 034107 (2006)
U: M. Dolg, X. Cao, J. Phys. Chem. A 113, 12573 (2009)

ECP parameters for I  [SK MCDHF RSC] have been obtained from:
cc-pVDZ-PP  EMSL  Basis Set Exchange Library   4/7/16 5:27 AM
Ca, Sr, Ba, Ra: http://www.tc.uni-koeln.de/PP/index.en.html 3/16/17 1:54 PM


----- Orbital basis set information -----
Your calculation utilizes the basis: aug-cc-pVQZ 
    H, B-Ne : Obtained from the ccRepo (grant-hill.group.shef.ac.uk/ccrepo) Feb. 2017
              R. A. Kendall, T. H. Dunning, Jr., R. J. Harrison, J. Chem. Phys. 96, 6796 (1992)
         He : Obtained from the ccRepo (grant-hill.group.shef.ac.uk/ccrepo) Feb. 2017
              D. E. Woon, T. H. Dunning, Jr., J. Chem. Phys. 100, 2975 (1994)
  Li-Be, Na : Obtained from the ccRepo (grant-hill.group.shef.ac.uk/ccrepo) Feb. 2017
              B. P. Prascher, D. E. Woon, K. A. Peterson, T. H. Dunning, Jr., A. K. Wilson, Theor. Chem. Acc. 128, 69 (2011)
         Mg : Obtained from the Peterson Research Group Website (tyr0.chem.wsu.edu/~kipeters) Feb. 2017
              B. P. Prascher, D. E. Woon, K. A. Peterson, T. H. Dunning, Jr., A. K. Wilson, Theor. Chem. Acc. 128, 69 (2011)
      Al-Ar : Obtained from the ccRepo (grant-hill.group.shef.ac.uk/ccrepo) Feb. 2017
              D. E. Woon, T. H. Dunning, Jr., J. Chem. Phys. 98, 1358 (1993)
      Sc-Zn : Obtained from the ccRepo (grant-hill.group.shef.ac.uk/ccrepo) Feb. 2017
              N. B. Balabanov, K. A. Peterson, J. Chem. Phys. 123, 064107 (2005)
              N. B. Balabanov, K. A. Peterson, J. Chem. Phys. 125, 074110 (2006)
      Ga-Kr : Obtained from the ccRepo (grant-hill.group.shef.ac.uk/ccrepo) Feb. 2017
              A. K. Wilson, D. E. Woon, K. A. Peterson, T. H. Dunning, Jr., J. Chem. Phys. 110, 7667 (1999)

The basis set includes element-specific modifications.

Your calculation utilizes the basis: aug-cc-pVQZ-PP 
       Ca, Sr, Ba, Ra : Obtained from the Peterson Research Group Website (tyr0.chem.wsu.edu/~kipeters) Feb. 2017
                        H. Li, H. Feng, W. Sun, Y. Zhang, Q. Fan, K. A. Peterson, Y. Xie, H. F. Schaefer III, Mol. Phys. 111, 2292 (2013)
  Cu-Zn, Ag-Cd, Au-Hg : Obtained from the ccRepo (grant-hill.group.shef.ac.uk/ccrepo) Feb. 2017
                        K. A. Peterson, C. Puzzarini, Theor. Chem. Acc. 114, 283 (2005)
  Ga-Kr, In-Xe, Tl-Rn : Obtained from the ccRepo (grant-hill.group.shef.ac.uk/ccrepo) Feb. 2017
                        K. A. Peterson, J. Chem. Phys. 119, 11099 (2003)
                        K. A. Peterson, D. Figgen, E. Goll, H. Stoll, M. Dolg, J. Chem. Phys. 119, 11113 (2003)
                 Y-Pd : Obtained from the ccRepo (grant-hill.group.shef.ac.uk/ccrepo) Feb. 2017
                        K. A. Peterson, D. Figgen, M. Dolg, H. Stoll, J. Chem. Phys. 126, 124101 (2007)
                Hf-Pt : Obtained from the ccRepo (grant-hill.group.shef.ac.uk/ccrepo) Feb. 2017
                        D. Figgen, K. A. Peterson, M. Dolg, H. Stoll, J. Chem. Phys. 130, 164108 (2009)

----- AuxC basis set information -----
Your calculation utilizes the auxiliary basis: aug-cc-pVQZ/C 
  H-He, B-F, Al-Ar, Ga-Kr : Obtained from the EMSL Basis Set Exchange (bse.pnl.gov) Feb. 2017
                            F. Weigend, A. Kohn, C. Hattig, J. Chem. Phys. 116, 3175 (2002)
                   Be, Mg : Obtained from the TURBOMOLE 7.0 basis set library
                            C. Haettig, Phys. Chem. Chem. Phys. 7, 59 (2005)
                       Ne : Obtained from the EMSL Basis Set Exchange (bse.pnl.gov) Feb. 2017
                            C. Haettig, Phys. Chem. Chem. Phys. 7, 59 (2005)
                            F. Weigend, A. Kohn, C. Hattig, J. Chem. Phys. 116, 3175 (2002)
                    Sc-Zn : Obtained from the EMSL Basis Set Exchange (bse.pnl.gov) Feb. 2017
                            D. H. Bross, J. G. Hill, H. J. Werner, K. A. Peterson, J. Chem. Phys. 139, 094302 (2013)

The basis set includes element-specific modifications.

Your calculation utilizes the auxiliary basis: aug-cc-pVQZ-PP/C 
  Obtained from the EMSL Basis Set Exchange (bse.pnl.gov) Feb. 2017
  Cu-Zn, Ag-Cd, Au-Hg : C. Haettig, unpublished
  Ga-Kr, In-Xe, Tl-Rn : C. Haettig, G. Schmitz, J. Kossmann, Phys. Chem. Chem. Phys. 14, 6549 (2012)
          Y-Tc, Rh-Pd : J. G. Hill, J. A. Platts, J. Chem. Theory Comput. 5, 500 (2009)
                   Ru : J. G. Hill, J. A. Platts, J. Chem. Phys. 129, 134101 (2008)
                Hf-Pt : J. G. Hill, J. Chem. Phys. 135, 044105 (2011)

----- AuxJK basis set information -----
Your calculation utilizes the auxiliary basis: aug-cc-pVQZ/JK 
  H, B-F, Al-Cl, Ga-Br : Obtained from the TURBOMOLE 7.0 basis set library

The basis set includes element-specific modifications.

Your calculation utilizes the auxiliary basis: def2/JK
   H-Ba, Hf-Rn: F. Weigend, J. Comput. Chem. 29, 167 (2008).

================================================================================
                                        WARNINGS
                       Please study these warnings very carefully!
================================================================================


WARNING: No MP2 level density has been requested!
         To caclulate MP2 level properties use
         %mp2 Density relaxed end
         or
         %mp2 Density unrelaxed end

WARNING: Post HF methods need fully converged wavefunctions
  ===> : Setting SCFConvForced true
         You can overwrite this default with %scf ConvForced false 


INFO   : the flag for use of the SHARK integral package has been found!

================================================================================
                                       INPUT FILE
================================================================================
NAME = 1ip1sa-00101_2_837.inp
|  1> ! aug-cc-pVQZ/C aug-cc-pVQZ/JK aug-cc-pVQZ RI-MP2 TightSCF
|  2> %pal nprocs 8 end
|  3> %maxcore 16000
|  4> %basis
|  5> 	NewGTO I "aug-cc-pVQZ-PP" end
|  6> 	NewECP I "SK-MCDHF-RSC" end
|  7> 	NewAuxCGTO I "aug-cc-pVQZ-PP/C" end
|  8> 	NewAuxJKGTO I "def2/JK" end
|  9> end
| 10> * xyz 0 1
| 11> I       -0.82918086      -1.36114190      -1.66821152
| 12> O        1.00096608      -0.73503180      -1.90995640
| 13> I        2.27397246       0.00297967      -0.62337286
| 14> O        1.49589839       1.54955224      -0.20016667
| 15> O        3.51894229       0.39139980      -1.79884066
| 16> O       -1.16693533      -1.65982595      -3.36561134
| 17> O       -1.65575373       0.16534999      -1.25938040
| 18> S       -0.61911211      -0.09175655       1.91801633
| 19> O        0.04871881       1.31389900       1.96312015
| 20> O        0.14033363      -0.90703668       0.94705490
| 21> O       -2.03485976       0.15272209       1.31644895
| 22> O       -0.77088461      -0.58589869       3.24242142
| 23> H       -1.96510157       0.27467401       0.32110023
| 24> H        0.56299630       1.49011475       1.11737785
| 25> *
| 26> 
| 27>                          ****END OF INPUT****
================================================================================

                       ****************************
                       * Single Point Calculation *
                       ****************************

---------------------------------
CARTESIAN COORDINATES (ANGSTROEM)
---------------------------------
  I     -0.829181   -1.361142   -1.668212
  O      1.000966   -0.735032   -1.909956
  I      2.273972    0.002980   -0.623373
  O      1.495898    1.549552   -0.200167
  O      3.518942    0.391400   -1.798841
  O     -1.166935   -1.659826   -3.365611
  O     -1.655754    0.165350   -1.259380
  S     -0.619112   -0.091757    1.918016
  O      0.048719    1.313899    1.963120
  O      0.140334   -0.907037    0.947055
  O     -2.034860    0.152722    1.316449
  O     -0.770885   -0.585899    3.242421
  H     -1.965102    0.274674    0.321100
  H      0.562996    1.490115    1.117378

----------------------------
CARTESIAN COORDINATES (A.U.)
----------------------------
  NO LB      ZA    FRAG     MASS         X           Y           Z
   0 I    25.0000*   0   126.900   -1.566925   -2.572185   -3.152463
   1 O     8.0000    0    15.999    1.891552   -1.389009   -3.609295
   2 I    25.0000*   0   126.900    4.297185    0.005631   -1.178004
   3 O     8.0000    0    15.999    2.826838    2.928229   -0.378260
   4 O     8.0000    0    15.999    6.649837    0.739638   -3.399316
   5 O     8.0000    0    15.999   -2.205188   -3.136616   -6.360084
   6 O     8.0000    0    15.999   -3.128921    0.312466   -2.379884
   7 S    16.0000    0    32.060   -1.169952   -0.173395    3.624526
   8 O     8.0000    0    15.999    0.092065    2.482909    3.709759
   9 O     8.0000    0    15.999    0.265192   -1.714051    1.789674
  10 O     8.0000    0    15.999   -3.845328    0.288603    2.487728
  11 O     8.0000    0    15.999   -1.456761   -1.107188    6.127288
  12 H     1.0000    0     1.008   -3.713504    0.519059    0.606791
  13 H     1.0000    0     1.008    1.063909    2.815909    2.111538
* core charge reduced due to ECP

--------------------------------
INTERNAL COORDINATES (ANGSTROEM)
--------------------------------
 I      0   0   0     0.000000000000     0.00000000     0.00000000
 O      1   0   0     1.949331235660     0.00000000     0.00000000
 I      2   1   0     1.954610799820   130.62517216     0.00000000
 O      3   2   1     1.782242815089   101.51458266   292.99894475
 O      3   2   1     1.755717694801    96.00773112   185.22572644
 O      1   2   3     1.756262051251    96.62224202   174.57633406
 O      1   2   3     1.783407716798   100.87397514    66.68100395
 S      7   1   2     3.352100774297    90.47622204   278.76996221
 O      8   7   1     1.556887927094    95.21337682   125.61256169
 O      8   7   1     1.477905822752    65.06947437    18.98796044
 O      8   7   1     1.557560440746    48.75893106   231.06121379
 O      8   7   1     1.421710304070   151.24107731   274.97891390
 H     11   8   7     1.005215176104   109.77929533   353.72516822
 H      9   8   7     1.005392145025   110.68883742   317.30397844

---------------------------
INTERNAL COORDINATES (A.U.)
---------------------------
 I      0   0   0     0.000000000000     0.00000000     0.00000000
 O      1   0   0     3.683702179696     0.00000000     0.00000000
 I      2   1   0     3.693679110064   130.62517216     0.00000000
 O      3   2   1     3.367950824667   101.51458266   292.99894475
 O      3   2   1     3.317825611653    96.00773112   185.22572644
 O      1   2   3     3.318854296264    96.62224202   174.57633406
 O      1   2   3     3.370152169871   100.87397514    66.68100395
 S      7   1   2     6.334552436726    90.47622204   278.76996221
 O      8   7   1     2.942091803417    95.21337682   125.61256169
 O      8   7   1     2.792837256729    65.06947437    18.98796044
 O      8   7   1     2.943362670040    48.75893106   231.06121379
 O      8   7   1     2.686643116466   151.24107731   274.97891390
 H     11   8   7     1.899581388498   109.77929533   353.72516822
 H      9   8   7     1.899915811293   110.68883742   317.30397844

---------------------
BASIS SET INFORMATION
---------------------
There are 4 groups of distinct atoms

 Group   1 Type I   : 25s19p13d3f2g contracted to 7s7p5d3f2g pattern {101011111/7711111/91111/111/11}
 Group   2 Type O   : 22s7p4d3f2g contracted to 6s5p4d3f2g pattern {991111/31111/1111/111/11}
 Group   3 Type S   : 43s20p4d3f2g contracted to 7s6p4d3f2g pattern {1313131111/881111/1111/111/11}
 Group   4 Type H   : 7s4p3d2f contracted to 5s4p3d2f pattern {31111/1111/111/11}

Atom   0I    basis set group =>   1
Atom   1O    basis set group =>   2
Atom   2I    basis set group =>   1
Atom   3O    basis set group =>   2
Atom   4O    basis set group =>   2
Atom   5O    basis set group =>   2
Atom   6O    basis set group =>   2
Atom   7S    basis set group =>   3
Atom   8O    basis set group =>   2
Atom   9O    basis set group =>   2
Atom  10O    basis set group =>   2
Atom  11O    basis set group =>   2
Atom  12H    basis set group =>   4
Atom  13H    basis set group =>   4
---------------------------------
AUXILIARY/C BASIS SET INFORMATION
---------------------------------
There are 4 groups of distinct atoms

 Group   1 Type I   : 12s12p10d8f6g4h2i contracted to 12s12p10d8f6g4h2i pattern {111111111111/111111111111/1111111111/11111111/111111/1111/11}
 Group   2 Type O   : 9s8p7d6f4g2h contracted to 9s8p7d6f4g2h pattern {111111111/11111111/1111111/111111/1111/11}
 Group   3 Type S   : 12s10p9d7f4g2h contracted to 12s10p9d7f4g2h pattern {111111111111/1111111111/111111111/1111111/1111/11}
 Group   4 Type H   : 6s5p4d3f2g contracted to 6s5p4d3f2g pattern {111111/11111/1111/111/11}

Atom   0I    basis set group =>   1
Atom   1O    basis set group =>   2
Atom   2I    basis set group =>   1
Atom   3O    basis set group =>   2
Atom   4O    basis set group =>   2
Atom   5O    basis set group =>   2
Atom   6O    basis set group =>   2
Atom   7S    basis set group =>   3
Atom   8O    basis set group =>   2
Atom   9O    basis set group =>   2
Atom  10O    basis set group =>   2
Atom  11O    basis set group =>   2
Atom  12H    basis set group =>   4
Atom  13H    basis set group =>   4
----------------------------------
AUXILIARY/JK BASIS SET INFORMATION
----------------------------------
There are 4 groups of distinct atoms

 Group   1 Type I   : 13s12p11d8f6g3h contracted to 11s10p10d7f5g3h pattern {31111111111/3111111111/2111111111/2111111/21111/111}
 Group   2 Type O   : 10s7p5d3f2g1h contracted to 10s7p5d3f2g1h pattern {1111111111/1111111/11111/111/11/1}
 Group   3 Type S   : 13s11p9d4f2g1h contracted to 13s11p9d4f2g1h pattern {1111111111111/11111111111/111111111/1111/11/1}
 Group   4 Type H   : 4s3p3d2f1g contracted to 4s3p3d2f1g pattern {1111/111/111/11/1}

Atom   0I    basis set group =>   1
Atom   1O    basis set group =>   2
Atom   2I    basis set group =>   1
Atom   3O    basis set group =>   2
Atom   4O    basis set group =>   2
Atom   5O    basis set group =>   2
Atom   6O    basis set group =>   2
Atom   7S    basis set group =>   3
Atom   8O    basis set group =>   2
Atom   9O    basis set group =>   2
Atom  10O    basis set group =>   2
Atom  11O    basis set group =>   2
Atom  12H    basis set group =>   4
Atom  13H    basis set group =>   4
-------------------------
ECP PARAMETER INFORMATION
-------------------------

 Group 1, Type I  ECP SK MCDHF RSC (replacing 28 core electrons, lmax=4)

Atom   0I    ECP group =>   1
Atom   2I    ECP group =>   1


           ************************************************************
           *        Program running with 8 parallel MPI-processes     *
           *              working on a common directory               *
           ************************************************************
------------------------------------------------------------------------------
                           ORCA GTO INTEGRAL CALCULATION
------------------------------------------------------------------------------
------------------------------------------------------------------------------
                   ___                                                        
                  /   \      - P O W E R E D   B Y -                         
                 /     \                                                     
                 |  |  |   _    _      __       _____    __    __             
                 |  |  |  | |  | |    /  \     |  _  \  |  |  /  |          
                  \  \/   | |  | |   /    \    | | | |  |  | /  /          
                 / \  \   | |__| |  /  /\  \   | |_| |  |  |/  /          
                |  |  |   |  __  | /  /__\  \  |    /   |      \           
                |  |  |   | |  | | |   __   |  |    \   |  |\   \          
                \     /   | |  | | |  |  |  |  | |\  \  |  | \   \       
                 \___/    |_|  |_| |__|  |__|  |_| \__\ |__|  \__/        
                                                                              
                      - O R C A' S   B I G   F R I E N D -                    
                                      &                                       
                       - I N T E G R A L  F E E D E R -                       
                                                                              
 v1 FN, 2020, v2 2021                                                         
------------------------------------------------------------------------------


Reading SHARK input file 1ip1sa-00101_2_837.SHARKINP.tmp ... ok
----------------------
SHARK INTEGRAL PACKAGE
----------------------

Number of atoms                             ...     14
Number of basis functions                   ...   1217
Number of shells                            ...    383
Maximum angular momentum                    ...      4
Integral batch strategy                     ... SHARK/LIBINT Hybrid
RI-J (if used) integral strategy            ... SPLIT-RIJ (Revised 2003 algorithm where possible)
Printlevel                                  ...      1
Contraction scheme used                     ... PARTIAL GENERAL contraction
Coulomb Range Separation                    ... NOT USED
Exchange Range Separation                   ... NOT USED
Finite Nucleus Model                        ... NOT USED
Auxiliary Coulomb fitting basis             ... NOT available
Auxiliary J/K fitting basis                 ... AVAILABLE
   # of basis functions in Aux-JK           ...   1640
   # of shells in Aux-JK                    ...    410
   Maximum angular momentum in Aux-JK       ...      5
Auxiliary Correlation fitting basis         ... AVAILABLE
   # of basis functions in Aux-C            ...   2422
   # of shells in Aux-C                     ...    516
   Maximum angular momentum in Aux-C        ...      6
Auxiliary 'external' fitting basis          ... NOT available
Integral threshold                          ...     2.500000e-11
Primitive cut-off                           ...     2.500000e-12
Primitive pair pre-selection threshold      ...     2.500000e-12

Calculating pre-screening integrals         ... done (  0.3 sec) Dimension = 383
Calculating pre-screening integrals (ORCA)  ... done (  0.6 sec) Dimension = 278
Organizing shell pair data                  ... done (  1.7 sec)
Shell pair information
Total number of shell pairs                 ...     73536
Shell pairs after pre-screening             ...     49790
Total number of primitive shell pairs       ...     88936
Primitive shell pairs kept                  ...     56537
          la=0 lb=0:   7337 shell pairs
          la=1 lb=0:   9990 shell pairs
          la=1 lb=1:   3166 shell pairs
          la=2 lb=0:   6783 shell pairs
          la=2 lb=1:   4116 shell pairs
          la=2 lb=2:   1396 shell pairs
          la=3 lb=0:   4872 shell pairs
          la=3 lb=1:   2956 shell pairs
          la=3 lb=2:   1939 shell pairs
          la=3 lb=3:    714 shell pairs
          la=4 lb=0:   2628 shell pairs
          la=4 lb=1:   1705 shell pairs
          la=4 lb=2:   1132 shell pairs
          la=4 lb=3:    810 shell pairs
          la=4 lb=4:    246 shell pairs

Calculating one electron integrals          ... done (  0.1 sec)
Calculating ECP integrals                   ... done (  4.0 sec)
Calculating RI/JK V-Matrix + Cholesky decomp... done (  0.1 sec)
Calculating RI/C V-Matrix + Cholesky decomp.... done (  0.2 sec)
Calculating Nuclear repulsion               ... done (  0.0 sec) ENN=   1531.824392685278 Eh

SHARK setup successfully completed in   8.7 seconds

Maximum memory used throughout the entire GTOINT-calculation: 106.6 MB
[1712564538.923941] [s44n11:1871446:0]          mpool.c:43   UCX  WARN  object 0xb99a600 was not returned to mpool ucp_requests
[1712564538.923987] [s44n11:1871446:0]          mpool.c:43   UCX  WARN  object 0xb99a7c0 was not returned to mpool ucp_requests
[1712564538.923991] [s44n11:1871446:0]          mpool.c:43   UCX  WARN  object 0xb99a980 was not returned to mpool ucp_requests
[1712564538.923994] [s44n11:1871446:0]          mpool.c:43   UCX  WARN  object 0xb99ab40 was not returned to mpool ucp_requests
[1712564538.923996] [s44n11:1871446:0]          mpool.c:43   UCX  WARN  object 0xb99ad00 was not returned to mpool ucp_requests
[1712564538.923998] [s44n11:1871446:0]          mpool.c:43   UCX  WARN  object 0xb99aec0 was not returned to mpool ucp_requests
[1712564538.924000] [s44n11:1871446:0]          mpool.c:43   UCX  WARN  object 0xb99b080 was not returned to mpool ucp_requests
[1712564538.924003] [s44n11:1871446:0]          mpool.c:43   UCX  WARN  object 0xb99b240 was not returned to mpool ucp_requests
[1712564538.924005] [s44n11:1871446:0]          mpool.c:43   UCX  WARN  object 0xb99b400 was not returned to mpool ucp_requests
[1712564538.924007] [s44n11:1871446:0]          mpool.c:43   UCX  WARN  object 0xb99b5c0 was not returned to mpool ucp_requests
[1712564538.924009] [s44n11:1871446:0]          mpool.c:43   UCX  WARN  object 0xb99b780 was not returned to mpool ucp_requests
[1712564538.924012] [s44n11:1871446:0]          mpool.c:43   UCX  WARN  object 0xb99b940 was not returned to mpool ucp_requests
[1712564538.924014] [s44n11:1871446:0]          mpool.c:43   UCX  WARN  object 0xb99bb00 was not returned to mpool ucp_requests
[1712564538.924016] [s44n11:1871446:0]          mpool.c:43   UCX  WARN  object 0xb99bcc0 was not returned to mpool ucp_requests
[1712564538.924019] [s44n11:1871446:0]          mpool.c:43   UCX  WARN  object 0xb99be80 was not returned to mpool ucp_requests
[1712564538.924022] [s44n11:1871446:0]          mpool.c:43   UCX  WARN  object 0xb99c040 was not returned to mpool ucp_requests
[1712564538.924024] [s44n11:1871446:0]          mpool.c:43   UCX  WARN  object 0xb99c200 was not returned to mpool ucp_requests
[1712564538.924026] [s44n11:1871446:0]          mpool.c:43   UCX  WARN  object 0xb99c3c0 was not returned to mpool ucp_requests
[1712564538.924028] [s44n11:1871446:0]          mpool.c:43   UCX  WARN  object 0xb99c580 was not returned to mpool ucp_requests
[1712564538.924031] [s44n11:1871446:0]          mpool.c:43   UCX  WARN  object 0xb99c740 was not returned to mpool ucp_requests
[1712564538.929198] [s44n11:1871441:0]          mpool.c:43   UCX  WARN  object 0xac3aac0 was not returned to mpool ucp_requests
[1712564538.929211] [s44n11:1871441:0]          mpool.c:43   UCX  WARN  object 0xac3ac80 was not returned to mpool ucp_requests
[1712564538.929216] [s44n11:1871441:0]          mpool.c:43   UCX  WARN  object 0xac3ae40 was not returned to mpool ucp_requests
[1712564538.929223] [s44n11:1871441:0]          mpool.c:43   UCX  WARN  object 0xac3b000 was not returned to mpool ucp_requests
[1712564538.929225] [s44n11:1871441:0]          mpool.c:43   UCX  WARN  object 0xac3b1c0 was not returned to mpool ucp_requests
[1712564538.929228] [s44n11:1871441:0]          mpool.c:43   UCX  WARN  object 0xac3b380 was not returned to mpool ucp_requests
[1712564538.929230] [s44n11:1871441:0]          mpool.c:43   UCX  WARN  object 0xac3b540 was not returned to mpool ucp_requests
[1712564538.929232] [s44n11:1871441:0]          mpool.c:43   UCX  WARN  object 0xac3b700 was not returned to mpool ucp_requests
[1712564538.929234] [s44n11:1871441:0]          mpool.c:43   UCX  WARN  object 0xac3b8c0 was not returned to mpool ucp_requests
[1712564538.929237] [s44n11:1871441:0]          mpool.c:43   UCX  WARN  object 0xac3ba80 was not returned to mpool ucp_requests
[1712564538.929239] [s44n11:1871441:0]          mpool.c:43   UCX  WARN  object 0xac3bc40 was not returned to mpool ucp_requests
[1712564538.929241] [s44n11:1871441:0]          mpool.c:43   UCX  WARN  object 0xac3be00 was not returned to mpool ucp_requests
[1712564538.929243] [s44n11:1871441:0]          mpool.c:43   UCX  WARN  object 0xac3bfc0 was not returned to mpool ucp_requests
[1712564538.929246] [s44n11:1871441:0]          mpool.c:43   UCX  WARN  object 0xac3c180 was not returned to mpool ucp_requests
[1712564538.929248] [s44n11:1871441:0]          mpool.c:43   UCX  WARN  object 0xac3c340 was not returned to mpool ucp_requests
[1712564538.929251] [s44n11:1871441:0]          mpool.c:43   UCX  WARN  object 0xac3c500 was not returned to mpool ucp_requests
[1712564538.929254] [s44n11:1871441:0]          mpool.c:43   UCX  WARN  object 0xac3c6c0 was not returned to mpool ucp_requests
[1712564538.929256] [s44n11:1871441:0]          mpool.c:43   UCX  WARN  object 0xac3c880 was not returned to mpool ucp_requests
[1712564538.929258] [s44n11:1871441:0]          mpool.c:43   UCX  WARN  object 0xac3ca40 was not returned to mpool ucp_requests
[1712564538.929293] [s44n11:1871448:0]          mpool.c:43   UCX  WARN  object 0xbf983c0 was not returned to mpool ucp_requests
[1712564538.929305] [s44n11:1871448:0]          mpool.c:43   UCX  WARN  object 0xbf98580 was not returned to mpool ucp_requests
[1712564538.929309] [s44n11:1871448:0]          mpool.c:43   UCX  WARN  object 0xbf98740 was not returned to mpool ucp_requests
[1712564538.929311] [s44n11:1871448:0]          mpool.c:43   UCX  WARN  object 0xbf98900 was not returned to mpool ucp_requests
[1712564538.929314] [s44n11:1871448:0]          mpool.c:43   UCX  WARN  object 0xbf98ac0 was not returned to mpool ucp_requests
[1712564538.929316] [s44n11:1871448:0]          mpool.c:43   UCX  WARN  object 0xbf98c80 was not returned to mpool ucp_requests
[1712564538.929319] [s44n11:1871448:0]          mpool.c:43   UCX  WARN  object 0xbf98e40 was not returned to mpool ucp_requests
[1712564538.929322] [s44n11:1871448:0]          mpool.c:43   UCX  WARN  object 0xbf99000 was not returned to mpool ucp_requests
[1712564538.929325] [s44n11:1871448:0]          mpool.c:43   UCX  WARN  object 0xbf991c0 was not returned to mpool ucp_requests
[1712564538.929328] [s44n11:1871448:0]          mpool.c:43   UCX  WARN  object 0xbf99380 was not returned to mpool ucp_requests
[1712564538.929331] [s44n11:1871448:0]          mpool.c:43   UCX  WARN  object 0xbf99540 was not returned to mpool ucp_requests
[1712564538.929333] [s44n11:1871448:0]          mpool.c:43   UCX  WARN  object 0xbf99700 was not returned to mpool ucp_requests
[1712564538.929336] [s44n11:1871448:0]          mpool.c:43   UCX  WARN  object 0xbf998c0 was not returned to mpool ucp_requests
[1712564538.929338] [s44n11:1871448:0]          mpool.c:43   UCX  WARN  object 0xbf99a80 was not returned to mpool ucp_requests
[1712564538.929342] [s44n11:1871448:0]          mpool.c:43   UCX  WARN  object 0xbf99c40 was not returned to mpool ucp_requests
[1712564538.929345] [s44n11:1871448:0]          mpool.c:43   UCX  WARN  object 0xbf99e00 was not returned to mpool ucp_requests
[1712564538.929347] [s44n11:1871448:0]          mpool.c:43   UCX  WARN  object 0xbf99fc0 was not returned to mpool ucp_requests
[1712564538.929350] [s44n11:1871448:0]          mpool.c:43   UCX  WARN  object 0xbf9a180 was not returned to mpool ucp_requests
[1712564538.929353] [s44n11:1871448:0]          mpool.c:43   UCX  WARN  object 0xbf9a340 was not returned to mpool ucp_requests
[1712564538.929355] [s44n11:1871448:0]          mpool.c:43   UCX  WARN  object 0xbf9a500 was not returned to mpool ucp_requests
[1712564538.929350] [s44n11:1871443:0]          mpool.c:43   UCX  WARN  object 0xb0aa880 was not returned to mpool ucp_requests
[1712564538.929362] [s44n11:1871443:0]          mpool.c:43   UCX  WARN  object 0xb0aaa40 was not returned to mpool ucp_requests
[1712564538.929366] [s44n11:1871443:0]          mpool.c:43   UCX  WARN  object 0xb0aac00 was not returned to mpool ucp_requests
[1712564538.929370] [s44n11:1871443:0]          mpool.c:43   UCX  WARN  object 0xb0aadc0 was not returned to mpool ucp_requests
[1712564538.929373] [s44n11:1871443:0]          mpool.c:43   UCX  WARN  object 0xb0aaf80 was not returned to mpool ucp_requests
[1712564538.929375] [s44n11:1871443:0]          mpool.c:43   UCX  WARN  object 0xb0ab140 was not returned to mpool ucp_requests
[1712564538.929379] [s44n11:1871443:0]          mpool.c:43   UCX  WARN  object 0xb0ab300 was not returned to mpool ucp_requests
[1712564538.929386] [s44n11:1871443:0]          mpool.c:43   UCX  WARN  object 0xb0ab4c0 was not returned to mpool ucp_requests
[1712564538.929389] [s44n11:1871443:0]          mpool.c:43   UCX  WARN  object 0xb0ab680 was not returned to mpool ucp_requests
[1712564538.929391] [s44n11:1871443:0]          mpool.c:43   UCX  WARN  object 0xb0ab840 was not returned to mpool ucp_requests
[1712564538.929394] [s44n11:1871443:0]          mpool.c:43   UCX  WARN  object 0xb0aba00 was not returned to mpool ucp_requests
[1712564538.929397] [s44n11:1871443:0]          mpool.c:43   UCX  WARN  object 0xb0abbc0 was not returned to mpool ucp_requests
[1712564538.929400] [s44n11:1871443:0]          mpool.c:43   UCX  WARN  object 0xb0abd80 was not returned to mpool ucp_requests
[1712564538.929402] [s44n11:1871443:0]          mpool.c:43   UCX  WARN  object 0xb0abf40 was not returned to mpool ucp_requests
[1712564538.929405] [s44n11:1871443:0]          mpool.c:43   UCX  WARN  object 0xb0ac100 was not returned to mpool ucp_requests
[1712564538.929407] [s44n11:1871443:0]          mpool.c:43   UCX  WARN  object 0xb0ac2c0 was not returned to mpool ucp_requests
[1712564538.929411] [s44n11:1871443:0]          mpool.c:43   UCX  WARN  object 0xb0ac480 was not returned to mpool ucp_requests
[1712564538.929414] [s44n11:1871443:0]          mpool.c:43   UCX  WARN  object 0xb0ac640 was not returned to mpool ucp_requests
[1712564538.929416] [s44n11:1871443:0]          mpool.c:43   UCX  WARN  object 0xb0ac800 was not returned to mpool ucp_requests
[1712564538.929669] [s44n11:1871444:0]          mpool.c:43   UCX  WARN  object 0xbb64580 was not returned to mpool ucp_requests
[1712564538.929680] [s44n11:1871444:0]          mpool.c:43   UCX  WARN  object 0xbb64740 was not returned to mpool ucp_requests
[1712564538.929684] [s44n11:1871444:0]          mpool.c:43   UCX  WARN  object 0xbb64900 was not returned to mpool ucp_requests
[1712564538.929687] [s44n11:1871444:0]          mpool.c:43   UCX  WARN  object 0xbb64ac0 was not returned to mpool ucp_requests
[1712564538.929689] [s44n11:1871444:0]          mpool.c:43   UCX  WARN  object 0xbb64c80 was not returned to mpool ucp_requests
[1712564538.929692] [s44n11:1871444:0]          mpool.c:43   UCX  WARN  object 0xbb64e40 was not returned to mpool ucp_requests
[1712564538.929695] [s44n11:1871444:0]          mpool.c:43   UCX  WARN  object 0xbb65000 was not returned to mpool ucp_requests
[1712564538.929697] [s44n11:1871444:0]          mpool.c:43   UCX  WARN  object 0xbb651c0 was not returned to mpool ucp_requests
[1712564538.929700] [s44n11:1871444:0]          mpool.c:43   UCX  WARN  object 0xbb65380 was not returned to mpool ucp_requests
[1712564538.929703] [s44n11:1871444:0]          mpool.c:43   UCX  WARN  object 0xbb65540 was not returned to mpool ucp_requests
[1712564538.929705] [s44n11:1871444:0]          mpool.c:43   UCX  WARN  object 0xbb65700 was not returned to mpool ucp_requests
[1712564538.929708] [s44n11:1871444:0]          mpool.c:43   UCX  WARN  object 0xbb658c0 was not returned to mpool ucp_requests
[1712564538.929711] [s44n11:1871444:0]          mpool.c:43   UCX  WARN  object 0xbb65a80 was not returned to mpool ucp_requests
[1712564538.929714] [s44n11:1871444:0]          mpool.c:43   UCX  WARN  object 0xbb65c40 was not returned to mpool ucp_requests
[1712564538.929717] [s44n11:1871444:0]          mpool.c:43   UCX  WARN  object 0xbb65e00 was not returned to mpool ucp_requests
[1712564538.929719] [s44n11:1871444:0]          mpool.c:43   UCX  WARN  object 0xbb65fc0 was not returned to mpool ucp_requests
[1712564538.929722] [s44n11:1871444:0]          mpool.c:43   UCX  WARN  object 0xbb66180 was not returned to mpool ucp_requests
[1712564538.929725] [s44n11:1871444:0]          mpool.c:43   UCX  WARN  object 0xbb66340 was not returned to mpool ucp_requests
[1712564538.929727] [s44n11:1871444:0]          mpool.c:43   UCX  WARN  object 0xbb66500 was not returned to mpool ucp_requests
[1712564538.930126] [s44n11:1871445:0]          mpool.c:43   UCX  WARN  object 0xa5b67c0 was not returned to mpool ucp_requests
[1712564538.930137] [s44n11:1871445:0]          mpool.c:43   UCX  WARN  object 0xa5b6980 was not returned to mpool ucp_requests
[1712564538.930141] [s44n11:1871445:0]          mpool.c:43   UCX  WARN  object 0xa5b6b40 was not returned to mpool ucp_requests
[1712564538.930145] [s44n11:1871445:0]          mpool.c:43   UCX  WARN  object 0xa5b6d00 was not returned to mpool ucp_requests
[1712564538.930148] [s44n11:1871445:0]          mpool.c:43   UCX  WARN  object 0xa5b6ec0 was not returned to mpool ucp_requests
[1712564538.930151] [s44n11:1871445:0]          mpool.c:43   UCX  WARN  object 0xa5b7080 was not returned to mpool ucp_requests
[1712564538.930154] [s44n11:1871445:0]          mpool.c:43   UCX  WARN  object 0xa5b7240 was not returned to mpool ucp_requests
[1712564538.930157] [s44n11:1871445:0]          mpool.c:43   UCX  WARN  object 0xa5b7400 was not returned to mpool ucp_requests
[1712564538.930160] [s44n11:1871445:0]          mpool.c:43   UCX  WARN  object 0xa5b75c0 was not returned to mpool ucp_requests
[1712564538.930163] [s44n11:1871445:0]          mpool.c:43   UCX  WARN  object 0xa5b7780 was not returned to mpool ucp_requests
[1712564538.930166] [s44n11:1871445:0]          mpool.c:43   UCX  WARN  object 0xa5b7940 was not returned to mpool ucp_requests
[1712564538.930169] [s44n11:1871445:0]          mpool.c:43   UCX  WARN  object 0xa5b7b00 was not returned to mpool ucp_requests
[1712564538.930172] [s44n11:1871445:0]          mpool.c:43   UCX  WARN  object 0xa5b7cc0 was not returned to mpool ucp_requests
[1712564538.930168] [s44n11:1871439:0]          mpool.c:43   UCX  WARN  object 0xc119680 was not returned to mpool ucp_requests
[1712564538.930181] [s44n11:1871439:0]          mpool.c:43   UCX  WARN  object 0xc119840 was not returned to mpool ucp_requests
[1712564538.930180] [s44n11:1871445:0]          mpool.c:43   UCX  WARN  object 0xa5b7e80 was not returned to mpool ucp_requests
[1712564538.930183] [s44n11:1871445:0]          mpool.c:43   UCX  WARN  object 0xa5b8040 was not returned to mpool ucp_requests
[1712564538.930185] [s44n11:1871439:0]          mpool.c:43   UCX  WARN  object 0xc119a00 was not returned to mpool ucp_requests
[1712564538.930198] [s44n11:1871439:0]          mpool.c:43   UCX  WARN  object 0xc119bc0 was not returned to mpool ucp_requests
[1712564538.930185] [s44n11:1871445:0]          mpool.c:43   UCX  WARN  object 0xa5b8200 was not returned to mpool ucp_requests
[1712564538.930198] [s44n11:1871445:0]          mpool.c:43   UCX  WARN  object 0xa5b83c0 was not returned to mpool ucp_requests
[1712564538.930200] [s44n11:1871445:0]          mpool.c:43   UCX  WARN  object 0xa5b8580 was not returned to mpool ucp_requests
[1712564538.930203] [s44n11:1871445:0]          mpool.c:43   UCX  WARN  object 0xa5b8740 was not returned to mpool ucp_requests
[1712564538.930200] [s44n11:1871439:0]          mpool.c:43   UCX  WARN  object 0xc119d80 was not returned to mpool ucp_requests
[1712564538.930203] [s44n11:1871439:0]          mpool.c:43   UCX  WARN  object 0xc119f40 was not returned to mpool ucp_requests
[1712564538.930205] [s44n11:1871439:0]          mpool.c:43   UCX  WARN  object 0xc11a100 was not returned to mpool ucp_requests
[1712564538.930207] [s44n11:1871439:0]          mpool.c:43   UCX  WARN  object 0xc11a2c0 was not returned to mpool ucp_requests
[1712564538.930210] [s44n11:1871439:0]          mpool.c:43   UCX  WARN  object 0xc11a480 was not returned to mpool ucp_requests
[1712564538.930212] [s44n11:1871439:0]          mpool.c:43   UCX  WARN  object 0xc11a640 was not returned to mpool ucp_requests
[1712564538.930215] [s44n11:1871439:0]          mpool.c:43   UCX  WARN  object 0xc11a800 was not returned to mpool ucp_requests
[1712564538.930217] [s44n11:1871439:0]          mpool.c:43   UCX  WARN  object 0xc11a9c0 was not returned to mpool ucp_requests
[1712564538.930219] [s44n11:1871439:0]          mpool.c:43   UCX  WARN  object 0xc11ab80 was not returned to mpool ucp_requests


           ************************************************************
           *        Program running with 8 parallel MPI-processes     *
           *              working on a common directory               *
           ************************************************************
-------------------------------------------------------------------------------
                                 ORCA SCF
-------------------------------------------------------------------------------

------------
SCF SETTINGS
------------
Hamiltonian:
 Ab initio Hamiltonian  Method          .... Hartree-Fock(GTOs)


General Settings:
 Integral files         IntName         .... 1ip1sa-00101_2_837
 Hartree-Fock type      HFTyp           .... RHF
 Total Charge           Charge          ....    0
 Multiplicity           Mult            ....    1
 Number of Electrons    NEL             ....  140
 Basis Dimension        Dim             .... 1080
 Nuclear Repulsion      ENuc            ....   1531.8243926853 Eh

Convergence Acceleration:
 DIIS                   CNVDIIS         .... on
   Start iteration      DIISMaxIt       ....    12
   Startup error        DIISStart       ....  0.200000
   # of expansion vecs  DIISMaxEq       ....     5
   Bias factor          DIISBfac        ....   1.050
   Max. coefficient     DIISMaxC        ....  10.000
 Trust-Rad. Augm. Hess. CNVTRAH         .... auto
   Auto Start mean grad. ratio tolernc. ....  1.125000
   Auto Start start iteration           ....    20
   Auto Start num. interpolation iter.  ....    10
   Max. Number of Micro iterations      ....    16
   Max. Number of Macro iterations      .... Maxiter - #DIIS iter
   Number of Davidson start vectors     ....     2
   Converg. threshold I  (grad. norm)   ....   1.000e-05
   Converg. threshold II (energy diff.) ....   1.000e-08
   Grad. Scal. Fac. for Micro threshold ....   0.100
   Minimum threshold for Micro iter.    ....   0.010
   NR start threshold (gradient norm)   ....   0.001
   Initial trust radius                 ....   0.400
   Minimum AH scaling param. (alpha)    ....   1.000
   Maximum AH scaling param. (alpha)    .... 1000.000
   Orbital update algorithm             .... Taylor
   White noise on init. David. guess    .... on
   Maximum white noise                  ....   0.010
   Quad. conv. algorithm                .... NR
 SOSCF                  CNVSOSCF        .... on
   Start iteration      SOSCFMaxIt      ....   150
   Startup grad/error   SOSCFStart      ....  0.003300
 Level Shifting         CNVShift        .... on
   Level shift para.    LevelShift      ....    0.2500
   Turn off err/grad.   ShiftErr        ....    0.0010
 Zerner damping         CNVZerner       .... off
 Static damping         CNVDamp         .... on
   Fraction old density DampFac         ....    0.7000
   Max. Damping (<1)    DampMax         ....    0.9800
   Min. Damping (>=0)   DampMin         ....    0.0000
   Turn off err/grad.   DampErr         ....    0.1000
 Fernandez-Rico         CNVRico         .... off

SCF Procedure:
 Maximum # iterations   MaxIter         ....   125
 SCF integral mode      SCFMode         .... Direct
   Integral package                     .... SHARK and LIBINT hybrid scheme
 Reset frequency        DirectResetFreq ....    20
 Integral Threshold     Thresh          ....  2.500e-11 Eh
 Primitive CutOff       TCut            ....  2.500e-12 Eh

Convergence Tolerance:
 Convergence Check Mode ConvCheckMode   .... Total+1el-Energy
 Convergence forced     ConvForced      .... 1
 Energy Change          TolE            ....  1.000e-08 Eh
 1-El. energy change                    ....  1.000e-05 Eh
 Orbital Gradient       TolG            ....  1.000e-05
 Orbital Rotation angle TolX            ....  1.000e-05
 DIIS Error             TolErr          ....  5.000e-07


Diagonalization of the overlap matrix:
Smallest eigenvalue                        ... 7.914e-06
Time for diagonalization                   ...    0.143 sec
Threshold for overlap eigenvalues          ... 1.000e-08
Number of eigenvalues below threshold      ... 0
Time for construction of square roots      ...    0.098 sec
Total time needed                          ...    0.251 sec

Time for model grid setup =    0.193 sec

------------------------------
INITIAL GUESS: MODEL POTENTIAL
------------------------------
Loading Hartree-Fock densities                     ... done
  calling /comm/groupstacks/chemistry/apps/orca/5.0.4/orca 1ip1sa-00101_2_837_atom53.inp > 1ip1sa-00101_2_837_atom53.out in order to generate an atomic fitting density for atom 0 (I  with ECP) on-the-fly... 
    atom 0 (I ), assumed electronic state with S=2: 1s2 2s2 2p6 3s2 3p6 4s2 3d10 4p6 5s2 4d10 5p5           ... done
Calculating cut-offs                               ... done
Initializing the effective Hamiltonian             ... done
Setting up the integral package (SHARK)            ... done
Starting the Coulomb interaction                   ... done (   0.9 sec)
Reading the grid                                   ... done
Mapping shells                                     ... done
Starting the XC term evaluation                    ... done (   0.4 sec)
Transforming the Hamiltonian                       ... done (   0.1 sec)
Diagonalizing the Hamiltonian                      ... done (   0.2 sec)
Back transforming the eigenvectors                 ... done (   0.0 sec)
Now organizing SCF variables                       ... done
                      ------------------
                      INITIAL GUESS DONE (   3.1 sec)
                      ------------------
--------------
SCF ITERATIONS
--------------
ITER       Energy         Delta-E        Max-DP      RMS-DP      [F,P]     Damp
               ***  Starting incremental Fock matrix formation  ***
  0  -1660.6174592035   0.000000000000 0.26891617  0.00133519  0.4084455 0.7000
  1  -1661.0265068877  -0.409047684216 0.17967878  0.00095455  0.2260301 0.7000
                               ***Turning on DIIS***
  2  -1661.2327562929  -0.206249405232 0.12377507  0.00065350  0.1290255 0.7000
  3  -1661.7320289951  -0.499272702147 0.29149381  0.00149346  0.0766299 0.0000
  4  -1661.6415281150   0.090500880056 0.02901765  0.00010706  0.0134537 0.0000
  5  -1661.6531444046  -0.011616289553 0.01889202  0.00006645  0.0070098 0.0000
  6  -1661.6050354407   0.048108963879 0.00539517  0.00003468  0.0061374 0.0000
                      *** Initiating the SOSCF procedure ***
                           *** Shutting down DIIS ***
                      *** Re-Reading the Fockian *** 
                      *** Removing any level shift *** 
ITER      Energy       Delta-E        Grad      Rot      Max-DP    RMS-DP
  7  -1661.65347999  -0.0484445487  0.003079  0.003079  0.004119  0.000023
               *** Restarting incremental Fock matrix formation ***
  8  -1661.66353089  -0.0100508971  0.001007  0.001867  0.000951  0.000010
  9  -1661.66358864  -0.0000577519  0.000558  0.002521  0.001614  0.000015
 10  -1661.66361919  -0.0000305548  0.000168  0.000312  0.000572  0.000003
 11  -1661.66362044  -0.0000012462  0.000134  0.000195  0.000187  0.000001
 12  -1661.66362121  -0.0000007755  0.000016  0.000036  0.000044  0.000000
 13  -1661.66362123  -0.0000000193  0.000010  0.000019  0.000020  0.000000
 14  -1661.66362123   0.0000000077  0.000004  0.000012  0.000075  0.000000
                  ***Gradient check signals convergence***
              ***Rediagonalizing the Fockian in SOSCF/NRSCF***

               *****************************************************
               *                     SUCCESS                       *
               *           SCF CONVERGED AFTER  15 CYCLES          *
               *****************************************************


----------------
TOTAL SCF ENERGY
----------------

Total Energy       :        -1661.66362121 Eh          -45216.16588 eV

Components:
Nuclear Repulsion  :         1531.82439269 Eh           41683.06085 eV
Electronic Energy  :        -3193.48801389 Eh          -86899.22673 eV
One Electron Energy:        -5556.47530440 Eh         -151199.37986 eV
Two Electron Energy:         2362.98729051 Eh           64300.15313 eV

Virial components:
Potential Energy   :        -2955.50430290 Eh          -80423.36073 eV
Kinetic Energy     :         1293.84068169 Eh           35207.19485 eV
Virial Ratio       :            2.28428766


---------------
SCF CONVERGENCE
---------------

  Last Energy change         ...    2.0392e-08  Tolerance :   1.0000e-08
  Last MAX-Density change    ...    4.9915e-05  Tolerance :   1.0000e-07
  Last RMS-Density change    ...    4.4984e-07  Tolerance :   5.0000e-09
  Last Orbital Gradient      ...    2.4694e-06  Tolerance :   1.0000e-05
  Last Orbital Rotation      ...    8.7476e-06  Tolerance :   1.0000e-05

             **** THE GBW FILE WAS UPDATED (1ip1sa-00101_2_837.gbw) ****
             **** DENSITY 1ip1sa-00101_2_837.scfp WAS UPDATED ****
             **** ENERGY FILE WAS UPDATED (1ip1sa-00101_2_837.en.tmp) ****
             **** THE GBW FILE WAS UPDATED (1ip1sa-00101_2_837.gbw) ****
             **** DENSITY 1ip1sa-00101_2_837.scfp WAS UPDATED ****
----------------
ORBITAL ENERGIES
----------------

  NO   OCC          E(Eh)            E(eV) 
   0   2.0000     -92.286479     -2511.2428 
   1   2.0000     -20.677840      -562.6726 
   2   2.0000     -20.648893      -561.8849 
   3   2.0000     -20.648042      -561.8618 
   4   2.0000     -20.617906      -561.0417 
   5   2.0000     -20.616808      -561.0119 
   6   2.0000     -20.616668      -561.0080 
   7   2.0000     -20.605943      -560.7162 
   8   2.0000     -20.605186      -560.6956 
   9   2.0000     -20.590385      -560.2929 
  10   2.0000      -9.243828      -251.5374 
  11   2.0000      -7.956904      -216.5184 
  12   2.0000      -7.956670      -216.5120 
  13   2.0000      -6.930571      -188.5904 
  14   2.0000      -6.930283      -188.5826 
  15   2.0000      -6.929188      -188.5528 
  16   2.0000      -5.788671      -157.5177 
  17   2.0000      -5.788502      -157.5132 
  18   2.0000      -5.781097      -157.3116 
  19   2.0000      -5.780798      -157.3035 
  20   2.0000      -5.777912      -157.2250 
  21   2.0000      -5.777615      -157.2169 
  22   2.0000      -2.522456       -68.6395 
  23   2.0000      -2.521949       -68.6257 
  24   2.0000      -2.518092       -68.5208 
  25   2.0000      -2.517846       -68.5141 
  26   2.0000      -2.512175       -68.3598 
  27   2.0000      -2.511945       -68.3535 
  28   2.0000      -2.509590       -68.2894 
  29   2.0000      -2.509313       -68.2819 
  30   2.0000      -2.505074       -68.1665 
  31   2.0000      -2.504735       -68.1573 
  32   2.0000      -1.580868       -43.0176 
  33   2.0000      -1.458152       -39.6783 
  34   2.0000      -1.444721       -39.3129 
  35   2.0000      -1.419486       -38.6262 
  36   2.0000      -1.404915       -38.2297 
  37   2.0000      -1.403533       -38.1921 
  38   2.0000      -1.363508       -37.1030 
  39   2.0000      -1.325680       -36.0736 
  40   2.0000      -1.325074       -36.0571 
  41   2.0000      -0.981324       -26.7032 
  42   2.0000      -0.940248       -25.5855 
  43   2.0000      -0.917948       -24.9786 
  44   2.0000      -0.835210       -22.7272 
  45   2.0000      -0.794619       -21.6227 
  46   2.0000      -0.746915       -20.3246 
  47   2.0000      -0.736870       -20.0513 
  48   2.0000      -0.720358       -19.6019 
  49   2.0000      -0.701638       -19.0925 
  50   2.0000      -0.686930       -18.6923 
  51   2.0000      -0.651110       -17.7176 
  52   2.0000      -0.644529       -17.5385 
  53   2.0000      -0.638218       -17.3668 
  54   2.0000      -0.629232       -17.1223 
  55   2.0000      -0.616503       -16.7759 
  56   2.0000      -0.592578       -16.1249 
  57   2.0000      -0.590954       -16.0807 
  58   2.0000      -0.587181       -15.9780 
  59   2.0000      -0.568520       -15.4702 
  60   2.0000      -0.562336       -15.3019 
  61   2.0000      -0.545975       -14.8567 
  62   2.0000      -0.542505       -14.7623 
  63   2.0000      -0.536921       -14.6104 
  64   2.0000      -0.527277       -14.3479 
  65   2.0000      -0.525937       -14.3115 
  66   2.0000      -0.522086       -14.2067 
  67   2.0000      -0.515885       -14.0379 
  68   2.0000      -0.488562       -13.2945 
  69   2.0000      -0.486710       -13.2440 
  70   0.0000      -0.036553        -0.9946 
  71   0.0000       0.001831         0.0498 
  72   0.0000       0.013261         0.3608 
  73   0.0000       0.030844         0.8393 
  74   0.0000       0.032822         0.8931 
  75   0.0000       0.041129         1.1192 
  76   0.0000       0.043742         1.1903 
  77   0.0000       0.056500         1.5374 
  78   0.0000       0.058463         1.5908 
  79   0.0000       0.067440         1.8351 
  80   0.0000       0.068675         1.8687 
  81   0.0000       0.074453         2.0260 
  82   0.0000       0.077599         2.1116 
  83   0.0000       0.081505         2.2179 
  84   0.0000       0.095720         2.6047 
  85   0.0000       0.098262         2.6738 
  86   0.0000       0.099916         2.7189 
  87   0.0000       0.114896         3.1265 
  88   0.0000       0.117692         3.2026 
  89   0.0000       0.124752         3.3947 
  90   0.0000       0.135268         3.6808 
  91   0.0000       0.137998         3.7551 
  92   0.0000       0.144304         3.9267 
  93   0.0000       0.148211         4.0330 
  94   0.0000       0.154812         4.2126 
  95   0.0000       0.155364         4.2277 
  96   0.0000       0.168043         4.5727 
  97   0.0000       0.170575         4.6416 
  98   0.0000       0.172468         4.6931 
  99   0.0000       0.174686         4.7535 
 100   0.0000       0.181031         4.9261 
 101   0.0000       0.182720         4.9721 
 102   0.0000       0.183689         4.9984 
 103   0.0000       0.190971         5.1966 
 104   0.0000       0.192775         5.2457 
 105   0.0000       0.200241         5.4488 
 106   0.0000       0.210146         5.7184 
 107   0.0000       0.211800         5.7634 
 108   0.0000       0.213073         5.7980 
 109   0.0000       0.215485         5.8637 
 110   0.0000       0.216558         5.8928 
 111   0.0000       0.219691         5.9781 
 112   0.0000       0.226240         6.1563 
 113   0.0000       0.228588         6.2202 
 114   0.0000       0.235514         6.4087 
 115   0.0000       0.238207         6.4819 
 116   0.0000       0.241618         6.5748 
 117   0.0000       0.242456         6.5976 
 118   0.0000       0.244316         6.6482 
 119   0.0000       0.253805         6.9064 
 120   0.0000       0.255706         6.9581 
 121   0.0000       0.261939         7.1277 
 122   0.0000       0.268020         7.2932 
 123   0.0000       0.270750         7.3675 
 124   0.0000       0.273357         7.4384 
 125   0.0000       0.276859         7.5337 
 126   0.0000       0.288721         7.8565 
 127   0.0000       0.294742         8.0203 
 128   0.0000       0.298545         8.1238 
 129   0.0000       0.303862         8.2685 
 130   0.0000       0.309020         8.4089 
 131   0.0000       0.320068         8.7095 
 132   0.0000       0.325483         8.8569 
 133   0.0000       0.331116         9.0101 
 134   0.0000       0.336309         9.1514 
 135   0.0000       0.341427         9.2907 
 136   0.0000       0.352351         9.5880 
 137   0.0000       0.354968         9.6592 
 138   0.0000       0.359928         9.7941 
 139   0.0000       0.360643         9.8136 
 140   0.0000       0.365300         9.9403 
 141   0.0000       0.368861        10.0372 
 142   0.0000       0.376409        10.2426 
 143   0.0000       0.381141        10.3714 
 144   0.0000       0.387604        10.5472 
 145   0.0000       0.388830        10.5806 
 146   0.0000       0.399660        10.8753 
 147   0.0000       0.406713        11.0672 
 148   0.0000       0.409606        11.1459 
 149   0.0000       0.411255        11.1908 
 150   0.0000       0.411799        11.2056 
 151   0.0000       0.422453        11.4955 
 152   0.0000       0.425421        11.5763 
 153   0.0000       0.430771        11.7219 
 154   0.0000       0.444175        12.0866 
 155   0.0000       0.446421        12.1477 
 156   0.0000       0.452729        12.3194 
 157   0.0000       0.454872        12.3777 
 158   0.0000       0.457976        12.4621 
 159   0.0000       0.459334        12.4991 
 160   0.0000       0.475809        12.9474 
 161   0.0000       0.476919        12.9776 
 162   0.0000       0.480568        13.0769 
 163   0.0000       0.484720        13.1899 
 164   0.0000       0.505208        13.7474 
 165   0.0000       0.508770        13.8443 
 166   0.0000       0.510315        13.8864 
 167   0.0000       0.515070        14.0158 
 168   0.0000       0.518933        14.1209 
 169   0.0000       0.530940        14.4476 
 170   0.0000       0.533193        14.5089 
 171   0.0000       0.538326        14.6486 
 172   0.0000       0.547023        14.8853 
 173   0.0000       0.552993        15.0477 
 174   0.0000       0.556292        15.1375 
 175   0.0000       0.559021        15.2117 
 176   0.0000       0.568906        15.4807 
 177   0.0000       0.575178        15.6514 
 178   0.0000       0.578984        15.7550 
 179   0.0000       0.582731        15.8569 
 180   0.0000       0.587299        15.9812 
 181   0.0000       0.590339        16.0640 
 182   0.0000       0.592817        16.1314 
 183   0.0000       0.599938        16.3252 
 184   0.0000       0.603158        16.4128 
 185   0.0000       0.606556        16.5052 
 186   0.0000       0.610211        16.6047 
 187   0.0000       0.614186        16.7128 
 188   0.0000       0.616901        16.7867 
 189   0.0000       0.621982        16.9250 
 190   0.0000       0.623871        16.9764 
 191   0.0000       0.633336        17.2339 
 192   0.0000       0.638944        17.3865 
 193   0.0000       0.647474        17.6187 
 194   0.0000       0.651006        17.7148 
 195   0.0000       0.653317        17.7776 
 196   0.0000       0.659884        17.9564 
 197   0.0000       0.666353        18.1324 
 198   0.0000       0.670612        18.2483 
 199   0.0000       0.675080        18.3699 
 200   0.0000       0.677807        18.4441 
 201   0.0000       0.684113        18.6157 
 202   0.0000       0.697567        18.9818 
 203   0.0000       0.704632        19.1740 
 204   0.0000       0.710157        19.3244 
 205   0.0000       0.713402        19.4127 
 206   0.0000       0.723870        19.6975 
 207   0.0000       0.728956        19.8359 
 208   0.0000       0.735156        20.0046 
 209   0.0000       0.737025        20.0555 
 210   0.0000       0.744625        20.2623 
 211   0.0000       0.748292        20.3621 
 212   0.0000       0.752637        20.4803 
 213   0.0000       0.754165        20.5219 
 214   0.0000       0.763223        20.7684 
 215   0.0000       0.771613        20.9967 
 216   0.0000       0.775940        21.1144 
 217   0.0000       0.779591        21.2138 
 218   0.0000       0.784682        21.3523 
 219   0.0000       0.791287        21.5320 
 220   0.0000       0.797004        21.6876 
 221   0.0000       0.801211        21.8021 
 222   0.0000       0.807315        21.9682 
 223   0.0000       0.811523        22.0827 
 224   0.0000       0.817463        22.2443 
 225   0.0000       0.823041        22.3961 
 226   0.0000       0.830856        22.6087 
 227   0.0000       0.839412        22.8416 
 228   0.0000       0.844503        22.9801 
 229   0.0000       0.851106        23.1598 
 230   0.0000       0.854541        23.2532 
 231   0.0000       0.858244        23.3540 
 232   0.0000       0.867322        23.6010 
 233   0.0000       0.870070        23.6758 
 234   0.0000       0.875258        23.8170 
 235   0.0000       0.886174        24.1140 
 236   0.0000       0.898331        24.4448 
 237   0.0000       0.902773        24.5657 
 238   0.0000       0.913398        24.8548 
 239   0.0000       0.914838        24.8940 
 240   0.0000       0.923789        25.1376 
 241   0.0000       0.932154        25.3652 
 242   0.0000       0.936266        25.4771 
 243   0.0000       0.939779        25.5727 
 244   0.0000       0.942138        25.6369 
 245   0.0000       0.944965        25.7138 
 246   0.0000       0.953872        25.9562 
 247   0.0000       0.958345        26.0779 
 248   0.0000       0.966817        26.3084 
 249   0.0000       0.976893        26.5826 
 250   0.0000       0.990209        26.9450 
 251   0.0000       0.992553        27.0087 
 252   0.0000       1.002635        27.2831 
 253   0.0000       1.007852        27.4250 
 254   0.0000       1.017780        27.6952 
 255   0.0000       1.022661        27.8280 
 256   0.0000       1.026273        27.9263 
 257   0.0000       1.036978        28.2176 
 258   0.0000       1.043926        28.4067 
 259   0.0000       1.047266        28.4976 
 260   0.0000       1.055159        28.7123 
 261   0.0000       1.058139        28.7934 
 262   0.0000       1.065085        28.9824 
 263   0.0000       1.066677        29.0258 
 264   0.0000       1.072333        29.1797 
 265   0.0000       1.075143        29.2561 
 266   0.0000       1.084013        29.4975 
 267   0.0000       1.093874        29.7658 
 268   0.0000       1.108253        30.1571 
 269   0.0000       1.112081        30.2613 
 270   0.0000       1.116673        30.3862 
 271   0.0000       1.118937        30.4478 
 272   0.0000       1.125235        30.6192 
 273   0.0000       1.130254        30.7558 
 274   0.0000       1.135969        30.9113 
 275   0.0000       1.142993        31.1024 
 276   0.0000       1.146667        31.2024 
 277   0.0000       1.152961        31.3737 
 278   0.0000       1.156966        31.4826 
 279   0.0000       1.164857        31.6974 
 280   0.0000       1.176764        32.0214 
 281   0.0000       1.181298        32.1447 
 282   0.0000       1.186478        32.2857 
 283   0.0000       1.188187        32.3322 
 284   0.0000       1.194938        32.5159 
 285   0.0000       1.199634        32.6437 
 286   0.0000       1.207352        32.8537 
 287   0.0000       1.210575        32.9414 
 288   0.0000       1.219530        33.1851 
 289   0.0000       1.228880        33.4395 
 290   0.0000       1.232952        33.5503 
 291   0.0000       1.241621        33.7862 
 292   0.0000       1.248142        33.9637 
 293   0.0000       1.251746        34.0617 
 294   0.0000       1.259477        34.2721 
 295   0.0000       1.270878        34.5824 
 296   0.0000       1.275051        34.6959 
 297   0.0000       1.280953        34.8565 
 298   0.0000       1.282035        34.8859 
 299   0.0000       1.290206        35.1083 
 300   0.0000       1.293814        35.2065 
 301   0.0000       1.298369        35.3304 
 302   0.0000       1.303455        35.4688 
 303   0.0000       1.313382        35.7389 
 304   0.0000       1.324440        36.0398 
 305   0.0000       1.338276        36.4163 
 306   0.0000       1.343571        36.5604 
 307   0.0000       1.348135        36.6846 
 308   0.0000       1.355532        36.8859 
 309   0.0000       1.365797        37.1652 
 310   0.0000       1.377438        37.4820 
 311   0.0000       1.390221        37.8298 
 312   0.0000       1.393140        37.9093 
 313   0.0000       1.395108        37.9628 
 314   0.0000       1.403544        38.1924 
 315   0.0000       1.406690        38.2780 
 316   0.0000       1.419732        38.6329 
 317   0.0000       1.435949        39.0742 
 318   0.0000       1.442030        39.2396 
 319   0.0000       1.448579        39.4178 
 320   0.0000       1.451267        39.4910 
 321   0.0000       1.458994        39.7012 
 322   0.0000       1.469887        39.9976 
 323   0.0000       1.473938        40.1079 
 324   0.0000       1.480960        40.2990 
 325   0.0000       1.487831        40.4859 
 326   0.0000       1.500627        40.8341 
 327   0.0000       1.504633        40.9432 
 328   0.0000       1.511389        41.1270 
 329   0.0000       1.519130        41.3376 
 330   0.0000       1.524290        41.4780 
 331   0.0000       1.530230        41.6397 
 332   0.0000       1.532249        41.6946 
 333   0.0000       1.541206        41.9384 
 334   0.0000       1.546197        42.0741 
 335   0.0000       1.552943        42.2577 
 336   0.0000       1.560844        42.4727 
 337   0.0000       1.567324        42.6491 
 338   0.0000       1.572408        42.7874 
 339   0.0000       1.578978        42.9662 
 340   0.0000       1.583654        43.0934 
 341   0.0000       1.586801        43.1791 
 342   0.0000       1.596749        43.4497 
 343   0.0000       1.598118        43.4870 
 344   0.0000       1.604435        43.6589 
 345   0.0000       1.609068        43.7850 
 346   0.0000       1.611214        43.8434 
 347   0.0000       1.622909        44.1616 
 348   0.0000       1.624363        44.2012 
 349   0.0000       1.631455        44.3942 
 350   0.0000       1.637286        44.5528 
 351   0.0000       1.641721        44.6735 
 352   0.0000       1.648537        44.8590 
 353   0.0000       1.658273        45.1239 
 354   0.0000       1.667236        45.3678 
 355   0.0000       1.679825        45.7104 
 356   0.0000       1.683813        45.8189 
 357   0.0000       1.685489        45.8645 
 358   0.0000       1.690385        45.9977 
 359   0.0000       1.696767        46.1714 
 360   0.0000       1.714668        46.6585 
 361   0.0000       1.717469        46.7347 
 362   0.0000       1.726706        46.9861 
 363   0.0000       1.728959        47.0474 
 364   0.0000       1.731480        47.1160 
 365   0.0000       1.736482        47.2521 
 366   0.0000       1.745101        47.4866 
 367   0.0000       1.754622        47.7457 
 368   0.0000       1.759645        47.8824 
 369   0.0000       1.767375        48.0927 
 370   0.0000       1.776045        48.3286 
 371   0.0000       1.781932        48.4888 
 372   0.0000       1.792309        48.7712 
 373   0.0000       1.797035        48.8998 
 374   0.0000       1.800454        48.9929 
 375   0.0000       1.804871        49.1130 
 376   0.0000       1.811465        49.2925 
 377   0.0000       1.818671        49.4886 
 378   0.0000       1.823214        49.6122 
 379   0.0000       1.826411        49.6992 
 380   0.0000       1.830249        49.8036 
 381   0.0000       1.833225        49.8846 
 382   0.0000       1.837207        49.9930 
 383   0.0000       1.848674        50.3050 
 384   0.0000       1.853227        50.4289 
 385   0.0000       1.859284        50.5937 
 386   0.0000       1.864272        50.7294 
 387   0.0000       1.869703        50.8772 
 388   0.0000       1.876159        51.0529 
 389   0.0000       1.883747        51.2594 
 390   0.0000       1.890211        51.4352 
 391   0.0000       1.895678        51.5840 
 392   0.0000       1.903559        51.7985 
 393   0.0000       1.907275        51.8996 
 394   0.0000       1.914330        52.0916 
 395   0.0000       1.925404        52.3929 
 396   0.0000       1.927733        52.4563 
 397   0.0000       1.932315        52.5810 
 398   0.0000       1.939331        52.7719 
 399   0.0000       1.948562        53.0231 
 400   0.0000       1.952314        53.1252 
 401   0.0000       1.968579        53.5678 
 402   0.0000       1.985199        54.0200 
 403   0.0000       1.989541        54.1382 
 404   0.0000       2.001980        54.4766 
 405   0.0000       2.006134        54.5897 
 406   0.0000       2.009772        54.6887 
 407   0.0000       2.011211        54.7278 
 408   0.0000       2.023692        55.0675 
 409   0.0000       2.029202        55.2174 
 410   0.0000       2.037377        55.4398 
 411   0.0000       2.045670        55.6655 
 412   0.0000       2.057390        55.9844 
 413   0.0000       2.063650        56.1548 
 414   0.0000       2.070700        56.3466 
 415   0.0000       2.070933        56.3530 
 416   0.0000       2.081380        56.6372 
 417   0.0000       2.089295        56.8526 
 418   0.0000       2.097949        57.0881 
 419   0.0000       2.104837        57.2755 
 420   0.0000       2.110938        57.4416 
 421   0.0000       2.115499        57.5656 
 422   0.0000       2.126600        57.8677 
 423   0.0000       2.131481        58.0006 
 424   0.0000       2.137511        58.1646 
 425   0.0000       2.144053        58.3427 
 426   0.0000       2.150826        58.5270 
 427   0.0000       2.160392        58.7872 
 428   0.0000       2.165091        58.9151 
 429   0.0000       2.181416        59.3593 
 430   0.0000       2.189174        59.5705 
 431   0.0000       2.198983        59.8374 
 432   0.0000       2.207344        60.0649 
 433   0.0000       2.215190        60.2784 
 434   0.0000       2.226500        60.5861 
 435   0.0000       2.232407        60.7469 
 436   0.0000       2.233850        60.7861 
 437   0.0000       2.238181        60.9040 
 438   0.0000       2.252406        61.2911 
 439   0.0000       2.259887        61.4947 
 440   0.0000       2.273145        61.8554 
 441   0.0000       2.278213        61.9933 
 442   0.0000       2.290493        62.3275 
 443   0.0000       2.299258        62.5660 
 444   0.0000       2.305419        62.7336 
 445   0.0000       2.306779        62.7707 
 446   0.0000       2.314476        62.9801 
 447   0.0000       2.321972        63.1841 
 448   0.0000       2.334859        63.5347 
 449   0.0000       2.341634        63.7191 
 450   0.0000       2.348492        63.9057 
 451   0.0000       2.357390        64.1478 
 452   0.0000       2.366575        64.3978 
 453   0.0000       2.371141        64.5220 
 454   0.0000       2.377332        64.6905 
 455   0.0000       2.383535        64.8593 
 456   0.0000       2.388196        64.9861 
 457   0.0000       2.405548        65.4583 
 458   0.0000       2.409820        65.5745 
 459   0.0000       2.415288        65.7233 
 460   0.0000       2.428412        66.0804 
 461   0.0000       2.432728        66.1979 
 462   0.0000       2.439782        66.3898 
 463   0.0000       2.446780        66.5803 
 464   0.0000       2.455415        66.8152 
 465   0.0000       2.459248        66.9195 
 466   0.0000       2.464697        67.0678 
 467   0.0000       2.481379        67.5218 
 468   0.0000       2.487021        67.6753 
 469   0.0000       2.497269        67.9542 
 470   0.0000       2.499624        68.0182 
 471   0.0000       2.509492        68.2868 
 472   0.0000       2.522870        68.6508 
 473   0.0000       2.531016        68.8724 
 474   0.0000       2.541063        69.1458 
 475   0.0000       2.553900        69.4952 
 476   0.0000       2.564078        69.7721 
 477   0.0000       2.570584        69.9491 
 478   0.0000       2.582600        70.2761 
 479   0.0000       2.600292        70.7575 
 480   0.0000       2.602465        70.8167 
 481   0.0000       2.607111        70.9431 
 482   0.0000       2.621542        71.3358 
 483   0.0000       2.638310        71.7921 
 484   0.0000       2.639330        71.8198 
 485   0.0000       2.642668        71.9106 
 486   0.0000       2.651781        72.1586 
 487   0.0000       2.655536        72.2608 
 488   0.0000       2.668939        72.6255 
 489   0.0000       2.677420        72.8563 
 490   0.0000       2.685084        73.0648 
 491   0.0000       2.693505        73.2940 
 492   0.0000       2.695201        73.3402 
 493   0.0000       2.701690        73.5167 
 494   0.0000       2.711618        73.7869 
 495   0.0000       2.722124        74.0728 
 496   0.0000       2.734826        74.4184 
 497   0.0000       2.747790        74.7712 
 498   0.0000       2.756424        75.0061 
 499   0.0000       2.759559        75.0914 
 500   0.0000       2.771424        75.4143 
 501   0.0000       2.780726        75.6674 
 502   0.0000       2.785058        75.7853 
 503   0.0000       2.800059        76.1935 
 504   0.0000       2.800846        76.2149 
 505   0.0000       2.811313        76.4997 
 506   0.0000       2.824431        76.8567 
 507   0.0000       2.832122        77.0660 
 508   0.0000       2.849803        77.5471 
 509   0.0000       2.869341        78.0787 
 510   0.0000       2.883314        78.4590 
 511   0.0000       2.890570        78.6564 
 512   0.0000       2.898629        78.8757 
 513   0.0000       2.911596        79.2286 
 514   0.0000       2.929932        79.7275 
 515   0.0000       2.932669        79.8020 
 516   0.0000       2.952367        80.3380 
 517   0.0000       2.955115        80.4128 
 518   0.0000       2.981976        81.1437 
 519   0.0000       2.997300        81.5607 
 520   0.0000       3.010170        81.9109 
 521   0.0000       3.022048        82.2341 
 522   0.0000       3.036268        82.6211 
 523   0.0000       3.057591        83.2013 
 524   0.0000       3.070512        83.5529 
 525   0.0000       3.095133        84.2228 
 526   0.0000       3.108345        84.5824 
 527   0.0000       3.126479        85.0758 
 528   0.0000       3.140610        85.4603 
 529   0.0000       3.162918        86.0674 
 530   0.0000       3.178469        86.4905 
 531   0.0000       3.213085        87.4325 
 532   0.0000       3.245409        88.3121 
 533   0.0000       3.252809        88.5134 
 534   0.0000       3.275451        89.1295 
 535   0.0000       3.291118        89.5559 
 536   0.0000       3.314968        90.2049 
 537   0.0000       3.325111        90.4809 
 538   0.0000       3.339199        90.8642 
 539   0.0000       3.357281        91.3563 
 540   0.0000       3.363645        91.5294 
 541   0.0000       3.380776        91.9956 
 542   0.0000       3.388232        92.1985 
 543   0.0000       3.405536        92.6694 
 544   0.0000       3.432485        93.4027 
 545   0.0000       3.446479        93.7835 
 546   0.0000       3.457510        94.0836 
 547   0.0000       3.464694        94.2791 
 548   0.0000       3.493463        95.0620 
 549   0.0000       3.499323        95.2214 
 550   0.0000       3.510868        95.5356 
 551   0.0000       3.517084        95.7047 
 552   0.0000       3.534511        96.1789 
 553   0.0000       3.548671        96.5643 
 554   0.0000       3.568191        97.0954 
 555   0.0000       3.587611        97.6239 
 556   0.0000       3.597357        97.8891 
 557   0.0000       3.617726        98.4433 
 558   0.0000       3.633750        98.8794 
 559   0.0000       3.640212        99.0552 
 560   0.0000       3.651690        99.3675 
 561   0.0000       3.667440        99.7961 
 562   0.0000       3.672290        99.9281 
 563   0.0000       3.681534       100.1796 
 564   0.0000       3.705955       100.8442 
 565   0.0000       3.713923       101.0610 
 566   0.0000       3.718509       101.1858 
 567   0.0000       3.723186       101.3131 
 568   0.0000       3.726937       101.4151 
 569   0.0000       3.744189       101.8846 
 570   0.0000       3.746816       101.9560 
 571   0.0000       3.756179       102.2108 
 572   0.0000       3.772198       102.6467 
 573   0.0000       3.779522       102.8460 
 574   0.0000       3.781325       102.8951 
 575   0.0000       3.787911       103.0743 
 576   0.0000       3.800785       103.4246 
 577   0.0000       3.808640       103.6384 
 578   0.0000       3.814516       103.7982 
 579   0.0000       3.830094       104.2221 
 580   0.0000       3.840083       104.4940 
 581   0.0000       3.861629       105.0803 
 582   0.0000       3.865669       105.1902 
 583   0.0000       3.879882       105.5770 
 584   0.0000       3.883228       105.6680 
 585   0.0000       3.888618       105.8147 
 586   0.0000       3.895169       105.9929 
 587   0.0000       3.903134       106.2097 
 588   0.0000       3.907239       106.3214 
 589   0.0000       3.925665       106.8228 
 590   0.0000       3.928094       106.8889 
 591   0.0000       3.947991       107.4303 
 592   0.0000       3.959544       107.7447 
 593   0.0000       3.975450       108.1775 
 594   0.0000       3.981119       108.3318 
 595   0.0000       3.988751       108.5394 
 596   0.0000       3.994996       108.7094 
 597   0.0000       4.011792       109.1664 
 598   0.0000       4.019993       109.3896 
 599   0.0000       4.020735       109.4098 
 600   0.0000       4.029900       109.6592 
 601   0.0000       4.034608       109.7873 
 602   0.0000       4.059743       110.4712 
 603   0.0000       4.062917       110.5576 
 604   0.0000       4.074547       110.8741 
 605   0.0000       4.079207       111.0009 
 606   0.0000       4.090587       111.3105 
 607   0.0000       4.095579       111.4464 
 608   0.0000       4.108129       111.7879 
 609   0.0000       4.115505       111.9886 
 610   0.0000       4.118502       112.0702 
 611   0.0000       4.128331       112.3376 
 612   0.0000       4.139294       112.6359 
 613   0.0000       4.140791       112.6766 
 614   0.0000       4.159517       113.1862 
 615   0.0000       4.167231       113.3961 
 616   0.0000       4.170149       113.4755 
 617   0.0000       4.182337       113.8072 
 618   0.0000       4.183942       113.8508 
 619   0.0000       4.197512       114.2201 
 620   0.0000       4.202706       114.3615 
 621   0.0000       4.207341       114.4876 
 622   0.0000       4.212267       114.6216 
 623   0.0000       4.227768       115.0434 
 624   0.0000       4.234809       115.2350 
 625   0.0000       4.239308       115.3574 
 626   0.0000       4.246662       115.5576 
 627   0.0000       4.261357       115.9574 
 628   0.0000       4.264182       116.0343 
 629   0.0000       4.273090       116.2767 
 630   0.0000       4.278095       116.4129 
 631   0.0000       4.281717       116.5114 
 632   0.0000       4.290215       116.7427 
 633   0.0000       4.299014       116.9821 
 634   0.0000       4.304085       117.1201 
 635   0.0000       4.308526       117.2409 
 636   0.0000       4.315004       117.4172 
 637   0.0000       4.323083       117.6371 
 638   0.0000       4.327889       117.7679 
 639   0.0000       4.339188       118.0753 
 640   0.0000       4.346839       118.2835 
 641   0.0000       4.357182       118.5650 
 642   0.0000       4.360593       118.6578 
 643   0.0000       4.363273       118.7307 
 644   0.0000       4.369236       118.8930 
 645   0.0000       4.371987       118.9678 
 646   0.0000       4.381834       119.2358 
 647   0.0000       4.393035       119.5406 
 648   0.0000       4.397870       119.6721 
 649   0.0000       4.406940       119.9189 
 650   0.0000       4.410061       120.0039 
 651   0.0000       4.415014       120.1386 
 652   0.0000       4.417813       120.2148 
 653   0.0000       4.425171       120.4150 
 654   0.0000       4.436223       120.7158 
 655   0.0000       4.445042       120.9557 
 656   0.0000       4.449151       121.0676 
 657   0.0000       4.455566       121.2421 
 658   0.0000       4.467753       121.5737 
 659   0.0000       4.471849       121.6852 
 660   0.0000       4.474950       121.7696 
 661   0.0000       4.482420       121.9728 
 662   0.0000       4.488409       122.1358 
 663   0.0000       4.491511       122.2202 
 664   0.0000       4.497569       122.3851 
 665   0.0000       4.502221       122.5117 
 666   0.0000       4.512799       122.7995 
 667   0.0000       4.516522       122.9008 
 668   0.0000       4.525359       123.1413 
 669   0.0000       4.532806       123.3439 
 670   0.0000       4.537160       123.4624 
 671   0.0000       4.546453       123.7153 
 672   0.0000       4.549044       123.7858 
 673   0.0000       4.559253       124.0636 
 674   0.0000       4.566640       124.2646 
 675   0.0000       4.578203       124.5792 
 676   0.0000       4.581470       124.6681 
 677   0.0000       4.598430       125.1296 
 678   0.0000       4.607585       125.3788 
 679   0.0000       4.610186       125.4495 
 680   0.0000       4.620461       125.7291 
 681   0.0000       4.626074       125.8819 
 682   0.0000       4.630546       126.0035 
 683   0.0000       4.648168       126.4831 
 684   0.0000       4.648401       126.4894 
 685   0.0000       4.655214       126.6748 
 686   0.0000       4.668561       127.0380 
 687   0.0000       4.674141       127.1898 
 688   0.0000       4.679091       127.3246 
 689   0.0000       4.684959       127.4842 
 690   0.0000       4.694428       127.7419 
 691   0.0000       4.699427       127.8779 
 692   0.0000       4.709101       128.1411 
 693   0.0000       4.716854       128.3521 
 694   0.0000       4.723157       128.5236 
 695   0.0000       4.728633       128.6726 
 696   0.0000       4.737482       128.9134 
 697   0.0000       4.747772       129.1934 
 698   0.0000       4.759591       129.5151 
 699   0.0000       4.763466       129.6205 
 700   0.0000       4.767655       129.7345 
 701   0.0000       4.779969       130.0696 
 702   0.0000       4.785871       130.2302 
 703   0.0000       4.793747       130.4445 
 704   0.0000       4.801975       130.6684 
 705   0.0000       4.805462       130.7633 
 706   0.0000       4.818365       131.1144 
 707   0.0000       4.833005       131.5128 
 708   0.0000       4.843126       131.7882 
 709   0.0000       4.850350       131.9847 
 710   0.0000       4.859945       132.2458 
 711   0.0000       4.873286       132.6088 
 712   0.0000       4.883952       132.8991 
 713   0.0000       4.894082       133.1747 
 714   0.0000       4.898877       133.3052 
 715   0.0000       4.907864       133.5498 
 716   0.0000       4.927329       134.0794 
 717   0.0000       4.932693       134.2254 
 718   0.0000       4.943286       134.5136 
 719   0.0000       4.958247       134.9208 
 720   0.0000       4.977692       135.4499 
 721   0.0000       4.981341       135.5492 
 722   0.0000       4.993429       135.8781 
 723   0.0000       5.004788       136.1872 
 724   0.0000       5.018315       136.5553 
 725   0.0000       5.035803       137.0312 
 726   0.0000       5.045183       137.2864 
 727   0.0000       5.055901       137.5781 
 728   0.0000       5.073205       138.0489 
 729   0.0000       5.092979       138.5870 
 730   0.0000       5.098351       138.7332 
 731   0.0000       5.108010       138.9960 
 732   0.0000       5.126084       139.4878 
 733   0.0000       5.139522       139.8535 
 734   0.0000       5.139781       139.8605 
 735   0.0000       5.162777       140.4863 
 736   0.0000       5.170251       140.6897 
 737   0.0000       5.191115       141.2574 
 738   0.0000       5.196497       141.4039 
 739   0.0000       5.200933       141.5246 
 740   0.0000       5.221392       142.0813 
 741   0.0000       5.240316       142.5962 
 742   0.0000       5.249452       142.8449 
 743   0.0000       5.272068       143.4603 
 744   0.0000       5.291277       143.9830 
 745   0.0000       5.295877       144.1081 
 746   0.0000       5.304771       144.3502 
 747   0.0000       5.316510       144.6696 
 748   0.0000       5.339837       145.3044 
 749   0.0000       5.346738       145.4921 
 750   0.0000       5.363855       145.9579 
 751   0.0000       5.377462       146.3282 
 752   0.0000       5.380735       146.4172 
 753   0.0000       5.388244       146.6216 
 754   0.0000       5.405380       147.0879 
 755   0.0000       5.416735       147.3968 
 756   0.0000       5.426982       147.6757 
 757   0.0000       5.436774       147.9421 
 758   0.0000       5.465269       148.7175 
 759   0.0000       5.479309       149.0996 
 760   0.0000       5.487910       149.3336 
 761   0.0000       5.506781       149.8471 
 762   0.0000       5.522088       150.2637 
 763   0.0000       5.532780       150.5546 
 764   0.0000       5.541148       150.7823 
 765   0.0000       5.556871       151.2101 
 766   0.0000       5.571186       151.5997 
 767   0.0000       5.589186       152.0895 
 768   0.0000       5.608336       152.6106 
 769   0.0000       5.618699       152.8926 
 770   0.0000       5.626338       153.1005 
 771   0.0000       5.656339       153.9168 
 772   0.0000       5.674938       154.4229 
 773   0.0000       5.705588       155.2569 
 774   0.0000       5.713400       155.4695 
 775   0.0000       5.748981       156.4377 
 776   0.0000       5.756976       156.6553 
 777   0.0000       5.776391       157.1836 
 778   0.0000       5.792973       157.6348 
 779   0.0000       5.836368       158.8156 
 780   0.0000       5.854394       159.3062 
 781   0.0000       5.890324       160.2839 
 782   0.0000       5.909335       160.8012 
 783   0.0000       5.949161       161.8849 
 784   0.0000       5.964475       162.3016 
 785   0.0000       5.980834       162.7468 
 786   0.0000       6.016280       163.7113 
 787   0.0000       6.026105       163.9787 
 788   0.0000       6.053364       164.7204 
 789   0.0000       6.057771       164.8403 
 790   0.0000       6.064519       165.0239 
 791   0.0000       6.086436       165.6203 
 792   0.0000       6.140701       167.0970 
 793   0.0000       6.161961       167.6755 
 794   0.0000       6.180102       168.1691 
 795   0.0000       6.217544       169.1880 
 796   0.0000       6.223806       169.3584 
 797   0.0000       6.301525       171.4732 
 798   0.0000       6.327357       172.1761 
 799   0.0000       6.398662       174.1165 
 800   0.0000       6.417055       174.6169 
 801   0.0000       6.470889       176.0818 
 802   0.0000       6.504957       177.0089 
 803   0.0000       6.552619       178.3058 
 804   0.0000       6.595158       179.4634 
 805   0.0000       6.601584       179.6382 
 806   0.0000       6.695558       182.1954 
 807   0.0000       6.854525       186.5211 
 808   0.0000       6.884492       187.3366 
 809   0.0000       6.893897       187.5925 
 810   0.0000       6.998540       190.4400 
 811   0.0000       7.028250       191.2484 
 812   0.0000       7.056601       192.0199 
 813   0.0000       7.071233       192.4180 
 814   0.0000       7.454959       202.8597 
 815   0.0000       7.905031       215.1068 
 816   0.0000       7.926987       215.7043 
 817   0.0000       7.957529       216.5354 
 818   0.0000       7.984091       217.2581 
 819   0.0000       8.095898       220.3006 
 820   0.0000       8.115753       220.8409 
 821   0.0000       8.320338       226.4079 
 822   0.0000       8.346091       227.1087 
 823   0.0000       8.367501       227.6913 
 824   0.0000       8.379950       228.0300 
 825   0.0000       8.669618       235.9123 
 826   0.0000       8.860293       241.1008 
 827   0.0000       8.950404       243.5529 
 828   0.0000       8.964851       243.9460 
 829   0.0000       9.036156       245.8863 
 830   0.0000       9.136298       248.6113 
 831   0.0000       9.143074       248.7957 
 832   0.0000       9.170863       249.5519 
 833   0.0000       9.305404       253.2129 
 834   0.0000       9.455669       257.3018 
 835   0.0000       9.568149       260.3626 
 836   0.0000       9.653676       262.6899 
 837   0.0000       9.659142       262.8386 
 838   0.0000       9.911491       269.7054 
 839   0.0000       9.919901       269.9342 
 840   0.0000       9.996109       272.0080 
 841   0.0000      10.036370       273.1035 
 842   0.0000      10.100656       274.8528 
 843   0.0000      10.157132       276.3896 
 844   0.0000      10.622575       289.0550 
 845   0.0000      10.652736       289.8757 
 846   0.0000      10.664191       290.1874 
 847   0.0000      10.669648       290.3359 
 848   0.0000      10.677998       290.5631 
 849   0.0000      10.692163       290.9485 
 850   0.0000      10.696066       291.0547 
 851   0.0000      10.706664       291.3431 
 852   0.0000      10.712948       291.5141 
 853   0.0000      10.725556       291.8572 
 854   0.0000      10.740128       292.2537 
 855   0.0000      10.755602       292.6748 
 856   0.0000      10.759386       292.7778 
 857   0.0000      10.762225       292.8550 
 858   0.0000      10.773471       293.1610 
 859   0.0000      10.783964       293.4466 
 860   0.0000      10.796757       293.7947 
 861   0.0000      10.798918       293.8535 
 862   0.0000      10.807381       294.0838 
 863   0.0000      10.824337       294.5452 
 864   0.0000      10.828832       294.6675 
 865   0.0000      10.841189       295.0037 
 866   0.0000      10.853858       295.3485 
 867   0.0000      10.859612       295.5051 
 868   0.0000      10.865398       295.6625 
 869   0.0000      10.878373       296.0156 
 870   0.0000      10.887936       296.2758 
 871   0.0000      10.904176       296.7177 
 872   0.0000      10.904715       296.7324 
 873   0.0000      10.908627       296.8388 
 874   0.0000      10.917303       297.0749 
 875   0.0000      10.943074       297.7762 
 876   0.0000      10.945060       297.8302 
 877   0.0000      10.955600       298.1170 
 878   0.0000      10.963014       298.3188 
 879   0.0000      10.976373       298.6823 
 880   0.0000      10.977249       298.7061 
 881   0.0000      10.983801       298.8844 
 882   0.0000      10.988468       299.0114 
 883   0.0000      10.991505       299.0941 
 884   0.0000      10.996744       299.2366 
 885   0.0000      11.001499       299.3660 
 886   0.0000      11.003237       299.4133 
 887   0.0000      11.011378       299.6348 
 888   0.0000      11.021086       299.8990 
 889   0.0000      11.027613       300.0766 
 890   0.0000      11.035643       300.2951 
 891   0.0000      11.039491       300.3998 
 892   0.0000      11.045400       300.5606 
 893   0.0000      11.050084       300.6881 
 894   0.0000      11.059345       300.9401 
 895   0.0000      11.059824       300.9531 
 896   0.0000      11.066439       301.1331 
 897   0.0000      11.072481       301.2975 
 898   0.0000      11.080068       301.5040 
 899   0.0000      11.086139       301.6692 
 900   0.0000      11.088161       301.7242 
 901   0.0000      11.092445       301.8408 
 902   0.0000      11.104619       302.1720 
 903   0.0000      11.111746       302.3660 
 904   0.0000      11.120431       302.6023 
 905   0.0000      11.131164       302.8944 
 906   0.0000      11.136813       303.0481 
 907   0.0000      11.144779       303.2649 
 908   0.0000      11.156618       303.5870 
 909   0.0000      11.197287       304.6937 
 910   0.0000      11.199262       304.7474 
 911   0.0000      11.210742       305.0598 
 912   0.0000      11.219786       305.3059 
 913   0.0000      11.258638       306.3631 
 914   0.0000      11.272892       306.7510 
 915   0.0000      11.293399       307.3090 
 916   0.0000      11.311453       307.8003 
 917   0.0000      11.330228       308.3112 
 918   0.0000      11.337840       308.5183 
 919   0.0000      11.349026       308.8227 
 920   0.0000      11.372892       309.4721 
 921   0.0000      11.393581       310.0351 
 922   0.0000      11.423582       310.8515 
 923   0.0000      11.433446       311.1199 
 924   0.0000      11.490506       312.6726 
 925   0.0000      11.507892       313.1457 
 926   0.0000      11.524313       313.5925 
 927   0.0000      11.550538       314.3061 
 928   0.0000      11.572528       314.9045 
 929   0.0000      11.587587       315.3143 
 930   0.0000      11.623981       316.3046 
 931   0.0000      11.667097       317.4779 
 932   0.0000      11.684811       317.9599 
 933   0.0000      11.698680       318.3373 
 934   0.0000      11.733078       319.2733 
 935   0.0000      11.765426       320.1535 
 936   0.0000      11.794688       320.9498 
 937   0.0000      11.815459       321.5150 
 938   0.0000      11.818871       321.6078 
 939   0.0000      11.825912       321.7994 
 940   0.0000      11.874911       323.1328 
 941   0.0000      11.892207       323.6034 
 942   0.0000      11.945785       325.0613 
 943   0.0000      11.953984       325.2845 
 944   0.0000      11.965830       325.6068 
 945   0.0000      11.969191       325.6983 
 946   0.0000      11.977966       325.9370 
 947   0.0000      11.984210       326.1069 
 948   0.0000      12.003410       326.6294 
 949   0.0000      12.021637       327.1254 
 950   0.0000      12.037019       327.5439 
 951   0.0000      12.046417       327.7997 
 952   0.0000      12.053290       327.9867 
 953   0.0000      12.065807       328.3273 
 954   0.0000      12.066120       328.3358 
 955   0.0000      12.068931       328.4123 
 956   0.0000      12.073450       328.5353 
 957   0.0000      12.077448       328.6441 
 958   0.0000      12.088824       328.9536 
 959   0.0000      12.094015       329.0949 
 960   0.0000      12.095216       329.1276 
 961   0.0000      12.110606       329.5463 
 962   0.0000      12.112123       329.5876 
 963   0.0000      12.118983       329.7743 
 964   0.0000      12.125813       329.9602 
 965   0.0000      12.142688       330.4193 
 966   0.0000      12.147297       330.5448 
 967   0.0000      12.177514       331.3670 
 968   0.0000      12.179145       331.4114 
 969   0.0000      12.183646       331.5338 
 970   0.0000      12.194928       331.8409 
 971   0.0000      12.197262       331.9044 
 972   0.0000      12.202861       332.0567 
 973   0.0000      12.209305       332.2321 
 974   0.0000      12.214165       332.3643 
 975   0.0000      12.241439       333.1065 
 976   0.0000      12.249514       333.3262 
 977   0.0000      12.259059       333.5859 
 978   0.0000      12.278887       334.1255 
 979   0.0000      12.293777       334.5307 
 980   0.0000      12.296248       334.5979 
 981   0.0000      12.313360       335.0636 
 982   0.0000      12.330890       335.5406 
 983   0.0000      12.355727       336.2164 
 984   0.0000      12.368222       336.5564 
 985   0.0000      12.384002       336.9858 
 986   0.0000      12.395231       337.2914 
 987   0.0000      12.414633       337.8193 
 988   0.0000      12.436268       338.4080 
 989   0.0000      12.450338       338.7909 
 990   0.0000      12.488821       339.8381 
 991   0.0000      12.502826       340.2192 
 992   0.0000      12.513290       340.5039 
 993   0.0000      12.526312       340.8583 
 994   0.0000      12.537093       341.1516 
 995   0.0000      12.584497       342.4416 
 996   0.0000      12.589129       342.5676 
 997   0.0000      12.606093       343.0292 
 998   0.0000      12.631033       343.7079 
 999   0.0000      12.669176       344.7458 
 1000   0.0000      12.725551       346.2799 
 1001   0.0000      12.766345       347.3899 
 1002   0.0000      12.795358       348.1794 
 1003   0.0000      12.830269       349.1294 
 1004   0.0000      12.878604       350.4446 
 1005   0.0000      12.897142       350.9491 
 1006   0.0000      12.900643       351.0443 
 1007   0.0000      12.932996       351.9247 
 1008   0.0000      12.956387       352.5612 
 1009   0.0000      12.980589       353.2198 
 1010   0.0000      12.991930       353.5284 
 1011   0.0000      13.002684       353.8210 
 1012   0.0000      13.035797       354.7221 
 1013   0.0000      13.056773       355.2929 
 1014   0.0000      13.067557       355.5863 
 1015   0.0000      13.073051       355.7358 
 1016   0.0000      13.145901       357.7182 
 1017   0.0000      13.167819       358.3146 
 1018   0.0000      13.226734       359.9177 
 1019   0.0000      13.233099       360.0909 
 1020   0.0000      13.244717       360.4071 
 1021   0.0000      13.256303       360.7224 
 1022   0.0000      13.294762       361.7689 
 1023   0.0000      13.299141       361.8880 
 1024   0.0000      13.311951       362.2366 
 1025   0.0000      13.317935       362.3994 
 1026   0.0000      13.335148       362.8678 
 1027   0.0000      13.345734       363.1559 
 1028   0.0000      13.359488       363.5301 
 1029   0.0000      13.368826       363.7842 
 1030   0.0000      13.381677       364.1340 
 1031   0.0000      13.385038       364.2254 
 1032   0.0000      13.406089       364.7982 
 1033   0.0000      13.462102       366.3224 
 1034   0.0000      13.479440       366.7942 
 1035   0.0000      13.493285       367.1710 
 1036   0.0000      13.503522       367.4495 
 1037   0.0000      13.511656       367.6708 
 1038   0.0000      13.542969       368.5229 
 1039   0.0000      13.554789       368.8446 
 1040   0.0000      13.572565       369.3283 
 1041   0.0000      13.596916       369.9909 
 1042   0.0000      13.614695       370.4747 
 1043   0.0000      13.636047       371.0557 
 1044   0.0000      13.651314       371.4711 
 1045   0.0000      13.666267       371.8780 
 1046   0.0000      13.717018       373.2590 
 1047   0.0000      13.759441       374.4134 
 1048   0.0000      13.779278       374.9532 
 1049   0.0000      13.802464       375.5842 
 1050   0.0000      13.815850       375.9484 
 1051   0.0000      13.845549       376.7566 
 1052   0.0000      14.118790       384.1918 
 1053   0.0000      14.278500       388.5377 
 1054   0.0000      14.421948       392.4412 
 1055   0.0000      14.429354       392.6427 
 1056   0.0000      14.573422       396.5630 
 1057   0.0000      14.587532       396.9469 
 1058   0.0000      14.821006       403.3001 
 1059   0.0000      14.842384       403.8818 
 1060   0.0000      17.120385       465.8694 
 1061   0.0000      17.134964       466.2661 
 1062   0.0000      27.165688       739.2159 
 1063   0.0000      38.774599      1055.1105 
 1064   0.0000      38.775687      1055.1401 
 1065   0.0000      38.940637      1059.6286 
 1066   0.0000      38.951959      1059.9367 
 1067   0.0000      39.002366      1061.3083 
 1068   0.0000      39.029905      1062.0577 
 1069   0.0000      42.428683      1154.5431 
 1070   0.0000      42.467248      1155.5926 
 1071   0.0000      42.523029      1157.1105 
 1072   0.0000      43.139552      1173.8869 
 1073   0.0000      43.157298      1174.3698 
 1074   0.0000      44.080519      1199.4919 
 1075   0.0000      44.669671      1215.5235 
 1076   0.0000      45.046402      1225.7749 
 1077   0.0000      45.493659      1237.9454 
 1078   0.0000      61.997133      1687.0277 
 1079   0.0000      62.003211      1687.1931 

                    ********************************
                    * MULLIKEN POPULATION ANALYSIS *
                    ********************************

-----------------------
MULLIKEN ATOMIC CHARGES
-----------------------
   0 I :    3.015675
   1 O :   -1.426977
   2 I :    3.014258
   3 O :   -1.174319
   4 O :   -1.107988
   5 O :   -1.111559
   6 O :   -1.178642
   7 S :    3.038270
   8 O :   -0.762145
   9 O :   -1.104690
  10 O :   -0.777756
  11 O :   -1.178744
  12 H :    0.380811
  13 H :    0.373805
Sum of atomic charges:   -0.0000000

--------------------------------
MULLIKEN REDUCED ORBITAL CHARGES
--------------------------------
  0 I s       :     3.538789  s :     3.538789
      pz      :     2.829483  p :     8.158984
      px      :     2.442887
      py      :     2.886614
      dz2     :     2.020729  d :    10.209686
      dxz     :     2.039922
      dyz     :     2.090391
      dx2y2   :     2.034367
      dxy     :     2.024276
      f0      :    -0.002278  f :     0.060273
      f+1     :     0.011013
      f-1     :     0.015448
      f+2     :     0.010442
      f-2     :     0.006642
      f+3     :     0.004264
      f-3     :     0.014742
      g0      :     0.002942  g :     0.016592
      g+1     :     0.003072
      g-1     :     0.003792
      g+2     :     0.002175
      g-2     :     0.000664
      g+3     :    -0.000051
      g-3     :     0.000704
      g+4     :     0.001084
      g-4     :     0.002209
  1 O s       :     4.209799  s :     4.209799
      pz      :     1.722162  p :     5.184066
      px      :     1.557601
      py      :     1.904303
      dz2     :     0.011407  d :     0.028441
      dxz     :     0.013444
      dyz     :     0.005042
      dx2y2   :    -0.000196
      dxy     :    -0.001255
      f0      :    -0.000194  f :     0.004274
      f+1     :    -0.000055
      f-1     :     0.000207
      f+2     :     0.000860
      f-2     :     0.000254
      f+3     :     0.001460
      f-3     :     0.001742
      g0      :    -0.000009  g :     0.000397
      g+1     :     0.000088
      g-1     :     0.000022
      g+2     :     0.000038
      g-2     :     0.000034
      g+3     :     0.000073
      g-3     :     0.000053
      g+4     :     0.000025
      g-4     :     0.000074
  2 I s       :     3.541447  s :     3.541447
      pz      :     2.817278  p :     8.149855
      px      :     2.558524
      py      :     2.774053
      dz2     :     2.031293  d :    10.214328
      dxz     :     2.028316
      dyz     :     2.062225
      dx2y2   :     2.043025
      dxy     :     2.049468
      f0      :     0.012051  f :     0.062823
      f+1     :     0.002022
      f-1     :     0.001485
      f+2     :     0.012989
      f-2     :     0.012934
      f+3     :     0.007445
      f-3     :     0.013897
      g0      :     0.000744  g :     0.017290
      g+1     :     0.001883
      g-1     :     0.000793
      g+2     :     0.002318
      g-2     :     0.001719
      g+3     :     0.003051
      g-3     :     0.003143
      g+4     :     0.001083
      g-4     :     0.002556
  3 O s       :     4.111083  s :     4.111083
      pz      :     1.831294  p :     5.000502
      px      :     1.753406
      py      :     1.415801
      dz2     :     0.005959  d :     0.056539
      dxz     :     0.003360
      dyz     :     0.013306
      dx2y2   :     0.017947
      dxy     :     0.015966
      f0      :     0.000556  f :     0.005730
      f+1     :    -0.000111
      f-1     :     0.001014
      f+2     :     0.000636
      f-2     :     0.000696
      f+3     :     0.000832
      f-3     :     0.002108
      g0      :     0.000053  g :     0.000465
      g+1     :     0.000017
      g-1     :     0.000024
      g+2     :     0.000029
      g-2     :     0.000054
      g+3     :     0.000015
      g-3     :     0.000087
      g+4     :     0.000114
      g-4     :     0.000070
  4 O s       :     4.079074  s :     4.079074
      pz      :     1.586597  p :     4.959431
      px      :     1.539954
      py      :     1.832880
      dz2     :     0.019148  d :     0.061333
      dxz     :     0.013366
      dyz     :     0.008671
      dx2y2   :     0.010388
      dxy     :     0.009759
      f0      :     0.001104  f :     0.007467
      f+1     :     0.002015
      f-1     :     0.000381
      f+2     :     0.001036
      f-2     :     0.001461
      f+3     :     0.000715
      f-3     :     0.000755
      g0      :     0.000036  g :     0.000684
      g+1     :     0.000181
      g-1     :     0.000018
      g+2     :     0.000085
      g-2     :     0.000094
      g+3     :     0.000067
      g-3     :     0.000125
      g+4     :     0.000025
      g-4     :     0.000052
  5 O s       :     4.080551  s :     4.080551
      pz      :     1.332657  p :     4.961345
      px      :     1.768088
      py      :     1.860600
      dz2     :     0.019797  d :     0.061527
      dxz     :     0.022733
      dyz     :     0.017062
      dx2y2   :     0.000634
      dxy     :     0.001301
      f0      :     0.002220  f :     0.007452
      f+1     :     0.002582
      f-1     :     0.001848
      f+2     :     0.000385
      f-2     :     0.000395
      f+3     :     0.000052
      f-3     :    -0.000030
      g0      :     0.000227  g :     0.000684
      g+1     :     0.000153
      g-1     :     0.000121
      g+2     :     0.000091
      g-2     :     0.000069
      g+3     :     0.000007
      g-3     :     0.000016
      g+4     :    -0.000001
      g-4     :     0.000001
  6 O s       :     4.099206  s :     4.099206
      pz      :     1.853288  p :     5.017715
      px      :     1.721747
      py      :     1.442681
      dz2     :     0.006682  d :     0.055269
      dxz     :     0.005150
      dyz     :     0.010476
      dx2y2   :     0.016286
      dxy     :     0.016675
      f0      :     0.000321  f :     0.005977
      f+1     :     0.000415
      f-1     :     0.000742
      f+2     :     0.000379
      f-2     :     0.000858
      f+3     :     0.001002
      f-3     :     0.002260
      g0      :     0.000056  g :     0.000475
      g+1     :     0.000020
      g-1     :    -0.000007
      g+2     :     0.000041
      g-2     :     0.000055
      g+3     :     0.000038
      g-3     :     0.000053
      g+4     :     0.000115
      g-4     :     0.000104
  7 S s       :     4.966986  s :     4.966986
      pz      :     2.585882  p :     7.580205
      px      :     2.478428
      py      :     2.515895
      dz2     :     0.069612  d :     0.488606
      dxz     :     0.140233
      dyz     :     0.085652
      dx2y2   :     0.091475
      dxy     :     0.101634
      f0      :    -0.018561  f :    -0.089734
      f+1     :    -0.033053
      f-1     :    -0.012676
      f+2     :    -0.011851
      f-2     :    -0.011656
      f+3     :    -0.009092
      f-3     :     0.007156
      g0      :     0.001926  g :     0.015666
      g+1     :     0.002292
      g-1     :     0.002280
      g+2     :     0.001461
      g-2     :     0.002902
      g+3     :     0.000217
      g-3     :     0.000894
      g+4     :     0.001470
      g-4     :     0.002224
  8 O s       :     3.893989  s :     3.893989
      pz      :     1.656813  p :     4.810709
      px      :     1.710152
      py      :     1.443743
      dz2     :     0.020813  d :     0.047858
      dxz     :     0.010748
      dyz     :    -0.004573
      dx2y2   :     0.012241
      dxy     :     0.008629
      f0      :     0.000574  f :     0.008105
      f+1     :     0.000749
      f-1     :     0.000441
      f+2     :     0.001353
      f-2     :     0.000641
      f+3     :     0.001638
      f-3     :     0.002709
      g0      :     0.000068  g :     0.001484
      g+1     :     0.000205
      g-1     :     0.000211
      g+2     :     0.000075
      g-2     :     0.000154
      g+3     :     0.000182
      g-3     :     0.000196
      g+4     :     0.000238
      g-4     :     0.000154
  9 O s       :     3.903142  s :     3.903142
      pz      :     1.714842  p :     5.174903
      px      :     1.753921
      py      :     1.706140
      dz2     :    -0.010371  d :     0.020374
      dxz     :    -0.000141
      dyz     :     0.012480
      dx2y2   :     0.008468
      dxy     :     0.009937
      f0      :     0.000635  f :     0.005300
      f+1     :     0.000263
      f-1     :     0.000738
      f+2     :     0.001441
      f-2     :     0.001167
      f+3     :     0.000379
      f-3     :     0.000677
      g0      :     0.000057  g :     0.000972
      g+1     :     0.000178
      g-1     :     0.000099
      g+2     :     0.000091
      g-2     :     0.000071
      g+3     :     0.000091
      g-3     :     0.000206
      g+4     :     0.000068
      g-4     :     0.000110
 10 O s       :     3.919480  s :     3.919480
      pz      :     1.504724  p :     4.800203
      px      :     1.455627
      py      :     1.839852
      dz2     :     0.021553  d :     0.048909
      dxz     :     0.000538
      dyz     :    -0.002190
      dx2y2   :     0.016999
      dxy     :     0.012008
      f0      :     0.001018  f :     0.007615
      f+1     :     0.000560
      f-1     :     0.000475
      f+2     :     0.001307
      f-2     :     0.000437
      f+3     :     0.001898
      f-3     :     0.001919
      g0      :     0.000415  g :     0.001549
      g+1     :     0.000179
      g-1     :     0.000086
      g+2     :     0.000133
      g-2     :     0.000160
      g+3     :     0.000085
      g-3     :     0.000135
      g+4     :     0.000115
      g-4     :     0.000242
 11 O s       :     3.984058  s :     3.984058
      pz      :     1.418759  p :     5.102387
      px      :     1.884584
      py      :     1.799045
      dz2     :     0.027316  d :     0.083038
      dxz     :     0.023484
      dyz     :     0.024393
      dx2y2   :     0.003643
      dxy     :     0.004202
      f0      :     0.002419  f :     0.008159
      f+1     :     0.002314
      f-1     :     0.001742
      f+2     :     0.000686
      f-2     :     0.000926
      f+3     :     0.000101
      f-3     :    -0.000029
      g0      :     0.000219  g :     0.001102
      g+1     :     0.000266
      g-1     :     0.000168
      g+2     :     0.000128
      g-2     :     0.000170
      g+3     :     0.000087
      g-3     :     0.000048
      g+4     :     0.000000
      g-4     :     0.000015
 12 H s       :     0.465132  s :     0.465132
      pz      :     0.035003  p :     0.126000
      px      :     0.043585
      py      :     0.047412
      dz2     :    -0.007718  d :     0.019442
      dxz     :     0.007222
      dyz     :     0.021683
      dx2y2   :     0.000126
      dxy     :    -0.001871
      f0      :     0.002060  f :     0.008615
      f+1     :     0.001200
      f-1     :     0.004559
      f+2     :     0.000642
      f-2     :     0.000465
      f+3     :     0.000049
      f-3     :    -0.000360
 13 H s       :     0.461064  s :     0.461064
      pz      :     0.037120  p :     0.135851
      px      :     0.054626
      py      :     0.044106
      dz2     :     0.005229  d :     0.020577
      dxz     :     0.001188
      dyz     :     0.015317
      dx2y2   :    -0.004546
      dxy     :     0.003389
      f0      :     0.003044  f :     0.008703
      f+1     :     0.001330
      f-1     :     0.001825
      f+2     :     0.001242
      f-2     :     0.001792
      f+3     :    -0.000133
      f-3     :    -0.000397


                     *******************************
                     * LOEWDIN POPULATION ANALYSIS *
                     *******************************

----------------------
LOEWDIN ATOMIC CHARGES
----------------------
   0 I :    0.841182
   1 O :   -0.211672
   2 I :    0.837597
   3 O :    0.105820
   4 O :   -0.232284
   5 O :   -0.231861
   6 O :    0.107219
   7 S :   -0.902399
   8 O :    1.003300
   9 O :    0.156700
  10 O :    0.997079
  11 O :    0.279425
  12 H :   -1.378492
  13 H :   -1.371614

-------------------------------
LOEWDIN REDUCED ORBITAL CHARGES
-------------------------------
  0 I s       :     2.835921  s :     2.835921
      pz      :     2.796056  p :     8.205912
      px      :     2.565245
      py      :     2.844611
      dz2     :     2.318502  d :    11.283705
      dxz     :     2.211787
      dyz     :     2.285379
      dx2y2   :     2.258134
      dxy     :     2.209903
      f0      :     0.250678  f :     1.241610
      f+1     :     0.222844
      f-1     :     0.195042
      f+2     :     0.100261
      f-2     :     0.105171
      f+3     :     0.166802
      f-3     :     0.200812
      g0      :     0.093719  g :     0.591670
      g+1     :     0.101849
      g-1     :     0.080334
      g+2     :     0.045008
      g-2     :     0.051542
      g+3     :     0.036324
      g-3     :     0.030811
      g+4     :     0.091617
      g-4     :     0.060467
  1 O s       :     3.232210  s :     3.232210
      pz      :     1.453574  p :     4.363725
      px      :     1.402740
      py      :     1.507411
      dz2     :     0.068447  d :     0.436631
      dxz     :     0.124077
      dyz     :     0.045435
      dx2y2   :     0.093697
      dxy     :     0.104975
      f0      :     0.018118  f :     0.160410
      f+1     :     0.032455
      f-1     :     0.008863
      f+2     :     0.024846
      f-2     :     0.023738
      f+3     :     0.023107
      f-3     :     0.029283
      g0      :     0.001496  g :     0.018696
      g+1     :     0.002665
      g-1     :     0.000648
      g+2     :     0.002218
      g-2     :     0.002274
      g+3     :     0.001596
      g-3     :     0.002742
      g+4     :     0.002083
      g-4     :     0.002973
  2 I s       :     2.839039  s :     2.839039
      pz      :     2.784349  p :     8.205235
      px      :     2.634152
      py      :     2.786735
      dz2     :     2.186886  d :    11.284413
      dxz     :     2.314561
      dyz     :     2.260508
      dx2y2   :     2.248653
      dxy     :     2.273804
      f0      :     0.120995  f :     1.241756
      f+1     :     0.220078
      f-1     :     0.117351
      f+2     :     0.200208
      f-2     :     0.224924
      f+3     :     0.165314
      f-3     :     0.192887
      g0      :     0.049606  g :     0.591960
      g+1     :     0.089387
      g-1     :     0.035788
      g+2     :     0.065784
      g-2     :     0.073413
      g+3     :     0.090506
      g-3     :     0.066269
      g+4     :     0.069402
      g-4     :     0.051804
  3 O s       :     3.222515  s :     3.222515
      pz      :     1.438805  p :     4.214071
      px      :     1.418977
      py      :     1.356290
      dz2     :     0.050657  d :     0.305772
      dxz     :     0.049710
      dyz     :     0.056183
      dx2y2   :     0.065844
      dxy     :     0.083379
      f0      :     0.012817  f :     0.126830
      f+1     :     0.015600
      f-1     :     0.018006
      f+2     :     0.015450
      f-2     :     0.017209
      f+3     :     0.026315
      f-3     :     0.021432
      g0      :     0.001776  g :     0.024992
      g+1     :     0.001406
      g-1     :     0.003027
      g+2     :     0.002060
      g-2     :     0.002274
      g+3     :     0.003806
      g-3     :     0.001331
      g+4     :     0.003803
      g-4     :     0.005508
  4 O s       :     3.417178  s :     3.417178
      pz      :     1.475918  p :     4.426560
      px      :     1.421363
      py      :     1.529279
      dz2     :     0.048632  d :     0.251374
      dxz     :     0.080257
      dyz     :     0.045841
      dx2y2   :     0.035576
      dxy     :     0.041069
      f0      :     0.011478  f :     0.109924
      f+1     :     0.026807
      f-1     :     0.009881
      f+2     :     0.020153
      f-2     :     0.022333
      f+3     :     0.008912
      f-3     :     0.010360
      g0      :     0.002728  g :     0.027248
      g+1     :     0.004106
      g-1     :     0.000533
      g+2     :     0.005105
      g-2     :     0.003935
      g+3     :     0.004161
      g-3     :     0.004447
      g+4     :     0.001005
      g-4     :     0.001227
  5 O s       :     3.417827  s :     3.417827
      pz      :     1.426370  p :     4.426516
      px      :     1.460051
      py      :     1.540095
      dz2     :     0.116380  d :     0.250695
      dxz     :     0.050818
      dyz     :     0.064935
      dx2y2   :     0.009484
      dxy     :     0.009078
      f0      :     0.039925  f :     0.109659
      f+1     :     0.023340
      f-1     :     0.031114
      f+2     :     0.007154
      f-2     :     0.006948
      f+3     :     0.000353
      f-3     :     0.000824
      g0      :     0.009704  g :     0.027164
      g+1     :     0.006596
      g-1     :     0.006683
      g+2     :     0.001754
      g-2     :     0.001992
      g+3     :     0.000162
      g-3     :     0.000233
      g+4     :     0.000013
      g-4     :     0.000027
  6 O s       :     3.221870  s :     3.221870
      pz      :     1.450441  p :     4.212361
      px      :     1.388014
      py      :     1.373906
      dz2     :     0.077321  d :     0.306097
      dxz     :     0.027866
      dyz     :     0.058646
      dx2y2   :     0.075749
      dxy     :     0.066515
      f0      :     0.024270  f :     0.127465
      f+1     :     0.009846
      f-1     :     0.022453
      f+2     :     0.010293
      f-2     :     0.014550
      f+3     :     0.024047
      f-3     :     0.022007
      g0      :     0.002791  g :     0.024988
      g+1     :     0.001385
      g-1     :     0.002987
      g+2     :     0.001411
      g-2     :     0.002372
      g+3     :     0.003698
      g-3     :     0.001053
      g+4     :     0.003821
      g-4     :     0.005469
  7 S s       :     4.376307  s :     4.376307
      pz      :     2.666141  p :     7.811423
      px      :     2.565408
      py      :     2.579874
      dz2     :     0.518640  d :     2.247347
      dxz     :     0.476859
      dyz     :     0.463679
      dx2y2   :     0.394468
      dxy     :     0.393700
      f0      :     0.280741  f :     1.691411
      f+1     :     0.297963
      f-1     :     0.234207
      f+2     :     0.228920
      f-2     :     0.228999
      f+3     :     0.175782
      f-3     :     0.244799
      g0      :     0.095079  g :     0.775911
      g+1     :     0.087889
      g-1     :     0.099900
      g+2     :     0.100395
      g-2     :     0.078984
      g+3     :     0.087664
      g-3     :     0.072794
      g+4     :     0.090945
      g-4     :     0.062260
  8 O s       :     2.911724  s :     2.911724
      pz      :     1.239559  p :     3.611535
      px      :     1.215882
      py      :     1.156095
      dz2     :     0.051522  d :     0.311176
      dxz     :     0.050323
      dyz     :     0.068164
      dx2y2   :     0.073775
      dxy     :     0.067392
      f0      :     0.016008  f :     0.139682
      f+1     :     0.012891
      f-1     :     0.015008
      f+2     :     0.022975
      f-2     :     0.017284
      f+3     :     0.024489
      f-3     :     0.031028
      g0      :     0.001770  g :     0.022583
      g+1     :     0.001262
      g-1     :     0.002557
      g+2     :     0.001918
      g-2     :     0.002400
      g+3     :     0.001955
      g-3     :     0.001649
      g+4     :     0.003394
      g-4     :     0.005679
  9 O s       :     3.141656  s :     3.141656
      pz      :     1.387891  p :     4.154602
      px      :     1.387693
      py      :     1.379018
      dz2     :     0.089480  d :     0.366359
      dxz     :     0.089389
      dyz     :     0.070440
      dx2y2   :     0.063686
      dxy     :     0.053364
      f0      :     0.024403  f :     0.151678
      f+1     :     0.028108
      f-1     :     0.018537
      f+2     :     0.023485
      f-2     :     0.023731
      f+3     :     0.011737
      f-3     :     0.021678
      g0      :     0.003462  g :     0.029004
      g+1     :     0.002678
      g-1     :     0.002410
      g+2     :     0.001788
      g-2     :     0.006849
      g+3     :     0.004522
      g-3     :     0.004244
      g+4     :     0.001688
      g-4     :     0.001364
 10 O s       :     2.912909  s :     2.912909
      pz      :     1.192479  p :     3.612547
      px      :     1.160244
      py      :     1.259823
      dz2     :     0.096612  d :     0.314501
      dxz     :     0.075853
      dyz     :     0.030844
      dx2y2   :     0.051701
      dxy     :     0.059491
      f0      :     0.022160  f :     0.140284
      f+1     :     0.031186
      f-1     :     0.007952
      f+2     :     0.017622
      f-2     :     0.016666
      f+3     :     0.016561
      f-3     :     0.028135
      g0      :     0.002587  g :     0.022680
      g+1     :     0.004077
      g-1     :     0.000524
      g+2     :     0.002136
      g-2     :     0.001361
      g+3     :     0.003447
      g-3     :     0.002441
      g+4     :     0.002640
      g-4     :     0.003468
 11 O s       :     3.216012  s :     3.216012
      pz      :     1.371584  p :     4.078170
      px      :     1.352505
      py      :     1.354081
      dz2     :     0.083709  d :     0.253634
      dxz     :     0.062965
      dyz     :     0.066059
      dx2y2   :     0.018982
      dxy     :     0.021920
      f0      :     0.034516  f :     0.136033
      f+1     :     0.032495
      f-1     :     0.030682
      f+2     :     0.014939
      f-2     :     0.017182
      f+3     :     0.003587
      f-3     :     0.002632
      g0      :     0.007727  g :     0.036726
      g+1     :     0.005236
      g-1     :     0.013539
      g+2     :     0.004299
      g-2     :     0.003801
      g+3     :     0.001038
      g-3     :     0.000785
      g+4     :     0.000136
      g-4     :     0.000164
 12 H s       :     0.519156  s :     0.519156
      pz      :     0.464274  p :     0.763213
      px      :     0.147086
      py      :     0.151853
      dz2     :     0.248584  d :     0.698028
      dxz     :     0.213031
      dyz     :     0.201442
      dx2y2   :     0.013688
      dxy     :     0.021283
      f0      :     0.118465  f :     0.398095
      f+1     :     0.134072
      f-1     :     0.112715
      f+2     :     0.012200
      f-2     :     0.015455
      f+3     :     0.001507
      f-3     :     0.003680
 13 H s       :     0.518737  s :     0.518737
      pz      :     0.375671  p :     0.762848
      px      :     0.240090
      py      :     0.147088
      dz2     :     0.212547  d :     0.692654
      dxz     :     0.191624
      dyz     :     0.132990
      dx2y2   :     0.080436
      dxy     :     0.075057
      f0      :     0.095634  f :     0.397375
      f+1     :     0.085842
      f-1     :     0.047924
      f+2     :     0.064550
      f-2     :     0.067879
      f+3     :     0.017177
      f-3     :     0.018369


                      *****************************
                      * MAYER POPULATION ANALYSIS *
                      *****************************

  NA   - Mulliken gross atomic population
  ZA   - Total nuclear charge
  QA   - Mulliken gross atomic charge
  VA   - Mayer's total valence
  BVA  - Mayer's bonded valence
  FA   - Mayer's free valence

  ATOM       NA         ZA         QA         VA         BVA        FA
  0 I     21.9843    25.0000     3.0157     2.6148     2.6148    -0.0000
  1 O      9.4270     8.0000    -1.4270     0.7628     0.7628     0.0000
  2 I     21.9857    25.0000     3.0143     2.6305     2.6305     0.0000
  3 O      9.1743     8.0000    -1.1743     1.1530     1.1530    -0.0000
  4 O      9.1080     8.0000    -1.1080     1.2153     1.2153    -0.0000
  5 O      9.1116     8.0000    -1.1116     1.2092     1.2092     0.0000
  6 O      9.1786     8.0000    -1.1786     1.1541     1.1541    -0.0000
  7 S     12.9617    16.0000     3.0383     3.7141     3.7141     0.0000
  8 O      8.7621     8.0000    -0.7621     1.4257     1.4257     0.0000
  9 O      9.1047     8.0000    -1.1047     0.6976     0.6976    -0.0000
 10 O      8.7778     8.0000    -0.7778     1.4375     1.4375     0.0000
 11 O      9.1787     8.0000    -1.1787     0.9856     0.9856    -0.0000
 12 H      0.6192     1.0000     0.3808     0.9462     0.9462    -0.0000
 13 H      0.6262     1.0000     0.3738     0.9722     0.9722     0.0000

  Mayer bond orders larger than 0.100000
B(  0-I ,  1-O ) :   0.3856 B(  0-I ,  5-O ) :   1.1564 B(  0-I ,  6-O ) :   1.0567 
B(  1-O ,  2-I ) :   0.3848 B(  2-I ,  3-O ) :   1.0655 B(  2-I ,  4-O ) :   1.1639 
B(  3-O , 13-H ) :   0.1367 B(  6-O , 12-H ) :   0.1587 B(  7-S ,  8-O ) :   0.7536 
B(  7-S ,  9-O ) :   1.1576 B(  7-S , 10-O ) :   0.7624 B(  7-S , 11-O ) :   1.0906 
B(  8-O , 13-H ) :   0.8270 B(  9-O , 11-O ) :  -0.1015 B( 10-O , 12-H ) :   0.8082 


-------
TIMINGS
-------

Total SCF time: 0 days 1 hours 50 min 39 sec 

Total time                  ....    6639.698 sec
Sum of individual times     ....    6636.075 sec  ( 99.9%)

Fock matrix formation       ....    6627.900 sec  ( 99.8%)
Diagonalization             ....       1.734 sec  (  0.0%)
Density matrix formation    ....       0.150 sec  (  0.0%)
Population analysis         ....       0.274 sec  (  0.0%)
Initial guess               ....       2.896 sec  (  0.0%)
Orbital Transformation      ....       0.000 sec  (  0.0%)
Orbital Orthonormalization  ....       0.000 sec  (  0.0%)
DIIS solution               ....       1.282 sec  (  0.0%)
SOSCF solution              ....       1.646 sec  (  0.0%)

Maximum memory used throughout the entire SCF-calculation: 340.8 MB
[1712571179.081853] [s44n11:1871539:0]          mpool.c:43   UCX  WARN  object 0x13252240 was not returned to mpool ucp_requests
[1712571179.081874] [s44n11:1871539:0]          mpool.c:43   UCX  WARN  object 0x13252400 was not returned to mpool ucp_requests
[1712571179.081879] [s44n11:1871539:0]          mpool.c:43   UCX  WARN  object 0x132525c0 was not returned to mpool ucp_requests
[1712571179.081881] [s44n11:1871539:0]          mpool.c:43   UCX  WARN  object 0x13252780 was not returned to mpool ucp_requests
[1712571179.081884] [s44n11:1871539:0]          mpool.c:43   UCX  WARN  object 0x13252940 was not returned to mpool ucp_requests
[1712571179.081887] [s44n11:1871539:0]          mpool.c:43   UCX  WARN  object 0x13252b00 was not returned to mpool ucp_requests
[1712571179.081890] [s44n11:1871539:0]          mpool.c:43   UCX  WARN  object 0x13252cc0 was not returned to mpool ucp_requests
[1712571179.081892] [s44n11:1871539:0]          mpool.c:43   UCX  WARN  object 0x13253040 was not returned to mpool ucp_requests
[1712571179.081894] [s44n11:1871539:0]          mpool.c:43   UCX  WARN  object 0x13253200 was not returned to mpool ucp_requests
[1712571179.082130] [s44n11:1871543:0]          mpool.c:43   UCX  WARN  object 0x12cee2c0 was not returned to mpool ucp_requests
[1712571179.082144] [s44n11:1871543:0]          mpool.c:43   UCX  WARN  object 0x12cee480 was not returned to mpool ucp_requests
[1712571179.082148] [s44n11:1871543:0]          mpool.c:43   UCX  WARN  object 0x12cee640 was not returned to mpool ucp_requests
[1712571179.082151] [s44n11:1871543:0]          mpool.c:43   UCX  WARN  object 0x12cee800 was not returned to mpool ucp_requests
[1712571179.082155] [s44n11:1871543:0]          mpool.c:43   UCX  WARN  object 0x12cee9c0 was not returned to mpool ucp_requests
[1712571179.082158] [s44n11:1871543:0]          mpool.c:43   UCX  WARN  object 0x12ceeb80 was not returned to mpool ucp_requests
[1712571179.082161] [s44n11:1871543:0]          mpool.c:43   UCX  WARN  object 0x12ceed40 was not returned to mpool ucp_requests
[1712571179.082164] [s44n11:1871543:0]          mpool.c:43   UCX  WARN  object 0x12ceef00 was not returned to mpool ucp_requests
[1712571179.082188] [s44n11:1871537:0]          mpool.c:43   UCX  WARN  object 0x1442b3c0 was not returned to mpool ucp_requests
[1712571179.082200] [s44n11:1871537:0]          mpool.c:43   UCX  WARN  object 0x1442b740 was not returned to mpool ucp_requests
[1712571179.082204] [s44n11:1871537:0]          mpool.c:43   UCX  WARN  object 0x1442b900 was not returned to mpool ucp_requests
[1712571179.082207] [s44n11:1871537:0]          mpool.c:43   UCX  WARN  object 0x1442bac0 was not returned to mpool ucp_requests
[1712571179.082210] [s44n11:1871537:0]          mpool.c:43   UCX  WARN  object 0x1442bc80 was not returned to mpool ucp_requests
[1712571179.082212] [s44n11:1871537:0]          mpool.c:43   UCX  WARN  object 0x1442be40 was not returned to mpool ucp_requests
[1712571179.082215] [s44n11:1871537:0]          mpool.c:43   UCX  WARN  object 0x1442c000 was not returned to mpool ucp_requests
[1712571179.082254] [s44n11:1871541:0]          mpool.c:43   UCX  WARN  object 0x14367600 was not returned to mpool ucp_requests
[1712571179.082266] [s44n11:1871541:0]          mpool.c:43   UCX  WARN  object 0x143677c0 was not returned to mpool ucp_requests
[1712571179.082269] [s44n11:1871541:0]          mpool.c:43   UCX  WARN  object 0x14367980 was not returned to mpool ucp_requests
[1712571179.082272] [s44n11:1871541:0]          mpool.c:43   UCX  WARN  object 0x14367b40 was not returned to mpool ucp_requests
[1712571179.082275] [s44n11:1871541:0]          mpool.c:43   UCX  WARN  object 0x14367d00 was not returned to mpool ucp_requests
[1712571179.082278] [s44n11:1871541:0]          mpool.c:43   UCX  WARN  object 0x14367ec0 was not returned to mpool ucp_requests
[1712571179.082281] [s44n11:1871541:0]          mpool.c:43   UCX  WARN  object 0x14368080 was not returned to mpool ucp_requests
[1712571179.082284] [s44n11:1871541:0]          mpool.c:43   UCX  WARN  object 0x14368240 was not returned to mpool ucp_requests
[1712571179.082292] [s44n11:1871538:0]          mpool.c:43   UCX  WARN  object 0x13f42080 was not returned to mpool ucp_requests
[1712571179.082305] [s44n11:1871538:0]          mpool.c:43   UCX  WARN  object 0x13f42240 was not returned to mpool ucp_requests
[1712571179.082309] [s44n11:1871538:0]          mpool.c:43   UCX  WARN  object 0x13f42400 was not returned to mpool ucp_requests
[1712571179.082312] [s44n11:1871538:0]          mpool.c:43   UCX  WARN  object 0x13f425c0 was not returned to mpool ucp_requests
[1712571179.082315] [s44n11:1871538:0]          mpool.c:43   UCX  WARN  object 0x13f42780 was not returned to mpool ucp_requests
[1712571179.082319] [s44n11:1871538:0]          mpool.c:43   UCX  WARN  object 0x13f42940 was not returned to mpool ucp_requests
[1712571179.082321] [s44n11:1871538:0]          mpool.c:43   UCX  WARN  object 0x13f42b00 was not returned to mpool ucp_requests
[1712571179.082324] [s44n11:1871538:0]          mpool.c:43   UCX  WARN  object 0x13f42cc0 was not returned to mpool ucp_requests
[1712571179.082327] [s44n11:1871538:0]          mpool.c:43   UCX  WARN  object 0x13f43040 was not returned to mpool ucp_requests
[1712571179.082329] [s44n11:1871540:0]          mpool.c:43   UCX  WARN  object 0x12ce7140 was not returned to mpool ucp_requests
[1712571179.082342] [s44n11:1871540:0]          mpool.c:43   UCX  WARN  object 0x12ce7300 was not returned to mpool ucp_requests
[1712571179.082345] [s44n11:1871540:0]          mpool.c:43   UCX  WARN  object 0x12ce74c0 was not returned to mpool ucp_requests
[1712571179.082348] [s44n11:1871540:0]          mpool.c:43   UCX  WARN  object 0x12ce7680 was not returned to mpool ucp_requests
[1712571179.082346] [s44n11:1871542:0]          mpool.c:43   UCX  WARN  object 0x145a5540 was not returned to mpool ucp_requests
[1712571179.082351] [s44n11:1871540:0]          mpool.c:43   UCX  WARN  object 0x12ce7840 was not returned to mpool ucp_requests
[1712571179.082354] [s44n11:1871540:0]          mpool.c:43   UCX  WARN  object 0x12ce7a00 was not returned to mpool ucp_requests
[1712571179.082357] [s44n11:1871542:0]          mpool.c:43   UCX  WARN  object 0x145a5700 was not returned to mpool ucp_requests
[1712571179.082361] [s44n11:1871542:0]          mpool.c:43   UCX  WARN  object 0x145a58c0 was not returned to mpool ucp_requests
[1712571179.082357] [s44n11:1871540:0]          mpool.c:43   UCX  WARN  object 0x12ce7bc0 was not returned to mpool ucp_requests
[1712571179.082360] [s44n11:1871540:0]          mpool.c:43   UCX  WARN  object 0x12ce7d80 was not returned to mpool ucp_requests
[1712571179.082364] [s44n11:1871542:0]          mpool.c:43   UCX  WARN  object 0x145a5a80 was not returned to mpool ucp_requests
[1712571179.082367] [s44n11:1871542:0]          mpool.c:43   UCX  WARN  object 0x145a5c40 was not returned to mpool ucp_requests
[1712571179.082370] [s44n11:1871542:0]          mpool.c:43   UCX  WARN  object 0x145a5e00 was not returned to mpool ucp_requests
[1712571179.082372] [s44n11:1871542:0]          mpool.c:43   UCX  WARN  object 0x145a5fc0 was not returned to mpool ucp_requests
[1712571179.082374] [s44n11:1871542:0]          mpool.c:43   UCX  WARN  object 0x145a6180 was not returned to mpool ucp_requests


           ************************************************************
           *        Program running with 8 parallel MPI-processes     *
           *              working on a common directory               *
           ************************************************************

------------------------------------------------------------------------------
                                ORCA  MP2 
------------------------------------------------------------------------------

Freezing NCore=44 chemical core electrons

-------------
RI-MP2 ENERGY
-------------
Dimension of the basis                    ... 1080
Memory devoted to MP2                     ... 16000 MB   
Data format for buffers                   ... DOUBLE
Compression type for matrix containers    ... UNCOMPRESSED
Overall scaling of the MP2 energy         ...   1.000e+00
Calculating two index integrals           ... done (    0.035 sec)
Cholesky decomposition of V**-1           ... done (    0.475 sec)

-----------------
RI-TRANSFORMATION (AUX index driven)
-----------------

Dimension of the orbital-basis         ... 1080
Dimension of the aux-basis             ... 2422
Transformation of internal/external MOs...   22-  69 to   70-1079
Number Format for Storage              ... Double (8 Byte)
Integral mode                          ... Direct

First Phase: integral generation and transformation of MO indices
  Aux angular momentum 0               ... done (    0.526 sec)
  Aux angular momentum 1               ... done (    1.144 sec)
  Aux angular momentum 2               ... done (    1.757 sec)
  Aux angular momentum 3               ... done (    2.279 sec)
  Aux angular momentum 4               ... done (    1.845 sec)
  Aux angular momentum 5               ... done (    1.431 sec)
  Aux angular momentum 6               ... done (    0.485 sec)
Closing buffer VIA ( 0.87 GB; CompressionRatio= 1.00)
  Phase 1 completed in     9.605 sec
Second Phase: sorting and transformation of aux index

IA-Transformation
Memory available                       ... 15893 MB 
Max. # MO pairs treated in a batch     ... 6    
# of internal orbitals                 ... 48
# batches for internal orbitals        ... 1
Closing buffer IAV ( 0.87 GB; CompressionRatio= 1.00)
(ia|v) transformation done in     1.543 sec

  Phase 2 completed in     1.618 sec
RI-Integral transformation completed in    11.224 sec
Opening buffers                              ... done

Starting loop over batches of integrals:

Operator 0  - window                       ... ( 22- 69)x( 70-1079)
Operator 0  - Memory available             ... 16000 MB
Operator 0  - Memory needed per MO         ...  18.7 MB
Operator 0  - Number of orbitals per batch ... 6
Operator 0  - Number of batches            ... 1

OPERATOR  0   PASS   0:  MOs    22 ...   27 +   28 ...   33 +   34 ...   39 +   40 ...   45
                            +   46 ...   51 +   52 ...   57 +   58 ...   63 +   64 ...   69
  Reading integrals       ... ok
  Internal MO  24
  Internal MO  27
Time spent in pair loops =     2.142 sec
Deleting buffer (Ka|jb)[aa] ...done

-----------------------------------------------
 RI-MP2 CORRELATION ENERGY:     -3.287896556 Eh
-----------------------------------------------


-------
TIMINGS
-------

Total time                :   39.044 sec
Integral trafo            :   11.240 sec ( 28.8%)
I/O of integrals          :    0.050 sec (  0.1%)
K(i,j) Operators          :    1.753 sec (  4.5%)
T(i,j) pair energies      :    0.215 sec (  0.6%)
V-calculation             :    0.035 sec (  0.1%)
V**(-1/2)                 :    0.475 sec (  1.2%)
Gamma(ia|P)               :    0.000 sec (  0.0%)
Gamma-Trafo               :    0.000 sec (  0.0%)
D(virtual)                :    0.000 sec (  0.0%)
D(internal)               :    0.000 sec (  0.0%)
W(virtual)                :    0.000 sec (  0.0%)
W(internal)               :    0.000 sec (  0.0%)
L(virtual)                :    0.000 sec (  0.0%)
L(internal)               :    0.000 sec (  0.0%)
G(D)                      :    0.000 sec (  0.0%)
G(Z)                      :    0.000 sec (  0.0%)
Z-Vector Solution         :    0.000 sec (  0.0%)
3-Index Derivative        :    0.000 sec (  0.0%)
2-Index Derivative        :    0.000 sec (  0.0%)
Separable Gradient        :    0.000 sec (  0.0%)


---------------------------------------
MP2 TOTAL ENERGY:    -1664.951517763 Eh
---------------------------------------

Maximum memory used throughout the entire MP2-calculation: 295.9 MB

-------------------------   --------------------
FINAL SINGLE POINT ENERGY     -1664.951517762514
-------------------------   --------------------


                            ***************************************
                            *     ORCA property calculations      *
                            ***************************************


  WARNING: The energy has been calculated at the MP2 level but the densities
           used in the property calculations are still SCF densities
           MP2 response densities have not been calculated 
           use %mp2 Density relaxed end
           or  %mp2 Density unrelaxed end

                                    ---------------------
                                    Active property flags
                                    ---------------------
   (+) Dipole Moment


------------------------------------------------------------------------------
                       ORCA ELECTRIC PROPERTIES CALCULATION
------------------------------------------------------------------------------

Dipole Moment Calculation                       ... on
Quadrupole Moment Calculation                   ... off
Polarizability Calculation                      ... off
GBWName                                         ... 1ip1sa-00101_2_837.gbw
Electron density                                ... 1ip1sa-00101_2_837.scfp
The origin for moment calculation is the CENTER OF MASS  = ( 0.749578, -0.781289 -1.071603)

-------------
DIPOLE MOMENT
-------------
                                X             Y             Z
Electronic contribution:     49.84491     -42.60229     -85.86503
Nuclear contribution   :    -49.33897      41.01708      86.37442
                        -----------------------------------------
Total Dipole Moment    :      0.50594      -1.58521       0.50938
                        -----------------------------------------
Magnitude (a.u.)       :      1.74021
Magnitude (Debye)      :      4.42327


--------------------
Rotational spectrum 
--------------------
 
Rotational constants in cm-1:     0.014354     0.012963     0.007506 
Rotational constants in MHz :   430.319752   388.606658   225.015077 

 Dipole components along the rotational axes: 
x,y,z [a.u.] :    -0.015234    -0.033440     1.739824 
x,y,z [Debye]:    -0.038721    -0.084999     4.422282 

 

Timings for individual modules:

Sum of individual times         ...     6688.944 sec (= 111.482 min)
GTO integral calculation        ...        9.162 sec (=   0.153 min)   0.1 %
SCF iterations                  ...     6640.163 sec (= 110.669 min)  99.3 %
MP2 module                      ...       39.619 sec (=   0.660 min)   0.6 %
                             ****ORCA TERMINATED NORMALLY****
TOTAL RUN TIME: 0 days 1 hours 51 minutes 31 seconds 448 msec
