# Supplementary material for: Iodine Clusters in the Atmosphere I: Computational Benchmark and Dimer Formation of Oxyacids and Oxides
Source: ACS Omega. 2024 Jul 9;9(29):31521–32. doi: 10.1021/acsomega.4c01235 (PMC11270685; doi:10.1021/acsomega.4c01235)
Supplement: Supplementary file 2 — ao4c01235_si_002.zip [file ao4c01235_si_002.zip › SI_zip/basis_extrapolation/quadruple/1ip1w-00101_1_915.inp]

! aug-cc-pVQZ/C aug-cc-pVQZ/JK aug-cc-pVQZ RI-MP2 TightSCF
%pal nprocs 8 end
%maxcore 16000
%basis
	NewGTO I "aug-cc-pVQZ-PP" end
	NewECP I "SK-MCDHF-RSC" end
	NewAuxCGTO I "aug-cc-pVQZ-PP/C" end
	NewAuxJKGTO I "def2/JK" end
end
* xyz 0 1
I        1.47358130      -1.15334025       0.20237457
O       -0.29722518      -1.13161831      -0.65172156
I       -1.72701764      -0.35264577       0.42217530
O       -0.69292346      -0.09876634       1.85160868
O       -2.68121273      -1.79942066       0.74799929
O        1.95736918       0.52587254      -0.11148269
O        2.27387870      -2.14552114      -1.01272552
O       -0.40162455       1.86216232      -0.64946231
H       -0.43111316       2.72206426      -0.22288642
H        0.52628752       1.57121336      -0.57587935
*
