# Supplementary material for: Iodine Clusters in the Atmosphere I: Computational Benchmark and Dimer Formation of Oxyacids and Oxides
Source: ACS Omega. 2024 Jul 9;9(29):31521–32. doi: 10.1021/acsomega.4c01235 (PMC11270685; doi:10.1021/acsomega.4c01235)
Supplement: Supplementary file 2 — ao4c01235_si_002.zip [file ao4c01235_si_002.zip › SI_zip/basis_extrapolation/quadruple/1it1ma-000101000_1_691.inp]

! aug-cc-pVQZ/C aug-cc-pVQZ/JK aug-cc-pVQZ RI-MP2 TightSCF
%pal nprocs 8 end
%maxcore 16000
%basis
	NewGTO I "aug-cc-pVQZ-PP" end
	NewECP I "SK-MCDHF-RSC" end
	NewAuxCGTO I "aug-cc-pVQZ-PP/C" end
	NewAuxJKGTO I "def2/JK" end
end
* xyz 0 1
I       -3.24422719       2.29213639       0.96943118
O       -4.29034796       1.89837075      -0.45517895
O       -2.57994509       0.53977470       1.57680847
I       -0.79490603      -0.01920327       0.95965165
O        0.13895361       1.06067267       2.02176701
O       -0.88257316       0.73917276      -0.64438520
N        1.47189101      -0.70827003       0.21843988
H        1.92338171      -1.38276228       0.82533378
H        1.90125804       0.19279568       0.40296663
C        1.58215582      -1.08193779      -1.20046613
H        1.12786085      -2.06179443      -1.34908899
H        1.02671103      -0.35160670      -1.78588374
H        2.61978738      -1.11734845      -1.53939558
*
