# Supplementary material for: Iodine Clusters in the Atmosphere I: Computational Benchmark and Dimer Formation of Oxyacids and Oxides
Source: ACS Omega. 2024 Jul 9;9(29):31521–32. doi: 10.1021/acsomega.4c01235 (PMC11270685; doi:10.1021/acsomega.4c01235)
Supplement: Supplementary file 2 — ao4c01235_si_002.zip [file ao4c01235_si_002.zip › SI_zip/basis_extrapolation/quadruple/1ica1sa-10001_1_331.log]

                                 *****************
                                 * O   R   C   A *
                                 *****************

                                            #,                                       
                                            ###                                      
                                            ####                                     
                                            #####                                    
                                            ######                                   
                                           ########,                                 
                                     ,,################,,,,,                         
                               ,,#################################,,                 
                          ,,##########################################,,             
                       ,#########################################, ''#####,          
                    ,#############################################,,   '####,        
                  ,##################################################,,,,####,       
                ,###########''''           ''''###############################       
              ,#####''   ,,,,##########,,,,          '''####'''          '####       
            ,##' ,,,,###########################,,,                        '##       
           ' ,,###''''                  '''############,,,                           
         ,,##''                                '''############,,,,        ,,,,,,###''
      ,#''                                            '''#######################'''  
     '                                                          ''''####''''         
             ,#######,   #######,   ,#######,      ##                                
            ,#'     '#,  ##    ##  ,#'     '#,    #''#        ######   ,####,        
            ##       ##  ##   ,#'  ##            #'  '#       #        #'  '#        
            ##       ##  #######   ##           ,######,      #####,   #    #        
            '#,     ,#'  ##    ##  '#,     ,#' ,#      #,         ##   #,  ,#        
             '#######'   ##     ##  '#######'  #'      '#     #####' # '####'        


                  #######################################################
                  #                        -***-                        #
                  #          Department of theory and spectroscopy      #
                  #    Directorship and core code : Frank Neese         #
                  #        Max Planck Institute fuer Kohlenforschung    #
                  #                Kaiser Wilhelm Platz 1               #
                  #                 D-45470 Muelheim/Ruhr               #
                  #                      Germany                        #
                  #                                                     #
                  #                  All rights reserved                #
                  #                        -***-                        #
                  #######################################################


                         Program Version 5.0.4 -  RELEASE  -


 With contributions from (in alphabetic order):
   Daniel Aravena         : Magnetic Suceptibility
   Michael Atanasov       : Ab Initio Ligand Field Theory (pilot matlab implementation)
   Alexander A. Auer      : GIAO ZORA, VPT2 properties, NMR spectrum
   Ute Becker             : Parallelization
   Giovanni Bistoni       : ED, misc. LED, open-shell LED, HFLD
   Martin Brehm           : Molecular dynamics
   Dmytro Bykov           : SCF Hessian
   Vijay G. Chilkuri      : MRCI spin determinant printing, contributions to CSF-ICE
   Dipayan Datta          : RHF DLPNO-CCSD density
   Achintya Kumar Dutta   : EOM-CC, STEOM-CC
   Dmitry Ganyushin       : Spin-Orbit,Spin-Spin,Magnetic field MRCI
   Miquel Garcia          : C-PCM and meta-GGA Hessian, CC/C-PCM, Gaussian charge scheme
   Yang Guo               : DLPNO-NEVPT2, F12-NEVPT2, CIM, IAO-localization
   Andreas Hansen         : Spin unrestricted coupled pair/coupled cluster methods
   Benjamin Helmich-Paris : MC-RPA, TRAH-SCF, COSX integrals
   Lee Huntington         : MR-EOM, pCC
   Robert Izsak           : Overlap fitted RIJCOSX, COSX-SCS-MP3, EOM
   Marcus Kettner         : VPT2
   Christian Kollmar      : KDIIS, OOCD, Brueckner-CCSD(T), CCSD density, CASPT2, CASPT2-K
   Simone Kossmann        : Meta GGA functionals, TD-DFT gradient, OOMP2, MP2 Hessian
   Martin Krupicka        : Initial AUTO-CI
   Lucas Lang             : DCDCAS
   Marvin Lechner         : AUTO-CI (C++ implementation), FIC-MRCC
   Dagmar Lenk            : GEPOL surface, SMD
   Dimitrios Liakos       : Extrapolation schemes; Compound Job, initial MDCI parallelization
   Dimitrios Manganas     : Further ROCIS development; embedding schemes
   Dimitrios Pantazis     : SARC Basis sets
   Anastasios Papadopoulos: AUTO-CI, single reference methods and gradients
   Taras Petrenko         : DFT Hessian,TD-DFT gradient, ASA, ECA, R-Raman, ABS, FL, XAS/XES, NRVS
   Peter Pinski           : DLPNO-MP2, DLPNO-MP2 Gradient
   Christoph Reimann      : Effective Core Potentials
   Marius Retegan         : Local ZFS, SOC
   Christoph Riplinger    : Optimizer, TS searches, QM/MM, DLPNO-CCSD(T), (RO)-DLPNO pert. Triples
   Tobias Risthaus        : Range-separated hybrids, TD-DFT gradient, RPA, STAB
   Michael Roemelt        : Original ROCIS implementation
   Masaaki Saitow         : Open-shell DLPNO-CCSD energy and density
   Barbara Sandhoefer     : DKH picture change effects
   Avijit Sen             : IP-ROCIS
   Kantharuban Sivalingam : CASSCF convergence, NEVPT2, FIC-MRCI
   Bernardo de Souza      : ESD, SOC TD-DFT
   Georgi Stoychev        : AutoAux, RI-MP2 NMR, DLPNO-MP2 response
   Willem Van den Heuvel  : Paramagnetic NMR
   Boris Wezisla          : Elementary symmetry handling
   Frank Wennmohs         : Technical directorship


 We gratefully acknowledge several colleagues who have allowed us to
 interface, adapt or use parts of their codes:
   Stefan Grimme, W. Hujo, H. Kruse, P. Pracht,  : VdW corrections, initial TS optimization,
                  C. Bannwarth, S. Ehlert          DFT functionals, gCP, sTDA/sTD-DF
   Ed Valeev, F. Pavosevic, A. Kumar             : LibInt (2-el integral package), F12 methods
   Garnet Chan, S. Sharma, J. Yang, R. Olivares  : DMRG
   Ulf Ekstrom                                   : XCFun DFT Library
   Mihaly Kallay                                 : mrcc  (arbitrary order and MRCC methods)
   Jiri Pittner, Ondrej Demel                    : Mk-CCSD
   Frank Weinhold                                : gennbo (NPA and NBO analysis)
   Christopher J. Cramer and Donald G. Truhlar   : smd solvation model
   Lars Goerigk                                  : TD-DFT with DH, B97 family of functionals
   V. Asgeirsson, H. Jonsson                     : NEB implementation
   FAccTs GmbH                                   : IRC, NEB, NEB-TS, DLPNO-Multilevel, CI-OPT
                                                   MM, QMMM, 2- and 3-layer-ONIOM, Crystal-QMMM,
                                                   LR-CPCM, SF, NACMEs, symmetry and pop. for TD-DFT,
                                                   nearIR, NL-DFT gradient (VV10), updates on ESD,
                                                   ML-optimized integration grids
   S Lehtola, MJT Oliveira, MAL Marques          : LibXC Library
   Liviu Ungur et al                             : ANISO software


 Your calculation uses the libint2 library for the computation of 2-el integrals
 For citations please refer to: http://libint.valeyev.net

 Your ORCA version has been built with support for libXC version: 5.1.0
 For citations please refer to: https://tddft.org/programs/libxc/

 This ORCA versions uses:
   CBLAS   interface :  Fast vector & matrix operations
   LAPACKE interface :  Fast linear algebra routines
   SCALAPACK package :  Parallel linear algebra routines
   Shared memory     :  Shared parallel matrices
   BLAS/LAPACK       :  OpenBLAS 0.3.15  USE64BITINT DYNAMIC_ARCH NO_AFFINITY SkylakeX SINGLE_THREADED
        Core in use  :  SkylakeX
   Copyright (c) 2011-2014, The OpenBLAS Project


================================================================================

cite the ECPs for I  [SK MCDHF RSC] as follows:
O: B. Metz and H. Stoll, private communication (KAP)
Tl: B. Metz, M. Schweizer, H. Stoll, M. Dolg, W. Liu, Theor. Chem. Acc. 104, 22 (2000)
Ga-As, In-Sb, Pb-Bi: B. Metz, H. Stoll, M. Dolg, J. Chem. Phys. 113, 2563 (2000)
Se-Kr, Te-Xe, Po-Rn: K.A. Peterson, D. Figgen, E. Goll, H. Stoll, and M. Dolg, J. Chem. Phys., in press (2003)
Cu-Zn, Ag-Cd, Au-Hg: D. Figgen, G. Rauhut, M. Dolg, and H. Stoll, Chem. Phys. 311, 227 (2005)
Y-Pd: K.A. Peterson, D. Figgen, M. Dolg, H. Stoll, J. Chem. Phys. 126, 124101 (2007)
I: K. A. Peterson, B. C. Shepler, D. Figgen, H. Stoll, J. Phys. Chem. A 110, 13877 (2006)
Hf-Pt: D. Figgen, K.A. Peterson, M. Dolg, H. Stoll, J. Chem. Phys. 130, 164108 (2009)
Ca, Sr, Ba, Ra: I.S. Lim, H. Stoll, P. Schwerdtfeger, J. Chem. Phys. 124, 034107 (2006)
U: M. Dolg, X. Cao, J. Phys. Chem. A 113, 12573 (2009)

ECP parameters for I  [SK MCDHF RSC] have been obtained from:
cc-pVDZ-PP  EMSL  Basis Set Exchange Library   4/7/16 5:27 AM
Ca, Sr, Ba, Ra: http://www.tc.uni-koeln.de/PP/index.en.html 3/16/17 1:54 PM


----- Orbital basis set information -----
Your calculation utilizes the basis: aug-cc-pVQZ 
    H, B-Ne : Obtained from the ccRepo (grant-hill.group.shef.ac.uk/ccrepo) Feb. 2017
              R. A. Kendall, T. H. Dunning, Jr., R. J. Harrison, J. Chem. Phys. 96, 6796 (1992)
         He : Obtained from the ccRepo (grant-hill.group.shef.ac.uk/ccrepo) Feb. 2017
              D. E. Woon, T. H. Dunning, Jr., J. Chem. Phys. 100, 2975 (1994)
  Li-Be, Na : Obtained from the ccRepo (grant-hill.group.shef.ac.uk/ccrepo) Feb. 2017
              B. P. Prascher, D. E. Woon, K. A. Peterson, T. H. Dunning, Jr., A. K. Wilson, Theor. Chem. Acc. 128, 69 (2011)
         Mg : Obtained from the Peterson Research Group Website (tyr0.chem.wsu.edu/~kipeters) Feb. 2017
              B. P. Prascher, D. E. Woon, K. A. Peterson, T. H. Dunning, Jr., A. K. Wilson, Theor. Chem. Acc. 128, 69 (2011)
      Al-Ar : Obtained from the ccRepo (grant-hill.group.shef.ac.uk/ccrepo) Feb. 2017
              D. E. Woon, T. H. Dunning, Jr., J. Chem. Phys. 98, 1358 (1993)
      Sc-Zn : Obtained from the ccRepo (grant-hill.group.shef.ac.uk/ccrepo) Feb. 2017
              N. B. Balabanov, K. A. Peterson, J. Chem. Phys. 123, 064107 (2005)
              N. B. Balabanov, K. A. Peterson, J. Chem. Phys. 125, 074110 (2006)
      Ga-Kr : Obtained from the ccRepo (grant-hill.group.shef.ac.uk/ccrepo) Feb. 2017
              A. K. Wilson, D. E. Woon, K. A. Peterson, T. H. Dunning, Jr., J. Chem. Phys. 110, 7667 (1999)

The basis set includes element-specific modifications.

Your calculation utilizes the basis: aug-cc-pVQZ-PP 
       Ca, Sr, Ba, Ra : Obtained from the Peterson Research Group Website (tyr0.chem.wsu.edu/~kipeters) Feb. 2017
                        H. Li, H. Feng, W. Sun, Y. Zhang, Q. Fan, K. A. Peterson, Y. Xie, H. F. Schaefer III, Mol. Phys. 111, 2292 (2013)
  Cu-Zn, Ag-Cd, Au-Hg : Obtained from the ccRepo (grant-hill.group.shef.ac.uk/ccrepo) Feb. 2017
                        K. A. Peterson, C. Puzzarini, Theor. Chem. Acc. 114, 283 (2005)
  Ga-Kr, In-Xe, Tl-Rn : Obtained from the ccRepo (grant-hill.group.shef.ac.uk/ccrepo) Feb. 2017
                        K. A. Peterson, J. Chem. Phys. 119, 11099 (2003)
                        K. A. Peterson, D. Figgen, E. Goll, H. Stoll, M. Dolg, J. Chem. Phys. 119, 11113 (2003)
                 Y-Pd : Obtained from the ccRepo (grant-hill.group.shef.ac.uk/ccrepo) Feb. 2017
                        K. A. Peterson, D. Figgen, M. Dolg, H. Stoll, J. Chem. Phys. 126, 124101 (2007)
                Hf-Pt : Obtained from the ccRepo (grant-hill.group.shef.ac.uk/ccrepo) Feb. 2017
                        D. Figgen, K. A. Peterson, M. Dolg, H. Stoll, J. Chem. Phys. 130, 164108 (2009)

----- AuxC basis set information -----
Your calculation utilizes the auxiliary basis: aug-cc-pVQZ/C 
  H-He, B-F, Al-Ar, Ga-Kr : Obtained from the EMSL Basis Set Exchange (bse.pnl.gov) Feb. 2017
                            F. Weigend, A. Kohn, C. Hattig, J. Chem. Phys. 116, 3175 (2002)
                   Be, Mg : Obtained from the TURBOMOLE 7.0 basis set library
                            C. Haettig, Phys. Chem. Chem. Phys. 7, 59 (2005)
                       Ne : Obtained from the EMSL Basis Set Exchange (bse.pnl.gov) Feb. 2017
                            C. Haettig, Phys. Chem. Chem. Phys. 7, 59 (2005)
                            F. Weigend, A. Kohn, C. Hattig, J. Chem. Phys. 116, 3175 (2002)
                    Sc-Zn : Obtained from the EMSL Basis Set Exchange (bse.pnl.gov) Feb. 2017
                            D. H. Bross, J. G. Hill, H. J. Werner, K. A. Peterson, J. Chem. Phys. 139, 094302 (2013)

The basis set includes element-specific modifications.

Your calculation utilizes the auxiliary basis: aug-cc-pVQZ-PP/C 
  Obtained from the EMSL Basis Set Exchange (bse.pnl.gov) Feb. 2017
  Cu-Zn, Ag-Cd, Au-Hg : C. Haettig, unpublished
  Ga-Kr, In-Xe, Tl-Rn : C. Haettig, G. Schmitz, J. Kossmann, Phys. Chem. Chem. Phys. 14, 6549 (2012)
          Y-Tc, Rh-Pd : J. G. Hill, J. A. Platts, J. Chem. Theory Comput. 5, 500 (2009)
                   Ru : J. G. Hill, J. A. Platts, J. Chem. Phys. 129, 134101 (2008)
                Hf-Pt : J. G. Hill, J. Chem. Phys. 135, 044105 (2011)

----- AuxJK basis set information -----
Your calculation utilizes the auxiliary basis: aug-cc-pVQZ/JK 
  H, B-F, Al-Cl, Ga-Br : Obtained from the TURBOMOLE 7.0 basis set library

The basis set includes element-specific modifications.

Your calculation utilizes the auxiliary basis: def2/JK
   H-Ba, Hf-Rn: F. Weigend, J. Comput. Chem. 29, 167 (2008).

================================================================================
                                        WARNINGS
                       Please study these warnings very carefully!
================================================================================


WARNING: No MP2 level density has been requested!
         To caclulate MP2 level properties use
         %mp2 Density relaxed end
         or
         %mp2 Density unrelaxed end

WARNING: Post HF methods need fully converged wavefunctions
  ===> : Setting SCFConvForced true
         You can overwrite this default with %scf ConvForced false 


INFO   : the flag for use of the SHARK integral package has been found!

================================================================================
                                       INPUT FILE
================================================================================
NAME = 1ica1sa-10001_1_331.inp
|  1> ! aug-cc-pVQZ/C aug-cc-pVQZ/JK aug-cc-pVQZ RI-MP2 TightSCF
|  2> %pal nprocs 8 end
|  3> %maxcore 16000
|  4> %basis
|  5> 	NewGTO I "aug-cc-pVQZ-PP" end
|  6> 	NewECP I "SK-MCDHF-RSC" end
|  7> 	NewAuxCGTO I "aug-cc-pVQZ-PP/C" end
|  8> 	NewAuxJKGTO I "def2/JK" end
|  9> end
| 10> * xyz 0 1
| 11> I       -1.31589875       0.96665415       0.01245180
| 12> O       -1.58975889      -0.79962831      -0.04750171
| 13> O       -0.08559036       1.17372036       1.29403619
| 14> O       -2.85064035       1.42122332       1.06816847
| 15> H       -2.86234716       0.89669010       1.88152201
| 16> S        1.54310823      -0.48912177      -1.00118322
| 17> O        0.55473243       0.52539494      -1.44299923
| 18> O        2.64360758      -0.77774001      -1.84928693
| 19> O        2.07498651      -0.02332089       0.38720018
| 20> O        0.74306232      -1.79562810      -0.72153442
| 21> H       -0.19454631      -1.55723597      -0.44988234
| 22> H        1.33928477       0.45899219       0.86900922
| 23> *
| 24> 
| 25>                          ****END OF INPUT****
================================================================================

                       ****************************
                       * Single Point Calculation *
                       ****************************

---------------------------------
CARTESIAN COORDINATES (ANGSTROEM)
---------------------------------
  I     -1.315899    0.966654    0.012452
  O     -1.589759   -0.799628   -0.047502
  O     -0.085590    1.173720    1.294036
  O     -2.850640    1.421223    1.068168
  H     -2.862347    0.896690    1.881522
  S      1.543108   -0.489122   -1.001183
  O      0.554732    0.525395   -1.442999
  O      2.643608   -0.777740   -1.849287
  O      2.074987   -0.023321    0.387200
  O      0.743062   -1.795628   -0.721534
  H     -0.194546   -1.557236   -0.449882
  H      1.339285    0.458992    0.869009

----------------------------
CARTESIAN COORDINATES (A.U.)
----------------------------
  NO LB      ZA    FRAG     MASS         X           Y           Z
   0 I    25.0000*   0   126.900   -2.486688    1.826712    0.023530
   1 O     8.0000    0    15.999   -3.004209   -1.511079   -0.089765
   2 O     8.0000    0    15.999   -0.161742    2.218010    2.445374
   3 O     8.0000    0    15.999   -5.386930    2.685723    2.018546
   4 H     1.0000    0     1.008   -5.409052    1.694499    3.555561
   5 S    16.0000    0    32.060    2.916052   -0.924306   -1.891962
   6 O     8.0000    0    15.999    1.048292    0.992853   -2.726873
   7 O     8.0000    0    15.999    4.995694   -1.469716   -3.494646
   8 O     8.0000    0    15.999    3.921156   -0.044070    0.731702
   9 O     8.0000    0    15.999    1.404184   -3.393245   -1.363502
  10 H     1.0000    0     1.008   -0.367639   -2.942750   -0.850154
  11 H     1.0000    0     1.008    2.530881    0.867370    1.642189
* core charge reduced due to ECP

--------------------------------
INTERNAL COORDINATES (ANGSTROEM)
--------------------------------
 I      0   0   0     0.000000000000     0.00000000     0.00000000
 O      1   0   0     1.788392442431     0.00000000     0.00000000
 O      1   2   0     1.788573090069   104.10482318     0.00000000
 O      1   2   3     1.917446895327    97.47123943   260.40385275
 H      4   1   2     0.967892622823   110.11344982    53.51348395
 S      3   1   2     3.268904279175    77.33349842    65.24700396
 O      6   3   1     1.483688735412    61.92332744    36.08960582
 O      6   3   1     1.419041652217   155.43588445   133.87202817
 O      6   3   1     1.558035118327    52.57844091   181.13888274
 O      6   3   1     1.557316827039    92.56275915   288.67128557
 H     10   6   3     1.004856011210   109.19998969    33.12595796
 H      9   6   3     1.003006933378   108.74898806     0.36026734

---------------------------
INTERNAL COORDINATES (A.U.)
---------------------------
 I      0   0   0     0.000000000000     0.00000000     0.00000000
 O      1   0   0     3.379571936170     0.00000000     0.00000000
 O      1   2   0     3.379913310732   104.10482318     0.00000000
 O      1   2   3     3.623449508506    97.47123943   260.40385275
 H      4   1   2     1.829051984178   110.11344982    53.51348395
 S      3   1   2     6.177333845645    77.33349842    65.24700396
 O      6   3   1     2.803765377912    61.92332744    36.08960582
 O      6   3   1     2.681600095317   155.43588445   133.87202817
 O      6   3   1     2.944259680670    52.57844091   181.13888274
 O      6   3   1     2.942902306851    92.56275915   288.67128557
 H     10   6   3     1.898902665211   109.19998969    33.12595796
 H      9   6   3     1.895408414508   108.74898806     0.36026734

---------------------
BASIS SET INFORMATION
---------------------
There are 4 groups of distinct atoms

 Group   1 Type I   : 25s19p13d3f2g contracted to 7s7p5d3f2g pattern {101011111/7711111/91111/111/11}
 Group   2 Type O   : 22s7p4d3f2g contracted to 6s5p4d3f2g pattern {991111/31111/1111/111/11}
 Group   3 Type H   : 7s4p3d2f contracted to 5s4p3d2f pattern {31111/1111/111/11}
 Group   4 Type S   : 43s20p4d3f2g contracted to 7s6p4d3f2g pattern {1313131111/881111/1111/111/11}

Atom   0I    basis set group =>   1
Atom   1O    basis set group =>   2
Atom   2O    basis set group =>   2
Atom   3O    basis set group =>   2
Atom   4H    basis set group =>   3
Atom   5S    basis set group =>   4
Atom   6O    basis set group =>   2
Atom   7O    basis set group =>   2
Atom   8O    basis set group =>   2
Atom   9O    basis set group =>   2
Atom  10H    basis set group =>   3
Atom  11H    basis set group =>   3
---------------------------------
AUXILIARY/C BASIS SET INFORMATION
---------------------------------
There are 4 groups of distinct atoms

 Group   1 Type I   : 12s12p10d8f6g4h2i contracted to 12s12p10d8f6g4h2i pattern {111111111111/111111111111/1111111111/11111111/111111/1111/11}
 Group   2 Type O   : 9s8p7d6f4g2h contracted to 9s8p7d6f4g2h pattern {111111111/11111111/1111111/111111/1111/11}
 Group   3 Type H   : 6s5p4d3f2g contracted to 6s5p4d3f2g pattern {111111/11111/1111/111/11}
 Group   4 Type S   : 12s10p9d7f4g2h contracted to 12s10p9d7f4g2h pattern {111111111111/1111111111/111111111/1111111/1111/11}

Atom   0I    basis set group =>   1
Atom   1O    basis set group =>   2
Atom   2O    basis set group =>   2
Atom   3O    basis set group =>   2
Atom   4H    basis set group =>   3
Atom   5S    basis set group =>   4
Atom   6O    basis set group =>   2
Atom   7O    basis set group =>   2
Atom   8O    basis set group =>   2
Atom   9O    basis set group =>   2
Atom  10H    basis set group =>   3
Atom  11H    basis set group =>   3
----------------------------------
AUXILIARY/JK BASIS SET INFORMATION
----------------------------------
There are 4 groups of distinct atoms

 Group   1 Type I   : 13s12p11d8f6g3h contracted to 11s10p10d7f5g3h pattern {31111111111/3111111111/2111111111/2111111/21111/111}
 Group   2 Type O   : 10s7p5d3f2g1h contracted to 10s7p5d3f2g1h pattern {1111111111/1111111/11111/111/11/1}
 Group   3 Type H   : 4s3p3d2f1g contracted to 4s3p3d2f1g pattern {1111/111/111/11/1}
 Group   4 Type S   : 13s11p9d4f2g1h contracted to 13s11p9d4f2g1h pattern {1111111111111/11111111111/111111111/1111/11/1}

Atom   0I    basis set group =>   1
Atom   1O    basis set group =>   2
Atom   2O    basis set group =>   2
Atom   3O    basis set group =>   2
Atom   4H    basis set group =>   3
Atom   5S    basis set group =>   4
Atom   6O    basis set group =>   2
Atom   7O    basis set group =>   2
Atom   8O    basis set group =>   2
Atom   9O    basis set group =>   2
Atom  10H    basis set group =>   3
Atom  11H    basis set group =>   3
-------------------------
ECP PARAMETER INFORMATION
-------------------------

 Group 1, Type I  ECP SK MCDHF RSC (replacing 28 core electrons, lmax=4)

Atom   0I    ECP group =>   1


           ************************************************************
           *        Program running with 8 parallel MPI-processes     *
           *              working on a common directory               *
           ************************************************************
------------------------------------------------------------------------------
                           ORCA GTO INTEGRAL CALCULATION
------------------------------------------------------------------------------
------------------------------------------------------------------------------
                   ___                                                        
                  /   \      - P O W E R E D   B Y -                         
                 /     \                                                     
                 |  |  |   _    _      __       _____    __    __             
                 |  |  |  | |  | |    /  \     |  _  \  |  |  /  |          
                  \  \/   | |  | |   /    \    | | | |  |  | /  /          
                 / \  \   | |__| |  /  /\  \   | |_| |  |  |/  /          
                |  |  |   |  __  | /  /__\  \  |    /   |      \           
                |  |  |   | |  | | |   __   |  |    \   |  |\   \          
                \     /   | |  | | |  |  |  |  | |\  \  |  | \   \       
                 \___/    |_|  |_| |__|  |__|  |_| \__\ |__|  \__/        
                                                                              
                      - O R C A' S   B I G   F R I E N D -                    
                                      &                                       
                       - I N T E G R A L  F E E D E R -                       
                                                                              
 v1 FN, 2020, v2 2021                                                         
------------------------------------------------------------------------------


Reading SHARK input file 1ica1sa-10001_1_331.SHARKINP.tmp ... ok
----------------------
SHARK INTEGRAL PACKAGE
----------------------

Number of atoms                             ...     12
Number of basis functions                   ...    974
Number of shells                            ...    306
Maximum angular momentum                    ...      4
Integral batch strategy                     ... SHARK/LIBINT Hybrid
RI-J (if used) integral strategy            ... SPLIT-RIJ (Revised 2003 algorithm where possible)
Printlevel                                  ...      1
Contraction scheme used                     ... PARTIAL GENERAL contraction
Coulomb Range Separation                    ... NOT USED
Exchange Range Separation                   ... NOT USED
Finite Nucleus Model                        ... NOT USED
Auxiliary Coulomb fitting basis             ... NOT available
Auxiliary J/K fitting basis                 ... AVAILABLE
   # of basis functions in Aux-JK           ...   1261
   # of shells in Aux-JK                    ...    321
   Maximum angular momentum in Aux-JK       ...      5
Auxiliary Correlation fitting basis         ... AVAILABLE
   # of basis functions in Aux-C            ...   1888
   # of shells in Aux-C                     ...    410
   Maximum angular momentum in Aux-C        ...      6
Auxiliary 'external' fitting basis          ... NOT available
Integral threshold                          ...     2.500000e-11
Primitive cut-off                           ...     2.500000e-12
Primitive pair pre-selection threshold      ...     2.500000e-12

Calculating pre-screening integrals         ... done (  0.2 sec) Dimension = 306
Calculating pre-screening integrals (ORCA)  ... done (  0.4 sec) Dimension = 228
Organizing shell pair data                  ... done (  1.1 sec)
Shell pair information
Total number of shell pairs                 ...     46971
Shell pairs after pre-screening             ...     34722
Total number of primitive shell pairs       ...     56011
Primitive shell pairs kept                  ...     39273
          la=0 lb=0:   5265 shell pairs
          la=1 lb=0:   6952 shell pairs
          la=1 lb=1:   2169 shell pairs
          la=2 lb=0:   4816 shell pairs
          la=2 lb=1:   2850 shell pairs
          la=2 lb=2:    974 shell pairs
          la=3 lb=0:   3463 shell pairs
          la=3 lb=1:   2048 shell pairs
          la=3 lb=2:   1371 shell pairs
          la=3 lb=3:    509 shell pairs
          la=4 lb=0:   1775 shell pairs
          la=4 lb=1:   1108 shell pairs
          la=4 lb=2:    740 shell pairs
          la=4 lb=3:    531 shell pairs
          la=4 lb=4:    151 shell pairs

Calculating one electron integrals          ... done (  0.1 sec)
Calculating ECP integrals                   ... done (  1.7 sec)
Calculating RI/JK V-Matrix + Cholesky decomp... done (  0.1 sec)
Calculating RI/C V-Matrix + Cholesky decomp.... done (  0.1 sec)
Calculating Nuclear repulsion               ... done (  0.0 sec) ENN=    887.265233711984 Eh

SHARK setup successfully completed in   4.7 seconds

Maximum memory used throughout the entire GTOINT-calculation: 93.6 MB
[1712564534.899807] [s43n22:3487556:0]          mpool.c:43   UCX  WARN  object 0xb025380 was not returned to mpool ucp_requests
[1712564534.899825] [s43n22:3487556:0]          mpool.c:43   UCX  WARN  object 0xb025540 was not returned to mpool ucp_requests
[1712564534.899829] [s43n22:3487556:0]          mpool.c:43   UCX  WARN  object 0xb025700 was not returned to mpool ucp_requests
[1712564534.899832] [s43n22:3487556:0]          mpool.c:43   UCX  WARN  object 0xb0258c0 was not returned to mpool ucp_requests
[1712564534.899834] [s43n22:3487556:0]          mpool.c:43   UCX  WARN  object 0xb025a80 was not returned to mpool ucp_requests
[1712564534.899837] [s43n22:3487556:0]          mpool.c:43   UCX  WARN  object 0xb025c40 was not returned to mpool ucp_requests
[1712564534.899839] [s43n22:3487556:0]          mpool.c:43   UCX  WARN  object 0xb025e00 was not returned to mpool ucp_requests
[1712564534.899842] [s43n22:3487556:0]          mpool.c:43   UCX  WARN  object 0xb025fc0 was not returned to mpool ucp_requests
[1712564534.899844] [s43n22:3487556:0]          mpool.c:43   UCX  WARN  object 0xb026180 was not returned to mpool ucp_requests
[1712564534.899847] [s43n22:3487556:0]          mpool.c:43   UCX  WARN  object 0xb026340 was not returned to mpool ucp_requests
[1712564534.899849] [s43n22:3487556:0]          mpool.c:43   UCX  WARN  object 0xb026500 was not returned to mpool ucp_requests
[1712564534.900283] [s43n22:3487566:0]          mpool.c:43   UCX  WARN  object 0xa863080 was not returned to mpool ucp_requests
[1712564534.900296] [s43n22:3487566:0]          mpool.c:43   UCX  WARN  object 0xa863240 was not returned to mpool ucp_requests
[1712564534.900300] [s43n22:3487566:0]          mpool.c:43   UCX  WARN  object 0xa863400 was not returned to mpool ucp_requests
[1712564534.900303] [s43n22:3487566:0]          mpool.c:43   UCX  WARN  object 0xa8635c0 was not returned to mpool ucp_requests
[1712564534.900306] [s43n22:3487566:0]          mpool.c:43   UCX  WARN  object 0xa863780 was not returned to mpool ucp_requests
[1712564534.900309] [s43n22:3487566:0]          mpool.c:43   UCX  WARN  object 0xa863940 was not returned to mpool ucp_requests
[1712564534.900312] [s43n22:3487566:0]          mpool.c:43   UCX  WARN  object 0xa863b00 was not returned to mpool ucp_requests
[1712564534.900315] [s43n22:3487566:0]          mpool.c:43   UCX  WARN  object 0xa863cc0 was not returned to mpool ucp_requests
[1712564534.900318] [s43n22:3487566:0]          mpool.c:43   UCX  WARN  object 0xa863e80 was not returned to mpool ucp_requests
[1712564534.900321] [s43n22:3487566:0]          mpool.c:43   UCX  WARN  object 0xa864040 was not returned to mpool ucp_requests
[1712564534.900324] [s43n22:3487566:0]          mpool.c:43   UCX  WARN  object 0xa864200 was not returned to mpool ucp_requests
[1712564534.900327] [s43n22:3487566:0]          mpool.c:43   UCX  WARN  object 0xa8643c0 was not returned to mpool ucp_requests
[1712564534.900330] [s43n22:3487566:0]          mpool.c:43   UCX  WARN  object 0xa864580 was not returned to mpool ucp_requests
[1712564534.900333] [s43n22:3487566:0]          mpool.c:43   UCX  WARN  object 0xa864740 was not returned to mpool ucp_requests
[1712564534.900632] [s43n22:3487558:0]          mpool.c:43   UCX  WARN  object 0xb8c7cc0 was not returned to mpool ucp_requests
[1712564534.900645] [s43n22:3487558:0]          mpool.c:43   UCX  WARN  object 0xb8c7e80 was not returned to mpool ucp_requests
[1712564534.900649] [s43n22:3487558:0]          mpool.c:43   UCX  WARN  object 0xb8c8040 was not returned to mpool ucp_requests
[1712564534.900652] [s43n22:3487558:0]          mpool.c:43   UCX  WARN  object 0xb8c8200 was not returned to mpool ucp_requests
[1712564534.900655] [s43n22:3487558:0]          mpool.c:43   UCX  WARN  object 0xb8c83c0 was not returned to mpool ucp_requests
[1712564534.900658] [s43n22:3487558:0]          mpool.c:43   UCX  WARN  object 0xb8c8580 was not returned to mpool ucp_requests
[1712564534.900661] [s43n22:3487558:0]          mpool.c:43   UCX  WARN  object 0xb8c8740 was not returned to mpool ucp_requests
[1712564534.900663] [s43n22:3487558:0]          mpool.c:43   UCX  WARN  object 0xb8c8900 was not returned to mpool ucp_requests
[1712564534.900665] [s43n22:3487558:0]          mpool.c:43   UCX  WARN  object 0xb8c8ac0 was not returned to mpool ucp_requests
[1712564534.900668] [s43n22:3487558:0]          mpool.c:43   UCX  WARN  object 0xb8c8c80 was not returned to mpool ucp_requests
[1712564534.900671] [s43n22:3487558:0]          mpool.c:43   UCX  WARN  object 0xb8c8e40 was not returned to mpool ucp_requests
[1712564534.900672] [s43n22:3487558:0]          mpool.c:43   UCX  WARN  object 0xb8c9000 was not returned to mpool ucp_requests
[1712564534.900675] [s43n22:3487558:0]          mpool.c:43   UCX  WARN  object 0xb8c91c0 was not returned to mpool ucp_requests
[1712564534.900678] [s43n22:3487558:0]          mpool.c:43   UCX  WARN  object 0xb8c9380 was not returned to mpool ucp_requests
[1712564534.900680] [s43n22:3487558:0]          mpool.c:43   UCX  WARN  object 0xb8c9540 was not returned to mpool ucp_requests
[1712564534.900714] [s43n22:3487562:0]          mpool.c:43   UCX  WARN  object 0xa9481c0 was not returned to mpool ucp_requests
[1712564534.900725] [s43n22:3487562:0]          mpool.c:43   UCX  WARN  object 0xa948380 was not returned to mpool ucp_requests
[1712564534.900729] [s43n22:3487562:0]          mpool.c:43   UCX  WARN  object 0xa948540 was not returned to mpool ucp_requests
[1712564534.900732] [s43n22:3487562:0]          mpool.c:43   UCX  WARN  object 0xa948700 was not returned to mpool ucp_requests
[1712564534.900735] [s43n22:3487562:0]          mpool.c:43   UCX  WARN  object 0xa9488c0 was not returned to mpool ucp_requests
[1712564534.900738] [s43n22:3487562:0]          mpool.c:43   UCX  WARN  object 0xa948a80 was not returned to mpool ucp_requests
[1712564534.900741] [s43n22:3487562:0]          mpool.c:43   UCX  WARN  object 0xa948c40 was not returned to mpool ucp_requests
[1712564534.900744] [s43n22:3487562:0]          mpool.c:43   UCX  WARN  object 0xa948e00 was not returned to mpool ucp_requests
[1712564534.900747] [s43n22:3487562:0]          mpool.c:43   UCX  WARN  object 0xa948fc0 was not returned to mpool ucp_requests
[1712564534.900750] [s43n22:3487562:0]          mpool.c:43   UCX  WARN  object 0xa949180 was not returned to mpool ucp_requests
[1712564534.900753] [s43n22:3487562:0]          mpool.c:43   UCX  WARN  object 0xa949340 was not returned to mpool ucp_requests
[1712564534.900756] [s43n22:3487562:0]          mpool.c:43   UCX  WARN  object 0xa949500 was not returned to mpool ucp_requests
[1712564534.900758] [s43n22:3487562:0]          mpool.c:43   UCX  WARN  object 0xa9496c0 was not returned to mpool ucp_requests
[1712564534.900761] [s43n22:3487562:0]          mpool.c:43   UCX  WARN  object 0xa949880 was not returned to mpool ucp_requests
[1712564534.900763] [s43n22:3487562:0]          mpool.c:43   UCX  WARN  object 0xa949a40 was not returned to mpool ucp_requests
[1712564534.900873] [s43n22:3487564:0]          mpool.c:43   UCX  WARN  object 0xa8f3300 was not returned to mpool ucp_requests
[1712564534.900884] [s43n22:3487564:0]          mpool.c:43   UCX  WARN  object 0xa8f34c0 was not returned to mpool ucp_requests
[1712564534.900887] [s43n22:3487564:0]          mpool.c:43   UCX  WARN  object 0xa8f3680 was not returned to mpool ucp_requests
[1712564534.900890] [s43n22:3487564:0]          mpool.c:43   UCX  WARN  object 0xa8f3840 was not returned to mpool ucp_requests
[1712564534.900893] [s43n22:3487564:0]          mpool.c:43   UCX  WARN  object 0xa8f3a00 was not returned to mpool ucp_requests
[1712564534.900895] [s43n22:3487564:0]          mpool.c:43   UCX  WARN  object 0xa8f3bc0 was not returned to mpool ucp_requests
[1712564534.900898] [s43n22:3487564:0]          mpool.c:43   UCX  WARN  object 0xa8f3d80 was not returned to mpool ucp_requests
[1712564534.900901] [s43n22:3487564:0]          mpool.c:43   UCX  WARN  object 0xa8f3f40 was not returned to mpool ucp_requests
[1712564534.900904] [s43n22:3487564:0]          mpool.c:43   UCX  WARN  object 0xa8f4100 was not returned to mpool ucp_requests
[1712564534.900906] [s43n22:3487564:0]          mpool.c:43   UCX  WARN  object 0xa8f42c0 was not returned to mpool ucp_requests
[1712564534.900909] [s43n22:3487564:0]          mpool.c:43   UCX  WARN  object 0xa8f4480 was not returned to mpool ucp_requests
[1712564534.900912] [s43n22:3487564:0]          mpool.c:43   UCX  WARN  object 0xa8f4640 was not returned to mpool ucp_requests
[1712564534.900914] [s43n22:3487564:0]          mpool.c:43   UCX  WARN  object 0xa8f4800 was not returned to mpool ucp_requests
[1712564534.900917] [s43n22:3487564:0]          mpool.c:43   UCX  WARN  object 0xa8f49c0 was not returned to mpool ucp_requests
[1712564534.900920] [s43n22:3487564:0]          mpool.c:43   UCX  WARN  object 0xa8f4b80 was not returned to mpool ucp_requests
[1712564534.900924] [s43n22:3487560:0]          mpool.c:43   UCX  WARN  object 0xc5adc80 was not returned to mpool ucp_requests
[1712564534.900934] [s43n22:3487560:0]          mpool.c:43   UCX  WARN  object 0xc5ade40 was not returned to mpool ucp_requests
[1712564534.900938] [s43n22:3487560:0]          mpool.c:43   UCX  WARN  object 0xc5ae000 was not returned to mpool ucp_requests
[1712564534.900940] [s43n22:3487560:0]          mpool.c:43   UCX  WARN  object 0xc5ae1c0 was not returned to mpool ucp_requests
[1712564534.900943] [s43n22:3487560:0]          mpool.c:43   UCX  WARN  object 0xc5ae380 was not returned to mpool ucp_requests
[1712564534.900946] [s43n22:3487560:0]          mpool.c:43   UCX  WARN  object 0xc5ae540 was not returned to mpool ucp_requests
[1712564534.900948] [s43n22:3487560:0]          mpool.c:43   UCX  WARN  object 0xc5ae700 was not returned to mpool ucp_requests
[1712564534.900951] [s43n22:3487560:0]          mpool.c:43   UCX  WARN  object 0xc5ae8c0 was not returned to mpool ucp_requests
[1712564534.900953] [s43n22:3487560:0]          mpool.c:43   UCX  WARN  object 0xc5aea80 was not returned to mpool ucp_requests
[1712564534.900956] [s43n22:3487560:0]          mpool.c:43   UCX  WARN  object 0xc5aec40 was not returned to mpool ucp_requests
[1712564534.900957] [s43n22:3487560:0]          mpool.c:43   UCX  WARN  object 0xc5aee00 was not returned to mpool ucp_requests
[1712564534.900960] [s43n22:3487560:0]          mpool.c:43   UCX  WARN  object 0xc5aefc0 was not returned to mpool ucp_requests
[1712564534.900963] [s43n22:3487560:0]          mpool.c:43   UCX  WARN  object 0xc5af180 was not returned to mpool ucp_requests
[1712564534.900966] [s43n22:3487560:0]          mpool.c:43   UCX  WARN  object 0xc5af340 was not returned to mpool ucp_requests
[1712564534.900968] [s43n22:3487560:0]          mpool.c:43   UCX  WARN  object 0xc5af500 was not returned to mpool ucp_requests
[1712564534.900984] [s43n22:3487568:0]          mpool.c:43   UCX  WARN  object 0xc41d080 was not returned to mpool ucp_requests
[1712564534.900996] [s43n22:3487568:0]          mpool.c:43   UCX  WARN  object 0xc41d240 was not returned to mpool ucp_requests
[1712564534.901000] [s43n22:3487568:0]          mpool.c:43   UCX  WARN  object 0xc41d400 was not returned to mpool ucp_requests
[1712564534.901003] [s43n22:3487568:0]          mpool.c:43   UCX  WARN  object 0xc41d5c0 was not returned to mpool ucp_requests
[1712564534.901006] [s43n22:3487568:0]          mpool.c:43   UCX  WARN  object 0xc41d780 was not returned to mpool ucp_requests
[1712564534.901010] [s43n22:3487568:0]          mpool.c:43   UCX  WARN  object 0xc41d940 was not returned to mpool ucp_requests
[1712564534.901012] [s43n22:3487568:0]          mpool.c:43   UCX  WARN  object 0xc41db00 was not returned to mpool ucp_requests
[1712564534.901015] [s43n22:3487568:0]          mpool.c:43   UCX  WARN  object 0xc41dcc0 was not returned to mpool ucp_requests
[1712564534.901017] [s43n22:3487568:0]          mpool.c:43   UCX  WARN  object 0xc41de80 was not returned to mpool ucp_requests
[1712564534.901019] [s43n22:3487568:0]          mpool.c:43   UCX  WARN  object 0xc41e040 was not returned to mpool ucp_requests
[1712564534.901022] [s43n22:3487568:0]          mpool.c:43   UCX  WARN  object 0xc41e200 was not returned to mpool ucp_requests
[1712564534.901025] [s43n22:3487568:0]          mpool.c:43   UCX  WARN  object 0xc41e3c0 was not returned to mpool ucp_requests
[1712564534.901027] [s43n22:3487568:0]          mpool.c:43   UCX  WARN  object 0xc41e580 was not returned to mpool ucp_requests
[1712564534.901030] [s43n22:3487568:0]          mpool.c:43   UCX  WARN  object 0xc41e740 was not returned to mpool ucp_requests


           ************************************************************
           *        Program running with 8 parallel MPI-processes     *
           *              working on a common directory               *
           ************************************************************
-------------------------------------------------------------------------------
                                 ORCA SCF
-------------------------------------------------------------------------------

------------
SCF SETTINGS
------------
Hamiltonian:
 Ab initio Hamiltonian  Method          .... Hartree-Fock(GTOs)


General Settings:
 Integral files         IntName         .... 1ica1sa-10001_1_331
 Hartree-Fock type      HFTyp           .... RHF
 Total Charge           Charge          ....    0
 Multiplicity           Mult            ....    1
 Number of Electrons    NEL             ....  100
 Basis Dimension        Dim             ....  874
 Nuclear Repulsion      ENuc            ....    887.2652337120 Eh

Convergence Acceleration:
 DIIS                   CNVDIIS         .... on
   Start iteration      DIISMaxIt       ....    12
   Startup error        DIISStart       ....  0.200000
   # of expansion vecs  DIISMaxEq       ....     5
   Bias factor          DIISBfac        ....   1.050
   Max. coefficient     DIISMaxC        ....  10.000
 Trust-Rad. Augm. Hess. CNVTRAH         .... auto
   Auto Start mean grad. ratio tolernc. ....  1.125000
   Auto Start start iteration           ....    20
   Auto Start num. interpolation iter.  ....    10
   Max. Number of Micro iterations      ....    16
   Max. Number of Macro iterations      .... Maxiter - #DIIS iter
   Number of Davidson start vectors     ....     2
   Converg. threshold I  (grad. norm)   ....   1.000e-05
   Converg. threshold II (energy diff.) ....   1.000e-08
   Grad. Scal. Fac. for Micro threshold ....   0.100
   Minimum threshold for Micro iter.    ....   0.010
   NR start threshold (gradient norm)   ....   0.001
   Initial trust radius                 ....   0.400
   Minimum AH scaling param. (alpha)    ....   1.000
   Maximum AH scaling param. (alpha)    .... 1000.000
   Orbital update algorithm             .... Taylor
   White noise on init. David. guess    .... on
   Maximum white noise                  ....   0.010
   Quad. conv. algorithm                .... NR
 SOSCF                  CNVSOSCF        .... on
   Start iteration      SOSCFMaxIt      ....   150
   Startup grad/error   SOSCFStart      ....  0.003300
 Level Shifting         CNVShift        .... on
   Level shift para.    LevelShift      ....    0.2500
   Turn off err/grad.   ShiftErr        ....    0.0010
 Zerner damping         CNVZerner       .... off
 Static damping         CNVDamp         .... on
   Fraction old density DampFac         ....    0.7000
   Max. Damping (<1)    DampMax         ....    0.9800
   Min. Damping (>=0)   DampMin         ....    0.0000
   Turn off err/grad.   DampErr         ....    0.1000
 Fernandez-Rico         CNVRico         .... off

SCF Procedure:
 Maximum # iterations   MaxIter         ....   125
 SCF integral mode      SCFMode         .... Direct
   Integral package                     .... SHARK and LIBINT hybrid scheme
 Reset frequency        DirectResetFreq ....    20
 Integral Threshold     Thresh          ....  2.500e-11 Eh
 Primitive CutOff       TCut            ....  2.500e-12 Eh

Convergence Tolerance:
 Convergence Check Mode ConvCheckMode   .... Total+1el-Energy
 Convergence forced     ConvForced      .... 1
 Energy Change          TolE            ....  1.000e-08 Eh
 1-El. energy change                    ....  1.000e-05 Eh
 Orbital Gradient       TolG            ....  1.000e-05
 Orbital Rotation angle TolX            ....  1.000e-05
 DIIS Error             TolErr          ....  5.000e-07


Diagonalization of the overlap matrix:
Smallest eigenvalue                        ... 9.833e-06
Time for diagonalization                   ...    0.135 sec
Threshold for overlap eigenvalues          ... 1.000e-08
Number of eigenvalues below threshold      ... 0
Time for construction of square roots      ...    0.062 sec
Total time needed                          ...    0.226 sec

Time for model grid setup =    0.119 sec

------------------------------
INITIAL GUESS: MODEL POTENTIAL
------------------------------
Loading Hartree-Fock densities                     ... done
  calling /comm/groupstacks/chemistry/apps/orca/5.0.4/orca 1ica1sa-10001_1_331_atom53.inp > 1ica1sa-10001_1_331_atom53.out in order to generate an atomic fitting density for atom 0 (I  with ECP) on-the-fly... 
    atom 0 (I ), assumed electronic state with S=2: 1s2 2s2 2p6 3s2 3p6 4s2 3d10 4p6 5s2 4d10 5p5           ... done
Calculating cut-offs                               ... done
Initializing the effective Hamiltonian             ... done
Setting up the integral package (SHARK)            ... done
Starting the Coulomb interaction                   ... done (   0.5 sec)
Reading the grid                                   ... done
Mapping shells                                     ... done
Starting the XC term evaluation                    ... done (   0.2 sec)
Transforming the Hamiltonian                       ... done (   0.1 sec)
Diagonalizing the Hamiltonian                      ... done (   0.1 sec)
Back transforming the eigenvectors                 ... done (   0.0 sec)
Now organizing SCF variables                       ... done
                      ------------------
                      INITIAL GUESS DONE (   2.4 sec)
                      ------------------
--------------
SCF ITERATIONS
--------------
ITER       Energy         Delta-E        Max-DP      RMS-DP      [F,P]     Damp
               ***  Starting incremental Fock matrix formation  ***
  0  -1217.3429100558   0.000000000000 0.27666564  0.00123607  0.3901409 0.7000
  1  -1217.6058959528  -0.262985897036 0.18975471  0.00088285  0.2274843 0.7000
                               ***Turning on DIIS***
  2  -1217.7444766030  -0.138580650112 0.12946292  0.00060490  0.1273364 0.7000
  3  -1218.1876156224  -0.443139019464 0.29518992  0.00138183  0.0753286 0.0000
  4  -1218.0067331554   0.180882467042 0.03153373  0.00009571  0.0096295 0.0000
  5  -1218.0055845287   0.001148626701 0.01934412  0.00005875  0.0062306 0.0000
  6  -1218.0056963332  -0.000111804527 0.00648553  0.00002844  0.0046694 0.0000
                      *** Initiating the SOSCF procedure ***
                           *** Shutting down DIIS ***
                      *** Re-Reading the Fockian *** 
                      *** Removing any level shift *** 
ITER      Energy       Delta-E        Grad      Rot      Max-DP    RMS-DP
  7  -1218.02537959  -0.0196832561  0.001749  0.001749  0.002925  0.000016
               *** Restarting incremental Fock matrix formation ***
  8  -1218.03086643  -0.0054868425  0.000613  0.001014  0.000679  0.000007
  9  -1218.03088735  -0.0000209143  0.000308  0.001385  0.001191  0.000009
 10  -1218.03089764  -0.0000102932  0.000073  0.000109  0.000195  0.000002
 11  -1218.03089788  -0.0000002444  0.000034  0.000053  0.000077  0.000001
 12  -1218.03089804  -0.0000001544  0.000006  0.000011  0.000026  0.000000
 13  -1218.03089804  -0.0000000018  0.000003  0.000008  0.000014  0.000000
                  ***Gradient check signals convergence***
              ***Rediagonalizing the Fockian in SOSCF/NRSCF***

               *****************************************************
               *                     SUCCESS                       *
               *           SCF CONVERGED AFTER  14 CYCLES          *
               *****************************************************


----------------
TOTAL SCF ENERGY
----------------

Total Energy       :        -1218.03089804 Eh          -33144.30576 eV

Components:
Nuclear Repulsion  :          887.26523371 Eh           24143.71445 eV
Electronic Energy  :        -2105.29613175 Eh          -57288.02021 eV
One Electron Energy:        -3553.31718376 Eh          -96690.67623 eV
Two Electron Energy:         1448.02105201 Eh           39402.65602 eV

Virial components:
Potential Energy   :        -2251.79993922 Eh          -61274.59149 eV
Kinetic Energy     :         1033.76904118 Eh           28130.28573 eV
Virial Ratio       :            2.17824277


---------------
SCF CONVERGENCE
---------------

  Last Energy change         ...    4.0691e-09  Tolerance :   1.0000e-08
  Last MAX-Density change    ...    2.1910e-05  Tolerance :   1.0000e-07
  Last RMS-Density change    ...    1.9964e-07  Tolerance :   5.0000e-09
  Last Orbital Gradient      ...    1.2182e-06  Tolerance :   1.0000e-05
  Last Orbital Rotation      ...    2.7239e-06  Tolerance :   1.0000e-05

             **** THE GBW FILE WAS UPDATED (1ica1sa-10001_1_331.gbw) ****
             **** DENSITY 1ica1sa-10001_1_331.scfp WAS UPDATED ****
             **** ENERGY FILE WAS UPDATED (1ica1sa-10001_1_331.en.tmp) ****
             **** THE GBW FILE WAS UPDATED (1ica1sa-10001_1_331.gbw) ****
             **** DENSITY 1ica1sa-10001_1_331.scfp WAS UPDATED ****
----------------
ORBITAL ENERGIES
----------------

  NO   OCC          E(Eh)            E(eV) 
   0   2.0000     -92.278374     -2511.0222 
   1   2.0000     -20.644280      -561.7594 
   2   2.0000     -20.640436      -561.6548 
   3   2.0000     -20.640015      -561.6434 
   4   2.0000     -20.613266      -560.9155 
   5   2.0000     -20.599639      -560.5447 
   6   2.0000     -20.599626      -560.5443 
   7   2.0000     -20.584388      -560.1297 
   8   2.0000      -9.235953      -251.3231 
   9   2.0000      -7.944249      -216.1740 
  10   2.0000      -6.922543      -188.3720 
  11   2.0000      -6.922408      -188.3683 
  12   2.0000      -6.921358      -188.3397 
  13   2.0000      -5.775517      -157.1598 
  14   2.0000      -5.769017      -156.9829 
  15   2.0000      -5.764907      -156.8711 
  16   2.0000      -2.510051       -68.3020 
  17   2.0000      -2.504912       -68.1621 
  18   2.0000      -2.498758       -67.9947 
  19   2.0000      -2.497393       -67.9575 
  20   2.0000      -2.492196       -67.8161 
  21   2.0000      -1.573874       -42.8273 
  22   2.0000      -1.441800       -39.2334 
  23   2.0000      -1.435249       -39.0551 
  24   2.0000      -1.410977       -38.3946 
  25   2.0000      -1.401420       -38.1346 
  26   2.0000      -1.363057       -37.0907 
  27   2.0000      -1.318697       -35.8836 
  28   2.0000      -0.953450       -25.9447 
  29   2.0000      -0.930339       -25.3158 
  30   2.0000      -0.825365       -22.4593 
  31   2.0000      -0.794765       -21.6266 
  32   2.0000      -0.758592       -20.6423 
  33   2.0000      -0.730810       -19.8863 
  34   2.0000      -0.703524       -19.1439 
  35   2.0000      -0.687855       -18.7175 
  36   2.0000      -0.653393       -17.7797 
  37   2.0000      -0.646112       -17.5816 
  38   2.0000      -0.623075       -16.9547 
  39   2.0000      -0.611886       -16.6503 
  40   2.0000      -0.585962       -15.9448 
  41   2.0000      -0.580601       -15.7990 
  42   2.0000      -0.576943       -15.6994 
  43   2.0000      -0.543857       -14.7991 
  44   2.0000      -0.539445       -14.6790 
  45   2.0000      -0.532620       -14.4933 
  46   2.0000      -0.526189       -14.3183 
  47   2.0000      -0.523156       -14.2358 
  48   2.0000      -0.514555       -14.0018 
  49   2.0000      -0.490696       -13.3525 
  50   0.0000       0.017179         0.4675 
  51   0.0000       0.027222         0.7408 
  52   0.0000       0.032413         0.8820 
  53   0.0000       0.037918         1.0318 
  54   0.0000       0.054413         1.4806 
  55   0.0000       0.058242         1.5848 
  56   0.0000       0.069217         1.8835 
  57   0.0000       0.073697         2.0054 
  58   0.0000       0.080555         2.1920 
  59   0.0000       0.084499         2.2993 
  60   0.0000       0.087099         2.3701 
  61   0.0000       0.100476         2.7341 
  62   0.0000       0.113439         3.0868 
  63   0.0000       0.120924         3.2905 
  64   0.0000       0.128599         3.4993 
  65   0.0000       0.129243         3.5169 
  66   0.0000       0.139348         3.7919 
  67   0.0000       0.141011         3.8371 
  68   0.0000       0.147883         4.0241 
  69   0.0000       0.159745         4.3469 
  70   0.0000       0.162456         4.4206 
  71   0.0000       0.164596         4.4789 
  72   0.0000       0.171160         4.6575 
  73   0.0000       0.177109         4.8194 
  74   0.0000       0.178938         4.8692 
  75   0.0000       0.190574         5.1858 
  76   0.0000       0.199359         5.4248 
  77   0.0000       0.201204         5.4750 
  78   0.0000       0.209198         5.6926 
  79   0.0000       0.215963         5.8766 
  80   0.0000       0.219329         5.9682 
  81   0.0000       0.220896         6.0109 
  82   0.0000       0.225623         6.1395 
  83   0.0000       0.233690         6.3590 
  84   0.0000       0.235740         6.4148 
  85   0.0000       0.236562         6.4372 
  86   0.0000       0.245416         6.6781 
  87   0.0000       0.251570         6.8456 
  88   0.0000       0.254786         6.9331 
  89   0.0000       0.263416         7.1679 
  90   0.0000       0.266568         7.2537 
  91   0.0000       0.269316         7.3285 
  92   0.0000       0.278860         7.5882 
  93   0.0000       0.281841         7.6693 
  94   0.0000       0.294736         8.0202 
  95   0.0000       0.297675         8.1002 
  96   0.0000       0.310306         8.4439 
  97   0.0000       0.318151         8.6573 
  98   0.0000       0.320080         8.7098 
  99   0.0000       0.330381         8.9901 
 100   0.0000       0.333351         9.0709 
 101   0.0000       0.339303         9.2329 
 102   0.0000       0.343527         9.3478 
 103   0.0000       0.347310         9.4508 
 104   0.0000       0.350849         9.5471 
 105   0.0000       0.351854         9.5744 
 106   0.0000       0.360269         9.8034 
 107   0.0000       0.363959         9.9038 
 108   0.0000       0.374057        10.1786 
 109   0.0000       0.381188        10.3727 
 110   0.0000       0.393098        10.6967 
 111   0.0000       0.403616        10.9829 
 112   0.0000       0.413607        11.2548 
 113   0.0000       0.414488        11.2788 
 114   0.0000       0.422831        11.5058 
 115   0.0000       0.430655        11.7187 
 116   0.0000       0.441403        12.0112 
 117   0.0000       0.448486        12.2039 
 118   0.0000       0.448999        12.2179 
 119   0.0000       0.452731        12.3194 
 120   0.0000       0.454468        12.3667 
 121   0.0000       0.478777        13.0282 
 122   0.0000       0.484837        13.1931 
 123   0.0000       0.496323        13.5056 
 124   0.0000       0.496720        13.5165 
 125   0.0000       0.505019        13.7423 
 126   0.0000       0.511875        13.9288 
 127   0.0000       0.521548        14.1920 
 128   0.0000       0.532497        14.4900 
 129   0.0000       0.535399        14.5690 
 130   0.0000       0.536168        14.5899 
 131   0.0000       0.550418        14.9776 
 132   0.0000       0.552232        15.0270 
 133   0.0000       0.560805        15.2603 
 134   0.0000       0.568695        15.4750 
 135   0.0000       0.579134        15.7590 
 136   0.0000       0.581064        15.8116 
 137   0.0000       0.593760        16.1570 
 138   0.0000       0.596463        16.2306 
 139   0.0000       0.601292        16.3620 
 140   0.0000       0.607843        16.5403 
 141   0.0000       0.612552        16.6684 
 142   0.0000       0.621525        16.9125 
 143   0.0000       0.622783        16.9468 
 144   0.0000       0.627991        17.0885 
 145   0.0000       0.630318        17.1518 
 146   0.0000       0.643284        17.5046 
 147   0.0000       0.646974        17.6051 
 148   0.0000       0.651108        17.7175 
 149   0.0000       0.666388        18.1333 
 150   0.0000       0.674394        18.3512 
 151   0.0000       0.684629        18.6297 
 152   0.0000       0.688438        18.7333 
 153   0.0000       0.693467        18.8702 
 154   0.0000       0.699928        19.0460 
 155   0.0000       0.711880        19.3713 
 156   0.0000       0.713189        19.4069 
 157   0.0000       0.720260        19.5993 
 158   0.0000       0.732891        19.9430 
 159   0.0000       0.738455        20.0944 
 160   0.0000       0.742594        20.2070 
 161   0.0000       0.745468        20.2852 
 162   0.0000       0.752925        20.4881 
 163   0.0000       0.760472        20.6935 
 164   0.0000       0.764572        20.8051 
 165   0.0000       0.768854        20.9216 
 166   0.0000       0.775950        21.1147 
 167   0.0000       0.778777        21.1916 
 168   0.0000       0.780166        21.2294 
 169   0.0000       0.794281        21.6135 
 170   0.0000       0.795963        21.6592 
 171   0.0000       0.801201        21.8018 
 172   0.0000       0.805418        21.9165 
 173   0.0000       0.811627        22.0855 
 174   0.0000       0.817475        22.2446 
 175   0.0000       0.817950        22.2576 
 176   0.0000       0.834533        22.7088 
 177   0.0000       0.846522        23.0350 
 178   0.0000       0.868293        23.6275 
 179   0.0000       0.876036        23.8381 
 180   0.0000       0.881585        23.9891 
 181   0.0000       0.889989        24.2178 
 182   0.0000       0.892930        24.2979 
 183   0.0000       0.903135        24.5756 
 184   0.0000       0.915833        24.9211 
 185   0.0000       0.916723        24.9453 
 186   0.0000       0.925019        25.1711 
 187   0.0000       0.928840        25.2750 
 188   0.0000       0.935498        25.4562 
 189   0.0000       0.938251        25.5311 
 190   0.0000       0.941252        25.6128 
 191   0.0000       0.948229        25.8026 
 192   0.0000       0.965777        26.2801 
 193   0.0000       0.968146        26.3446 
 194   0.0000       0.994243        27.0547 
 195   0.0000       1.001071        27.2405 
 196   0.0000       1.009630        27.4734 
 197   0.0000       1.018455        27.7136 
 198   0.0000       1.033708        28.1286 
 199   0.0000       1.038950        28.2713 
 200   0.0000       1.042973        28.3807 
 201   0.0000       1.048652        28.5353 
 202   0.0000       1.050422        28.5834 
 203   0.0000       1.057173        28.7671 
 204   0.0000       1.065905        29.0047 
 205   0.0000       1.082275        29.4502 
 206   0.0000       1.097800        29.8727 
 207   0.0000       1.100889        29.9567 
 208   0.0000       1.108541        30.1649 
 209   0.0000       1.119917        30.4745 
 210   0.0000       1.123630        30.5755 
 211   0.0000       1.140050        31.0223 
 212   0.0000       1.146181        31.1892 
 213   0.0000       1.154754        31.4224 
 214   0.0000       1.155585        31.4451 
 215   0.0000       1.159735        31.5580 
 216   0.0000       1.171354        31.8742 
 217   0.0000       1.173792        31.9405 
 218   0.0000       1.186413        32.2839 
 219   0.0000       1.191967        32.4351 
 220   0.0000       1.200244        32.6603 
 221   0.0000       1.210450        32.9380 
 222   0.0000       1.212826        33.0027 
 223   0.0000       1.217678        33.1347 
 224   0.0000       1.238777        33.7088 
 225   0.0000       1.243535        33.8383 
 226   0.0000       1.248377        33.9701 
 227   0.0000       1.262463        34.3534 
 228   0.0000       1.268020        34.5046 
 229   0.0000       1.274632        34.6845 
 230   0.0000       1.294956        35.2376 
 231   0.0000       1.304582        35.4995 
 232   0.0000       1.306995        35.5651 
 233   0.0000       1.319738        35.9119 
 234   0.0000       1.325458        36.0676 
 235   0.0000       1.338320        36.4175 
 236   0.0000       1.349843        36.7311 
 237   0.0000       1.355811        36.8935 
 238   0.0000       1.369739        37.2725 
 239   0.0000       1.375570        37.4312 
 240   0.0000       1.385882        37.7118 
 241   0.0000       1.399039        38.0698 
 242   0.0000       1.425016        38.7767 
 243   0.0000       1.429408        38.8962 
 244   0.0000       1.434110        39.0241 
 245   0.0000       1.436567        39.0910 
 246   0.0000       1.455926        39.6178 
 247   0.0000       1.457548        39.6619 
 248   0.0000       1.459818        39.7237 
 249   0.0000       1.473965        40.1086 
 250   0.0000       1.478110        40.2214 
 251   0.0000       1.504807        40.9479 
 252   0.0000       1.508347        41.0442 
 253   0.0000       1.511522        41.1306 
 254   0.0000       1.522084        41.4180 
 255   0.0000       1.524225        41.4763 
 256   0.0000       1.533022        41.7156 
 257   0.0000       1.540607        41.9220 
 258   0.0000       1.550226        42.1838 
 259   0.0000       1.555803        42.3355 
 260   0.0000       1.558850        42.4185 
 261   0.0000       1.563610        42.5480 
 262   0.0000       1.578427        42.9512 
 263   0.0000       1.581957        43.0472 
 264   0.0000       1.589556        43.2540 
 265   0.0000       1.598669        43.5020 
 266   0.0000       1.602292        43.6006 
 267   0.0000       1.607075        43.7307 
 268   0.0000       1.630186        44.3596 
 269   0.0000       1.638258        44.5793 
 270   0.0000       1.646067        44.7918 
 271   0.0000       1.653310        44.9889 
 272   0.0000       1.663029        45.2533 
 273   0.0000       1.666374        45.3443 
 274   0.0000       1.685501        45.8648 
 275   0.0000       1.692271        46.0490 
 276   0.0000       1.694664        46.1141 
 277   0.0000       1.703185        46.3460 
 278   0.0000       1.710783        46.5528 
 279   0.0000       1.716429        46.7064 
 280   0.0000       1.718089        46.7516 
 281   0.0000       1.726456        46.9793 
 282   0.0000       1.729910        47.0733 
 283   0.0000       1.744667        47.4748 
 284   0.0000       1.759703        47.8840 
 285   0.0000       1.767606        48.0990 
 286   0.0000       1.774040        48.2741 
 287   0.0000       1.781110        48.4665 
 288   0.0000       1.786046        48.6008 
 289   0.0000       1.793966        48.8163 
 290   0.0000       1.806055        49.1453 
 291   0.0000       1.810560        49.2678 
 292   0.0000       1.811366        49.2898 
 293   0.0000       1.831960        49.8502 
 294   0.0000       1.832483        49.8644 
 295   0.0000       1.846949        50.2580 
 296   0.0000       1.850846        50.3641 
 297   0.0000       1.861961        50.6665 
 298   0.0000       1.873831        50.9895 
 299   0.0000       1.879085        51.1325 
 300   0.0000       1.881067        51.1864 
 301   0.0000       1.892971        51.5104 
 302   0.0000       1.895976        51.5921 
 303   0.0000       1.906481        51.8780 
 304   0.0000       1.921648        52.2907 
 305   0.0000       1.929793        52.5123 
 306   0.0000       1.939751        52.7833 
 307   0.0000       1.944807        52.9209 
 308   0.0000       1.955306        53.2066 
 309   0.0000       1.966701        53.5166 
 310   0.0000       1.971951        53.6595 
 311   0.0000       1.973444        53.7001 
 312   0.0000       1.988381        54.1066 
 313   0.0000       1.995477        54.2997 
 314   0.0000       2.004787        54.5530 
 315   0.0000       2.009361        54.6775 
 316   0.0000       2.014626        54.8208 
 317   0.0000       2.023704        55.0678 
 318   0.0000       2.038633        55.4740 
 319   0.0000       2.042519        55.5798 
 320   0.0000       2.058295        56.0090 
 321   0.0000       2.069173        56.3051 
 322   0.0000       2.079970        56.5988 
 323   0.0000       2.081788        56.6483 
 324   0.0000       2.084861        56.7320 
 325   0.0000       2.098349        57.0990 
 326   0.0000       2.110265        57.4232 
 327   0.0000       2.119387        57.6715 
 328   0.0000       2.126607        57.8679 
 329   0.0000       2.129023        57.9337 
 330   0.0000       2.130762        57.9810 
 331   0.0000       2.144801        58.3630 
 332   0.0000       2.146401        58.4065 
 333   0.0000       2.178517        59.2805 
 334   0.0000       2.181884        59.3721 
 335   0.0000       2.185112        59.4599 
 336   0.0000       2.192151        59.6515 
 337   0.0000       2.202925        59.9446 
 338   0.0000       2.214876        60.2698 
 339   0.0000       2.235756        60.8380 
 340   0.0000       2.248280        61.1788 
 341   0.0000       2.257713        61.4355 
 342   0.0000       2.266971        61.6874 
 343   0.0000       2.270111        61.7729 
 344   0.0000       2.287939        62.2580 
 345   0.0000       2.294665        62.4410 
 346   0.0000       2.299986        62.5858 
 347   0.0000       2.304722        62.7147 
 348   0.0000       2.323948        63.2379 
 349   0.0000       2.331548        63.4447 
 350   0.0000       2.338283        63.6279 
 351   0.0000       2.346786        63.8593 
 352   0.0000       2.363497        64.3140 
 353   0.0000       2.367631        64.4265 
 354   0.0000       2.372007        64.5456 
 355   0.0000       2.385293        64.9071 
 356   0.0000       2.396983        65.2252 
 357   0.0000       2.404502        65.4298 
 358   0.0000       2.419437        65.8362 
 359   0.0000       2.426464        66.0274 
 360   0.0000       2.439404        66.3796 
 361   0.0000       2.448950        66.6393 
 362   0.0000       2.465414        67.0873 
 363   0.0000       2.469013        67.1853 
 364   0.0000       2.470583        67.2280 
 365   0.0000       2.479745        67.4773 
 366   0.0000       2.488764        67.7227 
 367   0.0000       2.501691        68.0745 
 368   0.0000       2.514094        68.4120 
 369   0.0000       2.531138        68.8758 
 370   0.0000       2.538941        69.0881 
 371   0.0000       2.541975        69.1707 
 372   0.0000       2.543828        69.2211 
 373   0.0000       2.560969        69.6875 
 374   0.0000       2.568496        69.8923 
 375   0.0000       2.579682        70.1967 
 376   0.0000       2.585022        70.3420 
 377   0.0000       2.594983        70.6131 
 378   0.0000       2.615588        71.1738 
 379   0.0000       2.619807        71.2886 
 380   0.0000       2.653412        72.2030 
 381   0.0000       2.658543        72.3426 
 382   0.0000       2.669498        72.6407 
 383   0.0000       2.685313        73.0711 
 384   0.0000       2.689593        73.1876 
 385   0.0000       2.709293        73.7236 
 386   0.0000       2.716612        73.9228 
 387   0.0000       2.728016        74.2331 
 388   0.0000       2.745817        74.7175 
 389   0.0000       2.748437        74.7888 
 390   0.0000       2.757820        75.0441 
 391   0.0000       2.782370        75.7121 
 392   0.0000       2.790104        75.9226 
 393   0.0000       2.797581        76.1260 
 394   0.0000       2.809350        76.4463 
 395   0.0000       2.828719        76.9734 
 396   0.0000       2.838857        77.2492 
 397   0.0000       2.855977        77.7151 
 398   0.0000       2.865088        77.9630 
 399   0.0000       2.868085        78.0446 
 400   0.0000       2.890681        78.6594 
 401   0.0000       2.930489        79.7427 
 402   0.0000       2.941065        80.0304 
 403   0.0000       2.947156        80.1962 
 404   0.0000       2.953744        80.3755 
 405   0.0000       2.993924        81.4688 
 406   0.0000       3.009080        81.8812 
 407   0.0000       3.016509        82.0834 
 408   0.0000       3.037554        82.6561 
 409   0.0000       3.058869        83.2361 
 410   0.0000       3.091262        84.1175 
 411   0.0000       3.096839        84.2693 
 412   0.0000       3.100649        84.3730 
 413   0.0000       3.134149        85.2845 
 414   0.0000       3.143591        85.5415 
 415   0.0000       3.146366        85.6170 
 416   0.0000       3.185834        86.6910 
 417   0.0000       3.206545        87.2545 
 418   0.0000       3.225396        87.7675 
 419   0.0000       3.244995        88.3008 
 420   0.0000       3.262969        88.7899 
 421   0.0000       3.271283        89.0161 
 422   0.0000       3.287081        89.4460 
 423   0.0000       3.315679        90.2242 
 424   0.0000       3.335227        90.7561 
 425   0.0000       3.351935        91.2108 
 426   0.0000       3.389206        92.2250 
 427   0.0000       3.399107        92.4944 
 428   0.0000       3.437729        93.5454 
 429   0.0000       3.448189        93.8300 
 430   0.0000       3.473867        94.5287 
 431   0.0000       3.491053        94.9964 
 432   0.0000       3.493545        95.0642 
 433   0.0000       3.508413        95.4688 
 434   0.0000       3.559332        96.8543 
 435   0.0000       3.572544        97.2139 
 436   0.0000       3.583262        97.5055 
 437   0.0000       3.590887        97.7130 
 438   0.0000       3.607625        98.1685 
 439   0.0000       3.626872        98.6922 
 440   0.0000       3.645944        99.2112 
 441   0.0000       3.671496        99.9065 
 442   0.0000       3.699787       100.6763 
 443   0.0000       3.713642       101.0533 
 444   0.0000       3.721050       101.2549 
 445   0.0000       3.739793       101.7649 
 446   0.0000       3.746808       101.9558 
 447   0.0000       3.753396       102.1351 
 448   0.0000       3.774854       102.7190 
 449   0.0000       3.785369       103.0051 
 450   0.0000       3.787517       103.0636 
 451   0.0000       3.794802       103.2618 
 452   0.0000       3.807990       103.6207 
 453   0.0000       3.815426       103.8230 
 454   0.0000       3.832431       104.2857 
 455   0.0000       3.842719       104.5657 
 456   0.0000       3.852603       104.8347 
 457   0.0000       3.858525       104.9958 
 458   0.0000       3.890169       105.8569 
 459   0.0000       3.905401       106.2714 
 460   0.0000       3.917070       106.5889 
 461   0.0000       3.927786       106.8805 
 462   0.0000       3.930696       106.9597 
 463   0.0000       3.953834       107.5893 
 464   0.0000       3.959298       107.7380 
 465   0.0000       3.979140       108.2779 
 466   0.0000       3.997040       108.7650 
 467   0.0000       4.009364       109.1004 
 468   0.0000       4.016694       109.2998 
 469   0.0000       4.022352       109.4538 
 470   0.0000       4.028018       109.6079 
 471   0.0000       4.037268       109.8596 
 472   0.0000       4.042109       109.9914 
 473   0.0000       4.065138       110.6180 
 474   0.0000       4.068253       110.7028 
 475   0.0000       4.087336       111.2221 
 476   0.0000       4.092111       111.3520 
 477   0.0000       4.109752       111.8320 
 478   0.0000       4.111654       111.8838 
 479   0.0000       4.130555       112.3981 
 480   0.0000       4.137175       112.5783 
 481   0.0000       4.150449       112.9395 
 482   0.0000       4.164997       113.3353 
 483   0.0000       4.166503       113.3763 
 484   0.0000       4.183489       113.8385 
 485   0.0000       4.196289       114.1868 
 486   0.0000       4.205559       114.4391 
 487   0.0000       4.214381       114.6791 
 488   0.0000       4.238628       115.3389 
 489   0.0000       4.245764       115.5331 
 490   0.0000       4.248917       115.6189 
 491   0.0000       4.263329       116.0111 
 492   0.0000       4.280707       116.4840 
 493   0.0000       4.282411       116.5303 
 494   0.0000       4.291049       116.7654 
 495   0.0000       4.300000       117.0089 
 496   0.0000       4.329867       117.8217 
 497   0.0000       4.332175       117.8845 
 498   0.0000       4.337514       118.0297 
 499   0.0000       4.345528       118.2478 
 500   0.0000       4.353202       118.4567 
 501   0.0000       4.357879       118.5839 
 502   0.0000       4.368248       118.8661 
 503   0.0000       4.376520       119.0912 
 504   0.0000       4.378226       119.1376 
 505   0.0000       4.386094       119.3517 
 506   0.0000       4.395794       119.6156 
 507   0.0000       4.409989       120.0019 
 508   0.0000       4.411520       120.0436 
 509   0.0000       4.417232       120.1990 
 510   0.0000       4.431298       120.5817 
 511   0.0000       4.435701       120.7016 
 512   0.0000       4.452088       121.1475 
 513   0.0000       4.457792       121.3027 
 514   0.0000       4.464171       121.4763 
 515   0.0000       4.465031       121.4997 
 516   0.0000       4.472653       121.7071 
 517   0.0000       4.496224       122.3485 
 518   0.0000       4.509535       122.7107 
 519   0.0000       4.513815       122.8271 
 520   0.0000       4.521149       123.0267 
 521   0.0000       4.536334       123.4399 
 522   0.0000       4.537667       123.4762 
 523   0.0000       4.543696       123.6403 
 524   0.0000       4.556455       123.9874 
 525   0.0000       4.560541       124.0986 
 526   0.0000       4.567027       124.2751 
 527   0.0000       4.579680       124.6194 
 528   0.0000       4.582616       124.6993 
 529   0.0000       4.603848       125.2771 
 530   0.0000       4.611833       125.4944 
 531   0.0000       4.618668       125.6804 
 532   0.0000       4.627119       125.9103 
 533   0.0000       4.633016       126.0708 
 534   0.0000       4.647740       126.4714 
 535   0.0000       4.653290       126.6224 
 536   0.0000       4.664409       126.9250 
 537   0.0000       4.673869       127.1824 
 538   0.0000       4.677346       127.2771 
 539   0.0000       4.690751       127.6418 
 540   0.0000       4.701723       127.9404 
 541   0.0000       4.707432       128.0957 
 542   0.0000       4.730596       128.7261 
 543   0.0000       4.755031       129.3910 
 544   0.0000       4.761387       129.5639 
 545   0.0000       4.772239       129.8592 
 546   0.0000       4.785819       130.2287 
 547   0.0000       4.796495       130.5193 
 548   0.0000       4.805473       130.7636 
 549   0.0000       4.811673       130.9323 
 550   0.0000       4.832430       131.4971 
 551   0.0000       4.837091       131.6239 
 552   0.0000       4.841904       131.7549 
 553   0.0000       4.867135       132.4415 
 554   0.0000       4.868612       132.4817 
 555   0.0000       4.879337       132.7735 
 556   0.0000       4.891651       133.1086 
 557   0.0000       4.903703       133.4365 
 558   0.0000       4.912373       133.6725 
 559   0.0000       4.928476       134.1106 
 560   0.0000       4.961721       135.0153 
 561   0.0000       4.971325       135.2766 
 562   0.0000       4.977039       135.4321 
 563   0.0000       4.986483       135.6891 
 564   0.0000       5.010735       136.3490 
 565   0.0000       5.020541       136.6159 
 566   0.0000       5.032648       136.9453 
 567   0.0000       5.036471       137.0494 
 568   0.0000       5.045839       137.3043 
 569   0.0000       5.076254       138.1319 
 570   0.0000       5.084785       138.3640 
 571   0.0000       5.101460       138.8178 
 572   0.0000       5.108051       138.9971 
 573   0.0000       5.126634       139.5028 
 574   0.0000       5.142114       139.9240 
 575   0.0000       5.175003       140.8190 
 576   0.0000       5.185129       141.0945 
 577   0.0000       5.193674       141.3271 
 578   0.0000       5.201104       141.5292 
 579   0.0000       5.206151       141.6666 
 580   0.0000       5.224545       142.1671 
 581   0.0000       5.231027       142.3435 
 582   0.0000       5.254714       142.9880 
 583   0.0000       5.279026       143.6496 
 584   0.0000       5.312140       144.5507 
 585   0.0000       5.314904       144.6259 
 586   0.0000       5.328672       145.0005 
 587   0.0000       5.332880       145.1150 
 588   0.0000       5.353429       145.6742 
 589   0.0000       5.393849       146.7741 
 590   0.0000       5.398808       146.9090 
 591   0.0000       5.432226       147.8184 
 592   0.0000       5.439610       148.0193 
 593   0.0000       5.462609       148.6452 
 594   0.0000       5.465255       148.7172 
 595   0.0000       5.496376       149.5640 
 596   0.0000       5.500208       149.6683 
 597   0.0000       5.528896       150.4489 
 598   0.0000       5.534025       150.5885 
 599   0.0000       5.557671       151.2319 
 600   0.0000       5.569204       151.5457 
 601   0.0000       5.581033       151.8676 
 602   0.0000       5.592969       152.1924 
 603   0.0000       5.614376       152.7749 
 604   0.0000       5.648753       153.7104 
 605   0.0000       5.669533       154.2758 
 606   0.0000       5.702265       155.1665 
 607   0.0000       5.721494       155.6898 
 608   0.0000       5.736716       156.1040 
 609   0.0000       5.759176       156.7151 
 610   0.0000       5.779615       157.2713 
 611   0.0000       5.805880       157.9860 
 612   0.0000       5.810268       158.1054 
 613   0.0000       5.843856       159.0194 
 614   0.0000       5.859667       159.4496 
 615   0.0000       5.898199       160.4982 
 616   0.0000       5.927534       161.2964 
 617   0.0000       5.950816       161.9299 
 618   0.0000       5.964139       162.2925 
 619   0.0000       6.004149       163.3812 
 620   0.0000       6.029018       164.0579 
 621   0.0000       6.044241       164.4722 
 622   0.0000       6.061216       164.9341 
 623   0.0000       6.101347       166.0261 
 624   0.0000       6.107792       166.2015 
 625   0.0000       6.127625       166.7412 
 626   0.0000       6.130843       166.8287 
 627   0.0000       6.208511       168.9422 
 628   0.0000       6.262131       170.4013 
 629   0.0000       6.268306       170.5693 
 630   0.0000       6.326624       172.1562 
 631   0.0000       6.403674       174.2528 
 632   0.0000       6.417088       174.6178 
 633   0.0000       6.419483       174.6830 
 634   0.0000       6.448972       175.4854 
 635   0.0000       6.511967       177.1996 
 636   0.0000       6.590855       179.3463 
 637   0.0000       6.608793       179.8344 
 638   0.0000       6.685706       181.9273 
 639   0.0000       6.842511       186.1942 
 640   0.0000       6.862081       186.7267 
 641   0.0000       6.888200       187.4374 
 642   0.0000       6.915979       188.1934 
 643   0.0000       6.931353       188.6117 
 644   0.0000       6.987058       190.1275 
 645   0.0000       7.044981       191.7037 
 646   0.0000       7.066941       192.3012 
 647   0.0000       7.076127       192.5512 
 648   0.0000       7.477169       203.4641 
 649   0.0000       7.784492       211.8268 
 650   0.0000       7.803706       212.3496 
 651   0.0000       7.827892       213.0078 
 652   0.0000       7.898040       214.9166 
 653   0.0000       7.908056       215.1891 
 654   0.0000       7.961560       216.6451 
 655   0.0000       7.964275       216.7189 
 656   0.0000       7.971797       216.9236 
 657   0.0000       8.031968       218.5610 
 658   0.0000       8.084633       219.9940 
 659   0.0000       8.098697       220.3768 
 660   0.0000       8.337882       226.8853 
 661   0.0000       8.347345       227.1428 
 662   0.0000       8.381502       228.0723 
 663   0.0000       8.383959       228.1391 
 664   0.0000       8.609361       234.2726 
 665   0.0000       8.641544       235.1484 
 666   0.0000       8.732210       237.6155 
 667   0.0000       8.828292       240.2300 
 668   0.0000       8.833265       240.3653 
 669   0.0000       8.870579       241.3807 
 670   0.0000       8.921730       242.7726 
 671   0.0000       8.987165       244.5532 
 672   0.0000       9.032633       245.7904 
 673   0.0000       9.096505       247.5285 
 674   0.0000       9.114793       248.0261 
 675   0.0000       9.127371       248.3684 
 676   0.0000       9.181585       249.8436 
 677   0.0000       9.332908       253.9613 
 678   0.0000       9.421449       256.3707 
 679   0.0000       9.549407       259.8526 
 680   0.0000       9.642085       262.3745 
 681   0.0000       9.730976       264.7933 
 682   0.0000       9.835174       267.6287 
 683   0.0000       9.868774       268.5430 
 684   0.0000       9.891274       269.1552 
 685   0.0000       9.903597       269.4906 
 686   0.0000      10.007095       272.3069 
 687   0.0000      10.024402       272.7778 
 688   0.0000      10.072303       274.0813 
 689   0.0000      10.122040       275.4347 
 690   0.0000      10.160795       276.4893 
 691   0.0000      10.732756       292.0531 
 692   0.0000      10.747105       292.4436 
 693   0.0000      10.752591       292.5929 
 694   0.0000      10.762243       292.8555 
 695   0.0000      10.792287       293.6731 
 696   0.0000      10.809682       294.1464 
 697   0.0000      10.820108       294.4301 
 698   0.0000      10.836722       294.8822 
 699   0.0000      10.860591       295.5317 
 700   0.0000      10.864380       295.6348 
 701   0.0000      10.872077       295.8442 
 702   0.0000      10.891950       296.3850 
 703   0.0000      10.905030       296.7410 
 704   0.0000      10.918705       297.1131 
 705   0.0000      10.921279       297.1831 
 706   0.0000      10.932274       297.4823 
 707   0.0000      10.956028       298.1287 
 708   0.0000      10.958985       298.2091 
 709   0.0000      10.966985       298.4268 
 710   0.0000      10.972850       298.5864 
 711   0.0000      10.975941       298.6705 
 712   0.0000      10.977979       298.7260 
 713   0.0000      10.987930       298.9968 
 714   0.0000      10.990434       299.0649 
 715   0.0000      10.995898       299.2136 
 716   0.0000      11.009583       299.5860 
 717   0.0000      11.016440       299.7726 
 718   0.0000      11.024371       299.9884 
 719   0.0000      11.029244       300.1210 
 720   0.0000      11.045098       300.5524 
 721   0.0000      11.064363       301.0766 
 722   0.0000      11.073037       301.3126 
 723   0.0000      11.080543       301.5169 
 724   0.0000      11.083612       301.6004 
 725   0.0000      11.096375       301.9477 
 726   0.0000      11.102168       302.1053 
 727   0.0000      11.115184       302.4595 
 728   0.0000      11.120803       302.6124 
 729   0.0000      11.133848       302.9674 
 730   0.0000      11.142335       303.1983 
 731   0.0000      11.163339       303.7699 
 732   0.0000      11.171399       303.9892 
 733   0.0000      11.206159       304.9351 
 734   0.0000      11.224687       305.4393 
 735   0.0000      11.241192       305.8884 
 736   0.0000      11.246505       306.0330 
 737   0.0000      11.285674       307.0988 
 738   0.0000      11.291621       307.2606 
 739   0.0000      11.309835       307.7562 
 740   0.0000      11.316344       307.9334 
 741   0.0000      11.365738       309.2775 
 742   0.0000      11.387238       309.8625 
 743   0.0000      11.431516       311.0674 
 744   0.0000      11.465405       311.9895 
 745   0.0000      11.477471       312.3179 
 746   0.0000      11.487113       312.5802 
 747   0.0000      11.505890       313.0912 
 748   0.0000      11.531987       313.8013 
 749   0.0000      11.559739       314.5565 
 750   0.0000      11.577273       315.0336 
 751   0.0000      11.581736       315.1550 
 752   0.0000      11.631482       316.5087 
 753   0.0000      11.654749       317.1418 
 754   0.0000      11.666848       317.4711 
 755   0.0000      11.691297       318.1364 
 756   0.0000      11.701699       318.4194 
 757   0.0000      11.716973       318.8350 
 758   0.0000      11.752734       319.8082 
 759   0.0000      11.793740       320.9240 
 760   0.0000      11.812929       321.4462 
 761   0.0000      11.863775       322.8297 
 762   0.0000      11.884297       323.3882 
 763   0.0000      11.891639       323.5879 
 764   0.0000      11.939156       324.8809 
 765   0.0000      11.946069       325.0691 
 766   0.0000      11.983422       326.0855 
 767   0.0000      12.021962       327.1342 
 768   0.0000      12.035621       327.5059 
 769   0.0000      12.038505       327.5844 
 770   0.0000      12.044643       327.7514 
 771   0.0000      12.064874       328.3019 
 772   0.0000      12.068501       328.4006 
 773   0.0000      12.097808       329.1981 
 774   0.0000      12.098369       329.2134 
 775   0.0000      12.108668       329.4936 
 776   0.0000      12.113931       329.6368 
 777   0.0000      12.119613       329.7914 
 778   0.0000      12.128278       330.0272 
 779   0.0000      12.132947       330.1543 
 780   0.0000      12.142515       330.4146 
 781   0.0000      12.155206       330.7600 
 782   0.0000      12.183434       331.5281 
 783   0.0000      12.196804       331.8919 
 784   0.0000      12.203823       332.0829 
 785   0.0000      12.239778       333.0613 
 786   0.0000      12.249770       333.3332 
 787   0.0000      12.258867       333.5807 
 788   0.0000      12.261478       333.6518 
 789   0.0000      12.267299       333.8102 
 790   0.0000      12.283143       334.2413 
 791   0.0000      12.308206       334.9233 
 792   0.0000      12.316077       335.1375 
 793   0.0000      12.335566       335.6678 
 794   0.0000      12.365170       336.4734 
 795   0.0000      12.372208       336.6649 
 796   0.0000      12.406602       337.6008 
 797   0.0000      12.409814       337.6882 
 798   0.0000      12.420557       337.9805 
 799   0.0000      12.425105       338.1043 
 800   0.0000      12.482567       339.6679 
 801   0.0000      12.506044       340.3068 
 802   0.0000      12.561710       341.8215 
 803   0.0000      12.574394       342.1666 
 804   0.0000      12.587049       342.5110 
 805   0.0000      12.625807       343.5657 
 806   0.0000      12.645257       344.0949 
 807   0.0000      12.715984       346.0195 
 808   0.0000      12.750910       346.9699 
 809   0.0000      12.766622       347.3975 
 810   0.0000      12.789962       348.0326 
 811   0.0000      12.801018       348.3334 
 812   0.0000      12.831732       349.1692 
 813   0.0000      12.844280       349.5106 
 814   0.0000      12.846143       349.5613 
 815   0.0000      12.909519       351.2859 
 816   0.0000      12.947871       352.3295 
 817   0.0000      13.048468       355.0669 
 818   0.0000      13.063803       355.4842 
 819   0.0000      13.149940       357.8280 
 820   0.0000      13.182171       358.7051 
 821   0.0000      13.193418       359.0111 
 822   0.0000      13.247078       360.4713 
 823   0.0000      13.274350       361.2134 
 824   0.0000      13.294858       361.7715 
 825   0.0000      13.313278       362.2727 
 826   0.0000      13.334426       362.8482 
 827   0.0000      13.344460       363.1212 
 828   0.0000      13.357151       363.4666 
 829   0.0000      13.370460       363.8287 
 830   0.0000      13.387262       364.2859 
 831   0.0000      13.406580       364.8116 
 832   0.0000      13.419776       365.1707 
 833   0.0000      13.429999       365.4489 
 834   0.0000      13.456965       366.1826 
 835   0.0000      13.484305       366.9266 
 836   0.0000      13.521757       367.9457 
 837   0.0000      13.530681       368.1885 
 838   0.0000      13.596318       369.9746 
 839   0.0000      13.601053       370.1035 
 840   0.0000      13.648149       371.3850 
 841   0.0000      13.651077       371.4647 
 842   0.0000      13.696488       372.7004 
 843   0.0000      13.707184       372.9914 
 844   0.0000      13.747026       374.0756 
 845   0.0000      13.787385       375.1738 
 846   0.0000      13.849804       376.8723 
 847   0.0000      13.861755       377.1975 
 848   0.0000      14.099313       383.6618 
 849   0.0000      14.299100       389.0983 
 850   0.0000      14.397611       391.7789 
 851   0.0000      14.412222       392.1765 
 852   0.0000      14.515471       394.9861 
 853   0.0000      14.549322       395.9072 
 854   0.0000      14.572050       396.5256 
 855   0.0000      14.578507       396.7013 
 856   0.0000      14.585687       396.8967 
 857   0.0000      14.799412       402.7125 
 858   0.0000      14.822625       403.3441 
 859   0.0000      17.047550       463.8874 
 860   0.0000      17.080644       464.7879 
 861   0.0000      17.088976       465.0147 
 862   0.0000      27.109654       737.6912 
 863   0.0000      38.835337      1056.7632 
 864   0.0000      38.984173      1060.8133 
 865   0.0000      39.063106      1062.9611 
 866   0.0000      42.989407      1169.8012 
 867   0.0000      43.156157      1174.3387 
 868   0.0000      44.072377      1199.2704 
 869   0.0000      44.168206      1201.8780 
 870   0.0000      44.806116      1219.2364 
 871   0.0000      45.002963      1224.5929 
 872   0.0000      45.537316      1239.1334 
 873   0.0000      62.098603      1689.7889 

                    ********************************
                    * MULLIKEN POPULATION ANALYSIS *
                    ********************************

-----------------------
MULLIKEN ATOMIC CHARGES
-----------------------
   0 I :    2.969838
   1 O :   -1.155381
   2 O :   -1.158095
   3 O :   -0.952312
   4 H :    0.369747
   5 S :    2.983133
   6 O :   -1.100723
   7 O :   -1.180324
   8 O :   -0.746738
   9 O :   -0.745845
  10 H :    0.358575
  11 H :    0.358125
Sum of atomic charges:    0.0000000

--------------------------------
MULLIKEN REDUCED ORBITAL CHARGES
--------------------------------
  0 I s       :     3.561525  s :     3.561525
      pz      :     2.883202  p :     8.164482
      px      :     2.496524
      py      :     2.784755
      dz2     :     2.036880  d :    10.267099
      dxz     :     2.048691
      dyz     :     2.077929
      dx2y2   :     2.056104
      dxy     :     2.047495
      f0      :     0.013143  f :     0.015684
      f+1     :    -0.011082
      f-1     :     0.001054
      f+2     :     0.003097
      f-2     :     0.006204
      f+3     :     0.000039
      f-3     :     0.003229
      g0      :     0.002267  g :     0.021373
      g+1     :    -0.001240
      g-1     :     0.001373
      g+2     :     0.004699
      g-2     :     0.001061
      g+3     :     0.006440
      g-3     :     0.004151
      g+4     :     0.003589
      g-4     :    -0.000969
  1 O s       :     4.092744  s :     4.092744
      pz      :     1.889884  p :     5.008398
      px      :     1.817527
      py      :     1.300986
      dz2     :     0.004613  d :     0.047938
      dxz     :     0.001125
      dyz     :     0.014732
      dx2y2   :     0.013605
      dxy     :     0.013862
      f0      :     0.000834  f :     0.005817
      f+1     :     0.000127
      f-1     :     0.000697
      f+2     :     0.001087
      f-2     :    -0.000146
      f+3     :     0.002115
      f-3     :     0.001102
      g0      :     0.000014  g :     0.000484
      g+1     :     0.000016
      g-1     :     0.000095
      g+2     :     0.000033
      g-2     :     0.000014
      g+3     :     0.000043
      g-3     :     0.000035
      g+4     :     0.000096
      g-4     :     0.000137
  2 O s       :     4.096117  s :     4.096117
      pz      :     1.544780  p :     5.007204
      px      :     1.593552
      py      :     1.868872
      dz2     :     0.015217  d :     0.048389
      dxz     :     0.014518
      dyz     :     0.007072
      dx2y2   :     0.005753
      dxy     :     0.005828
      f0      :     0.000958  f :     0.005899
      f+1     :     0.001309
      f-1     :     0.000304
      f+2     :     0.000993
      f-2     :     0.001504
      f+3     :     0.000425
      f-3     :     0.000407
      g0      :     0.000016  g :     0.000487
      g+1     :     0.000159
      g-1     :    -0.000002
      g+2     :     0.000061
      g-2     :     0.000056
      g+3     :     0.000082
      g-3     :     0.000060
      g+4     :     0.000044
      g-4     :     0.000011
  3 O s       :     4.003702  s :     4.003702
      pz      :     1.519897  p :     4.917767
      px      :     1.648966
      py      :     1.748904
      dz2     :    -0.001485  d :     0.025715
      dxz     :     0.004796
      dyz     :     0.008697
      dx2y2   :     0.008427
      dxy     :     0.005280
      f0      :     0.000401  f :     0.004493
      f+1     :     0.000350
      f-1     :     0.001339
      f+2     :     0.000348
      f-2     :     0.001041
      f+3     :     0.000509
      f-3     :     0.000506
      g0      :     0.000029  g :     0.000635
      g+1     :     0.000028
      g-1     :     0.000143
      g+2     :     0.000196
      g-2     :     0.000028
      g+3     :     0.000074
      g-3     :     0.000072
      g+4     :     0.000053
      g-4     :     0.000013
  4 H s       :     0.527666  s :     0.527666
      pz      :     0.022372  p :     0.087118
      px      :     0.035746
      py      :     0.029000
      dz2     :     0.003395  d :     0.015600
      dxz     :     0.008539
      dyz     :    -0.000358
      dx2y2   :     0.003683
      dxy     :     0.000343
      f0      :    -0.000348  f :    -0.000132
      f+1     :     0.000225
      f-1     :    -0.000101
      f+2     :     0.000748
      f-2     :    -0.000434
      f+3     :    -0.000202
      f-3     :    -0.000019
  5 S s       :     4.959606  s :     4.959606
      pz      :     2.543719  p :     7.556829
      px      :     2.526323
      py      :     2.486787
      dz2     :     0.140250  d :     0.542226
      dxz     :     0.053558
      dyz     :     0.119689
      dx2y2   :     0.104887
      dxy     :     0.123842
      f0      :    -0.002738  f :    -0.062652
      f+1     :    -0.011364
      f-1     :    -0.008384
      f+2     :    -0.007281
      f-2     :    -0.007808
      f+3     :    -0.010846
      f-3     :    -0.014232
      g0      :     0.002015  g :     0.020858
      g+1     :     0.003843
      g-1     :     0.001993
      g+2     :     0.000889
      g-2     :     0.002905
      g+3     :     0.002321
      g-3     :     0.002196
      g+4     :     0.002594
      g-4     :     0.002101
  6 O s       :     3.990112  s :     3.990112
      pz      :     1.779549  p :     5.063213
      px      :     1.635805
      py      :     1.647860
      dz2     :     0.003870  d :     0.041196
      dxz     :     0.009962
      dyz     :     0.009833
      dx2y2   :     0.009942
      dxy     :     0.007588
      f0      :     0.000324  f :     0.005152
      f+1     :    -0.000134
      f-1     :     0.000646
      f+2     :     0.000636
      f-2     :     0.001205
      f+3     :     0.001669
      f-3     :     0.000805
      g0      :     0.000118  g :     0.001051
      g+1     :     0.000062
      g-1     :     0.000070
      g+2     :     0.000050
      g-2     :     0.000148
      g+3     :     0.000135
      g-3     :     0.000165
      g+4     :     0.000103
      g-4     :     0.000200
  7 O s       :     3.987790  s :     3.987790
      pz      :     1.681060  p :     5.099392
      px      :     1.568845
      py      :     1.849487
      dz2     :     0.018320  d :     0.083794
      dxz     :     0.022832
      dyz     :     0.011273
      dx2y2   :     0.016243
      dxy     :     0.015126
      f0      :     0.000617  f :     0.008244
      f+1     :     0.002129
      f-1     :     0.000484
      f+2     :     0.001272
      f-2     :     0.001561
      f+3     :     0.001000
      f-3     :     0.001181
      g0      :     0.000061  g :     0.001105
      g+1     :     0.000232
      g-1     :     0.000069
      g+2     :     0.000101
      g-2     :     0.000140
      g+3     :     0.000129
      g-3     :     0.000164
      g+4     :     0.000079
      g-4     :     0.000129
  8 O s       :     3.904335  s :     3.904335
      pz      :     1.402690  p :     4.783751
      px      :     1.630701
      py      :     1.750361
      dz2     :     0.007995  d :     0.049861
      dxz     :     0.019248
      dyz     :     0.001539
      dx2y2   :     0.008470
      dxy     :     0.012609
      f0      :     0.001898  f :     0.007321
      f+1     :     0.001692
      f-1     :     0.000899
      f+2     :     0.000416
      f-2     :     0.001806
      f+3     :     0.000301
      f-3     :     0.000310
      g0      :     0.000237  g :     0.001470
      g+1     :     0.000205
      g-1     :     0.000223
      g+2     :     0.000156
      g-2     :     0.000224
      g+3     :     0.000148
      g-3     :     0.000205
      g+4     :     0.000050
      g-4     :     0.000022
  9 O s       :     3.897999  s :     3.897999
      pz      :     1.816997  p :     4.789200
      px      :     1.476263
      py      :     1.495940
      dz2     :     0.004943  d :     0.049802
      dxz     :     0.002872
      dyz     :     0.012882
      dx2y2   :     0.011716
      dxy     :     0.017390
      f0      :     0.001160  f :     0.007392
      f+1     :     0.000781
      f-1     :     0.000827
      f+2     :     0.000673
      f-2     :     0.001040
      f+3     :     0.001605
      f-3     :     0.001305
      g0      :     0.000047  g :     0.001452
      g+1     :     0.000117
      g-1     :     0.000159
      g+2     :     0.000052
      g-2     :     0.000108
      g+3     :     0.000163
      g-3     :     0.000224
      g+4     :     0.000320
      g-4     :     0.000262
 10 H s       :     0.471303  s :     0.471303
      pz      :     0.050576  p :     0.140980
      px      :     0.052067
      py      :     0.038337
      dz2     :     0.002735  d :     0.017995
      dxz     :     0.014006
      dyz     :    -0.000342
      dx2y2   :    -0.002430
      dxy     :     0.004026
      f0      :     0.001238  f :     0.011147
      f+1     :     0.002205
      f-1     :     0.001154
      f+2     :     0.000402
      f-2     :     0.002656
      f+3     :     0.004571
      f-3     :    -0.001078
 11 H s       :     0.475163  s :     0.475163
      pz      :     0.037802  p :     0.137469
      px      :     0.041563
      py      :     0.058104
      dz2     :     0.005059  d :     0.018315
      dxz     :    -0.000335
      dyz     :     0.000644
      dx2y2   :     0.011072
      dxy     :     0.001875
      f0      :     0.000771  f :     0.010927
      f+1     :     0.000883
      f-1     :     0.000034
      f+2     :     0.000738
      f-2     :     0.001456
      f+3     :     0.005551
      f-3     :     0.001495


                     *******************************
                     * LOEWDIN POPULATION ANALYSIS *
                     *******************************

----------------------
LOEWDIN ATOMIC CHARGES
----------------------
   0 I :    1.001285
   1 O :    0.137436
   2 O :    0.131490
   3 O :    0.774775
   4 H :   -1.012983
   5 S :   -0.867209
   6 O :    0.204507
   7 O :    0.284719
   8 O :    1.011621
   9 O :    1.009926
  10 H :   -1.343499
  11 H :   -1.332069

-------------------------------
LOEWDIN REDUCED ORBITAL CHARGES
-------------------------------
  0 I s       :     2.779205  s :     2.779205
      pz      :     2.784744  p :     8.069902
      px      :     2.541860
      py      :     2.743298
      dz2     :     2.183445  d :    11.237033
      dxz     :     2.309793
      dyz     :     2.235033
      dx2y2   :     2.286674
      dxy     :     2.222088
      f0      :     0.139393  f :     1.272272
      f+1     :     0.239534
      f-1     :     0.082982
      f+2     :     0.252502
      f-2     :     0.167246
      f+3     :     0.211763
      f-3     :     0.178851
      g0      :     0.041053  g :     0.640302
      g+1     :     0.102968
      g-1     :     0.042154
      g+2     :     0.081600
      g-2     :     0.062103
      g+3     :     0.073591
      g-3     :     0.095691
      g+4     :     0.062888
      g-4     :     0.078255
  1 O s       :     3.220271  s :     3.220271
      pz      :     1.478278  p :     4.206508
      px      :     1.443610
      py      :     1.284621
      dz2     :     0.037157  d :     0.290190
      dxz     :     0.018878
      dyz     :     0.064436
      dx2y2   :     0.101848
      dxy     :     0.067870
      f0      :     0.014108  f :     0.121749
      f+1     :     0.003900
      f-1     :     0.015103
      f+2     :     0.020029
      f-2     :     0.008978
      f+3     :     0.025321
      f-3     :     0.034310
      g0      :     0.001685  g :     0.023846
      g+1     :     0.000366
      g-1     :     0.003211
      g+2     :     0.003367
      g-2     :     0.000946
      g+3     :     0.000818
      g-3     :     0.002295
      g+4     :     0.005796
      g-4     :     0.005361
  2 O s       :     3.221957  s :     3.221957
      pz      :     1.386794  p :     4.212051
      px      :     1.349388
      py      :     1.475869
      dz2     :     0.056463  d :     0.289441
      dxz     :     0.101557
      dyz     :     0.034143
      dx2y2   :     0.048844
      dxy     :     0.048435
      f0      :     0.014890  f :     0.121300
      f+1     :     0.034095
      f-1     :     0.007075
      f+2     :     0.019910
      f-2     :     0.022666
      f+3     :     0.009458
      f-3     :     0.013206
      g0      :     0.002256  g :     0.023760
      g+1     :     0.004581
      g-1     :     0.000374
      g+2     :     0.005604
      g-2     :     0.002749
      g+3     :     0.003292
      g-3     :     0.003131
      g+4     :     0.000773
      g-4     :     0.001000
  3 O s       :     3.025117  s :     3.025117
      pz      :     1.256009  p :     3.828238
      px      :     1.258782
      py      :     1.313447
      dz2     :     0.049716  d :     0.260360
      dxz     :     0.086733
      dyz     :     0.040873
      dx2y2   :     0.050516
      dxy     :     0.032523
      f0      :     0.008350  f :     0.098936
      f+1     :     0.026026
      f-1     :     0.007806
      f+2     :     0.020947
      f-2     :     0.013677
      f+3     :     0.013004
      f-3     :     0.009126
      g0      :     0.001203  g :     0.012572
      g+1     :     0.001519
      g-1     :     0.000731
      g+2     :     0.002354
      g-2     :     0.000820
      g+3     :     0.002064
      g-3     :     0.002061
      g+4     :     0.000902
      g-4     :     0.000918
  4 H s       :     0.622111  s :     0.622111
      pz      :     0.258315  p :     0.637683
      px      :     0.169457
      py      :     0.209911
      dz2     :     0.144316  d :     0.508701
      dxz     :     0.132557
      dyz     :     0.131727
      dx2y2   :     0.055566
      dxy     :     0.044535
      f0      :     0.061943  f :     0.244488
      f+1     :     0.043915
      f-1     :     0.044325
      f+2     :     0.040156
      f-2     :     0.041105
      f+3     :     0.006290
      f-3     :     0.006754
  5 S s       :     4.374997  s :     4.374997
      pz      :     2.585988  p :     7.798890
      px      :     2.635146
      py      :     2.577755
      dz2     :     0.448719  d :     2.231344
      dxz     :     0.483900
      dyz     :     0.374384
      dx2y2   :     0.393220
      dxy     :     0.531121
      f0      :     0.230791  f :     1.686159
      f+1     :     0.279662
      f-1     :     0.186313
      f+2     :     0.198324
      f-2     :     0.290525
      f+3     :     0.227041
      f-3     :     0.273503
      g0      :     0.095932  g :     0.775819
      g+1     :     0.081315
      g-1     :     0.066287
      g+2     :     0.083684
      g-2     :     0.091650
      g+3     :     0.085713
      g-3     :     0.081031
      g+4     :     0.081961
      g-4     :     0.108246
  6 O s       :     3.132173  s :     3.132173
      pz      :     1.373276  p :     4.099231
      px      :     1.360230
      py      :     1.365725
      dz2     :     0.056001  d :     0.370083
      dxz     :     0.088832
      dyz     :     0.046656
      dx2y2   :     0.082561
      dxy     :     0.096033
      f0      :     0.017671  f :     0.164588
      f+1     :     0.022784
      f-1     :     0.013229
      f+2     :     0.023433
      f-2     :     0.027607
      f+3     :     0.022960
      f-3     :     0.036904
      g0      :     0.001799  g :     0.029417
      g+1     :     0.002722
      g-1     :     0.002823
      g+2     :     0.000943
      g-2     :     0.003113
      g+3     :     0.003845
      g-3     :     0.004165
      g+4     :     0.006500
      g-4     :     0.003508
  7 O s       :     3.216266  s :     3.216266
      pz      :     1.357665  p :     4.074608
      px      :     1.365408
      py      :     1.351535
      dz2     :     0.051592  d :     0.251812
      dxz     :     0.068831
      dyz     :     0.032571
      dx2y2   :     0.042477
      dxy     :     0.056341
      f0      :     0.018027  f :     0.135478
      f+1     :     0.027698
      f-1     :     0.010930
      f+2     :     0.021576
      f-2     :     0.021945
      f+3     :     0.012641
      f-3     :     0.022660
      g0      :     0.004052  g :     0.037117
      g+1     :     0.004761
      g-1     :     0.000879
      g+2     :     0.006106
      g-2     :     0.003409
      g+3     :     0.006251
      g-3     :     0.006613
      g+4     :     0.001960
      g-4     :     0.003086
  8 O s       :     2.914269  s :     2.914269
      pz      :     1.130227  p :     3.606467
      px      :     1.242567
      py      :     1.233673
      dz2     :     0.084914  d :     0.306878
      dxz     :     0.088173
      dyz     :     0.064276
      dx2y2   :     0.023409
      dxy     :     0.046106
      f0      :     0.030993  f :     0.138182
      f+1     :     0.031059
      f-1     :     0.025245
      f+2     :     0.014933
      f-2     :     0.023174
      f+3     :     0.006148
      f-3     :     0.006630
      g0      :     0.003060  g :     0.022583
      g+1     :     0.005274
      g-1     :     0.004289
      g+2     :     0.002431
      g-2     :     0.004046
      g+3     :     0.001398
      g-3     :     0.001429
      g+4     :     0.000371
      g-4     :     0.000284
  9 O s       :     2.913494  s :     2.913494
      pz      :     1.254722  p :     3.608118
      px      :     1.167654
      py      :     1.185742
      dz2     :     0.033468  d :     0.307216
      dxz     :     0.049957
      dyz     :     0.049588
      dx2y2   :     0.085889
      dxy     :     0.088315
      f0      :     0.016464  f :     0.138623
      f+1     :     0.009606
      f-1     :     0.012790
      f+2     :     0.015956
      f-2     :     0.024056
      f+3     :     0.026017
      f-3     :     0.033735
      g0      :     0.001168  g :     0.022624
      g+1     :     0.001388
      g-1     :     0.002411
      g+2     :     0.001012
      g-2     :     0.002257
      g+3     :     0.002732
      g-3     :     0.002033
      g+4     :     0.004617
      g-4     :     0.005006
 10 H s       :     0.514940  s :     0.514940
      pz      :     0.165778  p :     0.745186
      px      :     0.393637
      py      :     0.185771
      dz2     :     0.084605  d :     0.687412
      dxz     :     0.175462
      dyz     :     0.046819
      dx2y2   :     0.166600
      dxy     :     0.213925
      f0      :     0.034589  f :     0.395962
      f+1     :     0.065633
      f-1     :     0.013270
      f+2     :     0.052505
      f-2     :     0.046832
      f+3     :     0.077983
      f-3     :     0.105149
 11 H s       :     0.517184  s :     0.517184
      pz      :     0.184969  p :     0.739461
      px      :     0.346780
      py      :     0.207712
      dz2     :     0.132582  d :     0.683261
      dxz     :     0.144733
      dyz     :     0.081810
      dx2y2   :     0.163166
      dxy     :     0.160970
      f0      :     0.037213  f :     0.392163
      f+1     :     0.071678
      f-1     :     0.039136
      f+2     :     0.058154
      f-2     :     0.052378
      f+3     :     0.073631
      f-3     :     0.059973


                      *****************************
                      * MAYER POPULATION ANALYSIS *
                      *****************************

  NA   - Mulliken gross atomic population
  ZA   - Total nuclear charge
  QA   - Mulliken gross atomic charge
  VA   - Mayer's total valence
  BVA  - Mayer's bonded valence
  FA   - Mayer's free valence

  ATOM       NA         ZA         QA         VA         BVA        FA
  0 I     22.0302    25.0000     2.9698     2.6514     2.6514    -0.0000
  1 O      9.1554     8.0000    -1.1554     1.0939     1.0939     0.0000
  2 O      9.1581     8.0000    -1.1581     1.0937     1.0937    -0.0000
  3 O      8.9523     8.0000    -0.9523     1.4142     1.4142     0.0000
  4 H      0.6303     1.0000     0.3697     0.9107     0.9107    -0.0000
  5 S     13.0169    16.0000     2.9831     3.7774     3.7774    -0.0000
  6 O      9.1007     8.0000    -1.1007     0.9359     0.9359     0.0000
  7 O      9.1803     8.0000    -1.1803     0.9973     0.9973     0.0000
  8 O      8.7467     8.0000    -0.7467     1.5007     1.5007     0.0000
  9 O      8.7458     8.0000    -0.7458     1.4884     1.4884    -0.0000
 10 H      0.6414     1.0000     0.3586     0.9809     0.9809     0.0000
 11 H      0.6419     1.0000     0.3581     0.9749     0.9749     0.0000

  Mayer bond orders larger than 0.100000
B(  0-I ,  1-O ) :   1.0114 B(  0-I ,  2-O ) :   1.0215 B(  0-I ,  3-O ) :   0.4961 
B(  1-O , 10-H ) :   0.1653 B(  2-O , 11-H ) :   0.1568 B(  3-O ,  4-H ) :   0.9171 
B(  5-S ,  6-O ) :   1.1359 B(  5-S ,  7-O ) :   1.1042 B(  5-S ,  8-O ) :   0.7695 
B(  5-S ,  9-O ) :   0.7717 B(  8-O , 11-H ) :   0.8488 B(  9-O , 10-H ) :   0.8447 


-------
TIMINGS
-------

Total SCF time: 0 days 0 hours 49 min 53 sec 

Total time                  ....    2993.349 sec
Sum of individual times     ....    2990.866 sec  ( 99.9%)

Fock matrix formation       ....    2984.365 sec  ( 99.7%)
Diagonalization             ....       1.842 sec  (  0.1%)
Density matrix formation    ....       0.088 sec  (  0.0%)
Population analysis         ....       0.145 sec  (  0.0%)
Initial guess               ....       2.238 sec  (  0.1%)
Orbital Transformation      ....       0.000 sec  (  0.0%)
Orbital Orthonormalization  ....       0.000 sec  (  0.0%)
DIIS solution               ....       0.786 sec  (  0.0%)
SOSCF solution              ....       1.283 sec  (  0.0%)

Maximum memory used throughout the entire SCF-calculation: 306.5 MB


           ************************************************************
           *        Program running with 8 parallel MPI-processes     *
           *              working on a common directory               *
           ************************************************************

------------------------------------------------------------------------------
                                ORCA  MP2 
------------------------------------------------------------------------------

Freezing NCore=32 chemical core electrons

-------------
RI-MP2 ENERGY
-------------
Dimension of the basis                    ...  874
Memory devoted to MP2                     ... 16000 MB   
Data format for buffers                   ... DOUBLE
Compression type for matrix containers    ... UNCOMPRESSED
Overall scaling of the MP2 energy         ...   1.000e+00
Calculating two index integrals           ... done (    0.018 sec)
Cholesky decomposition of V**-1           ... done (    0.237 sec)

-----------------
RI-TRANSFORMATION (AUX index driven)
-----------------

Dimension of the orbital-basis         ... 874
Dimension of the aux-basis             ... 1888
Transformation of internal/external MOs...   16-  49 to   50- 873
Number Format for Storage              ... Double (8 Byte)
Integral mode                          ... Direct

First Phase: integral generation and transformation of MO indices
  Aux angular momentum 0               ... done (    0.262 sec)
  Aux angular momentum 1               ... done (    0.530 sec)
  Aux angular momentum 2               ... done (    0.783 sec)
  Aux angular momentum 3               ... done (    1.025 sec)
  Aux angular momentum 4               ... done (    0.937 sec)
  Aux angular momentum 5               ... done (    0.665 sec)
  Aux angular momentum 6               ... done (    0.299 sec)
Closing buffer VIA ( 0.39 GB; CompressionRatio= 1.00)
  Phase 1 completed in     4.664 sec
Second Phase: sorting and transformation of aux index

IA-Transformation
Memory available                       ... 15918 MB 
Max. # MO pairs treated in a batch     ... 5    
# of internal orbitals                 ... 34
# batches for internal orbitals        ... 1
Closing buffer IAV ( 0.39 GB; CompressionRatio= 1.00)
(ia|v) transformation done in     0.659 sec

  Phase 2 completed in     0.694 sec
RI-Integral transformation completed in     5.362 sec
Opening buffers                              ... done

Starting loop over batches of integrals:

Operator 0  - window                       ... ( 16- 49)x( 50-873)
Operator 0  - Memory available             ... 16000 MB
Operator 0  - Memory needed per MO         ...  11.9 MB
Operator 0  - Number of orbitals per batch ... 5
Operator 0  - Number of batches            ... 1

OPERATOR  0   PASS   0:  MOs    16 ...   20 +   21 ...   25 +   26 ...   30 +   31 ...   35
                            +   36 ...   40 +   41 ...   45 +   46 ...   49
  Reading integrals       ... ok
  Internal MO  18
Time spent in pair loops =     0.789 sec
Deleting buffer (Ka|jb)[aa] ...done

-----------------------------------------------
 RI-MP2 CORRELATION ENERGY:     -2.408645411 Eh
-----------------------------------------------


-------
TIMINGS
-------

Total time                :   12.735 sec
Integral trafo            :    5.375 sec ( 42.2%)
I/O of integrals          :    0.029 sec (  0.2%)
K(i,j) Operators          :    0.632 sec (  5.0%)
T(i,j) pair energies      :    0.075 sec (  0.6%)
V-calculation             :    0.018 sec (  0.1%)
V**(-1/2)                 :    0.237 sec (  1.9%)
Gamma(ia|P)               :    0.000 sec (  0.0%)
Gamma-Trafo               :    0.000 sec (  0.0%)
D(virtual)                :    0.000 sec (  0.0%)
D(internal)               :    0.000 sec (  0.0%)
W(virtual)                :    0.000 sec (  0.0%)
W(internal)               :    0.000 sec (  0.0%)
L(virtual)                :    0.000 sec (  0.0%)
L(internal)               :    0.000 sec (  0.0%)
G(D)                      :    0.000 sec (  0.0%)
G(Z)                      :    0.000 sec (  0.0%)
Z-Vector Solution         :    0.000 sec (  0.0%)
3-Index Derivative        :    0.000 sec (  0.0%)
2-Index Derivative        :    0.000 sec (  0.0%)
Separable Gradient        :    0.000 sec (  0.0%)


---------------------------------------
MP2 TOTAL ENERGY:    -1220.439543447 Eh
---------------------------------------

Maximum memory used throughout the entire MP2-calculation: 220.8 MB

-------------------------   --------------------
FINAL SINGLE POINT ENERGY     -1220.439543446514
-------------------------   --------------------


                            ***************************************
                            *     ORCA property calculations      *
                            ***************************************


  WARNING: The energy has been calculated at the MP2 level but the densities
           used in the property calculations are still SCF densities
           MP2 response densities have not been calculated 
           use %mp2 Density relaxed end
           or  %mp2 Density unrelaxed end

                                    ---------------------
                                    Active property flags
                                    ---------------------
   (+) Dipole Moment


------------------------------------------------------------------------------
                       ORCA ELECTRIC PROPERTIES CALCULATION
------------------------------------------------------------------------------

Dipole Moment Calculation                       ... on
Quadrupole Moment Calculation                   ... off
Polarizability Calculation                      ... off
GBWName                                         ... 1ica1sa-10001_1_331.gbw
Electron density                                ... 1ica1sa-10001_1_331.scfp
The origin for moment calculation is the CENTER OF MASS  = (-0.658024,  0.706076 -0.339270)

-------------
DIPOLE MOMENT
-------------
                                X             Y             Z
Electronic contribution:    -71.27030      45.24478      11.76210
Nuclear contribution   :     69.57783     -44.28181     -11.24189
                        -----------------------------------------
Total Dipole Moment    :     -1.69247       0.96297       0.52020
                        -----------------------------------------
Magnitude (a.u.)       :      2.01553
Magnitude (Debye)      :      5.12308


--------------------
Rotational spectrum 
--------------------
 
Rotational constants in cm-1:     0.087945     0.018433     0.017622 
Rotational constants in MHz :  2636.535343   552.621806   528.287636 

 Dipole components along the rotational axes: 
x,y,z [a.u.] :    -2.003824     0.035249    -0.214053 
x,y,z [Debye]:    -5.093317     0.089595    -0.544079 

 

Timings for individual modules:

Sum of individual times         ...     3012.183 sec (=  50.203 min)
GTO integral calculation        ...        5.157 sec (=   0.086 min)   0.2 %
SCF iterations                  ...     2993.760 sec (=  49.896 min)  99.4 %
MP2 module                      ...       13.266 sec (=   0.221 min)   0.4 %
                             ****ORCA TERMINATED NORMALLY****
TOTAL RUN TIME: 0 days 0 hours 50 minutes 13 seconds 959 msec
