# Supplementary material for: Iodine Clusters in the Atmosphere I: Computational Benchmark and Dimer Formation of Oxyacids and Oxides
Source: ACS Omega. 2024 Jul 9;9(29):31521–32. doi: 10.1021/acsomega.4c01235 (PMC11270685; doi:10.1021/acsomega.4c01235)
Supplement: Supplementary file 2 — ao4c01235_si_002.zip [file ao4c01235_si_002.zip › SI_zip/basis_extrapolation/quadruple/1nta.log]

                                 *****************
                                 * O   R   C   A *
                                 *****************

                                            #,                                       
                                            ###                                      
                                            ####                                     
                                            #####                                    
                                            ######                                   
                                           ########,                                 
                                     ,,################,,,,,                         
                               ,,#################################,,                 
                          ,,##########################################,,             
                       ,#########################################, ''#####,          
                    ,#############################################,,   '####,        
                  ,##################################################,,,,####,       
                ,###########''''           ''''###############################       
              ,#####''   ,,,,##########,,,,          '''####'''          '####       
            ,##' ,,,,###########################,,,                        '##       
           ' ,,###''''                  '''############,,,                           
         ,,##''                                '''############,,,,        ,,,,,,###''
      ,#''                                            '''#######################'''  
     '                                                          ''''####''''         
             ,#######,   #######,   ,#######,      ##                                
            ,#'     '#,  ##    ##  ,#'     '#,    #''#        ######   ,####,        
            ##       ##  ##   ,#'  ##            #'  '#       #        #'  '#        
            ##       ##  #######   ##           ,######,      #####,   #    #        
            '#,     ,#'  ##    ##  '#,     ,#' ,#      #,         ##   #,  ,#        
             '#######'   ##     ##  '#######'  #'      '#     #####' # '####'        


                  #######################################################
                  #                        -***-                        #
                  #          Department of theory and spectroscopy      #
                  #    Directorship and core code : Frank Neese         #
                  #        Max Planck Institute fuer Kohlenforschung    #
                  #                Kaiser Wilhelm Platz 1               #
                  #                 D-45470 Muelheim/Ruhr               #
                  #                      Germany                        #
                  #                                                     #
                  #                  All rights reserved                #
                  #                        -***-                        #
                  #######################################################


                         Program Version 5.0.4 -  RELEASE  -


 With contributions from (in alphabetic order):
   Daniel Aravena         : Magnetic Suceptibility
   Michael Atanasov       : Ab Initio Ligand Field Theory (pilot matlab implementation)
   Alexander A. Auer      : GIAO ZORA, VPT2 properties, NMR spectrum
   Ute Becker             : Parallelization
   Giovanni Bistoni       : ED, misc. LED, open-shell LED, HFLD
   Martin Brehm           : Molecular dynamics
   Dmytro Bykov           : SCF Hessian
   Vijay G. Chilkuri      : MRCI spin determinant printing, contributions to CSF-ICE
   Dipayan Datta          : RHF DLPNO-CCSD density
   Achintya Kumar Dutta   : EOM-CC, STEOM-CC
   Dmitry Ganyushin       : Spin-Orbit,Spin-Spin,Magnetic field MRCI
   Miquel Garcia          : C-PCM and meta-GGA Hessian, CC/C-PCM, Gaussian charge scheme
   Yang Guo               : DLPNO-NEVPT2, F12-NEVPT2, CIM, IAO-localization
   Andreas Hansen         : Spin unrestricted coupled pair/coupled cluster methods
   Benjamin Helmich-Paris : MC-RPA, TRAH-SCF, COSX integrals
   Lee Huntington         : MR-EOM, pCC
   Robert Izsak           : Overlap fitted RIJCOSX, COSX-SCS-MP3, EOM
   Marcus Kettner         : VPT2
   Christian Kollmar      : KDIIS, OOCD, Brueckner-CCSD(T), CCSD density, CASPT2, CASPT2-K
   Simone Kossmann        : Meta GGA functionals, TD-DFT gradient, OOMP2, MP2 Hessian
   Martin Krupicka        : Initial AUTO-CI
   Lucas Lang             : DCDCAS
   Marvin Lechner         : AUTO-CI (C++ implementation), FIC-MRCC
   Dagmar Lenk            : GEPOL surface, SMD
   Dimitrios Liakos       : Extrapolation schemes; Compound Job, initial MDCI parallelization
   Dimitrios Manganas     : Further ROCIS development; embedding schemes
   Dimitrios Pantazis     : SARC Basis sets
   Anastasios Papadopoulos: AUTO-CI, single reference methods and gradients
   Taras Petrenko         : DFT Hessian,TD-DFT gradient, ASA, ECA, R-Raman, ABS, FL, XAS/XES, NRVS
   Peter Pinski           : DLPNO-MP2, DLPNO-MP2 Gradient
   Christoph Reimann      : Effective Core Potentials
   Marius Retegan         : Local ZFS, SOC
   Christoph Riplinger    : Optimizer, TS searches, QM/MM, DLPNO-CCSD(T), (RO)-DLPNO pert. Triples
   Tobias Risthaus        : Range-separated hybrids, TD-DFT gradient, RPA, STAB
   Michael Roemelt        : Original ROCIS implementation
   Masaaki Saitow         : Open-shell DLPNO-CCSD energy and density
   Barbara Sandhoefer     : DKH picture change effects
   Avijit Sen             : IP-ROCIS
   Kantharuban Sivalingam : CASSCF convergence, NEVPT2, FIC-MRCI
   Bernardo de Souza      : ESD, SOC TD-DFT
   Georgi Stoychev        : AutoAux, RI-MP2 NMR, DLPNO-MP2 response
   Willem Van den Heuvel  : Paramagnetic NMR
   Boris Wezisla          : Elementary symmetry handling
   Frank Wennmohs         : Technical directorship


 We gratefully acknowledge several colleagues who have allowed us to
 interface, adapt or use parts of their codes:
   Stefan Grimme, W. Hujo, H. Kruse, P. Pracht,  : VdW corrections, initial TS optimization,
                  C. Bannwarth, S. Ehlert          DFT functionals, gCP, sTDA/sTD-DF
   Ed Valeev, F. Pavosevic, A. Kumar             : LibInt (2-el integral package), F12 methods
   Garnet Chan, S. Sharma, J. Yang, R. Olivares  : DMRG
   Ulf Ekstrom                                   : XCFun DFT Library
   Mihaly Kallay                                 : mrcc  (arbitrary order and MRCC methods)
   Jiri Pittner, Ondrej Demel                    : Mk-CCSD
   Frank Weinhold                                : gennbo (NPA and NBO analysis)
   Christopher J. Cramer and Donald G. Truhlar   : smd solvation model
   Lars Goerigk                                  : TD-DFT with DH, B97 family of functionals
   V. Asgeirsson, H. Jonsson                     : NEB implementation
   FAccTs GmbH                                   : IRC, NEB, NEB-TS, DLPNO-Multilevel, CI-OPT
                                                   MM, QMMM, 2- and 3-layer-ONIOM, Crystal-QMMM,
                                                   LR-CPCM, SF, NACMEs, symmetry and pop. for TD-DFT,
                                                   nearIR, NL-DFT gradient (VV10), updates on ESD,
                                                   ML-optimized integration grids
   S Lehtola, MJT Oliveira, MAL Marques          : LibXC Library
   Liviu Ungur et al                             : ANISO software


 Your calculation uses the libint2 library for the computation of 2-el integrals
 For citations please refer to: http://libint.valeyev.net

 Your ORCA version has been built with support for libXC version: 5.1.0
 For citations please refer to: https://tddft.org/programs/libxc/

 This ORCA versions uses:
   CBLAS   interface :  Fast vector & matrix operations
   LAPACKE interface :  Fast linear algebra routines
   SCALAPACK package :  Parallel linear algebra routines
   Shared memory     :  Shared parallel matrices
   BLAS/LAPACK       :  OpenBLAS 0.3.15  USE64BITINT DYNAMIC_ARCH NO_AFFINITY Haswell SINGLE_THREADED
        Core in use  :  Haswell
   Copyright (c) 2011-2014, The OpenBLAS Project


================================================================================

----- Orbital basis set information -----
Your calculation utilizes the basis: aug-cc-pVQZ 
    H, B-Ne : Obtained from the ccRepo (grant-hill.group.shef.ac.uk/ccrepo) Feb. 2017
              R. A. Kendall, T. H. Dunning, Jr., R. J. Harrison, J. Chem. Phys. 96, 6796 (1992)
         He : Obtained from the ccRepo (grant-hill.group.shef.ac.uk/ccrepo) Feb. 2017
              D. E. Woon, T. H. Dunning, Jr., J. Chem. Phys. 100, 2975 (1994)
  Li-Be, Na : Obtained from the ccRepo (grant-hill.group.shef.ac.uk/ccrepo) Feb. 2017
              B. P. Prascher, D. E. Woon, K. A. Peterson, T. H. Dunning, Jr., A. K. Wilson, Theor. Chem. Acc. 128, 69 (2011)
         Mg : Obtained from the Peterson Research Group Website (tyr0.chem.wsu.edu/~kipeters) Feb. 2017
              B. P. Prascher, D. E. Woon, K. A. Peterson, T. H. Dunning, Jr., A. K. Wilson, Theor. Chem. Acc. 128, 69 (2011)
      Al-Ar : Obtained from the ccRepo (grant-hill.group.shef.ac.uk/ccrepo) Feb. 2017
              D. E. Woon, T. H. Dunning, Jr., J. Chem. Phys. 98, 1358 (1993)
      Sc-Zn : Obtained from the ccRepo (grant-hill.group.shef.ac.uk/ccrepo) Feb. 2017
              N. B. Balabanov, K. A. Peterson, J. Chem. Phys. 123, 064107 (2005)
              N. B. Balabanov, K. A. Peterson, J. Chem. Phys. 125, 074110 (2006)
      Ga-Kr : Obtained from the ccRepo (grant-hill.group.shef.ac.uk/ccrepo) Feb. 2017
              A. K. Wilson, D. E. Woon, K. A. Peterson, T. H. Dunning, Jr., J. Chem. Phys. 110, 7667 (1999)

The basis set includes element-specific modifications.

Your calculation utilizes the basis: aug-cc-pVQZ-PP 
       Ca, Sr, Ba, Ra : Obtained from the Peterson Research Group Website (tyr0.chem.wsu.edu/~kipeters) Feb. 2017
                        H. Li, H. Feng, W. Sun, Y. Zhang, Q. Fan, K. A. Peterson, Y. Xie, H. F. Schaefer III, Mol. Phys. 111, 2292 (2013)
  Cu-Zn, Ag-Cd, Au-Hg : Obtained from the ccRepo (grant-hill.group.shef.ac.uk/ccrepo) Feb. 2017
                        K. A. Peterson, C. Puzzarini, Theor. Chem. Acc. 114, 283 (2005)
  Ga-Kr, In-Xe, Tl-Rn : Obtained from the ccRepo (grant-hill.group.shef.ac.uk/ccrepo) Feb. 2017
                        K. A. Peterson, J. Chem. Phys. 119, 11099 (2003)
                        K. A. Peterson, D. Figgen, E. Goll, H. Stoll, M. Dolg, J. Chem. Phys. 119, 11113 (2003)
                 Y-Pd : Obtained from the ccRepo (grant-hill.group.shef.ac.uk/ccrepo) Feb. 2017
                        K. A. Peterson, D. Figgen, M. Dolg, H. Stoll, J. Chem. Phys. 126, 124101 (2007)
                Hf-Pt : Obtained from the ccRepo (grant-hill.group.shef.ac.uk/ccrepo) Feb. 2017
                        D. Figgen, K. A. Peterson, M. Dolg, H. Stoll, J. Chem. Phys. 130, 164108 (2009)

----- AuxC basis set information -----
Your calculation utilizes the auxiliary basis: aug-cc-pVQZ/C 
  H-He, B-F, Al-Ar, Ga-Kr : Obtained from the EMSL Basis Set Exchange (bse.pnl.gov) Feb. 2017
                            F. Weigend, A. Kohn, C. Hattig, J. Chem. Phys. 116, 3175 (2002)
                   Be, Mg : Obtained from the TURBOMOLE 7.0 basis set library
                            C. Haettig, Phys. Chem. Chem. Phys. 7, 59 (2005)
                       Ne : Obtained from the EMSL Basis Set Exchange (bse.pnl.gov) Feb. 2017
                            C. Haettig, Phys. Chem. Chem. Phys. 7, 59 (2005)
                            F. Weigend, A. Kohn, C. Hattig, J. Chem. Phys. 116, 3175 (2002)
                    Sc-Zn : Obtained from the EMSL Basis Set Exchange (bse.pnl.gov) Feb. 2017
                            D. H. Bross, J. G. Hill, H. J. Werner, K. A. Peterson, J. Chem. Phys. 139, 094302 (2013)

The basis set includes element-specific modifications.

Your calculation utilizes the auxiliary basis: aug-cc-pVQZ-PP/C 
  Obtained from the EMSL Basis Set Exchange (bse.pnl.gov) Feb. 2017
  Cu-Zn, Ag-Cd, Au-Hg : C. Haettig, unpublished
  Ga-Kr, In-Xe, Tl-Rn : C. Haettig, G. Schmitz, J. Kossmann, Phys. Chem. Chem. Phys. 14, 6549 (2012)
          Y-Tc, Rh-Pd : J. G. Hill, J. A. Platts, J. Chem. Theory Comput. 5, 500 (2009)
                   Ru : J. G. Hill, J. A. Platts, J. Chem. Phys. 129, 134101 (2008)
                Hf-Pt : J. G. Hill, J. Chem. Phys. 135, 044105 (2011)

----- AuxJK basis set information -----
Your calculation utilizes the auxiliary basis: aug-cc-pVQZ/JK 
  H, B-F, Al-Cl, Ga-Br : Obtained from the TURBOMOLE 7.0 basis set library

The basis set includes element-specific modifications.

Your calculation utilizes the auxiliary basis: def2/JK
   H-Ba, Hf-Rn: F. Weigend, J. Comput. Chem. 29, 167 (2008).

================================================================================
                                        WARNINGS
                       Please study these warnings very carefully!
================================================================================


WARNING: No MP2 level density has been requested!
         To caclulate MP2 level properties use
         %mp2 Density relaxed end
         or
         %mp2 Density unrelaxed end

WARNING: Post HF methods need fully converged wavefunctions
  ===> : Setting SCFConvForced true
         You can overwrite this default with %scf ConvForced false 


INFO   : the flag for use of the SHARK integral package has been found!

================================================================================
                                       INPUT FILE
================================================================================
NAME = 1nta.inp
|  1> ! aug-cc-pVQZ/C aug-cc-pVQZ/JK aug-cc-pVQZ RI-MP2 TightSCF
|  2> %pal nprocs 8 end
|  3> %maxcore 16000
|  4> %basis
|  5> 	NewGTO I "aug-cc-pVQZ-PP" end
|  6> 	NewECP I "SK-MCDHF-RSC" end
|  7> 	NewAuxCGTO I "aug-cc-pVQZ-PP/C" end
|  8> 	NewAuxJKGTO I "def2/JK" end
|  9> end
| 10> * xyz 0 1
| 11> N       -0.00234549      -0.09387220      -0.00864523
| 12> O        1.09240199      -0.59721163      -0.01437274
| 13> O       -1.07745291      -0.60189420       0.02570696
| 14> O       -0.02761569       1.29384672      -0.04793247
| 15> H        0.91241087       1.53054189      -0.07130828
| 16> *
| 17> 
| 18>                          ****END OF INPUT****
================================================================================

                       ****************************
                       * Single Point Calculation *
                       ****************************

---------------------------------
CARTESIAN COORDINATES (ANGSTROEM)
---------------------------------
  N     -0.002345   -0.093872   -0.008645
  O      1.092402   -0.597212   -0.014373
  O     -1.077453   -0.601894    0.025707
  O     -0.027616    1.293847   -0.047932
  H      0.912411    1.530542   -0.071308

----------------------------
CARTESIAN COORDINATES (A.U.)
----------------------------
  NO LB      ZA    FRAG     MASS         X           Y           Z
   0 N     7.0000    0    14.007   -0.004432   -0.177393   -0.016337
   1 O     8.0000    0    15.999    2.064341   -1.128566   -0.027161
   2 O     8.0000    0    15.999   -2.036091   -1.137415    0.048579
   3 O     8.0000    0    15.999   -0.052186    2.445016   -0.090579
   4 H     1.0000    0     1.008    1.724207    2.892305   -0.134753

--------------------------------
INTERNAL COORDINATES (ANGSTROEM)
--------------------------------
 N      0   0   0     0.000000000000     0.00000000     0.00000000
 O      1   0   0     1.204929637419     0.00000000     0.00000000
 O      1   2   0     1.189589168571   130.00558934     0.00000000
 O      1   2   3     1.388504904983   115.71518358   179.99906485
 H      4   1   2     0.969649919043   103.12075470   359.95735256

---------------------------
INTERNAL COORDINATES (A.U.)
---------------------------
 N      0   0   0     0.000000000000     0.00000000     0.00000000
 O      1   0   0     2.276987025366     0.00000000     0.00000000
 O      1   2   0     2.247997740478   130.00558934     0.00000000
 O      1   2   3     2.623894006024   115.71518358   179.99906485
 H      4   1   2     1.832372792770   103.12075470   359.95735256

---------------------
BASIS SET INFORMATION
---------------------
There are 3 groups of distinct atoms

 Group   1 Type N   : 22s7p4d3f2g contracted to 6s5p4d3f2g pattern {991111/31111/1111/111/11}
 Group   2 Type O   : 22s7p4d3f2g contracted to 6s5p4d3f2g pattern {991111/31111/1111/111/11}
 Group   3 Type H   : 7s4p3d2f contracted to 5s4p3d2f pattern {31111/1111/111/11}

Atom   0N    basis set group =>   1
Atom   1O    basis set group =>   2
Atom   2O    basis set group =>   2
Atom   3O    basis set group =>   2
Atom   4H    basis set group =>   3
---------------------------------
AUXILIARY/C BASIS SET INFORMATION
---------------------------------
There are 3 groups of distinct atoms

 Group   1 Type N   : 9s8p7d6f4g2h contracted to 9s8p7d6f4g2h pattern {111111111/11111111/1111111/111111/1111/11}
 Group   2 Type O   : 9s8p7d6f4g2h contracted to 9s8p7d6f4g2h pattern {111111111/11111111/1111111/111111/1111/11}
 Group   3 Type H   : 6s5p4d3f2g contracted to 6s5p4d3f2g pattern {111111/11111/1111/111/11}

Atom   0N    basis set group =>   1
Atom   1O    basis set group =>   2
Atom   2O    basis set group =>   2
Atom   3O    basis set group =>   2
Atom   4H    basis set group =>   3
----------------------------------
AUXILIARY/JK BASIS SET INFORMATION
----------------------------------
There are 3 groups of distinct atoms

 Group   1 Type N   : 10s7p5d3f2g1h contracted to 10s7p5d3f2g1h pattern {1111111111/1111111/11111/111/11/1}
 Group   2 Type O   : 10s7p5d3f2g1h contracted to 10s7p5d3f2g1h pattern {1111111111/1111111/11111/111/11/1}
 Group   3 Type H   : 4s3p3d2f1g contracted to 4s3p3d2f1g pattern {1111/111/111/11/1}

Atom   0N    basis set group =>   1
Atom   1O    basis set group =>   2
Atom   2O    basis set group =>   2
Atom   3O    basis set group =>   2
Atom   4H    basis set group =>   3


           ************************************************************
           *        Program running with 8 parallel MPI-processes     *
           *              working on a common directory               *
           ************************************************************
------------------------------------------------------------------------------
                           ORCA GTO INTEGRAL CALCULATION
------------------------------------------------------------------------------
------------------------------------------------------------------------------
                   ___                                                        
                  /   \      - P O W E R E D   B Y -                         
                 /     \                                                     
                 |  |  |   _    _      __       _____    __    __             
                 |  |  |  | |  | |    /  \     |  _  \  |  |  /  |          
                  \  \/   | |  | |   /    \    | | | |  |  | /  /          
                 / \  \   | |__| |  /  /\  \   | |_| |  |  |/  /          
                |  |  |   |  __  | /  /__\  \  |    /   |      \           
                |  |  |   | |  | | |   __   |  |    \   |  |\   \          
                \     /   | |  | | |  |  |  |  | |\  \  |  | \   \       
                 \___/    |_|  |_| |__|  |__|  |_| \__\ |__|  \__/        
                                                                              
                      - O R C A' S   B I G   F R I E N D -                    
                                      &                                       
                       - I N T E G R A L  F E E D E R -                       
                                                                              
 v1 FN, 2020, v2 2021                                                         
------------------------------------------------------------------------------


Reading SHARK input file 1nta.SHARKINP.tmp ... ok
----------------------
SHARK INTEGRAL PACKAGE
----------------------

Number of atoms                             ...      5
Number of basis functions                   ...    394
Number of shells                            ...    122
Maximum angular momentum                    ...      4
Integral batch strategy                     ... SHARK/LIBINT Hybrid
RI-J (if used) integral strategy            ... SPLIT-RIJ (Revised 2003 algorithm where possible)
Printlevel                                  ...      1
Contraction scheme used                     ... PARTIAL GENERAL contraction
Coulomb Range Separation                    ... NOT USED
Exchange Range Separation                   ... NOT USED
Finite Nucleus Model                        ... NOT USED
Auxiliary Coulomb fitting basis             ... NOT available
Auxiliary J/K fitting basis                 ... AVAILABLE
   # of basis functions in Aux-JK           ...    475
   # of shells in Aux-JK                    ...    125
   Maximum angular momentum in Aux-JK       ...      5
Auxiliary Correlation fitting basis         ... AVAILABLE
   # of basis functions in Aux-C            ...    752
   # of shells in Aux-C                     ...    164
   Maximum angular momentum in Aux-C        ...      5
Auxiliary 'external' fitting basis          ... NOT available
Integral threshold                          ...     2.500000e-11
Primitive cut-off                           ...     2.500000e-12
Primitive pair pre-selection threshold      ...     2.500000e-12

Calculating pre-screening integrals         ... done (  0.1 sec) Dimension = 122
Calculating pre-screening integrals (ORCA)  ... done (  0.2 sec) Dimension = 94
Organizing shell pair data                  ... done (  0.2 sec)
Shell pair information
Total number of shell pairs                 ...      7503
Shell pairs after pre-screening             ...      6755
Total number of primitive shell pairs       ...      8793
Primitive shell pairs kept                  ...      7669
          la=0 lb=0:   1167 shell pairs
          la=1 lb=0:   1269 shell pairs
          la=1 lb=1:    296 shell pairs
          la=2 lb=0:   1012 shell pairs
          la=2 lb=1:    448 shell pairs
          la=2 lb=2:    189 shell pairs
          la=3 lb=0:    740 shell pairs
          la=3 lb=1:    335 shell pairs
          la=3 lb=2:    265 shell pairs
          la=3 lb=3:    105 shell pairs
          la=4 lb=0:    437 shell pairs
          la=4 lb=1:    192 shell pairs
          la=4 lb=2:    152 shell pairs
          la=4 lb=3:    112 shell pairs
          la=4 lb=4:     36 shell pairs

Calculating one electron integrals          ... done (  0.0 sec)
Calculating RI/JK V-Matrix + Cholesky decomp... done (  0.0 sec)
Calculating RI/C V-Matrix + Cholesky decomp.... done (  0.0 sec)
Calculating Nuclear repulsion               ... done (  0.0 sec) ENN=    127.263971299000 Eh

SHARK setup successfully completed in   0.8 seconds

Maximum memory used throughout the entire GTOINT-calculation: 37.3 MB


           ************************************************************
           *        Program running with 8 parallel MPI-processes     *
           *              working on a common directory               *
           ************************************************************
-------------------------------------------------------------------------------
                                 ORCA SCF
-------------------------------------------------------------------------------

------------
SCF SETTINGS
------------
Hamiltonian:
 Ab initio Hamiltonian  Method          .... Hartree-Fock(GTOs)


General Settings:
 Integral files         IntName         .... 1nta
 Hartree-Fock type      HFTyp           .... RHF
 Total Charge           Charge          ....    0
 Multiplicity           Mult            ....    1
 Number of Electrons    NEL             ....   32
 Basis Dimension        Dim             ....  366
 Nuclear Repulsion      ENuc            ....    127.2639712990 Eh

Convergence Acceleration:
 DIIS                   CNVDIIS         .... on
   Start iteration      DIISMaxIt       ....    12
   Startup error        DIISStart       ....  0.200000
   # of expansion vecs  DIISMaxEq       ....     5
   Bias factor          DIISBfac        ....   1.050
   Max. coefficient     DIISMaxC        ....  10.000
 Trust-Rad. Augm. Hess. CNVTRAH         .... auto
   Auto Start mean grad. ratio tolernc. ....  1.125000
   Auto Start start iteration           ....    20
   Auto Start num. interpolation iter.  ....    10
   Max. Number of Micro iterations      ....    16
   Max. Number of Macro iterations      .... Maxiter - #DIIS iter
   Number of Davidson start vectors     ....     2
   Converg. threshold I  (grad. norm)   ....   1.000e-05
   Converg. threshold II (energy diff.) ....   1.000e-08
   Grad. Scal. Fac. for Micro threshold ....   0.100
   Minimum threshold for Micro iter.    ....   0.010
   NR start threshold (gradient norm)   ....   0.001
   Initial trust radius                 ....   0.400
   Minimum AH scaling param. (alpha)    ....   1.000
   Maximum AH scaling param. (alpha)    .... 1000.000
   Orbital update algorithm             .... Taylor
   White noise on init. David. guess    .... on
   Maximum white noise                  ....   0.010
   Quad. conv. algorithm                .... NR
 SOSCF                  CNVSOSCF        .... on
   Start iteration      SOSCFMaxIt      ....   150
   Startup grad/error   SOSCFStart      ....  0.003300
 Level Shifting         CNVShift        .... on
   Level shift para.    LevelShift      ....    0.2500
   Turn off err/grad.   ShiftErr        ....    0.0010
 Zerner damping         CNVZerner       .... off
 Static damping         CNVDamp         .... on
   Fraction old density DampFac         ....    0.7000
   Max. Damping (<1)    DampMax         ....    0.9800
   Min. Damping (>=0)   DampMin         ....    0.0000
   Turn off err/grad.   DampErr         ....    0.1000
 Fernandez-Rico         CNVRico         .... off

SCF Procedure:
 Maximum # iterations   MaxIter         ....   125
 SCF integral mode      SCFMode         .... Direct
   Integral package                     .... SHARK and LIBINT hybrid scheme
 Reset frequency        DirectResetFreq ....    20
 Integral Threshold     Thresh          ....  2.500e-11 Eh
 Primitive CutOff       TCut            ....  2.500e-12 Eh

Convergence Tolerance:
 Convergence Check Mode ConvCheckMode   .... Total+1el-Energy
 Convergence forced     ConvForced      .... 1
 Energy Change          TolE            ....  1.000e-08 Eh
 1-El. energy change                    ....  1.000e-05 Eh
 Orbital Gradient       TolG            ....  1.000e-05
 Orbital Rotation angle TolX            ....  1.000e-05
 DIIS Error             TolErr          ....  5.000e-07


Diagonalization of the overlap matrix:
Smallest eigenvalue                        ... 3.029e-05
Time for diagonalization                   ...    0.022 sec
Threshold for overlap eigenvalues          ... 1.000e-08
Number of eigenvalues below threshold      ... 0
Time for construction of square roots      ...    0.011 sec
Total time needed                          ...    0.034 sec

Time for model grid setup =    0.034 sec

------------------------------
INITIAL GUESS: MODEL POTENTIAL
------------------------------
Loading Hartree-Fock densities                     ... done
Calculating cut-offs                               ... done
Initializing the effective Hamiltonian             ... done
Setting up the integral package (SHARK)            ... done
Starting the Coulomb interaction                   ... done (   0.1 sec)
Reading the grid                                   ... done
Mapping shells                                     ... done
Starting the XC term evaluation                    ... done (   0.0 sec)
Transforming the Hamiltonian                       ... done (   0.0 sec)
Diagonalizing the Hamiltonian                      ... done (   0.0 sec)
Back transforming the eigenvectors                 ... done (   0.0 sec)
Now organizing SCF variables                       ... done
                      ------------------
                      INITIAL GUESS DONE (   0.2 sec)
                      ------------------
--------------
SCF ITERATIONS
--------------
ITER       Energy         Delta-E        Max-DP      RMS-DP      [F,P]     Damp
               ***  Starting incremental Fock matrix formation  ***
  0   -279.3855287095   0.000000000000 0.06249214  0.00047758  0.3075269 0.7000
  1   -279.4599461425  -0.074417432966 0.04424209  0.00033287  0.1873846 0.7000
                               ***Turning on DIIS***
  2   -279.4996725583  -0.039726415866 0.03091381  0.00021866  0.1156849 0.7000
  3   -279.6561797514  -0.156507193108 0.07379432  0.00051362  0.0745431 0.0000
  4   -279.5902388446   0.065940906865 0.00462672  0.00006646  0.0096214 0.0000
  5   -279.5709128025   0.019326042109 0.00173599  0.00003573  0.0054592 0.0000
                      *** Initiating the SOSCF procedure ***
                           *** Shutting down DIIS ***
                      *** Re-Reading the Fockian *** 
                      *** Removing any level shift *** 
ITER      Energy       Delta-E        Grad      Rot      Max-DP    RMS-DP
  6   -279.57648575  -0.0055729432  0.002297  0.002297  0.001149  0.000021
               *** Restarting incremental Fock matrix formation ***
  7   -279.58437784  -0.0078920902  0.000658  0.000982  0.000459  0.000008
  8   -279.58438781  -0.0000099752  0.000464  0.001548  0.000667  0.000010
  9   -279.58439162  -0.0000038111  0.000144  0.000233  0.000150  0.000002
 10   -279.58439203  -0.0000004105  0.000047  0.000051  0.000034  0.000000
 11   -279.58439206  -0.0000000233  0.000012  0.000028  0.000020  0.000000
 12   -279.58439206  -0.0000000079  0.000007  0.000016  0.000007  0.000000
                  ***Gradient check signals convergence***
              ***Rediagonalizing the Fockian in SOSCF/NRSCF***

               *****************************************************
               *                     SUCCESS                       *
               *           SCF CONVERGED AFTER  13 CYCLES          *
               *****************************************************


----------------
TOTAL SCF ENERGY
----------------

Total Energy       :         -279.58439207 Eh           -7607.87809 eV

Components:
Nuclear Repulsion  :          127.26397130 Eh            3463.02872 eV
Electronic Energy  :         -406.84836336 Eh          -11070.90680 eV
One Electron Energy:         -636.14035310 Eh          -17310.25904 eV
Two Electron Energy:          229.29198974 Eh            6239.35224 eV

Virial components:
Potential Energy   :         -558.74558235 Eh          -15204.24026 eV
Kinetic Energy     :          279.16119029 Eh            7596.36218 eV
Virial Ratio       :            2.00151598


---------------
SCF CONVERGENCE
---------------

  Last Energy change         ...   -1.4329e-09  Tolerance :   1.0000e-08
  Last MAX-Density change    ...    3.4283e-06  Tolerance :   1.0000e-07
  Last RMS-Density change    ...    5.1897e-08  Tolerance :   5.0000e-09
  Last Orbital Gradient      ...    1.7659e-06  Tolerance :   1.0000e-05
  Last Orbital Rotation      ...    5.3144e-06  Tolerance :   1.0000e-05

             **** THE GBW FILE WAS UPDATED (1nta.gbw) ****
             **** DENSITY 1nta.scfp WAS UPDATED ****
             **** ENERGY FILE WAS UPDATED (1nta.en.tmp) ****
             **** THE GBW FILE WAS UPDATED (1nta.gbw) ****
             **** DENSITY 1nta.scfp WAS UPDATED ****
----------------
ORBITAL ENERGIES
----------------

  NO   OCC          E(Eh)            E(eV) 
   0   2.0000     -20.689599      -562.9926 
   1   2.0000     -20.642677      -561.7158 
   2   2.0000     -20.637738      -561.5814 
   3   2.0000     -15.938883      -433.7191 
   4   2.0000      -1.696482       -46.1636 
   5   2.0000      -1.471018       -40.0284 
   6   2.0000      -1.448539       -39.4168 
   7   2.0000      -0.958356       -26.0782 
   8   2.0000      -0.831829       -22.6352 
   9   2.0000      -0.799025       -21.7426 
  10   2.0000      -0.790539       -21.5117 
  11   2.0000      -0.702837       -19.1252 
  12   2.0000      -0.587018       -15.9736 
  13   2.0000      -0.551535       -15.0080 
  14   2.0000      -0.532091       -14.4789 
  15   2.0000      -0.500036       -13.6067 
  16   0.0000       0.021230         0.5777 
  17   0.0000       0.076462         2.0806 
  18   0.0000       0.079047         2.1510 
  19   0.0000       0.082823         2.2537 
  20   0.0000       0.112920         3.0727 
  21   0.0000       0.113800         3.0967 
  22   0.0000       0.119519         3.2523 
  23   0.0000       0.133471         3.6319 
  24   0.0000       0.145371         3.9558 
  25   0.0000       0.148455         4.0397 
  26   0.0000       0.149417         4.0658 
  27   0.0000       0.187861         5.1120 
  28   0.0000       0.198868         5.4115 
  29   0.0000       0.210383         5.7248 
  30   0.0000       0.217396         5.9157 
  31   0.0000       0.223954         6.0941 
  32   0.0000       0.237371         6.4592 
  33   0.0000       0.263129         7.1601 
  34   0.0000       0.280841         7.6421 
  35   0.0000       0.300277         8.1710 
  36   0.0000       0.315579         8.5873 
  37   0.0000       0.324790         8.8380 
  38   0.0000       0.354367         9.6428 
  39   0.0000       0.392004        10.6670 
  40   0.0000       0.396441        10.7877 
  41   0.0000       0.425252        11.5717 
  42   0.0000       0.434043        11.8109 
  43   0.0000       0.481565        13.1040 
  44   0.0000       0.497676        13.5425 
  45   0.0000       0.515263        14.0210 
  46   0.0000       0.517634        14.0855 
  47   0.0000       0.535758        14.5787 
  48   0.0000       0.548165        14.9163 
  49   0.0000       0.556236        15.1360 
  50   0.0000       0.560892        15.2626 
  51   0.0000       0.568124        15.4594 
  52   0.0000       0.589486        16.0407 
  53   0.0000       0.589538        16.0422 
  54   0.0000       0.615062        16.7367 
  55   0.0000       0.628602        17.1051 
  56   0.0000       0.643233        17.5033 
  57   0.0000       0.653690        17.7878 
  58   0.0000       0.662719        18.0335 
  59   0.0000       0.681632        18.5481 
  60   0.0000       0.693496        18.8710 
  61   0.0000       0.697514        18.9803 
  62   0.0000       0.714746        19.4492 
  63   0.0000       0.737457        20.0672 
  64   0.0000       0.755406        20.5557 
  65   0.0000       0.757964        20.6253 
  66   0.0000       0.807931        21.9849 
  67   0.0000       0.835739        22.7416 
  68   0.0000       0.842351        22.9215 
  69   0.0000       0.871236        23.7075 
  70   0.0000       0.891064        24.2471 
  71   0.0000       0.911104        24.7924 
  72   0.0000       0.958471        26.0813 
  73   0.0000       0.974428        26.5155 
  74   0.0000       0.981817        26.7166 
  75   0.0000       0.985625        26.8202 
  76   0.0000       1.001470        27.2514 
  77   0.0000       1.006553        27.3897 
  78   0.0000       1.056142        28.7391 
  79   0.0000       1.084798        29.5189 
  80   0.0000       1.124055        30.5871 
  81   0.0000       1.147591        31.2275 
  82   0.0000       1.161709        31.6117 
  83   0.0000       1.210419        32.9372 
  84   0.0000       1.223153        33.2837 
  85   0.0000       1.280694        34.8494 
  86   0.0000       1.294812        35.2336 
  87   0.0000       1.344045        36.5733 
  88   0.0000       1.355832        36.8941 
  89   0.0000       1.392032        37.8791 
  90   0.0000       1.417161        38.5629 
  91   0.0000       1.451607        39.5002 
  92   0.0000       1.480638        40.2902 
  93   0.0000       1.487979        40.4900 
  94   0.0000       1.497414        40.7467 
  95   0.0000       1.508582        41.0506 
  96   0.0000       1.538601        41.8675 
  97   0.0000       1.551852        42.2280 
  98   0.0000       1.571636        42.7664 
  99   0.0000       1.584648        43.1205 
 100   0.0000       1.588419        43.2231 
 101   0.0000       1.623425        44.1756 
 102   0.0000       1.627826        44.2954 
 103   0.0000       1.647412        44.8284 
 104   0.0000       1.660979        45.1975 
 105   0.0000       1.670419        45.4544 
 106   0.0000       1.689135        45.9637 
 107   0.0000       1.713356        46.6228 
 108   0.0000       1.715973        46.6940 
 109   0.0000       1.724517        46.9265 
 110   0.0000       1.771992        48.2184 
 111   0.0000       1.792269        48.7701 
 112   0.0000       1.807482        49.1841 
 113   0.0000       1.817709        49.4624 
 114   0.0000       1.855925        50.5023 
 115   0.0000       1.864763        50.7428 
 116   0.0000       1.880915        51.1823 
 117   0.0000       1.899996        51.7015 
 118   0.0000       1.912134        52.0318 
 119   0.0000       1.967774        53.5459 
 120   0.0000       1.980138        53.8823 
 121   0.0000       2.008875        54.6643 
 122   0.0000       2.029524        55.2262 
 123   0.0000       2.045482        55.6604 
 124   0.0000       2.064790        56.1858 
 125   0.0000       2.087224        56.7962 
 126   0.0000       2.090979        56.8984 
 127   0.0000       2.115659        57.5700 
 128   0.0000       2.131206        57.9931 
 129   0.0000       2.152603        58.5753 
 130   0.0000       2.198238        59.8171 
 131   0.0000       2.210917        60.1621 
 132   0.0000       2.226032        60.5734 
 133   0.0000       2.233765        60.7838 
 134   0.0000       2.251429        61.2645 
 135   0.0000       2.305294        62.7302 
 136   0.0000       2.376010        64.6545 
 137   0.0000       2.437021        66.3147 
 138   0.0000       2.448228        66.6197 
 139   0.0000       2.489969        67.7555 
 140   0.0000       2.598216        70.7011 
 141   0.0000       2.623071        71.3774 
 142   0.0000       2.712713        73.8167 
 143   0.0000       2.826142        76.9032 
 144   0.0000       2.848495        77.5115 
 145   0.0000       2.938624        79.9640 
 146   0.0000       2.946232        80.1711 
 147   0.0000       2.972917        80.8972 
 148   0.0000       2.979260        81.0698 
 149   0.0000       3.022852        82.2560 
 150   0.0000       3.082517        83.8796 
 151   0.0000       3.102022        84.4103 
 152   0.0000       3.115041        84.7646 
 153   0.0000       3.155174        85.8567 
 154   0.0000       3.176614        86.4401 
 155   0.0000       3.234244        88.0083 
 156   0.0000       3.238376        88.1207 
 157   0.0000       3.267228        88.9058 
 158   0.0000       3.364775        91.5602 
 159   0.0000       3.380234        91.9808 
 160   0.0000       3.392047        92.3023 
 161   0.0000       3.409713        92.7830 
 162   0.0000       3.419824        93.0581 
 163   0.0000       3.544459        96.4496 
 164   0.0000       3.555426        96.7481 
 165   0.0000       3.581261        97.4511 
 166   0.0000       3.582043        97.4724 
 167   0.0000       3.643838        99.1539 
 168   0.0000       3.686472       100.3140 
 169   0.0000       3.713173       101.0406 
 170   0.0000       3.722855       101.3040 
 171   0.0000       3.768242       102.5391 
 172   0.0000       3.788274       103.0842 
 173   0.0000       3.843379       104.5837 
 174   0.0000       3.864004       105.1449 
 175   0.0000       3.901208       106.1573 
 176   0.0000       3.916653       106.5775 
 177   0.0000       3.991363       108.6105 
 178   0.0000       4.021790       109.4385 
 179   0.0000       4.022959       109.4703 
 180   0.0000       4.041709       109.9805 
 181   0.0000       4.057114       110.3997 
 182   0.0000       4.073631       110.8491 
 183   0.0000       4.088782       111.2614 
 184   0.0000       4.105417       111.7141 
 185   0.0000       4.126850       112.2973 
 186   0.0000       4.126950       112.3000 
 187   0.0000       4.170879       113.4954 
 188   0.0000       4.184374       113.8626 
 189   0.0000       4.191507       114.0567 
 190   0.0000       4.206844       114.4740 
 191   0.0000       4.220295       114.8401 
 192   0.0000       4.232314       115.1671 
 193   0.0000       4.287237       116.6617 
 194   0.0000       4.297606       116.9438 
 195   0.0000       4.308230       117.2329 
 196   0.0000       4.353004       118.4512 
 197   0.0000       4.393567       119.5550 
 198   0.0000       4.400737       119.7501 
 199   0.0000       4.460798       121.3845 
 200   0.0000       4.484157       122.0201 
 201   0.0000       4.506601       122.6308 
 202   0.0000       4.525932       123.1569 
 203   0.0000       4.549097       123.7872 
 204   0.0000       4.584175       124.7417 
 205   0.0000       4.606732       125.3556 
 206   0.0000       4.662181       126.8644 
 207   0.0000       4.669779       127.0711 
 208   0.0000       4.702417       127.9593 
 209   0.0000       4.716264       128.3361 
 210   0.0000       4.779507       130.0570 
 211   0.0000       4.798541       130.5749 
 212   0.0000       4.805920       130.7757 
 213   0.0000       4.831050       131.4596 
 214   0.0000       4.837995       131.6485 
 215   0.0000       4.855288       132.1191 
 216   0.0000       4.940326       134.4331 
 217   0.0000       4.942211       134.4844 
 218   0.0000       5.058012       137.6355 
 219   0.0000       5.100228       138.7843 
 220   0.0000       5.196341       141.3996 
 221   0.0000       5.276203       143.5728 
 222   0.0000       5.332416       145.1024 
 223   0.0000       5.373454       146.2191 
 224   0.0000       5.435986       147.9207 
 225   0.0000       5.450966       148.3283 
 226   0.0000       5.526025       150.3708 
 227   0.0000       5.598301       152.3375 
 228   0.0000       5.612971       152.7367 
 229   0.0000       5.622898       153.0068 
 230   0.0000       5.632282       153.2622 
 231   0.0000       5.699549       155.0926 
 232   0.0000       5.705654       155.2587 
 233   0.0000       5.804782       157.9561 
 234   0.0000       5.832804       158.7187 
 235   0.0000       5.999988       163.2680 
 236   0.0000       6.002178       163.3276 
 237   0.0000       6.003195       163.3552 
 238   0.0000       6.080197       165.4506 
 239   0.0000       6.189799       168.4330 
 240   0.0000       6.323729       172.0774 
 241   0.0000       6.351352       172.8291 
 242   0.0000       6.416985       174.6150 
 243   0.0000       6.417647       174.6331 
 244   0.0000       6.658927       181.1986 
 245   0.0000       6.697605       182.2511 
 246   0.0000       6.920948       188.3286 
 247   0.0000       6.930881       188.5988 
 248   0.0000       7.044987       191.7039 
 249   0.0000       7.123256       193.8336 
 250   0.0000       7.316482       199.0916 
 251   0.0000       7.336396       199.6335 
 252   0.0000       7.806562       212.4274 
 253   0.0000       7.837646       213.2732 
 254   0.0000       7.899491       214.9561 
 255   0.0000       8.110113       220.6874 
 256   0.0000       8.176668       222.4984 
 257   0.0000       8.281561       225.3527 
 258   0.0000       8.400624       228.5926 
 259   0.0000       8.401759       228.6235 
 260   0.0000       8.503680       231.3969 
 261   0.0000       8.599705       234.0099 
 262   0.0000       8.635488       234.9836 
 263   0.0000       8.658006       235.5963 
 264   0.0000       8.713837       237.1156 
 265   0.0000       8.758091       238.3198 
 266   0.0000       8.875593       241.5172 
 267   0.0000       8.999605       244.8917 
 268   0.0000       9.017471       245.3779 
 269   0.0000       9.090768       247.3724 
 270   0.0000       9.111143       247.9268 
 271   0.0000       9.199411       250.3287 
 272   0.0000       9.371404       255.0089 
 273   0.0000       9.439322       256.8570 
 274   0.0000       9.508699       258.7448 
 275   0.0000       9.625148       261.9136 
 276   0.0000       9.652602       262.6607 
 277   0.0000       9.709706       264.2145 
 278   0.0000       9.846139       267.9271 
 279   0.0000       9.913267       269.7537 
 280   0.0000      10.011959       272.4392 
 281   0.0000      10.143660       276.0230 
 282   0.0000      10.276095       279.6268 
 283   0.0000      10.326391       280.9954 
 284   0.0000      10.340606       281.3822 
 285   0.0000      10.663919       290.1800 
 286   0.0000      10.676907       290.5334 
 287   0.0000      10.704438       291.2826 
 288   0.0000      10.733742       292.0800 
 289   0.0000      10.760223       292.8006 
 290   0.0000      10.781767       293.3868 
 291   0.0000      10.815234       294.2975 
 292   0.0000      10.898555       296.5647 
 293   0.0000      10.917121       297.0700 
 294   0.0000      10.928927       297.3912 
 295   0.0000      10.968564       298.4698 
 296   0.0000      10.991250       299.0871 
 297   0.0000      11.000413       299.3365 
 298   0.0000      11.093583       301.8717 
 299   0.0000      11.126315       302.7624 
 300   0.0000      11.144376       303.2539 
 301   0.0000      11.225514       305.4618 
 302   0.0000      11.226092       305.4775 
 303   0.0000      11.312757       307.8358 
 304   0.0000      11.335877       308.4649 
 305   0.0000      11.385216       309.8075 
 306   0.0000      11.392911       310.0169 
 307   0.0000      11.423699       310.8546 
 308   0.0000      11.445510       311.4481 
 309   0.0000      11.525454       313.6236 
 310   0.0000      11.587300       315.3065 
 311   0.0000      11.603923       315.7588 
 312   0.0000      11.669813       317.5518 
 313   0.0000      11.724317       319.0349 
 314   0.0000      11.738626       319.4242 
 315   0.0000      11.889312       323.5246 
 316   0.0000      11.905094       323.9541 
 317   0.0000      11.908999       324.0603 
 318   0.0000      11.924610       324.4851 
 319   0.0000      11.989751       326.2577 
 320   0.0000      12.006525       326.7142 
 321   0.0000      12.041675       327.6706 
 322   0.0000      12.082097       328.7706 
 323   0.0000      12.117735       329.7403 
 324   0.0000      12.181636       331.4792 
 325   0.0000      12.214252       332.3667 
 326   0.0000      12.289429       334.4124 
 327   0.0000      12.313801       335.0756 
 328   0.0000      12.450625       338.7987 
 329   0.0000      12.451359       338.8187 
 330   0.0000      12.596257       342.7616 
 331   0.0000      12.689048       345.2866 
 332   0.0000      12.706939       345.7734 
 333   0.0000      12.751403       346.9833 
 334   0.0000      12.771042       347.5177 
 335   0.0000      12.863449       350.0322 
 336   0.0000      12.929619       351.8328 
 337   0.0000      12.947760       352.3265 
 338   0.0000      13.004823       353.8792 
 339   0.0000      13.139451       357.5426 
 340   0.0000      13.159686       358.0932 
 341   0.0000      13.192571       358.9881 
 342   0.0000      13.231948       360.0596 
 343   0.0000      13.332154       362.7864 
 344   0.0000      13.338966       362.9717 
 345   0.0000      13.395237       364.5029 
 346   0.0000      13.395745       364.5168 
 347   0.0000      13.690646       372.5414 
 348   0.0000      13.906240       378.4080 
 349   0.0000      13.997746       380.8980 
 350   0.0000      14.232974       387.2989 
 351   0.0000      14.310060       389.3965 
 352   0.0000      14.477636       393.9565 
 353   0.0000      14.499984       394.5646 
 354   0.0000      14.724434       400.6722 
 355   0.0000      14.827244       403.4698 
 356   0.0000      15.036402       409.1613 
 357   0.0000      15.167398       412.7259 
 358   0.0000      15.648812       425.8258 
 359   0.0000      15.858395       431.5289 
 360   0.0000      15.935089       433.6158 
 361   0.0000      17.102127       465.3725 
 362   0.0000      35.048049       953.7059 
 363   0.0000      44.022447      1197.9117 
 364   0.0000      44.291177      1205.2242 
 365   0.0000      45.335035      1233.6290 

                    ********************************
                    * MULLIKEN POPULATION ANALYSIS *
                    ********************************

-----------------------
MULLIKEN ATOMIC CHARGES
-----------------------
   0 N :    1.065472
   1 O :   -0.502508
   2 O :   -0.453852
   3 O :   -0.456444
   4 H :    0.347331
Sum of atomic charges:   -0.0000000

--------------------------------
MULLIKEN REDUCED ORBITAL CHARGES
--------------------------------
  0 N s       :     3.060892  s :     3.060892
      pz      :     0.871716  p :     2.639234
      px      :     0.927563
      py      :     0.839955
      dz2     :     0.003135  d :     0.138956
      dxz     :     0.075015
      dyz     :     0.016709
      dx2y2   :     0.069123
      dxy     :    -0.025026
      f0      :     0.003227  f :     0.083511
      f+1     :     0.002657
      f-1     :     0.002660
      f+2     :     0.013630
      f-2     :     0.008884
      f+3     :     0.040353
      f-3     :     0.012100
      g0      :     0.000035  g :     0.011933
      g+1     :     0.000563
      g-1     :     0.000132
      g+2     :     0.000525
      g-2     :    -0.000399
      g+3     :     0.000050
      g-3     :     0.002056
      g+4     :     0.007884
      g-4     :     0.001088
  1 O s       :     3.898158  s :     3.898158
      pz      :     1.541721  p :     4.531454
      px      :     1.238847
      py      :     1.750886
      dz2     :     0.006482  d :     0.061166
      dxz     :     0.017208
      dyz     :     0.007952
      dx2y2   :     0.015399
      dxy     :     0.014125
      f0      :     0.001338  f :     0.009883
      f+1     :     0.000905
      f-1     :     0.000234
      f+2     :     0.001299
      f-2     :     0.001979
      f+3     :     0.000721
      f-3     :     0.003407
      g0      :     0.000071  g :     0.001846
      g+1     :     0.000469
      g-1     :     0.000121
      g+2     :     0.000154
      g-2     :     0.000158
      g+3     :     0.000093
      g-3     :     0.000231
      g+4     :     0.000241
      g-4     :     0.000307
  2 O s       :     3.893848  s :     3.893848
      pz      :     1.478947  p :     4.485183
      px      :     1.254172
      py      :     1.752063
      dz2     :     0.006688  d :     0.063202
      dxz     :     0.020617
      dyz     :     0.006438
      dx2y2   :     0.012999
      dxy     :     0.016460
      f0      :     0.001175  f :     0.009701
      f+1     :     0.000781
      f-1     :     0.000241
      f+2     :     0.001501
      f-2     :     0.001905
      f+3     :     0.000684
      f-3     :     0.003414
      g0      :     0.000070  g :     0.001918
      g+1     :     0.000469
      g-1     :     0.000119
      g+2     :     0.000155
      g-2     :     0.000154
      g+3     :     0.000093
      g-3     :     0.000279
      g+4     :     0.000263
      g-4     :     0.000316
  3 O s       :     3.877294  s :     3.877294
      pz      :     1.863661  p :     4.509856
      px      :     1.519554
      py      :     1.126641
      dz2     :     0.005828  d :     0.060939
      dxz     :     0.003669
      dyz     :     0.006967
      dx2y2   :     0.033354
      dxy     :     0.011120
      f0      :     0.000357  f :     0.006802
      f+1     :     0.000904
      f-1     :     0.001173
      f+2     :     0.000103
      f-2     :     0.000427
      f+3     :     0.001509
      f-3     :     0.002329
      g0      :     0.000155  g :     0.001553
      g+1     :     0.000028
      g-1     :     0.000229
      g+2     :     0.000325
      g-2     :     0.000110
      g+3     :     0.000078
      g-3     :     0.000016
      g+4     :     0.000416
      g-4     :     0.000196
  4 H s       :     0.567503  s :     0.567503
      pz      :     0.036310  p :     0.068874
      px      :     0.013539
      py      :     0.019025
      dz2     :    -0.000123  d :     0.015899
      dxz     :     0.010809
      dyz     :    -0.000226
      dx2y2   :     0.004301
      dxy     :     0.001138
      f0      :     0.000395  f :     0.000393
      f+1     :    -0.000161
      f-1     :     0.000068
      f+2     :     0.000712
      f-2     :    -0.000324
      f+3     :    -0.000557
      f-3     :     0.000260


                     *******************************
                     * LOEWDIN POPULATION ANALYSIS *
                     *******************************

----------------------
LOEWDIN ATOMIC CHARGES
----------------------
   0 N :   -1.202328
   1 O :    0.510606
   2 O :    0.494535
   3 O :    1.088273
   4 H :   -0.891087

-------------------------------
LOEWDIN REDUCED ORBITAL CHARGES
-------------------------------
  0 N s       :     2.604917  s :     2.604917
      pz      :     0.661037  p :     2.585405
      px      :     1.069185
      py      :     0.855184
      dz2     :     0.130634  d :     1.681268
      dxz     :     0.363516
      dyz     :     0.170158
      dx2y2   :     0.536475
      dxy     :     0.480484
      f0      :     0.056327  f :     1.014352
      f+1     :     0.073189
      f-1     :     0.053895
      f+2     :     0.117824
      f-2     :     0.110231
      f+3     :     0.396793
      f-3     :     0.206094
      g0      :     0.009083  g :     0.316386
      g+1     :     0.044800
      g-1     :     0.027413
      g+2     :     0.023897
      g-2     :     0.020091
      g+3     :     0.004198
      g-3     :     0.030308
      g+4     :     0.096163
      g-4     :     0.060433
  1 O s       :     3.148282  s :     3.148282
      pz      :     1.172938  p :     3.791825
      px      :     1.246829
      py      :     1.372058
      dz2     :     0.042889  d :     0.318167
      dxz     :     0.063820
      dyz     :     0.017518
      dx2y2   :     0.106794
      dxy     :     0.087146
      f0      :     0.019590  f :     0.185008
      f+1     :     0.020078
      f-1     :     0.009523
      f+2     :     0.021396
      f-2     :     0.014504
      f+3     :     0.061628
      f-3     :     0.038291
      g0      :     0.001976  g :     0.046111
      g+1     :     0.007028
      g-1     :     0.001391
      g+2     :     0.003374
      g-2     :     0.003376
      g+3     :     0.001402
      g-3     :     0.004487
      g+4     :     0.015094
      g-4     :     0.007983
  2 O s       :     3.167833  s :     3.167833
      pz      :     1.132171  p :     3.784864
      px      :     1.269663
      py      :     1.383030
      dz2     :     0.041942  d :     0.317597
      dxz     :     0.063839
      dyz     :     0.017794
      dx2y2   :     0.102480
      dxy     :     0.091541
      f0      :     0.019044  f :     0.187298
      f+1     :     0.020263
      f-1     :     0.009260
      f+2     :     0.020196
      f-2     :     0.016414
      f+3     :     0.066595
      f-3     :     0.035526
      g0      :     0.002065  g :     0.047872
      g+1     :     0.006965
      g-1     :     0.001437
      g+2     :     0.003521
      g-2     :     0.003568
      g+3     :     0.001401
      g-3     :     0.004763
      g+4     :     0.015640
      g-4     :     0.008511
  3 O s       :     2.926544  s :     2.926544
      pz      :     1.274619  p :     3.452851
      px      :     1.218552
      py      :     0.959680
      dz2     :     0.042954  d :     0.324187
      dxz     :     0.012511
      dyz     :     0.056946
      dx2y2   :     0.104069
      dxy     :     0.107707
      f0      :     0.017386  f :     0.174930
      f+1     :     0.006730
      f-1     :     0.023854
      f+2     :     0.022591
      f-2     :     0.011306
      f+3     :     0.059197
      f-3     :     0.033868
      g0      :     0.001637  g :     0.033215
      g+1     :     0.000127
      g-1     :     0.005718
      g+2     :     0.003001
      g-2     :     0.001842
      g+3     :     0.001178
      g-3     :     0.002950
      g+4     :     0.005546
      g-4     :     0.011216
  4 H s       :     0.573659  s :     0.573659
      pz      :     0.146305  p :     0.551785
      px      :     0.271062
      py      :     0.134418
      dz2     :     0.047899  d :     0.495670
      dxz     :     0.140803
      dyz     :     0.022529
      dx2y2   :     0.160331
      dxy     :     0.124108
      f0      :     0.032136  f :     0.269973
      f+1     :     0.022144
      f-1     :     0.013081
      f+2     :     0.046610
      f-2     :     0.013997
      f+3     :     0.084020
      f-3     :     0.057984


                      *****************************
                      * MAYER POPULATION ANALYSIS *
                      *****************************

  NA   - Mulliken gross atomic population
  ZA   - Total nuclear charge
  QA   - Mulliken gross atomic charge
  VA   - Mayer's total valence
  BVA  - Mayer's bonded valence
  FA   - Mayer's free valence

  ATOM       NA         ZA         QA         VA         BVA        FA
  0 N      5.9345     7.0000     1.0655     3.9542     3.9542    -0.0000
  1 O      8.5025     8.0000    -0.5025     1.7298     1.7298    -0.0000
  2 O      8.4539     8.0000    -0.4539     1.7892     1.7892    -0.0000
  3 O      8.4564     8.0000    -0.4564     1.9120     1.9120    -0.0000
  4 H      0.6527     1.0000     0.3473     0.9216     0.9216    -0.0000

  Mayer bond orders larger than 0.100000
B(  0-N ,  1-O ) :   1.4902 B(  0-N ,  2-O ) :   1.5734 B(  0-N ,  3-O ) :   0.8906 
B(  1-O ,  2-O ) :   0.1478 B(  3-O ,  4-H ) :   0.8916 

-------
TIMINGS
-------

Total SCF time: 0 days 0 hours 3 min 6 sec 

Total time                  ....     186.006 sec
Sum of individual times     ....     185.429 sec  ( 99.7%)

Fock matrix formation       ....     184.686 sec  ( 99.3%)
Diagonalization             ....       0.244 sec  (  0.1%)
Density matrix formation    ....       0.011 sec  (  0.0%)
Population analysis         ....       0.026 sec  (  0.0%)
Initial guess               ....       0.154 sec  (  0.1%)
Orbital Transformation      ....       0.000 sec  (  0.0%)
Orbital Orthonormalization  ....       0.000 sec  (  0.0%)
DIIS solution               ....       0.110 sec  (  0.1%)
SOSCF solution              ....       0.164 sec  (  0.1%)

Maximum memory used throughout the entire SCF-calculation: 242.9 MB


           ************************************************************
           *        Program running with 8 parallel MPI-processes     *
           *              working on a common directory               *
           ************************************************************

------------------------------------------------------------------------------
                                ORCA  MP2 
------------------------------------------------------------------------------

Freezing NCore=8 chemical core electrons

-------------
RI-MP2 ENERGY
-------------
Dimension of the basis                    ...  366
Memory devoted to MP2                     ... 16000 MB   
Data format for buffers                   ... DOUBLE
Compression type for matrix containers    ... UNCOMPRESSED
Overall scaling of the MP2 energy         ...   1.000e+00
Calculating two index integrals           ... done (    0.003 sec)
Cholesky decomposition of V**-1           ... done (    0.050 sec)

-----------------
RI-TRANSFORMATION (AUX index driven)
-----------------

Dimension of the orbital-basis         ... 366
Dimension of the aux-basis             ... 752
Transformation of internal/external MOs...    4-  15 to   16- 365
Number Format for Storage              ... Double (8 Byte)
Integral mode                          ... Direct

First Phase: integral generation and transformation of MO indices
  Aux angular momentum 0               ... done (    0.046 sec)
  Aux angular momentum 1               ... done (    0.038 sec)
  Aux angular momentum 2               ... done (    0.062 sec)
  Aux angular momentum 3               ... done (    0.095 sec)
  Aux angular momentum 4               ... done (    0.101 sec)
  Aux angular momentum 5               ... done (    0.044 sec)
Closing buffer VIA ( 0.02 GB; CompressionRatio= 1.00)
  Phase 1 completed in     0.504 sec
Second Phase: sorting and transformation of aux index

IA-Transformation
Memory available                       ... 15953 MB 
Max. # MO pairs treated in a batch     ... 2    
# of internal orbitals                 ... 12
# batches for internal orbitals        ... 1
Closing buffer IAV ( 0.02 GB; CompressionRatio= 1.00)
(ia|v) transformation done in     0.038 sec

  Phase 2 completed in     0.044 sec
RI-Integral transformation completed in     0.551 sec
Opening buffers                              ... done

Starting loop over batches of integrals:

Operator 0  - window                       ... (  4- 15)x( 16-365)
Operator 0  - Memory available             ... 16000 MB
Operator 0  - Memory needed per MO         ...   2.0 MB
Operator 0  - Number of orbitals per batch ... 2
Operator 0  - Number of batches            ... 1

OPERATOR  0   PASS   0:  MOs     4 ...    5 +    6 ...    7 +    8 ...    9 +   10 ...   11
                            +   12 ...   13 +   14 ...   15
  Reading integrals       ... ok
Time spent in pair loops =     0.027 sec
Deleting buffer (Ka|jb)[aa] ...done

-----------------------------------------------
 RI-MP2 CORRELATION ENERGY:     -1.008196870 Eh
-----------------------------------------------


-------
TIMINGS
-------

Total time                :    0.778 sec
Integral trafo            :    0.566 sec ( 72.8%)
I/O of integrals          :    0.003 sec (  0.4%)
K(i,j) Operators          :    0.017 sec (  2.2%)
T(i,j) pair energies      :    0.002 sec (  0.3%)
V-calculation             :    0.003 sec (  0.4%)
V**(-1/2)                 :    0.050 sec (  6.4%)
Gamma(ia|P)               :    0.000 sec (  0.0%)
Gamma-Trafo               :    0.000 sec (  0.0%)
D(virtual)                :    0.000 sec (  0.0%)
D(internal)               :    0.000 sec (  0.0%)
W(virtual)                :    0.000 sec (  0.0%)
W(internal)               :    0.000 sec (  0.0%)
L(virtual)                :    0.000 sec (  0.0%)
L(internal)               :    0.000 sec (  0.0%)
G(D)                      :    0.000 sec (  0.0%)
G(Z)                      :    0.000 sec (  0.0%)
Z-Vector Solution         :    0.000 sec (  0.0%)
3-Index Derivative        :    0.000 sec (  0.0%)
2-Index Derivative        :    0.000 sec (  0.0%)
Separable Gradient        :    0.000 sec (  0.0%)


---------------------------------------
MP2 TOTAL ENERGY:     -280.592588935 Eh
---------------------------------------

Maximum memory used throughout the entire MP2-calculation: 101.5 MB

-------------------------   --------------------
FINAL SINGLE POINT ENERGY      -280.592588935166
-------------------------   --------------------


                            ***************************************
                            *     ORCA property calculations      *
                            ***************************************


  WARNING: The energy has been calculated at the MP2 level but the densities
           used in the property calculations are still SCF densities
           MP2 response densities have not been calculated 
           use %mp2 Density relaxed end
           or  %mp2 Density unrelaxed end

                                    ---------------------
                                    Active property flags
                                    ---------------------
   (+) Dipole Moment


------------------------------------------------------------------------------
                       ORCA ELECTRIC PROPERTIES CALCULATION
------------------------------------------------------------------------------

Dipole Moment Calculation                       ... on
Quadrupole Moment Calculation                   ... off
Polarizability Calculation                      ... off
GBWName                                         ... 1nta.gbw
Electron density                                ... 1nta.scfp
The origin for moment calculation is the CENTER OF MASS  = ( 0.020519,  0.052293 -0.023347)

-------------
DIPOLE MOMENT
-------------
                                X             Y             Z
Electronic contribution:     -0.26978      -0.54574       0.02045
Nuclear contribution   :      0.84507       1.40946      -0.05528
                        -----------------------------------------
Total Dipole Moment    :      0.57530       0.86372      -0.03484
                        -----------------------------------------
Magnitude (a.u.)       :      1.03836
Magnitude (Debye)      :      2.63930


--------------------
Rotational spectrum 
--------------------
 
Rotational constants in cm-1:     0.440402     0.411156     0.212638 
Rotational constants in MHz : 13202.909841 12326.139368  6374.734418 

 Dipole components along the rotational axes: 
x,y,z [a.u.] :     0.997104     0.289777     0.000467 
x,y,z [Debye]:     2.534438     0.736554     0.001188 

 

Timings for individual modules:

Sum of individual times         ...      190.555 sec (=   3.176 min)
GTO integral calculation        ...        2.381 sec (=   0.040 min)   1.2 %
SCF iterations                  ...      186.592 sec (=   3.110 min)  97.9 %
MP2 module                      ...        1.582 sec (=   0.026 min)   0.8 %
                             ****ORCA TERMINATED NORMALLY****
TOTAL RUN TIME: 0 days 0 hours 3 minutes 11 seconds 514 msec
