# Supplementary material for: Iodine Clusters in the Atmosphere I: Computational Benchmark and Dimer Formation of Oxyacids and Oxides
Source: ACS Omega. 2024 Jul 9;9(29):31521–32. doi: 10.1021/acsomega.4c01235 (PMC11270685; doi:10.1021/acsomega.4c01235)
Supplement: Supplementary file 2 — ao4c01235_si_002.zip [file ao4c01235_si_002.zip › SI_zip/basis_extrapolation/quadruple/2it-0002_1_895.log]

                                 *****************
                                 * O   R   C   A *
                                 *****************

                                            #,                                       
                                            ###                                      
                                            ####                                     
                                            #####                                    
                                            ######                                   
                                           ########,                                 
                                     ,,################,,,,,                         
                               ,,#################################,,                 
                          ,,##########################################,,             
                       ,#########################################, ''#####,          
                    ,#############################################,,   '####,        
                  ,##################################################,,,,####,       
                ,###########''''           ''''###############################       
              ,#####''   ,,,,##########,,,,          '''####'''          '####       
            ,##' ,,,,###########################,,,                        '##       
           ' ,,###''''                  '''############,,,                           
         ,,##''                                '''############,,,,        ,,,,,,###''
      ,#''                                            '''#######################'''  
     '                                                          ''''####''''         
             ,#######,   #######,   ,#######,      ##                                
            ,#'     '#,  ##    ##  ,#'     '#,    #''#        ######   ,####,        
            ##       ##  ##   ,#'  ##            #'  '#       #        #'  '#        
            ##       ##  #######   ##           ,######,      #####,   #    #        
            '#,     ,#'  ##    ##  '#,     ,#' ,#      #,         ##   #,  ,#        
             '#######'   ##     ##  '#######'  #'      '#     #####' # '####'        


                  #######################################################
                  #                        -***-                        #
                  #          Department of theory and spectroscopy      #
                  #    Directorship and core code : Frank Neese         #
                  #        Max Planck Institute fuer Kohlenforschung    #
                  #                Kaiser Wilhelm Platz 1               #
                  #                 D-45470 Muelheim/Ruhr               #
                  #                      Germany                        #
                  #                                                     #
                  #                  All rights reserved                #
                  #                        -***-                        #
                  #######################################################


                         Program Version 5.0.4 -  RELEASE  -


 With contributions from (in alphabetic order):
   Daniel Aravena         : Magnetic Suceptibility
   Michael Atanasov       : Ab Initio Ligand Field Theory (pilot matlab implementation)
   Alexander A. Auer      : GIAO ZORA, VPT2 properties, NMR spectrum
   Ute Becker             : Parallelization
   Giovanni Bistoni       : ED, misc. LED, open-shell LED, HFLD
   Martin Brehm           : Molecular dynamics
   Dmytro Bykov           : SCF Hessian
   Vijay G. Chilkuri      : MRCI spin determinant printing, contributions to CSF-ICE
   Dipayan Datta          : RHF DLPNO-CCSD density
   Achintya Kumar Dutta   : EOM-CC, STEOM-CC
   Dmitry Ganyushin       : Spin-Orbit,Spin-Spin,Magnetic field MRCI
   Miquel Garcia          : C-PCM and meta-GGA Hessian, CC/C-PCM, Gaussian charge scheme
   Yang Guo               : DLPNO-NEVPT2, F12-NEVPT2, CIM, IAO-localization
   Andreas Hansen         : Spin unrestricted coupled pair/coupled cluster methods
   Benjamin Helmich-Paris : MC-RPA, TRAH-SCF, COSX integrals
   Lee Huntington         : MR-EOM, pCC
   Robert Izsak           : Overlap fitted RIJCOSX, COSX-SCS-MP3, EOM
   Marcus Kettner         : VPT2
   Christian Kollmar      : KDIIS, OOCD, Brueckner-CCSD(T), CCSD density, CASPT2, CASPT2-K
   Simone Kossmann        : Meta GGA functionals, TD-DFT gradient, OOMP2, MP2 Hessian
   Martin Krupicka        : Initial AUTO-CI
   Lucas Lang             : DCDCAS
   Marvin Lechner         : AUTO-CI (C++ implementation), FIC-MRCC
   Dagmar Lenk            : GEPOL surface, SMD
   Dimitrios Liakos       : Extrapolation schemes; Compound Job, initial MDCI parallelization
   Dimitrios Manganas     : Further ROCIS development; embedding schemes
   Dimitrios Pantazis     : SARC Basis sets
   Anastasios Papadopoulos: AUTO-CI, single reference methods and gradients
   Taras Petrenko         : DFT Hessian,TD-DFT gradient, ASA, ECA, R-Raman, ABS, FL, XAS/XES, NRVS
   Peter Pinski           : DLPNO-MP2, DLPNO-MP2 Gradient
   Christoph Reimann      : Effective Core Potentials
   Marius Retegan         : Local ZFS, SOC
   Christoph Riplinger    : Optimizer, TS searches, QM/MM, DLPNO-CCSD(T), (RO)-DLPNO pert. Triples
   Tobias Risthaus        : Range-separated hybrids, TD-DFT gradient, RPA, STAB
   Michael Roemelt        : Original ROCIS implementation
   Masaaki Saitow         : Open-shell DLPNO-CCSD energy and density
   Barbara Sandhoefer     : DKH picture change effects
   Avijit Sen             : IP-ROCIS
   Kantharuban Sivalingam : CASSCF convergence, NEVPT2, FIC-MRCI
   Bernardo de Souza      : ESD, SOC TD-DFT
   Georgi Stoychev        : AutoAux, RI-MP2 NMR, DLPNO-MP2 response
   Willem Van den Heuvel  : Paramagnetic NMR
   Boris Wezisla          : Elementary symmetry handling
   Frank Wennmohs         : Technical directorship


 We gratefully acknowledge several colleagues who have allowed us to
 interface, adapt or use parts of their codes:
   Stefan Grimme, W. Hujo, H. Kruse, P. Pracht,  : VdW corrections, initial TS optimization,
                  C. Bannwarth, S. Ehlert          DFT functionals, gCP, sTDA/sTD-DF
   Ed Valeev, F. Pavosevic, A. Kumar             : LibInt (2-el integral package), F12 methods
   Garnet Chan, S. Sharma, J. Yang, R. Olivares  : DMRG
   Ulf Ekstrom                                   : XCFun DFT Library
   Mihaly Kallay                                 : mrcc  (arbitrary order and MRCC methods)
   Jiri Pittner, Ondrej Demel                    : Mk-CCSD
   Frank Weinhold                                : gennbo (NPA and NBO analysis)
   Christopher J. Cramer and Donald G. Truhlar   : smd solvation model
   Lars Goerigk                                  : TD-DFT with DH, B97 family of functionals
   V. Asgeirsson, H. Jonsson                     : NEB implementation
   FAccTs GmbH                                   : IRC, NEB, NEB-TS, DLPNO-Multilevel, CI-OPT
                                                   MM, QMMM, 2- and 3-layer-ONIOM, Crystal-QMMM,
                                                   LR-CPCM, SF, NACMEs, symmetry and pop. for TD-DFT,
                                                   nearIR, NL-DFT gradient (VV10), updates on ESD,
                                                   ML-optimized integration grids
   S Lehtola, MJT Oliveira, MAL Marques          : LibXC Library
   Liviu Ungur et al                             : ANISO software


 Your calculation uses the libint2 library for the computation of 2-el integrals
 For citations please refer to: http://libint.valeyev.net

 Your ORCA version has been built with support for libXC version: 5.1.0
 For citations please refer to: https://tddft.org/programs/libxc/

 This ORCA versions uses:
   CBLAS   interface :  Fast vector & matrix operations
   LAPACKE interface :  Fast linear algebra routines
   SCALAPACK package :  Parallel linear algebra routines
   Shared memory     :  Shared parallel matrices
   BLAS/LAPACK       :  OpenBLAS 0.3.15  USE64BITINT DYNAMIC_ARCH NO_AFFINITY Haswell SINGLE_THREADED
        Core in use  :  Haswell
   Copyright (c) 2011-2014, The OpenBLAS Project


================================================================================

cite the ECPs for I  [SK MCDHF RSC] as follows:
O: B. Metz and H. Stoll, private communication (KAP)
Tl: B. Metz, M. Schweizer, H. Stoll, M. Dolg, W. Liu, Theor. Chem. Acc. 104, 22 (2000)
Ga-As, In-Sb, Pb-Bi: B. Metz, H. Stoll, M. Dolg, J. Chem. Phys. 113, 2563 (2000)
Se-Kr, Te-Xe, Po-Rn: K.A. Peterson, D. Figgen, E. Goll, H. Stoll, and M. Dolg, J. Chem. Phys., in press (2003)
Cu-Zn, Ag-Cd, Au-Hg: D. Figgen, G. Rauhut, M. Dolg, and H. Stoll, Chem. Phys. 311, 227 (2005)
Y-Pd: K.A. Peterson, D. Figgen, M. Dolg, H. Stoll, J. Chem. Phys. 126, 124101 (2007)
I: K. A. Peterson, B. C. Shepler, D. Figgen, H. Stoll, J. Phys. Chem. A 110, 13877 (2006)
Hf-Pt: D. Figgen, K.A. Peterson, M. Dolg, H. Stoll, J. Chem. Phys. 130, 164108 (2009)
Ca, Sr, Ba, Ra: I.S. Lim, H. Stoll, P. Schwerdtfeger, J. Chem. Phys. 124, 034107 (2006)
U: M. Dolg, X. Cao, J. Phys. Chem. A 113, 12573 (2009)

ECP parameters for I  [SK MCDHF RSC] have been obtained from:
cc-pVDZ-PP  EMSL  Basis Set Exchange Library   4/7/16 5:27 AM
Ca, Sr, Ba, Ra: http://www.tc.uni-koeln.de/PP/index.en.html 3/16/17 1:54 PM


----- Orbital basis set information -----
Your calculation utilizes the basis: aug-cc-pVQZ 
    H, B-Ne : Obtained from the ccRepo (grant-hill.group.shef.ac.uk/ccrepo) Feb. 2017
              R. A. Kendall, T. H. Dunning, Jr., R. J. Harrison, J. Chem. Phys. 96, 6796 (1992)
         He : Obtained from the ccRepo (grant-hill.group.shef.ac.uk/ccrepo) Feb. 2017
              D. E. Woon, T. H. Dunning, Jr., J. Chem. Phys. 100, 2975 (1994)
  Li-Be, Na : Obtained from the ccRepo (grant-hill.group.shef.ac.uk/ccrepo) Feb. 2017
              B. P. Prascher, D. E. Woon, K. A. Peterson, T. H. Dunning, Jr., A. K. Wilson, Theor. Chem. Acc. 128, 69 (2011)
         Mg : Obtained from the Peterson Research Group Website (tyr0.chem.wsu.edu/~kipeters) Feb. 2017
              B. P. Prascher, D. E. Woon, K. A. Peterson, T. H. Dunning, Jr., A. K. Wilson, Theor. Chem. Acc. 128, 69 (2011)
      Al-Ar : Obtained from the ccRepo (grant-hill.group.shef.ac.uk/ccrepo) Feb. 2017
              D. E. Woon, T. H. Dunning, Jr., J. Chem. Phys. 98, 1358 (1993)
      Sc-Zn : Obtained from the ccRepo (grant-hill.group.shef.ac.uk/ccrepo) Feb. 2017
              N. B. Balabanov, K. A. Peterson, J. Chem. Phys. 123, 064107 (2005)
              N. B. Balabanov, K. A. Peterson, J. Chem. Phys. 125, 074110 (2006)
      Ga-Kr : Obtained from the ccRepo (grant-hill.group.shef.ac.uk/ccrepo) Feb. 2017
              A. K. Wilson, D. E. Woon, K. A. Peterson, T. H. Dunning, Jr., J. Chem. Phys. 110, 7667 (1999)

The basis set includes element-specific modifications.

Your calculation utilizes the basis: aug-cc-pVQZ-PP 
       Ca, Sr, Ba, Ra : Obtained from the Peterson Research Group Website (tyr0.chem.wsu.edu/~kipeters) Feb. 2017
                        H. Li, H. Feng, W. Sun, Y. Zhang, Q. Fan, K. A. Peterson, Y. Xie, H. F. Schaefer III, Mol. Phys. 111, 2292 (2013)
  Cu-Zn, Ag-Cd, Au-Hg : Obtained from the ccRepo (grant-hill.group.shef.ac.uk/ccrepo) Feb. 2017
                        K. A. Peterson, C. Puzzarini, Theor. Chem. Acc. 114, 283 (2005)
  Ga-Kr, In-Xe, Tl-Rn : Obtained from the ccRepo (grant-hill.group.shef.ac.uk/ccrepo) Feb. 2017
                        K. A. Peterson, J. Chem. Phys. 119, 11099 (2003)
                        K. A. Peterson, D. Figgen, E. Goll, H. Stoll, M. Dolg, J. Chem. Phys. 119, 11113 (2003)
                 Y-Pd : Obtained from the ccRepo (grant-hill.group.shef.ac.uk/ccrepo) Feb. 2017
                        K. A. Peterson, D. Figgen, M. Dolg, H. Stoll, J. Chem. Phys. 126, 124101 (2007)
                Hf-Pt : Obtained from the ccRepo (grant-hill.group.shef.ac.uk/ccrepo) Feb. 2017
                        D. Figgen, K. A. Peterson, M. Dolg, H. Stoll, J. Chem. Phys. 130, 164108 (2009)

----- AuxC basis set information -----
Your calculation utilizes the auxiliary basis: aug-cc-pVQZ/C 
  H-He, B-F, Al-Ar, Ga-Kr : Obtained from the EMSL Basis Set Exchange (bse.pnl.gov) Feb. 2017
                            F. Weigend, A. Kohn, C. Hattig, J. Chem. Phys. 116, 3175 (2002)
                   Be, Mg : Obtained from the TURBOMOLE 7.0 basis set library
                            C. Haettig, Phys. Chem. Chem. Phys. 7, 59 (2005)
                       Ne : Obtained from the EMSL Basis Set Exchange (bse.pnl.gov) Feb. 2017
                            C. Haettig, Phys. Chem. Chem. Phys. 7, 59 (2005)
                            F. Weigend, A. Kohn, C. Hattig, J. Chem. Phys. 116, 3175 (2002)
                    Sc-Zn : Obtained from the EMSL Basis Set Exchange (bse.pnl.gov) Feb. 2017
                            D. H. Bross, J. G. Hill, H. J. Werner, K. A. Peterson, J. Chem. Phys. 139, 094302 (2013)

The basis set includes element-specific modifications.

Your calculation utilizes the auxiliary basis: aug-cc-pVQZ-PP/C 
  Obtained from the EMSL Basis Set Exchange (bse.pnl.gov) Feb. 2017
  Cu-Zn, Ag-Cd, Au-Hg : C. Haettig, unpublished
  Ga-Kr, In-Xe, Tl-Rn : C. Haettig, G. Schmitz, J. Kossmann, Phys. Chem. Chem. Phys. 14, 6549 (2012)
          Y-Tc, Rh-Pd : J. G. Hill, J. A. Platts, J. Chem. Theory Comput. 5, 500 (2009)
                   Ru : J. G. Hill, J. A. Platts, J. Chem. Phys. 129, 134101 (2008)
                Hf-Pt : J. G. Hill, J. Chem. Phys. 135, 044105 (2011)

----- AuxJK basis set information -----
Your calculation utilizes the auxiliary basis: aug-cc-pVQZ/JK 
  H, B-F, Al-Cl, Ga-Br : Obtained from the TURBOMOLE 7.0 basis set library

The basis set includes element-specific modifications.

Your calculation utilizes the auxiliary basis: def2/JK
   H-Ba, Hf-Rn: F. Weigend, J. Comput. Chem. 29, 167 (2008).

================================================================================
                                        WARNINGS
                       Please study these warnings very carefully!
================================================================================


WARNING: No MP2 level density has been requested!
         To caclulate MP2 level properties use
         %mp2 Density relaxed end
         or
         %mp2 Density unrelaxed end

WARNING: Post HF methods need fully converged wavefunctions
  ===> : Setting SCFConvForced true
         You can overwrite this default with %scf ConvForced false 


INFO   : the flag for use of the SHARK integral package has been found!

================================================================================
                                       INPUT FILE
================================================================================
NAME = 2it-0002_1_895.inp
|  1> ! aug-cc-pVQZ/C aug-cc-pVQZ/JK aug-cc-pVQZ RI-MP2 TightSCF
|  2> %pal nprocs 8 end
|  3> %maxcore 16000
|  4> %basis
|  5> 	NewGTO I "aug-cc-pVQZ-PP" end
|  6> 	NewECP I "SK-MCDHF-RSC" end
|  7> 	NewAuxCGTO I "aug-cc-pVQZ-PP/C" end
|  8> 	NewAuxJKGTO I "def2/JK" end
|  9> end
| 10> * xyz 0 1
| 11> I        0.86615525       1.03816790       2.68420767
| 12> O        1.12928681      -0.76659867       2.23063535
| 13> O       -0.84625410       1.44694797       2.01618118
| 14> I       -1.26958740       1.22093046      -0.11385019
| 15> O       -2.97175267       1.65362173       0.01419271
| 16> O       -1.27476214      -0.55495165       0.16098564
| 17> I       -0.86610518      -1.03816880      -2.68424188
| 18> O       -1.12918694       0.76657326      -2.23060002
| 19> O        0.84625875      -1.44691149      -2.01612404
| 20> I        1.26956448      -1.22094698       0.11386722
| 21> O        1.27465130       0.55493543      -0.16092802
| 22> O        2.97173180      -1.65359916      -0.01432560
| 23> *
| 24> 
| 25>                          ****END OF INPUT****
================================================================================

                       ****************************
                       * Single Point Calculation *
                       ****************************

---------------------------------
CARTESIAN COORDINATES (ANGSTROEM)
---------------------------------
  I      0.866155    1.038168    2.684208
  O      1.129287   -0.766599    2.230635
  O     -0.846254    1.446948    2.016181
  I     -1.269587    1.220930   -0.113850
  O     -2.971753    1.653622    0.014193
  O     -1.274762   -0.554952    0.160986
  I     -0.866105   -1.038169   -2.684242
  O     -1.129187    0.766573   -2.230600
  O      0.846259   -1.446911   -2.016124
  I      1.269564   -1.220947    0.113867
  O      1.274651    0.554935   -0.160928
  O      2.971732   -1.653599   -0.014326

----------------------------
CARTESIAN COORDINATES (A.U.)
----------------------------
  NO LB      ZA    FRAG     MASS         X           Y           Z
   0 I    25.0000*   0   126.900    1.636796    1.961853    5.072417
   1 O     8.0000    0    15.999    2.134043   -1.448662    4.215290
   2 O     8.0000    0    15.999   -1.599188    2.734335    3.810030
   3 I    25.0000*   0   126.900   -2.399172    2.307224   -0.215146
   4 O     8.0000    0    15.999   -5.615799    3.124892    0.026820
   5 O     8.0000    0    15.999   -2.408951   -1.048707    0.304219
   6 I    25.0000*   0   126.900   -1.636702   -1.961855   -5.072482
   7 O     8.0000    0    15.999   -2.133854    1.448614   -4.215223
   8 O     8.0000    0    15.999    1.599197   -2.734266   -3.809922
   9 I    25.0000*   0   126.900    2.399129   -2.307255    0.215178
  10 O     8.0000    0    15.999    2.408742    1.048676   -0.304110
  11 O     8.0000    0    15.999    5.615759   -3.124850   -0.027071
* core charge reduced due to ECP

--------------------------------
INTERNAL COORDINATES (ANGSTROEM)
--------------------------------
 I      0   0   0     0.000000000000     0.00000000     0.00000000
 O      1   0   0     1.879401085327     0.00000000     0.00000000
 O      1   2   0     1.883004598757   104.48776252     0.00000000
 I      3   1   2     2.183421314108   119.99597134   301.07158484
 O      4   3   1     1.760960909779    95.22359843   176.74133433
 O      4   3   1     1.797030545095    87.34374668    73.68681964
 I      6   4   3     2.914758817737    90.81005230   199.26241794
 O      7   6   4     1.879387361009    65.51570649   354.50529984
 O      7   6   4     1.882987589848    79.46310411   105.86583749
 I      2   1   3     2.169520114607   116.46366056    65.94053183
 O     10   2   1     1.797024383199    86.69920441     7.52705542
 O     10   2   1     1.760964194194   100.65995106   110.38199431

---------------------------
INTERNAL COORDINATES (A.U.)
---------------------------
 I      0   0   0     0.000000000000     0.00000000     0.00000000
 O      1   0   0     3.551553347062     0.00000000     0.00000000
 O      1   2   0     3.558363000564   104.48776252     0.00000000
 I      3   1   2     4.126068318630   119.99597134   301.07158484
 O      4   3   1     3.327733852023    95.22359843   176.74133433
 O      4   3   1     3.395895584520    87.34374668    73.68681964
 I      6   4   3     5.508095911955    90.81005230   199.26241794
 O      7   6   4     3.551527411861    65.51570649   354.50529984
 O      7   6   4     3.558330858384    79.46310411   105.86583749
 I      2   1   3     4.099798858641   116.46366056    65.94053183
 O     10   2   1     3.395883940225    86.69920441     7.52705542
 O     10   2   1     3.327740058668   100.65995106   110.38199431

---------------------
BASIS SET INFORMATION
---------------------
There are 2 groups of distinct atoms

 Group   1 Type I   : 25s19p13d3f2g contracted to 7s7p5d3f2g pattern {101011111/7711111/91111/111/11}
 Group   2 Type O   : 22s7p4d3f2g contracted to 6s5p4d3f2g pattern {991111/31111/1111/111/11}

Atom   0I    basis set group =>   1
Atom   1O    basis set group =>   2
Atom   2O    basis set group =>   2
Atom   3I    basis set group =>   1
Atom   4O    basis set group =>   2
Atom   5O    basis set group =>   2
Atom   6I    basis set group =>   1
Atom   7O    basis set group =>   2
Atom   8O    basis set group =>   2
Atom   9I    basis set group =>   1
Atom  10O    basis set group =>   2
Atom  11O    basis set group =>   2
---------------------------------
AUXILIARY/C BASIS SET INFORMATION
---------------------------------
There are 2 groups of distinct atoms

 Group   1 Type I   : 12s12p10d8f6g4h2i contracted to 12s12p10d8f6g4h2i pattern {111111111111/111111111111/1111111111/11111111/111111/1111/11}
 Group   2 Type O   : 9s8p7d6f4g2h contracted to 9s8p7d6f4g2h pattern {111111111/11111111/1111111/111111/1111/11}

Atom   0I    basis set group =>   1
Atom   1O    basis set group =>   2
Atom   2O    basis set group =>   2
Atom   3I    basis set group =>   1
Atom   4O    basis set group =>   2
Atom   5O    basis set group =>   2
Atom   6I    basis set group =>   1
Atom   7O    basis set group =>   2
Atom   8O    basis set group =>   2
Atom   9I    basis set group =>   1
Atom  10O    basis set group =>   2
Atom  11O    basis set group =>   2
----------------------------------
AUXILIARY/JK BASIS SET INFORMATION
----------------------------------
There are 2 groups of distinct atoms

 Group   1 Type I   : 13s12p11d8f6g3h contracted to 11s10p10d7f5g3h pattern {31111111111/3111111111/2111111111/2111111/21111/111}
 Group   2 Type O   : 10s7p5d3f2g1h contracted to 10s7p5d3f2g1h pattern {1111111111/1111111/11111/111/11/1}

Atom   0I    basis set group =>   1
Atom   1O    basis set group =>   2
Atom   2O    basis set group =>   2
Atom   3I    basis set group =>   1
Atom   4O    basis set group =>   2
Atom   5O    basis set group =>   2
Atom   6I    basis set group =>   1
Atom   7O    basis set group =>   2
Atom   8O    basis set group =>   2
Atom   9I    basis set group =>   1
Atom  10O    basis set group =>   2
Atom  11O    basis set group =>   2
-------------------------
ECP PARAMETER INFORMATION
-------------------------

 Group 1, Type I  ECP SK MCDHF RSC (replacing 28 core electrons, lmax=4)

Atom   0I    ECP group =>   1
Atom   3I    ECP group =>   1
Atom   6I    ECP group =>   1
Atom   9I    ECP group =>   1


           ************************************************************
           *        Program running with 8 parallel MPI-processes     *
           *              working on a common directory               *
           ************************************************************
------------------------------------------------------------------------------
                           ORCA GTO INTEGRAL CALCULATION
------------------------------------------------------------------------------
------------------------------------------------------------------------------
                   ___                                                        
                  /   \      - P O W E R E D   B Y -                         
                 /     \                                                     
                 |  |  |   _    _      __       _____    __    __             
                 |  |  |  | |  | |    /  \     |  _  \  |  |  /  |          
                  \  \/   | |  | |   /    \    | | | |  |  | /  /          
                 / \  \   | |__| |  /  /\  \   | |_| |  |  |/  /          
                |  |  |   |  __  | /  /__\  \  |    /   |      \           
                |  |  |   | |  | | |   __   |  |    \   |  |\   \          
                \     /   | |  | | |  |  |  |  | |\  \  |  | \   \       
                 \___/    |_|  |_| |__|  |__|  |_| \__\ |__|  \__/        
                                                                              
                      - O R C A' S   B I G   F R I E N D -                    
                                      &                                       
                       - I N T E G R A L  F E E D E R -                       
                                                                              
 v1 FN, 2020, v2 2021                                                         
------------------------------------------------------------------------------


Reading SHARK input file 2it-0002_1_895.SHARKINP.tmp ... ok
----------------------
SHARK INTEGRAL PACKAGE
----------------------

Number of atoms                             ...     12
Number of basis functions                   ...   1156
Number of shells                            ...    364
Maximum angular momentum                    ...      4
Integral batch strategy                     ... SHARK/LIBINT Hybrid
RI-J (if used) integral strategy            ... SPLIT-RIJ (Revised 2003 algorithm where possible)
Printlevel                                  ...      1
Contraction scheme used                     ... PARTIAL GENERAL contraction
Coulomb Range Separation                    ... NOT USED
Exchange Range Separation                   ... NOT USED
Finite Nucleus Model                        ... NOT USED
Auxiliary Coulomb fitting basis             ... NOT available
Auxiliary J/K fitting basis                 ... AVAILABLE
   # of basis functions in Aux-JK           ...   1720
   # of shells in Aux-JK                    ...    408
   Maximum angular momentum in Aux-JK       ...      5
Auxiliary Correlation fitting basis         ... AVAILABLE
   # of basis functions in Aux-C            ...   2456
   # of shells in Aux-C                     ...    504
   Maximum angular momentum in Aux-C        ...      6
Auxiliary 'external' fitting basis          ... NOT available
Integral threshold                          ...     2.500000e-11
Primitive cut-off                           ...     2.500000e-12
Primitive pair pre-selection threshold      ...     2.500000e-12

Calculating pre-screening integrals         ... done (  0.5 sec) Dimension = 364
Calculating pre-screening integrals (ORCA)  ... done (  1.7 sec) Dimension = 256
Organizing shell pair data                  ... done (  2.3 sec)
Shell pair information
Total number of shell pairs                 ...     66430
Shell pairs after pre-screening             ...     45274
Total number of primitive shell pairs       ...     85246
Primitive shell pairs kept                  ...     53865
          la=0 lb=0:   6447 shell pairs
          la=1 lb=0:   9028 shell pairs
          la=1 lb=1:   2969 shell pairs
          la=2 lb=0:   6044 shell pairs
          la=2 lb=1:   3772 shell pairs
          la=2 lb=2:   1222 shell pairs
          la=3 lb=0:   4322 shell pairs
          la=3 lb=1:   2666 shell pairs
          la=3 lb=2:   1676 shell pairs
          la=3 lb=3:    598 shell pairs
          la=4 lb=0:   2692 shell pairs
          la=4 lb=1:   1714 shell pairs
          la=4 lb=2:   1094 shell pairs
          la=4 lb=3:    760 shell pairs
          la=4 lb=4:    270 shell pairs

Calculating one electron integrals          ... done (  0.1 sec)
Calculating ECP integrals                   ... done (  8.8 sec)
Calculating RI/JK V-Matrix + Cholesky decomp... done (  0.1 sec)
Calculating RI/C V-Matrix + Cholesky decomp.... done (  0.3 sec)
Calculating Nuclear repulsion               ... done (  0.0 sec) ENN=   1990.883483757209 Eh

SHARK setup successfully completed in  15.8 seconds

Maximum memory used throughout the entire GTOINT-calculation: 90.5 MB
[1712564546.889890] [s82n34:17303:0]          mpool.c:43   UCX  WARN  object 0xc1cfd80 was not returned to mpool ucp_requests
[1712564546.889920] [s82n34:17303:0]          mpool.c:43   UCX  WARN  object 0xc1cff40 was not returned to mpool ucp_requests
[1712564546.889927] [s82n34:17303:0]          mpool.c:43   UCX  WARN  object 0xc1d0100 was not returned to mpool ucp_requests
[1712564546.889933] [s82n34:17303:0]          mpool.c:43   UCX  WARN  object 0xc1d02c0 was not returned to mpool ucp_requests
[1712564546.889938] [s82n34:17303:0]          mpool.c:43   UCX  WARN  object 0xc1d0480 was not returned to mpool ucp_requests
[1712564546.889953] [s82n34:17303:0]          mpool.c:43   UCX  WARN  object 0xc1d0640 was not returned to mpool ucp_requests
[1712564546.889959] [s82n34:17303:0]          mpool.c:43   UCX  WARN  object 0xc1d0800 was not returned to mpool ucp_requests
[1712564546.889964] [s82n34:17303:0]          mpool.c:43   UCX  WARN  object 0xc1d09c0 was not returned to mpool ucp_requests
[1712564546.889969] [s82n34:17303:0]          mpool.c:43   UCX  WARN  object 0xc1d0b80 was not returned to mpool ucp_requests
[1712564546.889974] [s82n34:17303:0]          mpool.c:43   UCX  WARN  object 0xc1d0d40 was not returned to mpool ucp_requests
[1712564546.889980] [s82n34:17303:0]          mpool.c:43   UCX  WARN  object 0xc1d0f00 was not returned to mpool ucp_requests
[1712564546.889993] [s82n34:17303:0]          mpool.c:43   UCX  WARN  object 0xc1d10c0 was not returned to mpool ucp_requests
[1712564546.890004] [s82n34:17303:0]          mpool.c:43   UCX  WARN  object 0xc1d1280 was not returned to mpool ucp_requests
[1712564546.890009] [s82n34:17303:0]          mpool.c:43   UCX  WARN  object 0xc1d1440 was not returned to mpool ucp_requests
[1712564546.890015] [s82n34:17303:0]          mpool.c:43   UCX  WARN  object 0xc1d1600 was not returned to mpool ucp_requests
[1712564546.890020] [s82n34:17303:0]          mpool.c:43   UCX  WARN  object 0xc1d17c0 was not returned to mpool ucp_requests
[1712564546.890025] [s82n34:17303:0]          mpool.c:43   UCX  WARN  object 0xc1d1980 was not returned to mpool ucp_requests
[1712564546.890030] [s82n34:17303:0]          mpool.c:43   UCX  WARN  object 0xc1d1b40 was not returned to mpool ucp_requests
[1712564546.890035] [s82n34:17303:0]          mpool.c:43   UCX  WARN  object 0xc1d1d00 was not returned to mpool ucp_requests
[1712564546.985726] [s82n34:17304:0]          mpool.c:43   UCX  WARN  object 0xbd1fdc0 was not returned to mpool ucp_requests
[1712564546.985754] [s82n34:17304:0]          mpool.c:43   UCX  WARN  object 0xbd1ff80 was not returned to mpool ucp_requests
[1712564546.985761] [s82n34:17304:0]          mpool.c:43   UCX  WARN  object 0xbd20140 was not returned to mpool ucp_requests
[1712564546.985767] [s82n34:17304:0]          mpool.c:43   UCX  WARN  object 0xbd20300 was not returned to mpool ucp_requests
[1712564546.985781] [s82n34:17304:0]          mpool.c:43   UCX  WARN  object 0xbd204c0 was not returned to mpool ucp_requests
[1712564546.985789] [s82n34:17304:0]          mpool.c:43   UCX  WARN  object 0xbd20680 was not returned to mpool ucp_requests
[1712564546.985794] [s82n34:17304:0]          mpool.c:43   UCX  WARN  object 0xbd20840 was not returned to mpool ucp_requests
[1712564546.985800] [s82n34:17304:0]          mpool.c:43   UCX  WARN  object 0xbd20a00 was not returned to mpool ucp_requests
[1712564546.985808] [s82n34:17304:0]          mpool.c:43   UCX  WARN  object 0xbd20bc0 was not returned to mpool ucp_requests
[1712564546.985817] [s82n34:17304:0]          mpool.c:43   UCX  WARN  object 0xbd20d80 was not returned to mpool ucp_requests
[1712564546.985822] [s82n34:17304:0]          mpool.c:43   UCX  WARN  object 0xbd20f40 was not returned to mpool ucp_requests
[1712564546.985828] [s82n34:17304:0]          mpool.c:43   UCX  WARN  object 0xbd21100 was not returned to mpool ucp_requests
[1712564546.985841] [s82n34:17304:0]          mpool.c:43   UCX  WARN  object 0xbd212c0 was not returned to mpool ucp_requests
[1712564546.985847] [s82n34:17304:0]          mpool.c:43   UCX  WARN  object 0xbd21480 was not returned to mpool ucp_requests
[1712564546.985855] [s82n34:17304:0]          mpool.c:43   UCX  WARN  object 0xbd21640 was not returned to mpool ucp_requests
[1712564546.985861] [s82n34:17304:0]          mpool.c:43   UCX  WARN  object 0xbd21800 was not returned to mpool ucp_requests
[1712564546.985866] [s82n34:17304:0]          mpool.c:43   UCX  WARN  object 0xbd219c0 was not returned to mpool ucp_requests
[1712564546.985875] [s82n34:17304:0]          mpool.c:43   UCX  WARN  object 0xbd21b80 was not returned to mpool ucp_requests
[1712564546.985884] [s82n34:17304:0]          mpool.c:43   UCX  WARN  object 0xbd21d40 was not returned to mpool ucp_requests
[1712564546.987231] [s82n34:17301:0]          mpool.c:43   UCX  WARN  object 0xafdecc0 was not returned to mpool ucp_requests
[1712564546.987259] [s82n34:17301:0]          mpool.c:43   UCX  WARN  object 0xafdee80 was not returned to mpool ucp_requests
[1712564546.987266] [s82n34:17301:0]          mpool.c:43   UCX  WARN  object 0xafdf040 was not returned to mpool ucp_requests
[1712564546.987271] [s82n34:17301:0]          mpool.c:43   UCX  WARN  object 0xafdf200 was not returned to mpool ucp_requests
[1712564546.987277] [s82n34:17301:0]          mpool.c:43   UCX  WARN  object 0xafdf3c0 was not returned to mpool ucp_requests
[1712564546.987290] [s82n34:17301:0]          mpool.c:43   UCX  WARN  object 0xafdf580 was not returned to mpool ucp_requests
[1712564546.987296] [s82n34:17301:0]          mpool.c:43   UCX  WARN  object 0xafdf740 was not returned to mpool ucp_requests
[1712564546.987301] [s82n34:17301:0]          mpool.c:43   UCX  WARN  object 0xafdf900 was not returned to mpool ucp_requests
[1712564546.987306] [s82n34:17301:0]          mpool.c:43   UCX  WARN  object 0xafdfac0 was not returned to mpool ucp_requests
[1712564546.987311] [s82n34:17301:0]          mpool.c:43   UCX  WARN  object 0xafdfc80 was not returned to mpool ucp_requests
[1712564546.987316] [s82n34:17301:0]          mpool.c:43   UCX  WARN  object 0xafdfe40 was not returned to mpool ucp_requests
[1712564546.987321] [s82n34:17301:0]          mpool.c:43   UCX  WARN  object 0xafe0000 was not returned to mpool ucp_requests
[1712564546.987326] [s82n34:17301:0]          mpool.c:43   UCX  WARN  object 0xafe01c0 was not returned to mpool ucp_requests
[1712564546.987331] [s82n34:17301:0]          mpool.c:43   UCX  WARN  object 0xafe0380 was not returned to mpool ucp_requests
[1712564546.987335] [s82n34:17301:0]          mpool.c:43   UCX  WARN  object 0xafe0540 was not returned to mpool ucp_requests
[1712564546.987340] [s82n34:17301:0]          mpool.c:43   UCX  WARN  object 0xafe0700 was not returned to mpool ucp_requests
[1712564546.987345] [s82n34:17301:0]          mpool.c:43   UCX  WARN  object 0xafe08c0 was not returned to mpool ucp_requests
[1712564546.987354] [s82n34:17301:0]          mpool.c:43   UCX  WARN  object 0xafe0a80 was not returned to mpool ucp_requests
[1712564546.987360] [s82n34:17301:0]          mpool.c:43   UCX  WARN  object 0xafe0c40 was not returned to mpool ucp_requests
[1712564546.988853] [s82n34:17298:0]          mpool.c:43   UCX  WARN  object 0xb16b080 was not returned to mpool ucp_requests
[1712564546.988879] [s82n34:17298:0]          mpool.c:43   UCX  WARN  object 0xb16b240 was not returned to mpool ucp_requests
[1712564546.988886] [s82n34:17298:0]          mpool.c:43   UCX  WARN  object 0xb16b400 was not returned to mpool ucp_requests
[1712564546.988895] [s82n34:17298:0]          mpool.c:43   UCX  WARN  object 0xb16b5c0 was not returned to mpool ucp_requests
[1712564546.988901] [s82n34:17298:0]          mpool.c:43   UCX  WARN  object 0xb16b780 was not returned to mpool ucp_requests
[1712564546.988910] [s82n34:17298:0]          mpool.c:43   UCX  WARN  object 0xb16b940 was not returned to mpool ucp_requests
[1712564546.988918] [s82n34:17298:0]          mpool.c:43   UCX  WARN  object 0xb16bcc0 was not returned to mpool ucp_requests
[1712564546.988924] [s82n34:17298:0]          mpool.c:43   UCX  WARN  object 0xb16be80 was not returned to mpool ucp_requests
[1712564546.988929] [s82n34:17298:0]          mpool.c:43   UCX  WARN  object 0xb16c040 was not returned to mpool ucp_requests
[1712564546.988933] [s82n34:17298:0]          mpool.c:43   UCX  WARN  object 0xb16c200 was not returned to mpool ucp_requests
[1712564546.988941] [s82n34:17298:0]          mpool.c:43   UCX  WARN  object 0xb16c3c0 was not returned to mpool ucp_requests
[1712564546.988947] [s82n34:17298:0]          mpool.c:43   UCX  WARN  object 0xb16c580 was not returned to mpool ucp_requests
[1712564546.988955] [s82n34:17298:0]          mpool.c:43   UCX  WARN  object 0xb16c740 was not returned to mpool ucp_requests
[1712564546.988960] [s82n34:17298:0]          mpool.c:43   UCX  WARN  object 0xb16c900 was not returned to mpool ucp_requests
[1712564546.988964] [s82n34:17298:0]          mpool.c:43   UCX  WARN  object 0xb16cac0 was not returned to mpool ucp_requests
[1712564546.988970] [s82n34:17298:0]          mpool.c:43   UCX  WARN  object 0xb16cc80 was not returned to mpool ucp_requests
[1712564546.989358] [s82n34:17302:0]          mpool.c:43   UCX  WARN  object 0xc111dc0 was not returned to mpool ucp_requests
[1712564546.989386] [s82n34:17302:0]          mpool.c:43   UCX  WARN  object 0xc111f80 was not returned to mpool ucp_requests
[1712564546.989393] [s82n34:17302:0]          mpool.c:43   UCX  WARN  object 0xc112140 was not returned to mpool ucp_requests
[1712564546.989404] [s82n34:17302:0]          mpool.c:43   UCX  WARN  object 0xc112300 was not returned to mpool ucp_requests
[1712564546.989410] [s82n34:17302:0]          mpool.c:43   UCX  WARN  object 0xc1124c0 was not returned to mpool ucp_requests
[1712564546.989415] [s82n34:17302:0]          mpool.c:43   UCX  WARN  object 0xc112680 was not returned to mpool ucp_requests
[1712564546.989421] [s82n34:17302:0]          mpool.c:43   UCX  WARN  object 0xc112840 was not returned to mpool ucp_requests
[1712564546.989426] [s82n34:17302:0]          mpool.c:43   UCX  WARN  object 0xc112a00 was not returned to mpool ucp_requests
[1712564546.989431] [s82n34:17302:0]          mpool.c:43   UCX  WARN  object 0xc112bc0 was not returned to mpool ucp_requests
[1712564546.989436] [s82n34:17302:0]          mpool.c:43   UCX  WARN  object 0xc112d80 was not returned to mpool ucp_requests
[1712564546.989441] [s82n34:17302:0]          mpool.c:43   UCX  WARN  object 0xc112f40 was not returned to mpool ucp_requests
[1712564546.989446] [s82n34:17302:0]          mpool.c:43   UCX  WARN  object 0xc113100 was not returned to mpool ucp_requests
[1712564546.989456] [s82n34:17302:0]          mpool.c:43   UCX  WARN  object 0xc1132c0 was not returned to mpool ucp_requests
[1712564546.989461] [s82n34:17302:0]          mpool.c:43   UCX  WARN  object 0xc113480 was not returned to mpool ucp_requests
[1712564546.989470] [s82n34:17302:0]          mpool.c:43   UCX  WARN  object 0xc113640 was not returned to mpool ucp_requests
[1712564546.989476] [s82n34:17302:0]          mpool.c:43   UCX  WARN  object 0xc113800 was not returned to mpool ucp_requests
[1712564546.989484] [s82n34:17302:0]          mpool.c:43   UCX  WARN  object 0xc1139c0 was not returned to mpool ucp_requests
[1712564546.989490] [s82n34:17302:0]          mpool.c:43   UCX  WARN  object 0xc113b80 was not returned to mpool ucp_requests
[1712564546.989498] [s82n34:17302:0]          mpool.c:43   UCX  WARN  object 0xc113d40 was not returned to mpool ucp_requests
[1712564546.990703] [s82n34:17300:0]          mpool.c:43   UCX  WARN  object 0xafbddc0 was not returned to mpool ucp_requests
[1712564546.990731] [s82n34:17300:0]          mpool.c:43   UCX  WARN  object 0xafbdf80 was not returned to mpool ucp_requests
[1712564546.990737] [s82n34:17300:0]          mpool.c:43   UCX  WARN  object 0xafbe140 was not returned to mpool ucp_requests
[1712564546.990743] [s82n34:17300:0]          mpool.c:43   UCX  WARN  object 0xafbe300 was not returned to mpool ucp_requests
[1712564546.990748] [s82n34:17300:0]          mpool.c:43   UCX  WARN  object 0xafbe4c0 was not returned to mpool ucp_requests
[1712564546.990754] [s82n34:17300:0]          mpool.c:43   UCX  WARN  object 0xafbe680 was not returned to mpool ucp_requests
[1712564546.990759] [s82n34:17300:0]          mpool.c:43   UCX  WARN  object 0xafbe840 was not returned to mpool ucp_requests
[1712564546.990764] [s82n34:17300:0]          mpool.c:43   UCX  WARN  object 0xafbea00 was not returned to mpool ucp_requests
[1712564546.990782] [s82n34:17300:0]          mpool.c:43   UCX  WARN  object 0xafbebc0 was not returned to mpool ucp_requests
[1712564546.990788] [s82n34:17300:0]          mpool.c:43   UCX  WARN  object 0xafbed80 was not returned to mpool ucp_requests
[1712564546.990801] [s82n34:17300:0]          mpool.c:43   UCX  WARN  object 0xafbef40 was not returned to mpool ucp_requests
[1712564546.990814] [s82n34:17300:0]          mpool.c:43   UCX  WARN  object 0xafbf100 was not returned to mpool ucp_requests
[1712564546.990820] [s82n34:17300:0]          mpool.c:43   UCX  WARN  object 0xafbf2c0 was not returned to mpool ucp_requests
[1712564546.990825] [s82n34:17300:0]          mpool.c:43   UCX  WARN  object 0xafbf480 was not returned to mpool ucp_requests
[1712564546.990841] [s82n34:17300:0]          mpool.c:43   UCX  WARN  object 0xafbf640 was not returned to mpool ucp_requests
[1712564546.990847] [s82n34:17300:0]          mpool.c:43   UCX  WARN  object 0xafbf800 was not returned to mpool ucp_requests
[1712564546.990852] [s82n34:17300:0]          mpool.c:43   UCX  WARN  object 0xafbf9c0 was not returned to mpool ucp_requests
[1712564546.990846] [s82n34:17299:0]          mpool.c:43   UCX  WARN  object 0xaceac80 was not returned to mpool ucp_requests
[1712564546.990871] [s82n34:17299:0]          mpool.c:43   UCX  WARN  object 0xaceae40 was not returned to mpool ucp_requests
[1712564546.990877] [s82n34:17299:0]          mpool.c:43   UCX  WARN  object 0xaceb000 was not returned to mpool ucp_requests
[1712564546.990883] [s82n34:17299:0]          mpool.c:43   UCX  WARN  object 0xaceb1c0 was not returned to mpool ucp_requests
[1712564546.990888] [s82n34:17299:0]          mpool.c:43   UCX  WARN  object 0xaceb380 was not returned to mpool ucp_requests
[1712564546.990893] [s82n34:17299:0]          mpool.c:43   UCX  WARN  object 0xaceb540 was not returned to mpool ucp_requests
[1712564546.990898] [s82n34:17299:0]          mpool.c:43   UCX  WARN  object 0xaceb700 was not returned to mpool ucp_requests
[1712564546.990858] [s82n34:17300:0]          mpool.c:43   UCX  WARN  object 0xafbfb80 was not returned to mpool ucp_requests
[1712564546.990864] [s82n34:17300:0]          mpool.c:43   UCX  WARN  object 0xafbfd40 was not returned to mpool ucp_requests
[1712564546.990904] [s82n34:17299:0]          mpool.c:43   UCX  WARN  object 0xaceb8c0 was not returned to mpool ucp_requests
[1712564546.990909] [s82n34:17299:0]          mpool.c:43   UCX  WARN  object 0xaceba80 was not returned to mpool ucp_requests
[1712564546.990915] [s82n34:17299:0]          mpool.c:43   UCX  WARN  object 0xacebc40 was not returned to mpool ucp_requests
[1712564546.990928] [s82n34:17299:0]          mpool.c:43   UCX  WARN  object 0xacebe00 was not returned to mpool ucp_requests
[1712564546.990934] [s82n34:17299:0]          mpool.c:43   UCX  WARN  object 0xacebfc0 was not returned to mpool ucp_requests
[1712564546.990939] [s82n34:17299:0]          mpool.c:43   UCX  WARN  object 0xacec180 was not returned to mpool ucp_requests
[1712564546.990946] [s82n34:17299:0]          mpool.c:43   UCX  WARN  object 0xacec340 was not returned to mpool ucp_requests
[1712564546.990951] [s82n34:17299:0]          mpool.c:43   UCX  WARN  object 0xacec500 was not returned to mpool ucp_requests
[1712564546.990962] [s82n34:17299:0]          mpool.c:43   UCX  WARN  object 0xacec6c0 was not returned to mpool ucp_requests
[1712564546.990967] [s82n34:17299:0]          mpool.c:43   UCX  WARN  object 0xacec880 was not returned to mpool ucp_requests
[1712564546.990975] [s82n34:17299:0]          mpool.c:43   UCX  WARN  object 0xaceca40 was not returned to mpool ucp_requests
[1712564546.990983] [s82n34:17299:0]          mpool.c:43   UCX  WARN  object 0xacecc00 was not returned to mpool ucp_requests


           ************************************************************
           *        Program running with 8 parallel MPI-processes     *
           *              working on a common directory               *
           ************************************************************
-------------------------------------------------------------------------------
                                 ORCA SCF
-------------------------------------------------------------------------------

------------
SCF SETTINGS
------------
Hamiltonian:
 Ab initio Hamiltonian  Method          .... Hartree-Fock(GTOs)


General Settings:
 Integral files         IntName         .... 2it-0002_1_895
 Hartree-Fock type      HFTyp           .... RHF
 Total Charge           Charge          ....    0
 Multiplicity           Mult            ....    1
 Number of Electrons    NEL             ....  164
 Basis Dimension        Dim             .... 1008
 Nuclear Repulsion      ENuc            ....   1990.8834837572 Eh

Convergence Acceleration:
 DIIS                   CNVDIIS         .... on
   Start iteration      DIISMaxIt       ....    12
   Startup error        DIISStart       ....  0.200000
   # of expansion vecs  DIISMaxEq       ....     5
   Bias factor          DIISBfac        ....   1.050
   Max. coefficient     DIISMaxC        ....  10.000
 Trust-Rad. Augm. Hess. CNVTRAH         .... auto
   Auto Start mean grad. ratio tolernc. ....  1.125000
   Auto Start start iteration           ....    20
   Auto Start num. interpolation iter.  ....    10
   Max. Number of Micro iterations      ....    16
   Max. Number of Macro iterations      .... Maxiter - #DIIS iter
   Number of Davidson start vectors     ....     2
   Converg. threshold I  (grad. norm)   ....   1.000e-05
   Converg. threshold II (energy diff.) ....   1.000e-08
   Grad. Scal. Fac. for Micro threshold ....   0.100
   Minimum threshold for Micro iter.    ....   0.010
   NR start threshold (gradient norm)   ....   0.001
   Initial trust radius                 ....   0.400
   Minimum AH scaling param. (alpha)    ....   1.000
   Maximum AH scaling param. (alpha)    .... 1000.000
   Orbital update algorithm             .... Taylor
   White noise on init. David. guess    .... on
   Maximum white noise                  ....   0.010
   Quad. conv. algorithm                .... NR
 SOSCF                  CNVSOSCF        .... on
   Start iteration      SOSCFMaxIt      ....   150
   Startup grad/error   SOSCFStart      ....  0.003300
 Level Shifting         CNVShift        .... on
   Level shift para.    LevelShift      ....    0.2500
   Turn off err/grad.   ShiftErr        ....    0.0010
 Zerner damping         CNVZerner       .... off
 Static damping         CNVDamp         .... on
   Fraction old density DampFac         ....    0.7000
   Max. Damping (<1)    DampMax         ....    0.9800
   Min. Damping (>=0)   DampMin         ....    0.0000
   Turn off err/grad.   DampErr         ....    0.1000
 Fernandez-Rico         CNVRico         .... off

SCF Procedure:
 Maximum # iterations   MaxIter         ....   125
 SCF integral mode      SCFMode         .... Direct
   Integral package                     .... SHARK and LIBINT hybrid scheme
 Reset frequency        DirectResetFreq ....    20
 Integral Threshold     Thresh          ....  2.500e-11 Eh
 Primitive CutOff       TCut            ....  2.500e-12 Eh

Convergence Tolerance:
 Convergence Check Mode ConvCheckMode   .... Total+1el-Energy
 Convergence forced     ConvForced      .... 1
 Energy Change          TolE            ....  1.000e-08 Eh
 1-El. energy change                    ....  1.000e-05 Eh
 Orbital Gradient       TolG            ....  1.000e-05
 Orbital Rotation angle TolX            ....  1.000e-05
 DIIS Error             TolErr          ....  5.000e-07


Diagonalization of the overlap matrix:
Smallest eigenvalue                        ... 1.950e-05
Time for diagonalization                   ...    0.165 sec
Threshold for overlap eigenvalues          ... 1.000e-08
Number of eigenvalues below threshold      ... 0
Time for construction of square roots      ...    0.095 sec
Total time needed                          ...    0.265 sec

Time for model grid setup =    0.306 sec

------------------------------
INITIAL GUESS: MODEL POTENTIAL
------------------------------
Loading Hartree-Fock densities                     ... done
  calling /comm/groupstacks/chemistry/apps/orca/5.0.4/orca 2it-0002_1_895_atom53.inp > 2it-0002_1_895_atom53.out in order to generate an atomic fitting density for atom 0 (I  with ECP) on-the-fly... 
    atom 0 (I ), assumed electronic state with S=2: 1s2 2s2 2p6 3s2 3p6 4s2 3d10 4p6 5s2 4d10 5p5           ... done
Calculating cut-offs                               ... done
Initializing the effective Hamiltonian             ... done
Setting up the integral package (SHARK)            ... done
Starting the Coulomb interaction                   ... done (   1.1 sec)
Reading the grid                                   ... done
Mapping shells                                     ... done
Starting the XC term evaluation                    ... done (   0.4 sec)
Transforming the Hamiltonian                       ... done (   0.1 sec)
Diagonalizing the Hamiltonian                      ... done (   0.2 sec)
Back transforming the eigenvectors                 ... done (   0.0 sec)
Now organizing SCF variables                       ... done
                      ------------------
                      INITIAL GUESS DONE (   3.7 sec)
                      ------------------
--------------
SCF ITERATIONS
--------------
ITER       Energy         Delta-E        Max-DP      RMS-DP      [F,P]     Damp
               ***  Starting incremental Fock matrix formation  ***
  0  -1775.9934766583   0.000000000000 0.27629516  0.00184201  0.4150608 0.7000
  1  -1776.4083175464  -0.414840888087 0.19546908  0.00131724  0.2317164 0.7000
                               ***Turning on DIIS***
  2  -1776.6267681829  -0.218450636479 0.13482907  0.00090418  0.1313257 0.7000
  3  -1777.6548346372  -1.028066454343 0.30666154  0.00206116  0.0771352 0.0000
  4  -1777.0178456720   0.636988965254 0.02558303  0.00013495  0.0172493 0.0000
  5  -1777.0366220851  -0.018776413091 0.01883840  0.00009487  0.0090237 0.0000
  6  -1777.0026583554   0.033963729689 0.00554442  0.00004477  0.0056579 0.0000
  7  -1777.0852155487  -0.082557193299 0.00438321  0.00002893  0.0033718 0.0000
                      *** Initiating the SOSCF procedure ***
                           *** Shutting down DIIS ***
                      *** Re-Reading the Fockian *** 
                      *** Removing any level shift *** 
ITER      Energy       Delta-E        Grad      Rot      Max-DP    RMS-DP
  8  -1777.07853189   0.0066836556  0.001214  0.001214  0.001262  0.000015
               *** Restarting incremental Fock matrix formation ***
  9  -1777.09133396  -0.0128020671  0.000306  0.000556  0.000358  0.000005
 10  -1777.09134584  -0.0000118830  0.000142  0.000677  0.000559  0.000007
 11  -1777.09135146  -0.0000056179  0.000071  0.000124  0.000200  0.000002
 12  -1777.09135185  -0.0000003901  0.000041  0.000062  0.000059  0.000001
 13  -1777.09135207  -0.0000002182  0.000009  0.000027  0.000023  0.000000
 14  -1777.09135209  -0.0000000189  0.000005  0.000027  0.000025  0.000000
                  ***Gradient check signals convergence***
              ***Rediagonalizing the Fockian in SOSCF/NRSCF***

               *****************************************************
               *                     SUCCESS                       *
               *           SCF CONVERGED AFTER  15 CYCLES          *
               *****************************************************


----------------
TOTAL SCF ENERGY
----------------

Total Energy       :        -1777.09135208 Eh          -48357.11412 eV

Components:
Nuclear Repulsion  :         1990.88348376 Eh           54174.69378 eV
Electronic Energy  :        -3767.97483584 Eh         -102531.80790 eV
One Electron Energy:        -6851.37371558 Eh         -186435.35699 eV
Two Electron Energy:         3083.39887974 Eh           83903.54909 eV

Virial components:
Potential Energy   :        -2819.77637270 Eh          -76730.01598 eV
Kinetic Energy     :         1042.68502062 Eh           28372.90186 eV
Virial Ratio       :            2.70434150


---------------
SCF CONVERGENCE
---------------

  Last Energy change         ...    9.2050e-09  Tolerance :   1.0000e-08
  Last MAX-Density change    ...    2.1676e-05  Tolerance :   1.0000e-07
  Last RMS-Density change    ...    2.4759e-07  Tolerance :   5.0000e-09
  Last Orbital Gradient      ...    1.9941e-06  Tolerance :   1.0000e-05
  Last Orbital Rotation      ...    9.3032e-06  Tolerance :   1.0000e-05

             **** THE GBW FILE WAS UPDATED (2it-0002_1_895.gbw) ****
             **** DENSITY 2it-0002_1_895.scfp WAS UPDATED ****
             **** ENERGY FILE WAS UPDATED (2it-0002_1_895.en.tmp) ****
             **** THE GBW FILE WAS UPDATED (2it-0002_1_895.gbw) ****
             **** DENSITY 2it-0002_1_895.scfp WAS UPDATED ****
----------------
ORBITAL ENERGIES
----------------

  NO   OCC          E(Eh)            E(eV) 
   0   2.0000     -20.618082      -561.0465 
   1   2.0000     -20.618081      -561.0465 
   2   2.0000     -20.613538      -560.9229 
   3   2.0000     -20.613534      -560.9228 
   4   2.0000     -20.570155      -559.7424 
   5   2.0000     -20.570145      -559.7421 
   6   2.0000     -20.558856      -559.4349 
   7   2.0000     -20.558854      -559.4349 
   8   2.0000      -7.909183      -215.2198 
   9   2.0000      -7.909180      -215.2197 
  10   2.0000      -7.868023      -214.0998 
  11   2.0000      -7.868017      -214.0996 
  12   2.0000      -5.742103      -156.2506 
  13   2.0000      -5.742100      -156.2505 
  14   2.0000      -5.732759      -155.9963 
  15   2.0000      -5.732753      -155.9961 
  16   2.0000      -5.727901      -155.8641 
  17   2.0000      -5.727898      -155.8640 
  18   2.0000      -5.698962      -155.0766 
  19   2.0000      -5.698956      -155.0765 
  20   2.0000      -5.695838      -154.9916 
  21   2.0000      -5.695832      -154.9915 
  22   2.0000      -5.685008      -154.6969 
  23   2.0000      -5.685002      -154.6968 
  24   2.0000      -2.475227       -67.3543 
  25   2.0000      -2.475081       -67.3504 
  26   2.0000      -2.469799       -67.2067 
  27   2.0000      -2.469743       -67.2051 
  28   2.0000      -2.463656       -67.0395 
  29   2.0000      -2.463638       -67.0390 
  30   2.0000      -2.461509       -66.9811 
  31   2.0000      -2.461393       -66.9779 
  32   2.0000      -2.454628       -66.7938 
  33   2.0000      -2.454502       -66.7904 
  34   2.0000      -2.434867       -66.2561 
  35   2.0000      -2.434860       -66.2559 
  36   2.0000      -2.431681       -66.1694 
  37   2.0000      -2.431675       -66.1692 
  38   2.0000      -2.418326       -65.8060 
  39   2.0000      -2.418319       -65.8058 
  40   2.0000      -2.414582       -65.7041 
  41   2.0000      -2.414576       -65.7039 
  42   2.0000      -2.412399       -65.6447 
  43   2.0000      -2.412393       -65.6445 
  44   2.0000      -1.404006       -38.2049 
  45   2.0000      -1.375378       -37.4259 
  46   2.0000      -1.367853       -37.2212 
  47   2.0000      -1.336003       -36.3545 
  48   2.0000      -1.326242       -36.0889 
  49   2.0000      -1.306662       -35.5561 
  50   2.0000      -1.286677       -35.0123 
  51   2.0000      -1.276045       -34.7229 
  52   2.0000      -0.960916       -26.1479 
  53   2.0000      -0.942988       -25.6600 
  54   2.0000      -0.919788       -25.0287 
  55   2.0000      -0.856199       -23.2984 
  56   2.0000      -0.703502       -19.1433 
  57   2.0000      -0.695219       -18.9179 
  58   2.0000      -0.669759       -18.2251 
  59   2.0000      -0.635390       -17.2898 
  60   2.0000      -0.630061       -17.1448 
  61   2.0000      -0.626159       -17.0387 
  62   2.0000      -0.618667       -16.8348 
  63   2.0000      -0.607064       -16.5191 
  64   2.0000      -0.585958       -15.9447 
  65   2.0000      -0.584532       -15.9059 
  66   2.0000      -0.574319       -15.6280 
  67   2.0000      -0.551064       -14.9952 
  68   2.0000      -0.539611       -14.6836 
  69   2.0000      -0.538953       -14.6657 
  70   2.0000      -0.527893       -14.3647 
  71   2.0000      -0.513621       -13.9763 
  72   2.0000      -0.499671       -13.5967 
  73   2.0000      -0.496215       -13.5027 
  74   2.0000      -0.494355       -13.4521 
  75   2.0000      -0.485167       -13.2021 
  76   2.0000      -0.483983       -13.1698 
  77   2.0000      -0.482894       -13.1402 
  78   2.0000      -0.443582       -12.0705 
  79   2.0000      -0.439450       -11.9580 
  80   2.0000      -0.406537       -11.0624 
  81   2.0000      -0.381969       -10.3939 
  82   0.0000      -0.015089        -0.4106 
  83   0.0000       0.012422         0.3380 
  84   0.0000       0.016577         0.4511 
  85   0.0000       0.021222         0.5775 
  86   0.0000       0.034147         0.9292 
  87   0.0000       0.041223         1.1217 
  88   0.0000       0.041225         1.1218 
  89   0.0000       0.050067         1.3624 
  90   0.0000       0.056107         1.5267 
  91   0.0000       0.062216         1.6930 
  92   0.0000       0.071187         1.9371 
  93   0.0000       0.072254         1.9661 
  94   0.0000       0.074018         2.0141 
  95   0.0000       0.081032         2.2050 
  96   0.0000       0.081060         2.2058 
  97   0.0000       0.085368         2.3230 
  98   0.0000       0.098308         2.6751 
  99   0.0000       0.098922         2.6918 
 100   0.0000       0.103921         2.8278 
 101   0.0000       0.104459         2.8425 
 102   0.0000       0.111836         3.0432 
 103   0.0000       0.120958         3.2914 
 104   0.0000       0.127903         3.4804 
 105   0.0000       0.136700         3.7198 
 106   0.0000       0.138234         3.7616 
 107   0.0000       0.143555         3.9063 
 108   0.0000       0.144996         3.9455 
 109   0.0000       0.157339         4.2814 
 110   0.0000       0.163679         4.4539 
 111   0.0000       0.164115         4.4658 
 112   0.0000       0.167661         4.5623 
 113   0.0000       0.173372         4.7177 
 114   0.0000       0.183488         4.9930 
 115   0.0000       0.185902         5.0586 
 116   0.0000       0.190942         5.1958 
 117   0.0000       0.191863         5.2208 
 118   0.0000       0.196609         5.3500 
 119   0.0000       0.202874         5.5205 
 120   0.0000       0.206069         5.6074 
 121   0.0000       0.207002         5.6328 
 122   0.0000       0.210263         5.7215 
 123   0.0000       0.212684         5.7874 
 124   0.0000       0.216430         5.8894 
 125   0.0000       0.218483         5.9452 
 126   0.0000       0.222641         6.0584 
 127   0.0000       0.225693         6.1414 
 128   0.0000       0.225731         6.1424 
 129   0.0000       0.231897         6.3102 
 130   0.0000       0.238947         6.5021 
 131   0.0000       0.242375         6.5954 
 132   0.0000       0.245249         6.6736 
 133   0.0000       0.248453         6.7607 
 134   0.0000       0.249712         6.7950 
 135   0.0000       0.254224         6.9178 
 136   0.0000       0.265229         7.2172 
 137   0.0000       0.271065         7.3761 
 138   0.0000       0.277533         7.5521 
 139   0.0000       0.278521         7.5789 
 140   0.0000       0.282431         7.6854 
 141   0.0000       0.282442         7.6856 
 142   0.0000       0.300536         8.1780 
 143   0.0000       0.303603         8.2615 
 144   0.0000       0.316204         8.6043 
 145   0.0000       0.318907         8.6779 
 146   0.0000       0.320217         8.7136 
 147   0.0000       0.322344         8.7714 
 148   0.0000       0.335295         9.1238 
 149   0.0000       0.338347         9.2069 
 150   0.0000       0.340416         9.2632 
 151   0.0000       0.352191         9.5836 
 152   0.0000       0.358937         9.7672 
 153   0.0000       0.362432         9.8623 
 154   0.0000       0.362994         9.8776 
 155   0.0000       0.371865        10.1190 
 156   0.0000       0.372401        10.1335 
 157   0.0000       0.382832        10.4174 
 158   0.0000       0.388929        10.5833 
 159   0.0000       0.393310        10.7025 
 160   0.0000       0.395434        10.7603 
 161   0.0000       0.397473        10.8158 
 162   0.0000       0.411053        11.1853 
 163   0.0000       0.411989        11.2108 
 164   0.0000       0.421448        11.4682 
 165   0.0000       0.422558        11.4984 
 166   0.0000       0.431784        11.7494 
 167   0.0000       0.432504        11.7690 
 168   0.0000       0.440525        11.9873 
 169   0.0000       0.442662        12.0455 
 170   0.0000       0.447207        12.1691 
 171   0.0000       0.452269        12.3069 
 172   0.0000       0.455961        12.4073 
 173   0.0000       0.461838        12.5672 
 174   0.0000       0.467517        12.7218 
 175   0.0000       0.469133        12.7658 
 176   0.0000       0.473249        12.8778 
 177   0.0000       0.479565        13.0496 
 178   0.0000       0.487761        13.2726 
 179   0.0000       0.491647        13.3784 
 180   0.0000       0.493314        13.4237 
 181   0.0000       0.501795        13.6545 
 182   0.0000       0.502967        13.6864 
 183   0.0000       0.511425        13.9166 
 184   0.0000       0.514461        13.9992 
 185   0.0000       0.520088        14.1523 
 186   0.0000       0.520095        14.1525 
 187   0.0000       0.536378        14.5956 
 188   0.0000       0.538384        14.6502 
 189   0.0000       0.545102        14.8330 
 190   0.0000       0.550663        14.9843 
 191   0.0000       0.557814        15.1789 
 192   0.0000       0.561865        15.2891 
 193   0.0000       0.570961        15.5367 
 194   0.0000       0.573569        15.6076 
 195   0.0000       0.583932        15.8896 
 196   0.0000       0.584260        15.8985 
 197   0.0000       0.590870        16.0784 
 198   0.0000       0.596550        16.2329 
 199   0.0000       0.599559        16.3148 
 200   0.0000       0.605730        16.4827 
 201   0.0000       0.608816        16.5667 
 202   0.0000       0.617529        16.8038 
 203   0.0000       0.619332        16.8529 
 204   0.0000       0.624147        16.9839 
 205   0.0000       0.630913        17.1680 
 206   0.0000       0.633683        17.2434 
 207   0.0000       0.636555        17.3215 
 208   0.0000       0.650389        17.6980 
 209   0.0000       0.656449        17.8629 
 210   0.0000       0.657524        17.8921 
 211   0.0000       0.671571        18.2744 
 212   0.0000       0.671605        18.2753 
 213   0.0000       0.677839        18.4449 
 214   0.0000       0.677973        18.4486 
 215   0.0000       0.683649        18.6030 
 216   0.0000       0.693331        18.8665 
 217   0.0000       0.701154        19.0794 
 218   0.0000       0.703331        19.1386 
 219   0.0000       0.709372        19.3030 
 220   0.0000       0.712519        19.3886 
 221   0.0000       0.713752        19.4222 
 222   0.0000       0.725049        19.7296 
 223   0.0000       0.728642        19.8273 
 224   0.0000       0.730110        19.8673 
 225   0.0000       0.733290        19.9538 
 226   0.0000       0.741538        20.1783 
 227   0.0000       0.742931        20.2162 
 228   0.0000       0.755880        20.5685 
 229   0.0000       0.759503        20.6671 
 230   0.0000       0.767238        20.8776 
 231   0.0000       0.775038        21.0899 
 232   0.0000       0.783435        21.3183 
 233   0.0000       0.784016        21.3342 
 234   0.0000       0.794358        21.6156 
 235   0.0000       0.798947        21.7405 
 236   0.0000       0.799894        21.7662 
 237   0.0000       0.800963        21.7953 
 238   0.0000       0.808648        22.0044 
 239   0.0000       0.818748        22.2793 
 240   0.0000       0.821399        22.3514 
 241   0.0000       0.826535        22.4912 
 242   0.0000       0.831217        22.6186 
 243   0.0000       0.834925        22.7195 
 244   0.0000       0.841926        22.9100 
 245   0.0000       0.847507        23.0618 
 246   0.0000       0.852727        23.2039 
 247   0.0000       0.863076        23.4855 
 248   0.0000       0.874974        23.8093 
 249   0.0000       0.876174        23.8419 
 250   0.0000       0.882860        24.0239 
 251   0.0000       0.889674        24.2093 
 252   0.0000       0.895774        24.3752 
 253   0.0000       0.907156        24.6850 
 254   0.0000       0.912631        24.8340 
 255   0.0000       0.914688        24.8899 
 256   0.0000       0.920314        25.0430 
 257   0.0000       0.920866        25.0580 
 258   0.0000       0.926752        25.2182 
 259   0.0000       0.929316        25.2880 
 260   0.0000       0.951789        25.8995 
 261   0.0000       0.954121        25.9629 
 262   0.0000       0.965600        26.2753 
 263   0.0000       0.969314        26.3764 
 264   0.0000       0.979972        26.6664 
 265   0.0000       0.987885        26.8817 
 266   0.0000       0.990030        26.9401 
 267   0.0000       1.006100        27.3774 
 268   0.0000       1.017370        27.6840 
 269   0.0000       1.019152        27.7325 
 270   0.0000       1.031777        28.0761 
 271   0.0000       1.034002        28.1366 
 272   0.0000       1.038248        28.2522 
 273   0.0000       1.038475        28.2583 
 274   0.0000       1.047893        28.5146 
 275   0.0000       1.056993        28.7622 
 276   0.0000       1.060247        28.8508 
 277   0.0000       1.065455        28.9925 
 278   0.0000       1.076512        29.2934 
 279   0.0000       1.081050        29.4169 
 280   0.0000       1.083101        29.4727 
 281   0.0000       1.090957        29.6864 
 282   0.0000       1.091768        29.7085 
 283   0.0000       1.098619        29.8949 
 284   0.0000       1.102700        30.0060 
 285   0.0000       1.108509        30.1641 
 286   0.0000       1.115410        30.3519 
 287   0.0000       1.116569        30.3834 
 288   0.0000       1.117846        30.4181 
 289   0.0000       1.132210        30.8090 
 290   0.0000       1.134561        30.8730 
 291   0.0000       1.139598        31.0100 
 292   0.0000       1.140241        31.0275 
 293   0.0000       1.157637        31.5009 
 294   0.0000       1.158168        31.5154 
 295   0.0000       1.159982        31.5647 
 296   0.0000       1.166435        31.7403 
 297   0.0000       1.170187        31.8424 
 298   0.0000       1.174269        31.9535 
 299   0.0000       1.176587        32.0166 
 300   0.0000       1.183820        32.2134 
 301   0.0000       1.188063        32.3288 
 302   0.0000       1.189148        32.3583 
 303   0.0000       1.196857        32.5681 
 304   0.0000       1.198559        32.6145 
 305   0.0000       1.212379        32.9905 
 306   0.0000       1.217592        33.1324 
 307   0.0000       1.218845        33.1664 
 308   0.0000       1.219114        33.1738 
 309   0.0000       1.225503        33.3476 
 310   0.0000       1.244305        33.8593 
 311   0.0000       1.245641        33.8956 
 312   0.0000       1.251904        34.0661 
 313   0.0000       1.256162        34.1819 
 314   0.0000       1.258378        34.2422 
 315   0.0000       1.261201        34.3190 
 316   0.0000       1.270231        34.5647 
 317   0.0000       1.273546        34.6550 
 318   0.0000       1.278395        34.7869 
 319   0.0000       1.283065        34.9140 
 320   0.0000       1.285839        34.9894 
 321   0.0000       1.294732        35.2315 
 322   0.0000       1.298769        35.3413 
 323   0.0000       1.307144        35.5692 
 324   0.0000       1.319683        35.9104 
 325   0.0000       1.328472        36.1496 
 326   0.0000       1.335439        36.3391 
 327   0.0000       1.338976        36.4354 
 328   0.0000       1.345263        36.6065 
 329   0.0000       1.358415        36.9643 
 330   0.0000       1.360008        37.0077 
 331   0.0000       1.363124        37.0925 
 332   0.0000       1.373077        37.3633 
 333   0.0000       1.374973        37.4149 
 334   0.0000       1.383712        37.6527 
 335   0.0000       1.385018        37.6883 
 336   0.0000       1.395997        37.9870 
 337   0.0000       1.398018        38.0420 
 338   0.0000       1.398536        38.0561 
 339   0.0000       1.405054        38.2335 
 340   0.0000       1.407038        38.2874 
 341   0.0000       1.415877        38.5280 
 342   0.0000       1.431200        38.9449 
 343   0.0000       1.433255        39.0009 
 344   0.0000       1.434886        39.0452 
 345   0.0000       1.443262        39.2731 
 346   0.0000       1.444003        39.2933 
 347   0.0000       1.452952        39.5368 
 348   0.0000       1.471191        40.0331 
 349   0.0000       1.475923        40.1619 
 350   0.0000       1.486196        40.4415 
 351   0.0000       1.493680        40.6451 
 352   0.0000       1.498453        40.7750 
 353   0.0000       1.501638        40.8616 
 354   0.0000       1.501840        40.8671 
 355   0.0000       1.504667        40.9441 
 356   0.0000       1.517768        41.3006 
 357   0.0000       1.520698        41.3803 
 358   0.0000       1.526097        41.5272 
 359   0.0000       1.539567        41.8937 
 360   0.0000       1.545238        42.0481 
 361   0.0000       1.555242        42.3203 
 362   0.0000       1.556973        42.3674 
 363   0.0000       1.576670        42.9034 
 364   0.0000       1.577124        42.9157 
 365   0.0000       1.588423        43.2232 
 366   0.0000       1.600214        43.5440 
 367   0.0000       1.602618        43.6095 
 368   0.0000       1.614114        43.9223 
 369   0.0000       1.614955        43.9452 
 370   0.0000       1.618950        44.0539 
 371   0.0000       1.627104        44.2757 
 372   0.0000       1.636545        44.5326 
 373   0.0000       1.653760        45.0011 
 374   0.0000       1.658451        45.1287 
 375   0.0000       1.675773        45.6001 
 376   0.0000       1.676912        45.6311 
 377   0.0000       1.690413        45.9985 
 378   0.0000       1.695385        46.1338 
 379   0.0000       1.701015        46.2870 
 380   0.0000       1.704364        46.3781 
 381   0.0000       1.706020        46.4232 
 382   0.0000       1.707908        46.4745 
 383   0.0000       1.726341        46.9761 
 384   0.0000       1.732387        47.1406 
 385   0.0000       1.732737        47.1502 
 386   0.0000       1.746272        47.5185 
 387   0.0000       1.746614        47.5278 
 388   0.0000       1.760338        47.9012 
 389   0.0000       1.763970        48.0001 
 390   0.0000       1.767266        48.0897 
 391   0.0000       1.775211        48.3059 
 392   0.0000       1.777098        48.3573 
 393   0.0000       1.787797        48.6484 
 394   0.0000       1.797114        48.9020 
 395   0.0000       1.797798        48.9206 
 396   0.0000       1.810292        49.2605 
 397   0.0000       1.818251        49.4771 
 398   0.0000       1.827418        49.7266 
 399   0.0000       1.828349        49.7519 
 400   0.0000       1.837906        50.0120 
 401   0.0000       1.841312        50.1047 
 402   0.0000       1.844510        50.1917 
 403   0.0000       1.856848        50.5274 
 404   0.0000       1.863886        50.7189 
 405   0.0000       1.871538        50.9271 
 406   0.0000       1.874589        51.0102 
 407   0.0000       1.878051        51.1044 
 408   0.0000       1.890506        51.4433 
 409   0.0000       1.896508        51.6066 
 410   0.0000       1.897471        51.6328 
 411   0.0000       1.900425        51.7132 
 412   0.0000       1.908424        51.9309 
 413   0.0000       1.924515        52.3687 
 414   0.0000       1.925159        52.3862 
 415   0.0000       1.934489        52.6401 
 416   0.0000       1.943323        52.8805 
 417   0.0000       1.943775        52.8928 
 418   0.0000       1.945650        52.9438 
 419   0.0000       1.951480        53.1025 
 420   0.0000       1.958979        53.3065 
 421   0.0000       1.967733        53.5447 
 422   0.0000       1.976169        53.7743 
 423   0.0000       1.979073        53.8533 
 424   0.0000       1.990120        54.1539 
 425   0.0000       2.006234        54.5924 
 426   0.0000       2.010424        54.7064 
 427   0.0000       2.011941        54.7477 
 428   0.0000       2.021440        55.0062 
 429   0.0000       2.034703        55.3671 
 430   0.0000       2.035587        55.3911 
 431   0.0000       2.039331        55.4930 
 432   0.0000       2.042973        55.5921 
 433   0.0000       2.048052        55.7303 
 434   0.0000       2.060840        56.0783 
 435   0.0000       2.061395        56.0934 
 436   0.0000       2.070692        56.3464 
 437   0.0000       2.080049        56.6010 
 438   0.0000       2.091701        56.9181 
 439   0.0000       2.096193        57.0403 
 440   0.0000       2.097776        57.0834 
 441   0.0000       2.109874        57.4126 
 442   0.0000       2.113655        57.5155 
 443   0.0000       2.117321        57.6152 
 444   0.0000       2.127401        57.8895 
 445   0.0000       2.139347        58.2146 
 446   0.0000       2.151006        58.5319 
 447   0.0000       2.151267        58.5390 
 448   0.0000       2.158910        58.7469 
 449   0.0000       2.168378        59.0046 
 450   0.0000       2.174812        59.1796 
 451   0.0000       2.177087        59.2415 
 452   0.0000       2.186274        59.4915 
 453   0.0000       2.188325        59.5474 
 454   0.0000       2.194750        59.7222 
 455   0.0000       2.212712        60.2110 
 456   0.0000       2.218088        60.3573 
 457   0.0000       2.226370        60.5826 
 458   0.0000       2.234172        60.7949 
 459   0.0000       2.240167        60.9580 
 460   0.0000       2.250000        61.2256 
 461   0.0000       2.254599        61.3507 
 462   0.0000       2.268239        61.7219 
 463   0.0000       2.279934        62.0402 
 464   0.0000       2.292520        62.3826 
 465   0.0000       2.297405        62.5156 
 466   0.0000       2.298000        62.5317 
 467   0.0000       2.308856        62.8272 
 468   0.0000       2.318964        63.1022 
 469   0.0000       2.323498        63.2256 
 470   0.0000       2.328375        63.3583 
 471   0.0000       2.337417        63.6044 
 472   0.0000       2.341383        63.7123 
 473   0.0000       2.348738        63.9124 
 474   0.0000       2.359785        64.2130 
 475   0.0000       2.361502        64.2597 
 476   0.0000       2.370821        64.5133 
 477   0.0000       2.379745        64.7562 
 478   0.0000       2.389681        65.0265 
 479   0.0000       2.393754        65.1374 
 480   0.0000       2.394100        65.1468 
 481   0.0000       2.400951        65.3332 
 482   0.0000       2.414416        65.6996 
 483   0.0000       2.419370        65.8344 
 484   0.0000       2.426897        66.0392 
 485   0.0000       2.432519        66.1922 
 486   0.0000       2.440518        66.4099 
 487   0.0000       2.453048        66.7508 
 488   0.0000       2.454822        66.7991 
 489   0.0000       2.469482        67.1980 
 490   0.0000       2.471751        67.2598 
 491   0.0000       2.472866        67.2901 
 492   0.0000       2.489209        67.7348 
 493   0.0000       2.491457        67.7960 
 494   0.0000       2.498060        67.9757 
 495   0.0000       2.514042        68.4106 
 496   0.0000       2.516372        68.4740 
 497   0.0000       2.525712        68.7281 
 498   0.0000       2.530353        68.8544 
 499   0.0000       2.566830        69.8470 
 500   0.0000       2.582867        70.2834 
 501   0.0000       2.585019        70.3419 
 502   0.0000       2.592408        70.5430 
 503   0.0000       2.598174        70.6999 
 504   0.0000       2.598860        70.7186 
 505   0.0000       2.603134        70.8349 
 506   0.0000       2.613658        71.1212 
 507   0.0000       2.623382        71.3858 
 508   0.0000       2.641048        71.8666 
 509   0.0000       2.659009        72.3553 
 510   0.0000       2.659403        72.3660 
 511   0.0000       2.673727        72.7558 
 512   0.0000       2.675311        72.7989 
 513   0.0000       2.677511        72.8588 
 514   0.0000       2.690292        73.2066 
 515   0.0000       2.696911        73.3867 
 516   0.0000       2.697850        73.4122 
 517   0.0000       2.706393        73.6447 
 518   0.0000       2.722574        74.0850 
 519   0.0000       2.728975        74.2592 
 520   0.0000       2.733205        74.3743 
 521   0.0000       2.735241        74.4297 
 522   0.0000       2.738449        74.5170 
 523   0.0000       2.758306        75.0573 
 524   0.0000       2.759959        75.1023 
 525   0.0000       2.774829        75.5069 
 526   0.0000       2.793200        76.0068 
 527   0.0000       2.798183        76.1424 
 528   0.0000       2.807804        76.4042 
 529   0.0000       2.823193        76.8230 
 530   0.0000       2.826253        76.9062 
 531   0.0000       2.842829        77.3573 
 532   0.0000       2.852877        77.6307 
 533   0.0000       2.861225        77.8579 
 534   0.0000       2.876901        78.2845 
 535   0.0000       2.882989        78.4501 
 536   0.0000       2.888847        78.6095 
 537   0.0000       2.905756        79.0696 
 538   0.0000       2.913699        79.2858 
 539   0.0000       2.943731        80.1030 
 540   0.0000       2.951167        80.3053 
 541   0.0000       2.958717        80.5108 
 542   0.0000       2.975579        80.9696 
 543   0.0000       2.977195        81.0136 
 544   0.0000       2.998491        81.5931 
 545   0.0000       3.014227        82.0213 
 546   0.0000       3.022751        82.2532 
 547   0.0000       3.025111        82.3175 
 548   0.0000       3.041632        82.7670 
 549   0.0000       3.047806        82.9350 
 550   0.0000       3.068245        83.4912 
 551   0.0000       3.078439        83.7686 
 552   0.0000       3.119549        84.8872 
 553   0.0000       3.139704        85.4357 
 554   0.0000       3.144341        85.5619 
 555   0.0000       3.166985        86.1780 
 556   0.0000       3.208366        87.3041 
 557   0.0000       3.209820        87.3436 
 558   0.0000       3.286455        89.4290 
 559   0.0000       3.330810        90.6359 
 560   0.0000       3.346998        91.0764 
 561   0.0000       3.360395        91.4410 
 562   0.0000       3.367082        91.6230 
 563   0.0000       3.388985        92.2190 
 564   0.0000       3.413449        92.8847 
 565   0.0000       3.419332        93.0448 
 566   0.0000       3.444912        93.7408 
 567   0.0000       3.455811        94.0374 
 568   0.0000       3.457939        94.0953 
 569   0.0000       3.487746        94.9064 
 570   0.0000       3.504322        95.3574 
 571   0.0000       3.504635        95.3660 
 572   0.0000       3.524152        95.8970 
 573   0.0000       3.527650        95.9922 
 574   0.0000       3.545215        96.4702 
 575   0.0000       3.546875        96.5154 
 576   0.0000       3.554803        96.7311 
 577   0.0000       3.561568        96.9152 
 578   0.0000       3.588454        97.6468 
 579   0.0000       3.592212        97.7491 
 580   0.0000       3.602476        98.0283 
 581   0.0000       3.623040        98.5879 
 582   0.0000       3.635266        98.9206 
 583   0.0000       3.653348        99.4127 
 584   0.0000       3.678270       100.0908 
 585   0.0000       3.682348       100.2018 
 586   0.0000       3.699580       100.6707 
 587   0.0000       3.701541       100.7240 
 588   0.0000       3.714048       101.0644 
 589   0.0000       3.730271       101.5058 
 590   0.0000       3.740451       101.7828 
 591   0.0000       3.742111       101.8280 
 592   0.0000       3.751302       102.0781 
 593   0.0000       3.766963       102.5043 
 594   0.0000       3.770551       102.6019 
 595   0.0000       3.778682       102.8232 
 596   0.0000       3.787204       103.0551 
 597   0.0000       3.797411       103.3328 
 598   0.0000       3.802907       103.4824 
 599   0.0000       3.810232       103.6817 
 600   0.0000       3.818813       103.9152 
 601   0.0000       3.819400       103.9312 
 602   0.0000       3.825310       104.0920 
 603   0.0000       3.850092       104.7663 
 604   0.0000       3.854046       104.8739 
 605   0.0000       3.870951       105.3339 
 606   0.0000       3.879309       105.5614 
 607   0.0000       3.881206       105.6130 
 608   0.0000       3.898352       106.0796 
 609   0.0000       3.899066       106.0990 
 610   0.0000       3.915240       106.5391 
 611   0.0000       3.929293       106.9215 
 612   0.0000       3.932647       107.0128 
 613   0.0000       3.948926       107.4557 
 614   0.0000       3.964316       107.8745 
 615   0.0000       3.967447       107.9597 
 616   0.0000       3.988425       108.5306 
 617   0.0000       3.996246       108.7434 
 618   0.0000       4.003090       108.9296 
 619   0.0000       4.010494       109.1311 
 620   0.0000       4.024453       109.5109 
 621   0.0000       4.026240       109.5596 
 622   0.0000       4.038052       109.8810 
 623   0.0000       4.052017       110.2610 
 624   0.0000       4.068121       110.6992 
 625   0.0000       4.093265       111.3834 
 626   0.0000       4.098008       111.5125 
 627   0.0000       4.102721       111.6407 
 628   0.0000       4.116128       112.0055 
 629   0.0000       4.121263       112.1453 
 630   0.0000       4.122828       112.1879 
 631   0.0000       4.134338       112.5011 
 632   0.0000       4.152284       112.9894 
 633   0.0000       4.161692       113.2454 
 634   0.0000       4.187721       113.9537 
 635   0.0000       4.194278       114.1321 
 636   0.0000       4.201636       114.3323 
 637   0.0000       4.212966       114.6406 
 638   0.0000       4.225927       114.9933 
 639   0.0000       4.231976       115.1579 
 640   0.0000       4.232533       115.1731 
 641   0.0000       4.236472       115.2803 
 642   0.0000       4.246358       115.5493 
 643   0.0000       4.261738       115.9678 
 644   0.0000       4.273331       116.2833 
 645   0.0000       4.276501       116.3695 
 646   0.0000       4.281859       116.5153 
 647   0.0000       4.282265       116.5264 
 648   0.0000       4.290710       116.7561 
 649   0.0000       4.300039       117.0100 
 650   0.0000       4.314694       117.4088 
 651   0.0000       4.319683       117.5446 
 652   0.0000       4.320121       117.5565 
 653   0.0000       4.337518       118.0299 
 654   0.0000       4.340313       118.1059 
 655   0.0000       4.346635       118.2779 
 656   0.0000       4.350980       118.3962 
 657   0.0000       4.352648       118.4416 
 658   0.0000       4.370981       118.9404 
 659   0.0000       4.371581       118.9568 
 660   0.0000       4.389824       119.4532 
 661   0.0000       4.395301       119.6022 
 662   0.0000       4.404295       119.8470 
 663   0.0000       4.410021       120.0028 
 664   0.0000       4.410855       120.0255 
 665   0.0000       4.425970       120.4368 
 666   0.0000       4.430316       120.5550 
 667   0.0000       4.442478       120.8860 
 668   0.0000       4.450309       121.0991 
 669   0.0000       4.456008       121.2541 
 670   0.0000       4.465980       121.5255 
 671   0.0000       4.469266       121.6149 
 672   0.0000       4.474592       121.7598 
 673   0.0000       4.484871       122.0395 
 674   0.0000       4.488589       122.1407 
 675   0.0000       4.493973       122.2872 
 676   0.0000       4.497264       122.3768 
 677   0.0000       4.503682       122.5514 
 678   0.0000       4.504043       122.5612 
 679   0.0000       4.522929       123.0752 
 680   0.0000       4.526659       123.1767 
 681   0.0000       4.538750       123.5057 
 682   0.0000       4.539350       123.5220 
 683   0.0000       4.548749       123.7778 
 684   0.0000       4.559845       124.0797 
 685   0.0000       4.570067       124.3578 
 686   0.0000       4.572694       124.4293 
 687   0.0000       4.577674       124.5649 
 688   0.0000       4.590076       124.9023 
 689   0.0000       4.593618       124.9987 
 690   0.0000       4.598763       125.1387 
 691   0.0000       4.608150       125.3941 
 692   0.0000       4.609212       125.4230 
 693   0.0000       4.618886       125.6863 
 694   0.0000       4.620680       125.7351 
 695   0.0000       4.630935       126.0141 
 696   0.0000       4.644758       126.3903 
 697   0.0000       4.650746       126.5532 
 698   0.0000       4.668899       127.0472 
 699   0.0000       4.669518       127.0640 
 700   0.0000       4.674127       127.1895 
 701   0.0000       4.674814       127.2081 
 702   0.0000       4.695010       127.7577 
 703   0.0000       4.702093       127.9504 
 704   0.0000       4.710166       128.1701 
 705   0.0000       4.715253       128.3085 
 706   0.0000       4.725572       128.5893 
 707   0.0000       4.731932       128.7624 
 708   0.0000       4.747429       129.1841 
 709   0.0000       4.747863       129.1959 
 710   0.0000       4.752292       129.3164 
 711   0.0000       4.764860       129.6584 
 712   0.0000       4.773977       129.9065 
 713   0.0000       4.777618       130.0056 
 714   0.0000       4.793111       130.4272 
 715   0.0000       4.800381       130.6250 
 716   0.0000       4.810095       130.8893 
 717   0.0000       4.816451       131.0623 
 718   0.0000       4.840470       131.7159 
 719   0.0000       4.842207       131.7632 
 720   0.0000       4.844596       131.8282 
 721   0.0000       4.849208       131.9536 
 722   0.0000       4.881045       132.8200 
 723   0.0000       4.887109       132.9850 
 724   0.0000       4.908787       133.5749 
 725   0.0000       4.915553       133.7590 
 726   0.0000       4.920992       133.9070 
 727   0.0000       4.922834       133.9571 
 728   0.0000       4.931056       134.1808 
 729   0.0000       4.941339       134.4607 
 730   0.0000       4.950494       134.7098 
 731   0.0000       4.981530       135.5543 
 732   0.0000       4.983033       135.5952 
 733   0.0000       4.995003       135.9210 
 734   0.0000       5.010183       136.3340 
 735   0.0000       5.024950       136.7358 
 736   0.0000       5.029293       136.8540 
 737   0.0000       5.053929       137.5244 
 738   0.0000       5.060113       137.6927 
 739   0.0000       5.071085       137.9912 
 740   0.0000       5.083515       138.3295 
 741   0.0000       5.103997       138.8868 
 742   0.0000       5.104483       138.9001 
 743   0.0000       5.125864       139.4819 
 744   0.0000       5.140110       139.8695 
 745   0.0000       5.144686       139.9940 
 746   0.0000       5.148792       140.1058 
 747   0.0000       5.167845       140.6242 
 748   0.0000       5.176668       140.8643 
 749   0.0000       5.183213       141.0424 
 750   0.0000       5.208562       141.7322 
 751   0.0000       5.228618       142.2779 
 752   0.0000       5.232865       142.3935 
 753   0.0000       5.238853       142.5564 
 754   0.0000       5.242717       142.6616 
 755   0.0000       5.261746       143.1794 
 756   0.0000       5.268817       143.3718 
 757   0.0000       5.302855       144.2980 
 758   0.0000       5.324509       144.8872 
 759   0.0000       5.336341       145.2092 
 760   0.0000       5.343093       145.3930 
 761   0.0000       5.358380       145.8089 
 762   0.0000       5.417182       147.4090 
 763   0.0000       5.427696       147.6951 
 764   0.0000       5.431525       147.7993 
 765   0.0000       5.437525       147.9626 
 766   0.0000       5.459331       148.5559 
 767   0.0000       5.466875       148.7612 
 768   0.0000       5.481317       149.1542 
 769   0.0000       5.520549       150.2218 
 770   0.0000       5.527921       150.4224 
 771   0.0000       5.532580       150.5492 
 772   0.0000       5.566733       151.4785 
 773   0.0000       5.580230       151.8458 
 774   0.0000       5.644094       153.5836 
 775   0.0000       5.656660       153.9255 
 776   0.0000       5.727305       155.8479 
 777   0.0000       5.754081       156.5765 
 778   0.0000       5.757804       156.6778 
 779   0.0000       5.762391       156.8026 
 780   0.0000       5.807238       158.0230 
 781   0.0000       5.825399       158.5172 
 782   0.0000       5.866480       159.6350 
 783   0.0000       5.885099       160.1417 
 784   0.0000       5.896952       160.4642 
 785   0.0000       5.923340       161.1823 
 786   0.0000       5.937168       161.5586 
 787   0.0000       5.991617       163.0402 
 788   0.0000       6.041001       164.3840 
 789   0.0000       6.096359       165.8904 
 790   0.0000       6.196943       168.6274 
 791   0.0000       6.212139       169.0409 
 792   0.0000      10.671996       290.3998 
 793   0.0000      10.674451       290.4666 
 794   0.0000      10.682712       290.6914 
 795   0.0000      10.685544       290.7684 
 796   0.0000      10.696450       291.0652 
 797   0.0000      10.705632       291.3151 
 798   0.0000      10.709864       291.4302 
 799   0.0000      10.711630       291.4783 
 800   0.0000      10.711669       291.4793 
 801   0.0000      10.714899       291.5672 
 802   0.0000      10.723028       291.7884 
 803   0.0000      10.724038       291.8159 
 804   0.0000      10.730847       292.0012 
 805   0.0000      10.750130       292.5259 
 806   0.0000      10.750292       292.5303 
 807   0.0000      10.755904       292.6830 
 808   0.0000      10.767275       292.9925 
 809   0.0000      10.776313       293.2384 
 810   0.0000      10.784846       293.4706 
 811   0.0000      10.789886       293.6077 
 812   0.0000      10.800924       293.9081 
 813   0.0000      10.801475       293.9231 
 814   0.0000      10.807628       294.0905 
 815   0.0000      10.817743       294.3658 
 816   0.0000      10.821658       294.4723 
 817   0.0000      10.824432       294.5478 
 818   0.0000      10.833773       294.8019 
 819   0.0000      10.845613       295.1241 
 820   0.0000      10.847183       295.1668 
 821   0.0000      10.856047       295.4081 
 822   0.0000      10.856624       295.4237 
 823   0.0000      10.870686       295.8064 
 824   0.0000      10.872095       295.8448 
 825   0.0000      10.876752       295.9715 
 826   0.0000      10.888840       296.3004 
 827   0.0000      10.898304       296.5579 
 828   0.0000      10.905907       296.7648 
 829   0.0000      10.913184       296.9628 
 830   0.0000      10.918330       297.1029 
 831   0.0000      10.933062       297.5037 
 832   0.0000      10.938925       297.6633 
 833   0.0000      10.941296       297.7278 
 834   0.0000      10.957965       298.1814 
 835   0.0000      10.958453       298.1947 
 836   0.0000      10.967903       298.4518 
 837   0.0000      10.974621       298.6346 
 838   0.0000      10.978694       298.7455 
 839   0.0000      10.988616       299.0154 
 840   0.0000      10.991040       299.0814 
 841   0.0000      11.012914       299.6766 
 842   0.0000      11.023371       299.9612 
 843   0.0000      11.028074       300.0891 
 844   0.0000      11.037392       300.3427 
 845   0.0000      11.048745       300.6516 
 846   0.0000      11.048853       300.6546 
 847   0.0000      11.052154       300.7444 
 848   0.0000      11.057269       300.8836 
 849   0.0000      11.063138       301.0433 
 850   0.0000      11.078902       301.4723 
 851   0.0000      11.088103       301.7226 
 852   0.0000      11.090323       301.7830 
 853   0.0000      11.107641       302.2543 
 854   0.0000      11.116011       302.4820 
 855   0.0000      11.119724       302.5831 
 856   0.0000      11.123281       302.6799 
 857   0.0000      11.134173       302.9763 
 858   0.0000      11.148223       303.3586 
 859   0.0000      11.152388       303.4719 
 860   0.0000      11.164758       303.8085 
 861   0.0000      11.173556       304.0479 
 862   0.0000      11.191046       304.5238 
 863   0.0000      11.196690       304.6774 
 864   0.0000      11.205339       304.9128 
 865   0.0000      11.254806       306.2588 
 866   0.0000      11.256492       306.3047 
 867   0.0000      11.283026       307.0267 
 868   0.0000      11.284591       307.0693 
 869   0.0000      11.301915       307.5408 
 870   0.0000      11.322618       308.1041 
 871   0.0000      11.344237       308.6924 
 872   0.0000      11.349229       308.8282 
 873   0.0000      11.379330       309.6473 
 874   0.0000      11.420556       310.7691 
 875   0.0000      11.443730       311.3997 
 876   0.0000      11.457323       311.7696 
 877   0.0000      11.483877       312.4922 
 878   0.0000      11.485391       312.5334 
 879   0.0000      11.500540       312.9456 
 880   0.0000      11.655216       317.1545 
 881   0.0000      11.678569       317.7900 
 882   0.0000      11.693201       318.1882 
 883   0.0000      11.714046       318.7554 
 884   0.0000      11.880896       323.2956 
 885   0.0000      11.881071       323.3004 
 886   0.0000      11.894223       323.6583 
 887   0.0000      11.918423       324.3168 
 888   0.0000      12.018320       327.0351 
 889   0.0000      12.024186       327.1947 
 890   0.0000      12.036725       327.5359 
 891   0.0000      12.039585       327.6138 
 892   0.0000      12.060443       328.1813 
 893   0.0000      12.060853       328.1925 
 894   0.0000      12.075397       328.5882 
 895   0.0000      12.085830       328.8721 
 896   0.0000      12.095207       329.1273 
 897   0.0000      12.102729       329.3320 
 898   0.0000      12.103218       329.3453 
 899   0.0000      12.112487       329.5975 
 900   0.0000      12.119395       329.7855 
 901   0.0000      12.123162       329.8880 
 902   0.0000      12.133817       330.1779 
 903   0.0000      12.138594       330.3079 
 904   0.0000      12.150234       330.6247 
 905   0.0000      12.158365       330.8459 
 906   0.0000      12.162973       330.9713 
 907   0.0000      12.167046       331.0822 
 908   0.0000      12.170254       331.1694 
 909   0.0000      12.172662       331.2350 
 910   0.0000      12.187314       331.6337 
 911   0.0000      12.188124       331.6557 
 912   0.0000      12.200782       332.0002 
 913   0.0000      12.216362       332.4241 
 914   0.0000      12.220493       332.5365 
 915   0.0000      12.224484       332.6451 
 916   0.0000      12.231909       332.8472 
 917   0.0000      12.233305       332.8852 
 918   0.0000      12.242217       333.1277 
 919   0.0000      12.244408       333.1873 
 920   0.0000      12.260804       333.6335 
 921   0.0000      12.275009       334.0200 
 922   0.0000      12.276500       334.0605 
 923   0.0000      12.277464       334.0868 
 924   0.0000      12.295295       334.5720 
 925   0.0000      12.311065       335.0011 
 926   0.0000      12.334758       335.6458 
 927   0.0000      12.342760       335.8636 
 928   0.0000      12.348458       336.0186 
 929   0.0000      12.354713       336.1888 
 930   0.0000      12.356225       336.2300 
 931   0.0000      12.358159       336.2826 
 932   0.0000      12.363595       336.4305 
 933   0.0000      12.371265       336.6392 
 934   0.0000      12.398635       337.3840 
 935   0.0000      12.402969       337.5019 
 936   0.0000      12.413298       337.7830 
 937   0.0000      12.438153       338.4593 
 938   0.0000      12.459829       339.0492 
 939   0.0000      12.486447       339.7735 
 940   0.0000      12.568161       341.9971 
 941   0.0000      12.584290       342.4359 
 942   0.0000      12.628544       343.6401 
 943   0.0000      12.633518       343.7755 
 944   0.0000      12.931164       351.8749 
 945   0.0000      12.954010       352.4965 
 946   0.0000      13.010431       354.0318 
 947   0.0000      13.034851       354.6963 
 948   0.0000      13.042588       354.9069 
 949   0.0000      13.045460       354.9850 
 950   0.0000      13.062311       355.4435 
 951   0.0000      13.062813       355.4572 
 952   0.0000      13.089694       356.1887 
 953   0.0000      13.118566       356.9743 
 954   0.0000      13.144367       357.6764 
 955   0.0000      13.161195       358.1343 
 956   0.0000      13.178147       358.5956 
 957   0.0000      13.215524       359.6127 
 958   0.0000      13.228215       359.9580 
 959   0.0000      13.240496       360.2922 
 960   0.0000      13.242913       360.3580 
 961   0.0000      13.277572       361.3011 
 962   0.0000      13.297302       361.8380 
 963   0.0000      13.360212       363.5498 
 964   0.0000      13.381032       364.1164 
 965   0.0000      13.389925       364.3584 
 966   0.0000      13.407339       364.8322 
 967   0.0000      13.416085       365.0702 
 968   0.0000      13.439953       365.7197 
 969   0.0000      13.453656       366.0926 
 970   0.0000      13.465062       366.4030 
 971   0.0000      13.470597       366.5536 
 972   0.0000      13.522363       367.9622 
 973   0.0000      13.534784       368.3002 
 974   0.0000      13.541236       368.4758 
 975   0.0000      13.541306       368.4777 
 976   0.0000      13.556254       368.8844 
 977   0.0000      13.567300       369.1850 
 978   0.0000      13.597870       370.0168 
 979   0.0000      13.602639       370.1466 
 980   0.0000      13.625241       370.7617 
 981   0.0000      13.629515       370.8780 
 982   0.0000      13.669030       371.9532 
 983   0.0000      13.713406       373.1607 
 984   0.0000      38.746028      1054.3330 
 985   0.0000      38.751104      1054.4711 
 986   0.0000      38.857853      1057.3759 
 987   0.0000      38.876683      1057.8883 
 988   0.0000      38.891332      1058.2870 
 989   0.0000      38.900678      1058.5413 
 990   0.0000      38.957841      1060.0967 
 991   0.0000      38.978567      1060.6607 
 992   0.0000      38.982354      1060.7638 
 993   0.0000      39.017208      1061.7122 
 994   0.0000      39.065369      1063.0227 
 995   0.0000      39.081370      1063.4582 
 996   0.0000      42.472935      1155.7473 
 997   0.0000      42.474245      1155.7830 
 998   0.0000      42.579049      1158.6348 
 999   0.0000      42.594523      1159.0559 
 1000   0.0000      42.639540      1160.2809 
 1001   0.0000      42.662052      1160.8934 
 1002   0.0000      42.962831      1169.0781 
 1003   0.0000      42.964129      1169.1134 
 1004   0.0000      61.722753      1679.5615 
 1005   0.0000      61.756689      1680.4849 
 1006   0.0000      62.146387      1691.0892 
 1007   0.0000      62.162626      1691.5310 

                    ********************************
                    * MULLIKEN POPULATION ANALYSIS *
                    ********************************

-----------------------
MULLIKEN ATOMIC CHARGES
-----------------------
   0 I :    1.860550
   1 O :   -1.281264
   2 O :   -1.282547
   3 I :    3.156079
   4 O :   -1.164396
   5 O :   -1.288434
   6 I :    1.860601
   7 O :   -1.281280
   8 O :   -1.282580
   9 I :    3.156116
  10 O :   -1.288454
  11 O :   -1.164391
Sum of atomic charges:   -0.0000000

--------------------------------
MULLIKEN REDUCED ORBITAL CHARGES
--------------------------------
  0 I s       :     3.696112  s :     3.696112
      pz      :     3.683459  p :     9.337802
      px      :     2.907852
      py      :     2.746492
      dz2     :     2.022923  d :    10.081631
      dxz     :     2.016381
      dyz     :     2.017260
      dx2y2   :     1.992472
      dxy     :     2.032594
      f0      :     0.005581  f :     0.020906
      f+1     :    -0.001625
      f-1     :    -0.000639
      f+2     :     0.004586
      f-2     :     0.001824
      f+3     :     0.007174
      f-3     :     0.004005
      g0      :    -0.000276  g :     0.002999
      g+1     :     0.000388
      g-1     :     0.000578
      g+2     :    -0.000996
      g-2     :    -0.000164
      g+3     :     0.000617
      g-3     :     0.000795
      g+4     :     0.001163
      g-4     :     0.000893
  1 O s       :     4.094394  s :     4.094394
      pz      :     1.780076  p :     5.149782
      px      :     1.932207
      py      :     1.437498
      dz2     :     0.012248  d :     0.032562
      dxz     :    -0.001148
      dyz     :     0.001496
      dx2y2   :     0.012483
      dxy     :     0.007483
      f0      :     0.001223  f :     0.004132
      f+1     :     0.000061
      f-1     :     0.000311
      f+2     :     0.000587
      f-2     :    -0.000024
      f+3     :     0.001091
      f-3     :     0.000883
      g0      :     0.000096  g :     0.000394
      g+1     :     0.000035
      g-1     :     0.000085
      g+2     :     0.000028
      g-2     :     0.000010
      g+3     :     0.000008
      g-3     :     0.000029
      g+4     :     0.000062
      g-4     :     0.000040
  2 O s       :     4.103376  s :     4.103376
      pz      :     1.780308  p :     5.138765
      px      :     1.457807
      py      :     1.900649
      dz2     :     0.013984  d :     0.036713
      dxz     :     0.005465
      dyz     :    -0.002418
      dx2y2   :     0.010928
      dxy     :     0.008754
      f0      :     0.000493  f :     0.003314
      f+1     :    -0.000099
      f-1     :     0.000295
      f+2     :     0.000503
      f-2     :     0.000268
      f+3     :     0.000901
      f-3     :     0.000952
      g0      :     0.000061  g :     0.000379
      g+1     :     0.000062
      g-1     :     0.000054
      g+2     :     0.000031
      g-2     :     0.000020
      g+3     :     0.000034
      g-3     :     0.000024
      g+4     :     0.000072
      g-4     :     0.000022
  3 I s       :     3.565211  s :     3.565211
      pz      :     2.427008  p :     7.973341
      px      :     2.803939
      py      :     2.742394
      dz2     :     2.059026  d :    10.259611
      dxz     :     2.065390
      dyz     :     2.040683
      dx2y2   :     2.023103
      dxy     :     2.071409
      f0      :     0.001058  f :     0.020094
      f+1     :    -0.015940
      f-1     :     0.006587
      f+2     :     0.007457
      f-2     :     0.000587
      f+3     :     0.006213
      f-3     :     0.014133
      g0      :     0.005805  g :     0.025665
      g+1     :     0.004683
      g-1     :     0.002975
      g+2     :     0.001281
      g-2     :     0.001540
      g+3     :     0.000008
      g-3     :     0.000273
      g+4     :     0.004387
      g-4     :     0.004714
  4 O s       :     4.063103  s :     4.063103
      pz      :     1.801927  p :     5.031960
      px      :     1.368426
      py      :     1.861608
      dz2     :     0.005694  d :     0.061448
      dxz     :     0.021428
      dyz     :     0.002026
      dx2y2   :     0.014024
      dxy     :     0.018277
      f0      :     0.001114  f :     0.007274
      f+1     :     0.000750
      f-1     :     0.000259
      f+2     :     0.001302
      f-2     :     0.000544
      f+3     :     0.001871
      f-3     :     0.001434
      g0      :     0.000039  g :     0.000611
      g+1     :     0.000119
      g-1     :     0.000012
      g+2     :     0.000040
      g-2     :     0.000040
      g+3     :     0.000052
      g-3     :     0.000060
      g+4     :     0.000201
      g-4     :     0.000046
  5 O s       :     4.097663  s :     4.097663
      pz      :     1.900511  p :     5.151373
      px      :     1.905326
      py      :     1.345536
      dz2     :     0.002710  d :     0.035225
      dxz     :    -0.001693
      dyz     :     0.010373
      dx2y2   :     0.013265
      dxy     :     0.010570
      f0      :     0.000731  f :     0.003829
      f+1     :     0.000175
      f-1     :     0.000290
      f+2     :     0.000911
      f-2     :    -0.000097
      f+3     :     0.001586
      f-3     :     0.000233
      g0      :     0.000034  g :     0.000345
      g+1     :     0.000002
      g-1     :     0.000059
      g+2     :     0.000050
      g-2     :     0.000014
      g+3     :     0.000009
      g-3     :     0.000064
      g+4     :     0.000020
      g-4     :     0.000092
  6 I s       :     3.696105  s :     3.696105
      pz      :     3.683398  p :     9.337768
      px      :     2.907874
      py      :     2.746495
      dz2     :     2.022923  d :    10.081625
      dxz     :     2.016382
      dyz     :     2.017260
      dx2y2   :     1.992466
      dxy     :     2.032594
      f0      :     0.005581  f :     0.020903
      f+1     :    -0.001625
      f-1     :    -0.000640
      f+2     :     0.004586
      f-2     :     0.001824
      f+3     :     0.007173
      f-3     :     0.004004
      g0      :    -0.000276  g :     0.002998
      g+1     :     0.000388
      g-1     :     0.000578
      g+2     :    -0.000996
      g-2     :    -0.000164
      g+3     :     0.000617
      g-3     :     0.000795
      g+4     :     0.001163
      g-4     :     0.000893
  7 O s       :     4.094399  s :     4.094399
      pz      :     1.780073  p :     5.149796
      px      :     1.932218
      py      :     1.437506
      dz2     :     0.012247  d :     0.032558
      dxz     :    -0.001149
      dyz     :     0.001496
      dx2y2   :     0.012482
      dxy     :     0.007483
      f0      :     0.001223  f :     0.004132
      f+1     :     0.000061
      f-1     :     0.000311
      f+2     :     0.000587
      f-2     :    -0.000024
      f+3     :     0.001091
      f-3     :     0.000883
      g0      :     0.000096  g :     0.000394
      g+1     :     0.000035
      g-1     :     0.000085
      g+2     :     0.000028
      g-2     :     0.000010
      g+3     :     0.000008
      g-3     :     0.000029
      g+4     :     0.000062
      g-4     :     0.000040
  8 O s       :     4.103391  s :     4.103391
      pz      :     1.780279  p :     5.138785
      px      :     1.457835
      py      :     1.900671
      dz2     :     0.013985  d :     0.036710
      dxz     :     0.005463
      dyz     :    -0.002418
      dx2y2   :     0.010927
      dxy     :     0.008753
      f0      :     0.000493  f :     0.003315
      f+1     :    -0.000099
      f-1     :     0.000296
      f+2     :     0.000503
      f-2     :     0.000268
      f+3     :     0.000901
      f-3     :     0.000952
      g0      :     0.000061  g :     0.000379
      g+1     :     0.000062
      g-1     :     0.000054
      g+2     :     0.000031
      g-2     :     0.000020
      g+3     :     0.000034
      g-3     :     0.000024
      g+4     :     0.000072
      g-4     :     0.000022
  9 I s       :     3.565192  s :     3.565192
      pz      :     2.426997  p :     7.973334
      px      :     2.803943
      py      :     2.742394
      dz2     :     2.059035  d :    10.259600
      dxz     :     2.065386
      dyz     :     2.040682
      dx2y2   :     2.023096
      dxy     :     2.071400
      f0      :     0.001056  f :     0.020094
      f+1     :    -0.015936
      f-1     :     0.006586
      f+2     :     0.007455
      f-2     :     0.000586
      f+3     :     0.006213
      f-3     :     0.014133
      g0      :     0.005804  g :     0.025664
      g+1     :     0.004684
      g-1     :     0.002975
      g+2     :     0.001281
      g-2     :     0.001541
      g+3     :     0.000008
      g-3     :     0.000272
      g+4     :     0.004387
      g-4     :     0.004714
 10 O s       :     4.097659  s :     4.097659
      pz      :     1.900524  p :     5.151400
      px      :     1.905328
      py      :     1.345547
      dz2     :     0.002710  d :     0.035222
      dxz     :    -0.001694
      dyz     :     0.010373
      dx2y2   :     0.013266
      dxy     :     0.010568
      f0      :     0.000732  f :     0.003829
      f+1     :     0.000175
      f-1     :     0.000290
      f+2     :     0.000911
      f-2     :    -0.000097
      f+3     :     0.001585
      f-3     :     0.000233
      g0      :     0.000034  g :     0.000345
      g+1     :     0.000002
      g-1     :     0.000059
      g+2     :     0.000050
      g-2     :     0.000014
      g+3     :     0.000009
      g-3     :     0.000064
      g+4     :     0.000020
      g-4     :     0.000092
 11 O s       :     4.063106  s :     4.063106
      pz      :     1.801929  p :     5.031952
      px      :     1.368412
      py      :     1.861611
      dz2     :     0.005694  d :     0.061447
      dxz     :     0.021427
      dyz     :     0.002026
      dx2y2   :     0.014024
      dxy     :     0.018277
      f0      :     0.001114  f :     0.007274
      f+1     :     0.000750
      f-1     :     0.000259
      f+2     :     0.001302
      f-2     :     0.000544
      f+3     :     0.001871
      f-3     :     0.001434
      g0      :     0.000039  g :     0.000611
      g+1     :     0.000119
      g-1     :     0.000012
      g+2     :     0.000040
      g-2     :     0.000040
      g+3     :     0.000052
      g-3     :     0.000060
      g+4     :     0.000201
      g-4     :     0.000046


                     *******************************
                     * LOEWDIN POPULATION ANALYSIS *
                     *******************************

----------------------
LOEWDIN ATOMIC CHARGES
----------------------
   0 I :    0.922534
   1 O :   -0.420010
   2 O :   -0.420151
   3 I :    0.365894
   4 O :   -0.208612
   5 O :   -0.239665
   6 I :    0.922558
   7 O :   -0.420010
   8 O :   -0.420149
   9 I :    0.365903
  10 O :   -0.239688
  11 O :   -0.208602

-------------------------------
LOEWDIN REDUCED ORBITAL CHARGES
-------------------------------
  0 I s       :     3.098571  s :     3.098571
      pz      :     3.296900  p :     9.018607
      px      :     2.896905
      py      :     2.824802
      dz2     :     2.192158  d :    10.842885
      dxz     :     2.107379
      dyz     :     2.112050
      dx2y2   :     2.214546
      dxy     :     2.216752
      f0      :     0.080700  f :     0.739564
      f+1     :     0.091356
      f-1     :     0.078405
      f+2     :     0.119016
      f-2     :     0.062160
      f+3     :     0.156242
      f-3     :     0.151686
      g0      :     0.044336  g :     0.377840
      g+1     :     0.022223
      g-1     :     0.026290
      g+2     :     0.054519
      g-2     :     0.012506
      g+3     :     0.040530
      g-3     :     0.048694
      g+4     :     0.063787
      g-4     :     0.064954
  1 O s       :     3.302644  s :     3.302644
      pz      :     1.520419  p :     4.450428
      px      :     1.544746
      py      :     1.385263
      dz2     :     0.122541  d :     0.480666
      dxz     :     0.039468
      dyz     :     0.162471
      dx2y2   :     0.093679
      dxy     :     0.062507
      f0      :     0.031231  f :     0.167238
      f+1     :     0.010660
      f-1     :     0.047759
      f+2     :     0.023595
      f-2     :     0.008893
      f+3     :     0.021613
      f-3     :     0.023488
      g0      :     0.002657  g :     0.019034
      g+1     :     0.000647
      g-1     :     0.003652
      g+2     :     0.002547
      g-2     :     0.000537
      g+3     :     0.001107
      g-3     :     0.002148
      g+4     :     0.003209
      g-4     :     0.002530
  2 O s       :     3.304674  s :     3.304674
      pz      :     1.521780  p :     4.452743
      px      :     1.396102
      py      :     1.534861
      dz2     :     0.143629  d :     0.480908
      dxz     :     0.139713
      dyz     :     0.050280
      dx2y2   :     0.095313
      dxy     :     0.051974
      f0      :     0.034911  f :     0.163380
      f+1     :     0.041976
      f-1     :     0.013343
      f+2     :     0.021849
      f-2     :     0.012365
      f+3     :     0.023519
      f-3     :     0.015418
      g0      :     0.003470  g :     0.018446
      g+1     :     0.002637
      g-1     :     0.000811
      g+2     :     0.002327
      g-2     :     0.000706
      g+3     :     0.002097
      g-3     :     0.001916
      g+4     :     0.002480
      g-4     :     0.002002
  3 I s       :     2.818217  s :     2.818217
      pz      :     2.524995  p :     8.109847
      px      :     2.798684
      py      :     2.786168
      dz2     :     2.391331  d :    11.448289
      dxz     :     2.216456
      dyz     :     2.198724
      dx2y2   :     2.348389
      dxy     :     2.293388
      f0      :     0.330063  f :     1.502232
      f+1     :     0.213143
      f-1     :     0.203491
      f+2     :     0.186368
      f-2     :     0.051706
      f+3     :     0.280267
      f-3     :     0.237194
      g0      :     0.131038  g :     0.755521
      g+1     :     0.100836
      g-1     :     0.109062
      g+2     :     0.077558
      g-2     :     0.036909
      g+3     :     0.029140
      g-3     :     0.047507
      g+4     :     0.099372
      g-4     :     0.124101
  4 O s       :     3.403136  s :     3.403136
      pz      :     1.458083  p :     4.430211
      px      :     1.439016
      py      :     1.533111
      dz2     :     0.036761  d :     0.242114
      dxz     :     0.047365
      dyz     :     0.006314
      dx2y2   :     0.090827
      dxy     :     0.060847
      f0      :     0.008393  f :     0.106810
      f+1     :     0.019023
      f-1     :     0.003388
      f+2     :     0.012453
      f-2     :     0.005017
      f+3     :     0.032307
      f-3     :     0.026229
      g0      :     0.002094  g :     0.026342
      g+1     :     0.002986
      g-1     :     0.000233
      g+2     :     0.003460
      g-2     :     0.001598
      g+3     :     0.001608
      g-3     :     0.001366
      g+4     :     0.006287
      g-4     :     0.006711
  5 O s       :     3.300009  s :     3.300009
      pz      :     1.520217  p :     4.414003
      px      :     1.533632
      py      :     1.360153
      dz2     :     0.080355  d :     0.367917
      dxz     :     0.021508
      dyz     :     0.072072
      dx2y2   :     0.107918
      dxy     :     0.086065
      f0      :     0.014430  f :     0.135144
      f+1     :     0.009098
      f-1     :     0.024143
      f+2     :     0.016906
      f-2     :     0.004665
      f+3     :     0.031914
      f-3     :     0.033988
      g0      :     0.001892  g :     0.022592
      g+1     :     0.000157
      g-1     :     0.002908
      g+2     :     0.003269
      g-2     :     0.000650
      g+3     :     0.000709
      g-3     :     0.002523
      g+4     :     0.005737
      g-4     :     0.004747
  6 I s       :     3.098567  s :     3.098567
      pz      :     3.296876  p :     9.018597
      px      :     2.896916
      py      :     2.824806
      dz2     :     2.192157  d :    10.842877
      dxz     :     2.107380
      dyz     :     2.112053
      dx2y2   :     2.214542
      dxy     :     2.216745
      f0      :     0.080689  f :     0.739561
      f+1     :     0.091360
      f-1     :     0.078405
      f+2     :     0.119024
      f-2     :     0.062166
      f+3     :     0.156237
      f-3     :     0.151679
      g0      :     0.044334  g :     0.377840
      g+1     :     0.022224
      g-1     :     0.026286
      g+2     :     0.054523
      g-2     :     0.012503
      g+3     :     0.040536
      g-3     :     0.048700
      g+4     :     0.063781
      g-4     :     0.064952
  7 O s       :     3.302632  s :     3.302632
      pz      :     1.520412  p :     4.450426
      px      :     1.544748
      py      :     1.385266
      dz2     :     0.122543  d :     0.480676
      dxz     :     0.039471
      dyz     :     0.162472
      dx2y2   :     0.093678
      dxy     :     0.062511
      f0      :     0.031229  f :     0.167241
      f+1     :     0.010660
      f-1     :     0.047761
      f+2     :     0.023596
      f-2     :     0.008893
      f+3     :     0.021614
      f-3     :     0.023487
      g0      :     0.002657  g :     0.019035
      g+1     :     0.000647
      g-1     :     0.003652
      g+2     :     0.002547
      g-2     :     0.000537
      g+3     :     0.001107
      g-3     :     0.002148
      g+4     :     0.003209
      g-4     :     0.002530
  8 O s       :     3.304647  s :     3.304647
      pz      :     1.521758  p :     4.452730
      px      :     1.396113
      py      :     1.534859
      dz2     :     0.143640  d :     0.480934
      dxz     :     0.139719
      dyz     :     0.050286
      dx2y2   :     0.095313
      dxy     :     0.051976
      f0      :     0.034911  f :     0.163390
      f+1     :     0.041982
      f-1     :     0.013345
      f+2     :     0.021850
      f-2     :     0.012366
      f+3     :     0.023518
      f-3     :     0.015418
      g0      :     0.003471  g :     0.018448
      g+1     :     0.002637
      g-1     :     0.000811
      g+2     :     0.002327
      g-2     :     0.000706
      g+3     :     0.002097
      g-3     :     0.001916
      g+4     :     0.002480
      g-4     :     0.002002
  9 I s       :     2.818213  s :     2.818213
      pz      :     2.525001  p :     8.109854
      px      :     2.798684
      py      :     2.786169
      dz2     :     2.391344  d :    11.448284
      dxz     :     2.216456
      dyz     :     2.198720
      dx2y2   :     2.348381
      dxy     :     2.293382
      f0      :     0.330072  f :     1.502224
      f+1     :     0.213150
      f-1     :     0.203490
      f+2     :     0.186368
      f-2     :     0.051701
      f+3     :     0.280254
      f-3     :     0.237190
      g0      :     0.131044  g :     0.755523
      g+1     :     0.100837
      g-1     :     0.109068
      g+2     :     0.077556
      g-2     :     0.036907
      g+3     :     0.029142
      g-3     :     0.047508
      g+4     :     0.099364
      g-4     :     0.124098
 10 O s       :     3.299989  s :     3.299989
      pz      :     1.520218  p :     4.413993
      px      :     1.533622
      py      :     1.360154
      dz2     :     0.080366  d :     0.367954
      dxz     :     0.021513
      dyz     :     0.072078
      dx2y2   :     0.107925
      dxy     :     0.086072
      f0      :     0.014433  f :     0.135157
      f+1     :     0.009100
      f-1     :     0.024146
      f+2     :     0.016907
      f-2     :     0.004665
      f+3     :     0.031915
      f-3     :     0.033992
      g0      :     0.001892  g :     0.022594
      g+1     :     0.000157
      g-1     :     0.002909
      g+2     :     0.003269
      g-2     :     0.000650
      g+3     :     0.000709
      g-3     :     0.002523
      g+4     :     0.005738
      g-4     :     0.004747
 11 O s       :     3.403135  s :     3.403135
      pz      :     1.458094  p :     4.430205
      px      :     1.438999
      py      :     1.533111
      dz2     :     0.036759  d :     0.242112
      dxz     :     0.047371
      dyz     :     0.006314
      dx2y2   :     0.090823
      dxy     :     0.060845
      f0      :     0.008393  f :     0.106809
      f+1     :     0.019022
      f-1     :     0.003388
      f+2     :     0.012455
      f-2     :     0.005017
      f+3     :     0.032305
      f-3     :     0.026229
      g0      :     0.002094  g :     0.026341
      g+1     :     0.002987
      g-1     :     0.000233
      g+2     :     0.003460
      g-2     :     0.001597
      g+3     :     0.001608
      g-3     :     0.001366
      g+4     :     0.006286
      g-4     :     0.006710


                      *****************************
                      * MAYER POPULATION ANALYSIS *
                      *****************************

  NA   - Mulliken gross atomic population
  ZA   - Total nuclear charge
  QA   - Mulliken gross atomic charge
  VA   - Mayer's total valence
  BVA  - Mayer's bonded valence
  FA   - Mayer's free valence

  ATOM       NA         ZA         QA         VA         BVA        FA
  0 I     23.1394    25.0000     1.8606     1.4633     1.4633     0.0000
  1 O      9.2813     8.0000    -1.2813     0.8204     0.8204    -0.0000
  2 O      9.2825     8.0000    -1.2825     0.8512     0.8512     0.0000
  3 I     21.8439    25.0000     3.1561     2.5577     2.5577    -0.0000
  4 O      9.1644     8.0000    -1.1644     1.1671     1.1671     0.0000
  5 O      9.2884     8.0000    -1.2884     0.7432     0.7432    -0.0000
  6 I     23.1394    25.0000     1.8606     1.4633     1.4633    -0.0000
  7 O      9.2813     8.0000    -1.2813     0.8204     0.8204    -0.0000
  8 O      9.2826     8.0000    -1.2826     0.8511     0.8511     0.0000
  9 I     21.8439    25.0000     3.1561     2.5576     2.5576     0.0000
 10 O      9.2885     8.0000    -1.2885     0.7431     0.7431    -0.0000
 11 O      9.1644     8.0000    -1.1644     1.1670     1.1670    -0.0000

  Mayer bond orders larger than 0.100000
B(  0-I ,  1-O ) :   0.6689 B(  0-I ,  2-O ) :   0.6683 B(  1-O ,  9-I ) :   0.2285 
B(  2-O ,  3-I ) :   0.2302 B(  3-I ,  4-O ) :   1.1540 B(  3-I ,  5-O ) :   0.8681 
B(  3-I ,  7-O ) :   0.2285 B(  6-I ,  7-O ) :   0.6689 B(  6-I ,  8-O ) :   0.6682 
B(  8-O ,  9-I ) :   0.2302 B(  9-I , 10-O ) :   0.8680 B(  9-I , 11-O ) :   1.1539 


-------
TIMINGS
-------

Total SCF time: 0 days 2 hours 16 min 1 sec 

Total time                  ....    8161.585 sec
Sum of individual times     ....    8157.098 sec  ( 99.9%)

Fock matrix formation       ....    8148.246 sec  ( 99.8%)
Diagonalization             ....       2.022 sec  (  0.0%)
Density matrix formation    ....       0.132 sec  (  0.0%)
Population analysis         ....       0.303 sec  (  0.0%)
Initial guess               ....       3.368 sec  (  0.0%)
Orbital Transformation      ....       0.000 sec  (  0.0%)
Orbital Orthonormalization  ....       0.000 sec  (  0.0%)
DIIS solution               ....       1.342 sec  (  0.0%)
SOSCF solution              ....       1.380 sec  (  0.0%)

Maximum memory used throughout the entire SCF-calculation: 334.1 MB
[1712572709.240097] [s82n34:17372:0]          mpool.c:43   UCX  WARN  object 0x128c98c0 was not returned to mpool ucp_requests
[1712572709.240130] [s82n34:17372:0]          mpool.c:43   UCX  WARN  object 0x128c9a80 was not returned to mpool ucp_requests
[1712572709.240137] [s82n34:17372:0]          mpool.c:43   UCX  WARN  object 0x128c9c40 was not returned to mpool ucp_requests
[1712572709.240143] [s82n34:17372:0]          mpool.c:43   UCX  WARN  object 0x128c9e00 was not returned to mpool ucp_requests
[1712572709.240148] [s82n34:17372:0]          mpool.c:43   UCX  WARN  object 0x128c9fc0 was not returned to mpool ucp_requests
[1712572709.240154] [s82n34:17372:0]          mpool.c:43   UCX  WARN  object 0x128ca180 was not returned to mpool ucp_requests
[1712572709.240159] [s82n34:17372:0]          mpool.c:43   UCX  WARN  object 0x128ca340 was not returned to mpool ucp_requests
[1712572709.240164] [s82n34:17372:0]          mpool.c:43   UCX  WARN  object 0x128ca500 was not returned to mpool ucp_requests
[1712572709.334728] [s82n34:17368:0]          mpool.c:43   UCX  WARN  object 0x1450dbc0 was not returned to mpool ucp_requests
[1712572709.334762] [s82n34:17368:0]          mpool.c:43   UCX  WARN  object 0x1450dd80 was not returned to mpool ucp_requests
[1712572709.334769] [s82n34:17368:0]          mpool.c:43   UCX  WARN  object 0x1450df40 was not returned to mpool ucp_requests
[1712572709.334775] [s82n34:17368:0]          mpool.c:43   UCX  WARN  object 0x1450e100 was not returned to mpool ucp_requests
[1712572709.334780] [s82n34:17368:0]          mpool.c:43   UCX  WARN  object 0x1450e2c0 was not returned to mpool ucp_requests
[1712572709.334791] [s82n34:17368:0]          mpool.c:43   UCX  WARN  object 0x1450e480 was not returned to mpool ucp_requests
[1712572709.334796] [s82n34:17368:0]          mpool.c:43   UCX  WARN  object 0x1450e640 was not returned to mpool ucp_requests
[1712572709.334976] [s82n34:17371:0]          mpool.c:43   UCX  WARN  object 0x12cc1900 was not returned to mpool ucp_requests
[1712572709.335006] [s82n34:17371:0]          mpool.c:43   UCX  WARN  object 0x12cc1ac0 was not returned to mpool ucp_requests
[1712572709.335013] [s82n34:17371:0]          mpool.c:43   UCX  WARN  object 0x12cc1c80 was not returned to mpool ucp_requests
[1712572709.335019] [s82n34:17371:0]          mpool.c:43   UCX  WARN  object 0x12cc1e40 was not returned to mpool ucp_requests
[1712572709.335024] [s82n34:17371:0]          mpool.c:43   UCX  WARN  object 0x12cc2000 was not returned to mpool ucp_requests
[1712572709.335029] [s82n34:17371:0]          mpool.c:43   UCX  WARN  object 0x12cc21c0 was not returned to mpool ucp_requests
[1712572709.335039] [s82n34:17371:0]          mpool.c:43   UCX  WARN  object 0x12cc2380 was not returned to mpool ucp_requests
[1712572709.335044] [s82n34:17371:0]          mpool.c:43   UCX  WARN  object 0x12cc2540 was not returned to mpool ucp_requests
[1712572709.336536] [s82n34:17373:0]          mpool.c:43   UCX  WARN  object 0x12a44a00 was not returned to mpool ucp_requests
[1712572709.336563] [s82n34:17373:0]          mpool.c:43   UCX  WARN  object 0x12a44bc0 was not returned to mpool ucp_requests
[1712572709.336570] [s82n34:17373:0]          mpool.c:43   UCX  WARN  object 0x12a44d80 was not returned to mpool ucp_requests
[1712572709.336575] [s82n34:17373:0]          mpool.c:43   UCX  WARN  object 0x12a44f40 was not returned to mpool ucp_requests
[1712572709.336581] [s82n34:17373:0]          mpool.c:43   UCX  WARN  object 0x12a45100 was not returned to mpool ucp_requests
[1712572709.336586] [s82n34:17373:0]          mpool.c:43   UCX  WARN  object 0x12a452c0 was not returned to mpool ucp_requests
[1712572709.336592] [s82n34:17373:0]          mpool.c:43   UCX  WARN  object 0x12a45480 was not returned to mpool ucp_requests
[1712572709.336598] [s82n34:17373:0]          mpool.c:43   UCX  WARN  object 0x12a45640 was not returned to mpool ucp_requests
[1712572709.336726] [s82n34:17370:0]          mpool.c:43   UCX  WARN  object 0x13cdca40 was not returned to mpool ucp_requests
[1712572709.336757] [s82n34:17370:0]          mpool.c:43   UCX  WARN  object 0x13cdcc00 was not returned to mpool ucp_requests
[1712572709.336768] [s82n34:17370:0]          mpool.c:43   UCX  WARN  object 0x13cdcdc0 was not returned to mpool ucp_requests
[1712572709.336778] [s82n34:17370:0]          mpool.c:43   UCX  WARN  object 0x13cdcf80 was not returned to mpool ucp_requests
[1712572709.336785] [s82n34:17370:0]          mpool.c:43   UCX  WARN  object 0x13cdd140 was not returned to mpool ucp_requests
[1712572709.336791] [s82n34:17370:0]          mpool.c:43   UCX  WARN  object 0x13cdd300 was not returned to mpool ucp_requests
[1712572709.336797] [s82n34:17370:0]          mpool.c:43   UCX  WARN  object 0x13cdd4c0 was not returned to mpool ucp_requests
[1712572709.336803] [s82n34:17370:0]          mpool.c:43   UCX  WARN  object 0x13cdd680 was not returned to mpool ucp_requests
[1712572709.339723] [s82n34:17374:0]          mpool.c:43   UCX  WARN  object 0x140a0940 was not returned to mpool ucp_requests
[1712572709.339752] [s82n34:17374:0]          mpool.c:43   UCX  WARN  object 0x140a0b00 was not returned to mpool ucp_requests
[1712572709.339766] [s82n34:17374:0]          mpool.c:43   UCX  WARN  object 0x140a0cc0 was not returned to mpool ucp_requests
[1712572709.339772] [s82n34:17374:0]          mpool.c:43   UCX  WARN  object 0x140a0e80 was not returned to mpool ucp_requests
[1712572709.339778] [s82n34:17374:0]          mpool.c:43   UCX  WARN  object 0x140a1040 was not returned to mpool ucp_requests
[1712572709.339791] [s82n34:17374:0]          mpool.c:43   UCX  WARN  object 0x140a1200 was not returned to mpool ucp_requests
[1712572709.339798] [s82n34:17374:0]          mpool.c:43   UCX  WARN  object 0x140a13c0 was not returned to mpool ucp_requests
[1712572709.339803] [s82n34:17374:0]          mpool.c:43   UCX  WARN  object 0x140a1580 was not returned to mpool ucp_requests
[1712572709.339850] [s82n34:17369:0]          mpool.c:43   UCX  WARN  object 0x1371f880 was not returned to mpool ucp_requests
[1712572709.339880] [s82n34:17369:0]          mpool.c:43   UCX  WARN  object 0x1371fa40 was not returned to mpool ucp_requests
[1712572709.339895] [s82n34:17369:0]          mpool.c:43   UCX  WARN  object 0x1371fc00 was not returned to mpool ucp_requests
[1712572709.339901] [s82n34:17369:0]          mpool.c:43   UCX  WARN  object 0x1371fdc0 was not returned to mpool ucp_requests
[1712572709.339907] [s82n34:17369:0]          mpool.c:43   UCX  WARN  object 0x1371ff80 was not returned to mpool ucp_requests
[1712572709.339916] [s82n34:17369:0]          mpool.c:43   UCX  WARN  object 0x13720140 was not returned to mpool ucp_requests
[1712572709.339922] [s82n34:17369:0]          mpool.c:43   UCX  WARN  object 0x13720300 was not returned to mpool ucp_requests
[1712572709.339929] [s82n34:17369:0]          mpool.c:43   UCX  WARN  object 0x137204c0 was not returned to mpool ucp_requests


           ************************************************************
           *        Program running with 8 parallel MPI-processes     *
           *              working on a common directory               *
           ************************************************************

------------------------------------------------------------------------------
                                ORCA  MP2 
------------------------------------------------------------------------------

Freezing NCore=48 chemical core electrons

-------------
RI-MP2 ENERGY
-------------
Dimension of the basis                    ... 1008
Memory devoted to MP2                     ... 16000 MB   
Data format for buffers                   ... DOUBLE
Compression type for matrix containers    ... UNCOMPRESSED
Overall scaling of the MP2 energy         ...   1.000e+00
Calculating two index integrals           ... done (    0.051 sec)
Cholesky decomposition of V**-1           ... done (    0.640 sec)

-----------------
RI-TRANSFORMATION (AUX index driven)
-----------------

Dimension of the orbital-basis         ... 1008
Dimension of the aux-basis             ... 2456
Transformation of internal/external MOs...   24-  81 to   82-1007
Number Format for Storage              ... Double (8 Byte)
Integral mode                          ... Direct

First Phase: integral generation and transformation of MO indices
  Aux angular momentum 0               ... done (    0.601 sec)
  Aux angular momentum 1               ... done (    1.335 sec)
  Aux angular momentum 2               ... done (    1.913 sec)
  Aux angular momentum 3               ... done (    2.344 sec)
  Aux angular momentum 4               ... done (    2.227 sec)
  Aux angular momentum 5               ... done (    1.831 sec)
  Aux angular momentum 6               ... done (    0.633 sec)
Closing buffer VIA ( 0.98 GB; CompressionRatio= 1.00)
  Phase 1 completed in    11.164 sec
Second Phase: sorting and transformation of aux index

IA-Transformation
Memory available                       ... 15894 MB 
Max. # MO pairs treated in a batch     ... 8    
# of internal orbitals                 ... 58
# batches for internal orbitals        ... 1
Closing buffer IAV ( 0.98 GB; CompressionRatio= 1.00)
(ia|v) transformation done in     2.898 sec

  Phase 2 completed in     3.048 sec
RI-Integral transformation completed in    14.218 sec
Opening buffers                              ... done

Starting loop over batches of integrals:

Operator 0  - window                       ... ( 24- 81)x( 82-1007)
Operator 0  - Memory available             ... 16000 MB
Operator 0  - Memory needed per MO         ...  17.4 MB
Operator 0  - Number of orbitals per batch ... 8
Operator 0  - Number of batches            ... 1

OPERATOR  0   PASS   0:  MOs    24 ...   31 +   32 ...   39 +   40 ...   47 +   48 ...   55
                            +   56 ...   63 +   64 ...   71 +   72 ...   79 +   80 ...   81
  Reading integrals       ... ok
  Internal MO  26
  Internal MO  29
Time spent in pair loops =     4.735 sec
Deleting buffer (Ka|jb)[aa] ...done

-----------------------------------------------
 RI-MP2 CORRELATION ENERGY:     -3.499535424 Eh
-----------------------------------------------


-------
TIMINGS
-------

Total time                :   68.453 sec
Integral trafo            :   14.240 sec ( 20.8%)
I/O of integrals          :    0.094 sec (  0.1%)
K(i,j) Operators          :    4.257 sec (  6.2%)
T(i,j) pair energies      :    0.265 sec (  0.4%)
V-calculation             :    0.051 sec (  0.1%)
V**(-1/2)                 :    0.640 sec (  0.9%)
Gamma(ia|P)               :    0.000 sec (  0.0%)
Gamma-Trafo               :    0.000 sec (  0.0%)
D(virtual)                :    0.000 sec (  0.0%)
D(internal)               :    0.000 sec (  0.0%)
W(virtual)                :    0.000 sec (  0.0%)
W(internal)               :    0.000 sec (  0.0%)
L(virtual)                :    0.000 sec (  0.0%)
L(internal)               :    0.000 sec (  0.0%)
G(D)                      :    0.000 sec (  0.0%)
G(Z)                      :    0.000 sec (  0.0%)
Z-Vector Solution         :    0.000 sec (  0.0%)
3-Index Derivative        :    0.000 sec (  0.0%)
2-Index Derivative        :    0.000 sec (  0.0%)
Separable Gradient        :    0.000 sec (  0.0%)


---------------------------------------
MP2 TOTAL ENERGY:    -1780.590887503 Eh
---------------------------------------

Maximum memory used throughout the entire MP2-calculation: 314.8 MB

-------------------------   --------------------
FINAL SINGLE POINT ENERGY     -1780.590887503315
-------------------------   --------------------


                            ***************************************
                            *     ORCA property calculations      *
                            ***************************************


  WARNING: The energy has been calculated at the MP2 level but the densities
           used in the property calculations are still SCF densities
           MP2 response densities have not been calculated 
           use %mp2 Density relaxed end
           or  %mp2 Density unrelaxed end

                                    ---------------------
                                    Active property flags
                                    ---------------------
   (+) Dipole Moment


------------------------------------------------------------------------------
                       ORCA ELECTRIC PROPERTIES CALCULATION
------------------------------------------------------------------------------

Dipole Moment Calculation                       ... on
Quadrupole Moment Calculation                   ... off
Polarizability Calculation                      ... off
GBWName                                         ... 2it-0002_1_895.gbw
Electron density                                ... 2it-0002_1_895.scfp
The origin for moment calculation is the CENTER OF MASS  = ( 0.000009, -0.000006 -0.000006)

-------------
DIPOLE MOMENT
-------------
                                X             Y             Z
Electronic contribution:      0.00066      -0.00049      -0.00055
Nuclear contribution   :     -0.00060       0.00038       0.00038
                        -----------------------------------------
Total Dipole Moment    :      0.00007      -0.00011      -0.00018
                        -----------------------------------------
Magnitude (a.u.)       :      0.00022
Magnitude (Debye)      :      0.00056


--------------------
Rotational spectrum 
--------------------
 
Rotational constants in cm-1:     0.012212     0.006327     0.004362 
Rotational constants in MHz :   366.093666   189.666184   130.769631 

 Dipole components along the rotational axes: 
x,y,z [a.u.] :    -0.000175    -0.000127    -0.000037 
x,y,z [Debye]:    -0.000445    -0.000324    -0.000094 

 

Timings for individual modules:

Sum of individual times         ...     8248.431 sec (= 137.474 min)
GTO integral calculation        ...       16.618 sec (=   0.277 min)   0.2 %
SCF iterations                  ...     8162.344 sec (= 136.039 min)  99.0 %
MP2 module                      ...       69.469 sec (=   1.158 min)   0.8 %
                             ****ORCA TERMINATED NORMALLY****
TOTAL RUN TIME: 0 days 2 hours 17 minutes 32 seconds 92 msec
