# Supplementary material for: Iodine Clusters in the Atmosphere I: Computational Benchmark and Dimer Formation of Oxyacids and Oxides
Source: ACS Omega. 2024 Jul 9;9(29):31521–32. doi: 10.1021/acsomega.4c01235 (PMC11270685; doi:10.1021/acsomega.4c01235)
Supplement: Supplementary file 2 — ao4c01235_si_002.zip [file ao4c01235_si_002.zip › SI_zip/basis_extrapolation/quadruple/1am.log]

                                 *****************
                                 * O   R   C   A *
                                 *****************

                                            #,                                       
                                            ###                                      
                                            ####                                     
                                            #####                                    
                                            ######                                   
                                           ########,                                 
                                     ,,################,,,,,                         
                               ,,#################################,,                 
                          ,,##########################################,,             
                       ,#########################################, ''#####,          
                    ,#############################################,,   '####,        
                  ,##################################################,,,,####,       
                ,###########''''           ''''###############################       
              ,#####''   ,,,,##########,,,,          '''####'''          '####       
            ,##' ,,,,###########################,,,                        '##       
           ' ,,###''''                  '''############,,,                           
         ,,##''                                '''############,,,,        ,,,,,,###''
      ,#''                                            '''#######################'''  
     '                                                          ''''####''''         
             ,#######,   #######,   ,#######,      ##                                
            ,#'     '#,  ##    ##  ,#'     '#,    #''#        ######   ,####,        
            ##       ##  ##   ,#'  ##            #'  '#       #        #'  '#        
            ##       ##  #######   ##           ,######,      #####,   #    #        
            '#,     ,#'  ##    ##  '#,     ,#' ,#      #,         ##   #,  ,#        
             '#######'   ##     ##  '#######'  #'      '#     #####' # '####'        


                  #######################################################
                  #                        -***-                        #
                  #          Department of theory and spectroscopy      #
                  #    Directorship and core code : Frank Neese         #
                  #        Max Planck Institute fuer Kohlenforschung    #
                  #                Kaiser Wilhelm Platz 1               #
                  #                 D-45470 Muelheim/Ruhr               #
                  #                      Germany                        #
                  #                                                     #
                  #                  All rights reserved                #
                  #                        -***-                        #
                  #######################################################


                         Program Version 5.0.4 -  RELEASE  -


 With contributions from (in alphabetic order):
   Daniel Aravena         : Magnetic Suceptibility
   Michael Atanasov       : Ab Initio Ligand Field Theory (pilot matlab implementation)
   Alexander A. Auer      : GIAO ZORA, VPT2 properties, NMR spectrum
   Ute Becker             : Parallelization
   Giovanni Bistoni       : ED, misc. LED, open-shell LED, HFLD
   Martin Brehm           : Molecular dynamics
   Dmytro Bykov           : SCF Hessian
   Vijay G. Chilkuri      : MRCI spin determinant printing, contributions to CSF-ICE
   Dipayan Datta          : RHF DLPNO-CCSD density
   Achintya Kumar Dutta   : EOM-CC, STEOM-CC
   Dmitry Ganyushin       : Spin-Orbit,Spin-Spin,Magnetic field MRCI
   Miquel Garcia          : C-PCM and meta-GGA Hessian, CC/C-PCM, Gaussian charge scheme
   Yang Guo               : DLPNO-NEVPT2, F12-NEVPT2, CIM, IAO-localization
   Andreas Hansen         : Spin unrestricted coupled pair/coupled cluster methods
   Benjamin Helmich-Paris : MC-RPA, TRAH-SCF, COSX integrals
   Lee Huntington         : MR-EOM, pCC
   Robert Izsak           : Overlap fitted RIJCOSX, COSX-SCS-MP3, EOM
   Marcus Kettner         : VPT2
   Christian Kollmar      : KDIIS, OOCD, Brueckner-CCSD(T), CCSD density, CASPT2, CASPT2-K
   Simone Kossmann        : Meta GGA functionals, TD-DFT gradient, OOMP2, MP2 Hessian
   Martin Krupicka        : Initial AUTO-CI
   Lucas Lang             : DCDCAS
   Marvin Lechner         : AUTO-CI (C++ implementation), FIC-MRCC
   Dagmar Lenk            : GEPOL surface, SMD
   Dimitrios Liakos       : Extrapolation schemes; Compound Job, initial MDCI parallelization
   Dimitrios Manganas     : Further ROCIS development; embedding schemes
   Dimitrios Pantazis     : SARC Basis sets
   Anastasios Papadopoulos: AUTO-CI, single reference methods and gradients
   Taras Petrenko         : DFT Hessian,TD-DFT gradient, ASA, ECA, R-Raman, ABS, FL, XAS/XES, NRVS
   Peter Pinski           : DLPNO-MP2, DLPNO-MP2 Gradient
   Christoph Reimann      : Effective Core Potentials
   Marius Retegan         : Local ZFS, SOC
   Christoph Riplinger    : Optimizer, TS searches, QM/MM, DLPNO-CCSD(T), (RO)-DLPNO pert. Triples
   Tobias Risthaus        : Range-separated hybrids, TD-DFT gradient, RPA, STAB
   Michael Roemelt        : Original ROCIS implementation
   Masaaki Saitow         : Open-shell DLPNO-CCSD energy and density
   Barbara Sandhoefer     : DKH picture change effects
   Avijit Sen             : IP-ROCIS
   Kantharuban Sivalingam : CASSCF convergence, NEVPT2, FIC-MRCI
   Bernardo de Souza      : ESD, SOC TD-DFT
   Georgi Stoychev        : AutoAux, RI-MP2 NMR, DLPNO-MP2 response
   Willem Van den Heuvel  : Paramagnetic NMR
   Boris Wezisla          : Elementary symmetry handling
   Frank Wennmohs         : Technical directorship


 We gratefully acknowledge several colleagues who have allowed us to
 interface, adapt or use parts of their codes:
   Stefan Grimme, W. Hujo, H. Kruse, P. Pracht,  : VdW corrections, initial TS optimization,
                  C. Bannwarth, S. Ehlert          DFT functionals, gCP, sTDA/sTD-DF
   Ed Valeev, F. Pavosevic, A. Kumar             : LibInt (2-el integral package), F12 methods
   Garnet Chan, S. Sharma, J. Yang, R. Olivares  : DMRG
   Ulf Ekstrom                                   : XCFun DFT Library
   Mihaly Kallay                                 : mrcc  (arbitrary order and MRCC methods)
   Jiri Pittner, Ondrej Demel                    : Mk-CCSD
   Frank Weinhold                                : gennbo (NPA and NBO analysis)
   Christopher J. Cramer and Donald G. Truhlar   : smd solvation model
   Lars Goerigk                                  : TD-DFT with DH, B97 family of functionals
   V. Asgeirsson, H. Jonsson                     : NEB implementation
   FAccTs GmbH                                   : IRC, NEB, NEB-TS, DLPNO-Multilevel, CI-OPT
                                                   MM, QMMM, 2- and 3-layer-ONIOM, Crystal-QMMM,
                                                   LR-CPCM, SF, NACMEs, symmetry and pop. for TD-DFT,
                                                   nearIR, NL-DFT gradient (VV10), updates on ESD,
                                                   ML-optimized integration grids
   S Lehtola, MJT Oliveira, MAL Marques          : LibXC Library
   Liviu Ungur et al                             : ANISO software


 Your calculation uses the libint2 library for the computation of 2-el integrals
 For citations please refer to: http://libint.valeyev.net

 Your ORCA version has been built with support for libXC version: 5.1.0
 For citations please refer to: https://tddft.org/programs/libxc/

 This ORCA versions uses:
   CBLAS   interface :  Fast vector & matrix operations
   LAPACKE interface :  Fast linear algebra routines
   SCALAPACK package :  Parallel linear algebra routines
   Shared memory     :  Shared parallel matrices
   BLAS/LAPACK       :  OpenBLAS 0.3.15  USE64BITINT DYNAMIC_ARCH NO_AFFINITY SkylakeX SINGLE_THREADED
        Core in use  :  SkylakeX
   Copyright (c) 2011-2014, The OpenBLAS Project


================================================================================

----- Orbital basis set information -----
Your calculation utilizes the basis: aug-cc-pVQZ 
    H, B-Ne : Obtained from the ccRepo (grant-hill.group.shef.ac.uk/ccrepo) Feb. 2017
              R. A. Kendall, T. H. Dunning, Jr., R. J. Harrison, J. Chem. Phys. 96, 6796 (1992)
         He : Obtained from the ccRepo (grant-hill.group.shef.ac.uk/ccrepo) Feb. 2017
              D. E. Woon, T. H. Dunning, Jr., J. Chem. Phys. 100, 2975 (1994)
  Li-Be, Na : Obtained from the ccRepo (grant-hill.group.shef.ac.uk/ccrepo) Feb. 2017
              B. P. Prascher, D. E. Woon, K. A. Peterson, T. H. Dunning, Jr., A. K. Wilson, Theor. Chem. Acc. 128, 69 (2011)
         Mg : Obtained from the Peterson Research Group Website (tyr0.chem.wsu.edu/~kipeters) Feb. 2017
              B. P. Prascher, D. E. Woon, K. A. Peterson, T. H. Dunning, Jr., A. K. Wilson, Theor. Chem. Acc. 128, 69 (2011)
      Al-Ar : Obtained from the ccRepo (grant-hill.group.shef.ac.uk/ccrepo) Feb. 2017
              D. E. Woon, T. H. Dunning, Jr., J. Chem. Phys. 98, 1358 (1993)
      Sc-Zn : Obtained from the ccRepo (grant-hill.group.shef.ac.uk/ccrepo) Feb. 2017
              N. B. Balabanov, K. A. Peterson, J. Chem. Phys. 123, 064107 (2005)
              N. B. Balabanov, K. A. Peterson, J. Chem. Phys. 125, 074110 (2006)
      Ga-Kr : Obtained from the ccRepo (grant-hill.group.shef.ac.uk/ccrepo) Feb. 2017
              A. K. Wilson, D. E. Woon, K. A. Peterson, T. H. Dunning, Jr., J. Chem. Phys. 110, 7667 (1999)

The basis set includes element-specific modifications.

Your calculation utilizes the basis: aug-cc-pVQZ-PP 
       Ca, Sr, Ba, Ra : Obtained from the Peterson Research Group Website (tyr0.chem.wsu.edu/~kipeters) Feb. 2017
                        H. Li, H. Feng, W. Sun, Y. Zhang, Q. Fan, K. A. Peterson, Y. Xie, H. F. Schaefer III, Mol. Phys. 111, 2292 (2013)
  Cu-Zn, Ag-Cd, Au-Hg : Obtained from the ccRepo (grant-hill.group.shef.ac.uk/ccrepo) Feb. 2017
                        K. A. Peterson, C. Puzzarini, Theor. Chem. Acc. 114, 283 (2005)
  Ga-Kr, In-Xe, Tl-Rn : Obtained from the ccRepo (grant-hill.group.shef.ac.uk/ccrepo) Feb. 2017
                        K. A. Peterson, J. Chem. Phys. 119, 11099 (2003)
                        K. A. Peterson, D. Figgen, E. Goll, H. Stoll, M. Dolg, J. Chem. Phys. 119, 11113 (2003)
                 Y-Pd : Obtained from the ccRepo (grant-hill.group.shef.ac.uk/ccrepo) Feb. 2017
                        K. A. Peterson, D. Figgen, M. Dolg, H. Stoll, J. Chem. Phys. 126, 124101 (2007)
                Hf-Pt : Obtained from the ccRepo (grant-hill.group.shef.ac.uk/ccrepo) Feb. 2017
                        D. Figgen, K. A. Peterson, M. Dolg, H. Stoll, J. Chem. Phys. 130, 164108 (2009)

----- AuxC basis set information -----
Your calculation utilizes the auxiliary basis: aug-cc-pVQZ/C 
  H-He, B-F, Al-Ar, Ga-Kr : Obtained from the EMSL Basis Set Exchange (bse.pnl.gov) Feb. 2017
                            F. Weigend, A. Kohn, C. Hattig, J. Chem. Phys. 116, 3175 (2002)
                   Be, Mg : Obtained from the TURBOMOLE 7.0 basis set library
                            C. Haettig, Phys. Chem. Chem. Phys. 7, 59 (2005)
                       Ne : Obtained from the EMSL Basis Set Exchange (bse.pnl.gov) Feb. 2017
                            C. Haettig, Phys. Chem. Chem. Phys. 7, 59 (2005)
                            F. Weigend, A. Kohn, C. Hattig, J. Chem. Phys. 116, 3175 (2002)
                    Sc-Zn : Obtained from the EMSL Basis Set Exchange (bse.pnl.gov) Feb. 2017
                            D. H. Bross, J. G. Hill, H. J. Werner, K. A. Peterson, J. Chem. Phys. 139, 094302 (2013)

The basis set includes element-specific modifications.

Your calculation utilizes the auxiliary basis: aug-cc-pVQZ-PP/C 
  Obtained from the EMSL Basis Set Exchange (bse.pnl.gov) Feb. 2017
  Cu-Zn, Ag-Cd, Au-Hg : C. Haettig, unpublished
  Ga-Kr, In-Xe, Tl-Rn : C. Haettig, G. Schmitz, J. Kossmann, Phys. Chem. Chem. Phys. 14, 6549 (2012)
          Y-Tc, Rh-Pd : J. G. Hill, J. A. Platts, J. Chem. Theory Comput. 5, 500 (2009)
                   Ru : J. G. Hill, J. A. Platts, J. Chem. Phys. 129, 134101 (2008)
                Hf-Pt : J. G. Hill, J. Chem. Phys. 135, 044105 (2011)

----- AuxJK basis set information -----
Your calculation utilizes the auxiliary basis: aug-cc-pVQZ/JK 
  H, B-F, Al-Cl, Ga-Br : Obtained from the TURBOMOLE 7.0 basis set library

The basis set includes element-specific modifications.

Your calculation utilizes the auxiliary basis: def2/JK
   H-Ba, Hf-Rn: F. Weigend, J. Comput. Chem. 29, 167 (2008).

================================================================================
                                        WARNINGS
                       Please study these warnings very carefully!
================================================================================


WARNING: No MP2 level density has been requested!
         To caclulate MP2 level properties use
         %mp2 Density relaxed end
         or
         %mp2 Density unrelaxed end

WARNING: Post HF methods need fully converged wavefunctions
  ===> : Setting SCFConvForced true
         You can overwrite this default with %scf ConvForced false 


INFO   : the flag for use of the SHARK integral package has been found!

================================================================================
                                       INPUT FILE
================================================================================
NAME = 1am.inp
|  1> ! aug-cc-pVQZ/C aug-cc-pVQZ/JK aug-cc-pVQZ RI-MP2 TightSCF
|  2> %pal nprocs 8 end
|  3> %maxcore 16000
|  4> %basis
|  5> 	NewGTO I "aug-cc-pVQZ-PP" end
|  6> 	NewECP I "SK-MCDHF-RSC" end
|  7> 	NewAuxCGTO I "aug-cc-pVQZ-PP/C" end
|  8> 	NewAuxJKGTO I "def2/JK" end
|  9> end
| 10> * xyz 0 1
| 11> N       -0.00000008       0.00001655       0.10078859
| 12> H        0.00000016       0.94137443      -0.27229078
| 13> H       -0.81525896      -0.47069610      -0.27229738
| 14> H        0.81525888      -0.47069587      -0.27229742
| 15> *
| 16> 
| 17>                          ****END OF INPUT****
================================================================================

                       ****************************
                       * Single Point Calculation *
                       ****************************

---------------------------------
CARTESIAN COORDINATES (ANGSTROEM)
---------------------------------
  N     -0.000000    0.000017    0.100789
  H      0.000000    0.941374   -0.272291
  H     -0.815259   -0.470696   -0.272297
  H      0.815259   -0.470696   -0.272297

----------------------------
CARTESIAN COORDINATES (A.U.)
----------------------------
  NO LB      ZA    FRAG     MASS         X           Y           Z
   0 N     7.0000    0    14.007   -0.000000    0.000031    0.190463
   1 H     1.0000    0     1.008    0.000000    1.778940   -0.514555
   2 H     1.0000    0     1.008   -1.540616   -0.889487   -0.514567
   3 H     1.0000    0     1.008    1.540616   -0.889486   -0.514568

--------------------------------
INTERNAL COORDINATES (ANGSTROEM)
--------------------------------
 N      0   0   0     0.000000000000     0.00000000     0.00000000
 H      1   0   0     1.012592156081     0.00000000     0.00000000
 H      1   2   0     1.012625587915   107.24132614     0.00000000
 H      1   2   3     1.012625560146   107.24129019   114.91085677

---------------------------
INTERNAL COORDINATES (A.U.)
---------------------------
 N      0   0   0     0.000000000000     0.00000000     0.00000000
 H      1   0   0     1.913521860351     0.00000000     0.00000000
 H      1   2   0     1.913585037360   107.24132614     0.00000000
 H      1   2   3     1.913584984884   107.24129019   114.91085677

---------------------
BASIS SET INFORMATION
---------------------
There are 2 groups of distinct atoms

 Group   1 Type N   : 22s7p4d3f2g contracted to 6s5p4d3f2g pattern {991111/31111/1111/111/11}
 Group   2 Type H   : 7s4p3d2f contracted to 5s4p3d2f pattern {31111/1111/111/11}

Atom   0N    basis set group =>   1
Atom   1H    basis set group =>   2
Atom   2H    basis set group =>   2
Atom   3H    basis set group =>   2
---------------------------------
AUXILIARY/C BASIS SET INFORMATION
---------------------------------
There are 2 groups of distinct atoms

 Group   1 Type N   : 9s8p7d6f4g2h contracted to 9s8p7d6f4g2h pattern {111111111/11111111/1111111/111111/1111/11}
 Group   2 Type H   : 6s5p4d3f2g contracted to 6s5p4d3f2g pattern {111111/11111/1111/111/11}

Atom   0N    basis set group =>   1
Atom   1H    basis set group =>   2
Atom   2H    basis set group =>   2
Atom   3H    basis set group =>   2
----------------------------------
AUXILIARY/JK BASIS SET INFORMATION
----------------------------------
There are 2 groups of distinct atoms

 Group   1 Type N   : 10s7p5d3f2g1h contracted to 10s7p5d3f2g1h pattern {1111111111/1111111/11111/111/11/1}
 Group   2 Type H   : 4s3p3d2f1g contracted to 4s3p3d2f1g pattern {1111/111/111/11/1}

Atom   0N    basis set group =>   1
Atom   1H    basis set group =>   2
Atom   2H    basis set group =>   2
Atom   3H    basis set group =>   2


           ************************************************************
           *        Program running with 8 parallel MPI-processes     *
           *              working on a common directory               *
           ************************************************************
------------------------------------------------------------------------------
                           ORCA GTO INTEGRAL CALCULATION
------------------------------------------------------------------------------
------------------------------------------------------------------------------
                   ___                                                        
                  /   \      - P O W E R E D   B Y -                         
                 /     \                                                     
                 |  |  |   _    _      __       _____    __    __             
                 |  |  |  | |  | |    /  \     |  _  \  |  |  /  |          
                  \  \/   | |  | |   /    \    | | | |  |  | /  /          
                 / \  \   | |__| |  /  /\  \   | |_| |  |  |/  /          
                |  |  |   |  __  | /  /__\  \  |    /   |      \           
                |  |  |   | |  | | |   __   |  |    \   |  |\   \          
                \     /   | |  | | |  |  |  |  | |\  \  |  | \   \       
                 \___/    |_|  |_| |__|  |__|  |_| \__\ |__|  \__/        
                                                                              
                      - O R C A' S   B I G   F R I E N D -                    
                                      &                                       
                       - I N T E G R A L  F E E D E R -                       
                                                                              
 v1 FN, 2020, v2 2021                                                         
------------------------------------------------------------------------------


Reading SHARK input file 1am.SHARKINP.tmp ... ok
----------------------
SHARK INTEGRAL PACKAGE
----------------------

Number of atoms                             ...      4
Number of basis functions                   ...    225
Number of shells                            ...     69
Maximum angular momentum                    ...      4
Integral batch strategy                     ... SHARK/LIBINT Hybrid
RI-J (if used) integral strategy            ... SPLIT-RIJ (Revised 2003 algorithm where possible)
Printlevel                                  ...      1
Contraction scheme used                     ... PARTIAL GENERAL contraction
Coulomb Range Separation                    ... NOT USED
Exchange Range Separation                   ... NOT USED
Finite Nucleus Model                        ... NOT USED
Auxiliary Coulomb fitting basis             ... NOT available
Auxiliary J/K fitting basis                 ... AVAILABLE
   # of basis functions in Aux-JK           ...    259
   # of shells in Aux-JK                    ...     67
   Maximum angular momentum in Aux-JK       ...      5
Auxiliary Correlation fitting basis         ... AVAILABLE
   # of basis functions in Aux-C            ...    408
   # of shells in Aux-C                     ...     96
   Maximum angular momentum in Aux-C        ...      5
Auxiliary 'external' fitting basis          ... NOT available
Integral threshold                          ...     2.500000e-11
Primitive cut-off                           ...     2.500000e-12
Primitive pair pre-selection threshold      ...     2.500000e-12

Calculating pre-screening integrals         ... done (  0.0 sec) Dimension = 69
Calculating pre-screening integrals (ORCA)  ... done (  0.1 sec) Dimension = 62
Organizing shell pair data                  ... done (  0.1 sec)
Shell pair information
Total number of shell pairs                 ...      2415
Shell pairs after pre-screening             ...      2414
Total number of primitive shell pairs       ...      3015
Primitive shell pairs kept                  ...      2954
          la=0 lb=0:    406 shell pairs
          la=1 lb=0:    476 shell pairs
          la=1 lb=1:    153 shell pairs
          la=2 lb=0:    364 shell pairs
          la=2 lb=1:    221 shell pairs
          la=2 lb=2:     91 shell pairs
          la=3 lb=0:    252 shell pairs
          la=3 lb=1:    153 shell pairs
          la=3 lb=2:    117 shell pairs
          la=3 lb=3:     45 shell pairs
          la=4 lb=0:     55 shell pairs
          la=4 lb=1:     34 shell pairs
          la=4 lb=2:     26 shell pairs
          la=4 lb=3:     18 shell pairs
          la=4 lb=4:      3 shell pairs

Calculating one electron integrals          ... done (  0.0 sec)
Calculating RI/JK V-Matrix + Cholesky decomp... done (  0.0 sec)
Calculating RI/C V-Matrix + Cholesky decomp.... done (  0.0 sec)
Calculating Nuclear repulsion               ... done (  0.0 sec) ENN=     11.947923227497 Eh

SHARK setup successfully completed in   0.6 seconds

Maximum memory used throughout the entire GTOINT-calculation: 33.5 MB


           ************************************************************
           *        Program running with 8 parallel MPI-processes     *
           *              working on a common directory               *
           ************************************************************
-------------------------------------------------------------------------------
                                 ORCA SCF
-------------------------------------------------------------------------------

------------
SCF SETTINGS
------------
Hamiltonian:
 Ab initio Hamiltonian  Method          .... Hartree-Fock(GTOs)


General Settings:
 Integral files         IntName         .... 1am
 Hartree-Fock type      HFTyp           .... RHF
 Total Charge           Charge          ....    0
 Multiplicity           Mult            ....    1
 Number of Electrons    NEL             ....   10
 Basis Dimension        Dim             ....  218
 Nuclear Repulsion      ENuc            ....     11.9479232275 Eh

Convergence Acceleration:
 DIIS                   CNVDIIS         .... on
   Start iteration      DIISMaxIt       ....    12
   Startup error        DIISStart       ....  0.200000
   # of expansion vecs  DIISMaxEq       ....     5
   Bias factor          DIISBfac        ....   1.050
   Max. coefficient     DIISMaxC        ....  10.000
 Trust-Rad. Augm. Hess. CNVTRAH         .... auto
   Auto Start mean grad. ratio tolernc. ....  1.125000
   Auto Start start iteration           ....    20
   Auto Start num. interpolation iter.  ....    10
   Max. Number of Micro iterations      ....    16
   Max. Number of Macro iterations      .... Maxiter - #DIIS iter
   Number of Davidson start vectors     ....     2
   Converg. threshold I  (grad. norm)   ....   1.000e-05
   Converg. threshold II (energy diff.) ....   1.000e-08
   Grad. Scal. Fac. for Micro threshold ....   0.100
   Minimum threshold for Micro iter.    ....   0.010
   NR start threshold (gradient norm)   ....   0.001
   Initial trust radius                 ....   0.400
   Minimum AH scaling param. (alpha)    ....   1.000
   Maximum AH scaling param. (alpha)    .... 1000.000
   Orbital update algorithm             .... Taylor
   White noise on init. David. guess    .... on
   Maximum white noise                  ....   0.010
   Quad. conv. algorithm                .... NR
 SOSCF                  CNVSOSCF        .... on
   Start iteration      SOSCFMaxIt      ....   150
   Startup grad/error   SOSCFStart      ....  0.003300
 Level Shifting         CNVShift        .... on
   Level shift para.    LevelShift      ....    0.2500
   Turn off err/grad.   ShiftErr        ....    0.0010
 Zerner damping         CNVZerner       .... off
 Static damping         CNVDamp         .... on
   Fraction old density DampFac         ....    0.7000
   Max. Damping (<1)    DampMax         ....    0.9800
   Min. Damping (>=0)   DampMin         ....    0.0000
   Turn off err/grad.   DampErr         ....    0.1000
 Fernandez-Rico         CNVRico         .... off

SCF Procedure:
 Maximum # iterations   MaxIter         ....   125
 SCF integral mode      SCFMode         .... Direct
   Integral package                     .... SHARK and LIBINT hybrid scheme
 Reset frequency        DirectResetFreq ....    20
 Integral Threshold     Thresh          ....  2.500e-11 Eh
 Primitive CutOff       TCut            ....  2.500e-12 Eh

Convergence Tolerance:
 Convergence Check Mode ConvCheckMode   .... Total+1el-Energy
 Convergence forced     ConvForced      .... 1
 Energy Change          TolE            ....  1.000e-08 Eh
 1-El. energy change                    ....  1.000e-05 Eh
 Orbital Gradient       TolG            ....  1.000e-05
 Orbital Rotation angle TolX            ....  1.000e-05
 DIIS Error             TolErr          ....  5.000e-07


Diagonalization of the overlap matrix:
Smallest eigenvalue                        ... 5.273e-05
Time for diagonalization                   ...    0.006 sec
Threshold for overlap eigenvalues          ... 1.000e-08
Number of eigenvalues below threshold      ... 0
Time for construction of square roots      ...    0.003 sec
Total time needed                          ...    0.009 sec

Time for model grid setup =    0.010 sec

------------------------------
INITIAL GUESS: MODEL POTENTIAL
------------------------------
Loading Hartree-Fock densities                     ... done
Calculating cut-offs                               ... done
Initializing the effective Hamiltonian             ... done
Setting up the integral package (SHARK)            ... done
Starting the Coulomb interaction                   ... done (   0.2 sec)
Reading the grid                                   ... done
Mapping shells                                     ... done
Starting the XC term evaluation                    ... done (   0.0 sec)
Transforming the Hamiltonian                       ... done (   0.0 sec)
Diagonalizing the Hamiltonian                      ... done (   0.0 sec)
Back transforming the eigenvectors                 ... done (   0.0 sec)
Now organizing SCF variables                       ... done
                      ------------------
                      INITIAL GUESS DONE (   0.2 sec)
                      ------------------
--------------
SCF ITERATIONS
--------------
ITER       Energy         Delta-E        Max-DP      RMS-DP      [F,P]     Damp
               ***  Starting incremental Fock matrix formation  ***
  0    -56.0808812205   0.000000000000 0.02971416  0.00049842  0.4023132 0.7000
  1    -56.1370241425  -0.056142922006 0.02347677  0.00036233  0.2380802 0.7000
                               ***Turning on DIIS***
  2    -56.1673356656  -0.030311523023 0.01814237  0.00022829  0.1324232 0.7000
  3    -56.3602392076  -0.192903542065 0.04906482  0.00047835  0.0737436 0.0000
  4    -56.1866714147   0.173567792944 0.00510771  0.00006353  0.0153045 0.0000
                      *** Initiating the SOSCF procedure ***
                           *** Shutting down DIIS ***
                      *** Re-Reading the Fockian *** 
                      *** Removing any level shift *** 
ITER      Energy       Delta-E        Grad      Rot      Max-DP    RMS-DP
  5    -56.22041831  -0.0337468958  0.001035  0.001035  0.002245  0.000027
               *** Restarting incremental Fock matrix formation ***
  6    -56.22395387  -0.0035355640  0.000445  0.000787  0.000797  0.000013
  7    -56.22396057  -0.0000066953  0.000212  0.000706  0.000839  0.000011
  8    -56.22396208  -0.0000015069  0.000091  0.000047  0.000072  0.000001
  9    -56.22396216  -0.0000000808  0.000015  0.000024  0.000012  0.000000
 10    -56.22396216  -0.0000000057  0.000004  0.000008  0.000007  0.000000
                 **** Energy Check signals convergence ****
              ***Rediagonalizing the Fockian in SOSCF/NRSCF***

               *****************************************************
               *                     SUCCESS                       *
               *           SCF CONVERGED AFTER  11 CYCLES          *
               *****************************************************


----------------
TOTAL SCF ENERGY
----------------

Total Energy       :          -56.22396216 Eh           -1529.93179 eV

Components:
Nuclear Repulsion  :           11.94792323 Eh             325.11952 eV
Electronic Energy  :          -68.17188539 Eh           -1855.05131 eV
One Electron Energy:          -99.60781501 Eh           -2710.46644 eV
Two Electron Energy:           31.43592962 Eh             855.41513 eV

Virial components:
Potential Energy   :         -112.37172593 Eh           -3057.79012 eV
Kinetic Energy     :           56.14776377 Eh            1527.85833 eV
Virial Ratio       :            2.00135710


---------------
SCF CONVERGENCE
---------------

  Last Energy change         ...   -1.2855e-10  Tolerance :   1.0000e-08
  Last MAX-Density change    ...    2.7357e-06  Tolerance :   1.0000e-07
  Last RMS-Density change    ...    3.8545e-08  Tolerance :   5.0000e-09
  Last Orbital Gradient      ...    1.1462e-06  Tolerance :   1.0000e-05
  Last Orbital Rotation      ...    3.5761e-06  Tolerance :   1.0000e-05

             **** THE GBW FILE WAS UPDATED (1am.gbw) ****
             **** DENSITY 1am.scfp WAS UPDATED ****
             **** ENERGY FILE WAS UPDATED (1am.en.tmp) ****
             **** THE GBW FILE WAS UPDATED (1am.gbw) ****
             **** DENSITY 1am.scfp WAS UPDATED ****
----------------
ORBITAL ENERGIES
----------------

  NO   OCC          E(Eh)            E(eV) 
   0   2.0000     -15.539963      -422.8639 
   1   2.0000      -1.141068       -31.0500 
   2   2.0000      -0.629430       -17.1277 
   3   2.0000      -0.629413       -17.1272 
   4   2.0000      -0.428107       -11.6494 
   5   0.0000       0.026623         0.7245 
   6   0.0000       0.043740         1.1902 
   7   0.0000       0.043740         1.1902 
   8   0.0000       0.097820         2.6618 
   9   0.0000       0.132237         3.5984 
  10   0.0000       0.139393         3.7931 
  11   0.0000       0.139394         3.7931 
  12   0.0000       0.183855         5.0029 
  13   0.0000       0.183856         5.0030 
  14   0.0000       0.188700         5.1348 
  15   0.0000       0.188701         5.1348 
  16   0.0000       0.209934         5.7126 
  17   0.0000       0.283563         7.7161 
  18   0.0000       0.293211         7.9787 
  19   0.0000       0.297657         8.0997 
  20   0.0000       0.297658         8.0997 
  21   0.0000       0.354503         9.6465 
  22   0.0000       0.382611        10.4114 
  23   0.0000       0.382614        10.4115 
  24   0.0000       0.389556        10.6004 
  25   0.0000       0.389558        10.6004 
  26   0.0000       0.421759        11.4767 
  27   0.0000       0.474813        12.9203 
  28   0.0000       0.474815        12.9204 
  29   0.0000       0.559371        15.2213 
  30   0.0000       0.559374        15.2213 
  31   0.0000       0.560656        15.2562 
  32   0.0000       0.594111        16.1666 
  33   0.0000       0.683317        18.5940 
  34   0.0000       0.683319        18.5940 
  35   0.0000       0.699347        19.0302 
  36   0.0000       0.700745        19.0682 
  37   0.0000       0.717492        19.5239 
  38   0.0000       0.717493        19.5240 
  39   0.0000       0.750735        20.4285 
  40   0.0000       0.781107        21.2550 
  41   0.0000       0.781116        21.2553 
  42   0.0000       0.782446        21.2914 
  43   0.0000       0.829815        22.5804 
  44   0.0000       0.829819        22.5805 
  45   0.0000       0.850158        23.1340 
  46   0.0000       0.857608        23.3367 
  47   0.0000       0.857611        23.3368 
  48   0.0000       0.872210        23.7341 
  49   0.0000       0.872216        23.7342 
  50   0.0000       0.978106        26.6156 
  51   0.0000       1.016906        27.6714 
  52   0.0000       1.016915        27.6717 
  53   0.0000       1.133938        30.8560 
  54   0.0000       1.224209        33.3124 
  55   0.0000       1.224210        33.3125 
  56   0.0000       1.355000        36.8714 
  57   0.0000       1.355002        36.8715 
  58   0.0000       1.356244        36.9053 
  59   0.0000       1.373187        37.3663 
  60   0.0000       1.374892        37.4127 
  61   0.0000       1.449838        39.4521 
  62   0.0000       1.449842        39.4522 
  63   0.0000       1.519718        41.3536 
  64   0.0000       1.538091        41.8536 
  65   0.0000       1.538110        41.8541 
  66   0.0000       1.576682        42.9037 
  67   0.0000       1.601582        43.5813 
  68   0.0000       1.659623        45.1606 
  69   0.0000       1.659626        45.1607 
  70   0.0000       1.696988        46.1774 
  71   0.0000       1.696993        46.1775 
  72   0.0000       1.732904        47.1547 
  73   0.0000       1.749729        47.6125 
  74   0.0000       1.749734        47.6127 
  75   0.0000       1.815011        49.3890 
  76   0.0000       1.827521        49.7294 
  77   0.0000       1.827521        49.7294 
  78   0.0000       1.849136        50.3176 
  79   0.0000       1.895872        51.5893 
  80   0.0000       1.895881        51.5896 
  81   0.0000       1.988311        54.1047 
  82   0.0000       1.988317        54.1049 
  83   0.0000       2.019118        54.9430 
  84   0.0000       2.019124        54.9432 
  85   0.0000       2.032524        55.3078 
  86   0.0000       2.057457        55.9862 
  87   0.0000       2.097736        57.0823 
  88   0.0000       2.114310        57.5333 
  89   0.0000       2.114311        57.5333 
  90   0.0000       2.204671        59.9922 
  91   0.0000       2.275129        61.9094 
  92   0.0000       2.275137        61.9096 
  93   0.0000       2.283930        62.1489 
  94   0.0000       2.417530        65.7843 
  95   0.0000       2.417531        65.7844 
  96   0.0000       2.773586        75.4731 
  97   0.0000       2.886448        78.5443 
  98   0.0000       2.886456        78.5444 
  99   0.0000       2.928748        79.6953 
 100   0.0000       2.936965        79.9189 
 101   0.0000       2.936977        79.9192 
 102   0.0000       2.937994        79.9469 
 103   0.0000       2.998610        81.5963 
 104   0.0000       2.998623        81.5967 
 105   0.0000       3.041030        82.7506 
 106   0.0000       3.041033        82.7507 
 107   0.0000       3.065150        83.4070 
 108   0.0000       3.115314        84.7720 
 109   0.0000       3.139671        85.4348 
 110   0.0000       3.188943        86.7756 
 111   0.0000       3.188948        86.7757 
 112   0.0000       3.269228        88.9602 
 113   0.0000       3.269241        88.9606 
 114   0.0000       3.408698        92.7554 
 115   0.0000       3.408703        92.7555 
 116   0.0000       3.464640        94.2776 
 117   0.0000       3.537819        96.2690 
 118   0.0000       3.537824        96.2691 
 119   0.0000       3.613137        98.3185 
 120   0.0000       3.703185       100.7688 
 121   0.0000       3.895329       105.9973 
 122   0.0000       3.915050       106.5339 
 123   0.0000       3.915053       106.5340 
 124   0.0000       4.144259       112.7710 
 125   0.0000       4.144279       112.7716 
 126   0.0000       4.154143       113.0400 
 127   0.0000       4.179944       113.7421 
 128   0.0000       4.179982       113.7431 
 129   0.0000       4.221232       114.8656 
 130   0.0000       4.222084       114.8887 
 131   0.0000       4.306687       117.1909 
 132   0.0000       4.386015       119.3495 
 133   0.0000       4.386022       119.3497 
 134   0.0000       4.718610       128.3999 
 135   0.0000       4.718611       128.3999 
 136   0.0000       4.960421       134.9799 
 137   0.0000       4.960434       134.9803 
 138   0.0000       5.071492       138.0023 
 139   0.0000       5.182617       141.0262 
 140   0.0000       5.182649       141.0271 
 141   0.0000       5.344575       145.4333 
 142   0.0000       5.344595       145.4338 
 143   0.0000       5.467131       148.7682 
 144   0.0000       5.644275       153.5885 
 145   0.0000       6.828621       185.8162 
 146   0.0000       6.828624       185.8163 
 147   0.0000       6.888577       187.4477 
 148   0.0000       6.932044       188.6305 
 149   0.0000       6.932050       188.6307 
 150   0.0000       7.020081       191.0261 
 151   0.0000       7.374550       200.6717 
 152   0.0000       7.412713       201.7102 
 153   0.0000       7.412737       201.7108 
 154   0.0000       7.427451       202.1112 
 155   0.0000       7.427461       202.1115 
 156   0.0000       7.592782       206.6101 
 157   0.0000       7.677643       208.9193 
 158   0.0000       7.708876       209.7692 
 159   0.0000       7.708921       209.7704 
 160   0.0000       7.865505       214.0313 
 161   0.0000       7.865517       214.0316 
 162   0.0000       7.957351       216.5305 
 163   0.0000       7.957366       216.5309 
 164   0.0000       7.961126       216.6333 
 165   0.0000       8.214201       223.5198 
 166   0.0000       8.322293       226.4611 
 167   0.0000       8.322344       226.4625 
 168   0.0000       8.343944       227.0503 
 169   0.0000       8.522764       231.9162 
 170   0.0000       8.581843       233.5238 
 171   0.0000       8.581859       233.5242 
 172   0.0000       8.669796       235.9172 
 173   0.0000       8.669826       235.9180 
 174   0.0000       8.873057       241.4482 
 175   0.0000       8.885568       241.7886 
 176   0.0000       8.885575       241.7888 
 177   0.0000       8.940539       243.2844 
 178   0.0000       8.980630       244.3754 
 179   0.0000       8.982197       244.4180 
 180   0.0000       8.982210       244.4184 
 181   0.0000       9.010300       245.1827 
 182   0.0000       9.204879       250.4775 
 183   0.0000       9.296292       252.9650 
 184   0.0000       9.296334       252.9661 
 185   0.0000       9.428553       256.5640 
 186   0.0000       9.428589       256.5650 
 187   0.0000       9.502049       258.5639 
 188   0.0000       9.502123       258.5659 
 189   0.0000       9.548627       259.8314 
 190   0.0000       9.761121       265.6136 
 191   0.0000       9.794326       266.5172 
 192   0.0000       9.921921       269.9892 
 193   0.0000       9.921971       269.9905 
 194   0.0000      10.103154       274.9208 
 195   0.0000      10.103188       274.9217 
 196   0.0000      10.126808       275.5645 
 197   0.0000      10.284196       279.8472 
 198   0.0000      10.284259       279.8489 
 199   0.0000      10.546560       286.9865 
 200   0.0000      10.546584       286.9871 
 201   0.0000      10.796864       293.7976 
 202   0.0000      10.865163       295.6561 
 203   0.0000      10.988746       299.0190 
 204   0.0000      10.988777       299.0198 
 205   0.0000      11.718955       318.8890 
 206   0.0000      12.194103       331.8184 
 207   0.0000      12.194206       331.8212 
 208   0.0000      12.252433       333.4057 
 209   0.0000      12.346822       335.9741 
 210   0.0000      12.347009       335.9792 
 211   0.0000      13.053397       355.2010 
 212   0.0000      13.109203       356.7195 
 213   0.0000      13.109310       356.7225 
 214   0.0000      14.708886       400.2491 
 215   0.0000      15.034972       409.1224 
 216   0.0000      15.035160       409.1275 
 217   0.0000      36.598128       995.8857 

                    ********************************
                    * MULLIKEN POPULATION ANALYSIS *
                    ********************************

-----------------------
MULLIKEN ATOMIC CHARGES
-----------------------
   0 N :   -0.735957
   1 H :    0.245312
   2 H :    0.245322
   3 H :    0.245322
Sum of atomic charges:    0.0000000

--------------------------------
MULLIKEN REDUCED ORBITAL CHARGES
--------------------------------
  0 N s       :     3.666185  s :     3.666185
      pz      :     1.640792  p :     4.002098
      px      :     1.180656
      py      :     1.180649
      dz2     :     0.002252  d :     0.061449
      dxz     :     0.015332
      dyz     :     0.015332
      dx2y2   :     0.014265
      dxy     :     0.014267
      f0      :     0.001448  f :     0.005514
      f+1     :     0.000137
      f-1     :     0.000137
      f+2     :     0.001031
      f-2     :     0.001032
      f+3     :     0.000000
      f-3     :     0.001729
      g0      :     0.000041  g :     0.000711
      g+1     :     0.000105
      g-1     :     0.000105
      g+2     :     0.000005
      g-2     :     0.000005
      g+3     :     0.000000
      g-3     :     0.000216
      g+4     :     0.000118
      g-4     :     0.000118
  1 H s       :     0.655421  s :     0.655421
      pz      :     0.040650  p :     0.087886
      px      :     0.022116
      py      :     0.025119
      dz2     :     0.001813  d :     0.011947
      dxz     :     0.000205
      dyz     :     0.004289
      dx2y2   :     0.001315
      dxy     :     0.004326
      f0      :    -0.000092  f :    -0.000567
      f+1     :     0.000025
      f-1     :    -0.000121
      f+2     :    -0.000158
      f-2     :     0.000093
      f+3     :    -0.000155
      f-3     :    -0.000159
  2 H s       :     0.655418  s :     0.655418
      pz      :     0.040647  p :     0.087880
      px      :     0.024368
      py      :     0.022865
      dz2     :     0.001812  d :     0.011946
      dxz     :     0.003268
      dyz     :     0.001226
      dx2y2   :     0.003573
      dxy     :     0.002068
      f0      :    -0.000092  f :    -0.000567
      f+1     :    -0.000084
      f-1     :    -0.000012
      f+2     :     0.000030
      f-2     :    -0.000096
      f+3     :    -0.000155
      f-3     :    -0.000159
  3 H s       :     0.655418  s :     0.655418
      pz      :     0.040647  p :     0.087880
      px      :     0.024368
      py      :     0.022865
      dz2     :     0.001812  d :     0.011946
      dxz     :     0.003268
      dyz     :     0.001226
      dx2y2   :     0.003573
      dxy     :     0.002068
      f0      :    -0.000092  f :    -0.000567
      f+1     :    -0.000084
      f-1     :    -0.000012
      f+2     :     0.000030
      f-2     :    -0.000096
      f+3     :    -0.000155
      f-3     :    -0.000159


                     *******************************
                     * LOEWDIN POPULATION ANALYSIS *
                     *******************************

----------------------
LOEWDIN ATOMIC CHARGES
----------------------
   0 N :    1.628521
   1 H :   -0.542874
   2 H :   -0.542823
   3 H :   -0.542823

-------------------------------
LOEWDIN REDUCED ORBITAL CHARGES
-------------------------------
  0 N s       :     2.610339  s :     2.610339
      pz      :     0.964321  p :     2.595720
      px      :     0.815693
      py      :     0.815706
      dz2     :     0.007519  d :     0.129563
      dxz     :     0.021422
      dyz     :     0.021424
      dx2y2   :     0.039598
      dxy     :     0.039601
      f0      :     0.003223  f :     0.028507
      f+1     :     0.001595
      f-1     :     0.001595
      f+2     :     0.007357
      f-2     :     0.007358
      f+3     :     0.000000
      f-3     :     0.007378
      g0      :     0.000229  g :     0.007350
      g+1     :     0.001233
      g-1     :     0.001233
      g+2     :     0.000014
      g-2     :     0.000014
      g+3     :     0.000000
      g-3     :     0.001799
      g+4     :     0.001415
      g-4     :     0.001415
  1 H s       :     0.583820  s :     0.583820
      pz      :     0.172455  p :     0.463399
      px      :     0.103845
      py      :     0.187099
      dz2     :     0.055644  d :     0.342946
      dxz     :     0.005518
      dyz     :     0.102103
      dx2y2   :     0.057315
      dxy     :     0.122366
      f0      :     0.008520  f :     0.152709
      f+1     :     0.003449
      f-1     :     0.042916
      f+2     :     0.022661
      f-2     :     0.007537
      f+3     :     0.055516
      f-3     :     0.012111
  2 H s       :     0.583808  s :     0.583808
      pz      :     0.172442  p :     0.463371
      px      :     0.166279
      py      :     0.124649
      dz2     :     0.055641  d :     0.342936
      dxz     :     0.077953
      dyz     :     0.029666
      dx2y2   :     0.106101
      dxy     :     0.073575
      f0      :     0.008520  f :     0.152708
      f+1     :     0.033048
      f-1     :     0.013316
      f+2     :     0.011317
      f-2     :     0.018880
      f+3     :     0.055516
      f-3     :     0.012111
  3 H s       :     0.583808  s :     0.583808
      pz      :     0.172442  p :     0.463371
      px      :     0.166279
      py      :     0.124649
      dz2     :     0.055641  d :     0.342936
      dxz     :     0.077953
      dyz     :     0.029666
      dx2y2   :     0.106101
      dxy     :     0.073575
      f0      :     0.008520  f :     0.152708
      f+1     :     0.033048
      f-1     :     0.013316
      f+2     :     0.011317
      f-2     :     0.018880
      f+3     :     0.055516
      f-3     :     0.012111


                      *****************************
                      * MAYER POPULATION ANALYSIS *
                      *****************************

  NA   - Mulliken gross atomic population
  ZA   - Total nuclear charge
  QA   - Mulliken gross atomic charge
  VA   - Mayer's total valence
  BVA  - Mayer's bonded valence
  FA   - Mayer's free valence

  ATOM       NA         ZA         QA         VA         BVA        FA
  0 N      7.7360     7.0000    -0.7360     2.8879     2.8879     0.0000
  1 H      0.7547     1.0000     0.2453     1.0213     1.0213     0.0000
  2 H      0.7547     1.0000     0.2453     1.0213     1.0213     0.0000
  3 H      0.7547     1.0000     0.2453     1.0213     1.0213     0.0000

  Mayer bond orders larger than 0.100000
B(  0-N ,  1-H ) :   0.9626 B(  0-N ,  2-H ) :   0.9626 B(  0-N ,  3-H ) :   0.9626 


-------
TIMINGS
-------

Total SCF time: 0 days 0 hours 0 min 17 sec 

Total time                  ....      17.361 sec
Sum of individual times     ....      17.080 sec  ( 98.4%)

Fock matrix formation       ....      16.746 sec  ( 96.5%)
Diagonalization             ....       0.054 sec  (  0.3%)
Density matrix formation    ....       0.003 sec  (  0.0%)
Population analysis         ....       0.007 sec  (  0.0%)
Initial guess               ....       0.190 sec  (  1.1%)
Orbital Transformation      ....       0.000 sec  (  0.0%)
Orbital Orthonormalization  ....       0.000 sec  (  0.0%)
DIIS solution               ....       0.029 sec  (  0.2%)
SOSCF solution              ....       0.043 sec  (  0.2%)

Maximum memory used throughout the entire SCF-calculation: 233.9 MB


           ************************************************************
           *        Program running with 8 parallel MPI-processes     *
           *              working on a common directory               *
           ************************************************************

------------------------------------------------------------------------------
                                ORCA  MP2 
------------------------------------------------------------------------------

Freezing NCore=2 chemical core electrons

-------------
RI-MP2 ENERGY
-------------
Dimension of the basis                    ...  218
Memory devoted to MP2                     ... 16000 MB   
Data format for buffers                   ... DOUBLE
Compression type for matrix containers    ... UNCOMPRESSED
Overall scaling of the MP2 energy         ...   1.000e+00
Calculating two index integrals           ... done (    0.001 sec)
Cholesky decomposition of V**-1           ... done (    0.011 sec)

-----------------
RI-TRANSFORMATION (AUX index driven)
-----------------

Dimension of the orbital-basis         ... 218
Dimension of the aux-basis             ... 408
Transformation of internal/external MOs...    1-   4 to    5- 217
Number Format for Storage              ... Double (8 Byte)
Integral mode                          ... Direct

First Phase: integral generation and transformation of MO indices
  Aux angular momentum 0               ... done (    0.009 sec)
  Aux angular momentum 1               ... done (    0.005 sec)
  Aux angular momentum 2               ... done (    0.009 sec)
  Aux angular momentum 3               ... done (    0.009 sec)
  Aux angular momentum 4               ... done (    0.012 sec)
  Aux angular momentum 5               ... done (    0.010 sec)
Closing buffer VIA ( 0.00 GB; CompressionRatio= 1.00)
  Phase 1 completed in     0.145 sec
Second Phase: sorting and transformation of aux index

IA-Transformation
Memory available                       ... 15958 MB 
Max. # MO pairs treated in a batch     ... 1    
# of internal orbitals                 ... 4
# batches for internal orbitals        ... 1
Closing buffer IAV ( 0.00 GB; CompressionRatio= 1.00)
(ia|v) transformation done in     0.003 sec

  Phase 2 completed in     0.004 sec
RI-Integral transformation completed in     0.149 sec
Opening buffers                              ... done

Starting loop over batches of integrals:

Operator 0  - window                       ... (  1-  4)x(  5-217)
Operator 0  - Memory available             ... 16000 MB
Operator 0  - Memory needed per MO         ...   0.7 MB
Operator 0  - Number of orbitals per batch ... 1
Operator 0  - Number of batches            ... 1

OPERATOR  0   PASS   0:  MOs     1 ...    1 +    2 ...    2 +    3 ...    3 +    4 ...    4
  Reading integrals       ... ok
Time spent in pair loops =     0.004 sec
Deleting buffer (Ka|jb)[aa] ...done

-----------------------------------------------
 RI-MP2 CORRELATION ENERGY:     -0.253767526 Eh
-----------------------------------------------


-------
TIMINGS
-------

Total time                :    0.176 sec
Integral trafo            :    0.156 sec ( 88.9%)
I/O of integrals          :    0.000 sec (  0.1%)
K(i,j) Operators          :    0.001 sec (  0.5%)
T(i,j) pair energies      :    0.000 sec (  0.1%)
V-calculation             :    0.001 sec (  0.5%)
V**(-1/2)                 :    0.011 sec (  6.0%)
Gamma(ia|P)               :    0.000 sec (  0.0%)
Gamma-Trafo               :    0.000 sec (  0.0%)
D(virtual)                :    0.000 sec (  0.0%)
D(internal)               :    0.000 sec (  0.0%)
W(virtual)                :    0.000 sec (  0.0%)
W(internal)               :    0.000 sec (  0.0%)
L(virtual)                :    0.000 sec (  0.0%)
L(internal)               :    0.000 sec (  0.0%)
G(D)                      :    0.000 sec (  0.0%)
G(Z)                      :    0.000 sec (  0.0%)
Z-Vector Solution         :    0.000 sec (  0.0%)
3-Index Derivative        :    0.000 sec (  0.0%)
2-Index Derivative        :    0.000 sec (  0.0%)
Separable Gradient        :    0.000 sec (  0.0%)


---------------------------------------
MP2 TOTAL ENERGY:      -56.477729689 Eh
---------------------------------------

Maximum memory used throughout the entire MP2-calculation: 86.6 MB

-------------------------   --------------------
FINAL SINGLE POINT ENERGY       -56.477729689470
-------------------------   --------------------


                            ***************************************
                            *     ORCA property calculations      *
                            ***************************************


  WARNING: The energy has been calculated at the MP2 level but the densities
           used in the property calculations are still SCF densities
           MP2 response densities have not been calculated 
           use %mp2 Density relaxed end
           or  %mp2 Density unrelaxed end

                                    ---------------------
                                    Active property flags
                                    ---------------------
   (+) Dipole Moment


------------------------------------------------------------------------------
                       ORCA ELECTRIC PROPERTIES CALCULATION
------------------------------------------------------------------------------

Dipole Moment Calculation                       ... on
Quadrupole Moment Calculation                   ... off
Polarizability Calculation                      ... off
GBWName                                         ... 1am.gbw
Electron density                                ... 1am.scfp
The origin for moment calculation is the CENTER OF MASS  = (-0.000000,  0.000024  0.065279)

-------------
DIPOLE MOMENT
-------------
                                X             Y             Z
Electronic contribution:     -0.00000       0.00004       0.23838
Nuclear contribution   :      0.00000      -0.00005      -0.86324
                        -----------------------------------------
Total Dipole Moment    :      0.00000      -0.00001      -0.62487
                        -----------------------------------------
Magnitude (a.u.)       :      0.62487
Magnitude (Debye)      :      1.58829


--------------------
Rotational spectrum 
--------------------
 
Rotational constants in cm-1:     9.997972     9.997964     6.290499 
Rotational constants in MHz : 299731.651508 299731.423523 188584.412999 

 Dipole components along the rotational axes: 
x,y,z [a.u.] :     0.000030     0.000010    -0.624868 
x,y,z [Debye]:     0.000075     0.000025    -1.588287 

 

Timings for individual modules:

Sum of individual times         ...       19.342 sec (=   0.322 min)
GTO integral calculation        ...        1.036 sec (=   0.017 min)   5.4 %
SCF iterations                  ...       17.709 sec (=   0.295 min)  91.6 %
MP2 module                      ...        0.597 sec (=   0.010 min)   3.1 %
                             ****ORCA TERMINATED NORMALLY****
TOTAL RUN TIME: 0 days 0 hours 0 minutes 19 seconds 918 msec
