# Supplementary material for: Iodine Clusters in the Atmosphere I: Computational Benchmark and Dimer Formation of Oxyacids and Oxides
Source: ACS Omega. 2024 Jul 9;9(29):31521–32. doi: 10.1021/acsomega.4c01235 (PMC11270685; doi:10.1021/acsomega.4c01235)
Supplement: Supplementary file 2 — ao4c01235_si_002.zip [file ao4c01235_si_002.zip › SI_zip/basis_extrapolation/quadruple/1ip1am-001010000_1_836.log]

                                 *****************
                                 * O   R   C   A *
                                 *****************

                                            #,                                       
                                            ###                                      
                                            ####                                     
                                            #####                                    
                                            ######                                   
                                           ########,                                 
                                     ,,################,,,,,                         
                               ,,#################################,,                 
                          ,,##########################################,,             
                       ,#########################################, ''#####,          
                    ,#############################################,,   '####,        
                  ,##################################################,,,,####,       
                ,###########''''           ''''###############################       
              ,#####''   ,,,,##########,,,,          '''####'''          '####       
            ,##' ,,,,###########################,,,                        '##       
           ' ,,###''''                  '''############,,,                           
         ,,##''                                '''############,,,,        ,,,,,,###''
      ,#''                                            '''#######################'''  
     '                                                          ''''####''''         
             ,#######,   #######,   ,#######,      ##                                
            ,#'     '#,  ##    ##  ,#'     '#,    #''#        ######   ,####,        
            ##       ##  ##   ,#'  ##            #'  '#       #        #'  '#        
            ##       ##  #######   ##           ,######,      #####,   #    #        
            '#,     ,#'  ##    ##  '#,     ,#' ,#      #,         ##   #,  ,#        
             '#######'   ##     ##  '#######'  #'      '#     #####' # '####'        


                  #######################################################
                  #                        -***-                        #
                  #          Department of theory and spectroscopy      #
                  #    Directorship and core code : Frank Neese         #
                  #        Max Planck Institute fuer Kohlenforschung    #
                  #                Kaiser Wilhelm Platz 1               #
                  #                 D-45470 Muelheim/Ruhr               #
                  #                      Germany                        #
                  #                                                     #
                  #                  All rights reserved                #
                  #                        -***-                        #
                  #######################################################


                         Program Version 5.0.4 -  RELEASE  -


 With contributions from (in alphabetic order):
   Daniel Aravena         : Magnetic Suceptibility
   Michael Atanasov       : Ab Initio Ligand Field Theory (pilot matlab implementation)
   Alexander A. Auer      : GIAO ZORA, VPT2 properties, NMR spectrum
   Ute Becker             : Parallelization
   Giovanni Bistoni       : ED, misc. LED, open-shell LED, HFLD
   Martin Brehm           : Molecular dynamics
   Dmytro Bykov           : SCF Hessian
   Vijay G. Chilkuri      : MRCI spin determinant printing, contributions to CSF-ICE
   Dipayan Datta          : RHF DLPNO-CCSD density
   Achintya Kumar Dutta   : EOM-CC, STEOM-CC
   Dmitry Ganyushin       : Spin-Orbit,Spin-Spin,Magnetic field MRCI
   Miquel Garcia          : C-PCM and meta-GGA Hessian, CC/C-PCM, Gaussian charge scheme
   Yang Guo               : DLPNO-NEVPT2, F12-NEVPT2, CIM, IAO-localization
   Andreas Hansen         : Spin unrestricted coupled pair/coupled cluster methods
   Benjamin Helmich-Paris : MC-RPA, TRAH-SCF, COSX integrals
   Lee Huntington         : MR-EOM, pCC
   Robert Izsak           : Overlap fitted RIJCOSX, COSX-SCS-MP3, EOM
   Marcus Kettner         : VPT2
   Christian Kollmar      : KDIIS, OOCD, Brueckner-CCSD(T), CCSD density, CASPT2, CASPT2-K
   Simone Kossmann        : Meta GGA functionals, TD-DFT gradient, OOMP2, MP2 Hessian
   Martin Krupicka        : Initial AUTO-CI
   Lucas Lang             : DCDCAS
   Marvin Lechner         : AUTO-CI (C++ implementation), FIC-MRCC
   Dagmar Lenk            : GEPOL surface, SMD
   Dimitrios Liakos       : Extrapolation schemes; Compound Job, initial MDCI parallelization
   Dimitrios Manganas     : Further ROCIS development; embedding schemes
   Dimitrios Pantazis     : SARC Basis sets
   Anastasios Papadopoulos: AUTO-CI, single reference methods and gradients
   Taras Petrenko         : DFT Hessian,TD-DFT gradient, ASA, ECA, R-Raman, ABS, FL, XAS/XES, NRVS
   Peter Pinski           : DLPNO-MP2, DLPNO-MP2 Gradient
   Christoph Reimann      : Effective Core Potentials
   Marius Retegan         : Local ZFS, SOC
   Christoph Riplinger    : Optimizer, TS searches, QM/MM, DLPNO-CCSD(T), (RO)-DLPNO pert. Triples
   Tobias Risthaus        : Range-separated hybrids, TD-DFT gradient, RPA, STAB
   Michael Roemelt        : Original ROCIS implementation
   Masaaki Saitow         : Open-shell DLPNO-CCSD energy and density
   Barbara Sandhoefer     : DKH picture change effects
   Avijit Sen             : IP-ROCIS
   Kantharuban Sivalingam : CASSCF convergence, NEVPT2, FIC-MRCI
   Bernardo de Souza      : ESD, SOC TD-DFT
   Georgi Stoychev        : AutoAux, RI-MP2 NMR, DLPNO-MP2 response
   Willem Van den Heuvel  : Paramagnetic NMR
   Boris Wezisla          : Elementary symmetry handling
   Frank Wennmohs         : Technical directorship


 We gratefully acknowledge several colleagues who have allowed us to
 interface, adapt or use parts of their codes:
   Stefan Grimme, W. Hujo, H. Kruse, P. Pracht,  : VdW corrections, initial TS optimization,
                  C. Bannwarth, S. Ehlert          DFT functionals, gCP, sTDA/sTD-DF
   Ed Valeev, F. Pavosevic, A. Kumar             : LibInt (2-el integral package), F12 methods
   Garnet Chan, S. Sharma, J. Yang, R. Olivares  : DMRG
   Ulf Ekstrom                                   : XCFun DFT Library
   Mihaly Kallay                                 : mrcc  (arbitrary order and MRCC methods)
   Jiri Pittner, Ondrej Demel                    : Mk-CCSD
   Frank Weinhold                                : gennbo (NPA and NBO analysis)
   Christopher J. Cramer and Donald G. Truhlar   : smd solvation model
   Lars Goerigk                                  : TD-DFT with DH, B97 family of functionals
   V. Asgeirsson, H. Jonsson                     : NEB implementation
   FAccTs GmbH                                   : IRC, NEB, NEB-TS, DLPNO-Multilevel, CI-OPT
                                                   MM, QMMM, 2- and 3-layer-ONIOM, Crystal-QMMM,
                                                   LR-CPCM, SF, NACMEs, symmetry and pop. for TD-DFT,
                                                   nearIR, NL-DFT gradient (VV10), updates on ESD,
                                                   ML-optimized integration grids
   S Lehtola, MJT Oliveira, MAL Marques          : LibXC Library
   Liviu Ungur et al                             : ANISO software


 Your calculation uses the libint2 library for the computation of 2-el integrals
 For citations please refer to: http://libint.valeyev.net

 Your ORCA version has been built with support for libXC version: 5.1.0
 For citations please refer to: https://tddft.org/programs/libxc/

 This ORCA versions uses:
   CBLAS   interface :  Fast vector & matrix operations
   LAPACKE interface :  Fast linear algebra routines
   SCALAPACK package :  Parallel linear algebra routines
   Shared memory     :  Shared parallel matrices
   BLAS/LAPACK       :  OpenBLAS 0.3.15  USE64BITINT DYNAMIC_ARCH NO_AFFINITY SkylakeX SINGLE_THREADED
        Core in use  :  SkylakeX
   Copyright (c) 2011-2014, The OpenBLAS Project


================================================================================

cite the ECPs for I  [SK MCDHF RSC] as follows:
O: B. Metz and H. Stoll, private communication (KAP)
Tl: B. Metz, M. Schweizer, H. Stoll, M. Dolg, W. Liu, Theor. Chem. Acc. 104, 22 (2000)
Ga-As, In-Sb, Pb-Bi: B. Metz, H. Stoll, M. Dolg, J. Chem. Phys. 113, 2563 (2000)
Se-Kr, Te-Xe, Po-Rn: K.A. Peterson, D. Figgen, E. Goll, H. Stoll, and M. Dolg, J. Chem. Phys., in press (2003)
Cu-Zn, Ag-Cd, Au-Hg: D. Figgen, G. Rauhut, M. Dolg, and H. Stoll, Chem. Phys. 311, 227 (2005)
Y-Pd: K.A. Peterson, D. Figgen, M. Dolg, H. Stoll, J. Chem. Phys. 126, 124101 (2007)
I: K. A. Peterson, B. C. Shepler, D. Figgen, H. Stoll, J. Phys. Chem. A 110, 13877 (2006)
Hf-Pt: D. Figgen, K.A. Peterson, M. Dolg, H. Stoll, J. Chem. Phys. 130, 164108 (2009)
Ca, Sr, Ba, Ra: I.S. Lim, H. Stoll, P. Schwerdtfeger, J. Chem. Phys. 124, 034107 (2006)
U: M. Dolg, X. Cao, J. Phys. Chem. A 113, 12573 (2009)

ECP parameters for I  [SK MCDHF RSC] have been obtained from:
cc-pVDZ-PP  EMSL  Basis Set Exchange Library   4/7/16 5:27 AM
Ca, Sr, Ba, Ra: http://www.tc.uni-koeln.de/PP/index.en.html 3/16/17 1:54 PM


----- Orbital basis set information -----
Your calculation utilizes the basis: aug-cc-pVQZ 
    H, B-Ne : Obtained from the ccRepo (grant-hill.group.shef.ac.uk/ccrepo) Feb. 2017
              R. A. Kendall, T. H. Dunning, Jr., R. J. Harrison, J. Chem. Phys. 96, 6796 (1992)
         He : Obtained from the ccRepo (grant-hill.group.shef.ac.uk/ccrepo) Feb. 2017
              D. E. Woon, T. H. Dunning, Jr., J. Chem. Phys. 100, 2975 (1994)
  Li-Be, Na : Obtained from the ccRepo (grant-hill.group.shef.ac.uk/ccrepo) Feb. 2017
              B. P. Prascher, D. E. Woon, K. A. Peterson, T. H. Dunning, Jr., A. K. Wilson, Theor. Chem. Acc. 128, 69 (2011)
         Mg : Obtained from the Peterson Research Group Website (tyr0.chem.wsu.edu/~kipeters) Feb. 2017
              B. P. Prascher, D. E. Woon, K. A. Peterson, T. H. Dunning, Jr., A. K. Wilson, Theor. Chem. Acc. 128, 69 (2011)
      Al-Ar : Obtained from the ccRepo (grant-hill.group.shef.ac.uk/ccrepo) Feb. 2017
              D. E. Woon, T. H. Dunning, Jr., J. Chem. Phys. 98, 1358 (1993)
      Sc-Zn : Obtained from the ccRepo (grant-hill.group.shef.ac.uk/ccrepo) Feb. 2017
              N. B. Balabanov, K. A. Peterson, J. Chem. Phys. 123, 064107 (2005)
              N. B. Balabanov, K. A. Peterson, J. Chem. Phys. 125, 074110 (2006)
      Ga-Kr : Obtained from the ccRepo (grant-hill.group.shef.ac.uk/ccrepo) Feb. 2017
              A. K. Wilson, D. E. Woon, K. A. Peterson, T. H. Dunning, Jr., J. Chem. Phys. 110, 7667 (1999)

The basis set includes element-specific modifications.

Your calculation utilizes the basis: aug-cc-pVQZ-PP 
       Ca, Sr, Ba, Ra : Obtained from the Peterson Research Group Website (tyr0.chem.wsu.edu/~kipeters) Feb. 2017
                        H. Li, H. Feng, W. Sun, Y. Zhang, Q. Fan, K. A. Peterson, Y. Xie, H. F. Schaefer III, Mol. Phys. 111, 2292 (2013)
  Cu-Zn, Ag-Cd, Au-Hg : Obtained from the ccRepo (grant-hill.group.shef.ac.uk/ccrepo) Feb. 2017
                        K. A. Peterson, C. Puzzarini, Theor. Chem. Acc. 114, 283 (2005)
  Ga-Kr, In-Xe, Tl-Rn : Obtained from the ccRepo (grant-hill.group.shef.ac.uk/ccrepo) Feb. 2017
                        K. A. Peterson, J. Chem. Phys. 119, 11099 (2003)
                        K. A. Peterson, D. Figgen, E. Goll, H. Stoll, M. Dolg, J. Chem. Phys. 119, 11113 (2003)
                 Y-Pd : Obtained from the ccRepo (grant-hill.group.shef.ac.uk/ccrepo) Feb. 2017
                        K. A. Peterson, D. Figgen, M. Dolg, H. Stoll, J. Chem. Phys. 126, 124101 (2007)
                Hf-Pt : Obtained from the ccRepo (grant-hill.group.shef.ac.uk/ccrepo) Feb. 2017
                        D. Figgen, K. A. Peterson, M. Dolg, H. Stoll, J. Chem. Phys. 130, 164108 (2009)

----- AuxC basis set information -----
Your calculation utilizes the auxiliary basis: aug-cc-pVQZ/C 
  H-He, B-F, Al-Ar, Ga-Kr : Obtained from the EMSL Basis Set Exchange (bse.pnl.gov) Feb. 2017
                            F. Weigend, A. Kohn, C. Hattig, J. Chem. Phys. 116, 3175 (2002)
                   Be, Mg : Obtained from the TURBOMOLE 7.0 basis set library
                            C. Haettig, Phys. Chem. Chem. Phys. 7, 59 (2005)
                       Ne : Obtained from the EMSL Basis Set Exchange (bse.pnl.gov) Feb. 2017
                            C. Haettig, Phys. Chem. Chem. Phys. 7, 59 (2005)
                            F. Weigend, A. Kohn, C. Hattig, J. Chem. Phys. 116, 3175 (2002)
                    Sc-Zn : Obtained from the EMSL Basis Set Exchange (bse.pnl.gov) Feb. 2017
                            D. H. Bross, J. G. Hill, H. J. Werner, K. A. Peterson, J. Chem. Phys. 139, 094302 (2013)

The basis set includes element-specific modifications.

Your calculation utilizes the auxiliary basis: aug-cc-pVQZ-PP/C 
  Obtained from the EMSL Basis Set Exchange (bse.pnl.gov) Feb. 2017
  Cu-Zn, Ag-Cd, Au-Hg : C. Haettig, unpublished
  Ga-Kr, In-Xe, Tl-Rn : C. Haettig, G. Schmitz, J. Kossmann, Phys. Chem. Chem. Phys. 14, 6549 (2012)
          Y-Tc, Rh-Pd : J. G. Hill, J. A. Platts, J. Chem. Theory Comput. 5, 500 (2009)
                   Ru : J. G. Hill, J. A. Platts, J. Chem. Phys. 129, 134101 (2008)
                Hf-Pt : J. G. Hill, J. Chem. Phys. 135, 044105 (2011)

----- AuxJK basis set information -----
Your calculation utilizes the auxiliary basis: aug-cc-pVQZ/JK 
  H, B-F, Al-Cl, Ga-Br : Obtained from the TURBOMOLE 7.0 basis set library

The basis set includes element-specific modifications.

Your calculation utilizes the auxiliary basis: def2/JK
   H-Ba, Hf-Rn: F. Weigend, J. Comput. Chem. 29, 167 (2008).

================================================================================
                                        WARNINGS
                       Please study these warnings very carefully!
================================================================================


WARNING: No MP2 level density has been requested!
         To caclulate MP2 level properties use
         %mp2 Density relaxed end
         or
         %mp2 Density unrelaxed end

WARNING: Post HF methods need fully converged wavefunctions
  ===> : Setting SCFConvForced true
         You can overwrite this default with %scf ConvForced false 


INFO   : the flag for use of the SHARK integral package has been found!

================================================================================
                                       INPUT FILE
================================================================================
NAME = 1ip1am-001010000_1_836.inp
|  1> ! aug-cc-pVQZ/C aug-cc-pVQZ/JK aug-cc-pVQZ RI-MP2 TightSCF
|  2> %pal nprocs 8 end
|  3> %maxcore 16000
|  4> %basis
|  5> 	NewGTO I "aug-cc-pVQZ-PP" end
|  6> 	NewECP I "SK-MCDHF-RSC" end
|  7> 	NewAuxCGTO I "aug-cc-pVQZ-PP/C" end
|  8> 	NewAuxJKGTO I "def2/JK" end
|  9> end
| 10> * xyz 0 1
| 11> I       -0.20884577       0.38780115       2.05533666
| 12> O       -0.07478439      -1.14064705       0.81499536
| 13> I       -1.29971796      -1.05044145      -0.69424625
| 14> O       -1.85590462       0.60510673      -0.33014376
| 15> O       -2.56462199      -2.11977644      -0.07881625
| 16> O        0.95987415       1.47596337       1.28754866
| 17> O        0.61032367      -0.38753390       3.41177662
| 18> N        0.90031970       0.37783180      -1.57653097
| 19> H        0.72061368       0.96895510      -2.37962277
| 20> H        1.77743678      -0.10301417      -1.73932611
| 21> H        1.03530677       0.98575486      -0.77097117
| 22> *
| 23> 
| 24>                          ****END OF INPUT****
================================================================================

                       ****************************
                       * Single Point Calculation *
                       ****************************

---------------------------------
CARTESIAN COORDINATES (ANGSTROEM)
---------------------------------
  I     -0.208846    0.387801    2.055337
  O     -0.074784   -1.140647    0.814995
  I     -1.299718   -1.050441   -0.694246
  O     -1.855905    0.605107   -0.330144
  O     -2.564622   -2.119776   -0.078816
  O      0.959874    1.475963    1.287549
  O      0.610324   -0.387534    3.411777
  N      0.900320    0.377832   -1.576531
  H      0.720614    0.968955   -2.379623
  H      1.777437   -0.103014   -1.739326
  H      1.035307    0.985755   -0.770971

----------------------------
CARTESIAN COORDINATES (A.U.)
----------------------------
  NO LB      ZA    FRAG     MASS         X           Y           Z
   0 I    25.0000*   0   126.900   -0.394661    0.732838    3.884023
   1 O     8.0000    0    15.999   -0.141322   -2.155511    1.540118
   2 I    25.0000*   0   126.900   -2.456111   -1.985047   -1.311935
   3 O     8.0000    0    15.999   -3.507151    1.143486   -0.623881
   4 O     8.0000    0    15.999   -4.846433   -4.005797   -0.148941
   5 O     8.0000    0    15.999    1.813899    2.789167    2.433114
   6 O     8.0000    0    15.999    1.153345   -0.732333    6.447323
   7 N     7.0000    0    14.007    1.701358    0.713999   -2.979212
   8 H     1.0000    0     1.008    1.361763    1.831060   -4.496835
   9 H     1.0000    0     1.008    3.358869   -0.194669   -3.286850
  10 H     1.0000    0     1.008    1.956446    1.862807   -1.456924
* core charge reduced due to ECP

--------------------------------
INTERNAL COORDINATES (ANGSTROEM)
--------------------------------
 I      0   0   0     0.000000000000     0.00000000     0.00000000
 O      1   0   0     1.972960439080     0.00000000     0.00000000
 I      2   1   0     1.945869866805   114.13683122     0.00000000
 O      3   2   1     1.784027466237    94.64476460     7.63571522
 O      3   2   1     1.766978667344    98.76826671   261.14142954
 O      1   2   3     1.771863900356    99.12172001   270.90084349
 O      1   2   3     1.764118016538    96.39334969   162.20850614
 N      3   2   1     2.767409711125    76.74745933    86.66737422
 H      8   3   2     1.013250930744   114.37987892   196.94952407
 H      8   3   2     1.013434495417   119.62911937    67.12480487
 H      8   3   2     1.018193767081    99.28275654   311.17513282

---------------------------
INTERNAL COORDINATES (A.U.)
---------------------------
 I      0   0   0     0.000000000000     0.00000000     0.00000000
 O      1   0   0     3.728354902923     0.00000000     0.00000000
 I      2   1   0     3.677161140511   114.13683122     0.00000000
 O      3   2   1     3.371323326581    94.64476460     7.63571522
 O      3   2   1     3.339105765761    98.76826671   261.14142954
 O      1   2   3     3.348337518254    99.12172001   270.90084349
 O      1   2   3     3.333699919173    96.39334969   162.20850614
 N      3   2   1     5.229646454380    76.74745933    86.66737422
 H      8   3   2     1.914766764048   114.37987892   196.94952407
 H      8   3   2     1.915113651006   119.62911937    67.12480487
 H      8   3   2     1.924107371049    99.28275654   311.17513282

---------------------
BASIS SET INFORMATION
---------------------
There are 4 groups of distinct atoms

 Group   1 Type I   : 25s19p13d3f2g contracted to 7s7p5d3f2g pattern {101011111/7711111/91111/111/11}
 Group   2 Type O   : 22s7p4d3f2g contracted to 6s5p4d3f2g pattern {991111/31111/1111/111/11}
 Group   3 Type N   : 22s7p4d3f2g contracted to 6s5p4d3f2g pattern {991111/31111/1111/111/11}
 Group   4 Type H   : 7s4p3d2f contracted to 5s4p3d2f pattern {31111/1111/111/11}

Atom   0I    basis set group =>   1
Atom   1O    basis set group =>   2
Atom   2I    basis set group =>   1
Atom   3O    basis set group =>   2
Atom   4O    basis set group =>   2
Atom   5O    basis set group =>   2
Atom   6O    basis set group =>   2
Atom   7N    basis set group =>   3
Atom   8H    basis set group =>   4
Atom   9H    basis set group =>   4
Atom  10H    basis set group =>   4
---------------------------------
AUXILIARY/C BASIS SET INFORMATION
---------------------------------
There are 4 groups of distinct atoms

 Group   1 Type I   : 12s12p10d8f6g4h2i contracted to 12s12p10d8f6g4h2i pattern {111111111111/111111111111/1111111111/11111111/111111/1111/11}
 Group   2 Type O   : 9s8p7d6f4g2h contracted to 9s8p7d6f4g2h pattern {111111111/11111111/1111111/111111/1111/11}
 Group   3 Type N   : 9s8p7d6f4g2h contracted to 9s8p7d6f4g2h pattern {111111111/11111111/1111111/111111/1111/11}
 Group   4 Type H   : 6s5p4d3f2g contracted to 6s5p4d3f2g pattern {111111/11111/1111/111/11}

Atom   0I    basis set group =>   1
Atom   1O    basis set group =>   2
Atom   2I    basis set group =>   1
Atom   3O    basis set group =>   2
Atom   4O    basis set group =>   2
Atom   5O    basis set group =>   2
Atom   6O    basis set group =>   2
Atom   7N    basis set group =>   3
Atom   8H    basis set group =>   4
Atom   9H    basis set group =>   4
Atom  10H    basis set group =>   4
----------------------------------
AUXILIARY/JK BASIS SET INFORMATION
----------------------------------
There are 4 groups of distinct atoms

 Group   1 Type I   : 13s12p11d8f6g3h contracted to 11s10p10d7f5g3h pattern {31111111111/3111111111/2111111111/2111111/21111/111}
 Group   2 Type O   : 10s7p5d3f2g1h contracted to 10s7p5d3f2g1h pattern {1111111111/1111111/11111/111/11/1}
 Group   3 Type N   : 10s7p5d3f2g1h contracted to 10s7p5d3f2g1h pattern {1111111111/1111111/11111/111/11/1}
 Group   4 Type H   : 4s3p3d2f1g contracted to 4s3p3d2f1g pattern {1111/111/111/11/1}

Atom   0I    basis set group =>   1
Atom   1O    basis set group =>   2
Atom   2I    basis set group =>   1
Atom   3O    basis set group =>   2
Atom   4O    basis set group =>   2
Atom   5O    basis set group =>   2
Atom   6O    basis set group =>   2
Atom   7N    basis set group =>   3
Atom   8H    basis set group =>   4
Atom   9H    basis set group =>   4
Atom  10H    basis set group =>   4
-------------------------
ECP PARAMETER INFORMATION
-------------------------

 Group 1, Type I  ECP SK MCDHF RSC (replacing 28 core electrons, lmax=4)

Atom   0I    ECP group =>   1
Atom   2I    ECP group =>   1


           ************************************************************
           *        Program running with 8 parallel MPI-processes     *
           *              working on a common directory               *
           ************************************************************
------------------------------------------------------------------------------
                           ORCA GTO INTEGRAL CALCULATION
------------------------------------------------------------------------------
------------------------------------------------------------------------------
                   ___                                                        
                  /   \      - P O W E R E D   B Y -                         
                 /     \                                                     
                 |  |  |   _    _      __       _____    __    __             
                 |  |  |  | |  | |    /  \     |  _  \  |  |  /  |          
                  \  \/   | |  | |   /    \    | | | |  |  | /  /          
                 / \  \   | |__| |  /  /\  \   | |_| |  |  |/  /          
                |  |  |   |  __  | /  /__\  \  |    /   |      \           
                |  |  |   | |  | | |   __   |  |    \   |  |\   \          
                \     /   | |  | | |  |  |  |  | |\  \  |  | \   \       
                 \___/    |_|  |_| |__|  |__|  |_| \__\ |__|  \__/        
                                                                              
                      - O R C A' S   B I G   F R I E N D -                    
                                      &                                       
                       - I N T E G R A L  F E E D E R -                       
                                                                              
 v1 FN, 2020, v2 2021                                                         
------------------------------------------------------------------------------


Reading SHARK input file 1ip1am-001010000_1_836.SHARKINP.tmp ... ok
----------------------
SHARK INTEGRAL PACKAGE
----------------------

Number of atoms                             ...     11
Number of basis functions                   ...    890
Number of shells                            ...    278
Maximum angular momentum                    ...      4
Integral batch strategy                     ... SHARK/LIBINT Hybrid
RI-J (if used) integral strategy            ... SPLIT-RIJ (Revised 2003 algorithm where possible)
Printlevel                                  ...      1
Contraction scheme used                     ... PARTIAL GENERAL contraction
Coulomb Range Separation                    ... NOT USED
Exchange Range Separation                   ... NOT USED
Finite Nucleus Model                        ... NOT USED
Auxiliary Coulomb fitting basis             ... NOT available
Auxiliary J/K fitting basis                 ... AVAILABLE
   # of basis functions in Aux-JK           ...   1225
   # of shells in Aux-JK                    ...    299
   Maximum angular momentum in Aux-JK       ...      5
Auxiliary Correlation fitting basis         ... AVAILABLE
   # of basis functions in Aux-C            ...   1804
   # of shells in Aux-C                     ...    384
   Maximum angular momentum in Aux-C        ...      6
Auxiliary 'external' fitting basis          ... NOT available
Integral threshold                          ...     2.500000e-11
Primitive cut-off                           ...     2.500000e-12
Primitive pair pre-selection threshold      ...     2.500000e-12

Calculating pre-screening integrals         ... done (  0.2 sec) Dimension = 278
Calculating pre-screening integrals (ORCA)  ... done (  0.5 sec) Dimension = 210
Organizing shell pair data                  ... done (  1.0 sec)
Shell pair information
Total number of shell pairs                 ...     38781
Shell pairs after pre-screening             ...     28966
Total number of primitive shell pairs       ...     48927
Primitive shell pairs kept                  ...     34273
          la=0 lb=0:   4370 shell pairs
          la=1 lb=0:   5745 shell pairs
          la=1 lb=1:   1849 shell pairs
          la=2 lb=0:   3983 shell pairs
          la=2 lb=1:   2468 shell pairs
          la=2 lb=2:    857 shell pairs
          la=3 lb=0:   2839 shell pairs
          la=3 lb=1:   1736 shell pairs
          la=3 lb=2:   1165 shell pairs
          la=3 lb=3:    420 shell pairs
          la=4 lb=0:   1449 shell pairs
          la=4 lb=1:    911 shell pairs
          la=4 lb=2:    619 shell pairs
          la=4 lb=3:    432 shell pairs
          la=4 lb=4:    123 shell pairs

Calculating one electron integrals          ... done (  0.1 sec)
Calculating ECP integrals                   ... done (  2.6 sec)
Calculating RI/JK V-Matrix + Cholesky decomp... done (  0.1 sec)
Calculating RI/C V-Matrix + Cholesky decomp.... done (  0.1 sec)
Calculating Nuclear repulsion               ... done (  0.0 sec) ENN=    813.886478165609 Eh

SHARK setup successfully completed in   5.7 seconds

Maximum memory used throughout the entire GTOINT-calculation: 68.0 MB
[1712564536.104074] [s43n24:2342088:0]          mpool.c:43   UCX  WARN  object 0xbc29680 was not returned to mpool ucp_requests
[1712564536.104093] [s43n24:2342088:0]          mpool.c:43   UCX  WARN  object 0xbc29840 was not returned to mpool ucp_requests
[1712564536.104097] [s43n24:2342088:0]          mpool.c:43   UCX  WARN  object 0xbc29a00 was not returned to mpool ucp_requests
[1712564536.104099] [s43n24:2342088:0]          mpool.c:43   UCX  WARN  object 0xbc29bc0 was not returned to mpool ucp_requests
[1712564536.104101] [s43n24:2342088:0]          mpool.c:43   UCX  WARN  object 0xbc29d80 was not returned to mpool ucp_requests
[1712564536.104104] [s43n24:2342088:0]          mpool.c:43   UCX  WARN  object 0xbc29f40 was not returned to mpool ucp_requests
[1712564536.104107] [s43n24:2342088:0]          mpool.c:43   UCX  WARN  object 0xbc2a100 was not returned to mpool ucp_requests
[1712564536.104109] [s43n24:2342088:0]          mpool.c:43   UCX  WARN  object 0xbc2a2c0 was not returned to mpool ucp_requests
[1712564536.104111] [s43n24:2342088:0]          mpool.c:43   UCX  WARN  object 0xbc2a480 was not returned to mpool ucp_requests
[1712564536.104113] [s43n24:2342088:0]          mpool.c:43   UCX  WARN  object 0xbc2a640 was not returned to mpool ucp_requests
[1712564536.104116] [s43n24:2342088:0]          mpool.c:43   UCX  WARN  object 0xbc2a800 was not returned to mpool ucp_requests
[1712564536.104118] [s43n24:2342088:0]          mpool.c:43   UCX  WARN  object 0xbc2a9c0 was not returned to mpool ucp_requests
[1712564536.104120] [s43n24:2342088:0]          mpool.c:43   UCX  WARN  object 0xbc2ab80 was not returned to mpool ucp_requests
[1712564536.104122] [s43n24:2342088:0]          mpool.c:43   UCX  WARN  object 0xbc2ad40 was not returned to mpool ucp_requests
[1712564536.104385] [s43n24:2342087:0]          mpool.c:43   UCX  WARN  object 0xb99a080 was not returned to mpool ucp_requests
[1712564536.104398] [s43n24:2342087:0]          mpool.c:43   UCX  WARN  object 0xb99a240 was not returned to mpool ucp_requests
[1712564536.104401] [s43n24:2342087:0]          mpool.c:43   UCX  WARN  object 0xb99a400 was not returned to mpool ucp_requests
[1712564536.104404] [s43n24:2342087:0]          mpool.c:43   UCX  WARN  object 0xb99a5c0 was not returned to mpool ucp_requests
[1712564536.104406] [s43n24:2342087:0]          mpool.c:43   UCX  WARN  object 0xb99a780 was not returned to mpool ucp_requests
[1712564536.104409] [s43n24:2342087:0]          mpool.c:43   UCX  WARN  object 0xb99a940 was not returned to mpool ucp_requests
[1712564536.104411] [s43n24:2342087:0]          mpool.c:43   UCX  WARN  object 0xb99ab00 was not returned to mpool ucp_requests
[1712564536.104413] [s43n24:2342087:0]          mpool.c:43   UCX  WARN  object 0xb99acc0 was not returned to mpool ucp_requests
[1712564536.104416] [s43n24:2342087:0]          mpool.c:43   UCX  WARN  object 0xb99ae80 was not returned to mpool ucp_requests
[1712564536.104419] [s43n24:2342087:0]          mpool.c:43   UCX  WARN  object 0xb99b040 was not returned to mpool ucp_requests
[1712564536.104421] [s43n24:2342087:0]          mpool.c:43   UCX  WARN  object 0xb99b200 was not returned to mpool ucp_requests
[1712564536.104424] [s43n24:2342087:0]          mpool.c:43   UCX  WARN  object 0xb99b3c0 was not returned to mpool ucp_requests
[1712564536.104426] [s43n24:2342087:0]          mpool.c:43   UCX  WARN  object 0xb99b580 was not returned to mpool ucp_requests
[1712564536.104429] [s43n24:2342087:0]          mpool.c:43   UCX  WARN  object 0xb99b740 was not returned to mpool ucp_requests
[1712564536.104600] [s43n24:2342092:0]          mpool.c:43   UCX  WARN  object 0xc1fe080 was not returned to mpool ucp_requests
[1712564536.104611] [s43n24:2342092:0]          mpool.c:43   UCX  WARN  object 0xc1fe240 was not returned to mpool ucp_requests
[1712564536.104615] [s43n24:2342092:0]          mpool.c:43   UCX  WARN  object 0xc1fe400 was not returned to mpool ucp_requests
[1712564536.104619] [s43n24:2342092:0]          mpool.c:43   UCX  WARN  object 0xc1fe5c0 was not returned to mpool ucp_requests
[1712564536.104622] [s43n24:2342092:0]          mpool.c:43   UCX  WARN  object 0xc1fe780 was not returned to mpool ucp_requests
[1712564536.104625] [s43n24:2342092:0]          mpool.c:43   UCX  WARN  object 0xc1fe940 was not returned to mpool ucp_requests
[1712564536.104627] [s43n24:2342092:0]          mpool.c:43   UCX  WARN  object 0xc1feb00 was not returned to mpool ucp_requests
[1712564536.104630] [s43n24:2342092:0]          mpool.c:43   UCX  WARN  object 0xc1fecc0 was not returned to mpool ucp_requests
[1712564536.104632] [s43n24:2342092:0]          mpool.c:43   UCX  WARN  object 0xc1fee80 was not returned to mpool ucp_requests
[1712564536.104635] [s43n24:2342092:0]          mpool.c:43   UCX  WARN  object 0xc1ff040 was not returned to mpool ucp_requests
[1712564536.104638] [s43n24:2342092:0]          mpool.c:43   UCX  WARN  object 0xc1ff200 was not returned to mpool ucp_requests
[1712564536.104640] [s43n24:2342092:0]          mpool.c:43   UCX  WARN  object 0xc1ff3c0 was not returned to mpool ucp_requests
[1712564536.104643] [s43n24:2342092:0]          mpool.c:43   UCX  WARN  object 0xc1ff580 was not returned to mpool ucp_requests
[1712564536.104646] [s43n24:2342092:0]          mpool.c:43   UCX  WARN  object 0xc1ff740 was not returned to mpool ucp_requests
[1712564536.104850] [s43n24:2342090:0]          mpool.c:43   UCX  WARN  object 0xad18140 was not returned to mpool ucp_requests
[1712564536.104861] [s43n24:2342090:0]          mpool.c:43   UCX  WARN  object 0xad18300 was not returned to mpool ucp_requests
[1712564536.104865] [s43n24:2342090:0]          mpool.c:43   UCX  WARN  object 0xad184c0 was not returned to mpool ucp_requests
[1712564536.104868] [s43n24:2342090:0]          mpool.c:43   UCX  WARN  object 0xad18680 was not returned to mpool ucp_requests
[1712564536.104870] [s43n24:2342090:0]          mpool.c:43   UCX  WARN  object 0xad18840 was not returned to mpool ucp_requests
[1712564536.104873] [s43n24:2342090:0]          mpool.c:43   UCX  WARN  object 0xad18a00 was not returned to mpool ucp_requests
[1712564536.104875] [s43n24:2342090:0]          mpool.c:43   UCX  WARN  object 0xad18bc0 was not returned to mpool ucp_requests
[1712564536.104877] [s43n24:2342090:0]          mpool.c:43   UCX  WARN  object 0xad18d80 was not returned to mpool ucp_requests
[1712564536.104880] [s43n24:2342090:0]          mpool.c:43   UCX  WARN  object 0xad18f40 was not returned to mpool ucp_requests
[1712564536.104883] [s43n24:2342090:0]          mpool.c:43   UCX  WARN  object 0xad19100 was not returned to mpool ucp_requests
[1712564536.104885] [s43n24:2342090:0]          mpool.c:43   UCX  WARN  object 0xad192c0 was not returned to mpool ucp_requests
[1712564536.104888] [s43n24:2342090:0]          mpool.c:43   UCX  WARN  object 0xad19480 was not returned to mpool ucp_requests
[1712564536.104891] [s43n24:2342090:0]          mpool.c:43   UCX  WARN  object 0xad19640 was not returned to mpool ucp_requests
[1712564536.104894] [s43n24:2342090:0]          mpool.c:43   UCX  WARN  object 0xad19800 was not returned to mpool ucp_requests
[1712564536.105224] [s43n24:2342085:0]          mpool.c:43   UCX  WARN  object 0xaceca00 was not returned to mpool ucp_requests
[1712564536.105235] [s43n24:2342085:0]          mpool.c:43   UCX  WARN  object 0xacecbc0 was not returned to mpool ucp_requests
[1712564536.105240] [s43n24:2342085:0]          mpool.c:43   UCX  WARN  object 0xacecd80 was not returned to mpool ucp_requests
[1712564536.105243] [s43n24:2342085:0]          mpool.c:43   UCX  WARN  object 0xacecf40 was not returned to mpool ucp_requests
[1712564536.105246] [s43n24:2342085:0]          mpool.c:43   UCX  WARN  object 0xaced100 was not returned to mpool ucp_requests
[1712564536.105128] [s43n24:2342089:0]          mpool.c:43   UCX  WARN  object 0xb907080 was not returned to mpool ucp_requests
[1712564536.105140] [s43n24:2342089:0]          mpool.c:43   UCX  WARN  object 0xb907240 was not returned to mpool ucp_requests
[1712564536.105144] [s43n24:2342089:0]          mpool.c:43   UCX  WARN  object 0xb907400 was not returned to mpool ucp_requests
[1712564536.105147] [s43n24:2342089:0]          mpool.c:43   UCX  WARN  object 0xb9075c0 was not returned to mpool ucp_requests
[1712564536.105150] [s43n24:2342089:0]          mpool.c:43   UCX  WARN  object 0xb907780 was not returned to mpool ucp_requests
[1712564536.105153] [s43n24:2342089:0]          mpool.c:43   UCX  WARN  object 0xb907940 was not returned to mpool ucp_requests
[1712564536.105156] [s43n24:2342089:0]          mpool.c:43   UCX  WARN  object 0xb907b00 was not returned to mpool ucp_requests
[1712564536.105159] [s43n24:2342089:0]          mpool.c:43   UCX  WARN  object 0xb907cc0 was not returned to mpool ucp_requests
[1712564536.105161] [s43n24:2342089:0]          mpool.c:43   UCX  WARN  object 0xb907e80 was not returned to mpool ucp_requests
[1712564536.105164] [s43n24:2342089:0]          mpool.c:43   UCX  WARN  object 0xb908040 was not returned to mpool ucp_requests
[1712564536.105167] [s43n24:2342089:0]          mpool.c:43   UCX  WARN  object 0xb908200 was not returned to mpool ucp_requests
[1712564536.105169] [s43n24:2342089:0]          mpool.c:43   UCX  WARN  object 0xb9083c0 was not returned to mpool ucp_requests
[1712564536.105171] [s43n24:2342089:0]          mpool.c:43   UCX  WARN  object 0xb908580 was not returned to mpool ucp_requests
[1712564536.105174] [s43n24:2342089:0]          mpool.c:43   UCX  WARN  object 0xb908740 was not returned to mpool ucp_requests
[1712564536.105095] [s43n24:2342091:0]          mpool.c:43   UCX  WARN  object 0xb0bb2c0 was not returned to mpool ucp_requests
[1712564536.105105] [s43n24:2342091:0]          mpool.c:43   UCX  WARN  object 0xb0bb480 was not returned to mpool ucp_requests
[1712564536.105108] [s43n24:2342091:0]          mpool.c:43   UCX  WARN  object 0xb0bb640 was not returned to mpool ucp_requests
[1712564536.105110] [s43n24:2342091:0]          mpool.c:43   UCX  WARN  object 0xb0bb800 was not returned to mpool ucp_requests
[1712564536.105113] [s43n24:2342091:0]          mpool.c:43   UCX  WARN  object 0xb0bb9c0 was not returned to mpool ucp_requests
[1712564536.105115] [s43n24:2342091:0]          mpool.c:43   UCX  WARN  object 0xb0bbb80 was not returned to mpool ucp_requests
[1712564536.105118] [s43n24:2342091:0]          mpool.c:43   UCX  WARN  object 0xb0bbd40 was not returned to mpool ucp_requests
[1712564536.105121] [s43n24:2342091:0]          mpool.c:43   UCX  WARN  object 0xb0bbf00 was not returned to mpool ucp_requests
[1712564536.105123] [s43n24:2342091:0]          mpool.c:43   UCX  WARN  object 0xb0bc0c0 was not returned to mpool ucp_requests
[1712564536.105125] [s43n24:2342091:0]          mpool.c:43   UCX  WARN  object 0xb0bc280 was not returned to mpool ucp_requests
[1712564536.105128] [s43n24:2342091:0]          mpool.c:43   UCX  WARN  object 0xb0bc440 was not returned to mpool ucp_requests
[1712564536.105130] [s43n24:2342091:0]          mpool.c:43   UCX  WARN  object 0xb0bc600 was not returned to mpool ucp_requests
[1712564536.105132] [s43n24:2342091:0]          mpool.c:43   UCX  WARN  object 0xb0bc7c0 was not returned to mpool ucp_requests
[1712564536.105135] [s43n24:2342091:0]          mpool.c:43   UCX  WARN  object 0xb0bc980 was not returned to mpool ucp_requests
[1712564536.105248] [s43n24:2342085:0]          mpool.c:43   UCX  WARN  object 0xaced2c0 was not returned to mpool ucp_requests
[1712564536.105251] [s43n24:2342085:0]          mpool.c:43   UCX  WARN  object 0xaced480 was not returned to mpool ucp_requests
[1712564536.105254] [s43n24:2342085:0]          mpool.c:43   UCX  WARN  object 0xaced640 was not returned to mpool ucp_requests
[1712564536.105256] [s43n24:2342085:0]          mpool.c:43   UCX  WARN  object 0xaced800 was not returned to mpool ucp_requests
[1712564536.105258] [s43n24:2342085:0]          mpool.c:43   UCX  WARN  object 0xaced9c0 was not returned to mpool ucp_requests
[1712564536.105261] [s43n24:2342085:0]          mpool.c:43   UCX  WARN  object 0xacedb80 was not returned to mpool ucp_requests


           ************************************************************
           *        Program running with 8 parallel MPI-processes     *
           *              working on a common directory               *
           ************************************************************
-------------------------------------------------------------------------------
                                 ORCA SCF
-------------------------------------------------------------------------------

------------
SCF SETTINGS
------------
Hamiltonian:
 Ab initio Hamiltonian  Method          .... Hartree-Fock(GTOs)


General Settings:
 Integral files         IntName         .... 1ip1am-001010000_1_836
 Hartree-Fock type      HFTyp           .... RHF
 Total Charge           Charge          ....    0
 Multiplicity           Mult            ....    1
 Number of Electrons    NEL             ....  100
 Basis Dimension        Dim             ....  802
 Nuclear Repulsion      ENuc            ....    813.8864781656 Eh

Convergence Acceleration:
 DIIS                   CNVDIIS         .... on
   Start iteration      DIISMaxIt       ....    12
   Startup error        DIISStart       ....  0.200000
   # of expansion vecs  DIISMaxEq       ....     5
   Bias factor          DIISBfac        ....   1.050
   Max. coefficient     DIISMaxC        ....  10.000
 Trust-Rad. Augm. Hess. CNVTRAH         .... auto
   Auto Start mean grad. ratio tolernc. ....  1.125000
   Auto Start start iteration           ....    20
   Auto Start num. interpolation iter.  ....    10
   Max. Number of Micro iterations      ....    16
   Max. Number of Macro iterations      .... Maxiter - #DIIS iter
   Number of Davidson start vectors     ....     2
   Converg. threshold I  (grad. norm)   ....   1.000e-05
   Converg. threshold II (energy diff.) ....   1.000e-08
   Grad. Scal. Fac. for Micro threshold ....   0.100
   Minimum threshold for Micro iter.    ....   0.010
   NR start threshold (gradient norm)   ....   0.001
   Initial trust radius                 ....   0.400
   Minimum AH scaling param. (alpha)    ....   1.000
   Maximum AH scaling param. (alpha)    .... 1000.000
   Orbital update algorithm             .... Taylor
   White noise on init. David. guess    .... on
   Maximum white noise                  ....   0.010
   Quad. conv. algorithm                .... NR
 SOSCF                  CNVSOSCF        .... on
   Start iteration      SOSCFMaxIt      ....   150
   Startup grad/error   SOSCFStart      ....  0.003300
 Level Shifting         CNVShift        .... on
   Level shift para.    LevelShift      ....    0.2500
   Turn off err/grad.   ShiftErr        ....    0.0010
 Zerner damping         CNVZerner       .... off
 Static damping         CNVDamp         .... on
   Fraction old density DampFac         ....    0.7000
   Max. Damping (<1)    DampMax         ....    0.9800
   Min. Damping (>=0)   DampMin         ....    0.0000
   Turn off err/grad.   DampErr         ....    0.1000
 Fernandez-Rico         CNVRico         .... off

SCF Procedure:
 Maximum # iterations   MaxIter         ....   125
 SCF integral mode      SCFMode         .... Direct
   Integral package                     .... SHARK and LIBINT hybrid scheme
 Reset frequency        DirectResetFreq ....    20
 Integral Threshold     Thresh          ....  2.500e-11 Eh
 Primitive CutOff       TCut            ....  2.500e-12 Eh

Convergence Tolerance:
 Convergence Check Mode ConvCheckMode   .... Total+1el-Energy
 Convergence forced     ConvForced      .... 1
 Energy Change          TolE            ....  1.000e-08 Eh
 1-El. energy change                    ....  1.000e-05 Eh
 Orbital Gradient       TolG            ....  1.000e-05
 Orbital Rotation angle TolX            ....  1.000e-05
 DIIS Error             TolErr          ....  5.000e-07


Diagonalization of the overlap matrix:
Smallest eigenvalue                        ... 1.057e-05
Time for diagonalization                   ...    0.109 sec
Threshold for overlap eigenvalues          ... 1.000e-08
Number of eigenvalues below threshold      ... 0
Time for construction of square roots      ...    0.050 sec
Total time needed                          ...    0.162 sec

Time for model grid setup =    0.131 sec

------------------------------
INITIAL GUESS: MODEL POTENTIAL
------------------------------
Loading Hartree-Fock densities                     ... done
  calling /comm/groupstacks/chemistry/apps/orca/5.0.4/orca 1ip1am-001010000_1_836_atom53.inp > 1ip1am-001010000_1_836_atom53.out in order to generate an atomic fitting density for atom 0 (I  with ECP) on-the-fly... 
    atom 0 (I ), assumed electronic state with S=2: 1s2 2s2 2p6 3s2 3p6 4s2 3d10 4p6 5s2 4d10 5p5           ... done
Calculating cut-offs                               ... done
Initializing the effective Hamiltonian             ... done
Setting up the integral package (SHARK)            ... done
Starting the Coulomb interaction                   ... done (   0.4 sec)
Reading the grid                                   ... done
Mapping shells                                     ... done
Starting the XC term evaluation                    ... done (   0.2 sec)
Transforming the Hamiltonian                       ... done (   0.0 sec)
Diagonalizing the Hamiltonian                      ... done (   0.1 sec)
Back transforming the eigenvectors                 ... done (   0.0 sec)
Now organizing SCF variables                       ... done
                      ------------------
                      INITIAL GUESS DONE (   2.2 sec)
                      ------------------
--------------
SCF ITERATIONS
--------------
ITER       Energy         Delta-E        Max-DP      RMS-DP      [F,P]     Damp
               ***  Starting incremental Fock matrix formation  ***
  0  -1018.7292941013   0.000000000000 0.26495493  0.00166677  0.4175552 0.7000
  1  -1019.0662773767  -0.336983275447 0.18016258  0.00119553  0.2327379 0.7000
                               ***Turning on DIIS***
  2  -1019.2371349994  -0.170857622634 0.12385190  0.00082182  0.1321062 0.7000
  3  -1019.8770313270  -0.639896327581 0.29624444  0.00188293  0.0746356 0.0000
  4  -1019.4920765035   0.384954823478 0.02794926  0.00011912  0.0150496 0.0000
  5  -1019.5733906594  -0.081314155940 0.01954892  0.00008522  0.0053037 0.0000
  6  -1019.5552022969   0.018188362501 0.00610979  0.00004579  0.0040364 0.0000
                      *** Initiating the SOSCF procedure ***
                           *** Shutting down DIIS ***
                      *** Re-Reading the Fockian *** 
                      *** Removing any level shift *** 
ITER      Energy       Delta-E        Grad      Rot      Max-DP    RMS-DP
  7  -1019.57970175  -0.0244994544  0.002087  0.002087  0.003838  0.000029
               *** Restarting incremental Fock matrix formation ***
  8  -1019.58832467  -0.0086229177  0.000734  0.001429  0.001058  0.000012
  9  -1019.58837717  -0.0000525008  0.000328  0.001829  0.001960  0.000020
 10  -1019.58840451  -0.0000273435  0.000121  0.000149  0.000740  0.000004
 11  -1019.58840688  -0.0000023635  0.000092  0.000164  0.000213  0.000001
 12  -1019.58840736  -0.0000004804  0.000016  0.000037  0.000045  0.000000
 13  -1019.58840739  -0.0000000287  0.000013  0.000027  0.000020  0.000000
 14  -1019.58840740  -0.0000000166  0.000005  0.000020  0.000012  0.000000
 15  -1019.58840740   0.0000000040  0.000003  0.000013  0.000025  0.000000
                  ***Gradient check signals convergence***
              ***Rediagonalizing the Fockian in SOSCF/NRSCF***

               *****************************************************
               *                     SUCCESS                       *
               *           SCF CONVERGED AFTER  16 CYCLES          *
               *****************************************************


----------------
TOTAL SCF ENERGY
----------------

Total Energy       :        -1019.58840740 Eh          -27744.41106 eV

Components:
Nuclear Repulsion  :          813.88647817 Eh           22146.97700 eV
Electronic Energy  :        -1833.47488556 Eh          -49891.38807 eV
One Electron Energy:        -3239.79253398 Eh          -88159.23678 eV
Two Electron Energy:         1406.31764842 Eh           38267.84871 eV

Virial components:
Potential Energy   :        -1671.98983800 Eh          -45497.15652 eV
Kinetic Energy     :          652.40143060 Eh           17752.74546 eV
Virial Ratio       :            2.56282368


---------------
SCF CONVERGENCE
---------------

  Last Energy change         ...    1.1607e-09  Tolerance :   1.0000e-08
  Last MAX-Density change    ...    1.8926e-05  Tolerance :   1.0000e-07
  Last RMS-Density change    ...    1.6382e-07  Tolerance :   5.0000e-09
  Last Orbital Gradient      ...    8.1669e-07  Tolerance :   1.0000e-05
  Last Orbital Rotation      ...    2.8843e-06  Tolerance :   1.0000e-05

             **** THE GBW FILE WAS UPDATED (1ip1am-001010000_1_836.gbw) ****
             **** DENSITY 1ip1am-001010000_1_836.scfp WAS UPDATED ****
             **** ENERGY FILE WAS UPDATED (1ip1am-001010000_1_836.en.tmp) ****
             **** THE GBW FILE WAS UPDATED (1ip1am-001010000_1_836.gbw) ****
             **** DENSITY 1ip1am-001010000_1_836.scfp WAS UPDATED ****
----------------
ORBITAL ENERGIES
----------------

  NO   OCC          E(Eh)            E(eV) 
   0   2.0000     -20.651084      -561.9446 
   1   2.0000     -20.583572      -560.1075 
   2   2.0000     -20.579142      -559.9869 
   3   2.0000     -20.575091      -559.8767 
   4   2.0000     -20.570386      -559.7487 
   5   2.0000     -15.582703      -424.0269 
   6   2.0000      -7.924807      -215.6450 
   7   2.0000      -7.922788      -215.5900 
   8   2.0000      -5.756382      -156.6391 
   9   2.0000      -5.754926      -156.5995 
  10   2.0000      -5.748945      -156.4367 
  11   2.0000      -5.746555      -156.3717 
  12   2.0000      -5.746032      -156.3575 
  13   2.0000      -5.743868      -156.2986 
  14   2.0000      -2.490130       -67.7599 
  15   2.0000      -2.488249       -67.7087 
  16   2.0000      -2.485810       -67.6423 
  17   2.0000      -2.483906       -67.5905 
  18   2.0000      -2.480138       -67.4880 
  19   2.0000      -2.478406       -67.4409 
  20   2.0000      -2.477842       -67.4255 
  21   2.0000      -2.475214       -67.3540 
  22   2.0000      -2.473195       -67.2990 
  23   2.0000      -2.470793       -67.2337 
  24   2.0000      -1.432208       -38.9724 
  25   2.0000      -1.366971       -37.1972 
  26   2.0000      -1.327853       -36.1327 
  27   2.0000      -1.291555       -35.1450 
  28   2.0000      -1.288467       -35.0610 
  29   2.0000      -1.187845       -32.3229 
  30   2.0000      -0.943496       -25.6738 
  31   2.0000      -0.880692       -23.9648 
  32   2.0000      -0.701740       -19.0953 
  33   2.0000      -0.688250       -18.7282 
  34   2.0000      -0.677246       -18.4288 
  35   2.0000      -0.669862       -18.2279 
  36   2.0000      -0.652904       -17.7664 
  37   2.0000      -0.611541       -16.6409 
  38   2.0000      -0.607256       -16.5243 
  39   2.0000      -0.589125       -16.0309 
  40   2.0000      -0.566154       -15.4058 
  41   2.0000      -0.526586       -14.3291 
  42   2.0000      -0.514051       -13.9880 
  43   2.0000      -0.502804       -13.6820 
  44   2.0000      -0.497874       -13.5478 
  45   2.0000      -0.494786       -13.4638 
  46   2.0000      -0.487456       -13.2643 
  47   2.0000      -0.482292       -13.1238 
  48   2.0000      -0.461281       -12.5521 
  49   2.0000      -0.438348       -11.9281 
  50   0.0000      -0.012656        -0.3444 
  51   0.0000       0.013920         0.3788 
  52   0.0000       0.020465         0.5569 
  53   0.0000       0.033510         0.9118 
  54   0.0000       0.040790         1.1099 
  55   0.0000       0.045521         1.2387 
  56   0.0000       0.053166         1.4467 
  57   0.0000       0.063657         1.7322 
  58   0.0000       0.064726         1.7613 
  59   0.0000       0.066770         1.8169 
  60   0.0000       0.078064         2.1242 
  61   0.0000       0.084896         2.3101 
  62   0.0000       0.096938         2.6378 
  63   0.0000       0.103318         2.8114 
  64   0.0000       0.105514         2.8712 
  65   0.0000       0.120413         3.2766 
  66   0.0000       0.126541         3.4434 
  67   0.0000       0.132393         3.6026 
  68   0.0000       0.136058         3.7023 
  69   0.0000       0.143107         3.8941 
  70   0.0000       0.147671         4.0183 
  71   0.0000       0.150169         4.0863 
  72   0.0000       0.159533         4.3411 
  73   0.0000       0.161065         4.3828 
  74   0.0000       0.165359         4.4997 
  75   0.0000       0.174375         4.7450 
  76   0.0000       0.185193         5.0394 
  77   0.0000       0.191126         5.2008 
  78   0.0000       0.195442         5.3183 
  79   0.0000       0.198746         5.4082 
  80   0.0000       0.200627         5.4593 
  81   0.0000       0.202291         5.5046 
  82   0.0000       0.213496         5.8095 
  83   0.0000       0.217105         5.9077 
  84   0.0000       0.222135         6.0446 
  85   0.0000       0.223813         6.0903 
  86   0.0000       0.230204         6.2642 
  87   0.0000       0.234359         6.3772 
  88   0.0000       0.239749         6.5239 
  89   0.0000       0.248383         6.7588 
  90   0.0000       0.251710         6.8494 
  91   0.0000       0.267601         7.2818 
  92   0.0000       0.273556         7.4438 
  93   0.0000       0.277086         7.5399 
  94   0.0000       0.282264         7.6808 
  95   0.0000       0.284473         7.7409 
  96   0.0000       0.289759         7.8847 
  97   0.0000       0.298348         8.1185 
  98   0.0000       0.313101         8.5199 
  99   0.0000       0.315531         8.5860 
 100   0.0000       0.318295         8.6612 
 101   0.0000       0.322670         8.7803 
 102   0.0000       0.327786         8.9195 
 103   0.0000       0.335524         9.1301 
 104   0.0000       0.343484         9.3467 
 105   0.0000       0.351087         9.5536 
 106   0.0000       0.362022         9.8511 
 107   0.0000       0.366151         9.9635 
 108   0.0000       0.371682        10.1140 
 109   0.0000       0.383127        10.4254 
 110   0.0000       0.388003        10.5581 
 111   0.0000       0.395055        10.7500 
 112   0.0000       0.399008        10.8576 
 113   0.0000       0.407354        11.0847 
 114   0.0000       0.407855        11.0983 
 115   0.0000       0.409597        11.1457 
 116   0.0000       0.416967        11.3462 
 117   0.0000       0.428218        11.6524 
 118   0.0000       0.434715        11.8292 
 119   0.0000       0.439585        11.9617 
 120   0.0000       0.446455        12.1487 
 121   0.0000       0.455253        12.3881 
 122   0.0000       0.464288        12.6339 
 123   0.0000       0.471130        12.8201 
 124   0.0000       0.478891        13.0313 
 125   0.0000       0.489093        13.3089 
 126   0.0000       0.497876        13.5479 
 127   0.0000       0.510796        13.8995 
 128   0.0000       0.512781        13.9535 
 129   0.0000       0.522856        14.2276 
 130   0.0000       0.524321        14.2675 
 131   0.0000       0.533040        14.5048 
 132   0.0000       0.536815        14.6075 
 133   0.0000       0.553340        15.0571 
 134   0.0000       0.558485        15.1971 
 135   0.0000       0.564281        15.3549 
 136   0.0000       0.577871        15.7247 
 137   0.0000       0.582288        15.8449 
 138   0.0000       0.584708        15.9107 
 139   0.0000       0.591381        16.0923 
 140   0.0000       0.599417        16.3110 
 141   0.0000       0.605548        16.4778 
 142   0.0000       0.610831        16.6216 
 143   0.0000       0.614490        16.7211 
 144   0.0000       0.617972        16.8159 
 145   0.0000       0.626140        17.0381 
 146   0.0000       0.634581        17.2678 
 147   0.0000       0.649454        17.6725 
 148   0.0000       0.657327        17.8868 
 149   0.0000       0.669173        18.2091 
 150   0.0000       0.670725        18.2514 
 151   0.0000       0.674532        18.3550 
 152   0.0000       0.677688        18.4408 
 153   0.0000       0.683863        18.6088 
 154   0.0000       0.686030        18.6678 
 155   0.0000       0.694498        18.8983 
 156   0.0000       0.699964        19.0470 
 157   0.0000       0.712104        19.3773 
 158   0.0000       0.719206        19.5706 
 159   0.0000       0.728099        19.8126 
 160   0.0000       0.731499        19.9051 
 161   0.0000       0.736285        20.0353 
 162   0.0000       0.739522        20.1234 
 163   0.0000       0.743812        20.2402 
 164   0.0000       0.753041        20.4913 
 165   0.0000       0.756640        20.5892 
 166   0.0000       0.760833        20.7033 
 167   0.0000       0.764037        20.7905 
 168   0.0000       0.780878        21.2488 
 169   0.0000       0.788483        21.4557 
 170   0.0000       0.794046        21.6071 
 171   0.0000       0.801099        21.7990 
 172   0.0000       0.806743        21.9526 
 173   0.0000       0.814777        22.1712 
 174   0.0000       0.821883        22.3646 
 175   0.0000       0.823312        22.4034 
 176   0.0000       0.827111        22.5068 
 177   0.0000       0.829937        22.5837 
 178   0.0000       0.840101        22.8603 
 179   0.0000       0.849928        23.1277 
 180   0.0000       0.855398        23.2766 
 181   0.0000       0.862975        23.4827 
 182   0.0000       0.865595        23.5540 
 183   0.0000       0.883955        24.0536 
 184   0.0000       0.890357        24.2279 
 185   0.0000       0.898376        24.4461 
 186   0.0000       0.903102        24.5747 
 187   0.0000       0.911596        24.8058 
 188   0.0000       0.915777        24.9196 
 189   0.0000       0.925817        25.1928 
 190   0.0000       0.935030        25.4435 
 191   0.0000       0.946017        25.7424 
 192   0.0000       0.957807        26.0633 
 193   0.0000       0.966270        26.2935 
 194   0.0000       0.983256        26.7558 
 195   0.0000       0.989833        26.9347 
 196   0.0000       0.993112        27.0240 
 197   0.0000       1.010295        27.4915 
 198   0.0000       1.011339        27.5199 
 199   0.0000       1.025543        27.9064 
 200   0.0000       1.037509        28.2321 
 201   0.0000       1.038130        28.2489 
 202   0.0000       1.042419        28.3657 
 203   0.0000       1.050025        28.5726 
 204   0.0000       1.065955        29.0061 
 205   0.0000       1.070432        29.1279 
 206   0.0000       1.073387        29.2084 
 207   0.0000       1.082523        29.4569 
 208   0.0000       1.096931        29.8490 
 209   0.0000       1.099423        29.9168 
 210   0.0000       1.105962        30.0948 
 211   0.0000       1.110655        30.2224 
 212   0.0000       1.118154        30.4265 
 213   0.0000       1.135906        30.9096 
 214   0.0000       1.141259        31.0552 
 215   0.0000       1.151477        31.3333 
 216   0.0000       1.154531        31.4164 
 217   0.0000       1.164641        31.6915 
 218   0.0000       1.173938        31.9445 
 219   0.0000       1.187293        32.3079 
 220   0.0000       1.191540        32.4235 
 221   0.0000       1.201733        32.7008 
 222   0.0000       1.212439        32.9921 
 223   0.0000       1.215876        33.0857 
 224   0.0000       1.221059        33.2267 
 225   0.0000       1.233391        33.5623 
 226   0.0000       1.244661        33.8689 
 227   0.0000       1.253721        34.1155 
 228   0.0000       1.267014        34.4772 
 229   0.0000       1.276767        34.7426 
 230   0.0000       1.281794        34.8794 
 231   0.0000       1.294862        35.2350 
 232   0.0000       1.305433        35.5226 
 233   0.0000       1.314268        35.7630 
 234   0.0000       1.321113        35.9493 
 235   0.0000       1.331860        36.2417 
 236   0.0000       1.335772        36.3482 
 237   0.0000       1.341233        36.4968 
 238   0.0000       1.353363        36.8269 
 239   0.0000       1.374086        37.3908 
 240   0.0000       1.379763        37.5453 
 241   0.0000       1.381798        37.6006 
 242   0.0000       1.385831        37.7104 
 243   0.0000       1.389736        37.8166 
 244   0.0000       1.402581        38.1662 
 245   0.0000       1.408447        38.3258 
 246   0.0000       1.413559        38.4649 
 247   0.0000       1.418807        38.6077 
 248   0.0000       1.431788        38.9609 
 249   0.0000       1.437443        39.1148 
 250   0.0000       1.440670        39.2026 
 251   0.0000       1.460608        39.7452 
 252   0.0000       1.463236        39.8167 
 253   0.0000       1.465162        39.8691 
 254   0.0000       1.474863        40.1331 
 255   0.0000       1.479544        40.2604 
 256   0.0000       1.499169        40.7945 
 257   0.0000       1.504524        40.9402 
 258   0.0000       1.509725        41.0817 
 259   0.0000       1.513860        41.1942 
 260   0.0000       1.522139        41.4195 
 261   0.0000       1.536444        41.8088 
 262   0.0000       1.540707        41.9248 
 263   0.0000       1.553378        42.2696 
 264   0.0000       1.555639        42.3311 
 265   0.0000       1.564313        42.5671 
 266   0.0000       1.581173        43.0259 
 267   0.0000       1.586511        43.1712 
 268   0.0000       1.596831        43.4520 
 269   0.0000       1.605069        43.6761 
 270   0.0000       1.612300        43.8729 
 271   0.0000       1.618014        44.0284 
 272   0.0000       1.628629        44.3172 
 273   0.0000       1.640240        44.6332 
 274   0.0000       1.655603        45.0512 
 275   0.0000       1.668580        45.4044 
 276   0.0000       1.671102        45.4730 
 277   0.0000       1.677902        45.6580 
 278   0.0000       1.682050        45.7709 
 279   0.0000       1.690412        45.9985 
 280   0.0000       1.699801        46.2539 
 281   0.0000       1.711290        46.5666 
 282   0.0000       1.718862        46.7726 
 283   0.0000       1.723889        46.9094 
 284   0.0000       1.724689        46.9312 
 285   0.0000       1.739346        47.3300 
 286   0.0000       1.744074        47.4587 
 287   0.0000       1.761562        47.9345 
 288   0.0000       1.766071        48.0572 
 289   0.0000       1.775360        48.3100 
 290   0.0000       1.782369        48.5007 
 291   0.0000       1.786451        48.6118 
 292   0.0000       1.801622        49.0246 
 293   0.0000       1.806232        49.1501 
 294   0.0000       1.810505        49.2663 
 295   0.0000       1.818243        49.4769 
 296   0.0000       1.829772        49.7906 
 297   0.0000       1.835595        49.9491 
 298   0.0000       1.840861        50.0924 
 299   0.0000       1.844904        50.2024 
 300   0.0000       1.850202        50.3465 
 301   0.0000       1.866185        50.7815 
 302   0.0000       1.874324        51.0029 
 303   0.0000       1.889742        51.4225 
 304   0.0000       1.898728        51.6670 
 305   0.0000       1.902750        51.7764 
 306   0.0000       1.906519        51.8790 
 307   0.0000       1.907395        51.9029 
 308   0.0000       1.920981        52.2726 
 309   0.0000       1.928326        52.4724 
 310   0.0000       1.932969        52.5988 
 311   0.0000       1.939645        52.7804 
 312   0.0000       1.948248        53.0145 
 313   0.0000       1.963701        53.4350 
 314   0.0000       1.966801        53.5194 
 315   0.0000       1.973865        53.7116 
 316   0.0000       1.985845        54.0376 
 317   0.0000       1.992230        54.2113 
 318   0.0000       1.997654        54.3589 
 319   0.0000       2.020062        54.9687 
 320   0.0000       2.022876        55.0453 
 321   0.0000       2.024620        55.0927 
 322   0.0000       2.029745        55.2322 
 323   0.0000       2.038150        55.4609 
 324   0.0000       2.044448        55.6323 
 325   0.0000       2.060929        56.0807 
 326   0.0000       2.069126        56.3038 
 327   0.0000       2.082453        56.6664 
 328   0.0000       2.086438        56.7749 
 329   0.0000       2.094209        56.9863 
 330   0.0000       2.114076        57.5269 
 331   0.0000       2.117400        57.6174 
 332   0.0000       2.119686        57.6796 
 333   0.0000       2.134157        58.0734 
 334   0.0000       2.145721        58.3880 
 335   0.0000       2.166142        58.9437 
 336   0.0000       2.167615        58.9838 
 337   0.0000       2.174140        59.1614 
 338   0.0000       2.187008        59.5115 
 339   0.0000       2.200950        59.8909 
 340   0.0000       2.206169        60.0329 
 341   0.0000       2.215341        60.2825 
 342   0.0000       2.220841        60.4322 
 343   0.0000       2.249718        61.2179 
 344   0.0000       2.262077        61.5542 
 345   0.0000       2.267039        61.6893 
 346   0.0000       2.276977        61.9597 
 347   0.0000       2.287492        62.2458 
 348   0.0000       2.293445        62.4078 
 349   0.0000       2.304774        62.7161 
 350   0.0000       2.317371        63.0589 
 351   0.0000       2.324353        63.2489 
 352   0.0000       2.334502        63.5250 
 353   0.0000       2.338472        63.6331 
 354   0.0000       2.356606        64.1265 
 355   0.0000       2.361582        64.2619 
 356   0.0000       2.369857        64.4871 
 357   0.0000       2.376207        64.6599 
 358   0.0000       2.389680        65.0265 
 359   0.0000       2.396476        65.2114 
 360   0.0000       2.411252        65.6135 
 361   0.0000       2.430362        66.1335 
 362   0.0000       2.439686        66.3872 
 363   0.0000       2.447895        66.6106 
 364   0.0000       2.454093        66.7793 
 365   0.0000       2.456932        66.8565 
 366   0.0000       2.485706        67.6395 
 367   0.0000       2.502865        68.1064 
 368   0.0000       2.512251        68.3618 
 369   0.0000       2.528304        68.7986 
 370   0.0000       2.532583        68.9151 
 371   0.0000       2.539754        69.1102 
 372   0.0000       2.560126        69.6646 
 373   0.0000       2.584594        70.3304 
 374   0.0000       2.593653        70.5769 
 375   0.0000       2.608037        70.9683 
 376   0.0000       2.617552        71.2272 
 377   0.0000       2.623370        71.3855 
 378   0.0000       2.646219        72.0073 
 379   0.0000       2.668690        72.6188 
 380   0.0000       2.671130        72.6851 
 381   0.0000       2.686701        73.1088 
 382   0.0000       2.693377        73.2905 
 383   0.0000       2.697321        73.3978 
 384   0.0000       2.706930        73.6593 
 385   0.0000       2.726141        74.1821 
 386   0.0000       2.744121        74.6713 
 387   0.0000       2.753945        74.9386 
 388   0.0000       2.762176        75.1626 
 389   0.0000       2.784517        75.7706 
 390   0.0000       2.788340        75.8746 
 391   0.0000       2.815772        76.6211 
 392   0.0000       2.817310        76.6629 
 393   0.0000       2.835146        77.1482 
 394   0.0000       2.840794        77.3019 
 395   0.0000       2.875967        78.2590 
 396   0.0000       2.891807        78.6901 
 397   0.0000       2.929457        79.7146 
 398   0.0000       2.936611        79.9092 
 399   0.0000       2.950042        80.2747 
 400   0.0000       2.969822        80.8130 
 401   0.0000       2.982766        81.1652 
 402   0.0000       2.992835        81.4392 
 403   0.0000       3.005677        81.7886 
 404   0.0000       3.014834        82.0378 
 405   0.0000       3.023351        82.2696 
 406   0.0000       3.045609        82.8752 
 407   0.0000       3.064038        83.3767 
 408   0.0000       3.086307        83.9827 
 409   0.0000       3.093267        84.1721 
 410   0.0000       3.099871        84.3518 
 411   0.0000       3.140019        85.4443 
 412   0.0000       3.142551        85.5131 
 413   0.0000       3.162474        86.0553 
 414   0.0000       3.189823        86.7995 
 415   0.0000       3.207199        87.2723 
 416   0.0000       3.231271        87.9274 
 417   0.0000       3.256457        88.6127 
 418   0.0000       3.275759        89.1379 
 419   0.0000       3.291201        89.5581 
 420   0.0000       3.313464        90.1639 
 421   0.0000       3.324679        90.4691 
 422   0.0000       3.332746        90.6886 
 423   0.0000       3.369027        91.6759 
 424   0.0000       3.372271        91.7642 
 425   0.0000       3.382685        92.0475 
 426   0.0000       3.398769        92.4852 
 427   0.0000       3.417029        92.9821 
 428   0.0000       3.451041        93.9076 
 429   0.0000       3.462381        94.2162 
 430   0.0000       3.476797        94.6084 
 431   0.0000       3.491629        95.0121 
 432   0.0000       3.495116        95.1069 
 433   0.0000       3.521898        95.8357 
 434   0.0000       3.539328        96.3100 
 435   0.0000       3.566421        97.0473 
 436   0.0000       3.573003        97.2264 
 437   0.0000       3.608521        98.1929 
 438   0.0000       3.628516        98.7369 
 439   0.0000       3.644306        99.1666 
 440   0.0000       3.648786        99.2885 
 441   0.0000       3.664514        99.7165 
 442   0.0000       3.679315       100.1193 
 443   0.0000       3.687903       100.3529 
 444   0.0000       3.707227       100.8788 
 445   0.0000       3.712831       101.0313 
 446   0.0000       3.725977       101.3890 
 447   0.0000       3.730238       101.5049 
 448   0.0000       3.735852       101.6577 
 449   0.0000       3.746816       101.9560 
 450   0.0000       3.760596       102.3310 
 451   0.0000       3.769610       102.5763 
 452   0.0000       3.781853       102.9095 
 453   0.0000       3.787005       103.0496 
 454   0.0000       3.808699       103.6400 
 455   0.0000       3.819139       103.9241 
 456   0.0000       3.833154       104.3054 
 457   0.0000       3.849907       104.7613 
 458   0.0000       3.856963       104.9533 
 459   0.0000       3.876865       105.4949 
 460   0.0000       3.885580       105.7320 
 461   0.0000       3.902193       106.1841 
 462   0.0000       3.933977       107.0489 
 463   0.0000       3.941833       107.2627 
 464   0.0000       3.958217       107.7086 
 465   0.0000       3.967606       107.9641 
 466   0.0000       3.973841       108.1337 
 467   0.0000       4.005355       108.9912 
 468   0.0000       4.010614       109.1344 
 469   0.0000       4.024201       109.5041 
 470   0.0000       4.059273       110.4584 
 471   0.0000       4.076991       110.9406 
 472   0.0000       4.095919       111.4556 
 473   0.0000       4.101939       111.6194 
 474   0.0000       4.122040       112.1664 
 475   0.0000       4.133763       112.4854 
 476   0.0000       4.136172       112.5510 
 477   0.0000       4.144898       112.7884 
 478   0.0000       4.158793       113.1665 
 479   0.0000       4.175845       113.6305 
 480   0.0000       4.182349       113.8075 
 481   0.0000       4.192539       114.0848 
 482   0.0000       4.195453       114.1641 
 483   0.0000       4.207208       114.4839 
 484   0.0000       4.223632       114.9309 
 485   0.0000       4.227404       115.0335 
 486   0.0000       4.242068       115.4325 
 487   0.0000       4.244637       115.5024 
 488   0.0000       4.252167       115.7074 
 489   0.0000       4.260522       115.9347 
 490   0.0000       4.261988       115.9746 
 491   0.0000       4.277982       116.4098 
 492   0.0000       4.283340       116.5556 
 493   0.0000       4.291194       116.7693 
 494   0.0000       4.305565       117.1604 
 495   0.0000       4.315736       117.4371 
 496   0.0000       4.321945       117.6061 
 497   0.0000       4.325815       117.7114 
 498   0.0000       4.332564       117.8951 
 499   0.0000       4.348380       118.3254 
 500   0.0000       4.361536       118.6834 
 501   0.0000       4.376918       119.1020 
 502   0.0000       4.392748       119.5327 
 503   0.0000       4.409026       119.9757 
 504   0.0000       4.421048       120.3028 
 505   0.0000       4.425281       120.4180 
 506   0.0000       4.435935       120.7079 
 507   0.0000       4.443494       120.9136 
 508   0.0000       4.447304       121.0173 
 509   0.0000       4.452369       121.1551 
 510   0.0000       4.462776       121.4383 
 511   0.0000       4.477771       121.8463 
 512   0.0000       4.488742       122.1449 
 513   0.0000       4.492207       122.2392 
 514   0.0000       4.501744       122.4987 
 515   0.0000       4.509824       122.7185 
 516   0.0000       4.517615       122.9306 
 517   0.0000       4.534849       123.3995 
 518   0.0000       4.552006       123.8664 
 519   0.0000       4.554032       123.9215 
 520   0.0000       4.566616       124.2639 
 521   0.0000       4.573799       124.4594 
 522   0.0000       4.582260       124.6896 
 523   0.0000       4.593373       124.9920 
 524   0.0000       4.594983       125.0358 
 525   0.0000       4.609856       125.4406 
 526   0.0000       4.622603       125.7874 
 527   0.0000       4.633077       126.0724 
 528   0.0000       4.648221       126.4845 
 529   0.0000       4.649950       126.5316 
 530   0.0000       4.661245       126.8389 
 531   0.0000       4.667077       126.9976 
 532   0.0000       4.691215       127.6545 
 533   0.0000       4.695268       127.7647 
 534   0.0000       4.697678       127.8303 
 535   0.0000       4.715528       128.3160 
 536   0.0000       4.716413       128.3401 
 537   0.0000       4.730698       128.7288 
 538   0.0000       4.744188       129.0959 
 539   0.0000       4.753815       129.3579 
 540   0.0000       4.760193       129.5314 
 541   0.0000       4.774524       129.9214 
 542   0.0000       4.779454       130.0556 
 543   0.0000       4.784929       130.2045 
 544   0.0000       4.819856       131.1549 
 545   0.0000       4.826552       131.3372 
 546   0.0000       4.843113       131.7878 
 547   0.0000       4.845545       131.8540 
 548   0.0000       4.863913       132.3538 
 549   0.0000       4.877105       132.7128 
 550   0.0000       4.894087       133.1749 
 551   0.0000       4.919094       133.8554 
 552   0.0000       4.941299       134.4596 
 553   0.0000       4.947829       134.6373 
 554   0.0000       4.953897       134.8024 
 555   0.0000       4.979791       135.5070 
 556   0.0000       4.982738       135.5872 
 557   0.0000       5.003103       136.1413 
 558   0.0000       5.037211       137.0695 
 559   0.0000       5.062715       137.7635 
 560   0.0000       5.071589       138.0049 
 561   0.0000       5.087168       138.4289 
 562   0.0000       5.100379       138.7884 
 563   0.0000       5.135242       139.7370 
 564   0.0000       5.140287       139.8743 
 565   0.0000       5.163428       140.5040 
 566   0.0000       5.223939       142.1506 
 567   0.0000       5.244423       142.7080 
 568   0.0000       5.258505       143.0912 
 569   0.0000       5.286428       143.8510 
 570   0.0000       5.328249       144.9890 
 571   0.0000       5.344671       145.4359 
 572   0.0000       5.365293       145.9970 
 573   0.0000       5.378146       146.3468 
 574   0.0000       5.395098       146.8081 
 575   0.0000       5.407009       147.1322 
 576   0.0000       5.432389       147.8228 
 577   0.0000       5.463508       148.6696 
 578   0.0000       5.470149       148.8503 
 579   0.0000       5.507525       149.8674 
 580   0.0000       5.511560       149.9772 
 581   0.0000       5.526760       150.3908 
 582   0.0000       5.565470       151.4441 
 583   0.0000       5.574287       151.6841 
 584   0.0000       5.629716       153.1924 
 585   0.0000       5.688540       154.7930 
 586   0.0000       5.726778       155.8336 
 587   0.0000       5.735898       156.0817 
 588   0.0000       5.778001       157.2274 
 589   0.0000       5.819706       158.3623 
 590   0.0000       5.882329       160.0663 
 591   0.0000       5.950526       161.9221 
 592   0.0000       5.965645       162.3334 
 593   0.0000       5.998331       163.2229 
 594   0.0000       6.027440       164.0150 
 595   0.0000       6.050782       164.6501 
 596   0.0000       6.854522       186.5210 
 597   0.0000       6.916349       188.2034 
 598   0.0000       6.956596       189.2986 
 599   0.0000       7.030129       191.2995 
 600   0.0000       7.038461       191.5263 
 601   0.0000       7.261019       197.5824 
 602   0.0000       7.393291       201.1817 
 603   0.0000       7.454666       202.8518 
 604   0.0000       7.473243       203.3573 
 605   0.0000       7.525663       204.7837 
 606   0.0000       7.568529       205.9501 
 607   0.0000       7.687136       209.1776 
 608   0.0000       7.721596       210.1153 
 609   0.0000       7.795720       212.1323 
 610   0.0000       7.884056       214.5361 
 611   0.0000       7.892839       214.7751 
 612   0.0000       7.950190       216.3357 
 613   0.0000       8.025097       218.3740 
 614   0.0000       8.055894       219.2120 
 615   0.0000       8.154582       221.8975 
 616   0.0000       8.399229       228.5546 
 617   0.0000       8.420388       229.1304 
 618   0.0000       8.517687       231.7780 
 619   0.0000       8.553102       232.7417 
 620   0.0000       8.620093       234.5647 
 621   0.0000       8.641958       235.1596 
 622   0.0000       8.654277       235.4948 
 623   0.0000       8.750695       238.1185 
 624   0.0000       8.880117       241.6403 
 625   0.0000       8.897192       242.1049 
 626   0.0000       8.942258       243.3312 
 627   0.0000       9.002338       244.9661 
 628   0.0000       9.006598       245.0820 
 629   0.0000       9.061720       246.5820 
 630   0.0000       9.093171       247.4378 
 631   0.0000       9.129369       248.4228 
 632   0.0000       9.187596       250.0072 
 633   0.0000       9.396233       255.6845 
 634   0.0000       9.426792       256.5161 
 635   0.0000       9.494729       258.3647 
 636   0.0000       9.535954       259.4865 
 637   0.0000       9.558457       260.0988 
 638   0.0000       9.615844       261.6604 
 639   0.0000       9.749397       265.2946 
 640   0.0000       9.751732       265.3581 
 641   0.0000       9.803722       266.7728 
 642   0.0000       9.916186       269.8332 
 643   0.0000       9.921419       269.9755 
 644   0.0000       9.941595       270.5245 
 645   0.0000      10.168179       276.6902 
 646   0.0000      10.217021       278.0193 
 647   0.0000      10.271827       279.5106 
 648   0.0000      10.303215       280.3647 
 649   0.0000      10.371474       282.2222 
 650   0.0000      10.547676       287.0169 
 651   0.0000      10.576371       287.7977 
 652   0.0000      10.679759       290.6110 
 653   0.0000      10.684715       290.7459 
 654   0.0000      10.691540       290.9316 
 655   0.0000      10.697347       291.0896 
 656   0.0000      10.701694       291.2079 
 657   0.0000      10.707817       291.3745 
 658   0.0000      10.719230       291.6851 
 659   0.0000      10.724640       291.8323 
 660   0.0000      10.739291       292.2310 
 661   0.0000      10.739706       292.2423 
 662   0.0000      10.755641       292.6759 
 663   0.0000      10.761883       292.8457 
 664   0.0000      10.766040       292.9589 
 665   0.0000      10.782414       293.4044 
 666   0.0000      10.788876       293.5802 
 667   0.0000      10.802344       293.9467 
 668   0.0000      10.809352       294.1374 
 669   0.0000      10.818166       294.3773 
 670   0.0000      10.842954       295.0518 
 671   0.0000      10.849277       295.2238 
 672   0.0000      10.857124       295.4374 
 673   0.0000      10.864387       295.6350 
 674   0.0000      10.876196       295.9563 
 675   0.0000      10.883809       296.1635 
 676   0.0000      10.911217       296.9093 
 677   0.0000      10.915406       297.0233 
 678   0.0000      10.918148       297.0979 
 679   0.0000      10.933226       297.5082 
 680   0.0000      10.939037       297.6663 
 681   0.0000      10.964267       298.3529 
 682   0.0000      10.975643       298.6624 
 683   0.0000      10.981613       298.8249 
 684   0.0000      10.986857       298.9676 
 685   0.0000      10.992777       299.1287 
 686   0.0000      10.995756       299.2097 
 687   0.0000      11.019525       299.8565 
 688   0.0000      11.024812       300.0004 
 689   0.0000      11.028847       300.1102 
 690   0.0000      11.038859       300.3826 
 691   0.0000      11.052108       300.7432 
 692   0.0000      11.063578       301.0553 
 693   0.0000      11.078983       301.4745 
 694   0.0000      11.084456       301.6234 
 695   0.0000      11.087347       301.7021 
 696   0.0000      11.100039       302.0474 
 697   0.0000      11.108653       302.2818 
 698   0.0000      11.122455       302.6574 
 699   0.0000      11.135142       303.0026 
 700   0.0000      11.147237       303.3317 
 701   0.0000      11.158819       303.6469 
 702   0.0000      11.203650       304.8668 
 703   0.0000      11.220677       305.3302 
 704   0.0000      11.258681       306.3643 
 705   0.0000      11.269549       306.6600 
 706   0.0000      11.299242       307.4680 
 707   0.0000      11.314157       307.8739 
 708   0.0000      11.341238       308.6108 
 709   0.0000      11.404501       310.3323 
 710   0.0000      11.477976       312.3316 
 711   0.0000      11.730223       319.1956 
 712   0.0000      11.792777       320.8978 
 713   0.0000      11.807402       321.2958 
 714   0.0000      11.823375       321.7304 
 715   0.0000      11.834187       322.0246 
 716   0.0000      11.846984       322.3728 
 717   0.0000      11.982498       326.0604 
 718   0.0000      11.983526       326.0883 
 719   0.0000      11.992580       326.3347 
 720   0.0000      12.001437       326.5757 
 721   0.0000      12.076429       328.6163 
 722   0.0000      12.078746       328.6794 
 723   0.0000      12.087516       328.9180 
 724   0.0000      12.089314       328.9670 
 725   0.0000      12.102120       329.3154 
 726   0.0000      12.106671       329.4393 
 727   0.0000      12.117475       329.7333 
 728   0.0000      12.129027       330.0476 
 729   0.0000      12.141864       330.3969 
 730   0.0000      12.147999       330.5639 
 731   0.0000      12.152561       330.6880 
 732   0.0000      12.155747       330.7747 
 733   0.0000      12.158101       330.8387 
 734   0.0000      12.164706       331.0185 
 735   0.0000      12.177089       331.3554 
 736   0.0000      12.188099       331.6550 
 737   0.0000      12.193302       331.7966 
 738   0.0000      12.206676       332.1605 
 739   0.0000      12.214177       332.3647 
 740   0.0000      12.227495       332.7270 
 741   0.0000      12.235949       332.9571 
 742   0.0000      12.250879       333.3634 
 743   0.0000      12.270308       333.8921 
 744   0.0000      12.276344       334.0563 
 745   0.0000      12.286556       334.3342 
 746   0.0000      12.300573       334.7156 
 747   0.0000      12.312201       335.0320 
 748   0.0000      12.318100       335.1925 
 749   0.0000      12.354254       336.1763 
 750   0.0000      12.363983       336.4411 
 751   0.0000      12.379367       336.8597 
 752   0.0000      12.423966       338.0733 
 753   0.0000      12.527737       340.8970 
 754   0.0000      12.538835       341.1990 
 755   0.0000      12.565876       341.9349 
 756   0.0000      12.582752       342.3941 
 757   0.0000      12.906655       351.2079 
 758   0.0000      12.914018       351.4083 
 759   0.0000      12.923326       351.6616 
 760   0.0000      12.950888       352.4116 
 761   0.0000      12.963468       352.7539 
 762   0.0000      13.017948       354.2364 
 763   0.0000      13.064931       355.5148 
 764   0.0000      13.083560       356.0218 
 765   0.0000      13.124421       357.1336 
 766   0.0000      13.157918       358.0452 
 767   0.0000      13.195343       359.0635 
 768   0.0000      13.220089       359.7369 
 769   0.0000      13.233202       360.0937 
 770   0.0000      13.315352       362.3292 
 771   0.0000      13.336287       362.8988 
 772   0.0000      13.360404       363.5551 
 773   0.0000      13.366430       363.7190 
 774   0.0000      13.388492       364.3194 
 775   0.0000      13.416051       365.0693 
 776   0.0000      13.430454       365.4612 
 777   0.0000      13.458258       366.2178 
 778   0.0000      13.505427       367.5014 
 779   0.0000      13.509323       367.6074 
 780   0.0000      13.530904       368.1946 
 781   0.0000      13.544771       368.5720 
 782   0.0000      13.568794       369.2257 
 783   0.0000      13.604008       370.1839 
 784   0.0000      13.621191       370.6514 
 785   0.0000      14.974931       407.4886 
 786   0.0000      15.139581       411.9690 
 787   0.0000      15.188115       413.2896 
 788   0.0000      36.778986      1000.8071 
 789   0.0000      38.797050      1055.7214 
 790   0.0000      38.838601      1056.8521 
 791   0.0000      38.929473      1059.3248 
 792   0.0000      38.947638      1059.8191 
 793   0.0000      38.999901      1061.2413 
 794   0.0000      39.075604      1063.3012 
 795   0.0000      42.368405      1152.9029 
 796   0.0000      42.456777      1155.3076 
 797   0.0000      42.594018      1159.0421 
 798   0.0000      42.652443      1160.6320 
 799   0.0000      42.681718      1161.4286 
 800   0.0000      61.929072      1685.1757 
 801   0.0000      62.072645      1689.0825 

                    ********************************
                    * MULLIKEN POPULATION ANALYSIS *
                    ********************************

-----------------------
MULLIKEN ATOMIC CHARGES
-----------------------
   0 I :    2.844727
   1 O :   -1.302398
   2 I :    2.834840
   3 O :   -1.153961
   4 O :   -1.124151
   5 O :   -1.161324
   6 O :   -1.091968
   7 N :   -0.713000
   8 H :    0.247454
   9 H :    0.256719
  10 H :    0.363061
Sum of atomic charges:    0.0000000

--------------------------------
MULLIKEN REDUCED ORBITAL CHARGES
--------------------------------
  0 I s       :     3.543320  s :     3.543320
      pz      :     2.575923  p :     8.278662
      px      :     3.117709
      py      :     2.585030
      dz2     :     2.074257  d :    10.225374
      dxz     :     2.037488
      dyz     :     2.047110
      dx2y2   :     2.051916
      dxy     :     2.014604
      f0      :     0.014610  f :     0.089005
      f+1     :     0.013505
      f-1     :     0.021107
      f+2     :     0.015270
      f-2     :     0.007939
      f+3     :     0.009315
      f-3     :     0.007259
      g0      :     0.000731  g :     0.018912
      g+1     :     0.003270
      g-1     :     0.001086
      g+2     :     0.003955
      g-2     :     0.002871
      g+3     :     0.001463
      g-3     :     0.002923
      g+4     :     0.001319
      g-4     :     0.001294
  1 O s       :     4.104762  s :     4.104762
      pz      :     1.636883  p :     5.160552
      px      :     1.806159
      py      :     1.717510
      dz2     :     0.000045  d :     0.031452
      dxz     :     0.010123
      dyz     :     0.008889
      dx2y2   :     0.006645
      dxy     :     0.005751
      f0      :     0.000958  f :     0.005206
      f+1     :     0.000662
      f-1     :     0.000703
      f+2     :     0.001054
      f-2     :     0.001131
      f+3     :     0.000122
      f-3     :     0.000576
      g0      :     0.000012  g :     0.000426
      g+1     :     0.000069
      g-1     :     0.000079
      g+2     :     0.000066
      g-2     :     0.000019
      g+3     :     0.000066
      g-3     :     0.000100
      g+4     :     0.000004
      g-4     :     0.000010
  2 I s       :     3.557017  s :     3.557017
      pz      :     2.921523  p :     8.212207
      px      :     2.650450
      py      :     2.640234
      dz2     :     2.049336  d :    10.291043
      dxz     :     2.049587
      dyz     :     2.061317
      dx2y2   :     2.068958
      dxy     :     2.061845
      f0      :     0.003752  f :     0.085127
      f+1     :     0.013961
      f-1     :     0.008724
      f+2     :     0.008562
      f-2     :     0.009697
      f+3     :     0.018741
      f-3     :     0.021691
      g0      :    -0.000174  g :     0.019765
      g+1     :     0.002051
      g-1     :     0.001659
      g+2     :     0.001377
      g-2     :     0.002821
      g+3     :     0.001252
      g-3     :     0.002425
      g+4     :     0.003266
      g-4     :     0.005089
  3 O s       :     4.067326  s :     4.067326
      pz      :     1.836949  p :     5.028181
      px      :     1.821307
      py      :     1.369925
      dz2     :     0.002676  d :     0.051989
      dxz     :    -0.000023
      dyz     :     0.017525
      dx2y2   :     0.012594
      dxy     :     0.019217
      f0      :     0.000470  f :     0.005997
      f+1     :     0.000141
      f-1     :     0.000773
      f+2     :     0.000743
      f-2     :     0.000506
      f+3     :     0.001609
      f-3     :     0.001754
      g0      :     0.000024  g :     0.000468
      g+1     :     0.000008
      g-1     :     0.000065
      g+2     :     0.000045
      g-2     :     0.000024
      g+3     :     0.000059
      g-3     :     0.000025
      g+4     :     0.000141
      g-4     :     0.000077
  4 O s       :     4.046131  s :     4.046131
      pz      :     1.790869  p :     5.009457
      px      :     1.553694
      py      :     1.664894
      dz2     :     0.009224  d :     0.060785
      dxz     :     0.009374
      dyz     :     0.010524
      dx2y2   :     0.017366
      dxy     :     0.014297
      f0      :     0.000446  f :     0.007108
      f+1     :     0.001066
      f-1     :     0.000785
      f+2     :     0.000532
      f-2     :     0.001347
      f+3     :     0.001531
      f-3     :     0.001401
      g0      :     0.000083  g :     0.000670
      g+1     :     0.000032
      g-1     :     0.000027
      g+2     :     0.000012
      g-2     :     0.000128
      g+3     :     0.000063
      g-3     :     0.000089
      g+4     :     0.000051
      g-4     :     0.000186
  5 O s       :     4.056479  s :     4.056479
      pz      :     1.780990  p :     5.035646
      px      :     1.628428
      py      :     1.626228
      dz2     :     0.011881  d :     0.061565
      dxz     :     0.013604
      dyz     :     0.007499
      dx2y2   :     0.014795
      dxy     :     0.013786
      f0      :     0.000457  f :     0.007102
      f+1     :     0.001166
      f-1     :     0.001119
      f+2     :     0.000798
      f-2     :     0.000998
      f+3     :     0.001360
      f-3     :     0.001203
      g0      :     0.000077  g :     0.000531
      g+1     :     0.000032
      g-1     :     0.000025
      g+2     :     0.000014
      g-2     :     0.000119
      g+3     :     0.000044
      g-3     :     0.000081
      g+4     :     0.000046
      g-4     :     0.000093
  6 O s       :     4.069161  s :     4.069161
      pz      :     1.486996  p :     4.956440
      px      :     1.762020
      py      :     1.707423
      dz2     :     0.018026  d :     0.058616
      dxz     :     0.013473
      dyz     :     0.010731
      dx2y2   :     0.008078
      dxy     :     0.008308
      f0      :     0.001733  f :     0.007131
      f+1     :     0.001482
      f-1     :     0.000678
      f+2     :     0.001440
      f-2     :     0.001097
      f+3     :     0.000383
      f-3     :     0.000317
      g0      :     0.000085  g :     0.000621
      g+1     :     0.000114
      g-1     :     0.000080
      g+2     :     0.000131
      g-2     :     0.000065
      g+3     :     0.000052
      g-3     :     0.000077
      g+4     :     0.000011
      g-4     :     0.000005
  7 N s       :     3.712252  s :     3.712252
      pz      :     1.234965  p :     3.962668
      px      :     1.379767
      py      :     1.347935
      dz2     :     0.000363  d :     0.031478
      dxz     :    -0.000332
      dyz     :     0.022268
      dx2y2   :     0.003917
      dxy     :     0.005262
      f0      :     0.000669  f :     0.005695
      f+1     :     0.000592
      f-1     :     0.001345
      f+2     :     0.001022
      f-2     :     0.001096
      f+3     :    -0.000466
      f-3     :     0.001436
      g0      :     0.000050  g :     0.000908
      g+1     :     0.000021
      g-1     :     0.000179
      g+2     :     0.000142
      g-2     :     0.000140
      g+3     :     0.000029
      g-3     :     0.000127
      g+4     :     0.000074
      g-4     :     0.000146
  8 H s       :     0.645765  s :     0.645765
      pz      :     0.027389  p :     0.091761
      px      :     0.035894
      py      :     0.028478
      dz2     :     0.005265  d :     0.015297
      dxz     :     0.001831
      dyz     :     0.002561
      dx2y2   :     0.002457
      dxy     :     0.003183
      f0      :     0.000287  f :    -0.000278
      f+1     :    -0.000305
      f-1     :    -0.000186
      f+2     :    -0.000185
      f-2     :    -0.000087
      f+3     :     0.000126
      f-3     :     0.000072
  9 H s       :     0.633500  s :     0.633500
      pz      :     0.027761  p :     0.093876
      px      :     0.028882
      py      :     0.037233
      dz2     :     0.001766  d :     0.016270
      dxz     :     0.003981
      dyz     :     0.002364
      dx2y2   :     0.005660
      dxy     :     0.002498
      f0      :    -0.000054  f :    -0.000366
      f+1     :    -0.000126
      f-1     :     0.000045
      f+2     :    -0.000114
      f-2     :     0.000281
      f+3     :    -0.000158
      f-3     :    -0.000241
 10 H s       :     0.521494  s :     0.521494
      pz      :     0.056941  p :     0.109667
      px      :     0.026433
      py      :     0.026294
      dz2     :    -0.001112  d :     0.002253
      dxz     :     0.000890
      dyz     :    -0.000381
      dx2y2   :     0.000009
      dxy     :     0.002847
      f0      :     0.002296  f :     0.003525
      f+1     :     0.000749
      f-1     :     0.000658
      f+2     :    -0.000084
      f-2     :     0.000042
      f+3     :    -0.000078
      f-3     :    -0.000060


                     *******************************
                     * LOEWDIN POPULATION ANALYSIS *
                     *******************************

----------------------
LOEWDIN ATOMIC CHARGES
----------------------
   0 I :    0.720507
   1 O :   -0.195987
   2 I :    0.651071
   3 O :   -0.230956
   4 O :   -0.275651
   5 O :   -0.150264
   6 O :   -0.259787
   7 N :    1.474350
   8 H :   -0.502918
   9 H :   -0.501150
  10 H :   -0.729214

-------------------------------
LOEWDIN REDUCED ORBITAL CHARGES
-------------------------------
  0 I s       :     2.854776  s :     2.854776
      pz      :     2.640575  p :     8.257110
      px      :     2.969028
      py      :     2.647507
      dz2     :     2.271653  d :    11.308803
      dxz     :     2.247270
      dyz     :     2.341095
      dx2y2   :     2.235538
      dxy     :     2.213247
      f0      :     0.175144  f :     1.262365
      f+1     :     0.171623
      f-1     :     0.217165
      f+2     :     0.224590
      f-2     :     0.223533
      f+3     :     0.122917
      f-3     :     0.127393
      g0      :     0.046931  g :     0.596439
      g+1     :     0.055225
      g-1     :     0.080720
      g+2     :     0.070966
      g-2     :     0.091625
      g+3     :     0.090398
      g-3     :     0.077098
      g+4     :     0.035837
      g-4     :     0.047639
  1 O s       :     3.241050  s :     3.241050
      pz      :     1.399379  p :     4.341689
      px      :     1.491264
      py      :     1.451047
      dz2     :     0.102682  d :     0.433804
      dxz     :     0.101135
      dyz     :     0.108195
      dx2y2   :     0.060027
      dxy     :     0.061766
      f0      :     0.027758  f :     0.160954
      f+1     :     0.025997
      f-1     :     0.023586
      f+2     :     0.027717
      f-2     :     0.029700
      f+3     :     0.013554
      f-3     :     0.012642
      g0      :     0.001880  g :     0.018489
      g+1     :     0.002951
      g-1     :     0.001618
      g+2     :     0.003887
      g-2     :     0.001689
      g+3     :     0.002564
      g-3     :     0.002480
      g+4     :     0.000664
      g-4     :     0.000756
  2 I s       :     2.835009  s :     2.835009
      pz      :     2.853146  p :     8.222023
      px      :     2.664112
      py      :     2.704765
      dz2     :     2.206045  d :    11.345887
      dxz     :     2.269718
      dyz     :     2.236635
      dx2y2   :     2.302983
      dxy     :     2.330505
      f0      :     0.141251  f :     1.319276
      f+1     :     0.172026
      f-1     :     0.133271
      f+2     :     0.170252
      f-2     :     0.217995
      f+3     :     0.235392
      f-3     :     0.249088
      g0      :     0.054491  g :     0.626734
      g+1     :     0.062567
      g-1     :     0.046813
      g+2     :     0.056063
      g-2     :     0.090138
      g+3     :     0.073330
      g-3     :     0.075459
      g+4     :     0.092869
      g-4     :     0.075004
  3 O s       :     3.365945  s :     3.365945
      pz      :     1.523325  p :     4.447274
      px      :     1.513613
      py      :     1.410336
      dz2     :     0.041125  d :     0.282339
      dxz     :     0.033483
      dyz     :     0.069825
      dx2y2   :     0.075170
      dxy     :     0.062737
      f0      :     0.012542  f :     0.111888
      f+1     :     0.006292
      f-1     :     0.016463
      f+2     :     0.015707
      f-2     :     0.013389
      f+3     :     0.025345
      f-3     :     0.022151
      g0      :     0.001731  g :     0.023510
      g+1     :     0.000653
      g-1     :     0.003141
      g+2     :     0.002313
      g-2     :     0.001366
      g+3     :     0.002882
      g-3     :     0.001667
      g+4     :     0.004186
      g-4     :     0.005570
  4 O s       :     3.419338  s :     3.419338
      pz      :     1.531789  p :     4.470077
      px      :     1.456059
      py      :     1.482229
      dz2     :     0.028099  d :     0.252158
      dxz     :     0.066873
      dyz     :     0.036022
      dx2y2   :     0.057883
      dxy     :     0.063283
      f0      :     0.010054  f :     0.108479
      f+1     :     0.012809
      f-1     :     0.009864
      f+2     :     0.011609
      f-2     :     0.022110
      f+3     :     0.020698
      f-3     :     0.021336
      g0      :     0.001888  g :     0.025598
      g+1     :     0.002539
      g-1     :     0.001881
      g+2     :     0.000288
      g-2     :     0.003085
      g+3     :     0.002988
      g-3     :     0.004662
      g+4     :     0.004565
      g-4     :     0.003702
  5 O s       :     3.355977  s :     3.355977
      pz      :     1.447528  p :     4.389279
      px      :     1.495587
      py      :     1.446163
      dz2     :     0.046048  d :     0.267879
      dxz     :     0.054316
      dyz     :     0.048490
      dx2y2   :     0.059054
      dxy     :     0.059971
      f0      :     0.012703  f :     0.112008
      f+1     :     0.010952
      f-1     :     0.013685
      f+2     :     0.015292
      f-2     :     0.020615
      f+3     :     0.019192
      f-3     :     0.019569
      g0      :     0.001916  g :     0.025122
      g+1     :     0.002327
      g-1     :     0.001991
      g+2     :     0.000309
      g-2     :     0.003219
      g+3     :     0.004047
      g-3     :     0.004700
      g+4     :     0.003485
      g-4     :     0.003128
  6 O s       :     3.423403  s :     3.423403
      pz      :     1.416580  p :     4.451123
      px      :     1.551507
      py      :     1.483035
      dz2     :     0.055071  d :     0.250790
      dxz     :     0.067300
      dyz     :     0.062567
      dx2y2   :     0.026053
      dxy     :     0.039799
      f0      :     0.019439  f :     0.108464
      f+1     :     0.017723
      f-1     :     0.018780
      f+2     :     0.018325
      f-2     :     0.021858
      f+3     :     0.004523
      f-3     :     0.007816
      g0      :     0.002656  g :     0.026007
      g+1     :     0.003570
      g-1     :     0.003240
      g+2     :     0.003053
      g-2     :     0.006759
      g+3     :     0.002601
      g-3     :     0.003191
      g+4     :     0.000498
      g-4     :     0.000441
  7 N s       :     2.576119  s :     2.576119
      pz      :     0.838202  p :     2.611440
      px      :     0.897495
      py      :     0.875742
      dz2     :     0.059251  d :     0.261418
      dxz     :     0.028422
      dyz     :     0.070817
      dx2y2   :     0.033440
      dxy     :     0.069488
      f0      :     0.004709  f :     0.067771
      f+1     :     0.009229
      f-1     :     0.013012
      f+2     :     0.009339
      f-2     :     0.006812
      f+3     :     0.007692
      f-3     :     0.016977
      g0      :     0.000829  g :     0.008903
      g+1     :     0.000436
      g-1     :     0.001644
      g+2     :     0.001402
      g-2     :     0.001309
      g+3     :     0.000374
      g-3     :     0.000975
      g+4     :     0.000621
      g-4     :     0.001313
  8 H s       :     0.575097  s :     0.575097
      pz      :     0.156185  p :     0.433364
      px      :     0.126637
      py      :     0.150542
      dz2     :     0.108375  d :     0.338498
      dxz     :     0.065322
      dyz     :     0.075104
      dx2y2   :     0.033920
      dxy     :     0.055777
      f0      :     0.048678  f :     0.155959
      f+1     :     0.014778
      f-1     :     0.021390
      f+2     :     0.022848
      f-2     :     0.031496
      f+3     :     0.009573
      f-3     :     0.007196
  9 H s       :     0.575140  s :     0.575140
      pz      :     0.101331  p :     0.432051
      px      :     0.191337
      py      :     0.139384
      dz2     :     0.024194  d :     0.337890
      dxz     :     0.078032
      dyz     :     0.047870
      dx2y2   :     0.102490
      dxy     :     0.085303
      f0      :     0.020431  f :     0.156068
      f+1     :     0.012487
      f-1     :     0.005541
      f+2     :     0.006937
      f-2     :     0.038392
      f+3     :     0.051318
      f-3     :     0.020963
 10 H s       :     0.555919  s :     0.555919
      pz      :     0.227128  p :     0.517262
      px      :     0.130634
      py      :     0.159500
      dz2     :     0.167059  d :     0.457170
      dxz     :     0.092901
      dyz     :     0.107894
      dx2y2   :     0.032658
      dxy     :     0.056657
      f0      :     0.067883  f :     0.198863
      f+1     :     0.025011
      f-1     :     0.031689
      f+2     :     0.021169
      f-2     :     0.038976
      f+3     :     0.011045
      f-3     :     0.003090


                      *****************************
                      * MAYER POPULATION ANALYSIS *
                      *****************************

  NA   - Mulliken gross atomic population
  ZA   - Total nuclear charge
  QA   - Mulliken gross atomic charge
  VA   - Mayer's total valence
  BVA  - Mayer's bonded valence
  FA   - Mayer's free valence

  ATOM       NA         ZA         QA         VA         BVA        FA
  0 I     22.1553    25.0000     2.8447     2.9189     2.9189    -0.0000
  1 O      9.3024     8.0000    -1.3024     0.8228     0.8228     0.0000
  2 I     22.1652    25.0000     2.8348     2.9612     2.9612     0.0000
  3 O      9.1540     8.0000    -1.1540     1.0846     1.0846     0.0000
  4 O      9.1242     8.0000    -1.1242     1.2640     1.2640     0.0000
  5 O      9.1613     8.0000    -1.1613     1.1450     1.1450    -0.0000
  6 O      9.0920     8.0000    -1.0920     1.2506     1.2506     0.0000
  7 N      7.7130     7.0000    -0.7130     2.8641     2.8641     0.0000
  8 H      0.7525     1.0000     0.2475     1.0337     1.0337     0.0000
  9 H      0.7433     1.0000     0.2567     1.0214     1.0214     0.0000
 10 H      0.6369     1.0000     0.3631     0.8772     0.8772     0.0000

  Mayer bond orders larger than 0.100000
B(  0-I ,  1-O ) :   0.4775 B(  0-I ,  5-O ) :   1.1471 B(  0-I ,  6-O ) :   1.2086 
B(  1-O ,  2-I ) :   0.4516 B(  2-I ,  3-O ) :   1.1174 B(  2-I ,  4-O ) :   1.2289 
B(  2-I ,  7-N ) :   0.1026 B(  7-N ,  8-H ) :   0.9506 B(  7-N ,  9-H ) :   0.9516 
B(  7-N , 10-H ) :   0.9107 

-------
TIMINGS
-------

Total SCF time: 0 days 0 hours 43 min 33 sec 

Total time                  ....    2613.121 sec
Sum of individual times     ....    2610.979 sec  ( 99.9%)

Fock matrix formation       ....    2605.064 sec  ( 99.7%)
Diagonalization             ....       1.465 sec  (  0.1%)
Density matrix formation    ....       0.085 sec  (  0.0%)
Population analysis         ....       0.119 sec  (  0.0%)
Initial guess               ....       2.064 sec  (  0.1%)
Orbital Transformation      ....       0.000 sec  (  0.0%)
Orbital Orthonormalization  ....       0.000 sec  (  0.0%)
DIIS solution               ....       0.666 sec  (  0.0%)
SOSCF solution              ....       1.384 sec  (  0.1%)

Maximum memory used throughout the entire SCF-calculation: 295.7 MB


           ************************************************************
           *        Program running with 8 parallel MPI-processes     *
           *              working on a common directory               *
           ************************************************************

------------------------------------------------------------------------------
                                ORCA  MP2 
------------------------------------------------------------------------------

Freezing NCore=28 chemical core electrons

-------------
RI-MP2 ENERGY
-------------
Dimension of the basis                    ...  802
Memory devoted to MP2                     ... 16000 MB   
Data format for buffers                   ... DOUBLE
Compression type for matrix containers    ... UNCOMPRESSED
Overall scaling of the MP2 energy         ...   1.000e+00
Calculating two index integrals           ... done (    0.017 sec)
Cholesky decomposition of V**-1           ... done (    0.248 sec)

-----------------
RI-TRANSFORMATION (AUX index driven)
-----------------

Dimension of the orbital-basis         ... 802
Dimension of the aux-basis             ... 1804
Transformation of internal/external MOs...   14-  49 to   50- 801
Number Format for Storage              ... Double (8 Byte)
Integral mode                          ... Direct

First Phase: integral generation and transformation of MO indices
  Aux angular momentum 0               ... done (    0.183 sec)
  Aux angular momentum 1               ... done (    0.417 sec)
  Aux angular momentum 2               ... done (    0.657 sec)
  Aux angular momentum 3               ... done (    0.763 sec)
  Aux angular momentum 4               ... done (    0.791 sec)
  Aux angular momentum 5               ... done (    0.549 sec)
  Aux angular momentum 6               ... done (    0.258 sec)
Closing buffer VIA ( 0.36 GB; CompressionRatio= 1.00)
  Phase 1 completed in     3.797 sec
Second Phase: sorting and transformation of aux index

IA-Transformation
Memory available                       ... 15923 MB 
Max. # MO pairs treated in a batch     ... 5    
# of internal orbitals                 ... 36
# batches for internal orbitals        ... 1
Closing buffer IAV ( 0.36 GB; CompressionRatio= 1.00)
(ia|v) transformation done in     0.568 sec

  Phase 2 completed in     0.600 sec
RI-Integral transformation completed in     4.398 sec
Opening buffers                              ... done

Starting loop over batches of integrals:

Operator 0  - window                       ... ( 14- 49)x( 50-801)
Operator 0  - Memory available             ... 16000 MB
Operator 0  - Memory needed per MO         ...  10.4 MB
Operator 0  - Number of orbitals per batch ... 5
Operator 0  - Number of batches            ... 1

OPERATOR  0   PASS   0:  MOs    14 ...   18 +   19 ...   23 +   24 ...   28 +   29 ...   33
                            +   34 ...   38 +   39 ...   43 +   44 ...   48 +   49 ...   49
  Reading integrals       ... ok
  Internal MO  16
Time spent in pair loops =     0.645 sec
Deleting buffer (Ka|jb)[aa] ...done

-----------------------------------------------
 RI-MP2 CORRELATION ENERGY:     -2.284239950 Eh
-----------------------------------------------


-------
TIMINGS
-------

Total time                :   11.444 sec
Integral trafo            :    4.411 sec ( 38.5%)
I/O of integrals          :    0.023 sec (  0.2%)
K(i,j) Operators          :    0.516 sec (  4.5%)
T(i,j) pair energies      :    0.059 sec (  0.5%)
V-calculation             :    0.017 sec (  0.1%)
V**(-1/2)                 :    0.248 sec (  2.2%)
Gamma(ia|P)               :    0.000 sec (  0.0%)
Gamma-Trafo               :    0.000 sec (  0.0%)
D(virtual)                :    0.000 sec (  0.0%)
D(internal)               :    0.000 sec (  0.0%)
W(virtual)                :    0.000 sec (  0.0%)
W(internal)               :    0.000 sec (  0.0%)
L(virtual)                :    0.000 sec (  0.0%)
L(internal)               :    0.000 sec (  0.0%)
G(D)                      :    0.000 sec (  0.0%)
G(Z)                      :    0.000 sec (  0.0%)
Z-Vector Solution         :    0.000 sec (  0.0%)
3-Index Derivative        :    0.000 sec (  0.0%)
2-Index Derivative        :    0.000 sec (  0.0%)
Separable Gradient        :    0.000 sec (  0.0%)


---------------------------------------
MP2 TOTAL ENERGY:    -1021.872647348 Eh
---------------------------------------

Maximum memory used throughout the entire MP2-calculation: 199.7 MB

-------------------------   --------------------
FINAL SINGLE POINT ENERGY     -1021.872647347712
-------------------------   --------------------


                            ***************************************
                            *     ORCA property calculations      *
                            ***************************************


  WARNING: The energy has been calculated at the MP2 level but the densities
           used in the property calculations are still SCF densities
           MP2 response densities have not been calculated 
           use %mp2 Density relaxed end
           or  %mp2 Density unrelaxed end

                                    ---------------------
                                    Active property flags
                                    ---------------------
   (+) Dipole Moment


------------------------------------------------------------------------------
                       ORCA ELECTRIC PROPERTIES CALCULATION
------------------------------------------------------------------------------

Dipole Moment Calculation                       ... on
Quadrupole Moment Calculation                   ... off
Polarizability Calculation                      ... off
GBWName                                         ... 1ip1am-001010000_1_836.gbw
Electron density                                ... 1ip1am-001010000_1_836.scfp
The origin for moment calculation is the CENTER OF MASS  = (-1.196145, -0.549418  1.224846)

-------------
DIPOLE MOMENT
-------------
                                X             Y             Z
Electronic contribution:    -22.43654      -8.11787       9.11408
Nuclear contribution   :     22.71044       8.44582     -11.09559
                        -----------------------------------------
Total Dipole Moment    :      0.27390       0.32796      -1.98151
                        -----------------------------------------
Magnitude (a.u.)       :      2.02706
Magnitude (Debye)      :      5.15237


--------------------
Rotational spectrum 
--------------------
 
Rotational constants in cm-1:     0.055106     0.016240     0.014212 
Rotational constants in MHz :  1652.034557   486.862306   426.050133 

 Dipole components along the rotational axes: 
x,y,z [a.u.] :    -1.381250     1.482424     0.059411 
x,y,z [Debye]:    -3.510859     3.768022     0.151011 

 

Timings for individual modules:

Sum of individual times         ...     2631.815 sec (=  43.864 min)
GTO integral calculation        ...        6.274 sec (=   0.105 min)   0.2 %
SCF iterations                  ...     2613.521 sec (=  43.559 min)  99.3 %
MP2 module                      ...       12.020 sec (=   0.200 min)   0.5 %
                             ****ORCA TERMINATED NORMALLY****
TOTAL RUN TIME: 0 days 0 hours 43 minutes 53 seconds 637 msec
