# Supplementary material for: Iodine Clusters in the Atmosphere I: Computational Benchmark and Dimer Formation of Oxyacids and Oxides
Source: ACS Omega. 2024 Jul 9;9(29):31521–32. doi: 10.1021/acsomega.4c01235 (PMC11270685; doi:10.1021/acsomega.4c01235)
Supplement: Supplementary file 2 — ao4c01235_si_002.zip [file ao4c01235_si_002.zip › SI_zip/basis_extrapolation/quadruple/1ip1fa-00101_1_567.log]

                                 *****************
                                 * O   R   C   A *
                                 *****************

                                            #,                                       
                                            ###                                      
                                            ####                                     
                                            #####                                    
                                            ######                                   
                                           ########,                                 
                                     ,,################,,,,,                         
                               ,,#################################,,                 
                          ,,##########################################,,             
                       ,#########################################, ''#####,          
                    ,#############################################,,   '####,        
                  ,##################################################,,,,####,       
                ,###########''''           ''''###############################       
              ,#####''   ,,,,##########,,,,          '''####'''          '####       
            ,##' ,,,,###########################,,,                        '##       
           ' ,,###''''                  '''############,,,                           
         ,,##''                                '''############,,,,        ,,,,,,###''
      ,#''                                            '''#######################'''  
     '                                                          ''''####''''         
             ,#######,   #######,   ,#######,      ##                                
            ,#'     '#,  ##    ##  ,#'     '#,    #''#        ######   ,####,        
            ##       ##  ##   ,#'  ##            #'  '#       #        #'  '#        
            ##       ##  #######   ##           ,######,      #####,   #    #        
            '#,     ,#'  ##    ##  '#,     ,#' ,#      #,         ##   #,  ,#        
             '#######'   ##     ##  '#######'  #'      '#     #####' # '####'        


                  #######################################################
                  #                        -***-                        #
                  #          Department of theory and spectroscopy      #
                  #    Directorship and core code : Frank Neese         #
                  #        Max Planck Institute fuer Kohlenforschung    #
                  #                Kaiser Wilhelm Platz 1               #
                  #                 D-45470 Muelheim/Ruhr               #
                  #                      Germany                        #
                  #                                                     #
                  #                  All rights reserved                #
                  #                        -***-                        #
                  #######################################################


                         Program Version 5.0.4 -  RELEASE  -


 With contributions from (in alphabetic order):
   Daniel Aravena         : Magnetic Suceptibility
   Michael Atanasov       : Ab Initio Ligand Field Theory (pilot matlab implementation)
   Alexander A. Auer      : GIAO ZORA, VPT2 properties, NMR spectrum
   Ute Becker             : Parallelization
   Giovanni Bistoni       : ED, misc. LED, open-shell LED, HFLD
   Martin Brehm           : Molecular dynamics
   Dmytro Bykov           : SCF Hessian
   Vijay G. Chilkuri      : MRCI spin determinant printing, contributions to CSF-ICE
   Dipayan Datta          : RHF DLPNO-CCSD density
   Achintya Kumar Dutta   : EOM-CC, STEOM-CC
   Dmitry Ganyushin       : Spin-Orbit,Spin-Spin,Magnetic field MRCI
   Miquel Garcia          : C-PCM and meta-GGA Hessian, CC/C-PCM, Gaussian charge scheme
   Yang Guo               : DLPNO-NEVPT2, F12-NEVPT2, CIM, IAO-localization
   Andreas Hansen         : Spin unrestricted coupled pair/coupled cluster methods
   Benjamin Helmich-Paris : MC-RPA, TRAH-SCF, COSX integrals
   Lee Huntington         : MR-EOM, pCC
   Robert Izsak           : Overlap fitted RIJCOSX, COSX-SCS-MP3, EOM
   Marcus Kettner         : VPT2
   Christian Kollmar      : KDIIS, OOCD, Brueckner-CCSD(T), CCSD density, CASPT2, CASPT2-K
   Simone Kossmann        : Meta GGA functionals, TD-DFT gradient, OOMP2, MP2 Hessian
   Martin Krupicka        : Initial AUTO-CI
   Lucas Lang             : DCDCAS
   Marvin Lechner         : AUTO-CI (C++ implementation), FIC-MRCC
   Dagmar Lenk            : GEPOL surface, SMD
   Dimitrios Liakos       : Extrapolation schemes; Compound Job, initial MDCI parallelization
   Dimitrios Manganas     : Further ROCIS development; embedding schemes
   Dimitrios Pantazis     : SARC Basis sets
   Anastasios Papadopoulos: AUTO-CI, single reference methods and gradients
   Taras Petrenko         : DFT Hessian,TD-DFT gradient, ASA, ECA, R-Raman, ABS, FL, XAS/XES, NRVS
   Peter Pinski           : DLPNO-MP2, DLPNO-MP2 Gradient
   Christoph Reimann      : Effective Core Potentials
   Marius Retegan         : Local ZFS, SOC
   Christoph Riplinger    : Optimizer, TS searches, QM/MM, DLPNO-CCSD(T), (RO)-DLPNO pert. Triples
   Tobias Risthaus        : Range-separated hybrids, TD-DFT gradient, RPA, STAB
   Michael Roemelt        : Original ROCIS implementation
   Masaaki Saitow         : Open-shell DLPNO-CCSD energy and density
   Barbara Sandhoefer     : DKH picture change effects
   Avijit Sen             : IP-ROCIS
   Kantharuban Sivalingam : CASSCF convergence, NEVPT2, FIC-MRCI
   Bernardo de Souza      : ESD, SOC TD-DFT
   Georgi Stoychev        : AutoAux, RI-MP2 NMR, DLPNO-MP2 response
   Willem Van den Heuvel  : Paramagnetic NMR
   Boris Wezisla          : Elementary symmetry handling
   Frank Wennmohs         : Technical directorship


 We gratefully acknowledge several colleagues who have allowed us to
 interface, adapt or use parts of their codes:
   Stefan Grimme, W. Hujo, H. Kruse, P. Pracht,  : VdW corrections, initial TS optimization,
                  C. Bannwarth, S. Ehlert          DFT functionals, gCP, sTDA/sTD-DF
   Ed Valeev, F. Pavosevic, A. Kumar             : LibInt (2-el integral package), F12 methods
   Garnet Chan, S. Sharma, J. Yang, R. Olivares  : DMRG
   Ulf Ekstrom                                   : XCFun DFT Library
   Mihaly Kallay                                 : mrcc  (arbitrary order and MRCC methods)
   Jiri Pittner, Ondrej Demel                    : Mk-CCSD
   Frank Weinhold                                : gennbo (NPA and NBO analysis)
   Christopher J. Cramer and Donald G. Truhlar   : smd solvation model
   Lars Goerigk                                  : TD-DFT with DH, B97 family of functionals
   V. Asgeirsson, H. Jonsson                     : NEB implementation
   FAccTs GmbH                                   : IRC, NEB, NEB-TS, DLPNO-Multilevel, CI-OPT
                                                   MM, QMMM, 2- and 3-layer-ONIOM, Crystal-QMMM,
                                                   LR-CPCM, SF, NACMEs, symmetry and pop. for TD-DFT,
                                                   nearIR, NL-DFT gradient (VV10), updates on ESD,
                                                   ML-optimized integration grids
   S Lehtola, MJT Oliveira, MAL Marques          : LibXC Library
   Liviu Ungur et al                             : ANISO software


 Your calculation uses the libint2 library for the computation of 2-el integrals
 For citations please refer to: http://libint.valeyev.net

 Your ORCA version has been built with support for libXC version: 5.1.0
 For citations please refer to: https://tddft.org/programs/libxc/

 This ORCA versions uses:
   CBLAS   interface :  Fast vector & matrix operations
   LAPACKE interface :  Fast linear algebra routines
   SCALAPACK package :  Parallel linear algebra routines
   Shared memory     :  Shared parallel matrices
   BLAS/LAPACK       :  OpenBLAS 0.3.15  USE64BITINT DYNAMIC_ARCH NO_AFFINITY SkylakeX SINGLE_THREADED
        Core in use  :  SkylakeX
   Copyright (c) 2011-2014, The OpenBLAS Project


================================================================================

cite the ECPs for I  [SK MCDHF RSC] as follows:
O: B. Metz and H. Stoll, private communication (KAP)
Tl: B. Metz, M. Schweizer, H. Stoll, M. Dolg, W. Liu, Theor. Chem. Acc. 104, 22 (2000)
Ga-As, In-Sb, Pb-Bi: B. Metz, H. Stoll, M. Dolg, J. Chem. Phys. 113, 2563 (2000)
Se-Kr, Te-Xe, Po-Rn: K.A. Peterson, D. Figgen, E. Goll, H. Stoll, and M. Dolg, J. Chem. Phys., in press (2003)
Cu-Zn, Ag-Cd, Au-Hg: D. Figgen, G. Rauhut, M. Dolg, and H. Stoll, Chem. Phys. 311, 227 (2005)
Y-Pd: K.A. Peterson, D. Figgen, M. Dolg, H. Stoll, J. Chem. Phys. 126, 124101 (2007)
I: K. A. Peterson, B. C. Shepler, D. Figgen, H. Stoll, J. Phys. Chem. A 110, 13877 (2006)
Hf-Pt: D. Figgen, K.A. Peterson, M. Dolg, H. Stoll, J. Chem. Phys. 130, 164108 (2009)
Ca, Sr, Ba, Ra: I.S. Lim, H. Stoll, P. Schwerdtfeger, J. Chem. Phys. 124, 034107 (2006)
U: M. Dolg, X. Cao, J. Phys. Chem. A 113, 12573 (2009)

ECP parameters for I  [SK MCDHF RSC] have been obtained from:
cc-pVDZ-PP  EMSL  Basis Set Exchange Library   4/7/16 5:27 AM
Ca, Sr, Ba, Ra: http://www.tc.uni-koeln.de/PP/index.en.html 3/16/17 1:54 PM


----- Orbital basis set information -----
Your calculation utilizes the basis: aug-cc-pVQZ 
    H, B-Ne : Obtained from the ccRepo (grant-hill.group.shef.ac.uk/ccrepo) Feb. 2017
              R. A. Kendall, T. H. Dunning, Jr., R. J. Harrison, J. Chem. Phys. 96, 6796 (1992)
         He : Obtained from the ccRepo (grant-hill.group.shef.ac.uk/ccrepo) Feb. 2017
              D. E. Woon, T. H. Dunning, Jr., J. Chem. Phys. 100, 2975 (1994)
  Li-Be, Na : Obtained from the ccRepo (grant-hill.group.shef.ac.uk/ccrepo) Feb. 2017
              B. P. Prascher, D. E. Woon, K. A. Peterson, T. H. Dunning, Jr., A. K. Wilson, Theor. Chem. Acc. 128, 69 (2011)
         Mg : Obtained from the Peterson Research Group Website (tyr0.chem.wsu.edu/~kipeters) Feb. 2017
              B. P. Prascher, D. E. Woon, K. A. Peterson, T. H. Dunning, Jr., A. K. Wilson, Theor. Chem. Acc. 128, 69 (2011)
      Al-Ar : Obtained from the ccRepo (grant-hill.group.shef.ac.uk/ccrepo) Feb. 2017
              D. E. Woon, T. H. Dunning, Jr., J. Chem. Phys. 98, 1358 (1993)
      Sc-Zn : Obtained from the ccRepo (grant-hill.group.shef.ac.uk/ccrepo) Feb. 2017
              N. B. Balabanov, K. A. Peterson, J. Chem. Phys. 123, 064107 (2005)
              N. B. Balabanov, K. A. Peterson, J. Chem. Phys. 125, 074110 (2006)
      Ga-Kr : Obtained from the ccRepo (grant-hill.group.shef.ac.uk/ccrepo) Feb. 2017
              A. K. Wilson, D. E. Woon, K. A. Peterson, T. H. Dunning, Jr., J. Chem. Phys. 110, 7667 (1999)

The basis set includes element-specific modifications.

Your calculation utilizes the basis: aug-cc-pVQZ-PP 
       Ca, Sr, Ba, Ra : Obtained from the Peterson Research Group Website (tyr0.chem.wsu.edu/~kipeters) Feb. 2017
                        H. Li, H. Feng, W. Sun, Y. Zhang, Q. Fan, K. A. Peterson, Y. Xie, H. F. Schaefer III, Mol. Phys. 111, 2292 (2013)
  Cu-Zn, Ag-Cd, Au-Hg : Obtained from the ccRepo (grant-hill.group.shef.ac.uk/ccrepo) Feb. 2017
                        K. A. Peterson, C. Puzzarini, Theor. Chem. Acc. 114, 283 (2005)
  Ga-Kr, In-Xe, Tl-Rn : Obtained from the ccRepo (grant-hill.group.shef.ac.uk/ccrepo) Feb. 2017
                        K. A. Peterson, J. Chem. Phys. 119, 11099 (2003)
                        K. A. Peterson, D. Figgen, E. Goll, H. Stoll, M. Dolg, J. Chem. Phys. 119, 11113 (2003)
                 Y-Pd : Obtained from the ccRepo (grant-hill.group.shef.ac.uk/ccrepo) Feb. 2017
                        K. A. Peterson, D. Figgen, M. Dolg, H. Stoll, J. Chem. Phys. 126, 124101 (2007)
                Hf-Pt : Obtained from the ccRepo (grant-hill.group.shef.ac.uk/ccrepo) Feb. 2017
                        D. Figgen, K. A. Peterson, M. Dolg, H. Stoll, J. Chem. Phys. 130, 164108 (2009)

----- AuxC basis set information -----
Your calculation utilizes the auxiliary basis: aug-cc-pVQZ/C 
  H-He, B-F, Al-Ar, Ga-Kr : Obtained from the EMSL Basis Set Exchange (bse.pnl.gov) Feb. 2017
                            F. Weigend, A. Kohn, C. Hattig, J. Chem. Phys. 116, 3175 (2002)
                   Be, Mg : Obtained from the TURBOMOLE 7.0 basis set library
                            C. Haettig, Phys. Chem. Chem. Phys. 7, 59 (2005)
                       Ne : Obtained from the EMSL Basis Set Exchange (bse.pnl.gov) Feb. 2017
                            C. Haettig, Phys. Chem. Chem. Phys. 7, 59 (2005)
                            F. Weigend, A. Kohn, C. Hattig, J. Chem. Phys. 116, 3175 (2002)
                    Sc-Zn : Obtained from the EMSL Basis Set Exchange (bse.pnl.gov) Feb. 2017
                            D. H. Bross, J. G. Hill, H. J. Werner, K. A. Peterson, J. Chem. Phys. 139, 094302 (2013)

The basis set includes element-specific modifications.

Your calculation utilizes the auxiliary basis: aug-cc-pVQZ-PP/C 
  Obtained from the EMSL Basis Set Exchange (bse.pnl.gov) Feb. 2017
  Cu-Zn, Ag-Cd, Au-Hg : C. Haettig, unpublished
  Ga-Kr, In-Xe, Tl-Rn : C. Haettig, G. Schmitz, J. Kossmann, Phys. Chem. Chem. Phys. 14, 6549 (2012)
          Y-Tc, Rh-Pd : J. G. Hill, J. A. Platts, J. Chem. Theory Comput. 5, 500 (2009)
                   Ru : J. G. Hill, J. A. Platts, J. Chem. Phys. 129, 134101 (2008)
                Hf-Pt : J. G. Hill, J. Chem. Phys. 135, 044105 (2011)

----- AuxJK basis set information -----
Your calculation utilizes the auxiliary basis: aug-cc-pVQZ/JK 
  H, B-F, Al-Cl, Ga-Br : Obtained from the TURBOMOLE 7.0 basis set library

The basis set includes element-specific modifications.

Your calculation utilizes the auxiliary basis: def2/JK
   H-Ba, Hf-Rn: F. Weigend, J. Comput. Chem. 29, 167 (2008).

================================================================================
                                        WARNINGS
                       Please study these warnings very carefully!
================================================================================


WARNING: No MP2 level density has been requested!
         To caclulate MP2 level properties use
         %mp2 Density relaxed end
         or
         %mp2 Density unrelaxed end

WARNING: Post HF methods need fully converged wavefunctions
  ===> : Setting SCFConvForced true
         You can overwrite this default with %scf ConvForced false 


INFO   : the flag for use of the SHARK integral package has been found!

================================================================================
                                       INPUT FILE
================================================================================
NAME = 1ip1fa-00101_1_567.inp
|  1> ! aug-cc-pVQZ/C aug-cc-pVQZ/JK aug-cc-pVQZ RI-MP2 TightSCF
|  2> %pal nprocs 8 end
|  3> %maxcore 16000
|  4> %basis
|  5> 	NewGTO I "aug-cc-pVQZ-PP" end
|  6> 	NewECP I "SK-MCDHF-RSC" end
|  7> 	NewAuxCGTO I "aug-cc-pVQZ-PP/C" end
|  8> 	NewAuxJKGTO I "def2/JK" end
|  9> end
| 10> * xyz 0 1
| 11> I       -0.51381993      -3.05817158      -0.24671743
| 12> O       -1.02854187      -1.78162342       1.17654947
| 13> I       -0.45115453       0.05708712       1.01556217
| 14> O       -0.04405100      -0.14244506      -0.73380215
| 15> O        1.08737018      -0.04153725       1.86554557
| 16> O       -1.99112412      -3.01610736      -1.21095209
| 17> O       -0.54820292      -4.51551820       0.74766178
| 18> H        1.01434564       3.88435717      -0.35256678
| 19> H        0.72162825       1.19964316      -1.23206922
| 20> C        0.68149476       2.84267165      -0.31758247
| 21> O        1.08327745       2.13387356      -1.32568069
| 22> O       -0.01122193       2.43777021       0.61405184
| 23> *
| 24> 
| 25>                          ****END OF INPUT****
================================================================================

                       ****************************
                       * Single Point Calculation *
                       ****************************

---------------------------------
CARTESIAN COORDINATES (ANGSTROEM)
---------------------------------
  I     -0.513820   -3.058172   -0.246717
  O     -1.028542   -1.781623    1.176549
  I     -0.451155    0.057087    1.015562
  O     -0.044051   -0.142445   -0.733802
  O      1.087370   -0.041537    1.865546
  O     -1.991124   -3.016107   -1.210952
  O     -0.548203   -4.515518    0.747662
  H      1.014346    3.884357   -0.352567
  H      0.721628    1.199643   -1.232069
  C      0.681495    2.842672   -0.317582
  O      1.083277    2.133874   -1.325681
  O     -0.011222    2.437770    0.614052

----------------------------
CARTESIAN COORDINATES (A.U.)
----------------------------
  NO LB      ZA    FRAG     MASS         X           Y           Z
   0 I    25.0000*   0   126.900   -0.970979   -5.779107   -0.466228
   1 O     8.0000    0    15.999   -1.943662   -3.366780    2.223356
   2 I    25.0000*   0   126.900   -0.852559    0.107879    1.919134
   3 O     8.0000    0    15.999   -0.083244   -0.269182   -1.386685
   4 O     8.0000    0    15.999    2.054832   -0.078494    3.525370
   5 O     8.0000    0    15.999   -3.762679   -5.699617   -2.288368
   6 O     8.0000    0    15.999   -1.035953   -8.533093    1.412876
   7 H     1.0000    0     1.008    1.916835    7.340371   -0.666255
   8 H     1.0000    0     1.008    1.363680    2.266997   -2.328273
   9 C     6.0000    0    12.011    1.287838    5.371871   -0.600144
  10 O     8.0000    0    15.999    2.047098    4.032437   -2.505173
  11 O     8.0000    0    15.999   -0.021206    4.606718    1.160390
* core charge reduced due to ECP

--------------------------------
INTERNAL COORDINATES (ANGSTROEM)
--------------------------------
 I      0   0   0     0.000000000000     0.00000000     0.00000000
 O      1   0   0     1.979950137996     0.00000000     0.00000000
 I      2   1   0     1.933946612774   118.39420938     0.00000000
 O      3   2   1     1.807158515206    92.45655567    15.72768001
 O      3   2   1     1.760470627393    99.64021791   269.72768044
 O      1   2   3     1.764637511769    99.19430903   263.00142670
 O      1   2   3     1.764605160966    97.02672812   153.26590130
 H      4   3   2     4.180990319821    82.09213185   179.85853774
 H      4   3   2     1.623494865157   108.18372412   188.42888152
 C      8   4   3     1.094130857275     7.67098050   351.35552025
 O      9   4   3     1.006150928768   164.93900850   340.58324553
 O     10   8  11     1.229530022524   120.60729510   180.19711861

---------------------------
INTERNAL COORDINATES (A.U.)
---------------------------
 I      0   0   0     0.000000000000     0.00000000     0.00000000
 O      1   0   0     3.741563519633     0.00000000     0.00000000
 I      2   1   0     3.654629455768   118.39420938     0.00000000
 O      3   2   1     3.415034674324    92.45655567    15.72768001
 O      3   2   1     3.326807352586    99.64021791   269.72768044
 O      1   2   3     3.334681622887    99.19430903   263.00142670
 O      1   2   3     3.334620488729    97.02672812   153.26590130
 H      4   3   2     7.900926673037    82.09213185   179.85853774
 H      4   3   2     3.067960674973   108.18372412   188.42888152
 C      8   4   3     2.067607674922     7.67098050   351.35552025
 O      9   4   3     1.901349704762   164.93900850   340.58324553
 O     10   8  11     2.323475016004   120.60729510   180.19711861

---------------------
BASIS SET INFORMATION
---------------------
There are 4 groups of distinct atoms

 Group   1 Type I   : 25s19p13d3f2g contracted to 7s7p5d3f2g pattern {101011111/7711111/91111/111/11}
 Group   2 Type O   : 22s7p4d3f2g contracted to 6s5p4d3f2g pattern {991111/31111/1111/111/11}
 Group   3 Type H   : 7s4p3d2f contracted to 5s4p3d2f pattern {31111/1111/111/11}
 Group   4 Type C   : 22s7p4d3f2g contracted to 6s5p4d3f2g pattern {991111/31111/1111/111/11}

Atom   0I    basis set group =>   1
Atom   1O    basis set group =>   2
Atom   2I    basis set group =>   1
Atom   3O    basis set group =>   2
Atom   4O    basis set group =>   2
Atom   5O    basis set group =>   2
Atom   6O    basis set group =>   2
Atom   7H    basis set group =>   3
Atom   8H    basis set group =>   3
Atom   9C    basis set group =>   4
Atom  10O    basis set group =>   2
Atom  11O    basis set group =>   2
---------------------------------
AUXILIARY/C BASIS SET INFORMATION
---------------------------------
There are 4 groups of distinct atoms

 Group   1 Type I   : 12s12p10d8f6g4h2i contracted to 12s12p10d8f6g4h2i pattern {111111111111/111111111111/1111111111/11111111/111111/1111/11}
 Group   2 Type O   : 9s8p7d6f4g2h contracted to 9s8p7d6f4g2h pattern {111111111/11111111/1111111/111111/1111/11}
 Group   3 Type H   : 6s5p4d3f2g contracted to 6s5p4d3f2g pattern {111111/11111/1111/111/11}
 Group   4 Type C   : 9s8p7d6f4g2h contracted to 9s8p7d6f4g2h pattern {111111111/11111111/1111111/111111/1111/11}

Atom   0I    basis set group =>   1
Atom   1O    basis set group =>   2
Atom   2I    basis set group =>   1
Atom   3O    basis set group =>   2
Atom   4O    basis set group =>   2
Atom   5O    basis set group =>   2
Atom   6O    basis set group =>   2
Atom   7H    basis set group =>   3
Atom   8H    basis set group =>   3
Atom   9C    basis set group =>   4
Atom  10O    basis set group =>   2
Atom  11O    basis set group =>   2
----------------------------------
AUXILIARY/JK BASIS SET INFORMATION
----------------------------------
There are 4 groups of distinct atoms

 Group   1 Type I   : 13s12p11d8f6g3h contracted to 11s10p10d7f5g3h pattern {31111111111/3111111111/2111111111/2111111/21111/111}
 Group   2 Type O   : 10s7p5d3f2g1h contracted to 10s7p5d3f2g1h pattern {1111111111/1111111/11111/111/11/1}
 Group   3 Type H   : 4s3p3d2f1g contracted to 4s3p3d2f1g pattern {1111/111/111/11/1}
 Group   4 Type C   : 10s7p5d3f2g1h contracted to 10s7p5d3f2g1h pattern {1111111111/1111111/11111/111/11/1}

Atom   0I    basis set group =>   1
Atom   1O    basis set group =>   2
Atom   2I    basis set group =>   1
Atom   3O    basis set group =>   2
Atom   4O    basis set group =>   2
Atom   5O    basis set group =>   2
Atom   6O    basis set group =>   2
Atom   7H    basis set group =>   3
Atom   8H    basis set group =>   3
Atom   9C    basis set group =>   4
Atom  10O    basis set group =>   2
Atom  11O    basis set group =>   2
-------------------------
ECP PARAMETER INFORMATION
-------------------------

 Group 1, Type I  ECP SK MCDHF RSC (replacing 28 core electrons, lmax=4)

Atom   0I    ECP group =>   1
Atom   2I    ECP group =>   1


           ************************************************************
           *        Program running with 8 parallel MPI-processes     *
           *              working on a common directory               *
           ************************************************************
------------------------------------------------------------------------------
                           ORCA GTO INTEGRAL CALCULATION
------------------------------------------------------------------------------
------------------------------------------------------------------------------
                   ___                                                        
                  /   \      - P O W E R E D   B Y -                         
                 /     \                                                     
                 |  |  |   _    _      __       _____    __    __             
                 |  |  |  | |  | |    /  \     |  _  \  |  |  /  |          
                  \  \/   | |  | |   /    \    | | | |  |  | /  /          
                 / \  \   | |__| |  /  /\  \   | |_| |  |  |/  /          
                |  |  |   |  __  | /  /__\  \  |    /   |      \           
                |  |  |   | |  | | |   __   |  |    \   |  |\   \          
                \     /   | |  | | |  |  |  |  | |\  \  |  | \   \       
                 \___/    |_|  |_| |__|  |__|  |_| \__\ |__|  \__/        
                                                                              
                      - O R C A' S   B I G   F R I E N D -                    
                                      &                                       
                       - I N T E G R A L  F E E D E R -                       
                                                                              
 v1 FN, 2020, v2 2021                                                         
------------------------------------------------------------------------------


Reading SHARK input file 1ip1fa-00101_1_567.SHARKINP.tmp ... ok
----------------------
SHARK INTEGRAL PACKAGE
----------------------

Number of atoms                             ...     12
Number of basis functions                   ...   1018
Number of shells                            ...    318
Maximum angular momentum                    ...      4
Integral batch strategy                     ... SHARK/LIBINT Hybrid
RI-J (if used) integral strategy            ... SPLIT-RIJ (Revised 2003 algorithm where possible)
Printlevel                                  ...      1
Contraction scheme used                     ... PARTIAL GENERAL contraction
Coulomb Range Separation                    ... NOT USED
Exchange Range Separation                   ... NOT USED
Finite Nucleus Model                        ... NOT USED
Auxiliary Coulomb fitting basis             ... NOT available
Auxiliary J/K fitting basis                 ... AVAILABLE
   # of basis functions in Aux-JK           ...   1386
   # of shells in Aux-JK                    ...    342
   Maximum angular momentum in Aux-JK       ...      5
Auxiliary Correlation fitting basis         ... AVAILABLE
   # of basis functions in Aux-C            ...   2060
   # of shells in Aux-C                     ...    436
   Maximum angular momentum in Aux-C        ...      6
Auxiliary 'external' fitting basis          ... NOT available
Integral threshold                          ...     2.500000e-11
Primitive cut-off                           ...     2.500000e-12
Primitive pair pre-selection threshold      ...     2.500000e-12

Calculating pre-screening integrals         ... done (  0.2 sec) Dimension = 318
Calculating pre-screening integrals (ORCA)  ... done (  0.6 sec) Dimension = 236
Organizing shell pair data                  ... done (  1.2 sec)
Shell pair information
Total number of shell pairs                 ...     50721
Shell pairs after pre-screening             ...     34506
Total number of primitive shell pairs       ...     62937
Primitive shell pairs kept                  ...     40100
          la=0 lb=0:   5230 shell pairs
          la=1 lb=0:   6887 shell pairs
          la=1 lb=1:   2106 shell pairs
          la=2 lb=0:   4786 shell pairs
          la=2 lb=1:   2824 shell pairs
          la=2 lb=2:    992 shell pairs
          la=3 lb=0:   3382 shell pairs
          la=3 lb=1:   1990 shell pairs
          la=3 lb=2:   1351 shell pairs
          la=3 lb=3:    489 shell pairs
          la=4 lb=0:   1837 shell pairs
          la=4 lb=1:   1138 shell pairs
          la=4 lb=2:    782 shell pairs
          la=4 lb=3:    546 shell pairs
          la=4 lb=4:    166 shell pairs

Calculating one electron integrals          ... done (  0.1 sec)
Calculating ECP integrals                   ... done (  2.8 sec)
Calculating RI/JK V-Matrix + Cholesky decomp... done (  0.1 sec)
Calculating RI/C V-Matrix + Cholesky decomp.... done (  0.2 sec)
Calculating Nuclear repulsion               ... done (  0.0 sec) ENN=   1007.530885581252 Eh

SHARK setup successfully completed in   6.5 seconds

Maximum memory used throughout the entire GTOINT-calculation: 76.9 MB
[1712564536.749640] [s44n02:1218478:0]          mpool.c:43   UCX  WARN  object 0xb555140 was not returned to mpool ucp_requests
[1712564536.749656] [s44n02:1218478:0]          mpool.c:43   UCX  WARN  object 0xb555300 was not returned to mpool ucp_requests
[1712564536.749660] [s44n02:1218478:0]          mpool.c:43   UCX  WARN  object 0xb5554c0 was not returned to mpool ucp_requests
[1712564536.749663] [s44n02:1218478:0]          mpool.c:43   UCX  WARN  object 0xb555680 was not returned to mpool ucp_requests
[1712564536.749666] [s44n02:1218478:0]          mpool.c:43   UCX  WARN  object 0xb555840 was not returned to mpool ucp_requests
[1712564536.749670] [s44n02:1218478:0]          mpool.c:43   UCX  WARN  object 0xb555a00 was not returned to mpool ucp_requests
[1712564536.749673] [s44n02:1218478:0]          mpool.c:43   UCX  WARN  object 0xb555bc0 was not returned to mpool ucp_requests
[1712564536.749676] [s44n02:1218478:0]          mpool.c:43   UCX  WARN  object 0xb555d80 was not returned to mpool ucp_requests
[1712564536.749678] [s44n02:1218478:0]          mpool.c:43   UCX  WARN  object 0xb555f40 was not returned to mpool ucp_requests
[1712564536.749681] [s44n02:1218478:0]          mpool.c:43   UCX  WARN  object 0xb556100 was not returned to mpool ucp_requests
[1712564536.749683] [s44n02:1218478:0]          mpool.c:43   UCX  WARN  object 0xb5562c0 was not returned to mpool ucp_requests
[1712564536.749686] [s44n02:1218478:0]          mpool.c:43   UCX  WARN  object 0xb556480 was not returned to mpool ucp_requests
[1712564536.749688] [s44n02:1218478:0]          mpool.c:43   UCX  WARN  object 0xb556640 was not returned to mpool ucp_requests
[1712564536.749691] [s44n02:1218478:0]          mpool.c:43   UCX  WARN  object 0xb556800 was not returned to mpool ucp_requests
[1712564536.749693] [s44n02:1218478:0]          mpool.c:43   UCX  WARN  object 0xb5569c0 was not returned to mpool ucp_requests
[1712564536.749695] [s44n02:1218478:0]          mpool.c:43   UCX  WARN  object 0xb556b80 was not returned to mpool ucp_requests
[1712564536.749984] [s44n02:1218479:0]          mpool.c:43   UCX  WARN  object 0xb34d080 was not returned to mpool ucp_requests
[1712564536.749995] [s44n02:1218479:0]          mpool.c:43   UCX  WARN  object 0xb34d240 was not returned to mpool ucp_requests
[1712564536.750000] [s44n02:1218479:0]          mpool.c:43   UCX  WARN  object 0xb34d400 was not returned to mpool ucp_requests
[1712564536.750003] [s44n02:1218479:0]          mpool.c:43   UCX  WARN  object 0xb34d5c0 was not returned to mpool ucp_requests
[1712564536.750006] [s44n02:1218479:0]          mpool.c:43   UCX  WARN  object 0xb34d780 was not returned to mpool ucp_requests
[1712564536.750009] [s44n02:1218479:0]          mpool.c:43   UCX  WARN  object 0xb34d940 was not returned to mpool ucp_requests
[1712564536.750012] [s44n02:1218479:0]          mpool.c:43   UCX  WARN  object 0xb34db00 was not returned to mpool ucp_requests
[1712564536.750015] [s44n02:1218479:0]          mpool.c:43   UCX  WARN  object 0xb34dcc0 was not returned to mpool ucp_requests
[1712564536.750017] [s44n02:1218479:0]          mpool.c:43   UCX  WARN  object 0xb34de80 was not returned to mpool ucp_requests
[1712564536.750020] [s44n02:1218479:0]          mpool.c:43   UCX  WARN  object 0xb34e040 was not returned to mpool ucp_requests
[1712564536.750023] [s44n02:1218479:0]          mpool.c:43   UCX  WARN  object 0xb34e200 was not returned to mpool ucp_requests
[1712564536.750025] [s44n02:1218479:0]          mpool.c:43   UCX  WARN  object 0xb34e3c0 was not returned to mpool ucp_requests
[1712564536.750028] [s44n02:1218479:0]          mpool.c:43   UCX  WARN  object 0xb34e580 was not returned to mpool ucp_requests
[1712564536.750030] [s44n02:1218479:0]          mpool.c:43   UCX  WARN  object 0xb34e740 was not returned to mpool ucp_requests
[1712564536.750032] [s44n02:1218479:0]          mpool.c:43   UCX  WARN  object 0xb34e900 was not returned to mpool ucp_requests
[1712564536.750035] [s44n02:1218479:0]          mpool.c:43   UCX  WARN  object 0xb34eac0 was not returned to mpool ucp_requests
[1712564536.750359] [s44n02:1218476:0]          mpool.c:43   UCX  WARN  object 0xb549c80 was not returned to mpool ucp_requests
[1712564536.750368] [s44n02:1218476:0]          mpool.c:43   UCX  WARN  object 0xb549e40 was not returned to mpool ucp_requests
[1712564536.750371] [s44n02:1218476:0]          mpool.c:43   UCX  WARN  object 0xb54a000 was not returned to mpool ucp_requests
[1712564536.750373] [s44n02:1218476:0]          mpool.c:43   UCX  WARN  object 0xb54a1c0 was not returned to mpool ucp_requests
[1712564536.750375] [s44n02:1218476:0]          mpool.c:43   UCX  WARN  object 0xb54a380 was not returned to mpool ucp_requests
[1712564536.750378] [s44n02:1218476:0]          mpool.c:43   UCX  WARN  object 0xb54a540 was not returned to mpool ucp_requests
[1712564536.750381] [s44n02:1218476:0]          mpool.c:43   UCX  WARN  object 0xb54a700 was not returned to mpool ucp_requests
[1712564536.750383] [s44n02:1218476:0]          mpool.c:43   UCX  WARN  object 0xb54a8c0 was not returned to mpool ucp_requests
[1712564536.750386] [s44n02:1218476:0]          mpool.c:43   UCX  WARN  object 0xb54aa80 was not returned to mpool ucp_requests
[1712564536.750389] [s44n02:1218476:0]          mpool.c:43   UCX  WARN  object 0xb54ac40 was not returned to mpool ucp_requests
[1712564536.750391] [s44n02:1218476:0]          mpool.c:43   UCX  WARN  object 0xb54ae00 was not returned to mpool ucp_requests
[1712564536.750394] [s44n02:1218476:0]          mpool.c:43   UCX  WARN  object 0xb54afc0 was not returned to mpool ucp_requests
[1712564536.750396] [s44n02:1218476:0]          mpool.c:43   UCX  WARN  object 0xb54b180 was not returned to mpool ucp_requests
[1712564536.750399] [s44n02:1218476:0]          mpool.c:43   UCX  WARN  object 0xb54b340 was not returned to mpool ucp_requests
[1712564536.750401] [s44n02:1218476:0]          mpool.c:43   UCX  WARN  object 0xb54b500 was not returned to mpool ucp_requests
[1712564536.750404] [s44n02:1218476:0]          mpool.c:43   UCX  WARN  object 0xb54b6c0 was not returned to mpool ucp_requests
[1712564536.750484] [s44n02:1218481:0]          mpool.c:43   UCX  WARN  object 0xb1ee140 was not returned to mpool ucp_requests
[1712564536.750495] [s44n02:1218481:0]          mpool.c:43   UCX  WARN  object 0xb1ee300 was not returned to mpool ucp_requests
[1712564536.750498] [s44n02:1218481:0]          mpool.c:43   UCX  WARN  object 0xb1ee4c0 was not returned to mpool ucp_requests
[1712564536.750501] [s44n02:1218481:0]          mpool.c:43   UCX  WARN  object 0xb1ee680 was not returned to mpool ucp_requests
[1712564536.750503] [s44n02:1218481:0]          mpool.c:43   UCX  WARN  object 0xb1ee840 was not returned to mpool ucp_requests
[1712564536.750506] [s44n02:1218481:0]          mpool.c:43   UCX  WARN  object 0xb1eea00 was not returned to mpool ucp_requests
[1712564536.750509] [s44n02:1218481:0]          mpool.c:43   UCX  WARN  object 0xb1eebc0 was not returned to mpool ucp_requests
[1712564536.750511] [s44n02:1218481:0]          mpool.c:43   UCX  WARN  object 0xb1eed80 was not returned to mpool ucp_requests
[1712564536.750514] [s44n02:1218481:0]          mpool.c:43   UCX  WARN  object 0xb1eef40 was not returned to mpool ucp_requests
[1712564536.750516] [s44n02:1218481:0]          mpool.c:43   UCX  WARN  object 0xb1ef100 was not returned to mpool ucp_requests
[1712564536.750518] [s44n02:1218481:0]          mpool.c:43   UCX  WARN  object 0xb1ef2c0 was not returned to mpool ucp_requests
[1712564536.750521] [s44n02:1218481:0]          mpool.c:43   UCX  WARN  object 0xb1ef480 was not returned to mpool ucp_requests
[1712564536.750523] [s44n02:1218481:0]          mpool.c:43   UCX  WARN  object 0xb1ef640 was not returned to mpool ucp_requests
[1712564536.750526] [s44n02:1218481:0]          mpool.c:43   UCX  WARN  object 0xb1ef800 was not returned to mpool ucp_requests
[1712564536.750528] [s44n02:1218481:0]          mpool.c:43   UCX  WARN  object 0xb1ef9c0 was not returned to mpool ucp_requests
[1712564536.750531] [s44n02:1218481:0]          mpool.c:43   UCX  WARN  object 0xb1efb80 was not returned to mpool ucp_requests
[1712564536.750562] [s44n02:1218469:0]          mpool.c:43   UCX  WARN  object 0xaaae000 was not returned to mpool ucp_requests
[1712564536.750575] [s44n02:1218469:0]          mpool.c:43   UCX  WARN  object 0xaaae1c0 was not returned to mpool ucp_requests
[1712564536.750578] [s44n02:1218469:0]          mpool.c:43   UCX  WARN  object 0xaaae380 was not returned to mpool ucp_requests
[1712564536.750581] [s44n02:1218469:0]          mpool.c:43   UCX  WARN  object 0xaaae540 was not returned to mpool ucp_requests
[1712564536.750585] [s44n02:1218469:0]          mpool.c:43   UCX  WARN  object 0xaaae700 was not returned to mpool ucp_requests
[1712564536.750589] [s44n02:1218469:0]          mpool.c:43   UCX  WARN  object 0xaaae8c0 was not returned to mpool ucp_requests
[1712564536.750591] [s44n02:1218469:0]          mpool.c:43   UCX  WARN  object 0xaaaea80 was not returned to mpool ucp_requests
[1712564536.750600] [s44n02:1218474:0]          mpool.c:43   UCX  WARN  object 0xb6f4d00 was not returned to mpool ucp_requests
[1712564536.750609] [s44n02:1218474:0]          mpool.c:43   UCX  WARN  object 0xb6f4ec0 was not returned to mpool ucp_requests
[1712564536.750612] [s44n02:1218474:0]          mpool.c:43   UCX  WARN  object 0xb6f5080 was not returned to mpool ucp_requests
[1712564536.750615] [s44n02:1218474:0]          mpool.c:43   UCX  WARN  object 0xb6f5240 was not returned to mpool ucp_requests
[1712564536.750617] [s44n02:1218474:0]          mpool.c:43   UCX  WARN  object 0xb6f5400 was not returned to mpool ucp_requests
[1712564536.750620] [s44n02:1218474:0]          mpool.c:43   UCX  WARN  object 0xb6f55c0 was not returned to mpool ucp_requests
[1712564536.750623] [s44n02:1218474:0]          mpool.c:43   UCX  WARN  object 0xb6f5780 was not returned to mpool ucp_requests
[1712564536.750625] [s44n02:1218474:0]          mpool.c:43   UCX  WARN  object 0xb6f5940 was not returned to mpool ucp_requests
[1712564536.750627] [s44n02:1218474:0]          mpool.c:43   UCX  WARN  object 0xb6f5b00 was not returned to mpool ucp_requests
[1712564536.750630] [s44n02:1218474:0]          mpool.c:43   UCX  WARN  object 0xb6f5cc0 was not returned to mpool ucp_requests
[1712564536.750632] [s44n02:1218474:0]          mpool.c:43   UCX  WARN  object 0xb6f5e80 was not returned to mpool ucp_requests
[1712564536.750594] [s44n02:1218469:0]          mpool.c:43   UCX  WARN  object 0xaaaec40 was not returned to mpool ucp_requests
[1712564536.750597] [s44n02:1218469:0]          mpool.c:43   UCX  WARN  object 0xaaaee00 was not returned to mpool ucp_requests
[1712564536.750600] [s44n02:1218469:0]          mpool.c:43   UCX  WARN  object 0xaaaefc0 was not returned to mpool ucp_requests
[1712564536.750603] [s44n02:1218469:0]          mpool.c:43   UCX  WARN  object 0xaaaf180 was not returned to mpool ucp_requests
[1712564536.750605] [s44n02:1218469:0]          mpool.c:43   UCX  WARN  object 0xaaaf340 was not returned to mpool ucp_requests
[1712564536.750608] [s44n02:1218469:0]          mpool.c:43   UCX  WARN  object 0xaaaf500 was not returned to mpool ucp_requests
[1712564536.750611] [s44n02:1218469:0]          mpool.c:43   UCX  WARN  object 0xaaaf6c0 was not returned to mpool ucp_requests
[1712564536.750630] [s44n02:1218471:0]          mpool.c:43   UCX  WARN  object 0xbc64140 was not returned to mpool ucp_requests
[1712564536.750641] [s44n02:1218471:0]          mpool.c:43   UCX  WARN  object 0xbc64300 was not returned to mpool ucp_requests
[1712564536.750635] [s44n02:1218474:0]          mpool.c:43   UCX  WARN  object 0xb6f6040 was not returned to mpool ucp_requests
[1712564536.750638] [s44n02:1218474:0]          mpool.c:43   UCX  WARN  object 0xb6f6200 was not returned to mpool ucp_requests
[1712564536.750641] [s44n02:1218474:0]          mpool.c:43   UCX  WARN  object 0xb6f63c0 was not returned to mpool ucp_requests
[1712564536.750643] [s44n02:1218474:0]          mpool.c:43   UCX  WARN  object 0xb6f6580 was not returned to mpool ucp_requests
[1712564536.750645] [s44n02:1218474:0]          mpool.c:43   UCX  WARN  object 0xb6f6740 was not returned to mpool ucp_requests
[1712564536.750645] [s44n02:1218471:0]          mpool.c:43   UCX  WARN  object 0xbc644c0 was not returned to mpool ucp_requests
[1712564536.750649] [s44n02:1218471:0]          mpool.c:43   UCX  WARN  object 0xbc64680 was not returned to mpool ucp_requests
[1712564536.750652] [s44n02:1218471:0]          mpool.c:43   UCX  WARN  object 0xbc64840 was not returned to mpool ucp_requests
[1712564536.750655] [s44n02:1218471:0]          mpool.c:43   UCX  WARN  object 0xbc64a00 was not returned to mpool ucp_requests
[1712564536.750658] [s44n02:1218471:0]          mpool.c:43   UCX  WARN  object 0xbc64bc0 was not returned to mpool ucp_requests
[1712564536.750660] [s44n02:1218471:0]          mpool.c:43   UCX  WARN  object 0xbc64d80 was not returned to mpool ucp_requests
[1712564536.750663] [s44n02:1218471:0]          mpool.c:43   UCX  WARN  object 0xbc64f40 was not returned to mpool ucp_requests
[1712564536.750666] [s44n02:1218471:0]          mpool.c:43   UCX  WARN  object 0xbc65100 was not returned to mpool ucp_requests
[1712564536.750668] [s44n02:1218471:0]          mpool.c:43   UCX  WARN  object 0xbc652c0 was not returned to mpool ucp_requests
[1712564536.750671] [s44n02:1218471:0]          mpool.c:43   UCX  WARN  object 0xbc65480 was not returned to mpool ucp_requests
[1712564536.750674] [s44n02:1218471:0]          mpool.c:43   UCX  WARN  object 0xbc65640 was not returned to mpool ucp_requests
[1712564536.750677] [s44n02:1218471:0]          mpool.c:43   UCX  WARN  object 0xbc65800 was not returned to mpool ucp_requests
[1712564536.750679] [s44n02:1218471:0]          mpool.c:43   UCX  WARN  object 0xbc659c0 was not returned to mpool ucp_requests
[1712564536.750682] [s44n02:1218471:0]          mpool.c:43   UCX  WARN  object 0xbc65b80 was not returned to mpool ucp_requests


           ************************************************************
           *        Program running with 8 parallel MPI-processes     *
           *              working on a common directory               *
           ************************************************************
-------------------------------------------------------------------------------
                                 ORCA SCF
-------------------------------------------------------------------------------

------------
SCF SETTINGS
------------
Hamiltonian:
 Ab initio Hamiltonian  Method          .... Hartree-Fock(GTOs)


General Settings:
 Integral files         IntName         .... 1ip1fa-00101_1_567
 Hartree-Fock type      HFTyp           .... RHF
 Total Charge           Charge          ....    0
 Multiplicity           Mult            ....    1
 Number of Electrons    NEL             ....  114
 Basis Dimension        Dim             ....  916
 Nuclear Repulsion      ENuc            ....   1007.5308855813 Eh

Convergence Acceleration:
 DIIS                   CNVDIIS         .... on
   Start iteration      DIISMaxIt       ....    12
   Startup error        DIISStart       ....  0.200000
   # of expansion vecs  DIISMaxEq       ....     5
   Bias factor          DIISBfac        ....   1.050
   Max. coefficient     DIISMaxC        ....  10.000
 Trust-Rad. Augm. Hess. CNVTRAH         .... auto
   Auto Start mean grad. ratio tolernc. ....  1.125000
   Auto Start start iteration           ....    20
   Auto Start num. interpolation iter.  ....    10
   Max. Number of Micro iterations      ....    16
   Max. Number of Macro iterations      .... Maxiter - #DIIS iter
   Number of Davidson start vectors     ....     2
   Converg. threshold I  (grad. norm)   ....   1.000e-05
   Converg. threshold II (energy diff.) ....   1.000e-08
   Grad. Scal. Fac. for Micro threshold ....   0.100
   Minimum threshold for Micro iter.    ....   0.010
   NR start threshold (gradient norm)   ....   0.001
   Initial trust radius                 ....   0.400
   Minimum AH scaling param. (alpha)    ....   1.000
   Maximum AH scaling param. (alpha)    .... 1000.000
   Orbital update algorithm             .... Taylor
   White noise on init. David. guess    .... on
   Maximum white noise                  ....   0.010
   Quad. conv. algorithm                .... NR
 SOSCF                  CNVSOSCF        .... on
   Start iteration      SOSCFMaxIt      ....   150
   Startup grad/error   SOSCFStart      ....  0.003300
 Level Shifting         CNVShift        .... on
   Level shift para.    LevelShift      ....    0.2500
   Turn off err/grad.   ShiftErr        ....    0.0010
 Zerner damping         CNVZerner       .... off
 Static damping         CNVDamp         .... on
   Fraction old density DampFac         ....    0.7000
   Max. Damping (<1)    DampMax         ....    0.9800
   Min. Damping (>=0)   DampMin         ....    0.0000
   Turn off err/grad.   DampErr         ....    0.1000
 Fernandez-Rico         CNVRico         .... off

SCF Procedure:
 Maximum # iterations   MaxIter         ....   125
 SCF integral mode      SCFMode         .... Direct
   Integral package                     .... SHARK and LIBINT hybrid scheme
 Reset frequency        DirectResetFreq ....    20
 Integral Threshold     Thresh          ....  2.500e-11 Eh
 Primitive CutOff       TCut            ....  2.500e-12 Eh

Convergence Tolerance:
 Convergence Check Mode ConvCheckMode   .... Total+1el-Energy
 Convergence forced     ConvForced      .... 1
 Energy Change          TolE            ....  1.000e-08 Eh
 1-El. energy change                    ....  1.000e-05 Eh
 Orbital Gradient       TolG            ....  1.000e-05
 Orbital Rotation angle TolX            ....  1.000e-05
 DIIS Error             TolErr          ....  5.000e-07


Diagonalization of the overlap matrix:
Smallest eigenvalue                        ... 5.266e-06
Time for diagonalization                   ...    0.153 sec
Threshold for overlap eigenvalues          ... 1.000e-08
Number of eigenvalues below threshold      ... 0
Time for construction of square roots      ...    0.067 sec
Total time needed                          ...    0.224 sec

Time for model grid setup =    0.150 sec

------------------------------
INITIAL GUESS: MODEL POTENTIAL
------------------------------
Loading Hartree-Fock densities                     ... done
  calling /comm/groupstacks/chemistry/apps/orca/5.0.4/orca 1ip1fa-00101_1_567_atom53.inp > 1ip1fa-00101_1_567_atom53.out in order to generate an atomic fitting density for atom 0 (I  with ECP) on-the-fly... 
    atom 0 (I ), assumed electronic state with S=2: 1s2 2s2 2p6 3s2 3p6 4s2 3d10 4p6 5s2 4d10 5p5           ... done
Calculating cut-offs                               ... done
Initializing the effective Hamiltonian             ... done
Setting up the integral package (SHARK)            ... done
Starting the Coulomb interaction                   ... done (   0.5 sec)
Reading the grid                                   ... done
Mapping shells                                     ... done
Starting the XC term evaluation                    ... done (   0.2 sec)
Transforming the Hamiltonian                       ... done (   0.1 sec)
Diagonalizing the Hamiltonian                      ... done (   0.2 sec)
Back transforming the eigenvectors                 ... done (   0.0 sec)
Now organizing SCF variables                       ... done
                      ------------------
                      INITIAL GUESS DONE (   2.4 sec)
                      ------------------
--------------
SCF ITERATIONS
--------------
ITER       Energy         Delta-E        Max-DP      RMS-DP      [F,P]     Damp
               ***  Starting incremental Fock matrix formation  ***
  0  -1151.3761627295   0.000000000000 0.26801119  0.00144701  0.4117848 0.7000
  1  -1151.7072426652  -0.331079935665 0.17426392  0.00104106  0.2291324 0.7000
                               ***Turning on DIIS***
  2  -1151.8764454391  -0.169202773917 0.11245247  0.00071689  0.1275171 0.7000
  3  -1152.5124014534  -0.635956014336 0.29458787  0.00164720  0.0763369 0.0000
  4  -1152.1992851704   0.313116282964 0.03054807  0.00011410  0.0136306 0.0000
  5  -1152.2100582573  -0.010773086836 0.01955752  0.00007619  0.0066203 0.0000
  6  -1152.1777082036   0.032350053707 0.00572653  0.00003905  0.0052928 0.0000
                      *** Initiating the SOSCF procedure ***
                           *** Shutting down DIIS ***
                      *** Re-Reading the Fockian *** 
                      *** Removing any level shift *** 
ITER      Energy       Delta-E        Grad      Rot      Max-DP    RMS-DP
  7  -1152.22174162  -0.0440334158  0.001854  0.001854  0.004229  0.000026
               *** Restarting incremental Fock matrix formation ***
  8  -1152.23132252  -0.0095809036  0.000746  0.001661  0.000851  0.000011
  9  -1152.23137571  -0.0000531866  0.000387  0.002244  0.001525  0.000016
 10  -1152.23140529  -0.0000295792  0.000088  0.000148  0.000649  0.000002
 11  -1152.23140602  -0.0000007300  0.000066  0.000102  0.000183  0.000001
 12  -1152.23140650  -0.0000004842  0.000008  0.000020  0.000052  0.000000
 13  -1152.23140653  -0.0000000227  0.000006  0.000020  0.000023  0.000000
 14  -1152.23140653  -0.0000000066  0.000005  0.000012  0.000035  0.000000
                  ***Gradient check signals convergence***
              ***Rediagonalizing the Fockian in SOSCF/NRSCF***

               *****************************************************
               *                     SUCCESS                       *
               *           SCF CONVERGED AFTER  15 CYCLES          *
               *****************************************************


----------------
TOTAL SCF ENERGY
----------------

Total Energy       :        -1152.23140653 Eh          -31353.81057 eV

Components:
Nuclear Repulsion  :         1007.53088558 Eh           27416.30921 eV
Electronic Energy  :        -2159.76229211 Eh          -58770.11978 eV
One Electron Energy:        -3808.13083693 Eh         -103624.50824 eV
Two Electron Energy:         1648.36854481 Eh           44854.38846 eV

Virial components:
Potential Energy   :        -1937.11978505 Eh          -52711.70916 eV
Kinetic Energy     :          784.88837852 Eh           21357.89859 eV
Virial Ratio       :            2.46801945


---------------
SCF CONVERGENCE
---------------

  Last Energy change         ...    1.6371e-10  Tolerance :   1.0000e-08
  Last MAX-Density change    ...    4.4564e-05  Tolerance :   1.0000e-07
  Last RMS-Density change    ...    2.9374e-07  Tolerance :   5.0000e-09
  Last Orbital Gradient      ...    1.6053e-06  Tolerance :   1.0000e-05
  Last Orbital Rotation      ...    5.9459e-06  Tolerance :   1.0000e-05

             **** THE GBW FILE WAS UPDATED (1ip1fa-00101_1_567.gbw) ****
             **** DENSITY 1ip1fa-00101_1_567.scfp WAS UPDATED ****
             **** ENERGY FILE WAS UPDATED (1ip1fa-00101_1_567.en.tmp) ****
             **** THE GBW FILE WAS UPDATED (1ip1fa-00101_1_567.gbw) ****
             **** DENSITY 1ip1fa-00101_1_567.scfp WAS UPDATED ****
----------------
ORBITAL ENERGIES
----------------

  NO   OCC          E(Eh)            E(eV) 
   0   2.0000     -20.648508      -561.8745 
   1   2.0000     -20.644596      -561.7680 
   2   2.0000     -20.617734      -561.0371 
   3   2.0000     -20.599484      -560.5404 
   4   2.0000     -20.586499      -560.1871 
   5   2.0000     -20.574255      -559.8539 
   6   2.0000     -20.572055      -559.7941 
   7   2.0000     -11.446027      -311.4622 
   8   2.0000      -7.937892      -216.0010 
   9   2.0000      -7.918004      -215.4599 
  10   2.0000      -5.769797      -157.0041 
  11   2.0000      -5.762387      -156.8025 
  12   2.0000      -5.758123      -156.6865 
  13   2.0000      -5.750371      -156.4755 
  14   2.0000      -5.741587      -156.2365 
  15   2.0000      -5.739186      -156.1712 
  16   2.0000      -2.504030       -68.1381 
  17   2.0000      -2.498647       -67.9916 
  18   2.0000      -2.492673       -67.8291 
  19   2.0000      -2.490792       -67.7779 
  20   2.0000      -2.485413       -67.6315 
  21   2.0000      -2.483677       -67.5843 
  22   2.0000      -2.479031       -67.4579 
  23   2.0000      -2.473858       -67.3171 
  24   2.0000      -2.470468       -67.2248 
  25   2.0000      -2.466034       -67.1042 
  26   2.0000      -1.522487       -41.4290 
  27   2.0000      -1.433461       -39.0065 
  28   2.0000      -1.419739       -38.6331 
  29   2.0000      -1.372082       -37.3363 
  30   2.0000      -1.330061       -36.1928 
  31   2.0000      -1.310102       -35.6497 
  32   2.0000      -1.284151       -34.9435 
  33   2.0000      -0.955655       -26.0047 
  34   2.0000      -0.936756       -25.4904 
  35   2.0000      -0.886910       -24.1340 
  36   2.0000      -0.781752       -21.2726 
  37   2.0000      -0.770431       -20.9645 
  38   2.0000      -0.705205       -19.1896 
  39   2.0000      -0.684318       -18.6212 
  40   2.0000      -0.679537       -18.4911 
  41   2.0000      -0.657744       -17.8981 
  42   2.0000      -0.631104       -17.1732 
  43   2.0000      -0.616986       -16.7890 
  44   2.0000      -0.608205       -16.5501 
  45   2.0000      -0.591568       -16.0974 
  46   2.0000      -0.566910       -15.4264 
  47   2.0000      -0.545605       -14.8467 
  48   2.0000      -0.543707       -14.7950 
  49   2.0000      -0.523870       -14.2552 
  50   2.0000      -0.518373       -14.1057 
  51   2.0000      -0.511455       -13.9174 
  52   2.0000      -0.502488       -13.6734 
  53   2.0000      -0.491989       -13.3877 
  54   2.0000      -0.481337       -13.0978 
  55   2.0000      -0.474321       -12.9069 
  56   2.0000      -0.447489       -12.1768 
  57   0.0000       0.001639         0.0446 
  58   0.0000       0.016677         0.4538 
  59   0.0000       0.033755         0.9185 
  60   0.0000       0.034614         0.9419 
  61   0.0000       0.035990         0.9793 
  62   0.0000       0.046303         1.2600 
  63   0.0000       0.055345         1.5060 
  64   0.0000       0.055472         1.5095 
  65   0.0000       0.063255         1.7213 
  66   0.0000       0.070618         1.9216 
  67   0.0000       0.076576         2.0837 
  68   0.0000       0.079862         2.1732 
  69   0.0000       0.088805         2.4165 
  70   0.0000       0.092738         2.5235 
  71   0.0000       0.102126         2.7790 
  72   0.0000       0.104748         2.8503 
  73   0.0000       0.109467         2.9788 
  74   0.0000       0.116988         3.1834 
  75   0.0000       0.120891         3.2896 
  76   0.0000       0.125927         3.4266 
  77   0.0000       0.132680         3.6104 
  78   0.0000       0.139608         3.7989 
  79   0.0000       0.142593         3.8801 
  80   0.0000       0.146225         3.9790 
  81   0.0000       0.153746         4.1837 
  82   0.0000       0.161630         4.3982 
  83   0.0000       0.165658         4.5078 
  84   0.0000       0.170688         4.6447 
  85   0.0000       0.174903         4.7594 
  86   0.0000       0.182962         4.9787 
  87   0.0000       0.186658         5.0792 
  88   0.0000       0.194307         5.2874 
  89   0.0000       0.197453         5.3730 
  90   0.0000       0.198690         5.4066 
  91   0.0000       0.204936         5.5766 
  92   0.0000       0.210295         5.7224 
  93   0.0000       0.212713         5.7882 
  94   0.0000       0.216917         5.9026 
  95   0.0000       0.222556         6.0560 
  96   0.0000       0.230045         6.2598 
  97   0.0000       0.233175         6.3450 
  98   0.0000       0.239749         6.5239 
  99   0.0000       0.243705         6.6315 
 100   0.0000       0.248753         6.7689 
 101   0.0000       0.255258         6.9459 
 102   0.0000       0.256950         6.9920 
 103   0.0000       0.262439         7.1413 
 104   0.0000       0.265310         7.2195 
 105   0.0000       0.269273         7.3273 
 106   0.0000       0.280915         7.6441 
 107   0.0000       0.285434         7.7670 
 108   0.0000       0.288554         7.8520 
 109   0.0000       0.295119         8.0306 
 110   0.0000       0.305081         8.3017 
 111   0.0000       0.311214         8.4686 
 112   0.0000       0.315136         8.5753 
 113   0.0000       0.324866         8.8400 
 114   0.0000       0.331381         9.0173 
 115   0.0000       0.334380         9.0989 
 116   0.0000       0.341874         9.3029 
 117   0.0000       0.352187         9.5835 
 118   0.0000       0.359273         9.7763 
 119   0.0000       0.364328         9.9139 
 120   0.0000       0.368129        10.0173 
 121   0.0000       0.379092        10.3156 
 122   0.0000       0.380264        10.3475 
 123   0.0000       0.390634        10.6297 
 124   0.0000       0.396826        10.7982 
 125   0.0000       0.401842        10.9347 
 126   0.0000       0.406909        11.0726 
 127   0.0000       0.412269        11.2184 
 128   0.0000       0.413686        11.2570 
 129   0.0000       0.418382        11.3848 
 130   0.0000       0.431697        11.7471 
 131   0.0000       0.439458        11.9583 
 132   0.0000       0.441196        12.0056 
 133   0.0000       0.447615        12.1802 
 134   0.0000       0.461259        12.5515 
 135   0.0000       0.463260        12.6060 
 136   0.0000       0.467445        12.7198 
 137   0.0000       0.468797        12.7566 
 138   0.0000       0.482326        13.1248 
 139   0.0000       0.487594        13.2681 
 140   0.0000       0.492841        13.4109 
 141   0.0000       0.496674        13.5152 
 142   0.0000       0.505762        13.7625 
 143   0.0000       0.511580        13.9208 
 144   0.0000       0.517194        14.0736 
 145   0.0000       0.527935        14.3659 
 146   0.0000       0.529041        14.3959 
 147   0.0000       0.538770        14.6607 
 148   0.0000       0.544663        14.8210 
 149   0.0000       0.552355        15.0303 
 150   0.0000       0.555918        15.1273 
 151   0.0000       0.559552        15.2262 
 152   0.0000       0.562345        15.3022 
 153   0.0000       0.571588        15.5537 
 154   0.0000       0.572852        15.5881 
 155   0.0000       0.584863        15.9149 
 156   0.0000       0.587045        15.9743 
 157   0.0000       0.595251        16.1976 
 158   0.0000       0.601235        16.3604 
 159   0.0000       0.605385        16.4734 
 160   0.0000       0.611896        16.6505 
 161   0.0000       0.616129        16.7657 
 162   0.0000       0.617400        16.8003 
 163   0.0000       0.621869        16.9219 
 164   0.0000       0.627156        17.0658 
 165   0.0000       0.633661        17.2428 
 166   0.0000       0.641659        17.4604 
 167   0.0000       0.643743        17.5171 
 168   0.0000       0.653523        17.7833 
 169   0.0000       0.657111        17.8809 
 170   0.0000       0.659507        17.9461 
 171   0.0000       0.667525        18.1643 
 172   0.0000       0.673329        18.3222 
 173   0.0000       0.675867        18.3913 
 174   0.0000       0.683909        18.6101 
 175   0.0000       0.686265        18.6742 
 176   0.0000       0.694038        18.8857 
 177   0.0000       0.696239        18.9456 
 178   0.0000       0.707138        19.2422 
 179   0.0000       0.714498        19.4425 
 180   0.0000       0.724887        19.7252 
 181   0.0000       0.736329        20.0365 
 182   0.0000       0.741059        20.1652 
 183   0.0000       0.742099        20.1935 
 184   0.0000       0.751912        20.4606 
 185   0.0000       0.755819        20.5669 
 186   0.0000       0.759385        20.6639 
 187   0.0000       0.767649        20.8888 
 188   0.0000       0.772056        21.0087 
 189   0.0000       0.777440        21.1552 
 190   0.0000       0.783973        21.3330 
 191   0.0000       0.786902        21.4127 
 192   0.0000       0.798417        21.7260 
 193   0.0000       0.803302        21.8590 
 194   0.0000       0.806712        21.9517 
 195   0.0000       0.819935        22.3116 
 196   0.0000       0.825872        22.4731 
 197   0.0000       0.826223        22.4827 
 198   0.0000       0.833849        22.6902 
 199   0.0000       0.840048        22.8589 
 200   0.0000       0.851745        23.1771 
 201   0.0000       0.853453        23.2236 
 202   0.0000       0.861531        23.4434 
 203   0.0000       0.869365        23.6566 
 204   0.0000       0.888152        24.1678 
 205   0.0000       0.892556        24.2877 
 206   0.0000       0.897858        24.4320 
 207   0.0000       0.910294        24.7703 
 208   0.0000       0.913534        24.8585 
 209   0.0000       0.917344        24.9622 
 210   0.0000       0.932579        25.3768 
 211   0.0000       0.943661        25.6783 
 212   0.0000       0.951506        25.8918 
 213   0.0000       0.958796        26.0902 
 214   0.0000       0.968300        26.3488 
 215   0.0000       0.977574        26.6011 
 216   0.0000       0.990375        26.9495 
 217   0.0000       0.997905        27.1544 
 218   0.0000       1.004023        27.3209 
 219   0.0000       1.011664        27.5288 
 220   0.0000       1.016362        27.6566 
 221   0.0000       1.025348        27.9011 
 222   0.0000       1.033776        28.1305 
 223   0.0000       1.034411        28.1478 
 224   0.0000       1.043530        28.3959 
 225   0.0000       1.044678        28.4271 
 226   0.0000       1.049576        28.5604 
 227   0.0000       1.063640        28.9431 
 228   0.0000       1.069419        29.1004 
 229   0.0000       1.081164        29.4200 
 230   0.0000       1.082512        29.4567 
 231   0.0000       1.091078        29.6897 
 232   0.0000       1.094174        29.7740 
 233   0.0000       1.102335        29.9961 
 234   0.0000       1.102996        30.0141 
 235   0.0000       1.114300        30.3217 
 236   0.0000       1.118945        30.4480 
 237   0.0000       1.128875        30.7182 
 238   0.0000       1.138262        30.9737 
 239   0.0000       1.141594        31.0643 
 240   0.0000       1.142086        31.0777 
 241   0.0000       1.152124        31.3509 
 242   0.0000       1.155437        31.4410 
 243   0.0000       1.168112        31.7859 
 244   0.0000       1.173162        31.9234 
 245   0.0000       1.183013        32.1914 
 246   0.0000       1.194903        32.5150 
 247   0.0000       1.206573        32.8325 
 248   0.0000       1.209858        32.9219 
 249   0.0000       1.214590        33.0507 
 250   0.0000       1.228804        33.4375 
 251   0.0000       1.232056        33.5259 
 252   0.0000       1.245399        33.8890 
 253   0.0000       1.248219        33.9658 
 254   0.0000       1.251105        34.0443 
 255   0.0000       1.261852        34.3367 
 256   0.0000       1.267968        34.5032 
 257   0.0000       1.270496        34.5719 
 258   0.0000       1.280385        34.8410 
 259   0.0000       1.293149        35.1884 
 260   0.0000       1.296368        35.2760 
 261   0.0000       1.305520        35.5250 
 262   0.0000       1.318031        35.8654 
 263   0.0000       1.322864        35.9970 
 264   0.0000       1.334463        36.3126 
 265   0.0000       1.344437        36.5840 
 266   0.0000       1.346813        36.6486 
 267   0.0000       1.350844        36.7583 
 268   0.0000       1.362061        37.0636 
 269   0.0000       1.366945        37.1965 
 270   0.0000       1.377927        37.4953 
 271   0.0000       1.380559        37.5669 
 272   0.0000       1.395491        37.9732 
 273   0.0000       1.405277        38.2395 
 274   0.0000       1.417556        38.5737 
 275   0.0000       1.422576        38.7103 
 276   0.0000       1.429808        38.9070 
 277   0.0000       1.432174        38.9714 
 278   0.0000       1.447468        39.3876 
 279   0.0000       1.457478        39.6600 
 280   0.0000       1.464173        39.8422 
 281   0.0000       1.469011        39.9738 
 282   0.0000       1.479666        40.2637 
 283   0.0000       1.487206        40.4689 
 284   0.0000       1.489708        40.5370 
 285   0.0000       1.497160        40.7398 
 286   0.0000       1.506362        40.9902 
 287   0.0000       1.512778        41.1648 
 288   0.0000       1.521219        41.3945 
 289   0.0000       1.525313        41.5059 
 290   0.0000       1.528672        41.5973 
 291   0.0000       1.538957        41.8772 
 292   0.0000       1.545854        42.0648 
 293   0.0000       1.554942        42.3121 
 294   0.0000       1.562934        42.5296 
 295   0.0000       1.572342        42.7856 
 296   0.0000       1.576897        42.9095 
 297   0.0000       1.590737        43.2862 
 298   0.0000       1.593027        43.3485 
 299   0.0000       1.609547        43.7980 
 300   0.0000       1.612423        43.8763 
 301   0.0000       1.623398        44.1749 
 302   0.0000       1.630530        44.3690 
 303   0.0000       1.635935        44.5160 
 304   0.0000       1.647988        44.8440 
 305   0.0000       1.658062        45.1182 
 306   0.0000       1.662201        45.2308 
 307   0.0000       1.671367        45.4802 
 308   0.0000       1.677812        45.6556 
 309   0.0000       1.688153        45.9370 
 310   0.0000       1.699369        46.2422 
 311   0.0000       1.702030        46.3146 
 312   0.0000       1.712517        46.6000 
 313   0.0000       1.718104        46.7520 
 314   0.0000       1.719850        46.7995 
 315   0.0000       1.728347        47.0307 
 316   0.0000       1.731575        47.1186 
 317   0.0000       1.746937        47.5366 
 318   0.0000       1.749219        47.5987 
 319   0.0000       1.752656        47.6922 
 320   0.0000       1.760122        47.8954 
 321   0.0000       1.776085        48.3297 
 322   0.0000       1.778263        48.3890 
 323   0.0000       1.784844        48.5681 
 324   0.0000       1.792789        48.7843 
 325   0.0000       1.797962        48.9250 
 326   0.0000       1.804934        49.1148 
 327   0.0000       1.816571        49.4314 
 328   0.0000       1.823591        49.6224 
 329   0.0000       1.830737        49.8169 
 330   0.0000       1.833805        49.9004 
 331   0.0000       1.843782        50.1719 
 332   0.0000       1.852356        50.4052 
 333   0.0000       1.858673        50.5771 
 334   0.0000       1.864104        50.7249 
 335   0.0000       1.869465        50.8707 
 336   0.0000       1.874552        51.0092 
 337   0.0000       1.878700        51.1220 
 338   0.0000       1.889273        51.4097 
 339   0.0000       1.892244        51.4906 
 340   0.0000       1.901264        51.7360 
 341   0.0000       1.920900        52.2703 
 342   0.0000       1.923964        52.3537 
 343   0.0000       1.933024        52.6003 
 344   0.0000       1.934606        52.6433 
 345   0.0000       1.939936        52.7883 
 346   0.0000       1.941907        52.8420 
 347   0.0000       1.948823        53.0302 
 348   0.0000       1.965408        53.4815 
 349   0.0000       1.971272        53.6410 
 350   0.0000       1.973650        53.7058 
 351   0.0000       1.977785        53.8183 
 352   0.0000       1.982647        53.9506 
 353   0.0000       1.993926        54.2575 
 354   0.0000       1.999056        54.3971 
 355   0.0000       2.006779        54.6072 
 356   0.0000       2.008245        54.6471 
 357   0.0000       2.019842        54.9627 
 358   0.0000       2.025123        55.1064 
 359   0.0000       2.030422        55.2506 
 360   0.0000       2.037659        55.4475 
 361   0.0000       2.051675        55.8289 
 362   0.0000       2.059305        56.0365 
 363   0.0000       2.064561        56.1795 
 364   0.0000       2.078293        56.5532 
 365   0.0000       2.083291        56.6892 
 366   0.0000       2.096464        57.0477 
 367   0.0000       2.102357        57.2080 
 368   0.0000       2.113231        57.5039 
 369   0.0000       2.120552        57.7032 
 370   0.0000       2.131933        58.0129 
 371   0.0000       2.142125        58.2902 
 372   0.0000       2.144511        58.3551 
 373   0.0000       2.149086        58.4796 
 374   0.0000       2.171954        59.1019 
 375   0.0000       2.182934        59.4007 
 376   0.0000       2.185995        59.4839 
 377   0.0000       2.201758        59.9129 
 378   0.0000       2.213455        60.2312 
 379   0.0000       2.221969        60.4629 
 380   0.0000       2.226745        60.5928 
 381   0.0000       2.241124        60.9841 
 382   0.0000       2.253201        61.3127 
 383   0.0000       2.253637        61.3246 
 384   0.0000       2.263537        61.5940 
 385   0.0000       2.277069        61.9622 
 386   0.0000       2.285945        62.2037 
 387   0.0000       2.290308        62.3224 
 388   0.0000       2.299595        62.5752 
 389   0.0000       2.316264        63.0288 
 390   0.0000       2.319474        63.1161 
 391   0.0000       2.340144        63.6786 
 392   0.0000       2.354879        64.0795 
 393   0.0000       2.359762        64.2124 
 394   0.0000       2.364789        64.3492 
 395   0.0000       2.378522        64.7229 
 396   0.0000       2.387163        64.9580 
 397   0.0000       2.403232        65.3953 
 398   0.0000       2.417586        65.7859 
 399   0.0000       2.426513        66.0288 
 400   0.0000       2.438398        66.3522 
 401   0.0000       2.447436        66.5981 
 402   0.0000       2.461187        66.9723 
 403   0.0000       2.468413        67.1689 
 404   0.0000       2.479078        67.4591 
 405   0.0000       2.491352        67.7931 
 406   0.0000       2.493446        67.8501 
 407   0.0000       2.499374        68.0114 
 408   0.0000       2.513982        68.4089 
 409   0.0000       2.517493        68.5045 
 410   0.0000       2.532063        68.9009 
 411   0.0000       2.542969        69.1977 
 412   0.0000       2.560425        69.6727 
 413   0.0000       2.565627        69.8143 
 414   0.0000       2.571455        69.9728 
 415   0.0000       2.590114        70.4806 
 416   0.0000       2.603218        70.8372 
 417   0.0000       2.615997        71.1849 
 418   0.0000       2.630882        71.5899 
 419   0.0000       2.647875        72.0523 
 420   0.0000       2.657857        72.3240 
 421   0.0000       2.664174        72.4959 
 422   0.0000       2.674531        72.7777 
 423   0.0000       2.679081        72.9015 
 424   0.0000       2.686903        73.1144 
 425   0.0000       2.702144        73.5291 
 426   0.0000       2.722401        74.0803 
 427   0.0000       2.727418        74.2168 
 428   0.0000       2.735528        74.4375 
 429   0.0000       2.744426        74.6796 
 430   0.0000       2.749750        74.8245 
 431   0.0000       2.758008        75.0492 
 432   0.0000       2.759615        75.0929 
 433   0.0000       2.781160        75.6792 
 434   0.0000       2.795986        76.0826 
 435   0.0000       2.808827        76.4321 
 436   0.0000       2.817210        76.6602 
 437   0.0000       2.822729        76.8104 
 438   0.0000       2.826610        76.9160 
 439   0.0000       2.841715        77.3270 
 440   0.0000       2.858095        77.7727 
 441   0.0000       2.870441        78.1087 
 442   0.0000       2.876097        78.2626 
 443   0.0000       2.891297        78.6762 
 444   0.0000       2.903296        79.0027 
 445   0.0000       2.911864        79.2359 
 446   0.0000       2.930048        79.7307 
 447   0.0000       2.935569        79.8809 
 448   0.0000       2.941068        80.0305 
 449   0.0000       2.955603        80.4261 
 450   0.0000       2.977768        81.0292 
 451   0.0000       2.995040        81.4992 
 452   0.0000       3.015369        82.0524 
 453   0.0000       3.025964        82.3407 
 454   0.0000       3.046137        82.8896 
 455   0.0000       3.052208        83.0548 
 456   0.0000       3.075077        83.6771 
 457   0.0000       3.089757        84.0766 
 458   0.0000       3.095416        84.2306 
 459   0.0000       3.118951        84.8710 
 460   0.0000       3.151127        85.7465 
 461   0.0000       3.167596        86.1947 
 462   0.0000       3.193994        86.9130 
 463   0.0000       3.200284        87.0842 
 464   0.0000       3.216597        87.5281 
 465   0.0000       3.269207        88.9597 
 466   0.0000       3.292519        89.5940 
 467   0.0000       3.313163        90.1557 
 468   0.0000       3.321970        90.3954 
 469   0.0000       3.341180        90.9181 
 470   0.0000       3.367865        91.6443 
 471   0.0000       3.401294        92.5539 
 472   0.0000       3.427755        93.2740 
 473   0.0000       3.455720        94.0349 
 474   0.0000       3.463597        94.2493 
 475   0.0000       3.481938        94.7483 
 476   0.0000       3.490685        94.9864 
 477   0.0000       3.498887        95.2095 
 478   0.0000       3.521400        95.8222 
 479   0.0000       3.536865        96.2430 
 480   0.0000       3.545846        96.4874 
 481   0.0000       3.561254        96.9067 
 482   0.0000       3.585383        97.5632 
 483   0.0000       3.610339        98.2423 
 484   0.0000       3.623737        98.6069 
 485   0.0000       3.634014        98.8865 
 486   0.0000       3.635287        98.9212 
 487   0.0000       3.648273        99.2746 
 488   0.0000       3.662727        99.6679 
 489   0.0000       3.678100       100.0862 
 490   0.0000       3.689002       100.3828 
 491   0.0000       3.701161       100.7137 
 492   0.0000       3.706870       100.8691 
 493   0.0000       3.723910       101.3327 
 494   0.0000       3.728826       101.4665 
 495   0.0000       3.743159       101.8565 
 496   0.0000       3.744532       101.8939 
 497   0.0000       3.759178       102.2924 
 498   0.0000       3.771293       102.6221 
 499   0.0000       3.775273       102.7304 
 500   0.0000       3.786481       103.0354 
 501   0.0000       3.799276       103.3835 
 502   0.0000       3.802649       103.4754 
 503   0.0000       3.829433       104.2042 
 504   0.0000       3.839947       104.4903 
 505   0.0000       3.855077       104.9020 
 506   0.0000       3.876255       105.4782 
 507   0.0000       3.877573       105.5141 
 508   0.0000       3.892619       105.9235 
 509   0.0000       3.899919       106.1222 
 510   0.0000       3.908986       106.3689 
 511   0.0000       3.932377       107.0054 
 512   0.0000       3.955304       107.6293 
 513   0.0000       3.975138       108.1690 
 514   0.0000       3.982826       108.3782 
 515   0.0000       4.002702       108.9191 
 516   0.0000       4.010437       109.1295 
 517   0.0000       4.017788       109.3296 
 518   0.0000       4.037152       109.8565 
 519   0.0000       4.050190       110.2113 
 520   0.0000       4.061321       110.5142 
 521   0.0000       4.069952       110.7490 
 522   0.0000       4.087605       111.2294 
 523   0.0000       4.105453       111.7150 
 524   0.0000       4.109964       111.8378 
 525   0.0000       4.114504       111.9613 
 526   0.0000       4.123721       112.2121 
 527   0.0000       4.141000       112.6823 
 528   0.0000       4.157989       113.1446 
 529   0.0000       4.167254       113.3967 
 530   0.0000       4.176272       113.6421 
 531   0.0000       4.180618       113.7604 
 532   0.0000       4.195599       114.1681 
 533   0.0000       4.201350       114.3245 
 534   0.0000       4.214394       114.6795 
 535   0.0000       4.216941       114.7488 
 536   0.0000       4.228272       115.0571 
 537   0.0000       4.234999       115.2402 
 538   0.0000       4.246975       115.5661 
 539   0.0000       4.256036       115.8126 
 540   0.0000       4.259084       115.8956 
 541   0.0000       4.264090       116.0318 
 542   0.0000       4.277106       116.3860 
 543   0.0000       4.286060       116.6296 
 544   0.0000       4.296672       116.9184 
 545   0.0000       4.303244       117.0972 
 546   0.0000       4.308507       117.2404 
 547   0.0000       4.311660       117.3262 
 548   0.0000       4.318795       117.5204 
 549   0.0000       4.327499       117.7572 
 550   0.0000       4.337746       118.0361 
 551   0.0000       4.340345       118.1068 
 552   0.0000       4.353910       118.4759 
 553   0.0000       4.367390       118.8427 
 554   0.0000       4.374559       119.0378 
 555   0.0000       4.384019       119.2952 
 556   0.0000       4.388054       119.4050 
 557   0.0000       4.400311       119.7385 
 558   0.0000       4.414152       120.1152 
 559   0.0000       4.416733       120.1854 
 560   0.0000       4.434840       120.6781 
 561   0.0000       4.440794       120.8402 
 562   0.0000       4.444767       120.9483 
 563   0.0000       4.449869       121.0871 
 564   0.0000       4.455267       121.2340 
 565   0.0000       4.456208       121.2596 
 566   0.0000       4.469027       121.6084 
 567   0.0000       4.473144       121.7204 
 568   0.0000       4.484008       122.0161 
 569   0.0000       4.490266       122.1864 
 570   0.0000       4.498860       122.4202 
 571   0.0000       4.503249       122.5396 
 572   0.0000       4.509111       122.6991 
 573   0.0000       4.514273       122.8396 
 574   0.0000       4.522557       123.0650 
 575   0.0000       4.536352       123.4404 
 576   0.0000       4.541796       123.5886 
 577   0.0000       4.555942       123.9735 
 578   0.0000       4.561444       124.1232 
 579   0.0000       4.563115       124.1687 
 580   0.0000       4.571250       124.3900 
 581   0.0000       4.585493       124.7776 
 582   0.0000       4.591600       124.9438 
 583   0.0000       4.595967       125.0626 
 584   0.0000       4.606939       125.3612 
 585   0.0000       4.616674       125.6261 
 586   0.0000       4.626166       125.8844 
 587   0.0000       4.631839       126.0388 
 588   0.0000       4.637960       126.2053 
 589   0.0000       4.654706       126.6610 
 590   0.0000       4.663236       126.8931 
 591   0.0000       4.670594       127.0933 
 592   0.0000       4.672833       127.1543 
 593   0.0000       4.689219       127.6001 
 594   0.0000       4.701074       127.9227 
 595   0.0000       4.704115       128.0055 
 596   0.0000       4.707809       128.1060 
 597   0.0000       4.719708       128.4298 
 598   0.0000       4.732896       128.7887 
 599   0.0000       4.748082       129.2019 
 600   0.0000       4.755477       129.4031 
 601   0.0000       4.761104       129.5562 
 602   0.0000       4.779069       130.0451 
 603   0.0000       4.783797       130.1737 
 604   0.0000       4.794902       130.4759 
 605   0.0000       4.799326       130.5963 
 606   0.0000       4.802061       130.6707 
 607   0.0000       4.813365       130.9783 
 608   0.0000       4.821395       131.1968 
 609   0.0000       4.843592       131.8008 
 610   0.0000       4.848180       131.9257 
 611   0.0000       4.859057       132.2217 
 612   0.0000       4.861687       132.2932 
 613   0.0000       4.875731       132.6754 
 614   0.0000       4.889345       133.0458 
 615   0.0000       4.913344       133.6989 
 616   0.0000       4.924236       133.9953 
 617   0.0000       4.950917       134.7213 
 618   0.0000       4.971529       135.2822 
 619   0.0000       4.995853       135.9441 
 620   0.0000       5.031865       136.9240 
 621   0.0000       5.038869       137.1146 
 622   0.0000       5.055886       137.5777 
 623   0.0000       5.066220       137.8588 
 624   0.0000       5.079443       138.2187 
 625   0.0000       5.104914       138.9118 
 626   0.0000       5.129117       139.5704 
 627   0.0000       5.151023       140.1665 
 628   0.0000       5.161746       140.4583 
 629   0.0000       5.181868       141.0058 
 630   0.0000       5.217869       141.9854 
 631   0.0000       5.228173       142.2658 
 632   0.0000       5.243824       142.6917 
 633   0.0000       5.260383       143.1423 
 634   0.0000       5.267297       143.3304 
 635   0.0000       5.291912       144.0002 
 636   0.0000       5.293152       144.0340 
 637   0.0000       5.308276       144.4455 
 638   0.0000       5.344350       145.4272 
 639   0.0000       5.347268       145.5066 
 640   0.0000       5.362721       145.9271 
 641   0.0000       5.382255       146.4586 
 642   0.0000       5.416394       147.3876 
 643   0.0000       5.430828       147.7804 
 644   0.0000       5.433934       147.8648 
 645   0.0000       5.463138       148.6595 
 646   0.0000       5.478966       149.0902 
 647   0.0000       5.486268       149.2889 
 648   0.0000       5.495730       149.5464 
 649   0.0000       5.509306       149.9158 
 650   0.0000       5.549302       151.0042 
 651   0.0000       5.566238       151.4650 
 652   0.0000       5.583506       151.9349 
 653   0.0000       5.611133       152.6867 
 654   0.0000       5.638923       153.4429 
 655   0.0000       5.669873       154.2851 
 656   0.0000       5.697079       155.0254 
 657   0.0000       5.710391       155.3877 
 658   0.0000       5.754346       156.5837 
 659   0.0000       5.764250       156.8532 
 660   0.0000       5.812011       158.1529 
 661   0.0000       5.833344       158.7334 
 662   0.0000       5.878035       159.9495 
 663   0.0000       5.919019       161.0647 
 664   0.0000       5.952081       161.9644 
 665   0.0000       5.968108       162.4005 
 666   0.0000       5.994968       163.1314 
 667   0.0000       6.010525       163.5547 
 668   0.0000       6.047895       164.5716 
 669   0.0000       6.086777       165.6296 
 670   0.0000       6.107137       166.1837 
 671   0.0000       6.128678       166.7698 
 672   0.0000       6.167501       167.8262 
 673   0.0000       6.266468       170.5193 
 674   0.0000       6.273889       170.7212 
 675   0.0000       6.339798       172.5147 
 676   0.0000       6.375625       173.4896 
 677   0.0000       6.408168       174.3751 
 678   0.0000       6.446804       175.4264 
 679   0.0000       6.534487       177.8124 
 680   0.0000       6.641020       180.7113 
 681   0.0000       6.688651       182.0075 
 682   0.0000       6.709406       182.5722 
 683   0.0000       6.754106       183.7886 
 684   0.0000       6.821145       185.6128 
 685   0.0000       6.862893       186.7488 
 686   0.0000       6.993264       190.2964 
 687   0.0000       7.039928       191.5662 
 688   0.0000       7.085429       192.8043 
 689   0.0000       7.134567       194.1414 
 690   0.0000       7.188909       195.6202 
 691   0.0000       7.189888       195.6468 
 692   0.0000       7.380935       200.8455 
 693   0.0000       7.544282       205.2904 
 694   0.0000       7.558839       205.6865 
 695   0.0000       7.569896       205.9874 
 696   0.0000       7.781241       211.7383 
 697   0.0000       7.878524       214.3855 
 698   0.0000       7.899466       214.9554 
 699   0.0000       7.982200       217.2067 
 700   0.0000       8.001154       217.7225 
 701   0.0000       8.169482       222.3029 
 702   0.0000       8.204353       223.2518 
 703   0.0000       8.293137       225.6677 
 704   0.0000       8.372801       227.8355 
 705   0.0000       8.398976       228.5478 
 706   0.0000       8.424287       229.2365 
 707   0.0000       8.525169       231.9817 
 708   0.0000       8.561907       232.9813 
 709   0.0000       8.723287       237.3727 
 710   0.0000       8.847497       240.7526 
 711   0.0000       8.880331       241.6461 
 712   0.0000       8.926809       242.9108 
 713   0.0000       9.107157       247.8183 
 714   0.0000       9.121207       248.2007 
 715   0.0000       9.139971       248.7113 
 716   0.0000       9.267445       252.1800 
 717   0.0000       9.294467       252.9153 
 718   0.0000       9.449370       257.1304 
 719   0.0000       9.540359       259.6064 
 720   0.0000       9.625096       261.9122 
 721   0.0000       9.776028       266.0193 
 722   0.0000       9.853899       268.1382 
 723   0.0000      10.024149       272.7709 
 724   0.0000      10.085166       274.4313 
 725   0.0000      10.191405       277.3222 
 726   0.0000      10.227083       278.2931 
 727   0.0000      10.306864       280.4640 
 728   0.0000      10.663337       290.1642 
 729   0.0000      10.672712       290.4193 
 730   0.0000      10.683830       290.7218 
 731   0.0000      10.688421       290.8467 
 732   0.0000      10.694456       291.0109 
 733   0.0000      10.701935       291.2145 
 734   0.0000      10.705142       291.3017 
 735   0.0000      10.709416       291.4180 
 736   0.0000      10.719079       291.6810 
 737   0.0000      10.723559       291.8029 
 738   0.0000      10.729219       291.9569 
 739   0.0000      10.739280       292.2307 
 740   0.0000      10.751929       292.5749 
 741   0.0000      10.754497       292.6447 
 742   0.0000      10.761897       292.8461 
 743   0.0000      10.776623       293.2468 
 744   0.0000      10.779733       293.3315 
 745   0.0000      10.785312       293.4833 
 746   0.0000      10.800867       293.9065 
 747   0.0000      10.805519       294.0331 
 748   0.0000      10.810028       294.1558 
 749   0.0000      10.839914       294.9691 
 750   0.0000      10.864968       295.6508 
 751   0.0000      10.872610       295.8588 
 752   0.0000      10.880012       296.0602 
 753   0.0000      10.893643       296.4311 
 754   0.0000      10.897112       296.5255 
 755   0.0000      10.910270       296.8835 
 756   0.0000      10.917942       297.0923 
 757   0.0000      10.920463       297.1609 
 758   0.0000      10.934760       297.5499 
 759   0.0000      10.950021       297.9652 
 760   0.0000      10.963314       298.3269 
 761   0.0000      10.972891       298.5875 
 762   0.0000      10.981952       298.8341 
 763   0.0000      10.988679       299.0172 
 764   0.0000      10.998364       299.2807 
 765   0.0000      11.006666       299.5066 
 766   0.0000      11.011374       299.6347 
 767   0.0000      11.013576       299.6947 
 768   0.0000      11.021849       299.9198 
 769   0.0000      11.034664       300.2685 
 770   0.0000      11.040425       300.4252 
 771   0.0000      11.044977       300.5491 
 772   0.0000      11.052188       300.7453 
 773   0.0000      11.074156       301.3431 
 774   0.0000      11.083527       301.5981 
 775   0.0000      11.092225       301.8348 
 776   0.0000      11.102543       302.1155 
 777   0.0000      11.105115       302.1855 
 778   0.0000      11.109108       302.2942 
 779   0.0000      11.124447       302.7116 
 780   0.0000      11.134440       302.9835 
 781   0.0000      11.144183       303.2486 
 782   0.0000      11.158054       303.6261 
 783   0.0000      11.186776       304.4077 
 784   0.0000      11.233308       305.6738 
 785   0.0000      11.248122       306.0770 
 786   0.0000      11.269698       306.6641 
 787   0.0000      11.292722       307.2906 
 788   0.0000      11.308746       307.7266 
 789   0.0000      11.336583       308.4841 
 790   0.0000      11.349994       308.8490 
 791   0.0000      11.377422       309.5954 
 792   0.0000      11.382178       309.7248 
 793   0.0000      11.426149       310.9213 
 794   0.0000      11.463293       311.9321 
 795   0.0000      11.545426       314.1670 
 796   0.0000      11.559598       314.5526 
 797   0.0000      11.600838       315.6749 
 798   0.0000      11.621129       316.2270 
 799   0.0000      11.685563       317.9803 
 800   0.0000      11.707589       318.5797 
 801   0.0000      11.755922       319.8949 
 802   0.0000      11.786263       320.7205 
 803   0.0000      11.787765       320.7614 
 804   0.0000      11.810864       321.3900 
 805   0.0000      11.828824       321.8787 
 806   0.0000      11.863750       322.8291 
 807   0.0000      11.895367       323.6894 
 808   0.0000      11.901426       323.8543 
 809   0.0000      11.981944       326.0453 
 810   0.0000      11.989831       326.2599 
 811   0.0000      11.994711       326.3927 
 812   0.0000      12.003134       326.6219 
 813   0.0000      12.013296       326.8984 
 814   0.0000      12.022247       327.1420 
 815   0.0000      12.025174       327.2216 
 816   0.0000      12.048735       327.8627 
 817   0.0000      12.074476       328.5632 
 818   0.0000      12.083608       328.8117 
 819   0.0000      12.088521       328.9454 
 820   0.0000      12.099992       329.2575 
 821   0.0000      12.107908       329.4729 
 822   0.0000      12.116721       329.7127 
 823   0.0000      12.121637       329.8465 
 824   0.0000      12.125590       329.9541 
 825   0.0000      12.133078       330.1578 
 826   0.0000      12.139051       330.3204 
 827   0.0000      12.160012       330.8907 
 828   0.0000      12.168599       331.1244 
 829   0.0000      12.173686       331.2628 
 830   0.0000      12.186298       331.6060 
 831   0.0000      12.197049       331.8986 
 832   0.0000      12.207136       332.1731 
 833   0.0000      12.210892       332.2753 
 834   0.0000      12.224556       332.6471 
 835   0.0000      12.246285       333.2384 
 836   0.0000      12.254884       333.4724 
 837   0.0000      12.264025       333.7211 
 838   0.0000      12.271529       333.9253 
 839   0.0000      12.304227       334.8150 
 840   0.0000      12.316619       335.1522 
 841   0.0000      12.331391       335.5542 
 842   0.0000      12.389763       337.1426 
 843   0.0000      12.407821       337.6340 
 844   0.0000      12.429694       338.2292 
 845   0.0000      12.441142       338.5407 
 846   0.0000      12.502674       340.2151 
 847   0.0000      12.508085       340.3623 
 848   0.0000      12.551455       341.5424 
 849   0.0000      12.580383       342.3296 
 850   0.0000      12.622570       343.4776 
 851   0.0000      12.631703       343.7261 
 852   0.0000      12.652373       344.2886 
 853   0.0000      12.763133       347.3025 
 854   0.0000      12.813218       348.6654 
 855   0.0000      12.844755       349.5235 
 856   0.0000      12.879156       350.4596 
 857   0.0000      12.901608       351.0706 
 858   0.0000      12.916958       351.4883 
 859   0.0000      12.931137       351.8741 
 860   0.0000      12.946518       352.2927 
 861   0.0000      12.966485       352.8360 
 862   0.0000      12.989407       353.4597 
 863   0.0000      13.023439       354.3858 
 864   0.0000      13.042298       354.8990 
 865   0.0000      13.106996       356.6595 
 866   0.0000      13.158115       358.0505 
 867   0.0000      13.175977       358.5366 
 868   0.0000      13.232774       360.0821 
 869   0.0000      13.277220       361.2915 
 870   0.0000      13.304949       362.0461 
 871   0.0000      13.316975       362.3733 
 872   0.0000      13.333201       362.8149 
 873   0.0000      13.345893       363.1602 
 874   0.0000      13.363238       363.6322 
 875   0.0000      13.404918       364.7664 
 876   0.0000      13.415311       365.0492 
 877   0.0000      13.431475       365.4890 
 878   0.0000      13.458663       366.2288 
 879   0.0000      13.472790       366.6132 
 880   0.0000      13.490505       367.0953 
 881   0.0000      13.494839       367.2132 
 882   0.0000      13.511800       367.6748 
 883   0.0000      13.532728       368.2443 
 884   0.0000      13.558024       368.9326 
 885   0.0000      13.619673       370.6101 
 886   0.0000      13.649282       371.4158 
 887   0.0000      13.755720       374.3122 
 888   0.0000      13.770897       374.7252 
 889   0.0000      13.840644       376.6231 
 890   0.0000      13.919564       378.7706 
 891   0.0000      13.983518       380.5109 
 892   0.0000      14.106769       383.8647 
 893   0.0000      14.332579       390.0093 
 894   0.0000      14.384249       391.4153 
 895   0.0000      14.754967       401.5031 
 896   0.0000      14.835097       403.6835 
 897   0.0000      14.908707       405.6865 
 898   0.0000      15.143602       412.0783 
 899   0.0000      17.111450       465.6262 
 900   0.0000      26.984718       734.2915 
 901   0.0000      38.798185      1055.7523 
 902   0.0000      38.814361      1056.1925 
 903   0.0000      38.945055      1059.7488 
 904   0.0000      38.981178      1060.7318 
 905   0.0000      38.993381      1061.0638 
 906   0.0000      39.038748      1062.2983 
 907   0.0000      42.327128      1151.7797 
 908   0.0000      42.382782      1153.2941 
 909   0.0000      42.438637      1154.8140 
 910   0.0000      42.625765      1159.9060 
 911   0.0000      43.075523      1172.1446 
 912   0.0000      43.973403      1196.5771 
 913   0.0000      45.441661      1236.5304 
 914   0.0000      61.882753      1683.9153 
 915   0.0000      62.080990      1689.3096 

                    ********************************
                    * MULLIKEN POPULATION ANALYSIS *
                    ********************************

-----------------------
MULLIKEN ATOMIC CHARGES
-----------------------
   0 I :    2.821187
   1 O :   -1.393451
   2 I :    3.109001
   3 O :   -1.268884
   4 O :   -1.102185
   5 O :   -1.071613
   6 O :   -1.090989
   7 H :    0.735431
   8 H :    0.411821
   9 C :    0.294063
  10 O :   -0.668967
  11 O :   -0.775414
Sum of atomic charges:    0.0000000

--------------------------------
MULLIKEN REDUCED ORBITAL CHARGES
--------------------------------
  0 I s       :     3.550019  s :     3.550019
      pz      :     2.647761  p :     8.276770
      px      :     3.033837
      py      :     2.595172
      dz2     :     2.063477  d :    10.239621
      dxz     :     2.036557
      dyz     :     2.028917
      dx2y2   :     2.057013
      dxy     :     2.053657
      f0      :     0.005929  f :     0.092490
      f+1     :     0.013955
      f-1     :     0.014126
      f+2     :     0.017037
      f-2     :     0.021776
      f+3     :     0.007587
      f-3     :     0.012080
      g0      :     0.001633  g :     0.019912
      g+1     :     0.001294
      g-1     :     0.002060
      g+2     :     0.003112
      g-2     :     0.000658
      g+3     :     0.003311
      g-3     :     0.003374
      g+4     :     0.002795
      g-4     :     0.001675
  1 O s       :     4.149000  s :     4.149000
      pz      :     1.766429  p :     5.218748
      px      :     1.877391
      py      :     1.574927
      dz2     :     0.006757  d :     0.020369
      dxz     :     0.007572
      dyz     :     0.005957
      dx2y2   :     0.000072
      dxy     :     0.000011
      f0      :     0.000684  f :     0.004879
      f+1     :     0.000293
      f-1     :     0.000231
      f+2     :     0.001392
      f-2     :     0.000559
      f+3     :     0.001234
      f-3     :     0.000486
      g0      :     0.000027  g :     0.000455
      g+1     :    -0.000002
      g-1     :     0.000136
      g+2     :     0.000039
      g-2     :     0.000045
      g+3     :     0.000086
      g-3     :     0.000002
      g+4     :     0.000088
      g-4     :     0.000034
  2 I s       :     3.559399  s :     3.559399
      pz      :     2.635635  p :     8.081606
      px      :     2.920669
      py      :     2.525302
      dz2     :     2.003536  d :    10.199906
      dxz     :     2.037931
      dyz     :     2.020316
      dx2y2   :     2.059412
      dxy     :     2.078712
      f0      :     0.006128  f :     0.025491
      f+1     :     0.021263
      f-1     :    -0.004474
      f+2     :    -0.000192
      f-2     :     0.007071
      f+3     :    -0.003396
      f-3     :    -0.000909
      g0      :     0.003689  g :     0.024596
      g+1     :     0.005136
      g-1     :     0.001196
      g+2     :     0.002851
      g-2     :     0.000463
      g+3     :     0.002750
      g-3     :     0.001804
      g+4     :     0.004506
      g-4     :     0.002202
  3 O s       :     4.074371  s :     4.074371
      pz      :     1.377633  p :     5.153461
      px      :     1.891703
      py      :     1.884125
      dz2     :     0.010565  d :     0.036385
      dxz     :     0.013173
      dyz     :     0.018839
      dx2y2   :    -0.006626
      dxy     :     0.000434
      f0      :     0.000929  f :     0.004269
      f+1     :     0.001834
      f-1     :     0.002007
      f+2     :    -0.000130
      f-2     :     0.000530
      f+3     :    -0.000584
      f-3     :    -0.000317
      g0      :     0.000049  g :     0.000398
      g+1     :     0.000149
      g-1     :     0.000143
      g+2     :     0.000006
      g-2     :     0.000052
      g+3     :     0.000003
      g-3     :    -0.000006
      g+4     :    -0.000000
      g-4     :     0.000002
  4 O s       :     4.062098  s :     4.062098
      pz      :     1.726550  p :     4.973984
      px      :     1.389750
      py      :     1.857684
      dz2     :     0.010873  d :     0.058712
      dxz     :     0.014975
      dyz     :     0.005146
      dx2y2   :     0.013388
      dxy     :     0.014330
      f0      :     0.000301  f :     0.006814
      f+1     :     0.002069
      f-1     :     0.000017
      f+2     :     0.000868
      f-2     :     0.001289
      f+3     :     0.000804
      f-3     :     0.001466
      g0      :     0.000020  g :     0.000577
      g+1     :     0.000123
      g-1     :     0.000006
      g+2     :     0.000103
      g-2     :     0.000020
      g+3     :     0.000036
      g-3     :     0.000139
      g+4     :     0.000035
      g-4     :     0.000095
  5 O s       :     4.052324  s :     4.052324
      pz      :     1.665748  p :     4.951749
      px      :     1.439340
      py      :     1.846661
      dz2     :     0.011904  d :     0.059963
      dxz     :     0.014341
      dyz     :     0.005479
      dx2y2   :     0.012870
      dxy     :     0.015367
      f0      :     0.000586  f :     0.007013
      f+1     :     0.002116
      f-1     :    -0.000073
      f+2     :     0.000941
      f-2     :     0.001436
      f+3     :     0.000844
      f-3     :     0.001163
      g0      :     0.000033  g :     0.000565
      g+1     :     0.000123
      g-1     :     0.000001
      g+2     :     0.000071
      g-2     :     0.000064
      g+3     :     0.000058
      g-3     :     0.000126
      g+4     :     0.000044
      g-4     :     0.000043
  6 O s       :     4.068065  s :     4.068065
      pz      :     1.640314  p :     4.956493
      px      :     1.886927
      py      :     1.429253
      dz2     :     0.016175  d :     0.058756
      dxz     :     0.005023
      dyz     :     0.013972
      dx2y2   :     0.012494
      dxy     :     0.011092
      f0      :     0.000520  f :     0.007077
      f+1     :     0.000057
      f-1     :     0.002443
      f+2     :     0.000935
      f-2     :     0.001133
      f+3     :     0.000989
      f-3     :     0.000999
      g0      :     0.000056  g :     0.000598
      g+1     :     0.000001
      g-1     :     0.000116
      g+2     :     0.000124
      g-2     :     0.000048
      g+3     :     0.000108
      g-3     :     0.000051
      g+4     :     0.000050
      g-4     :     0.000043
  7 H s       :     0.278692  s :     0.278692
      pz      :    -0.003302  p :    -0.015757
      px      :    -0.003590
      py      :    -0.008865
      dz2     :     0.001538  d :    -0.000361
      dxz     :    -0.000165
      dyz     :    -0.000828
      dx2y2   :     0.000061
      dxy     :    -0.000968
      f0      :     0.000465  f :     0.001995
      f+1     :    -0.000014
      f-1     :     0.000086
      f+2     :     0.000512
      f-2     :     0.000180
      f+3     :     0.000368
      f-3     :     0.000399
  8 H s       :     0.464677  s :     0.464677
      pz      :     0.039999  p :     0.110391
      px      :     0.037385
      py      :     0.033007
      dz2     :    -0.004293  d :     0.006337
      dxz     :    -0.002202
      dyz     :     0.000692
      dx2y2   :     0.004625
      dxy     :     0.007514
      f0      :    -0.000382  f :     0.006774
      f+1     :     0.000742
      f-1     :     0.000724
      f+2     :     0.001018
      f-2     :     0.001350
      f+3     :     0.000741
      f-3     :     0.002581
  9 C s       :     3.111710  s :     3.111710
      pz      :     0.631990  p :     2.271332
      px      :     0.599408
      py      :     1.039934
      dz2     :     0.082881  d :     0.262471
      dxz     :     0.019009
      dyz     :     0.066742
      dx2y2   :     0.046313
      dxy     :     0.047525
      f0      :     0.012802  f :     0.059341
      f+1     :     0.008053
      f-1     :     0.008628
      f+2     :     0.009506
      f-2     :     0.010760
      f+3     :     0.005184
      f-3     :     0.004408
      g0      :     0.000478  g :     0.001085
      g+1     :     0.000126
      g-1     :    -0.000170
      g+2     :     0.000217
      g-2     :     0.000433
      g+3     :    -0.000031
      g-3     :    -0.000212
      g+4     :     0.000099
      g-4     :     0.000144
 10 O s       :     3.891049  s :     3.891049
      pz      :     1.546394  p :     4.707821
      px      :     1.674967
      py      :     1.486461
      dz2     :     0.020329  d :     0.066182
      dxz     :     0.011878
      dyz     :     0.015525
      dx2y2   :     0.004402
      dxy     :     0.014048
      f0      :     0.000947  f :     0.002844
      f+1     :     0.000400
      f-1     :     0.001064
      f+2     :    -0.001012
      f-2     :     0.000570
      f+3     :     0.000801
      f-3     :     0.000075
      g0      :     0.000133  g :     0.001070
      g+1     :     0.000058
      g-1     :     0.000249
      g+2     :     0.000145
      g-2     :     0.000167
      g+3     :     0.000030
      g-3     :     0.000095
      g+4     :     0.000047
      g-4     :     0.000148
 11 O s       :     3.953534  s :     3.953534
      pz      :     1.525621  p :     4.771659
      px      :     1.525914
      py      :     1.720124
      dz2     :     0.017649  d :     0.044854
      dxz     :     0.014168
      dyz     :     0.005120
      dx2y2   :     0.006815
      dxy     :     0.001102
      f0      :     0.001867  f :     0.004596
      f+1     :     0.000791
      f-1     :     0.000832
      f+2     :     0.001176
      f-2     :    -0.000092
      f+3     :    -0.000482
      f-3     :     0.000504
      g0      :     0.000090  g :     0.000771
      g+1     :     0.000187
      g-1     :     0.000101
      g+2     :     0.000115
      g-2     :     0.000088
      g+3     :     0.000085
      g-3     :     0.000043
      g+4     :     0.000017
      g-4     :     0.000045


                     *******************************
                     * LOEWDIN POPULATION ANALYSIS *
                     *******************************

----------------------
LOEWDIN ATOMIC CHARGES
----------------------
   0 I :    0.674429
   1 O :   -0.254176
   2 I :    0.709048
   3 O :    0.089532
   4 O :   -0.181355
   5 O :   -0.257120
   6 O :   -0.270302
   7 H :   -0.375754
   8 H :   -1.290680
   9 C :   -0.618424
  10 O :    1.227765
  11 O :    0.547037

-------------------------------
LOEWDIN REDUCED ORBITAL CHARGES
-------------------------------
  0 I s       :     2.870653  s :     2.870653
      pz      :     2.692286  p :     8.282372
      px      :     2.931663
      py      :     2.658422
      dz2     :     2.219912  d :    11.327502
      dxz     :     2.260790
      dyz     :     2.334790
      dx2y2   :     2.302270
      dxy     :     2.209740
      f0      :     0.121202  f :     1.258145
      f+1     :     0.140330
      f-1     :     0.232855
      f+2     :     0.236108
      f-2     :     0.222575
      f+3     :     0.151304
      f-3     :     0.153771
      g0      :     0.048220  g :     0.586899
      g+1     :     0.044613
      g-1     :     0.088930
      g+2     :     0.086402
      g-2     :     0.045982
      g+3     :     0.085661
      g-3     :     0.090554
      g+4     :     0.042452
      g-4     :     0.054086
  1 O s       :     3.252094  s :     3.252094
      pz      :     1.466084  p :     4.373057
      px      :     1.509761
      py      :     1.397212
      dz2     :     0.075440  d :     0.444578
      dxz     :     0.049720
      dyz     :     0.114862
      dx2y2   :     0.116459
      dxy     :     0.088097
      f0      :     0.015864  f :     0.165697
      f+1     :     0.011552
      f-1     :     0.035761
      f+2     :     0.021294
      f-2     :     0.024771
      f+3     :     0.023560
      f-3     :     0.032894
      g0      :     0.001608  g :     0.018751
      g+1     :     0.000495
      g-1     :     0.002442
      g+2     :     0.002650
      g-2     :     0.002508
      g+3     :     0.001980
      g-3     :     0.001522
      g+4     :     0.002802
      g-4     :     0.002744
  2 I s       :     2.806606  s :     2.806606
      pz      :     2.671005  p :     8.155363
      px      :     2.861723
      py      :     2.622635
      dz2     :     2.321215  d :    11.327497
      dxz     :     2.270293
      dyz     :     2.196332
      dx2y2   :     2.297433
      dxy     :     2.242224
      f0      :     0.216687  f :     1.337075
      f+1     :     0.251239
      f-1     :     0.190567
      f+2     :     0.168331
      f-2     :     0.115165
      f+3     :     0.174993
      f-3     :     0.220093
      g0      :     0.093186  g :     0.664411
      g+1     :     0.074968
      g-1     :     0.098887
      g+2     :     0.085679
      g-2     :     0.032996
      g+3     :     0.054085
      g-3     :     0.064697
      g+4     :     0.082066
      g-4     :     0.077847
  3 O s       :     3.203117  s :     3.203117
      pz      :     1.299241  p :     4.234825
      px      :     1.470722
      py      :     1.464862
      dz2     :     0.110644  d :     0.323418
      dxz     :     0.078218
      dyz     :     0.063533
      dx2y2   :     0.038746
      dxy     :     0.032278
      f0      :     0.035276  f :     0.127069
      f+1     :     0.031464
      f-1     :     0.026260
      f+2     :     0.008740
      f-2     :     0.012116
      f+3     :     0.008601
      f-3     :     0.004612
      g0      :     0.007301  g :     0.022040
      g+1     :     0.005983
      g-1     :     0.004170
      g+2     :     0.001398
      g-2     :     0.001718
      g+3     :     0.000529
      g-3     :     0.000208
      g+4     :     0.000247
      g-4     :     0.000486
  4 O s       :     3.392299  s :     3.392299
      pz      :     1.486291  p :     4.415273
      px      :     1.429476
      py      :     1.499506
      dz2     :     0.044095  d :     0.240790
      dxz     :     0.066052
      dyz     :     0.014112
      dx2y2   :     0.070559
      dxy     :     0.045971
      f0      :     0.010239  f :     0.106531
      f+1     :     0.026867
      f-1     :     0.001307
      f+2     :     0.021279
      f-2     :     0.011450
      f+3     :     0.017821
      f-3     :     0.017568
      g0      :     0.002215  g :     0.026463
      g+1     :     0.004298
      g-1     :     0.000247
      g+2     :     0.004104
      g-2     :     0.000461
      g+3     :     0.006071
      g-3     :     0.003202
      g+4     :     0.003236
      g-4     :     0.002628
  5 O s       :     3.421259  s :     3.421259
      pz      :     1.471386  p :     4.454892
      px      :     1.472981
      py      :     1.510526
      dz2     :     0.043399  d :     0.247437
      dxz     :     0.072151
      dyz     :     0.024698
      dx2y2   :     0.072277
      dxy     :     0.034912
      f0      :     0.009889  f :     0.107547
      f+1     :     0.027472
      f-1     :     0.003139
      f+2     :     0.021270
      f-2     :     0.015870
      f+3     :     0.017516
      f-3     :     0.012391
      g0      :     0.002413  g :     0.025984
      g+1     :     0.004057
      g-1     :     0.000161
      g+2     :     0.004686
      g-2     :     0.000910
      g+3     :     0.006027
      g-3     :     0.003414
      g+4     :     0.002503
      g-4     :     0.001813
  6 O s       :     3.427245  s :     3.427245
      pz      :     1.479356  p :     4.458124
      px      :     1.567229
      py      :     1.411539
      dz2     :     0.032013  d :     0.250827
      dxz     :     0.030317
      dyz     :     0.089659
      dx2y2   :     0.050281
      dxy     :     0.048557
      f0      :     0.009945  f :     0.108161
      f+1     :     0.002754
      f-1     :     0.023710
      f+2     :     0.021604
      f-2     :     0.021652
      f+3     :     0.015459
      f-3     :     0.013037
      g0      :     0.002439  g :     0.025946
      g+1     :     0.000145
      g-1     :     0.003647
      g+2     :     0.004803
      g-2     :     0.001091
      g+3     :     0.003932
      g-3     :     0.005825
      g+4     :     0.002196
      g-4     :     0.001867
  7 H s       :     0.691724  s :     0.691724
      pz      :     0.064329  p :     0.264207
      px      :     0.059763
      py      :     0.140116
      dz2     :     0.030145  d :     0.265837
      dxz     :     0.027226
      dyz     :     0.082476
      dx2y2   :     0.062021
      dxy     :     0.063969
      f0      :     0.018838  f :     0.153986
      f+1     :     0.004204
      f-1     :     0.020169
      f+2     :     0.030143
      f-2     :     0.022875
      f+3     :     0.026817
      f-3     :     0.030939
  8 H s       :     0.509179  s :     0.509179
      pz      :     0.151568  p :     0.720870
      px      :     0.191858
      py      :     0.377444
      dz2     :     0.075425  d :     0.670413
      dxz     :     0.044559
      dyz     :     0.185202
      dx2y2   :     0.168628
      dxy     :     0.196597
      f0      :     0.045992  f :     0.390218
      f+1     :     0.017611
      f-1     :     0.050843
      f+2     :     0.051880
      f-2     :     0.050494
      f+3     :     0.076845
      f-3     :     0.096553
  9 C s       :     2.454950  s :     2.454950
      pz      :     0.675569  p :     1.937322
      px      :     0.516711
      py      :     0.745042
      dz2     :     0.357788  d :     1.207062
      dxz     :     0.255345
      dyz     :     0.259052
      dx2y2   :     0.182597
      dxy     :     0.152281
      f0      :     0.119709  f :     0.715082
      f+1     :     0.115423
      f-1     :     0.121021
      f+2     :     0.138939
      f-2     :     0.123860
      f+3     :     0.047027
      f-3     :     0.049103
      g0      :     0.029665  g :     0.304008
      g+1     :     0.049465
      g-1     :     0.041560
      g+2     :     0.051645
      g-2     :     0.043662
      g+3     :     0.034164
      g-3     :     0.037871
      g+4     :     0.008772
      g-4     :     0.007204
 10 O s       :     2.858183  s :     2.858183
      pz      :     1.173215  p :     3.454047
      px      :     1.168524
      py      :     1.112308
      dz2     :     0.067456  d :     0.298450
      dxz     :     0.045510
      dyz     :     0.083055
      dx2y2   :     0.065668
      dxy     :     0.036760
      f0      :     0.027830  f :     0.134307
      f+1     :     0.022224
      f-1     :     0.017473
      f+2     :     0.031808
      f-2     :     0.014657
      f+3     :     0.009539
      f-3     :     0.010776
      g0      :     0.003080  g :     0.027249
      g+1     :     0.003284
      g-1     :     0.003888
      g+2     :     0.005116
      g-2     :     0.004448
      g+3     :     0.002277
      g-3     :     0.003641
      g+4     :     0.000484
      g-4     :     0.001030
 11 O s       :     3.051194  s :     3.051194
      pz      :     1.309219  p :     3.878005
      px      :     1.237223
      py      :     1.331562
      dz2     :     0.067726  d :     0.343810
      dxz     :     0.063056
      dyz     :     0.084857
      dx2y2   :     0.055701
      dxy     :     0.072471
      f0      :     0.027734  f :     0.148972
      f+1     :     0.025358
      f-1     :     0.015433
      f+2     :     0.022541
      f-2     :     0.027821
      f+3     :     0.019089
      f-3     :     0.010996
      g0      :     0.002999  g :     0.030981
      g+1     :     0.006119
      g-1     :     0.001766
      g+2     :     0.004749
      g-2     :     0.006241
      g+3     :     0.003862
      g-3     :     0.003415
      g+4     :     0.001050
      g-4     :     0.000781


                      *****************************
                      * MAYER POPULATION ANALYSIS *
                      *****************************

  NA   - Mulliken gross atomic population
  ZA   - Total nuclear charge
  QA   - Mulliken gross atomic charge
  VA   - Mayer's total valence
  BVA  - Mayer's bonded valence
  FA   - Mayer's free valence

  ATOM       NA         ZA         QA         VA         BVA        FA
  0 I     22.1788    25.0000     2.8212     2.8761     2.8761     0.0000
  1 O      9.3935     8.0000    -1.3935     0.7647     0.7647    -0.0000
  2 I     21.8910    25.0000     3.1090     2.4792     2.4792     0.0000
  3 O      9.2689     8.0000    -1.2689     0.8260     0.8260    -0.0000
  4 O      9.1022     8.0000    -1.1022     1.2130     1.2130    -0.0000
  5 O      9.0716     8.0000    -1.0716     1.2783     1.2783    -0.0000
  6 O      9.0910     8.0000    -1.0910     1.2543     1.2543    -0.0000
  7 H      0.2646     1.0000     0.7354     0.4160     0.4160     0.0000
  8 H      0.5882     1.0000     0.4118     0.9009     0.9009     0.0000
  9 C      5.7059     6.0000     0.2941     3.3460     3.3460     0.0000
 10 O      8.6690     8.0000    -0.6690     1.9792     1.9792     0.0000
 11 O      8.7754     8.0000    -0.7754     1.7925     1.7925    -0.0000

  Mayer bond orders larger than 0.100000
B(  0-I ,  1-O ) :   0.4101 B(  0-I ,  5-O ) :   1.2178 B(  0-I ,  6-O ) :   1.2200 
B(  1-O ,  2-I ) :   0.3798 B(  2-I ,  3-O ) :   0.8200 B(  2-I ,  4-O ) :   1.1870 
B(  7-H ,  9-C ) :   0.4301 B(  8-H , 10-O ) :   0.7504 B(  9-C , 10-O ) :   1.1954 
B(  9-C , 11-O ) :   1.7160 

-------
TIMINGS
-------

Total SCF time: 0 days 0 hours 54 min 23 sec 

Total time                  ....    3263.770 sec
Sum of individual times     ....    3261.131 sec  ( 99.9%)

Fock matrix formation       ....    3253.818 sec  ( 99.7%)
Diagonalization             ....       2.096 sec  (  0.1%)
Density matrix formation    ....       0.101 sec  (  0.0%)
Population analysis         ....       0.162 sec  (  0.0%)
Initial guess               ....       2.276 sec  (  0.1%)
Orbital Transformation      ....       0.000 sec  (  0.0%)
Orbital Orthonormalization  ....       0.000 sec  (  0.0%)
DIIS solution               ....       0.892 sec  (  0.0%)
SOSCF solution              ....       1.635 sec  (  0.1%)

Maximum memory used throughout the entire SCF-calculation: 309.1 MB


           ************************************************************
           *        Program running with 8 parallel MPI-processes     *
           *              working on a common directory               *
           ************************************************************

------------------------------------------------------------------------------
                                ORCA  MP2 
------------------------------------------------------------------------------

Freezing NCore=32 chemical core electrons

-------------
RI-MP2 ENERGY
-------------
Dimension of the basis                    ...  916
Memory devoted to MP2                     ... 16000 MB   
Data format for buffers                   ... DOUBLE
Compression type for matrix containers    ... UNCOMPRESSED
Overall scaling of the MP2 energy         ...   1.000e+00
Calculating two index integrals           ... done (    0.029 sec)
Cholesky decomposition of V**-1           ... done (    0.338 sec)

-----------------
RI-TRANSFORMATION (AUX index driven)
-----------------

Dimension of the orbital-basis         ... 916
Dimension of the aux-basis             ... 2060
Transformation of internal/external MOs...   16-  56 to   57- 915
Number Format for Storage              ... Double (8 Byte)
Integral mode                          ... Direct

First Phase: integral generation and transformation of MO indices
  Aux angular momentum 0               ... done (    0.310 sec)
  Aux angular momentum 1               ... done (    0.653 sec)
  Aux angular momentum 2               ... done (    0.986 sec)
  Aux angular momentum 3               ... done (    1.162 sec)
  Aux angular momentum 4               ... done (    1.047 sec)
  Aux angular momentum 5               ... done (    0.703 sec)
  Aux angular momentum 6               ... done (    0.325 sec)
Closing buffer VIA ( 0.54 GB; CompressionRatio= 1.00)
  Phase 1 completed in     5.367 sec
Second Phase: sorting and transformation of aux index

IA-Transformation
Memory available                       ... 15912 MB 
Max. # MO pairs treated in a batch     ... 6    
# of internal orbitals                 ... 41
# batches for internal orbitals        ... 1
Closing buffer IAV ( 0.54 GB; CompressionRatio= 1.00)
(ia|v) transformation done in     0.954 sec

  Phase 2 completed in     1.000 sec
RI-Integral transformation completed in     6.367 sec
Opening buffers                              ... done

Starting loop over batches of integrals:

Operator 0  - window                       ... ( 16- 56)x( 57-915)
Operator 0  - Memory available             ... 16000 MB
Operator 0  - Memory needed per MO         ...  13.5 MB
Operator 0  - Number of orbitals per batch ... 6
Operator 0  - Number of batches            ... 1

OPERATOR  0   PASS   0:  MOs    16 ...   21 +   22 ...   27 +   28 ...   33 +   34 ...   39
                            +   40 ...   45 +   46 ...   51 +   52 ...   56
  Reading integrals       ... ok
  Internal MO  18
  Internal MO  21
Time spent in pair loops =     1.320 sec
Deleting buffer (Ka|jb)[aa] ...done

-----------------------------------------------
 RI-MP2 CORRELATION ENERGY:     -2.709484218 Eh
-----------------------------------------------


-------
TIMINGS
-------

Total time                :   19.041 sec
Integral trafo            :    6.381 sec ( 33.5%)
I/O of integrals          :    0.033 sec (  0.2%)
K(i,j) Operators          :    1.052 sec (  5.5%)
T(i,j) pair energies      :    0.148 sec (  0.8%)
V-calculation             :    0.029 sec (  0.2%)
V**(-1/2)                 :    0.338 sec (  1.8%)
Gamma(ia|P)               :    0.000 sec (  0.0%)
Gamma-Trafo               :    0.000 sec (  0.0%)
D(virtual)                :    0.000 sec (  0.0%)
D(internal)               :    0.000 sec (  0.0%)
W(virtual)                :    0.000 sec (  0.0%)
W(internal)               :    0.000 sec (  0.0%)
L(virtual)                :    0.000 sec (  0.0%)
L(internal)               :    0.000 sec (  0.0%)
G(D)                      :    0.000 sec (  0.0%)
G(Z)                      :    0.000 sec (  0.0%)
Z-Vector Solution         :    0.000 sec (  0.0%)
3-Index Derivative        :    0.000 sec (  0.0%)
2-Index Derivative        :    0.000 sec (  0.0%)
Separable Gradient        :    0.000 sec (  0.0%)


---------------------------------------
MP2 TOTAL ENERGY:    -1154.940890751 Eh
---------------------------------------

Maximum memory used throughout the entire MP2-calculation: 234.6 MB

-------------------------   --------------------
FINAL SINGLE POINT ENERGY     -1154.940890750522
-------------------------   --------------------


                            ***************************************
                            *     ORCA property calculations      *
                            ***************************************


  WARNING: The energy has been calculated at the MP2 level but the densities
           used in the property calculations are still SCF densities
           MP2 response densities have not been calculated 
           use %mp2 Density relaxed end
           or  %mp2 Density unrelaxed end

                                    ---------------------
                                    Active property flags
                                    ---------------------
   (+) Dipole Moment


------------------------------------------------------------------------------
                       ORCA ELECTRIC PROPERTIES CALCULATION
------------------------------------------------------------------------------

Dipole Moment Calculation                       ... on
Quadrupole Moment Calculation                   ... off
Polarizability Calculation                      ... off
GBWName                                         ... 1ip1fa-00101_1_567.gbw
Electron density                                ... 1ip1fa-00101_1_567.scfp
The origin for moment calculation is the CENTER OF MASS  = (-0.675442, -2.091496  0.548715)

-------------
DIPOLE MOMENT
-------------
                                X             Y             Z
Electronic contribution:    -19.94018     -61.54681      15.26420
Nuclear contribution   :     20.46092      64.02432     -15.69217
                        -----------------------------------------
Total Dipole Moment    :      0.52075       2.47751      -0.42797
                        -----------------------------------------
Magnitude (a.u.)       :      2.56757
Magnitude (Debye)      :      6.52624


--------------------
Rotational spectrum 
--------------------
 
Rotational constants in cm-1:     0.050902     0.010001     0.009148 
Rotational constants in MHz :  1525.988944   299.828680   274.237496 

 Dipole components along the rotational axes: 
x,y,z [a.u.] :    -2.461462    -0.730254    -0.018246 
x,y,z [Debye]:    -6.256539    -1.856159    -0.046379 

 

Timings for individual modules:

Sum of individual times         ...     3290.731 sec (=  54.846 min)
GTO integral calculation        ...        6.988 sec (=   0.116 min)   0.2 %
SCF iterations                  ...     3264.154 sec (=  54.403 min)  99.2 %
MP2 module                      ...       19.589 sec (=   0.326 min)   0.6 %
                             ****ORCA TERMINATED NORMALLY****
TOTAL RUN TIME: 0 days 0 hours 54 minutes 52 seconds 564 msec
