# Supplementary material for: Iodine Clusters in the Atmosphere I: Computational Benchmark and Dimer Formation of Oxyacids and Oxides
Source: ACS Omega. 2024 Jul 9;9(29):31521–32. doi: 10.1021/acsomega.4c01235 (PMC11270685; doi:10.1021/acsomega.4c01235)
Supplement: Supplementary file 2 — ao4c01235_si_002.zip [file ao4c01235_si_002.zip › SI_zip/basis_extrapolation/quadruple/1ip1nta-00101_1_381.log]

                                 *****************
                                 * O   R   C   A *
                                 *****************

                                            #,                                       
                                            ###                                      
                                            ####                                     
                                            #####                                    
                                            ######                                   
                                           ########,                                 
                                     ,,################,,,,,                         
                               ,,#################################,,                 
                          ,,##########################################,,             
                       ,#########################################, ''#####,          
                    ,#############################################,,   '####,        
                  ,##################################################,,,,####,       
                ,###########''''           ''''###############################       
              ,#####''   ,,,,##########,,,,          '''####'''          '####       
            ,##' ,,,,###########################,,,                        '##       
           ' ,,###''''                  '''############,,,                           
         ,,##''                                '''############,,,,        ,,,,,,###''
      ,#''                                            '''#######################'''  
     '                                                          ''''####''''         
             ,#######,   #######,   ,#######,      ##                                
            ,#'     '#,  ##    ##  ,#'     '#,    #''#        ######   ,####,        
            ##       ##  ##   ,#'  ##            #'  '#       #        #'  '#        
            ##       ##  #######   ##           ,######,      #####,   #    #        
            '#,     ,#'  ##    ##  '#,     ,#' ,#      #,         ##   #,  ,#        
             '#######'   ##     ##  '#######'  #'      '#     #####' # '####'        


                  #######################################################
                  #                        -***-                        #
                  #          Department of theory and spectroscopy      #
                  #    Directorship and core code : Frank Neese         #
                  #        Max Planck Institute fuer Kohlenforschung    #
                  #                Kaiser Wilhelm Platz 1               #
                  #                 D-45470 Muelheim/Ruhr               #
                  #                      Germany                        #
                  #                                                     #
                  #                  All rights reserved                #
                  #                        -***-                        #
                  #######################################################


                         Program Version 5.0.4 -  RELEASE  -


 With contributions from (in alphabetic order):
   Daniel Aravena         : Magnetic Suceptibility
   Michael Atanasov       : Ab Initio Ligand Field Theory (pilot matlab implementation)
   Alexander A. Auer      : GIAO ZORA, VPT2 properties, NMR spectrum
   Ute Becker             : Parallelization
   Giovanni Bistoni       : ED, misc. LED, open-shell LED, HFLD
   Martin Brehm           : Molecular dynamics
   Dmytro Bykov           : SCF Hessian
   Vijay G. Chilkuri      : MRCI spin determinant printing, contributions to CSF-ICE
   Dipayan Datta          : RHF DLPNO-CCSD density
   Achintya Kumar Dutta   : EOM-CC, STEOM-CC
   Dmitry Ganyushin       : Spin-Orbit,Spin-Spin,Magnetic field MRCI
   Miquel Garcia          : C-PCM and meta-GGA Hessian, CC/C-PCM, Gaussian charge scheme
   Yang Guo               : DLPNO-NEVPT2, F12-NEVPT2, CIM, IAO-localization
   Andreas Hansen         : Spin unrestricted coupled pair/coupled cluster methods
   Benjamin Helmich-Paris : MC-RPA, TRAH-SCF, COSX integrals
   Lee Huntington         : MR-EOM, pCC
   Robert Izsak           : Overlap fitted RIJCOSX, COSX-SCS-MP3, EOM
   Marcus Kettner         : VPT2
   Christian Kollmar      : KDIIS, OOCD, Brueckner-CCSD(T), CCSD density, CASPT2, CASPT2-K
   Simone Kossmann        : Meta GGA functionals, TD-DFT gradient, OOMP2, MP2 Hessian
   Martin Krupicka        : Initial AUTO-CI
   Lucas Lang             : DCDCAS
   Marvin Lechner         : AUTO-CI (C++ implementation), FIC-MRCC
   Dagmar Lenk            : GEPOL surface, SMD
   Dimitrios Liakos       : Extrapolation schemes; Compound Job, initial MDCI parallelization
   Dimitrios Manganas     : Further ROCIS development; embedding schemes
   Dimitrios Pantazis     : SARC Basis sets
   Anastasios Papadopoulos: AUTO-CI, single reference methods and gradients
   Taras Petrenko         : DFT Hessian,TD-DFT gradient, ASA, ECA, R-Raman, ABS, FL, XAS/XES, NRVS
   Peter Pinski           : DLPNO-MP2, DLPNO-MP2 Gradient
   Christoph Reimann      : Effective Core Potentials
   Marius Retegan         : Local ZFS, SOC
   Christoph Riplinger    : Optimizer, TS searches, QM/MM, DLPNO-CCSD(T), (RO)-DLPNO pert. Triples
   Tobias Risthaus        : Range-separated hybrids, TD-DFT gradient, RPA, STAB
   Michael Roemelt        : Original ROCIS implementation
   Masaaki Saitow         : Open-shell DLPNO-CCSD energy and density
   Barbara Sandhoefer     : DKH picture change effects
   Avijit Sen             : IP-ROCIS
   Kantharuban Sivalingam : CASSCF convergence, NEVPT2, FIC-MRCI
   Bernardo de Souza      : ESD, SOC TD-DFT
   Georgi Stoychev        : AutoAux, RI-MP2 NMR, DLPNO-MP2 response
   Willem Van den Heuvel  : Paramagnetic NMR
   Boris Wezisla          : Elementary symmetry handling
   Frank Wennmohs         : Technical directorship


 We gratefully acknowledge several colleagues who have allowed us to
 interface, adapt or use parts of their codes:
   Stefan Grimme, W. Hujo, H. Kruse, P. Pracht,  : VdW corrections, initial TS optimization,
                  C. Bannwarth, S. Ehlert          DFT functionals, gCP, sTDA/sTD-DF
   Ed Valeev, F. Pavosevic, A. Kumar             : LibInt (2-el integral package), F12 methods
   Garnet Chan, S. Sharma, J. Yang, R. Olivares  : DMRG
   Ulf Ekstrom                                   : XCFun DFT Library
   Mihaly Kallay                                 : mrcc  (arbitrary order and MRCC methods)
   Jiri Pittner, Ondrej Demel                    : Mk-CCSD
   Frank Weinhold                                : gennbo (NPA and NBO analysis)
   Christopher J. Cramer and Donald G. Truhlar   : smd solvation model
   Lars Goerigk                                  : TD-DFT with DH, B97 family of functionals
   V. Asgeirsson, H. Jonsson                     : NEB implementation
   FAccTs GmbH                                   : IRC, NEB, NEB-TS, DLPNO-Multilevel, CI-OPT
                                                   MM, QMMM, 2- and 3-layer-ONIOM, Crystal-QMMM,
                                                   LR-CPCM, SF, NACMEs, symmetry and pop. for TD-DFT,
                                                   nearIR, NL-DFT gradient (VV10), updates on ESD,
                                                   ML-optimized integration grids
   S Lehtola, MJT Oliveira, MAL Marques          : LibXC Library
   Liviu Ungur et al                             : ANISO software


 Your calculation uses the libint2 library for the computation of 2-el integrals
 For citations please refer to: http://libint.valeyev.net

 Your ORCA version has been built with support for libXC version: 5.1.0
 For citations please refer to: https://tddft.org/programs/libxc/

 This ORCA versions uses:
   CBLAS   interface :  Fast vector & matrix operations
   LAPACKE interface :  Fast linear algebra routines
   SCALAPACK package :  Parallel linear algebra routines
   Shared memory     :  Shared parallel matrices
   BLAS/LAPACK       :  OpenBLAS 0.3.15  USE64BITINT DYNAMIC_ARCH NO_AFFINITY SkylakeX SINGLE_THREADED
        Core in use  :  SkylakeX
   Copyright (c) 2011-2014, The OpenBLAS Project


================================================================================

cite the ECPs for I  [SK MCDHF RSC] as follows:
O: B. Metz and H. Stoll, private communication (KAP)
Tl: B. Metz, M. Schweizer, H. Stoll, M. Dolg, W. Liu, Theor. Chem. Acc. 104, 22 (2000)
Ga-As, In-Sb, Pb-Bi: B. Metz, H. Stoll, M. Dolg, J. Chem. Phys. 113, 2563 (2000)
Se-Kr, Te-Xe, Po-Rn: K.A. Peterson, D. Figgen, E. Goll, H. Stoll, and M. Dolg, J. Chem. Phys., in press (2003)
Cu-Zn, Ag-Cd, Au-Hg: D. Figgen, G. Rauhut, M. Dolg, and H. Stoll, Chem. Phys. 311, 227 (2005)
Y-Pd: K.A. Peterson, D. Figgen, M. Dolg, H. Stoll, J. Chem. Phys. 126, 124101 (2007)
I: K. A. Peterson, B. C. Shepler, D. Figgen, H. Stoll, J. Phys. Chem. A 110, 13877 (2006)
Hf-Pt: D. Figgen, K.A. Peterson, M. Dolg, H. Stoll, J. Chem. Phys. 130, 164108 (2009)
Ca, Sr, Ba, Ra: I.S. Lim, H. Stoll, P. Schwerdtfeger, J. Chem. Phys. 124, 034107 (2006)
U: M. Dolg, X. Cao, J. Phys. Chem. A 113, 12573 (2009)

ECP parameters for I  [SK MCDHF RSC] have been obtained from:
cc-pVDZ-PP  EMSL  Basis Set Exchange Library   4/7/16 5:27 AM
Ca, Sr, Ba, Ra: http://www.tc.uni-koeln.de/PP/index.en.html 3/16/17 1:54 PM


----- Orbital basis set information -----
Your calculation utilizes the basis: aug-cc-pVQZ 
    H, B-Ne : Obtained from the ccRepo (grant-hill.group.shef.ac.uk/ccrepo) Feb. 2017
              R. A. Kendall, T. H. Dunning, Jr., R. J. Harrison, J. Chem. Phys. 96, 6796 (1992)
         He : Obtained from the ccRepo (grant-hill.group.shef.ac.uk/ccrepo) Feb. 2017
              D. E. Woon, T. H. Dunning, Jr., J. Chem. Phys. 100, 2975 (1994)
  Li-Be, Na : Obtained from the ccRepo (grant-hill.group.shef.ac.uk/ccrepo) Feb. 2017
              B. P. Prascher, D. E. Woon, K. A. Peterson, T. H. Dunning, Jr., A. K. Wilson, Theor. Chem. Acc. 128, 69 (2011)
         Mg : Obtained from the Peterson Research Group Website (tyr0.chem.wsu.edu/~kipeters) Feb. 2017
              B. P. Prascher, D. E. Woon, K. A. Peterson, T. H. Dunning, Jr., A. K. Wilson, Theor. Chem. Acc. 128, 69 (2011)
      Al-Ar : Obtained from the ccRepo (grant-hill.group.shef.ac.uk/ccrepo) Feb. 2017
              D. E. Woon, T. H. Dunning, Jr., J. Chem. Phys. 98, 1358 (1993)
      Sc-Zn : Obtained from the ccRepo (grant-hill.group.shef.ac.uk/ccrepo) Feb. 2017
              N. B. Balabanov, K. A. Peterson, J. Chem. Phys. 123, 064107 (2005)
              N. B. Balabanov, K. A. Peterson, J. Chem. Phys. 125, 074110 (2006)
      Ga-Kr : Obtained from the ccRepo (grant-hill.group.shef.ac.uk/ccrepo) Feb. 2017
              A. K. Wilson, D. E. Woon, K. A. Peterson, T. H. Dunning, Jr., J. Chem. Phys. 110, 7667 (1999)

The basis set includes element-specific modifications.

Your calculation utilizes the basis: aug-cc-pVQZ-PP 
       Ca, Sr, Ba, Ra : Obtained from the Peterson Research Group Website (tyr0.chem.wsu.edu/~kipeters) Feb. 2017
                        H. Li, H. Feng, W. Sun, Y. Zhang, Q. Fan, K. A. Peterson, Y. Xie, H. F. Schaefer III, Mol. Phys. 111, 2292 (2013)
  Cu-Zn, Ag-Cd, Au-Hg : Obtained from the ccRepo (grant-hill.group.shef.ac.uk/ccrepo) Feb. 2017
                        K. A. Peterson, C. Puzzarini, Theor. Chem. Acc. 114, 283 (2005)
  Ga-Kr, In-Xe, Tl-Rn : Obtained from the ccRepo (grant-hill.group.shef.ac.uk/ccrepo) Feb. 2017
                        K. A. Peterson, J. Chem. Phys. 119, 11099 (2003)
                        K. A. Peterson, D. Figgen, E. Goll, H. Stoll, M. Dolg, J. Chem. Phys. 119, 11113 (2003)
                 Y-Pd : Obtained from the ccRepo (grant-hill.group.shef.ac.uk/ccrepo) Feb. 2017
                        K. A. Peterson, D. Figgen, M. Dolg, H. Stoll, J. Chem. Phys. 126, 124101 (2007)
                Hf-Pt : Obtained from the ccRepo (grant-hill.group.shef.ac.uk/ccrepo) Feb. 2017
                        D. Figgen, K. A. Peterson, M. Dolg, H. Stoll, J. Chem. Phys. 130, 164108 (2009)

----- AuxC basis set information -----
Your calculation utilizes the auxiliary basis: aug-cc-pVQZ/C 
  H-He, B-F, Al-Ar, Ga-Kr : Obtained from the EMSL Basis Set Exchange (bse.pnl.gov) Feb. 2017
                            F. Weigend, A. Kohn, C. Hattig, J. Chem. Phys. 116, 3175 (2002)
                   Be, Mg : Obtained from the TURBOMOLE 7.0 basis set library
                            C. Haettig, Phys. Chem. Chem. Phys. 7, 59 (2005)
                       Ne : Obtained from the EMSL Basis Set Exchange (bse.pnl.gov) Feb. 2017
                            C. Haettig, Phys. Chem. Chem. Phys. 7, 59 (2005)
                            F. Weigend, A. Kohn, C. Hattig, J. Chem. Phys. 116, 3175 (2002)
                    Sc-Zn : Obtained from the EMSL Basis Set Exchange (bse.pnl.gov) Feb. 2017
                            D. H. Bross, J. G. Hill, H. J. Werner, K. A. Peterson, J. Chem. Phys. 139, 094302 (2013)

The basis set includes element-specific modifications.

Your calculation utilizes the auxiliary basis: aug-cc-pVQZ-PP/C 
  Obtained from the EMSL Basis Set Exchange (bse.pnl.gov) Feb. 2017
  Cu-Zn, Ag-Cd, Au-Hg : C. Haettig, unpublished
  Ga-Kr, In-Xe, Tl-Rn : C. Haettig, G. Schmitz, J. Kossmann, Phys. Chem. Chem. Phys. 14, 6549 (2012)
          Y-Tc, Rh-Pd : J. G. Hill, J. A. Platts, J. Chem. Theory Comput. 5, 500 (2009)
                   Ru : J. G. Hill, J. A. Platts, J. Chem. Phys. 129, 134101 (2008)
                Hf-Pt : J. G. Hill, J. Chem. Phys. 135, 044105 (2011)

----- AuxJK basis set information -----
Your calculation utilizes the auxiliary basis: aug-cc-pVQZ/JK 
  H, B-F, Al-Cl, Ga-Br : Obtained from the TURBOMOLE 7.0 basis set library

The basis set includes element-specific modifications.

Your calculation utilizes the auxiliary basis: def2/JK
   H-Ba, Hf-Rn: F. Weigend, J. Comput. Chem. 29, 167 (2008).

================================================================================
                                        WARNINGS
                       Please study these warnings very carefully!
================================================================================


WARNING: No MP2 level density has been requested!
         To caclulate MP2 level properties use
         %mp2 Density relaxed end
         or
         %mp2 Density unrelaxed end

WARNING: Post HF methods need fully converged wavefunctions
  ===> : Setting SCFConvForced true
         You can overwrite this default with %scf ConvForced false 


INFO   : the flag for use of the SHARK integral package has been found!

================================================================================
                                       INPUT FILE
================================================================================
NAME = 1ip1nta-00101_1_381.inp
|  1> ! aug-cc-pVQZ/C aug-cc-pVQZ/JK aug-cc-pVQZ RI-MP2 TightSCF
|  2> %pal nprocs 8 end
|  3> %maxcore 16000
|  4> %basis
|  5> 	NewGTO I "aug-cc-pVQZ-PP" end
|  6> 	NewECP I "SK-MCDHF-RSC" end
|  7> 	NewAuxCGTO I "aug-cc-pVQZ-PP/C" end
|  8> 	NewAuxJKGTO I "def2/JK" end
|  9> end
| 10> * xyz 0 1
| 11> I       -1.31455789       1.62974826       0.89427915
| 12> O        0.31728895       1.76144629      -0.20102282
| 13> I        1.89658496       1.01949709       0.67001066
| 14> O        0.99875701       0.58224920       2.14684407
| 15> O        2.79621184       2.48908648       1.03102236
| 16> O       -1.75236841      -0.06281456       0.58266129
| 17> O       -2.33715803       2.61995137      -0.14143179
| 18> N        0.22323348      -2.18970888      -1.17034877
| 19> O        0.92430836      -1.29307559      -0.72155309
| 20> O        0.58251777      -3.11645633      -1.82576056
| 21> O       -1.09244223      -2.13213429      -0.90360925
| 22> H       -1.24237580      -1.30778905      -0.36109126
| 23> *
| 24> 
| 25>                          ****END OF INPUT****
================================================================================

                       ****************************
                       * Single Point Calculation *
                       ****************************

---------------------------------
CARTESIAN COORDINATES (ANGSTROEM)
---------------------------------
  I     -1.314558    1.629748    0.894279
  O      0.317289    1.761446   -0.201023
  I      1.896585    1.019497    0.670011
  O      0.998757    0.582249    2.146844
  O      2.796212    2.489086    1.031022
  O     -1.752368   -0.062815    0.582661
  O     -2.337158    2.619951   -0.141432
  N      0.223233   -2.189709   -1.170349
  O      0.924308   -1.293076   -0.721553
  O      0.582518   -3.116456   -1.825761
  O     -1.092442   -2.132134   -0.903609
  H     -1.242376   -1.307789   -0.361091

----------------------------
CARTESIAN COORDINATES (A.U.)
----------------------------
  NO LB      ZA    FRAG     MASS         X           Y           Z
   0 I    25.0000*   0   126.900   -2.484154    3.079778    1.689943
   1 O     8.0000    0    15.999    0.599589    3.328651   -0.379878
   2 I    25.0000*   0   126.900    3.584026    1.926570    1.266137
   3 O     8.0000    0    15.999    1.887377    1.100292    4.056947
   4 O     8.0000    0    15.999    5.284075    4.703692    1.948350
   5 O     8.0000    0    15.999   -3.311496   -0.118702    1.101070
   6 O     8.0000    0    15.999   -4.416589    4.950991   -0.267267
   7 N     7.0000    0    14.007    0.421850   -4.137950   -2.211639
   8 O     8.0000    0    15.999    1.746690   -2.443559   -1.363538
   9 O     8.0000    0    15.999    1.100799   -5.889249   -3.450187
  10 O     8.0000    0    15.999   -2.064417   -4.029150   -1.707574
  11 H     1.0000    0     1.008   -2.347750   -2.471363   -0.682364
* core charge reduced due to ECP

--------------------------------
INTERNAL COORDINATES (ANGSTROEM)
--------------------------------
 I      0   0   0     0.000000000000     0.00000000     0.00000000
 O      1   0   0     1.969760108696     0.00000000     0.00000000
 I      2   1   0     1.950221481233   113.39642738     0.00000000
 O      3   2   1     1.782783684580    93.17969025   359.17145483
 O      3   2   1     1.760497357554   100.82586297   251.19727507
 O      1   2   3     1.775824496323    99.81075862   279.69169791
 O      1   2   3     1.760372232404    96.68911457   171.25475665
 N      6   1   2     3.391124672831   123.01580340     6.46940679
 O      8   6   1     1.223468351242    71.61257687    23.03436276
 O      8   6   1     1.190592563219   161.54624660   201.32931224
 O      8   6   1     1.343676813385    45.57826687   204.00023758
 H     11   8   6     0.998173792281   106.87945542     1.48147654

---------------------------
INTERNAL COORDINATES (A.U.)
---------------------------
 I      0   0   0     0.000000000000     0.00000000     0.00000000
 O      1   0   0     3.722307154958     0.00000000     0.00000000
 I      2   1   0     3.685384500021   113.39642738     0.00000000
 O      3   2   1     3.368972919878    93.17969025   359.17145483
 O      3   2   1     3.326857865270   100.82586297   251.19727507
 O      1   2   3     3.355821959959    99.81075862   279.69169791
 O      1   2   3     3.326621413002    96.68911457   171.25475665
 N      6   1   2     6.408296917633   123.01580340     6.46940679
 O      8   6   1     2.312020117367    71.61257687    23.03436276
 O      8   6   1     2.249893881568   161.54624660   201.32931224
 O      8   6   1     2.539181189797    45.57826687   204.00023758
 H     11   8   6     1.886275101469   106.87945542     1.48147654

---------------------
BASIS SET INFORMATION
---------------------
There are 4 groups of distinct atoms

 Group   1 Type I   : 25s19p13d3f2g contracted to 7s7p5d3f2g pattern {101011111/7711111/91111/111/11}
 Group   2 Type O   : 22s7p4d3f2g contracted to 6s5p4d3f2g pattern {991111/31111/1111/111/11}
 Group   3 Type N   : 22s7p4d3f2g contracted to 6s5p4d3f2g pattern {991111/31111/1111/111/11}
 Group   4 Type H   : 7s4p3d2f contracted to 5s4p3d2f pattern {31111/1111/111/11}

Atom   0I    basis set group =>   1
Atom   1O    basis set group =>   2
Atom   2I    basis set group =>   1
Atom   3O    basis set group =>   2
Atom   4O    basis set group =>   2
Atom   5O    basis set group =>   2
Atom   6O    basis set group =>   2
Atom   7N    basis set group =>   3
Atom   8O    basis set group =>   2
Atom   9O    basis set group =>   2
Atom  10O    basis set group =>   2
Atom  11H    basis set group =>   4
---------------------------------
AUXILIARY/C BASIS SET INFORMATION
---------------------------------
There are 4 groups of distinct atoms

 Group   1 Type I   : 12s12p10d8f6g4h2i contracted to 12s12p10d8f6g4h2i pattern {111111111111/111111111111/1111111111/11111111/111111/1111/11}
 Group   2 Type O   : 9s8p7d6f4g2h contracted to 9s8p7d6f4g2h pattern {111111111/11111111/1111111/111111/1111/11}
 Group   3 Type N   : 9s8p7d6f4g2h contracted to 9s8p7d6f4g2h pattern {111111111/11111111/1111111/111111/1111/11}
 Group   4 Type H   : 6s5p4d3f2g contracted to 6s5p4d3f2g pattern {111111/11111/1111/111/11}

Atom   0I    basis set group =>   1
Atom   1O    basis set group =>   2
Atom   2I    basis set group =>   1
Atom   3O    basis set group =>   2
Atom   4O    basis set group =>   2
Atom   5O    basis set group =>   2
Atom   6O    basis set group =>   2
Atom   7N    basis set group =>   3
Atom   8O    basis set group =>   2
Atom   9O    basis set group =>   2
Atom  10O    basis set group =>   2
Atom  11H    basis set group =>   4
----------------------------------
AUXILIARY/JK BASIS SET INFORMATION
----------------------------------
There are 4 groups of distinct atoms

 Group   1 Type I   : 13s12p11d8f6g3h contracted to 11s10p10d7f5g3h pattern {31111111111/3111111111/2111111111/2111111/21111/111}
 Group   2 Type O   : 10s7p5d3f2g1h contracted to 10s7p5d3f2g1h pattern {1111111111/1111111/11111/111/11/1}
 Group   3 Type N   : 10s7p5d3f2g1h contracted to 10s7p5d3f2g1h pattern {1111111111/1111111/11111/111/11/1}
 Group   4 Type H   : 4s3p3d2f1g contracted to 4s3p3d2f1g pattern {1111/111/111/11/1}

Atom   0I    basis set group =>   1
Atom   1O    basis set group =>   2
Atom   2I    basis set group =>   1
Atom   3O    basis set group =>   2
Atom   4O    basis set group =>   2
Atom   5O    basis set group =>   2
Atom   6O    basis set group =>   2
Atom   7N    basis set group =>   3
Atom   8O    basis set group =>   2
Atom   9O    basis set group =>   2
Atom  10O    basis set group =>   2
Atom  11H    basis set group =>   4
-------------------------
ECP PARAMETER INFORMATION
-------------------------

 Group 1, Type I  ECP SK MCDHF RSC (replacing 28 core electrons, lmax=4)

Atom   0I    ECP group =>   1
Atom   2I    ECP group =>   1


           ************************************************************
           *        Program running with 8 parallel MPI-processes     *
           *              working on a common directory               *
           ************************************************************
------------------------------------------------------------------------------
                           ORCA GTO INTEGRAL CALCULATION
------------------------------------------------------------------------------
------------------------------------------------------------------------------
                   ___                                                        
                  /   \      - P O W E R E D   B Y -                         
                 /     \                                                     
                 |  |  |   _    _      __       _____    __    __             
                 |  |  |  | |  | |    /  \     |  _  \  |  |  /  |          
                  \  \/   | |  | |   /    \    | | | |  |  | /  /          
                 / \  \   | |__| |  /  /\  \   | |_| |  |  |/  /          
                |  |  |   |  __  | /  /__\  \  |    /   |      \           
                |  |  |   | |  | | |   __   |  |    \   |  |\   \          
                \     /   | |  | | |  |  |  |  | |\  \  |  | \   \       
                 \___/    |_|  |_| |__|  |__|  |_| \__\ |__|  \__/        
                                                                              
                      - O R C A' S   B I G   F R I E N D -                    
                                      &                                       
                       - I N T E G R A L  F E E D E R -                       
                                                                              
 v1 FN, 2020, v2 2021                                                         
------------------------------------------------------------------------------


Reading SHARK input file 1ip1nta-00101_1_381.SHARKINP.tmp ... ok
----------------------
SHARK INTEGRAL PACKAGE
----------------------

Number of atoms                             ...     12
Number of basis functions                   ...   1059
Number of shells                            ...    331
Maximum angular momentum                    ...      4
Integral batch strategy                     ... SHARK/LIBINT Hybrid
RI-J (if used) integral strategy            ... SPLIT-RIJ (Revised 2003 algorithm where possible)
Printlevel                                  ...      1
Contraction scheme used                     ... PARTIAL GENERAL contraction
Coulomb Range Separation                    ... NOT USED
Exchange Range Separation                   ... NOT USED
Finite Nucleus Model                        ... NOT USED
Auxiliary Coulomb fitting basis             ... NOT available
Auxiliary J/K fitting basis                 ... AVAILABLE
   # of basis functions in Aux-JK           ...   1441
   # of shells in Aux-JK                    ...    357
   Maximum angular momentum in Aux-JK       ...      5
Auxiliary Correlation fitting basis         ... AVAILABLE
   # of basis functions in Aux-C            ...   2148
   # of shells in Aux-C                     ...    452
   Maximum angular momentum in Aux-C        ...      6
Auxiliary 'external' fitting basis          ... NOT available
Integral threshold                          ...     2.500000e-11
Primitive cut-off                           ...     2.500000e-12
Primitive pair pre-selection threshold      ...     2.500000e-12

Calculating pre-screening integrals         ... done (  0.3 sec) Dimension = 331
Calculating pre-screening integrals (ORCA)  ... done (  0.6 sec) Dimension = 242
Organizing shell pair data                  ... done (  1.3 sec)
Shell pair information
Total number of shell pairs                 ...     54946
Shell pairs after pre-screening             ...     36985
Total number of primitive shell pairs       ...     67630
Primitive shell pairs kept                  ...     42676
          la=0 lb=0:   5570 shell pairs
          la=1 lb=0:   7322 shell pairs
          la=1 lb=1:   2181 shell pairs
          la=2 lb=0:   5135 shell pairs
          la=2 lb=1:   2948 shell pairs
          la=2 lb=2:   1055 shell pairs
          la=3 lb=0:   3605 shell pairs
          la=3 lb=1:   2110 shell pairs
          la=3 lb=2:   1463 shell pairs
          la=3 lb=3:    536 shell pairs
          la=4 lb=0:   2076 shell pairs
          la=4 lb=1:   1262 shell pairs
          la=4 lb=2:    888 shell pairs
          la=4 lb=3:    631 shell pairs
          la=4 lb=4:    203 shell pairs

Calculating one electron integrals          ... done (  0.1 sec)
Calculating ECP integrals                   ... done (  3.0 sec)
Calculating RI/JK V-Matrix + Cholesky decomp... done (  0.1 sec)
Calculating RI/C V-Matrix + Cholesky decomp.... done (  0.2 sec)
Calculating Nuclear repulsion               ... done (  0.0 sec) ENN=   1149.251202683346 Eh

SHARK setup successfully completed in   7.0 seconds

Maximum memory used throughout the entire GTOINT-calculation: 80.3 MB
[1712564537.196459] [s44n11:1871433:0]          mpool.c:43   UCX  WARN  object 0xafa2a00 was not returned to mpool ucp_requests
[1712564537.196478] [s44n11:1871433:0]          mpool.c:43   UCX  WARN  object 0xafa2bc0 was not returned to mpool ucp_requests
[1712564537.196483] [s44n11:1871433:0]          mpool.c:43   UCX  WARN  object 0xafa2d80 was not returned to mpool ucp_requests
[1712564537.196486] [s44n11:1871433:0]          mpool.c:43   UCX  WARN  object 0xafa2f40 was not returned to mpool ucp_requests
[1712564537.196489] [s44n11:1871433:0]          mpool.c:43   UCX  WARN  object 0xafa3100 was not returned to mpool ucp_requests
[1712564537.196492] [s44n11:1871433:0]          mpool.c:43   UCX  WARN  object 0xafa32c0 was not returned to mpool ucp_requests
[1712564537.196495] [s44n11:1871433:0]          mpool.c:43   UCX  WARN  object 0xafa3480 was not returned to mpool ucp_requests
[1712564537.196497] [s44n11:1871433:0]          mpool.c:43   UCX  WARN  object 0xafa3640 was not returned to mpool ucp_requests
[1712564537.196500] [s44n11:1871433:0]          mpool.c:43   UCX  WARN  object 0xafa3800 was not returned to mpool ucp_requests
[1712564537.196503] [s44n11:1871433:0]          mpool.c:43   UCX  WARN  object 0xafa39c0 was not returned to mpool ucp_requests
[1712564537.196504] [s44n11:1871433:0]          mpool.c:43   UCX  WARN  object 0xafa3b80 was not returned to mpool ucp_requests
[1712564537.196507] [s44n11:1871433:0]          mpool.c:43   UCX  WARN  object 0xafa3d40 was not returned to mpool ucp_requests
[1712564537.197209] [s44n11:1871440:0]          mpool.c:43   UCX  WARN  object 0xbd6d740 was not returned to mpool ucp_requests
[1712564537.197222] [s44n11:1871440:0]          mpool.c:43   UCX  WARN  object 0xbd6d900 was not returned to mpool ucp_requests
[1712564537.197228] [s44n11:1871440:0]          mpool.c:43   UCX  WARN  object 0xbd6dac0 was not returned to mpool ucp_requests
[1712564537.197231] [s44n11:1871440:0]          mpool.c:43   UCX  WARN  object 0xbd6dc80 was not returned to mpool ucp_requests
[1712564537.197234] [s44n11:1871440:0]          mpool.c:43   UCX  WARN  object 0xbd6de40 was not returned to mpool ucp_requests
[1712564537.197237] [s44n11:1871440:0]          mpool.c:43   UCX  WARN  object 0xbd6e000 was not returned to mpool ucp_requests
[1712564537.197239] [s44n11:1871440:0]          mpool.c:43   UCX  WARN  object 0xbd6e1c0 was not returned to mpool ucp_requests
[1712564537.197241] [s44n11:1871440:0]          mpool.c:43   UCX  WARN  object 0xbd6e380 was not returned to mpool ucp_requests
[1712564537.197243] [s44n11:1871440:0]          mpool.c:43   UCX  WARN  object 0xbd6e540 was not returned to mpool ucp_requests
[1712564537.197246] [s44n11:1871440:0]          mpool.c:43   UCX  WARN  object 0xbd6e700 was not returned to mpool ucp_requests
[1712564537.197248] [s44n11:1871440:0]          mpool.c:43   UCX  WARN  object 0xbd6e8c0 was not returned to mpool ucp_requests
[1712564537.197251] [s44n11:1871440:0]          mpool.c:43   UCX  WARN  object 0xbd6ea80 was not returned to mpool ucp_requests
[1712564537.197253] [s44n11:1871440:0]          mpool.c:43   UCX  WARN  object 0xbd6ec40 was not returned to mpool ucp_requests
[1712564537.197256] [s44n11:1871440:0]          mpool.c:43   UCX  WARN  object 0xbd6ee00 was not returned to mpool ucp_requests
[1712564537.197259] [s44n11:1871440:0]          mpool.c:43   UCX  WARN  object 0xbd6efc0 was not returned to mpool ucp_requests
[1712564537.197262] [s44n11:1871440:0]          mpool.c:43   UCX  WARN  object 0xbd6f180 was not returned to mpool ucp_requests
[1712564537.197264] [s44n11:1871440:0]          mpool.c:43   UCX  WARN  object 0xbd6f340 was not returned to mpool ucp_requests
[1712564537.197267] [s44n11:1871440:0]          mpool.c:43   UCX  WARN  object 0xbd6f500 was not returned to mpool ucp_requests
[1712564537.197260] [s44n11:1871435:0]          mpool.c:43   UCX  WARN  object 0xa822d80 was not returned to mpool ucp_requests
[1712564537.197272] [s44n11:1871435:0]          mpool.c:43   UCX  WARN  object 0xa822f40 was not returned to mpool ucp_requests
[1712564537.197276] [s44n11:1871435:0]          mpool.c:43   UCX  WARN  object 0xa823100 was not returned to mpool ucp_requests
[1712564537.197279] [s44n11:1871435:0]          mpool.c:43   UCX  WARN  object 0xa8232c0 was not returned to mpool ucp_requests
[1712564537.197283] [s44n11:1871435:0]          mpool.c:43   UCX  WARN  object 0xa823480 was not returned to mpool ucp_requests
[1712564537.197286] [s44n11:1871435:0]          mpool.c:43   UCX  WARN  object 0xa823640 was not returned to mpool ucp_requests
[1712564537.197289] [s44n11:1871435:0]          mpool.c:43   UCX  WARN  object 0xa823800 was not returned to mpool ucp_requests
[1712564537.197292] [s44n11:1871435:0]          mpool.c:43   UCX  WARN  object 0xa8239c0 was not returned to mpool ucp_requests
[1712564537.197295] [s44n11:1871435:0]          mpool.c:43   UCX  WARN  object 0xa823b80 was not returned to mpool ucp_requests
[1712564537.197297] [s44n11:1871435:0]          mpool.c:43   UCX  WARN  object 0xa823d40 was not returned to mpool ucp_requests
[1712564537.197299] [s44n11:1871435:0]          mpool.c:43   UCX  WARN  object 0xa823f00 was not returned to mpool ucp_requests
[1712564537.197302] [s44n11:1871435:0]          mpool.c:43   UCX  WARN  object 0xa8240c0 was not returned to mpool ucp_requests
[1712564537.197304] [s44n11:1871435:0]          mpool.c:43   UCX  WARN  object 0xa824280 was not returned to mpool ucp_requests
[1712564537.197307] [s44n11:1871435:0]          mpool.c:43   UCX  WARN  object 0xa824440 was not returned to mpool ucp_requests
[1712564537.197310] [s44n11:1871435:0]          mpool.c:43   UCX  WARN  object 0xa824600 was not returned to mpool ucp_requests
[1712564537.197312] [s44n11:1871435:0]          mpool.c:43   UCX  WARN  object 0xa8247c0 was not returned to mpool ucp_requests
[1712564537.197315] [s44n11:1871435:0]          mpool.c:43   UCX  WARN  object 0xa824980 was not returned to mpool ucp_requests
[1712564537.197454] [s44n11:1871442:0]          mpool.c:43   UCX  WARN  object 0xb590fc0 was not returned to mpool ucp_requests
[1712564537.197466] [s44n11:1871442:0]          mpool.c:43   UCX  WARN  object 0xb591180 was not returned to mpool ucp_requests
[1712564537.197470] [s44n11:1871442:0]          mpool.c:43   UCX  WARN  object 0xb591340 was not returned to mpool ucp_requests
[1712564537.197474] [s44n11:1871442:0]          mpool.c:43   UCX  WARN  object 0xb591500 was not returned to mpool ucp_requests
[1712564537.197477] [s44n11:1871442:0]          mpool.c:43   UCX  WARN  object 0xb5916c0 was not returned to mpool ucp_requests
[1712564537.197480] [s44n11:1871442:0]          mpool.c:43   UCX  WARN  object 0xb591880 was not returned to mpool ucp_requests
[1712564537.197483] [s44n11:1871442:0]          mpool.c:43   UCX  WARN  object 0xb591a40 was not returned to mpool ucp_requests
[1712564537.197485] [s44n11:1871442:0]          mpool.c:43   UCX  WARN  object 0xb591c00 was not returned to mpool ucp_requests
[1712564537.197488] [s44n11:1871442:0]          mpool.c:43   UCX  WARN  object 0xb591dc0 was not returned to mpool ucp_requests
[1712564537.197491] [s44n11:1871442:0]          mpool.c:43   UCX  WARN  object 0xb591f80 was not returned to mpool ucp_requests
[1712564537.197493] [s44n11:1871442:0]          mpool.c:43   UCX  WARN  object 0xb592140 was not returned to mpool ucp_requests
[1712564537.197496] [s44n11:1871442:0]          mpool.c:43   UCX  WARN  object 0xb592300 was not returned to mpool ucp_requests
[1712564537.197499] [s44n11:1871442:0]          mpool.c:43   UCX  WARN  object 0xb5924c0 was not returned to mpool ucp_requests
[1712564537.197489] [s44n11:1871434:0]          mpool.c:43   UCX  WARN  object 0xc0c3900 was not returned to mpool ucp_requests
[1712564537.197501] [s44n11:1871434:0]          mpool.c:43   UCX  WARN  object 0xc0c3ac0 was not returned to mpool ucp_requests
[1712564537.197505] [s44n11:1871434:0]          mpool.c:43   UCX  WARN  object 0xc0c3c80 was not returned to mpool ucp_requests
[1712564537.197508] [s44n11:1871434:0]          mpool.c:43   UCX  WARN  object 0xc0c3e40 was not returned to mpool ucp_requests
[1712564537.197511] [s44n11:1871434:0]          mpool.c:43   UCX  WARN  object 0xc0c4000 was not returned to mpool ucp_requests
[1712564537.197513] [s44n11:1871434:0]          mpool.c:43   UCX  WARN  object 0xc0c41c0 was not returned to mpool ucp_requests
[1712564537.197516] [s44n11:1871434:0]          mpool.c:43   UCX  WARN  object 0xc0c4380 was not returned to mpool ucp_requests
[1712564537.197502] [s44n11:1871442:0]          mpool.c:43   UCX  WARN  object 0xb592680 was not returned to mpool ucp_requests
[1712564537.197504] [s44n11:1871442:0]          mpool.c:43   UCX  WARN  object 0xb592840 was not returned to mpool ucp_requests
[1712564537.197506] [s44n11:1871442:0]          mpool.c:43   UCX  WARN  object 0xb592a00 was not returned to mpool ucp_requests
[1712564537.197509] [s44n11:1871442:0]          mpool.c:43   UCX  WARN  object 0xb592bc0 was not returned to mpool ucp_requests
[1712564537.197512] [s44n11:1871442:0]          mpool.c:43   UCX  WARN  object 0xb592d80 was not returned to mpool ucp_requests
[1712564537.197518] [s44n11:1871434:0]          mpool.c:43   UCX  WARN  object 0xc0c4540 was not returned to mpool ucp_requests
[1712564537.197521] [s44n11:1871434:0]          mpool.c:43   UCX  WARN  object 0xc0c4700 was not returned to mpool ucp_requests
[1712564537.197524] [s44n11:1871434:0]          mpool.c:43   UCX  WARN  object 0xc0c48c0 was not returned to mpool ucp_requests
[1712564537.197526] [s44n11:1871434:0]          mpool.c:43   UCX  WARN  object 0xc0c4a80 was not returned to mpool ucp_requests
[1712564537.197529] [s44n11:1871434:0]          mpool.c:43   UCX  WARN  object 0xc0c4c40 was not returned to mpool ucp_requests
[1712564537.197531] [s44n11:1871434:0]          mpool.c:43   UCX  WARN  object 0xc0c4e00 was not returned to mpool ucp_requests
[1712564537.197534] [s44n11:1871434:0]          mpool.c:43   UCX  WARN  object 0xc0c4fc0 was not returned to mpool ucp_requests
[1712564537.197536] [s44n11:1871434:0]          mpool.c:43   UCX  WARN  object 0xc0c5180 was not returned to mpool ucp_requests
[1712564537.197539] [s44n11:1871434:0]          mpool.c:43   UCX  WARN  object 0xc0c5340 was not returned to mpool ucp_requests
[1712564537.197541] [s44n11:1871434:0]          mpool.c:43   UCX  WARN  object 0xc0c5500 was not returned to mpool ucp_requests
[1712564537.197545] [s44n11:1871438:0]          mpool.c:43   UCX  WARN  object 0xbe6af80 was not returned to mpool ucp_requests
[1712564537.197556] [s44n11:1871438:0]          mpool.c:43   UCX  WARN  object 0xbe6b140 was not returned to mpool ucp_requests
[1712564537.197560] [s44n11:1871438:0]          mpool.c:43   UCX  WARN  object 0xbe6b300 was not returned to mpool ucp_requests
[1712564537.197563] [s44n11:1871438:0]          mpool.c:43   UCX  WARN  object 0xbe6b4c0 was not returned to mpool ucp_requests
[1712564537.197566] [s44n11:1871438:0]          mpool.c:43   UCX  WARN  object 0xbe6b680 was not returned to mpool ucp_requests
[1712564537.197569] [s44n11:1871438:0]          mpool.c:43   UCX  WARN  object 0xbe6b840 was not returned to mpool ucp_requests
[1712564537.197572] [s44n11:1871438:0]          mpool.c:43   UCX  WARN  object 0xbe6ba00 was not returned to mpool ucp_requests
[1712564537.197574] [s44n11:1871438:0]          mpool.c:43   UCX  WARN  object 0xbe6bbc0 was not returned to mpool ucp_requests
[1712564537.197577] [s44n11:1871438:0]          mpool.c:43   UCX  WARN  object 0xbe6bd80 was not returned to mpool ucp_requests
[1712564537.197579] [s44n11:1871438:0]          mpool.c:43   UCX  WARN  object 0xbe6bf40 was not returned to mpool ucp_requests
[1712564537.197582] [s44n11:1871438:0]          mpool.c:43   UCX  WARN  object 0xbe6c100 was not returned to mpool ucp_requests
[1712564537.197584] [s44n11:1871438:0]          mpool.c:43   UCX  WARN  object 0xbe6c2c0 was not returned to mpool ucp_requests
[1712564537.197587] [s44n11:1871438:0]          mpool.c:43   UCX  WARN  object 0xbe6c480 was not returned to mpool ucp_requests
[1712564537.197590] [s44n11:1871438:0]          mpool.c:43   UCX  WARN  object 0xbe6c640 was not returned to mpool ucp_requests
[1712564537.197593] [s44n11:1871438:0]          mpool.c:43   UCX  WARN  object 0xbe6c800 was not returned to mpool ucp_requests
[1712564537.197596] [s44n11:1871438:0]          mpool.c:43   UCX  WARN  object 0xbe6c9c0 was not returned to mpool ucp_requests
[1712564537.197598] [s44n11:1871438:0]          mpool.c:43   UCX  WARN  object 0xbe6cb80 was not returned to mpool ucp_requests
[1712564537.197636] [s44n11:1871436:0]          mpool.c:43   UCX  WARN  object 0xac6e3c0 was not returned to mpool ucp_requests
[1712564537.197647] [s44n11:1871436:0]          mpool.c:43   UCX  WARN  object 0xac6e580 was not returned to mpool ucp_requests
[1712564537.197650] [s44n11:1871436:0]          mpool.c:43   UCX  WARN  object 0xac6e740 was not returned to mpool ucp_requests
[1712564537.197653] [s44n11:1871436:0]          mpool.c:43   UCX  WARN  object 0xac6e900 was not returned to mpool ucp_requests
[1712564537.197655] [s44n11:1871436:0]          mpool.c:43   UCX  WARN  object 0xac6eac0 was not returned to mpool ucp_requests
[1712564537.197658] [s44n11:1871436:0]          mpool.c:43   UCX  WARN  object 0xac6ec80 was not returned to mpool ucp_requests
[1712564537.197661] [s44n11:1871436:0]          mpool.c:43   UCX  WARN  object 0xac6ee40 was not returned to mpool ucp_requests
[1712564537.197664] [s44n11:1871436:0]          mpool.c:43   UCX  WARN  object 0xac6f000 was not returned to mpool ucp_requests
[1712564537.197667] [s44n11:1871436:0]          mpool.c:43   UCX  WARN  object 0xac6f1c0 was not returned to mpool ucp_requests
[1712564537.197669] [s44n11:1871436:0]          mpool.c:43   UCX  WARN  object 0xac6f380 was not returned to mpool ucp_requests
[1712564537.197672] [s44n11:1871436:0]          mpool.c:43   UCX  WARN  object 0xac6f540 was not returned to mpool ucp_requests
[1712564537.197674] [s44n11:1871436:0]          mpool.c:43   UCX  WARN  object 0xac6f700 was not returned to mpool ucp_requests
[1712564537.197677] [s44n11:1871436:0]          mpool.c:43   UCX  WARN  object 0xac6f8c0 was not returned to mpool ucp_requests
[1712564537.197680] [s44n11:1871436:0]          mpool.c:43   UCX  WARN  object 0xac6fa80 was not returned to mpool ucp_requests
[1712564537.197682] [s44n11:1871436:0]          mpool.c:43   UCX  WARN  object 0xac6fc40 was not returned to mpool ucp_requests
[1712564537.197685] [s44n11:1871436:0]          mpool.c:43   UCX  WARN  object 0xac6fe00 was not returned to mpool ucp_requests
[1712564537.197688] [s44n11:1871436:0]          mpool.c:43   UCX  WARN  object 0xac6ffc0 was not returned to mpool ucp_requests


           ************************************************************
           *        Program running with 8 parallel MPI-processes     *
           *              working on a common directory               *
           ************************************************************
-------------------------------------------------------------------------------
                                 ORCA SCF
-------------------------------------------------------------------------------

------------
SCF SETTINGS
------------
Hamiltonian:
 Ab initio Hamiltonian  Method          .... Hartree-Fock(GTOs)


General Settings:
 Integral files         IntName         .... 1ip1nta-00101_1_381
 Hartree-Fock type      HFTyp           .... RHF
 Total Charge           Charge          ....    0
 Multiplicity           Mult            ....    1
 Number of Electrons    NEL             ....  122
 Basis Dimension        Dim             ....  950
 Nuclear Repulsion      ENuc            ....   1149.2512026833 Eh

Convergence Acceleration:
 DIIS                   CNVDIIS         .... on
   Start iteration      DIISMaxIt       ....    12
   Startup error        DIISStart       ....  0.200000
   # of expansion vecs  DIISMaxEq       ....     5
   Bias factor          DIISBfac        ....   1.050
   Max. coefficient     DIISMaxC        ....  10.000
 Trust-Rad. Augm. Hess. CNVTRAH         .... auto
   Auto Start mean grad. ratio tolernc. ....  1.125000
   Auto Start start iteration           ....    20
   Auto Start num. interpolation iter.  ....    10
   Max. Number of Micro iterations      ....    16
   Max. Number of Macro iterations      .... Maxiter - #DIIS iter
   Number of Davidson start vectors     ....     2
   Converg. threshold I  (grad. norm)   ....   1.000e-05
   Converg. threshold II (energy diff.) ....   1.000e-08
   Grad. Scal. Fac. for Micro threshold ....   0.100
   Minimum threshold for Micro iter.    ....   0.010
   NR start threshold (gradient norm)   ....   0.001
   Initial trust radius                 ....   0.400
   Minimum AH scaling param. (alpha)    ....   1.000
   Maximum AH scaling param. (alpha)    .... 1000.000
   Orbital update algorithm             .... Taylor
   White noise on init. David. guess    .... on
   Maximum white noise                  ....   0.010
   Quad. conv. algorithm                .... NR
 SOSCF                  CNVSOSCF        .... on
   Start iteration      SOSCFMaxIt      ....   150
   Startup grad/error   SOSCFStart      ....  0.003300
 Level Shifting         CNVShift        .... on
   Level shift para.    LevelShift      ....    0.2500
   Turn off err/grad.   ShiftErr        ....    0.0010
 Zerner damping         CNVZerner       .... off
 Static damping         CNVDamp         .... on
   Fraction old density DampFac         ....    0.7000
   Max. Damping (<1)    DampMax         ....    0.9800
   Min. Damping (>=0)   DampMin         ....    0.0000
   Turn off err/grad.   DampErr         ....    0.1000
 Fernandez-Rico         CNVRico         .... off

SCF Procedure:
 Maximum # iterations   MaxIter         ....   125
 SCF integral mode      SCFMode         .... Direct
   Integral package                     .... SHARK and LIBINT hybrid scheme
 Reset frequency        DirectResetFreq ....    20
 Integral Threshold     Thresh          ....  2.500e-11 Eh
 Primitive CutOff       TCut            ....  2.500e-12 Eh

Convergence Tolerance:
 Convergence Check Mode ConvCheckMode   .... Total+1el-Energy
 Convergence forced     ConvForced      .... 1
 Energy Change          TolE            ....  1.000e-08 Eh
 1-El. energy change                    ....  1.000e-05 Eh
 Orbital Gradient       TolG            ....  1.000e-05
 Orbital Rotation angle TolX            ....  1.000e-05
 DIIS Error             TolErr          ....  5.000e-07


Diagonalization of the overlap matrix:
Smallest eigenvalue                        ... 8.318e-06
Time for diagonalization                   ...    0.170 sec
Threshold for overlap eigenvalues          ... 1.000e-08
Number of eigenvalues below threshold      ... 0
Time for construction of square roots      ...    0.077 sec
Total time needed                          ...    0.252 sec

Time for model grid setup =    0.177 sec

------------------------------
INITIAL GUESS: MODEL POTENTIAL
------------------------------
Loading Hartree-Fock densities                     ... done
  calling /comm/groupstacks/chemistry/apps/orca/5.0.4/orca 1ip1nta-00101_1_381_atom53.inp > 1ip1nta-00101_1_381_atom53.out in order to generate an atomic fitting density for atom 0 (I  with ECP) on-the-fly... 
    atom 0 (I ), assumed electronic state with S=2: 1s2 2s2 2p6 3s2 3p6 4s2 3d10 4p6 5s2 4d10 5p5           ... done
Calculating cut-offs                               ... done
Initializing the effective Hamiltonian             ... done
Setting up the integral package (SHARK)            ... done
Starting the Coulomb interaction                   ... done (   0.6 sec)
Reading the grid                                   ... done
Mapping shells                                     ... done
Starting the XC term evaluation                    ... done (   0.3 sec)
Transforming the Hamiltonian                       ... done (   0.1 sec)
Diagonalizing the Hamiltonian                      ... done (   0.2 sec)
Back transforming the eigenvectors                 ... done (   0.0 sec)
Now organizing SCF variables                       ... done
                      ------------------
                      INITIAL GUESS DONE (   2.8 sec)
                      ------------------
--------------
SCF ITERATIONS
--------------
ITER       Energy         Delta-E        Max-DP      RMS-DP      [F,P]     Damp
               ***  Starting incremental Fock matrix formation  ***
  0  -1242.0339470404   0.000000000000 0.26874259  0.00142388  0.4095072 0.7000
  1  -1242.3907773171  -0.356830276608 0.18530586  0.00102037  0.2279960 0.7000
                               ***Turning on DIIS***
  2  -1242.5720727899  -0.181295472795 0.12718965  0.00070131  0.1236564 0.7000
  3  -1243.1048314336  -0.532758643722 0.29103401  0.00160771  0.0761868 0.0000
  4  -1242.9387287034   0.166102730152 0.03161766  0.00011526  0.0148730 0.0000
  5  -1242.9251389945   0.013589708912 0.01915231  0.00007358  0.0064166 0.0000
  6  -1242.8856259858   0.039513008676 0.00560130  0.00003769  0.0054869 0.0000
                      *** Initiating the SOSCF procedure ***
                           *** Shutting down DIIS ***
                      *** Re-Reading the Fockian *** 
                      *** Removing any level shift *** 
ITER      Energy       Delta-E        Grad      Rot      Max-DP    RMS-DP
  7  -1242.94292763  -0.0573016453  0.001782  0.001782  0.004210  0.000024
               *** Restarting incremental Fock matrix formation ***
  8  -1242.95349336  -0.0105657273  0.000593  0.001140  0.000875  0.000010
  9  -1242.95354472  -0.0000513664  0.000297  0.001525  0.001324  0.000015
 10  -1242.95357294  -0.0000282165  0.000082  0.000203  0.000453  0.000002
 11  -1242.95357346  -0.0000005192  0.000084  0.000100  0.000105  0.000001
 12  -1242.95357392  -0.0000004605  0.000013  0.000033  0.000037  0.000000
 13  -1242.95357395  -0.0000000252  0.000010  0.000040  0.000020  0.000000
 14  -1242.95357395  -0.0000000046  0.000004  0.000015  0.000017  0.000000
                  ***Gradient check signals convergence***
              ***Rediagonalizing the Fockian in SOSCF/NRSCF***

               *****************************************************
               *                     SUCCESS                       *
               *           SCF CONVERGED AFTER  15 CYCLES          *
               *****************************************************


----------------
TOTAL SCF ENERGY
----------------

Total Energy       :        -1242.95357395 Eh          -33822.48625 eV

Components:
Nuclear Repulsion  :         1149.25120268 Eh           31272.71510 eV
Electronic Energy  :        -2392.20477663 Eh          -65095.20135 eV
One Electron Energy:        -4214.60765588 Eh         -114685.30480 eV
Two Electron Energy:         1822.40287925 Eh           49590.10346 eV

Virial components:
Potential Energy   :        -2118.37394218 Eh          -57643.88553 eV
Kinetic Energy     :          875.42036823 Eh           23821.39928 eV
Virial Ratio       :            2.41983625


---------------
SCF CONVERGENCE
---------------

  Last Energy change         ...   -8.7311e-10  Tolerance :   1.0000e-08
  Last MAX-Density change    ...    4.0182e-05  Tolerance :   1.0000e-07
  Last RMS-Density change    ...    2.4837e-07  Tolerance :   5.0000e-09
  Last Orbital Gradient      ...    2.0249e-06  Tolerance :   1.0000e-05
  Last Orbital Rotation      ...    6.9483e-06  Tolerance :   1.0000e-05

             **** THE GBW FILE WAS UPDATED (1ip1nta-00101_1_381.gbw) ****
             **** DENSITY 1ip1nta-00101_1_381.scfp WAS UPDATED ****
             **** ENERGY FILE WAS UPDATED (1ip1nta-00101_1_381.en.tmp) ****
             **** THE GBW FILE WAS UPDATED (1ip1nta-00101_1_381.gbw) ****
             **** DENSITY 1ip1nta-00101_1_381.scfp WAS UPDATED ****
----------------
ORBITAL ENERGIES
----------------

  NO   OCC          E(Eh)            E(eV) 
   0   2.0000     -20.675705      -562.6145 
   1   2.0000     -20.674762      -562.5889 
   2   2.0000     -20.648151      -561.8648 
   3   2.0000     -20.635889      -561.5311 
   4   2.0000     -20.606716      -560.7373 
   5   2.0000     -20.604403      -560.6743 
   6   2.0000     -20.601555      -560.5968 
   7   2.0000     -20.597720      -560.4925 
   8   2.0000     -15.943404      -433.8421 
   9   2.0000      -7.949198      -216.3087 
  10   2.0000      -7.948575      -216.2917 
  11   2.0000      -5.780980      -157.3085 
  12   2.0000      -5.780401      -157.2927 
  13   2.0000      -5.773208      -157.0970 
  14   2.0000      -5.772625      -157.0811 
  15   2.0000      -5.770367      -157.0197 
  16   2.0000      -5.769513      -156.9964 
  17   2.0000      -2.514780       -68.4306 
  18   2.0000      -2.513711       -68.4016 
  19   2.0000      -2.510169       -68.3052 
  20   2.0000      -2.509839       -68.2962 
  21   2.0000      -2.504588       -68.1533 
  22   2.0000      -2.503839       -68.1329 
  23   2.0000      -2.502125       -68.0863 
  24   2.0000      -2.500974       -68.0550 
  25   2.0000      -2.497496       -67.9603 
  26   2.0000      -2.496634       -67.9369 
  27   2.0000      -1.700514       -46.2733 
  28   2.0000      -1.467969       -39.9455 
  29   2.0000      -1.455879       -39.6165 
  30   2.0000      -1.446598       -39.3639 
  31   2.0000      -1.392974       -37.9047 
  32   2.0000      -1.353572       -36.8326 
  33   2.0000      -1.319187       -35.8969 
  34   2.0000      -1.315214       -35.7888 
  35   2.0000      -0.979341       -26.6492 
  36   2.0000      -0.954909       -25.9844 
  37   2.0000      -0.908611       -24.7246 
  38   2.0000      -0.843284       -22.9469 
  39   2.0000      -0.802710       -21.8428 
  40   2.0000      -0.796375       -21.6705 
  41   2.0000      -0.727872       -19.8064 
  42   2.0000      -0.705865       -19.2076 
  43   2.0000      -0.686438       -18.6789 
  44   2.0000      -0.681536       -18.5455 
  45   2.0000      -0.636435       -17.3183 
  46   2.0000      -0.626787       -17.0557 
  47   2.0000      -0.612099       -16.6561 
  48   2.0000      -0.589524       -16.0418 
  49   2.0000      -0.572977       -15.5915 
  50   2.0000      -0.562931       -15.3181 
  51   2.0000      -0.552426       -15.0323 
  52   2.0000      -0.538277       -14.6473 
  53   2.0000      -0.535538       -14.5727 
  54   2.0000      -0.526343       -14.3225 
  55   2.0000      -0.520643       -14.1674 
  56   2.0000      -0.516551       -14.0561 
  57   2.0000      -0.509122       -13.8539 
  58   2.0000      -0.508737       -13.8434 
  59   2.0000      -0.496195       -13.5022 
  60   2.0000      -0.470265       -12.7966 
  61   0.0000      -0.032217        -0.8767 
  62   0.0000       0.003646         0.0992 
  63   0.0000       0.026669         0.7257 
  64   0.0000       0.030348         0.8258 
  65   0.0000       0.038675         1.0524 
  66   0.0000       0.048866         1.3297 
  67   0.0000       0.052066         1.4168 
  68   0.0000       0.059453         1.6178 
  69   0.0000       0.060771         1.6537 
  70   0.0000       0.072409         1.9703 
  71   0.0000       0.076072         2.0700 
  72   0.0000       0.081150         2.2082 
  73   0.0000       0.088812         2.4167 
  74   0.0000       0.096239         2.6188 
  75   0.0000       0.106682         2.9030 
  76   0.0000       0.112966         3.0740 
  77   0.0000       0.116893         3.1808 
  78   0.0000       0.123818         3.3693 
  79   0.0000       0.130295         3.5455 
  80   0.0000       0.134060         3.6480 
  81   0.0000       0.136712         3.7201 
  82   0.0000       0.137972         3.7544 
  83   0.0000       0.146817         3.9951 
  84   0.0000       0.147808         4.0221 
  85   0.0000       0.157593         4.2883 
  86   0.0000       0.163031         4.4363 
  87   0.0000       0.169675         4.6171 
  88   0.0000       0.177554         4.8315 
  89   0.0000       0.179276         4.8783 
  90   0.0000       0.182593         4.9686 
  91   0.0000       0.188785         5.1371 
  92   0.0000       0.190244         5.1768 
  93   0.0000       0.197560         5.3759 
  94   0.0000       0.200116         5.4454 
  95   0.0000       0.202263         5.5039 
  96   0.0000       0.204474         5.5640 
  97   0.0000       0.210276         5.7219 
  98   0.0000       0.219151         5.9634 
  99   0.0000       0.220927         6.0117 
 100   0.0000       0.225094         6.1251 
 101   0.0000       0.229927         6.2566 
 102   0.0000       0.242467         6.5979 
 103   0.0000       0.245130         6.6703 
 104   0.0000       0.247801         6.7430 
 105   0.0000       0.258046         7.0218 
 106   0.0000       0.261165         7.1067 
 107   0.0000       0.266472         7.2511 
 108   0.0000       0.271428         7.3859 
 109   0.0000       0.272974         7.4280 
 110   0.0000       0.280686         7.6379 
 111   0.0000       0.292262         7.9528 
 112   0.0000       0.296698         8.0736 
 113   0.0000       0.298994         8.1360 
 114   0.0000       0.307390         8.3645 
 115   0.0000       0.314950         8.5702 
 116   0.0000       0.318901         8.6777 
 117   0.0000       0.326304         8.8792 
 118   0.0000       0.332951         9.0601 
 119   0.0000       0.338580         9.2132 
 120   0.0000       0.348158         9.4739 
 121   0.0000       0.357168         9.7190 
 122   0.0000       0.363485         9.8909 
 123   0.0000       0.368967        10.0401 
 124   0.0000       0.380285        10.3481 
 125   0.0000       0.389381        10.5956 
 126   0.0000       0.401003        10.9118 
 127   0.0000       0.401191        10.9170 
 128   0.0000       0.405022        11.0212 
 129   0.0000       0.410916        11.1816 
 130   0.0000       0.411583        11.1997 
 131   0.0000       0.414751        11.2859 
 132   0.0000       0.426139        11.5958 
 133   0.0000       0.431277        11.7356 
 134   0.0000       0.441437        12.0121 
 135   0.0000       0.445194        12.1143 
 136   0.0000       0.447811        12.1856 
 137   0.0000       0.455544        12.3960 
 138   0.0000       0.456849        12.4315 
 139   0.0000       0.463644        12.6164 
 140   0.0000       0.477036        12.9808 
 141   0.0000       0.482962        13.1421 
 142   0.0000       0.489065        13.3081 
 143   0.0000       0.495805        13.4915 
 144   0.0000       0.497499        13.5376 
 145   0.0000       0.502776        13.6812 
 146   0.0000       0.507133        13.7998 
 147   0.0000       0.518616        14.1122 
 148   0.0000       0.529324        14.4036 
 149   0.0000       0.529987        14.4217 
 150   0.0000       0.535275        14.5656 
 151   0.0000       0.541544        14.7362 
 152   0.0000       0.547412        14.8958 
 153   0.0000       0.558741        15.2041 
 154   0.0000       0.560831        15.2610 
 155   0.0000       0.567107        15.4318 
 156   0.0000       0.570802        15.5323 
 157   0.0000       0.581097        15.8125 
 158   0.0000       0.583980        15.8909 
 159   0.0000       0.589929        16.0528 
 160   0.0000       0.594534        16.1781 
 161   0.0000       0.597859        16.2686 
 162   0.0000       0.602374        16.3914 
 163   0.0000       0.609563        16.5870 
 164   0.0000       0.620283        16.8788 
 165   0.0000       0.622954        16.9515 
 166   0.0000       0.625544        17.0219 
 167   0.0000       0.630727        17.1630 
 168   0.0000       0.639487        17.4013 
 169   0.0000       0.641342        17.4518 
 170   0.0000       0.647458        17.6182 
 171   0.0000       0.652707        17.7611 
 172   0.0000       0.657417        17.8892 
 173   0.0000       0.661381        17.9971 
 174   0.0000       0.673950        18.3391 
 175   0.0000       0.675620        18.3846 
 176   0.0000       0.679449        18.4887 
 177   0.0000       0.684263        18.6197 
 178   0.0000       0.688059        18.7230 
 179   0.0000       0.694296        18.8927 
 180   0.0000       0.696594        18.9553 
 181   0.0000       0.707525        19.2527 
 182   0.0000       0.717281        19.5182 
 183   0.0000       0.726128        19.7590 
 184   0.0000       0.734450        19.9854 
 185   0.0000       0.737506        20.0685 
 186   0.0000       0.744234        20.2516 
 187   0.0000       0.747013        20.3273 
 188   0.0000       0.758520        20.6404 
 189   0.0000       0.762725        20.7548 
 190   0.0000       0.764397        20.8003 
 191   0.0000       0.774614        21.0783 
 192   0.0000       0.780846        21.2479 
 193   0.0000       0.788220        21.4486 
 194   0.0000       0.793432        21.5904 
 195   0.0000       0.798960        21.7408 
 196   0.0000       0.803755        21.8713 
 197   0.0000       0.806548        21.9473 
 198   0.0000       0.812169        22.1003 
 199   0.0000       0.821200        22.3460 
 200   0.0000       0.827033        22.5047 
 201   0.0000       0.835142        22.7254 
 202   0.0000       0.840358        22.8673 
 203   0.0000       0.843287        22.9470 
 204   0.0000       0.854007        23.2387 
 205   0.0000       0.861704        23.4481 
 206   0.0000       0.867672        23.6106 
 207   0.0000       0.874456        23.7952 
 208   0.0000       0.887806        24.1584 
 209   0.0000       0.902328        24.5536 
 210   0.0000       0.905795        24.6479 
 211   0.0000       0.917615        24.9696 
 212   0.0000       0.933973        25.4147 
 213   0.0000       0.945540        25.7295 
 214   0.0000       0.953954        25.9584 
 215   0.0000       0.957541        26.0560 
 216   0.0000       0.964587        26.2478 
 217   0.0000       0.971230        26.4285 
 218   0.0000       0.979695        26.6589 
 219   0.0000       0.987896        26.8820 
 220   0.0000       0.991455        26.9789 
 221   0.0000       1.001189        27.2437 
 222   0.0000       1.008167        27.4336 
 223   0.0000       1.017086        27.6763 
 224   0.0000       1.028172        27.9780 
 225   0.0000       1.032904        28.1067 
 226   0.0000       1.041126        28.3305 
 227   0.0000       1.043788        28.4029 
 228   0.0000       1.056560        28.7504 
 229   0.0000       1.059399        28.8277 
 230   0.0000       1.066210        29.0131 
 231   0.0000       1.071758        29.1640 
 232   0.0000       1.082521        29.4569 
 233   0.0000       1.090289        29.6683 
 234   0.0000       1.092349        29.7243 
 235   0.0000       1.097747        29.8712 
 236   0.0000       1.101612        29.9764 
 237   0.0000       1.104936        30.0668 
 238   0.0000       1.118407        30.4334 
 239   0.0000       1.122924        30.5563 
 240   0.0000       1.127799        30.6890 
 241   0.0000       1.141629        31.0653 
 242   0.0000       1.148270        31.2460 
 243   0.0000       1.153120        31.3780 
 244   0.0000       1.159339        31.5472 
 245   0.0000       1.164750        31.6944 
 246   0.0000       1.172345        31.9011 
 247   0.0000       1.187331        32.3089 
 248   0.0000       1.191363        32.4186 
 249   0.0000       1.197594        32.5882 
 250   0.0000       1.197668        32.5902 
 251   0.0000       1.219425        33.1822 
 252   0.0000       1.230287        33.4778 
 253   0.0000       1.231366        33.5072 
 254   0.0000       1.239424        33.7265 
 255   0.0000       1.251294        34.0494 
 256   0.0000       1.254790        34.1446 
 257   0.0000       1.266385        34.4601 
 258   0.0000       1.269190        34.5364 
 259   0.0000       1.276960        34.7478 
 260   0.0000       1.291227        35.1361 
 261   0.0000       1.293085        35.1866 
 262   0.0000       1.303591        35.4725 
 263   0.0000       1.310394        35.6576 
 264   0.0000       1.318344        35.8740 
 265   0.0000       1.329343        36.1733 
 266   0.0000       1.333759        36.2934 
 267   0.0000       1.337863        36.4051 
 268   0.0000       1.342425        36.5292 
 269   0.0000       1.357398        36.9367 
 270   0.0000       1.362296        37.0700 
 271   0.0000       1.373288        37.3691 
 272   0.0000       1.378271        37.5047 
 273   0.0000       1.384187        37.6656 
 274   0.0000       1.390920        37.8489 
 275   0.0000       1.403796        38.1992 
 276   0.0000       1.404483        38.2179 
 277   0.0000       1.409169        38.3454 
 278   0.0000       1.416500        38.5449 
 279   0.0000       1.420073        38.6421 
 280   0.0000       1.441189        39.2167 
 281   0.0000       1.447701        39.3939 
 282   0.0000       1.453362        39.5480 
 283   0.0000       1.458155        39.6784 
 284   0.0000       1.466978        39.9185 
 285   0.0000       1.467741        39.9393 
 286   0.0000       1.473195        40.0877 
 287   0.0000       1.486162        40.4405 
 288   0.0000       1.492685        40.6180 
 289   0.0000       1.503974        40.9252 
 290   0.0000       1.512169        41.1482 
 291   0.0000       1.516610        41.2691 
 292   0.0000       1.521810        41.4106 
 293   0.0000       1.533232        41.7214 
 294   0.0000       1.542379        41.9703 
 295   0.0000       1.548031        42.1241 
 296   0.0000       1.558520        42.4095 
 297   0.0000       1.563136        42.5351 
 298   0.0000       1.570210        42.7276 
 299   0.0000       1.576788        42.9066 
 300   0.0000       1.588849        43.2348 
 301   0.0000       1.603496        43.6333 
 302   0.0000       1.609269        43.7904 
 303   0.0000       1.614376        43.9294 
 304   0.0000       1.615372        43.9565 
 305   0.0000       1.627484        44.2861 
 306   0.0000       1.633171        44.4408 
 307   0.0000       1.648641        44.8618 
 308   0.0000       1.650254        44.9057 
 309   0.0000       1.666325        45.3430 
 310   0.0000       1.667988        45.3883 
 311   0.0000       1.672499        45.5110 
 312   0.0000       1.677607        45.6500 
 313   0.0000       1.682286        45.7773 
 314   0.0000       1.692217        46.0476 
 315   0.0000       1.693651        46.0866 
 316   0.0000       1.705170        46.4000 
 317   0.0000       1.712039        46.5869 
 318   0.0000       1.719886        46.8005 
 319   0.0000       1.725834        46.9623 
 320   0.0000       1.731566        47.1183 
 321   0.0000       1.744449        47.4689 
 322   0.0000       1.748701        47.5846 
 323   0.0000       1.753979        47.7282 
 324   0.0000       1.759277        47.8724 
 325   0.0000       1.762367        47.9564 
 326   0.0000       1.773688        48.2645 
 327   0.0000       1.779859        48.4324 
 328   0.0000       1.783900        48.5424 
 329   0.0000       1.796370        48.8817 
 330   0.0000       1.802675        49.0533 
 331   0.0000       1.807587        49.1870 
 332   0.0000       1.813917        49.3592 
 333   0.0000       1.824390        49.6442 
 334   0.0000       1.832108        49.8542 
 335   0.0000       1.836641        49.9775 
 336   0.0000       1.840963        50.0951 
 337   0.0000       1.850760        50.3617 
 338   0.0000       1.856911        50.5291 
 339   0.0000       1.862942        50.6932 
 340   0.0000       1.871789        50.9340 
 341   0.0000       1.878124        51.1064 
 342   0.0000       1.888720        51.3947 
 343   0.0000       1.891057        51.4583 
 344   0.0000       1.896293        51.6008 
 345   0.0000       1.905799        51.8594 
 346   0.0000       1.909585        51.9624 
 347   0.0000       1.921726        52.2928 
 348   0.0000       1.925729        52.4018 
 349   0.0000       1.932481        52.5855 
 350   0.0000       1.940641        52.8075 
 351   0.0000       1.945298        52.9343 
 352   0.0000       1.960915        53.3592 
 353   0.0000       1.967255        53.5317 
 354   0.0000       1.980664        53.8966 
 355   0.0000       1.982198        53.9383 
 356   0.0000       1.989997        54.1506 
 357   0.0000       1.997500        54.3547 
 358   0.0000       2.005780        54.5801 
 359   0.0000       2.017994        54.9124 
 360   0.0000       2.023924        55.0738 
 361   0.0000       2.029242        55.2185 
 362   0.0000       2.039535        55.4986 
 363   0.0000       2.043367        55.6029 
 364   0.0000       2.059526        56.0426 
 365   0.0000       2.065343        56.2008 
 366   0.0000       2.066071        56.2207 
 367   0.0000       2.074988        56.4633 
 368   0.0000       2.092116        56.9294 
 369   0.0000       2.099229        57.1229 
 370   0.0000       2.113789        57.5191 
 371   0.0000       2.116570        57.5948 
 372   0.0000       2.124475        57.8099 
 373   0.0000       2.130704        57.9794 
 374   0.0000       2.145259        58.3755 
 375   0.0000       2.150658        58.5224 
 376   0.0000       2.167350        58.9766 
 377   0.0000       2.174528        59.1719 
 378   0.0000       2.186996        59.5112 
 379   0.0000       2.188891        59.5628 
 380   0.0000       2.204326        59.9828 
 381   0.0000       2.213361        60.2286 
 382   0.0000       2.214562        60.2613 
 383   0.0000       2.228477        60.6399 
 384   0.0000       2.231976        60.7351 
 385   0.0000       2.238507        60.9129 
 386   0.0000       2.245404        61.1005 
 387   0.0000       2.270132        61.7734 
 388   0.0000       2.281029        62.0699 
 389   0.0000       2.286661        62.2232 
 390   0.0000       2.299197        62.5643 
 391   0.0000       2.309530        62.8455 
 392   0.0000       2.313670        62.9582 
 393   0.0000       2.327980        63.3475 
 394   0.0000       2.333837        63.5069 
 395   0.0000       2.342446        63.7412 
 396   0.0000       2.351599        63.9903 
 397   0.0000       2.369273        64.4712 
 398   0.0000       2.377161        64.6858 
 399   0.0000       2.388274        64.9882 
 400   0.0000       2.400093        65.3098 
 401   0.0000       2.411850        65.6298 
 402   0.0000       2.417794        65.7915 
 403   0.0000       2.426113        66.0179 
 404   0.0000       2.430127        66.1271 
 405   0.0000       2.438304        66.3496 
 406   0.0000       2.441532        66.4375 
 407   0.0000       2.451720        66.7147 
 408   0.0000       2.475026        67.3489 
 409   0.0000       2.478915        67.4547 
 410   0.0000       2.494463        67.8778 
 411   0.0000       2.505304        68.1728 
 412   0.0000       2.516375        68.4740 
 413   0.0000       2.530489        68.8581 
 414   0.0000       2.545912        69.2778 
 415   0.0000       2.550928        69.4143 
 416   0.0000       2.562528        69.7299 
 417   0.0000       2.587599        70.4122 
 418   0.0000       2.594016        70.5868 
 419   0.0000       2.612947        71.1019 
 420   0.0000       2.615611        71.1744 
 421   0.0000       2.620448        71.3060 
 422   0.0000       2.636229        71.7354 
 423   0.0000       2.647254        72.0354 
 424   0.0000       2.667025        72.5735 
 425   0.0000       2.683729        73.0280 
 426   0.0000       2.685595        73.0788 
 427   0.0000       2.696217        73.3678 
 428   0.0000       2.712052        73.7987 
 429   0.0000       2.719659        74.0057 
 430   0.0000       2.737361        74.4874 
 431   0.0000       2.741460        74.5989 
 432   0.0000       2.750954        74.8573 
 433   0.0000       2.768345        75.3305 
 434   0.0000       2.777048        75.5673 
 435   0.0000       2.793637        76.0187 
 436   0.0000       2.805675        76.3463 
 437   0.0000       2.825128        76.8756 
 438   0.0000       2.846565        77.4590 
 439   0.0000       2.870989        78.1236 
 440   0.0000       2.887104        78.5621 
 441   0.0000       2.891374        78.6783 
 442   0.0000       2.922848        79.5347 
 443   0.0000       2.927465        79.6604 
 444   0.0000       2.933543        79.8258 
 445   0.0000       2.969598        80.8069 
 446   0.0000       2.984210        81.2045 
 447   0.0000       2.995025        81.4988 
 448   0.0000       3.009529        81.8935 
 449   0.0000       3.016351        82.0791 
 450   0.0000       3.031196        82.4830 
 451   0.0000       3.054413        83.1148 
 452   0.0000       3.068763        83.5053 
 453   0.0000       3.090422        84.0947 
 454   0.0000       3.095713        84.2386 
 455   0.0000       3.107609        84.5624 
 456   0.0000       3.126207        85.0684 
 457   0.0000       3.148906        85.6861 
 458   0.0000       3.177396        86.4613 
 459   0.0000       3.208841        87.3170 
 460   0.0000       3.226793        87.8055 
 461   0.0000       3.237620        88.1001 
 462   0.0000       3.248493        88.3960 
 463   0.0000       3.280324        89.2622 
 464   0.0000       3.284668        89.3803 
 465   0.0000       3.313475        90.1642 
 466   0.0000       3.336605        90.7936 
 467   0.0000       3.346494        91.0627 
 468   0.0000       3.369017        91.6756 
 469   0.0000       3.377283        91.9005 
 470   0.0000       3.388598        92.2084 
 471   0.0000       3.410763        92.8116 
 472   0.0000       3.418240        93.0150 
 473   0.0000       3.432830        93.4120 
 474   0.0000       3.456401        94.0535 
 475   0.0000       3.463564        94.2484 
 476   0.0000       3.480829        94.7182 
 477   0.0000       3.487881        94.9101 
 478   0.0000       3.512911        95.5912 
 479   0.0000       3.533613        96.1545 
 480   0.0000       3.539860        96.3245 
 481   0.0000       3.545411        96.4756 
 482   0.0000       3.570607        97.1611 
 483   0.0000       3.577742        97.3553 
 484   0.0000       3.613798        98.3364 
 485   0.0000       3.630390        98.7879 
 486   0.0000       3.631756        98.8251 
 487   0.0000       3.652698        99.3950 
 488   0.0000       3.659096        99.5691 
 489   0.0000       3.663810        99.6973 
 490   0.0000       3.678282       100.0911 
 491   0.0000       3.685715       100.2934 
 492   0.0000       3.687682       100.3469 
 493   0.0000       3.698701       100.6468 
 494   0.0000       3.706542       100.8601 
 495   0.0000       3.707451       100.8849 
 496   0.0000       3.731587       101.5416 
 497   0.0000       3.735257       101.6415 
 498   0.0000       3.750945       102.0684 
 499   0.0000       3.756228       102.2122 
 500   0.0000       3.766515       102.4921 
 501   0.0000       3.771399       102.6250 
 502   0.0000       3.777592       102.7935 
 503   0.0000       3.786249       103.0291 
 504   0.0000       3.791142       103.1622 
 505   0.0000       3.807767       103.6146 
 506   0.0000       3.818650       103.9107 
 507   0.0000       3.822440       104.0139 
 508   0.0000       3.840901       104.5162 
 509   0.0000       3.842545       104.5610 
 510   0.0000       3.859775       105.0298 
 511   0.0000       3.861913       105.0880 
 512   0.0000       3.876056       105.4728 
 513   0.0000       3.905522       106.2747 
 514   0.0000       3.915973       106.5590 
 515   0.0000       3.921105       106.6987 
 516   0.0000       3.932780       107.0164 
 517   0.0000       3.936703       107.1231 
 518   0.0000       3.951878       107.5361 
 519   0.0000       3.966819       107.9426 
 520   0.0000       3.985596       108.4536 
 521   0.0000       4.003244       108.9338 
 522   0.0000       4.007426       109.0476 
 523   0.0000       4.021031       109.4178 
 524   0.0000       4.037706       109.8716 
 525   0.0000       4.044863       110.0663 
 526   0.0000       4.058500       110.4374 
 527   0.0000       4.063529       110.5742 
 528   0.0000       4.065770       110.6352 
 529   0.0000       4.074924       110.8843 
 530   0.0000       4.091162       111.3262 
 531   0.0000       4.095899       111.4551 
 532   0.0000       4.100754       111.5872 
 533   0.0000       4.120718       112.1304 
 534   0.0000       4.130922       112.4081 
 535   0.0000       4.138607       112.6172 
 536   0.0000       4.144206       112.7696 
 537   0.0000       4.152928       113.0069 
 538   0.0000       4.168337       113.4262 
 539   0.0000       4.169341       113.4535 
 540   0.0000       4.176840       113.6576 
 541   0.0000       4.188701       113.9803 
 542   0.0000       4.194348       114.1340 
 543   0.0000       4.201093       114.3176 
 544   0.0000       4.209884       114.5568 
 545   0.0000       4.215962       114.7222 
 546   0.0000       4.217617       114.7672 
 547   0.0000       4.234241       115.2196 
 548   0.0000       4.237382       115.3050 
 549   0.0000       4.247694       115.5856 
 550   0.0000       4.252739       115.7229 
 551   0.0000       4.265651       116.0743 
 552   0.0000       4.269596       116.1816 
 553   0.0000       4.275310       116.3371 
 554   0.0000       4.284413       116.5848 
 555   0.0000       4.291697       116.7830 
 556   0.0000       4.299165       116.9862 
 557   0.0000       4.307851       117.2226 
 558   0.0000       4.310577       117.2968 
 559   0.0000       4.320626       117.5702 
 560   0.0000       4.335290       117.9692 
 561   0.0000       4.345576       118.2491 
 562   0.0000       4.348101       118.3178 
 563   0.0000       4.356419       118.5442 
 564   0.0000       4.367281       118.8397 
 565   0.0000       4.375142       119.0537 
 566   0.0000       4.389335       119.4399 
 567   0.0000       4.393723       119.5593 
 568   0.0000       4.398088       119.6781 
 569   0.0000       4.405755       119.8867 
 570   0.0000       4.409697       119.9940 
 571   0.0000       4.421057       120.3031 
 572   0.0000       4.426328       120.4465 
 573   0.0000       4.427518       120.4789 
 574   0.0000       4.441316       120.8543 
 575   0.0000       4.445951       120.9805 
 576   0.0000       4.456264       121.2611 
 577   0.0000       4.460591       121.3789 
 578   0.0000       4.463938       121.4699 
 579   0.0000       4.468322       121.5892 
 580   0.0000       4.473175       121.7213 
 581   0.0000       4.482837       121.9842 
 582   0.0000       4.496799       122.3641 
 583   0.0000       4.497933       122.3950 
 584   0.0000       4.502591       122.5217 
 585   0.0000       4.529843       123.2633 
 586   0.0000       4.531929       123.3201 
 587   0.0000       4.539233       123.5188 
 588   0.0000       4.543761       123.6420 
 589   0.0000       4.554547       123.9355 
 590   0.0000       4.567038       124.2754 
 591   0.0000       4.574534       124.4794 
 592   0.0000       4.587962       124.8448 
 593   0.0000       4.596852       125.0867 
 594   0.0000       4.608973       125.4165 
 595   0.0000       4.609808       125.4393 
 596   0.0000       4.618437       125.6741 
 597   0.0000       4.633037       126.0713 
 598   0.0000       4.638231       126.2127 
 599   0.0000       4.648554       126.4936 
 600   0.0000       4.657004       126.7235 
 601   0.0000       4.660859       126.8284 
 602   0.0000       4.674851       127.2092 
 603   0.0000       4.676679       127.2589 
 604   0.0000       4.684404       127.4691 
 605   0.0000       4.692082       127.6781 
 606   0.0000       4.695566       127.7728 
 607   0.0000       4.716005       128.3290 
 608   0.0000       4.722732       128.5121 
 609   0.0000       4.732005       128.7644 
 610   0.0000       4.738715       128.9470 
 611   0.0000       4.739835       128.9775 
 612   0.0000       4.757365       129.4545 
 613   0.0000       4.759353       129.5086 
 614   0.0000       4.762896       129.6050 
 615   0.0000       4.778254       130.0229 
 616   0.0000       4.785447       130.2186 
 617   0.0000       4.792409       130.4081 
 618   0.0000       4.803814       130.7184 
 619   0.0000       4.805666       130.7688 
 620   0.0000       4.818365       131.1144 
 621   0.0000       4.831313       131.4667 
 622   0.0000       4.855288       132.1191 
 623   0.0000       4.864207       132.3618 
 624   0.0000       4.871943       132.5723 
 625   0.0000       4.879051       132.7657 
 626   0.0000       4.896897       133.2514 
 627   0.0000       4.913831       133.7122 
 628   0.0000       4.922897       133.9588 
 629   0.0000       4.930046       134.1534 
 630   0.0000       4.949297       134.6772 
 631   0.0000       4.975695       135.3955 
 632   0.0000       4.993006       135.8666 
 633   0.0000       5.005119       136.1962 
 634   0.0000       5.012838       136.4063 
 635   0.0000       5.037107       137.0667 
 636   0.0000       5.059157       137.6667 
 637   0.0000       5.081762       138.2818 
 638   0.0000       5.092851       138.5835 
 639   0.0000       5.104897       138.9113 
 640   0.0000       5.127814       139.5349 
 641   0.0000       5.137314       139.7934 
 642   0.0000       5.163222       140.4984 
 643   0.0000       5.195512       141.3771 
 644   0.0000       5.210958       141.7974 
 645   0.0000       5.236763       142.4996 
 646   0.0000       5.240180       142.5925 
 647   0.0000       5.268748       143.3699 
 648   0.0000       5.315395       144.6393 
 649   0.0000       5.331530       145.0783 
 650   0.0000       5.349011       145.5540 
 651   0.0000       5.350768       145.6018 
 652   0.0000       5.365665       146.0072 
 653   0.0000       5.380625       146.4142 
 654   0.0000       5.385468       146.5460 
 655   0.0000       5.404080       147.0525 
 656   0.0000       5.432240       147.8188 
 657   0.0000       5.444099       148.1415 
 658   0.0000       5.470076       148.8483 
 659   0.0000       5.490422       149.4020 
 660   0.0000       5.507243       149.8597 
 661   0.0000       5.520783       150.2281 
 662   0.0000       5.540460       150.7636 
 663   0.0000       5.562762       151.3704 
 664   0.0000       5.628967       153.1720 
 665   0.0000       5.637179       153.3954 
 666   0.0000       5.651976       153.7981 
 667   0.0000       5.666186       154.1848 
 668   0.0000       5.689910       154.8303 
 669   0.0000       5.701104       155.1349 
 670   0.0000       5.718047       155.5960 
 671   0.0000       5.733552       156.0179 
 672   0.0000       5.761443       156.7768 
 673   0.0000       5.766244       156.9075 
 674   0.0000       5.798768       157.7925 
 675   0.0000       5.818465       158.3285 
 676   0.0000       5.865971       159.6212 
 677   0.0000       5.885658       160.1569 
 678   0.0000       5.891624       160.3192 
 679   0.0000       5.917423       161.0213 
 680   0.0000       5.956323       162.0798 
 681   0.0000       5.985075       162.8622 
 682   0.0000       5.997940       163.2123 
 683   0.0000       6.016591       163.7198 
 684   0.0000       6.061999       164.9554 
 685   0.0000       6.119227       166.5126 
 686   0.0000       6.164512       167.7449 
 687   0.0000       6.204553       168.8345 
 688   0.0000       6.262094       170.4002 
 689   0.0000       6.385972       173.7711 
 690   0.0000       6.411225       174.4583 
 691   0.0000       6.448456       175.4714 
 692   0.0000       6.454278       175.6298 
 693   0.0000       6.533462       177.7845 
 694   0.0000       6.727060       183.0526 
 695   0.0000       6.849409       186.3819 
 696   0.0000       6.960823       189.4136 
 697   0.0000       6.971994       189.7176 
 698   0.0000       7.028818       191.2639 
 699   0.0000       7.204369       196.0409 
 700   0.0000       7.328113       199.4081 
 701   0.0000       7.386773       201.0043 
 702   0.0000       7.439117       202.4287 
 703   0.0000       7.959070       216.5773 
 704   0.0000       7.993982       217.5273 
 705   0.0000       8.015299       218.1074 
 706   0.0000       8.288855       225.5512 
 707   0.0000       8.321034       226.4268 
 708   0.0000       8.344458       227.0642 
 709   0.0000       8.432933       229.4718 
 710   0.0000       8.478671       230.7164 
 711   0.0000       8.558089       232.8774 
 712   0.0000       8.651576       235.4214 
 713   0.0000       8.709610       237.0005 
 714   0.0000       8.757530       238.3045 
 715   0.0000       8.867356       241.2930 
 716   0.0000       9.023628       245.5454 
 717   0.0000       9.094216       247.4662 
 718   0.0000       9.101737       247.6709 
 719   0.0000       9.167086       249.4491 
 720   0.0000       9.199192       250.3228 
 721   0.0000       9.277761       252.4607 
 722   0.0000       9.484197       258.0781 
 723   0.0000       9.538573       259.5578 
 724   0.0000       9.539494       259.5828 
 725   0.0000       9.634060       262.1561 
 726   0.0000       9.684347       263.5245 
 727   0.0000       9.784112       266.2392 
 728   0.0000       9.818529       267.1758 
 729   0.0000       9.907928       269.6084 
 730   0.0000       9.930549       270.2240 
 731   0.0000      10.131233       275.6849 
 732   0.0000      10.223366       278.1919 
 733   0.0000      10.291003       280.0324 
 734   0.0000      10.380848       282.4772 
 735   0.0000      10.417762       283.4817 
 736   0.0000      10.633797       289.3603 
 737   0.0000      10.652609       289.8722 
 738   0.0000      10.659257       290.0531 
 739   0.0000      10.663934       290.1804 
 740   0.0000      10.665690       290.2282 
 741   0.0000      10.671801       290.3945 
 742   0.0000      10.675146       290.4855 
 743   0.0000      10.680182       290.6225 
 744   0.0000      10.685408       290.7647 
 745   0.0000      10.688631       290.8524 
 746   0.0000      10.693026       290.9720 
 747   0.0000      10.699414       291.1458 
 748   0.0000      10.708803       291.4014 
 749   0.0000      10.716857       291.6205 
 750   0.0000      10.725117       291.8453 
 751   0.0000      10.731111       292.0084 
 752   0.0000      10.737394       292.1793 
 753   0.0000      10.742408       292.3158 
 754   0.0000      10.757083       292.7151 
 755   0.0000      10.772969       293.1474 
 756   0.0000      10.777326       293.2659 
 757   0.0000      10.782382       293.4035 
 758   0.0000      10.797702       293.8204 
 759   0.0000      10.804452       294.0041 
 760   0.0000      10.820939       294.4527 
 761   0.0000      10.831673       294.7448 
 762   0.0000      10.841665       295.0167 
 763   0.0000      10.852789       295.3194 
 764   0.0000      10.862774       295.5911 
 765   0.0000      10.866411       295.6901 
 766   0.0000      10.885621       296.2128 
 767   0.0000      10.895166       296.4725 
 768   0.0000      10.904749       296.7333 
 769   0.0000      10.928942       297.3916 
 770   0.0000      10.939894       297.6897 
 771   0.0000      10.943950       297.8000 
 772   0.0000      10.953457       298.0587 
 773   0.0000      10.955633       298.1179 
 774   0.0000      10.959229       298.2158 
 775   0.0000      10.971912       298.5609 
 776   0.0000      10.975044       298.6461 
 777   0.0000      10.985304       298.9253 
 778   0.0000      10.996932       299.2417 
 779   0.0000      10.999358       299.3077 
 780   0.0000      11.009656       299.5880 
 781   0.0000      11.013425       299.6905 
 782   0.0000      11.017446       299.7999 
 783   0.0000      11.038104       300.3621 
 784   0.0000      11.045848       300.5728 
 785   0.0000      11.056574       300.8647 
 786   0.0000      11.058957       300.9295 
 787   0.0000      11.060525       300.9722 
 788   0.0000      11.076055       301.3948 
 789   0.0000      11.086448       301.6776 
 790   0.0000      11.095626       301.9273 
 791   0.0000      11.105212       302.1882 
 792   0.0000      11.119615       302.5801 
 793   0.0000      11.120583       302.6064 
 794   0.0000      11.138692       303.0992 
 795   0.0000      11.153633       303.5058 
 796   0.0000      11.157679       303.6159 
 797   0.0000      11.182800       304.2995 
 798   0.0000      11.215423       305.1872 
 799   0.0000      11.227472       305.5150 
 800   0.0000      11.242477       305.9234 
 801   0.0000      11.288332       307.1711 
 802   0.0000      11.297653       307.4248 
 803   0.0000      11.325229       308.1752 
 804   0.0000      11.349112       308.8250 
 805   0.0000      11.364957       309.2562 
 806   0.0000      11.402369       310.2742 
 807   0.0000      11.434311       311.1434 
 808   0.0000      11.441346       311.3349 
 809   0.0000      11.459746       311.8355 
 810   0.0000      11.488812       312.6265 
 811   0.0000      11.505972       313.0934 
 812   0.0000      11.551827       314.3412 
 813   0.0000      11.588528       315.3399 
 814   0.0000      11.622097       316.2533 
 815   0.0000      11.635423       316.6160 
 816   0.0000      11.653227       317.1004 
 817   0.0000      11.696256       318.2713 
 818   0.0000      11.698301       318.3270 
 819   0.0000      11.755471       319.8826 
 820   0.0000      11.781411       320.5885 
 821   0.0000      11.794521       320.9452 
 822   0.0000      11.812169       321.4255 
 823   0.0000      11.842009       322.2374 
 824   0.0000      11.859355       322.7094 
 825   0.0000      11.931985       324.6858 
 826   0.0000      11.934086       324.7430 
 827   0.0000      11.951533       325.2178 
 828   0.0000      11.954590       325.3009 
 829   0.0000      11.959011       325.4212 
 830   0.0000      11.966007       325.6116 
 831   0.0000      11.972518       325.7888 
 832   0.0000      12.011513       326.8499 
 833   0.0000      12.015899       326.9692 
 834   0.0000      12.039926       327.6230 
 835   0.0000      12.042543       327.6942 
 836   0.0000      12.051925       327.9496 
 837   0.0000      12.058087       328.1172 
 838   0.0000      12.060294       328.1773 
 839   0.0000      12.065556       328.3205 
 840   0.0000      12.070854       328.4646 
 841   0.0000      12.074234       328.5566 
 842   0.0000      12.085786       328.8710 
 843   0.0000      12.090194       328.9909 
 844   0.0000      12.108137       329.4792 
 845   0.0000      12.109682       329.5212 
 846   0.0000      12.120919       329.8270 
 847   0.0000      12.134591       330.1990 
 848   0.0000      12.140881       330.3702 
 849   0.0000      12.147388       330.5472 
 850   0.0000      12.159768       330.8841 
 851   0.0000      12.164943       331.0249 
 852   0.0000      12.166815       331.0759 
 853   0.0000      12.184215       331.5493 
 854   0.0000      12.190625       331.7238 
 855   0.0000      12.193304       331.7967 
 856   0.0000      12.202027       332.0340 
 857   0.0000      12.213473       332.3455 
 858   0.0000      12.248573       333.3006 
 859   0.0000      12.256910       333.5275 
 860   0.0000      12.270913       333.9085 
 861   0.0000      12.317116       335.1658 
 862   0.0000      12.320109       335.2472 
 863   0.0000      12.328909       335.4867 
 864   0.0000      12.335876       335.6762 
 865   0.0000      12.355579       336.2124 
 866   0.0000      12.381939       336.9297 
 867   0.0000      12.398084       337.3690 
 868   0.0000      12.473779       339.4288 
 869   0.0000      12.488999       339.8429 
 870   0.0000      12.511689       340.4604 
 871   0.0000      12.531324       340.9947 
 872   0.0000      12.546317       341.4026 
 873   0.0000      12.563866       341.8802 
 874   0.0000      12.611145       343.1667 
 875   0.0000      12.658122       344.4450 
 876   0.0000      12.722437       346.1951 
 877   0.0000      12.747723       346.8832 
 878   0.0000      12.784831       347.8929 
 879   0.0000      12.865105       350.0773 
 880   0.0000      12.871124       350.2411 
 881   0.0000      12.888223       350.7064 
 882   0.0000      12.895381       350.9012 
 883   0.0000      12.905216       351.1688 
 884   0.0000      12.930382       351.8536 
 885   0.0000      12.941989       352.1694 
 886   0.0000      12.958512       352.6190 
 887   0.0000      12.980194       353.2090 
 888   0.0000      13.038987       354.8089 
 889   0.0000      13.057383       355.3095 
 890   0.0000      13.100335       356.4782 
 891   0.0000      13.115067       356.8791 
 892   0.0000      13.131644       357.3302 
 893   0.0000      13.154890       357.9627 
 894   0.0000      13.188245       358.8704 
 895   0.0000      13.192728       358.9924 
 896   0.0000      13.228246       359.9589 
 897   0.0000      13.275186       361.2362 
 898   0.0000      13.286053       361.5319 
 899   0.0000      13.302764       361.9866 
 900   0.0000      13.330363       362.7376 
 901   0.0000      13.336601       362.9074 
 902   0.0000      13.342962       363.0805 
 903   0.0000      13.360872       363.5678 
 904   0.0000      13.381824       364.1380 
 905   0.0000      13.400451       364.6448 
 906   0.0000      13.402037       364.6880 
 907   0.0000      13.416077       365.0700 
 908   0.0000      13.491634       367.1260 
 909   0.0000      13.495560       367.2329 
 910   0.0000      13.501705       367.4001 
 911   0.0000      13.523609       367.9961 
 912   0.0000      13.555214       368.8561 
 913   0.0000      13.559421       368.9706 
 914   0.0000      13.570971       369.2849 
 915   0.0000      13.604757       370.2043 
 916   0.0000      13.709104       373.0437 
 917   0.0000      13.719661       373.3310 
 918   0.0000      13.961877       379.9220 
 919   0.0000      14.146990       384.9592 
 920   0.0000      14.184378       385.9766 
 921   0.0000      14.224456       387.0671 
 922   0.0000      14.348175       390.4337 
 923   0.0000      14.440483       392.9455 
 924   0.0000      14.484923       394.1548 
 925   0.0000      14.722285       400.6137 
 926   0.0000      14.937292       406.4644 
 927   0.0000      15.088016       410.5658 
 928   0.0000      15.299816       416.3292 
 929   0.0000      15.640019       425.5866 
 930   0.0000      15.914035       433.0429 
 931   0.0000      16.041021       436.4984 
 932   0.0000      17.221948       468.6330 
 933   0.0000      35.120972       955.6902 
 934   0.0000      38.783880      1055.3630 
 935   0.0000      38.822089      1056.4027 
 936   0.0000      38.892732      1058.3250 
 937   0.0000      38.934943      1059.4737 
 938   0.0000      38.991877      1061.0229 
 939   0.0000      39.062654      1062.9489 
 940   0.0000      42.360615      1152.6909 
 941   0.0000      42.396282      1153.6615 
 942   0.0000      42.528993      1157.2727 
 943   0.0000      42.615773      1159.6341 
 944   0.0000      43.110922      1173.1078 
 945   0.0000      44.341128      1206.5834 
 946   0.0000      44.484584      1210.4871 
 947   0.0000      45.523275      1238.7513 
 948   0.0000      61.930389      1685.2116 
 949   0.0000      61.991073      1686.8629 

                    ********************************
                    * MULLIKEN POPULATION ANALYSIS *
                    ********************************

-----------------------
MULLIKEN ATOMIC CHARGES
-----------------------
   0 I :    2.926755
   1 O :   -1.288839
   2 I :    2.936622
   3 O :   -1.145593
   4 O :   -1.082028
   5 O :   -1.134046
   6 O :   -1.085391
   7 N :    1.189952
   8 O :   -0.718255
   9 O :   -0.503219
  10 O :   -0.483580
  11 H :    0.387621
Sum of atomic charges:    0.0000000

--------------------------------
MULLIKEN REDUCED ORBITAL CHARGES
--------------------------------
  0 I s       :     3.552550  s :     3.552550
      pz      :     3.081526  p :     8.204812
      px      :     2.532799
      py      :     2.590487
      dz2     :     2.059196  d :    10.213648
      dxz     :     2.010566
      dyz     :     2.042432
      dx2y2   :     2.066793
      dxy     :     2.034661
      f0      :     0.011750  f :     0.082229
      f+1     :     0.000721
      f-1     :     0.008875
      f+2     :     0.010237
      f-2     :     0.004209
      f+3     :     0.022874
      f-3     :     0.023564
      g0      :     0.000822  g :     0.020006
      g+1     :     0.001535
      g-1     :     0.002486
      g+2     :    -0.000270
      g-2     :     0.001703
      g+3     :     0.003229
      g-3     :     0.004077
      g+4     :     0.002888
      g-4     :     0.003536
  1 O s       :     4.109495  s :     4.109495
      pz      :     1.718839  p :     5.142167
      px      :     1.539081
      py      :     1.884246
      dz2     :     0.003429  d :     0.031880
      dxz     :     0.016556
      dyz     :     0.004833
      dx2y2   :     0.001121
      dxy     :     0.005940
      f0      :    -0.000049  f :     0.004851
      f+1     :     0.001107
      f-1     :     0.000215
      f+2     :     0.000844
      f-2     :     0.000981
      f+3     :     0.000838
      f-3     :     0.000916
      g0      :     0.000022  g :     0.000446
      g+1     :     0.000052
      g-1     :     0.000012
      g+2     :     0.000058
      g-2     :     0.000053
      g+3     :     0.000068
      g-3     :     0.000076
      g+4     :     0.000045
      g-4     :     0.000060
  2 I s       :     3.563709  s :     3.563709
      pz      :     2.740744  p :     8.175925
      px      :     2.622970
      py      :     2.812211
      dz2     :     2.017476  d :    10.223264
      dxz     :     2.042721
      dyz     :     2.065421
      dx2y2   :     2.065217
      dxy     :     2.032430
      f0      :     0.015182  f :     0.079659
      f+1     :     0.008437
      f-1     :     0.009590
      f+2     :     0.010732
      f-2     :     0.012603
      f+3     :     0.005355
      f-3     :     0.017759
      g0      :     0.002876  g :     0.020821
      g+1     :     0.002473
      g-1     :     0.002853
      g+2     :     0.000942
      g-2     :     0.002934
      g+3     :     0.003700
      g-3     :     0.001191
      g+4     :     0.001358
      g-4     :     0.002494
  3 O s       :     4.074188  s :     4.074188
      pz      :     1.447473  p :     5.011509
      px      :     1.706827
      py      :     1.857209
      dz2     :     0.019987  d :     0.053351
      dxz     :     0.016268
      dyz     :     0.010347
      dx2y2   :     0.004819
      dxy     :     0.001930
      f0      :     0.002013  f :     0.006062
      f+1     :     0.000798
      f-1     :     0.001146
      f+2     :     0.001142
      f-2     :     0.000631
      f+3     :     0.000167
      f-3     :     0.000165
      g0      :     0.000071  g :     0.000482
      g+1     :     0.000086
      g-1     :     0.000090
      g+2     :     0.000112
      g-2     :     0.000024
      g+3     :     0.000045
      g-3     :     0.000039
      g+4     :     0.000008
      g-4     :     0.000007
  4 O s       :     4.046328  s :     4.046328
      pz      :     1.816076  p :     4.964420
      px      :     1.689717
      py      :     1.458627
      dz2     :     0.007258  d :     0.063462
      dxz     :     0.006464
      dyz     :     0.014786
      dx2y2   :     0.020847
      dxy     :     0.014108
      f0      :     0.000803  f :     0.007196
      f+1     :     0.000366
      f-1     :     0.000764
      f+2     :     0.000359
      f-2     :     0.001463
      f+3     :     0.000974
      f-3     :     0.002467
      g0      :     0.000026  g :     0.000621
      g+1     :     0.000041
      g-1     :     0.000075
      g+2     :     0.000021
      g-2     :     0.000046
      g+3     :     0.000091
      g-3     :     0.000054
      g+4     :     0.000121
      g-4     :     0.000145
  5 O s       :     4.095726  s :     4.095726
      pz      :     1.857291  p :     4.989138
      px      :     1.816046
      py      :     1.315801
      dz2     :     0.003855  d :     0.044866
      dxz     :    -0.000431
      dyz     :     0.009596
      dx2y2   :     0.014130
      dxy     :     0.017715
      f0      :    -0.000052  f :     0.003861
      f+1     :     0.000266
      f-1     :     0.000825
      f+2     :    -0.000446
      f-2     :     0.000425
      f+3     :     0.001552
      f-3     :     0.001290
      g0      :     0.000021  g :     0.000456
      g+1     :    -0.000001
      g-1     :     0.000075
      g+2     :     0.000030
      g-2     :     0.000033
      g+3     :     0.000012
      g-3     :     0.000046
      g+4     :     0.000147
      g-4     :     0.000093
  6 O s       :     4.072664  s :     4.072664
      pz      :     1.666404  p :     4.944012
      px      :     1.602062
      py      :     1.675545
      dz2     :     0.013256  d :     0.060629
      dxz     :     0.011104
      dyz     :     0.012034
      dx2y2   :     0.012449
      dxy     :     0.011787
      f0      :     0.000569  f :     0.007429
      f+1     :     0.001088
      f-1     :     0.001237
      f+2     :     0.001576
      f-2     :     0.001066
      f+3     :     0.000816
      f-3     :     0.001077
      g0      :     0.000039  g :     0.000658
      g+1     :     0.000068
      g-1     :     0.000070
      g+2     :     0.000020
      g-2     :     0.000129
      g+3     :     0.000087
      g-3     :     0.000113
      g+4     :     0.000034
      g-4     :     0.000098
  7 N s       :     3.044136  s :     3.044136
      pz      :     0.876062  p :     2.641633
      px      :     0.873562
      py      :     0.892009
      dz2     :     0.035947  d :     0.029774
      dxz     :     0.005651
      dyz     :     0.002773
      dx2y2   :     0.020324
      dxy     :    -0.034922
      f0      :     0.005067  f :     0.083821
      f+1     :     0.007582
      f-1     :     0.006903
      f+2     :     0.016302
      f-2     :     0.010902
      f+3     :     0.010457
      f-3     :     0.026608
      g0      :     0.000072  g :     0.010685
      g+1     :     0.000038
      g-1     :     0.000449
      g+2     :     0.001018
      g-2     :     0.001225
      g+3     :     0.001502
      g-3     :     0.002105
      g+4     :     0.002948
      g-4     :     0.001328
  8 O s       :     3.895497  s :     3.895497
      pz      :     1.643185  p :     4.775687
      px      :     1.657712
      py      :     1.474791
      dz2     :     0.005430  d :     0.038966
      dxz     :     0.010691
      dyz     :     0.005530
      dx2y2   :     0.003128
      dxy     :     0.014187
      f0      :     0.001044  f :     0.006404
      f+1     :     0.000532
      f-1     :     0.000204
      f+2     :    -0.000516
      f-2     :     0.002165
      f+3     :     0.003491
      f-3     :    -0.000514
      g0      :     0.000248  g :     0.001699
      g+1     :     0.000104
      g-1     :     0.000147
      g+2     :     0.000080
      g-2     :     0.000294
      g+3     :     0.000154
      g-3     :     0.000232
      g+4     :     0.000158
      g-4     :     0.000281
  9 O s       :     3.902109  s :     3.902109
      pz      :     1.356660  p :     4.519699
      px      :     1.857870
      py      :     1.305168
      dz2     :     0.017271  d :     0.069347
      dxz     :     0.005098
      dyz     :     0.022565
      dx2y2   :     0.014889
      dxy     :     0.009524
      f0      :     0.000834  f :     0.010144
      f+1     :     0.000515
      f-1     :     0.002950
      f+2     :     0.001997
      f-2     :     0.001065
      f+3     :     0.001467
      f-3     :     0.001316
      g0      :     0.000180  g :     0.001921
      g+1     :     0.000090
      g-1     :     0.000389
      g+2     :     0.000267
      g-2     :     0.000206
      g+3     :     0.000196
      g-3     :     0.000376
      g+4     :     0.000107
      g-4     :     0.000110
 10 O s       :     3.897104  s :     3.897104
      pz      :     1.713308  p :     4.520857
      px      :     1.135968
      py      :     1.671580
      dz2     :     0.005561  d :     0.058497
      dxz     :     0.005460
      dyz     :     0.014876
      dx2y2   :     0.027468
      dxy     :     0.005133
      f0      :     0.000978  f :     0.005454
      f+1     :     0.000980
      f-1     :     0.000305
      f+2     :     0.000506
      f-2     :     0.000084
      f+3     :     0.002268
      f-3     :     0.000333
      g0      :     0.000144  g :     0.001667
      g+1     :     0.000222
      g-1     :     0.000038
      g+2     :     0.000221
      g-2     :     0.000089
      g+3     :     0.000224
      g-3     :     0.000188
      g+4     :     0.000338
      g-4     :     0.000202
 11 H s       :     0.516109  s :     0.516109
      pz      :     0.025960  p :     0.079223
      px      :     0.028376
      py      :     0.024887
      dz2     :     0.018180  d :     0.012226
      dxz     :    -0.000922
      dyz     :     0.000791
      dx2y2   :    -0.006138
      dxy     :     0.000315
      f0      :     0.000015  f :     0.004821
      f+1     :     0.000534
      f-1     :     0.002874
      f+2     :     0.001022
      f-2     :    -0.000257
      f+3     :     0.000338
      f-3     :     0.000294


                     *******************************
                     * LOEWDIN POPULATION ANALYSIS *
                     *******************************

----------------------
LOEWDIN ATOMIC CHARGES
----------------------
   0 I :    0.785027
   1 O :   -0.205476
   2 I :    0.667678
   3 O :   -0.256809
   4 O :   -0.259672
   5 O :    0.067255
   6 O :   -0.242999
   7 N :   -1.208427
   8 O :    0.389903
   9 O :    0.511498
  10 O :    1.074679
  11 H :   -1.322657

-------------------------------
LOEWDIN REDUCED ORBITAL CHARGES
-------------------------------
  0 I s       :     2.851397  s :     2.851397
      pz      :     2.933072  p :     8.231222
      px      :     2.601963
      py      :     2.696186
      dz2     :     2.220510  d :    11.288432
      dxz     :     2.223458
      dyz     :     2.238039
      dx2y2   :     2.328521
      dxy     :     2.277905
      f0      :     0.106103  f :     1.250356
      f+1     :     0.163917
      f-1     :     0.115553
      f+2     :     0.232061
      f-2     :     0.180392
      f+3     :     0.222575
      f-3     :     0.229755
      g0      :     0.039358  g :     0.593566
      g+1     :     0.054211
      g-1     :     0.047786
      g+2     :     0.072036
      g-2     :     0.060810
      g+3     :     0.084133
      g-3     :     0.098143
      g+4     :     0.068387
      g-4     :     0.068702
  1 O s       :     3.252745  s :     3.252745
      pz      :     1.477219  p :     4.345715
      px      :     1.353160
      py      :     1.515336
      dz2     :     0.072197  d :     0.428693
      dxz     :     0.129834
      dyz     :     0.035743
      dx2y2   :     0.093059
      dxy     :     0.097860
      f0      :     0.014199  f :     0.159929
      f+1     :     0.040131
      f-1     :     0.007679
      f+2     :     0.027409
      f-2     :     0.022857
      f+3     :     0.020420
      f-3     :     0.027235
      g0      :     0.001628  g :     0.018393
      g+1     :     0.002740
      g-1     :     0.000451
      g+2     :     0.002454
      g-2     :     0.001341
      g+3     :     0.002939
      g-3     :     0.003058
      g+4     :     0.001793
      g-4     :     0.001989
  2 I s       :     2.858382  s :     2.858382
      pz      :     2.751931  p :     8.249255
      px      :     2.685166
      py      :     2.812159
      dz2     :     2.209597  d :    11.313577
      dxz     :     2.292516
      dyz     :     2.258976
      dx2y2   :     2.257995
      dxy     :     2.294493
      f0      :     0.190514  f :     1.297395
      f+1     :     0.199575
      f-1     :     0.140470
      f+2     :     0.168969
      f-2     :     0.221074
      f+3     :     0.173650
      f-3     :     0.203143
      g0      :     0.072123  g :     0.613713
      g+1     :     0.071756
      g-1     :     0.045009
      g+2     :     0.065898
      g-2     :     0.078080
      g+3     :     0.083850
      g-3     :     0.052068
      g+4     :     0.082980
      g-4     :     0.061949
  3 O s       :     3.375357  s :     3.375357
      pz      :     1.439189  p :     4.452490
      px      :     1.471444
      py      :     1.541856
      dz2     :     0.068251  d :     0.289735
      dxz     :     0.100182
      dyz     :     0.048567
      dx2y2   :     0.031649
      dxy     :     0.041086
      f0      :     0.020099  f :     0.115395
      f+1     :     0.030135
      f-1     :     0.016221
      f+2     :     0.017594
      f-2     :     0.019219
      f+3     :     0.004816
      f-3     :     0.007311
      g0      :     0.002529  g :     0.023833
      g+1     :     0.006042
      g-1     :     0.002168
      g+2     :     0.004162
      g-2     :     0.004714
      g+3     :     0.001612
      g-3     :     0.002038
      g+4     :     0.000263
      g-4     :     0.000306
  4 O s       :     3.422913  s :     3.422913
      pz      :     1.515909  p :     4.451511
      px      :     1.463951
      py      :     1.471652
      dz2     :     0.026735  d :     0.249989
      dxz     :     0.024161
      dyz     :     0.057839
      dx2y2   :     0.074445
      dxy     :     0.066810
      f0      :     0.012011  f :     0.108677
      f+1     :     0.005413
      f-1     :     0.012412
      f+2     :     0.011922
      f-2     :     0.016636
      f+3     :     0.024158
      f-3     :     0.026125
      g0      :     0.001821  g :     0.026581
      g+1     :     0.001207
      g-1     :     0.003023
      g+2     :     0.001088
      g-2     :     0.002979
      g+3     :     0.003964
      g-3     :     0.001264
      g+4     :     0.005345
      g-4     :     0.005890
  5 O s       :     3.223873  s :     3.223873
      pz      :     1.482931  p :     4.249003
      px      :     1.434060
      py      :     1.332012
      dz2     :     0.033435  d :     0.310957
      dxz     :     0.015710
      dyz     :     0.102168
      dx2y2   :     0.093986
      dxy     :     0.065658
      f0      :     0.014581  f :     0.123376
      f+1     :     0.002854
      f-1     :     0.019192
      f+2     :     0.023679
      f-2     :     0.012220
      f+3     :     0.025706
      f-3     :     0.025143
      g0      :     0.002012  g :     0.025537
      g+1     :     0.000374
      g-1     :     0.003531
      g+2     :     0.003028
      g-2     :     0.001301
      g+3     :     0.002607
      g-3     :     0.002220
      g+4     :     0.004782
      g-4     :     0.005683
  6 O s       :     3.420898  s :     3.420898
      pz      :     1.526614  p :     4.437026
      px      :     1.429651
      py      :     1.480761
      dz2     :     0.052590  d :     0.250054
      dxz     :     0.061398
      dyz     :     0.050057
      dx2y2   :     0.042610
      dxy     :     0.043399
      f0      :     0.010582  f :     0.108519
      f+1     :     0.020658
      f-1     :     0.015025
      f+2     :     0.015370
      f-2     :     0.022107
      f+3     :     0.012180
      f-3     :     0.012597
      g0      :     0.002550  g :     0.026501
      g+1     :     0.002261
      g-1     :     0.002206
      g+2     :     0.001217
      g-2     :     0.005482
      g+3     :     0.004573
      g-3     :     0.004698
      g+4     :     0.001905
      g-4     :     0.001609
  7 N s       :     2.595246  s :     2.595246
      pz      :     0.761916  p :     2.575106
      px      :     0.882418
      py      :     0.930772
      dz2     :     0.268948  d :     1.678080
      dxz     :     0.284145
      dyz     :     0.280088
      dx2y2   :     0.443348
      dxy     :     0.401551
      f0      :     0.081588  f :     1.034089
      f+1     :     0.108722
      f-1     :     0.086646
      f+2     :     0.165940
      f-2     :     0.150252
      f+3     :     0.177383
      f-3     :     0.263558
      g0      :     0.031457  g :     0.325904
      g+1     :     0.019024
      g-1     :     0.023356
      g+2     :     0.026660
      g-2     :     0.031923
      g+3     :     0.042672
      g-3     :     0.056248
      g+4     :     0.041501
      g-4     :     0.053063
  8 O s       :     3.115085  s :     3.115085
      pz      :     1.262985  p :     3.875273
      px      :     1.347336
      py      :     1.264952
      dz2     :     0.053660  d :     0.379585
      dxz     :     0.045363
      dyz     :     0.088295
      dx2y2   :     0.096447
      dxy     :     0.095819
      f0      :     0.015439  f :     0.195029
      f+1     :     0.016587
      f-1     :     0.028901
      f+2     :     0.027692
      f-2     :     0.029416
      f+3     :     0.033521
      f-3     :     0.043473
      g0      :     0.004538  g :     0.045124
      g+1     :     0.001939
      g-1     :     0.002915
      g+2     :     0.001530
      g-2     :     0.006944
      g+3     :     0.005897
      g-3     :     0.006782
      g+4     :     0.006214
      g-4     :     0.008366
  9 O s       :     3.162052  s :     3.162052
      pz      :     1.148059  p :     3.769449
      px      :     1.402538
      py      :     1.218852
      dz2     :     0.049899  d :     0.318948
      dxz     :     0.044008
      dyz     :     0.087098
      dx2y2   :     0.070368
      dxy     :     0.067576
      f0      :     0.016481  f :     0.189710
      f+1     :     0.008966
      f-1     :     0.037420
      f+2     :     0.035561
      f-2     :     0.033460
      f+3     :     0.023544
      f-3     :     0.034279
      g0      :     0.003540  g :     0.048343
      g+1     :     0.001448
      g-1     :     0.006564
      g+2     :     0.005469
      g-2     :     0.004156
      g+3     :     0.006977
      g-3     :     0.011024
      g+4     :     0.005884
      g-4     :     0.003280
 10 O s       :     2.901205  s :     2.901205
      pz      :     1.218484  p :     3.436940
      px      :     0.985239
      py      :     1.233217
      dz2     :     0.041465  d :     0.359676
      dxz     :     0.078226
      dyz     :     0.046433
      dx2y2   :     0.102644
      dxy     :     0.090909
      f0      :     0.018358  f :     0.190310
      f+1     :     0.029985
      f-1     :     0.006001
      f+2     :     0.032531
      f-2     :     0.018713
      f+3     :     0.033889
      f-3     :     0.050833
      g0      :     0.002850  g :     0.037189
      g+1     :     0.004200
      g-1     :     0.000695
      g+2     :     0.004484
      g-2     :     0.001698
      g+3     :     0.004576
      g-3     :     0.003393
      g+4     :     0.005225
      g-4     :     0.010067
 11 H s       :     0.529015  s :     0.529015
      pz      :     0.237498  p :     0.725018
      px      :     0.142886
      py      :     0.344634
      dz2     :     0.132050  d :     0.671219
      dxz     :     0.074467
      dyz     :     0.179377
      dx2y2   :     0.158972
      dxy     :     0.126353
      f0      :     0.030877  f :     0.397406
      f+1     :     0.016325
      f-1     :     0.096382
      f+2     :     0.069412
      f-2     :     0.066850
      f+3     :     0.057419
      f-3     :     0.060141


                      *****************************
                      * MAYER POPULATION ANALYSIS *
                      *****************************

  NA   - Mulliken gross atomic population
  ZA   - Total nuclear charge
  QA   - Mulliken gross atomic charge
  VA   - Mayer's total valence
  BVA  - Mayer's bonded valence
  FA   - Mayer's free valence

  ATOM       NA         ZA         QA         VA         BVA        FA
  0 I     22.0732    25.0000     2.9268     2.7597     2.7597     0.0000
  1 O      9.2888     8.0000    -1.2888     0.8429     0.8429     0.0000
  2 I     22.0634    25.0000     2.9366     2.7323     2.7323     0.0000
  3 O      9.1456     8.0000    -1.1456     1.1004     1.1004    -0.0000
  4 O      9.0820     8.0000    -1.0820     1.3143     1.3143     0.0000
  5 O      9.1340     8.0000    -1.1340     1.0329     1.0329     0.0000
  6 O      9.0854     8.0000    -1.0854     1.2664     1.2664    -0.0000
  7 N      5.8100     7.0000     1.1900     3.7732     3.7732    -0.0000
  8 O      8.7183     8.0000    -0.7183     1.3913     1.3913     0.0000
  9 O      8.5032     8.0000    -0.5032     1.7211     1.7211     0.0000
 10 O      8.4836     8.0000    -0.4836     1.7999     1.7999     0.0000
 11 H      0.6124     1.0000     0.3876     0.8959     0.8959    -0.0000

  Mayer bond orders larger than 0.100000
B(  0-I ,  1-O ) :   0.4666 B(  0-I ,  5-O ) :   0.9657 B(  0-I ,  6-O ) :   1.2102 
B(  1-O ,  2-I ) :   0.4279 B(  2-I ,  3-O ) :   1.0707 B(  2-I ,  4-O ) :   1.2743 
B(  5-O , 11-H ) :   0.1144 B(  7-N ,  8-O ) :   1.3341 B(  7-N ,  9-O ) :   1.5342 
B(  7-N , 10-O ) :   0.9256 B(  8-O ,  9-O ) :   0.1132 B( 10-O , 11-H ) :   0.7748 


-------
TIMINGS
-------

Total SCF time: 0 days 1 hours 3 min 28 sec 

Total time                  ....    3808.375 sec
Sum of individual times     ....    3805.373 sec  ( 99.9%)

Fock matrix formation       ....    3796.583 sec  ( 99.7%)
Diagonalization             ....       2.472 sec  (  0.1%)
Density matrix formation    ....       0.130 sec  (  0.0%)
Population analysis         ....       0.185 sec  (  0.0%)
Initial guess               ....       2.665 sec  (  0.1%)
Orbital Transformation      ....       0.000 sec  (  0.0%)
Orbital Orthonormalization  ....       0.000 sec  (  0.0%)
DIIS solution               ....       1.207 sec  (  0.0%)
SOSCF solution              ....       1.955 sec  (  0.1%)

Maximum memory used throughout the entire SCF-calculation: 315.3 MB


           ************************************************************
           *        Program running with 8 parallel MPI-processes     *
           *              working on a common directory               *
           ************************************************************

------------------------------------------------------------------------------
                                ORCA  MP2 
------------------------------------------------------------------------------

Freezing NCore=34 chemical core electrons

-------------
RI-MP2 ENERGY
-------------
Dimension of the basis                    ...  950
Memory devoted to MP2                     ... 16000 MB   
Data format for buffers                   ... DOUBLE
Compression type for matrix containers    ... UNCOMPRESSED
Overall scaling of the MP2 energy         ...   1.000e+00
Calculating two index integrals           ... done (    0.032 sec)
Cholesky decomposition of V**-1           ... done (    0.369 sec)

-----------------
RI-TRANSFORMATION (AUX index driven)
-----------------

Dimension of the orbital-basis         ... 950
Dimension of the aux-basis             ... 2148
Transformation of internal/external MOs...   17-  60 to   61- 949
Number Format for Storage              ... Double (8 Byte)
Integral mode                          ... Direct

First Phase: integral generation and transformation of MO indices
  Aux angular momentum 0               ... done (    0.346 sec)
  Aux angular momentum 1               ... done (    0.730 sec)
  Aux angular momentum 2               ... done (    1.070 sec)
  Aux angular momentum 3               ... done (    1.391 sec)
  Aux angular momentum 4               ... done (    1.311 sec)
  Aux angular momentum 5               ... done (    1.089 sec)
  Aux angular momentum 6               ... done (    0.388 sec)
Closing buffer VIA ( 0.63 GB; CompressionRatio= 1.00)
  Phase 1 completed in     6.452 sec
Second Phase: sorting and transformation of aux index

IA-Transformation
Memory available                       ... 15908 MB 
Max. # MO pairs treated in a batch     ... 6    
# of internal orbitals                 ... 44
# batches for internal orbitals        ... 1
Closing buffer IAV ( 0.63 GB; CompressionRatio= 1.00)
(ia|v) transformation done in     1.172 sec

  Phase 2 completed in     1.236 sec
RI-Integral transformation completed in     7.695 sec
Opening buffers                              ... done

Starting loop over batches of integrals:

Operator 0  - window                       ... ( 17- 60)x( 61-949)
Operator 0  - Memory available             ... 16000 MB
Operator 0  - Memory needed per MO         ...  14.6 MB
Operator 0  - Number of orbitals per batch ... 6
Operator 0  - Number of batches            ... 1

OPERATOR  0   PASS   0:  MOs    17 ...   22 +   23 ...   28 +   29 ...   34 +   35 ...   40
                            +   41 ...   46 +   47 ...   52 +   53 ...   58 +   59 ...   60
  Reading integrals       ... ok
  Internal MO  19
  Internal MO  22
Time spent in pair loops =     1.545 sec
Deleting buffer (Ka|jb)[aa] ...done

-----------------------------------------------
 RI-MP2 CORRELATION ENERGY:     -3.033986866 Eh
-----------------------------------------------


-------
TIMINGS
-------

Total time                :   25.020 sec
Integral trafo            :    7.710 sec ( 30.8%)
I/O of integrals          :    0.046 sec (  0.2%)
K(i,j) Operators          :    1.222 sec (  4.9%)
T(i,j) pair energies      :    0.186 sec (  0.7%)
V-calculation             :    0.032 sec (  0.1%)
V**(-1/2)                 :    0.369 sec (  1.5%)
Gamma(ia|P)               :    0.000 sec (  0.0%)
Gamma-Trafo               :    0.000 sec (  0.0%)
D(virtual)                :    0.000 sec (  0.0%)
D(internal)               :    0.000 sec (  0.0%)
W(virtual)                :    0.000 sec (  0.0%)
W(internal)               :    0.000 sec (  0.0%)
L(virtual)                :    0.000 sec (  0.0%)
L(internal)               :    0.000 sec (  0.0%)
G(D)                      :    0.000 sec (  0.0%)
G(Z)                      :    0.000 sec (  0.0%)
Z-Vector Solution         :    0.000 sec (  0.0%)
3-Index Derivative        :    0.000 sec (  0.0%)
2-Index Derivative        :    0.000 sec (  0.0%)
Separable Gradient        :    0.000 sec (  0.0%)


---------------------------------------
MP2 TOTAL ENERGY:    -1245.987560817 Eh
---------------------------------------

Maximum memory used throughout the entire MP2-calculation: 246.3 MB

-------------------------   --------------------
FINAL SINGLE POINT ENERGY     -1245.987560817166
-------------------------   --------------------


                            ***************************************
                            *     ORCA property calculations      *
                            ***************************************


  WARNING: The energy has been calculated at the MP2 level but the densities
           used in the property calculations are still SCF densities
           MP2 response densities have not been calculated 
           use %mp2 Density relaxed end
           or  %mp2 Density unrelaxed end

                                    ---------------------
                                    Active property flags
                                    ---------------------
   (+) Dipole Moment


------------------------------------------------------------------------------
                       ORCA ELECTRIC PROPERTIES CALCULATION
------------------------------------------------------------------------------

Dipole Moment Calculation                       ... on
Quadrupole Moment Calculation                   ... off
Polarizability Calculation                      ... off
GBWName                                         ... 1ip1nta-00101_1_381.gbw
Electron density                                ... 1ip1nta-00101_1_381.scfp
The origin for moment calculation is the CENTER OF MASS  = ( 0.393974,  1.513330  0.863057)

-------------
DIPOLE MOMENT
-------------
                                X             Y             Z
Electronic contribution:     13.82141      78.17748      48.78905
Nuclear contribution   :    -13.35462     -78.08087     -48.05142
                        -----------------------------------------
Total Dipole Moment    :      0.46679       0.09661       0.73763
                        -----------------------------------------
Magnitude (a.u.)       :      0.87825
Magnitude (Debye)      :      2.23234


--------------------
Rotational spectrum 
--------------------
 
Rotational constants in cm-1:     0.016629     0.014987     0.008618 
Rotational constants in MHz :   498.519031   449.296220   258.370291 

 Dipole components along the rotational axes: 
x,y,z [a.u.] :     0.087519     0.648942     0.585271 
x,y,z [Debye]:     0.222455     1.649479     1.487640 

 

Timings for individual modules:

Sum of individual times         ...     3841.814 sec (=  64.030 min)
GTO integral calculation        ...        7.429 sec (=   0.124 min)   0.2 %
SCF iterations                  ...     3808.783 sec (=  63.480 min)  99.1 %
MP2 module                      ...       25.603 sec (=   0.427 min)   0.7 %
                             ****ORCA TERMINATED NORMALLY****
TOTAL RUN TIME: 0 days 1 hours 4 minutes 3 seconds 825 msec
