# Supplementary material for: Iodine Clusters in the Atmosphere I: Computational Benchmark and Dimer Formation of Oxyacids and Oxides
Source: ACS Omega. 2024 Jul 9;9(29):31521–32. doi: 10.1021/acsomega.4c01235 (PMC11270685; doi:10.1021/acsomega.4c01235)
Supplement: Supplementary file 2 — ao4c01235_si_002.zip [file ao4c01235_si_002.zip › SI_zip/basis_extrapolation/quadruple/1isa.log]

                                 *****************
                                 * O   R   C   A *
                                 *****************

                                            #,                                       
                                            ###                                      
                                            ####                                     
                                            #####                                    
                                            ######                                   
                                           ########,                                 
                                     ,,################,,,,,                         
                               ,,#################################,,                 
                          ,,##########################################,,             
                       ,#########################################, ''#####,          
                    ,#############################################,,   '####,        
                  ,##################################################,,,,####,       
                ,###########''''           ''''###############################       
              ,#####''   ,,,,##########,,,,          '''####'''          '####       
            ,##' ,,,,###########################,,,                        '##       
           ' ,,###''''                  '''############,,,                           
         ,,##''                                '''############,,,,        ,,,,,,###''
      ,#''                                            '''#######################'''  
     '                                                          ''''####''''         
             ,#######,   #######,   ,#######,      ##                                
            ,#'     '#,  ##    ##  ,#'     '#,    #''#        ######   ,####,        
            ##       ##  ##   ,#'  ##            #'  '#       #        #'  '#        
            ##       ##  #######   ##           ,######,      #####,   #    #        
            '#,     ,#'  ##    ##  '#,     ,#' ,#      #,         ##   #,  ,#        
             '#######'   ##     ##  '#######'  #'      '#     #####' # '####'        


                  #######################################################
                  #                        -***-                        #
                  #          Department of theory and spectroscopy      #
                  #    Directorship and core code : Frank Neese         #
                  #        Max Planck Institute fuer Kohlenforschung    #
                  #                Kaiser Wilhelm Platz 1               #
                  #                 D-45470 Muelheim/Ruhr               #
                  #                      Germany                        #
                  #                                                     #
                  #                  All rights reserved                #
                  #                        -***-                        #
                  #######################################################


                         Program Version 5.0.4 -  RELEASE  -


 With contributions from (in alphabetic order):
   Daniel Aravena         : Magnetic Suceptibility
   Michael Atanasov       : Ab Initio Ligand Field Theory (pilot matlab implementation)
   Alexander A. Auer      : GIAO ZORA, VPT2 properties, NMR spectrum
   Ute Becker             : Parallelization
   Giovanni Bistoni       : ED, misc. LED, open-shell LED, HFLD
   Martin Brehm           : Molecular dynamics
   Dmytro Bykov           : SCF Hessian
   Vijay G. Chilkuri      : MRCI spin determinant printing, contributions to CSF-ICE
   Dipayan Datta          : RHF DLPNO-CCSD density
   Achintya Kumar Dutta   : EOM-CC, STEOM-CC
   Dmitry Ganyushin       : Spin-Orbit,Spin-Spin,Magnetic field MRCI
   Miquel Garcia          : C-PCM and meta-GGA Hessian, CC/C-PCM, Gaussian charge scheme
   Yang Guo               : DLPNO-NEVPT2, F12-NEVPT2, CIM, IAO-localization
   Andreas Hansen         : Spin unrestricted coupled pair/coupled cluster methods
   Benjamin Helmich-Paris : MC-RPA, TRAH-SCF, COSX integrals
   Lee Huntington         : MR-EOM, pCC
   Robert Izsak           : Overlap fitted RIJCOSX, COSX-SCS-MP3, EOM
   Marcus Kettner         : VPT2
   Christian Kollmar      : KDIIS, OOCD, Brueckner-CCSD(T), CCSD density, CASPT2, CASPT2-K
   Simone Kossmann        : Meta GGA functionals, TD-DFT gradient, OOMP2, MP2 Hessian
   Martin Krupicka        : Initial AUTO-CI
   Lucas Lang             : DCDCAS
   Marvin Lechner         : AUTO-CI (C++ implementation), FIC-MRCC
   Dagmar Lenk            : GEPOL surface, SMD
   Dimitrios Liakos       : Extrapolation schemes; Compound Job, initial MDCI parallelization
   Dimitrios Manganas     : Further ROCIS development; embedding schemes
   Dimitrios Pantazis     : SARC Basis sets
   Anastasios Papadopoulos: AUTO-CI, single reference methods and gradients
   Taras Petrenko         : DFT Hessian,TD-DFT gradient, ASA, ECA, R-Raman, ABS, FL, XAS/XES, NRVS
   Peter Pinski           : DLPNO-MP2, DLPNO-MP2 Gradient
   Christoph Reimann      : Effective Core Potentials
   Marius Retegan         : Local ZFS, SOC
   Christoph Riplinger    : Optimizer, TS searches, QM/MM, DLPNO-CCSD(T), (RO)-DLPNO pert. Triples
   Tobias Risthaus        : Range-separated hybrids, TD-DFT gradient, RPA, STAB
   Michael Roemelt        : Original ROCIS implementation
   Masaaki Saitow         : Open-shell DLPNO-CCSD energy and density
   Barbara Sandhoefer     : DKH picture change effects
   Avijit Sen             : IP-ROCIS
   Kantharuban Sivalingam : CASSCF convergence, NEVPT2, FIC-MRCI
   Bernardo de Souza      : ESD, SOC TD-DFT
   Georgi Stoychev        : AutoAux, RI-MP2 NMR, DLPNO-MP2 response
   Willem Van den Heuvel  : Paramagnetic NMR
   Boris Wezisla          : Elementary symmetry handling
   Frank Wennmohs         : Technical directorship


 We gratefully acknowledge several colleagues who have allowed us to
 interface, adapt or use parts of their codes:
   Stefan Grimme, W. Hujo, H. Kruse, P. Pracht,  : VdW corrections, initial TS optimization,
                  C. Bannwarth, S. Ehlert          DFT functionals, gCP, sTDA/sTD-DF
   Ed Valeev, F. Pavosevic, A. Kumar             : LibInt (2-el integral package), F12 methods
   Garnet Chan, S. Sharma, J. Yang, R. Olivares  : DMRG
   Ulf Ekstrom                                   : XCFun DFT Library
   Mihaly Kallay                                 : mrcc  (arbitrary order and MRCC methods)
   Jiri Pittner, Ondrej Demel                    : Mk-CCSD
   Frank Weinhold                                : gennbo (NPA and NBO analysis)
   Christopher J. Cramer and Donald G. Truhlar   : smd solvation model
   Lars Goerigk                                  : TD-DFT with DH, B97 family of functionals
   V. Asgeirsson, H. Jonsson                     : NEB implementation
   FAccTs GmbH                                   : IRC, NEB, NEB-TS, DLPNO-Multilevel, CI-OPT
                                                   MM, QMMM, 2- and 3-layer-ONIOM, Crystal-QMMM,
                                                   LR-CPCM, SF, NACMEs, symmetry and pop. for TD-DFT,
                                                   nearIR, NL-DFT gradient (VV10), updates on ESD,
                                                   ML-optimized integration grids
   S Lehtola, MJT Oliveira, MAL Marques          : LibXC Library
   Liviu Ungur et al                             : ANISO software


 Your calculation uses the libint2 library for the computation of 2-el integrals
 For citations please refer to: http://libint.valeyev.net

 Your ORCA version has been built with support for libXC version: 5.1.0
 For citations please refer to: https://tddft.org/programs/libxc/

 This ORCA versions uses:
   CBLAS   interface :  Fast vector & matrix operations
   LAPACKE interface :  Fast linear algebra routines
   SCALAPACK package :  Parallel linear algebra routines
   Shared memory     :  Shared parallel matrices
   BLAS/LAPACK       :  OpenBLAS 0.3.15  USE64BITINT DYNAMIC_ARCH NO_AFFINITY SkylakeX SINGLE_THREADED
        Core in use  :  SkylakeX
   Copyright (c) 2011-2014, The OpenBLAS Project


================================================================================

cite the ECPs for I  [SK MCDHF RSC] as follows:
O: B. Metz and H. Stoll, private communication (KAP)
Tl: B. Metz, M. Schweizer, H. Stoll, M. Dolg, W. Liu, Theor. Chem. Acc. 104, 22 (2000)
Ga-As, In-Sb, Pb-Bi: B. Metz, H. Stoll, M. Dolg, J. Chem. Phys. 113, 2563 (2000)
Se-Kr, Te-Xe, Po-Rn: K.A. Peterson, D. Figgen, E. Goll, H. Stoll, and M. Dolg, J. Chem. Phys., in press (2003)
Cu-Zn, Ag-Cd, Au-Hg: D. Figgen, G. Rauhut, M. Dolg, and H. Stoll, Chem. Phys. 311, 227 (2005)
Y-Pd: K.A. Peterson, D. Figgen, M. Dolg, H. Stoll, J. Chem. Phys. 126, 124101 (2007)
I: K. A. Peterson, B. C. Shepler, D. Figgen, H. Stoll, J. Phys. Chem. A 110, 13877 (2006)
Hf-Pt: D. Figgen, K.A. Peterson, M. Dolg, H. Stoll, J. Chem. Phys. 130, 164108 (2009)
Ca, Sr, Ba, Ra: I.S. Lim, H. Stoll, P. Schwerdtfeger, J. Chem. Phys. 124, 034107 (2006)
U: M. Dolg, X. Cao, J. Phys. Chem. A 113, 12573 (2009)

ECP parameters for I  [SK MCDHF RSC] have been obtained from:
cc-pVDZ-PP  EMSL  Basis Set Exchange Library   4/7/16 5:27 AM
Ca, Sr, Ba, Ra: http://www.tc.uni-koeln.de/PP/index.en.html 3/16/17 1:54 PM


----- Orbital basis set information -----
Your calculation utilizes the basis: aug-cc-pVQZ 
    H, B-Ne : Obtained from the ccRepo (grant-hill.group.shef.ac.uk/ccrepo) Feb. 2017
              R. A. Kendall, T. H. Dunning, Jr., R. J. Harrison, J. Chem. Phys. 96, 6796 (1992)
         He : Obtained from the ccRepo (grant-hill.group.shef.ac.uk/ccrepo) Feb. 2017
              D. E. Woon, T. H. Dunning, Jr., J. Chem. Phys. 100, 2975 (1994)
  Li-Be, Na : Obtained from the ccRepo (grant-hill.group.shef.ac.uk/ccrepo) Feb. 2017
              B. P. Prascher, D. E. Woon, K. A. Peterson, T. H. Dunning, Jr., A. K. Wilson, Theor. Chem. Acc. 128, 69 (2011)
         Mg : Obtained from the Peterson Research Group Website (tyr0.chem.wsu.edu/~kipeters) Feb. 2017
              B. P. Prascher, D. E. Woon, K. A. Peterson, T. H. Dunning, Jr., A. K. Wilson, Theor. Chem. Acc. 128, 69 (2011)
      Al-Ar : Obtained from the ccRepo (grant-hill.group.shef.ac.uk/ccrepo) Feb. 2017
              D. E. Woon, T. H. Dunning, Jr., J. Chem. Phys. 98, 1358 (1993)
      Sc-Zn : Obtained from the ccRepo (grant-hill.group.shef.ac.uk/ccrepo) Feb. 2017
              N. B. Balabanov, K. A. Peterson, J. Chem. Phys. 123, 064107 (2005)
              N. B. Balabanov, K. A. Peterson, J. Chem. Phys. 125, 074110 (2006)
      Ga-Kr : Obtained from the ccRepo (grant-hill.group.shef.ac.uk/ccrepo) Feb. 2017
              A. K. Wilson, D. E. Woon, K. A. Peterson, T. H. Dunning, Jr., J. Chem. Phys. 110, 7667 (1999)

The basis set includes element-specific modifications.

Your calculation utilizes the basis: aug-cc-pVQZ-PP 
       Ca, Sr, Ba, Ra : Obtained from the Peterson Research Group Website (tyr0.chem.wsu.edu/~kipeters) Feb. 2017
                        H. Li, H. Feng, W. Sun, Y. Zhang, Q. Fan, K. A. Peterson, Y. Xie, H. F. Schaefer III, Mol. Phys. 111, 2292 (2013)
  Cu-Zn, Ag-Cd, Au-Hg : Obtained from the ccRepo (grant-hill.group.shef.ac.uk/ccrepo) Feb. 2017
                        K. A. Peterson, C. Puzzarini, Theor. Chem. Acc. 114, 283 (2005)
  Ga-Kr, In-Xe, Tl-Rn : Obtained from the ccRepo (grant-hill.group.shef.ac.uk/ccrepo) Feb. 2017
                        K. A. Peterson, J. Chem. Phys. 119, 11099 (2003)
                        K. A. Peterson, D. Figgen, E. Goll, H. Stoll, M. Dolg, J. Chem. Phys. 119, 11113 (2003)
                 Y-Pd : Obtained from the ccRepo (grant-hill.group.shef.ac.uk/ccrepo) Feb. 2017
                        K. A. Peterson, D. Figgen, M. Dolg, H. Stoll, J. Chem. Phys. 126, 124101 (2007)
                Hf-Pt : Obtained from the ccRepo (grant-hill.group.shef.ac.uk/ccrepo) Feb. 2017
                        D. Figgen, K. A. Peterson, M. Dolg, H. Stoll, J. Chem. Phys. 130, 164108 (2009)

----- AuxC basis set information -----
Your calculation utilizes the auxiliary basis: aug-cc-pVQZ/C 
  H-He, B-F, Al-Ar, Ga-Kr : Obtained from the EMSL Basis Set Exchange (bse.pnl.gov) Feb. 2017
                            F. Weigend, A. Kohn, C. Hattig, J. Chem. Phys. 116, 3175 (2002)
                   Be, Mg : Obtained from the TURBOMOLE 7.0 basis set library
                            C. Haettig, Phys. Chem. Chem. Phys. 7, 59 (2005)
                       Ne : Obtained from the EMSL Basis Set Exchange (bse.pnl.gov) Feb. 2017
                            C. Haettig, Phys. Chem. Chem. Phys. 7, 59 (2005)
                            F. Weigend, A. Kohn, C. Hattig, J. Chem. Phys. 116, 3175 (2002)
                    Sc-Zn : Obtained from the EMSL Basis Set Exchange (bse.pnl.gov) Feb. 2017
                            D. H. Bross, J. G. Hill, H. J. Werner, K. A. Peterson, J. Chem. Phys. 139, 094302 (2013)

The basis set includes element-specific modifications.

Your calculation utilizes the auxiliary basis: aug-cc-pVQZ-PP/C 
  Obtained from the EMSL Basis Set Exchange (bse.pnl.gov) Feb. 2017
  Cu-Zn, Ag-Cd, Au-Hg : C. Haettig, unpublished
  Ga-Kr, In-Xe, Tl-Rn : C. Haettig, G. Schmitz, J. Kossmann, Phys. Chem. Chem. Phys. 14, 6549 (2012)
          Y-Tc, Rh-Pd : J. G. Hill, J. A. Platts, J. Chem. Theory Comput. 5, 500 (2009)
                   Ru : J. G. Hill, J. A. Platts, J. Chem. Phys. 129, 134101 (2008)
                Hf-Pt : J. G. Hill, J. Chem. Phys. 135, 044105 (2011)

----- AuxJK basis set information -----
Your calculation utilizes the auxiliary basis: aug-cc-pVQZ/JK 
  H, B-F, Al-Cl, Ga-Br : Obtained from the TURBOMOLE 7.0 basis set library

The basis set includes element-specific modifications.

Your calculation utilizes the auxiliary basis: def2/JK
   H-Ba, Hf-Rn: F. Weigend, J. Comput. Chem. 29, 167 (2008).

================================================================================
                                        WARNINGS
                       Please study these warnings very carefully!
================================================================================


WARNING: No MP2 level density has been requested!
         To caclulate MP2 level properties use
         %mp2 Density relaxed end
         or
         %mp2 Density unrelaxed end

WARNING: Post HF methods need fully converged wavefunctions
  ===> : Setting SCFConvForced true
         You can overwrite this default with %scf ConvForced false 


INFO   : the flag for use of the SHARK integral package has been found!

================================================================================
                                       INPUT FILE
================================================================================
NAME = 1isa.inp
|  1> ! aug-cc-pVQZ/C aug-cc-pVQZ/JK aug-cc-pVQZ RI-MP2 TightSCF
|  2> %pal nprocs 8 end
|  3> %maxcore 16000
|  4> %basis
|  5> 	NewGTO I "aug-cc-pVQZ-PP" end
|  6> 	NewECP I "SK-MCDHF-RSC" end
|  7> 	NewAuxCGTO I "aug-cc-pVQZ-PP/C" end
|  8> 	NewAuxJKGTO I "def2/JK" end
|  9> end
| 10> * xyz 0 1
| 11> I       -1.19541079       1.11594681      -0.51831072
| 12> O        0.62332066       1.45398330       0.13448351
| 13> H        0.81441616       0.80795802       0.82448114
| 14> O       -2.28076602       1.81151186       0.75692608
| 15> *
| 16> 
| 17>                          ****END OF INPUT****
================================================================================

                       ****************************
                       * Single Point Calculation *
                       ****************************

---------------------------------
CARTESIAN COORDINATES (ANGSTROEM)
---------------------------------
  I     -1.195411    1.115947   -0.518311
  O      0.623321    1.453983    0.134484
  H      0.814416    0.807958    0.824481
  O     -2.280766    1.811512    0.756926

----------------------------
CARTESIAN COORDINATES (A.U.)
----------------------------
  NO LB      ZA    FRAG     MASS         X           Y           Z
   0 I    25.0000*   0   126.900   -2.258999    2.108834   -0.979465
   1 O     8.0000    0    15.999    1.177905    2.747630    0.254137
   2 H     1.0000    0     1.008    1.539024    1.526819    1.558044
   3 O     8.0000    0    15.999   -4.310023    3.423261    1.430383
* core charge reduced due to ECP

--------------------------------
INTERNAL COORDINATES (ANGSTROEM)
--------------------------------
 I      0   0   0     0.000000000000     0.00000000     0.00000000
 O      1   0   0     1.961681182688     0.00000000     0.00000000
 H      2   1   0     0.964345831082   107.84142151     0.00000000
 O      1   2   3     1.813294132275   104.76216346    77.08826210

---------------------------
INTERNAL COORDINATES (A.U.)
---------------------------
 I      0   0   0     0.000000000000     0.00000000     0.00000000
 O      1   0   0     3.707040197347     0.00000000     0.00000000
 H      2   1   0     1.822349519133   107.84142151     0.00000000
 O      1   2   3     3.426629310247   104.76216346    77.08826210

---------------------
BASIS SET INFORMATION
---------------------
There are 3 groups of distinct atoms

 Group   1 Type I   : 25s19p13d3f2g contracted to 7s7p5d3f2g pattern {101011111/7711111/91111/111/11}
 Group   2 Type O   : 22s7p4d3f2g contracted to 6s5p4d3f2g pattern {991111/31111/1111/111/11}
 Group   3 Type H   : 7s4p3d2f contracted to 5s4p3d2f pattern {31111/1111/111/11}

Atom   0I    basis set group =>   1
Atom   1O    basis set group =>   2
Atom   2H    basis set group =>   3
Atom   3O    basis set group =>   2
---------------------------------
AUXILIARY/C BASIS SET INFORMATION
---------------------------------
There are 3 groups of distinct atoms

 Group   1 Type I   : 12s12p10d8f6g4h2i contracted to 12s12p10d8f6g4h2i pattern {111111111111/111111111111/1111111111/11111111/111111/1111/11}
 Group   2 Type O   : 9s8p7d6f4g2h contracted to 9s8p7d6f4g2h pattern {111111111/11111111/1111111/111111/1111/11}
 Group   3 Type H   : 6s5p4d3f2g contracted to 6s5p4d3f2g pattern {111111/11111/1111/111/11}

Atom   0I    basis set group =>   1
Atom   1O    basis set group =>   2
Atom   2H    basis set group =>   3
Atom   3O    basis set group =>   2
----------------------------------
AUXILIARY/JK BASIS SET INFORMATION
----------------------------------
There are 3 groups of distinct atoms

 Group   1 Type I   : 13s12p11d8f6g3h contracted to 11s10p10d7f5g3h pattern {31111111111/3111111111/2111111111/2111111/21111/111}
 Group   2 Type O   : 10s7p5d3f2g1h contracted to 10s7p5d3f2g1h pattern {1111111111/1111111/11111/111/11/1}
 Group   3 Type H   : 4s3p3d2f1g contracted to 4s3p3d2f1g pattern {1111/111/111/11/1}

Atom   0I    basis set group =>   1
Atom   1O    basis set group =>   2
Atom   2H    basis set group =>   3
Atom   3O    basis set group =>   2
-------------------------
ECP PARAMETER INFORMATION
-------------------------

 Group 1, Type I  ECP SK MCDHF RSC (replacing 28 core electrons, lmax=4)

Atom   0I    ECP group =>   1


           ************************************************************
           *        Program running with 8 parallel MPI-processes     *
           *              working on a common directory               *
           ************************************************************
------------------------------------------------------------------------------
                           ORCA GTO INTEGRAL CALCULATION
------------------------------------------------------------------------------
------------------------------------------------------------------------------
                   ___                                                        
                  /   \      - P O W E R E D   B Y -                         
                 /     \                                                     
                 |  |  |   _    _      __       _____    __    __             
                 |  |  |  | |  | |    /  \     |  _  \  |  |  /  |          
                  \  \/   | |  | |   /    \    | | | |  |  | /  /          
                 / \  \   | |__| |  /  /\  \   | |_| |  |  |/  /          
                |  |  |   |  __  | /  /__\  \  |    /   |      \           
                |  |  |   | |  | | |   __   |  |    \   |  |\   \          
                \     /   | |  | | |  |  |  |  | |\  \  |  | \   \       
                 \___/    |_|  |_| |__|  |__|  |_| \__\ |__|  \__/        
                                                                              
                      - O R C A' S   B I G   F R I E N D -                    
                                      &                                       
                       - I N T E G R A L  F E E D E R -                       
                                                                              
 v1 FN, 2020, v2 2021                                                         
------------------------------------------------------------------------------


Reading SHARK input file 1isa.SHARKINP.tmp ... ok
----------------------
SHARK INTEGRAL PACKAGE
----------------------

Number of atoms                             ...      4
Number of basis functions                   ...    335
Number of shells                            ...    105
Maximum angular momentum                    ...      4
Integral batch strategy                     ... SHARK/LIBINT Hybrid
RI-J (if used) integral strategy            ... SPLIT-RIJ (Revised 2003 algorithm where possible)
Printlevel                                  ...      1
Contraction scheme used                     ... PARTIAL GENERAL contraction
Coulomb Range Separation                    ... NOT USED
Exchange Range Separation                   ... NOT USED
Finite Nucleus Model                        ... NOT USED
Auxiliary Coulomb fitting basis             ... NOT available
Auxiliary J/K fitting basis                 ... AVAILABLE
   # of basis functions in Aux-JK           ...    481
   # of shells in Aux-JK                    ...    115
   Maximum angular momentum in Aux-JK       ...      5
Auxiliary Correlation fitting basis         ... AVAILABLE
   # of basis functions in Aux-C            ...    694
   # of shells in Aux-C                     ...    146
   Maximum angular momentum in Aux-C        ...      6
Auxiliary 'external' fitting basis          ... NOT available
Integral threshold                          ...     2.500000e-11
Primitive cut-off                           ...     2.500000e-12
Primitive pair pre-selection threshold      ...     2.500000e-12

Calculating pre-screening integrals         ... done (  0.1 sec) Dimension = 105
Calculating pre-screening integrals (ORCA)  ... done (  0.2 sec) Dimension = 78
Organizing shell pair data                  ... done (  0.2 sec)
Shell pair information
Total number of shell pairs                 ...      5565
Shell pairs after pre-screening             ...      4888
Total number of primitive shell pairs       ...      7185
Primitive shell pairs kept                  ...      6085
          la=0 lb=0:    796 shell pairs
          la=1 lb=0:   1003 shell pairs
          la=1 lb=1:    331 shell pairs
          la=2 lb=0:    663 shell pairs
          la=2 lb=1:    393 shell pairs
          la=2 lb=2:    134 shell pairs
          la=3 lb=0:    465 shell pairs
          la=3 lb=1:    279 shell pairs
          la=3 lb=2:    172 shell pairs
          la=3 lb=3:     65 shell pairs
          la=4 lb=0:    254 shell pairs
          la=4 lb=1:    153 shell pairs
          la=4 lb=2:     93 shell pairs
          la=4 lb=3:     66 shell pairs
          la=4 lb=4:     21 shell pairs

Calculating one electron integrals          ... done (  0.0 sec)
Calculating ECP integrals                   ... done (  0.3 sec)
Calculating RI/JK V-Matrix + Cholesky decomp... done (  0.0 sec)
Calculating RI/C V-Matrix + Cholesky decomp.... done (  0.1 sec)
Calculating Nuclear repulsion               ... done (  0.0 sec) ENN=    134.759074667905 Eh

SHARK setup successfully completed in   1.3 seconds

Maximum memory used throughout the entire GTOINT-calculation: 45.2 MB


           ************************************************************
           *        Program running with 8 parallel MPI-processes     *
           *              working on a common directory               *
           ************************************************************
-------------------------------------------------------------------------------
                                 ORCA SCF
-------------------------------------------------------------------------------

------------
SCF SETTINGS
------------
Hamiltonian:
 Ab initio Hamiltonian  Method          .... Hartree-Fock(GTOs)


General Settings:
 Integral files         IntName         .... 1isa
 Hartree-Fock type      HFTyp           .... RHF
 Total Charge           Charge          ....    0
 Multiplicity           Mult            ....    1
 Number of Electrons    NEL             ....   42
 Basis Dimension        Dim             ....  298
 Nuclear Repulsion      ENuc            ....    134.7590746679 Eh

Convergence Acceleration:
 DIIS                   CNVDIIS         .... on
   Start iteration      DIISMaxIt       ....    12
   Startup error        DIISStart       ....  0.200000
   # of expansion vecs  DIISMaxEq       ....     5
   Bias factor          DIISBfac        ....   1.050
   Max. coefficient     DIISMaxC        ....  10.000
 Trust-Rad. Augm. Hess. CNVTRAH         .... auto
   Auto Start mean grad. ratio tolernc. ....  1.125000
   Auto Start start iteration           ....    20
   Auto Start num. interpolation iter.  ....    10
   Max. Number of Micro iterations      ....    16
   Max. Number of Macro iterations      .... Maxiter - #DIIS iter
   Number of Davidson start vectors     ....     2
   Converg. threshold I  (grad. norm)   ....   1.000e-05
   Converg. threshold II (energy diff.) ....   1.000e-08
   Grad. Scal. Fac. for Micro threshold ....   0.100
   Minimum threshold for Micro iter.    ....   0.010
   NR start threshold (gradient norm)   ....   0.001
   Initial trust radius                 ....   0.400
   Minimum AH scaling param. (alpha)    ....   1.000
   Maximum AH scaling param. (alpha)    .... 1000.000
   Orbital update algorithm             .... Taylor
   White noise on init. David. guess    .... on
   Maximum white noise                  ....   0.010
   Quad. conv. algorithm                .... NR
 SOSCF                  CNVSOSCF        .... on
   Start iteration      SOSCFMaxIt      ....   150
   Startup grad/error   SOSCFStart      ....  0.003300
 Level Shifting         CNVShift        .... on
   Level shift para.    LevelShift      ....    0.2500
   Turn off err/grad.   ShiftErr        ....    0.0010
 Zerner damping         CNVZerner       .... off
 Static damping         CNVDamp         .... on
   Fraction old density DampFac         ....    0.7000
   Max. Damping (<1)    DampMax         ....    0.9800
   Min. Damping (>=0)   DampMin         ....    0.0000
   Turn off err/grad.   DampErr         ....    0.1000
 Fernandez-Rico         CNVRico         .... off

SCF Procedure:
 Maximum # iterations   MaxIter         ....   125
 SCF integral mode      SCFMode         .... Direct
   Integral package                     .... SHARK and LIBINT hybrid scheme
 Reset frequency        DirectResetFreq ....    20
 Integral Threshold     Thresh          ....  2.500e-11 Eh
 Primitive CutOff       TCut            ....  2.500e-12 Eh

Convergence Tolerance:
 Convergence Check Mode ConvCheckMode   .... Total+1el-Energy
 Convergence forced     ConvForced      .... 1
 Energy Change          TolE            ....  1.000e-08 Eh
 1-El. energy change                    ....  1.000e-05 Eh
 Orbital Gradient       TolG            ....  1.000e-05
 Orbital Rotation angle TolX            ....  1.000e-05
 DIIS Error             TolErr          ....  5.000e-07


Diagonalization of the overlap matrix:
Smallest eigenvalue                        ... 6.745e-05
Time for diagonalization                   ...    0.011 sec
Threshold for overlap eigenvalues          ... 1.000e-08
Number of eigenvalues below threshold      ... 0
Time for construction of square roots      ...    0.006 sec
Total time needed                          ...    0.024 sec

Time for model grid setup =    0.039 sec

------------------------------
INITIAL GUESS: MODEL POTENTIAL
------------------------------
Loading Hartree-Fock densities                     ... done
  calling /comm/groupstacks/chemistry/apps/orca/5.0.4/orca 1isa_atom53.inp > 1isa_atom53.out in order to generate an atomic fitting density for atom 0 (I  with ECP) on-the-fly... 
    atom 0 (I ), assumed electronic state with S=2: 1s2 2s2 2p6 3s2 3p6 4s2 3d10 4p6 5s2 4d10 5p5           ... done
Calculating cut-offs                               ... done
Initializing the effective Hamiltonian             ... done
Setting up the integral package (SHARK)            ... done
Starting the Coulomb interaction                   ... done (   0.0 sec)
Reading the grid                                   ... done
Mapping shells                                     ... done
Starting the XC term evaluation                    ... done (   0.0 sec)
Transforming the Hamiltonian                       ... done (   0.0 sec)
Diagonalizing the Hamiltonian                      ... done (   0.0 sec)
Back transforming the eigenvectors                 ... done (   0.0 sec)
Now organizing SCF variables                       ... done
                      ------------------
                      INITIAL GUESS DONE (   1.4 sec)
                      ------------------
--------------
SCF ITERATIONS
--------------
ITER       Energy         Delta-E        Max-DP      RMS-DP      [F,P]     Damp
               ***  Starting incremental Fock matrix formation  ***
  0   -444.5731055020   0.000000000000 0.20530200  0.00243654  0.4237172 0.7000
  1   -444.6961036502  -0.122998148181 0.14885295  0.00173680  0.2285178 0.7000
                               ***Turning on DIIS***
  2   -444.7572462693  -0.061142619045 0.11048763  0.00118955  0.1191549 0.7000
  3   -445.0575354069  -0.300289137659 0.27470840  0.00271948  0.0701062 0.0000
  4   -444.8517811350   0.205754271901 0.01800657  0.00016332  0.0120485 0.0000
  5   -444.8850095177  -0.033228382671 0.01511580  0.00011998  0.0057956 0.0000
  6   -444.8654177956   0.019591722094 0.00384034  0.00006209  0.0043366 0.0000
                      *** Initiating the SOSCF procedure ***
                           *** Shutting down DIIS ***
                      *** Re-Reading the Fockian *** 
                      *** Removing any level shift *** 
ITER      Energy       Delta-E        Grad      Rot      Max-DP    RMS-DP
  7   -444.87688868  -0.0114708800  0.003143  0.003143  0.002629  0.000044
               *** Restarting incremental Fock matrix formation ***
  8   -444.88451924  -0.0076305666  0.001203  0.002585  0.000789  0.000021
  9   -444.88455090  -0.0000316532  0.000662  0.004151  0.001527  0.000038
 10   -444.88457348  -0.0000225846  0.000145  0.000189  0.000423  0.000005
 11   -444.88457380  -0.0000003227  0.000137  0.000217  0.000072  0.000002
 12   -444.88457413  -0.0000003315  0.000013  0.000024  0.000018  0.000001
 13   -444.88457414  -0.0000000089  0.000004  0.000016  0.000009  0.000000
                 **** Energy Check signals convergence ****
              ***Rediagonalizing the Fockian in SOSCF/NRSCF***

               *****************************************************
               *                     SUCCESS                       *
               *           SCF CONVERGED AFTER  14 CYCLES          *
               *****************************************************


----------------
TOTAL SCF ENERGY
----------------

Total Energy       :         -444.88457414 Eh          -12105.92472 eV

Components:
Nuclear Repulsion  :          134.75907467 Eh            3666.98085 eV
Electronic Energy  :         -579.64364881 Eh          -15772.90556 eV
One Electron Energy:         -988.81349166 Eh          -26906.98303 eV
Two Electron Energy:          409.16984284 Eh           11134.07747 eV

Virial components:
Potential Energy   :         -705.99358201 Eh          -19211.06204 eV
Kinetic Energy     :          261.10900787 Eh            7105.13732 eV
Virial Ratio       :            2.70382699


---------------
SCF CONVERGENCE
---------------

  Last Energy change         ...   -1.4473e-09  Tolerance :   1.0000e-08
  Last MAX-Density change    ...    4.6559e-06  Tolerance :   1.0000e-07
  Last RMS-Density change    ...    1.0424e-07  Tolerance :   5.0000e-09
  Last Orbital Gradient      ...    2.5070e-06  Tolerance :   1.0000e-05
  Last Orbital Rotation      ...    8.9518e-06  Tolerance :   1.0000e-05

             **** THE GBW FILE WAS UPDATED (1isa.gbw) ****
             **** DENSITY 1isa.scfp WAS UPDATED ****
             **** ENERGY FILE WAS UPDATED (1isa.en.tmp) ****
             **** THE GBW FILE WAS UPDATED (1isa.gbw) ****
             **** DENSITY 1isa.scfp WAS UPDATED ****
----------------
ORBITAL ENERGIES
----------------

  NO   OCC          E(Eh)            E(eV) 
   0   2.0000     -20.621219      -561.1319 
   1   2.0000     -20.543043      -559.0046 
   2   2.0000      -7.836544      -213.2432 
   3   2.0000      -5.669678      -154.2798 
   4   2.0000      -5.661358      -154.0534 
   5   2.0000      -5.654634      -153.8704 
   6   2.0000      -2.403341       -65.3982 
   7   2.0000      -2.399201       -65.2856 
   8   2.0000      -2.390021       -65.0358 
   9   2.0000      -2.381454       -64.8026 
  10   2.0000      -2.381365       -64.8002 
  11   2.0000      -1.380578       -37.5674 
  12   2.0000      -1.267916       -34.5017 
  13   2.0000      -0.907859       -24.7041 
  14   2.0000      -0.705794       -19.2056 
  15   2.0000      -0.595952       -16.2167 
  16   2.0000      -0.585909       -15.9434 
  17   2.0000      -0.530205       -14.4276 
  18   2.0000      -0.492553       -13.4030 
  19   2.0000      -0.453524       -12.3410 
  20   2.0000      -0.374762       -10.1978 
  21   0.0000       0.013295         0.3618 
  22   0.0000       0.027033         0.7356 
  23   0.0000       0.041919         1.1407 
  24   0.0000       0.057441         1.5631 
  25   0.0000       0.066869         1.8196 
  26   0.0000       0.088508         2.4084 
  27   0.0000       0.110936         3.0187 
  28   0.0000       0.121859         3.3160 
  29   0.0000       0.129739         3.5304 
  30   0.0000       0.144222         3.9245 
  31   0.0000       0.149608         4.0710 
  32   0.0000       0.165199         4.4953 
  33   0.0000       0.197790         5.3821 
  34   0.0000       0.201360         5.4793 
  35   0.0000       0.203381         5.5343 
  36   0.0000       0.210553         5.7294 
  37   0.0000       0.214156         5.8275 
  38   0.0000       0.231892         6.3101 
  39   0.0000       0.245392         6.6774 
  40   0.0000       0.257689         7.0121 
  41   0.0000       0.269660         7.3378 
  42   0.0000       0.275027         7.4839 
  43   0.0000       0.319725         8.7002 
  44   0.0000       0.329848         8.9756 
  45   0.0000       0.336694         9.1619 
  46   0.0000       0.348704         9.4887 
  47   0.0000       0.370637        10.0855 
  48   0.0000       0.417733        11.3671 
  49   0.0000       0.422948        11.5090 
  50   0.0000       0.448245        12.1974 
  51   0.0000       0.470107        12.7923 
  52   0.0000       0.478191        13.0122 
  53   0.0000       0.482298        13.1240 
  54   0.0000       0.488961        13.3053 
  55   0.0000       0.504816        13.7367 
  56   0.0000       0.528515        14.3816 
  57   0.0000       0.536305        14.5936 
  58   0.0000       0.544316        14.8116 
  59   0.0000       0.577507        15.7148 
  60   0.0000       0.588059        16.0019 
  61   0.0000       0.604293        16.4437 
  62   0.0000       0.609735        16.5917 
  63   0.0000       0.622364        16.9354 
  64   0.0000       0.625125        17.0105 
  65   0.0000       0.649396        17.6710 
  66   0.0000       0.657423        17.8894 
  67   0.0000       0.677590        18.4382 
  68   0.0000       0.693481        18.8706 
  69   0.0000       0.710642        19.3376 
  70   0.0000       0.729290        19.8450 
  71   0.0000       0.743725        20.2378 
  72   0.0000       0.762414        20.7463 
  73   0.0000       0.770050        20.9541 
  74   0.0000       0.797907        21.7121 
  75   0.0000       0.824511        22.4361 
  76   0.0000       0.841716        22.9043 
  77   0.0000       0.895063        24.3559 
  78   0.0000       0.921647        25.0793 
  79   0.0000       0.957084        26.0436 
  80   0.0000       0.978486        26.6259 
  81   0.0000       1.007682        27.4204 
  82   0.0000       1.027984        27.9729 
  83   0.0000       1.034686        28.1552 
  84   0.0000       1.044611        28.4253 
  85   0.0000       1.054698        28.6998 
  86   0.0000       1.069342        29.0983 
  87   0.0000       1.079787        29.3825 
  88   0.0000       1.091157        29.6919 
  89   0.0000       1.127605        30.6837 
  90   0.0000       1.143401        31.1135 
  91   0.0000       1.160814        31.5874 
  92   0.0000       1.175511        31.9873 
  93   0.0000       1.189589        32.3704 
  94   0.0000       1.193245        32.4698 
  95   0.0000       1.202125        32.7115 
  96   0.0000       1.217930        33.1416 
  97   0.0000       1.233068        33.5535 
  98   0.0000       1.245389        33.8888 
  99   0.0000       1.265589        34.4384 
 100   0.0000       1.290021        35.1033 
 101   0.0000       1.312912        35.7261 
 102   0.0000       1.355779        36.8926 
 103   0.0000       1.371959        37.3329 
 104   0.0000       1.373839        37.3841 
 105   0.0000       1.421969        38.6937 
 106   0.0000       1.445891        39.3447 
 107   0.0000       1.486212        40.4419 
 108   0.0000       1.511978        41.1430 
 109   0.0000       1.519991        41.3611 
 110   0.0000       1.533672        41.7333 
 111   0.0000       1.553584        42.2752 
 112   0.0000       1.595107        43.4051 
 113   0.0000       1.600962        43.5644 
 114   0.0000       1.618790        44.0495 
 115   0.0000       1.639310        44.6079 
 116   0.0000       1.674300        45.5600 
 117   0.0000       1.683565        45.8121 
 118   0.0000       1.697149        46.1818 
 119   0.0000       1.730767        47.0966 
 120   0.0000       1.748439        47.5774 
 121   0.0000       1.755468        47.7687 
 122   0.0000       1.768825        48.1322 
 123   0.0000       1.778151        48.3860 
 124   0.0000       1.817606        49.4596 
 125   0.0000       1.834114        49.9088 
 126   0.0000       1.851298        50.3764 
 127   0.0000       1.867992        50.8307 
 128   0.0000       1.901721        51.7485 
 129   0.0000       1.939461        52.7754 
 130   0.0000       1.955489        53.2115 
 131   0.0000       1.965400        53.4813 
 132   0.0000       2.001627        54.4670 
 133   0.0000       2.040863        55.5347 
 134   0.0000       2.043366        55.6028 
 135   0.0000       2.073421        56.4207 
 136   0.0000       2.095366        57.0178 
 137   0.0000       2.118593        57.6498 
 138   0.0000       2.132240        58.0212 
 139   0.0000       2.133872        58.0656 
 140   0.0000       2.145412        58.3796 
 141   0.0000       2.173627        59.1474 
 142   0.0000       2.223253        60.4978 
 143   0.0000       2.262105        61.5550 
 144   0.0000       2.278336        61.9967 
 145   0.0000       2.335384        63.5490 
 146   0.0000       2.344797        63.8052 
 147   0.0000       2.373162        64.5770 
 148   0.0000       2.390327        65.0441 
 149   0.0000       2.466512        67.1172 
 150   0.0000       2.548871        69.3583 
 151   0.0000       2.564969        69.7963 
 152   0.0000       2.572832        70.0103 
 153   0.0000       2.592587        70.5479 
 154   0.0000       2.600568        70.7651 
 155   0.0000       2.636370        71.7393 
 156   0.0000       2.688108        73.1471 
 157   0.0000       2.720774        74.0360 
 158   0.0000       2.734354        74.4056 
 159   0.0000       2.770002        75.3756 
 160   0.0000       2.830272        77.0156 
 161   0.0000       2.865743        77.9808 
 162   0.0000       3.023741        82.2802 
 163   0.0000       3.083426        83.9043 
 164   0.0000       3.096197        84.2518 
 165   0.0000       3.138458        85.4018 
 166   0.0000       3.167599        86.1948 
 167   0.0000       3.206055        87.2412 
 168   0.0000       3.245500        88.3145 
 169   0.0000       3.280355        89.2630 
 170   0.0000       3.359786        91.4244 
 171   0.0000       3.384881        92.1073 
 172   0.0000       3.439584        93.5958 
 173   0.0000       3.580632        97.4340 
 174   0.0000       3.618232        98.4571 
 175   0.0000       3.635012        98.9137 
 176   0.0000       3.678490       100.0968 
 177   0.0000       3.713469       101.0486 
 178   0.0000       3.735445       101.6466 
 179   0.0000       3.758787       102.2818 
 180   0.0000       3.797933       103.3470 
 181   0.0000       3.818738       103.9132 
 182   0.0000       3.843467       104.5860 
 183   0.0000       3.961388       107.7948 
 184   0.0000       3.965723       107.9128 
 185   0.0000       3.997659       108.7818 
 186   0.0000       4.046706       110.1165 
 187   0.0000       4.066380       110.6518 
 188   0.0000       4.094100       111.4061 
 189   0.0000       4.128953       112.3545 
 190   0.0000       4.156287       113.0983 
 191   0.0000       4.202670       114.3605 
 192   0.0000       4.221618       114.8761 
 193   0.0000       4.246847       115.5626 
 194   0.0000       4.260827       115.9430 
 195   0.0000       4.271868       116.2434 
 196   0.0000       4.297197       116.9327 
 197   0.0000       4.341726       118.1444 
 198   0.0000       4.359054       118.6159 
 199   0.0000       4.377525       119.1185 
 200   0.0000       4.393796       119.5613 
 201   0.0000       4.428125       120.4954 
 202   0.0000       4.448606       121.0527 
 203   0.0000       4.486627       122.0873 
 204   0.0000       4.528538       123.2278 
 205   0.0000       4.538725       123.5050 
 206   0.0000       4.573277       124.4452 
 207   0.0000       4.606359       125.3454 
 208   0.0000       4.623877       125.8221 
 209   0.0000       4.633262       126.0775 
 210   0.0000       4.713404       128.2582 
 211   0.0000       4.757107       129.4475 
 212   0.0000       4.771379       129.8358 
 213   0.0000       4.815097       131.0255 
 214   0.0000       4.828248       131.3833 
 215   0.0000       4.872122       132.5772 
 216   0.0000       4.901987       133.3898 
 217   0.0000       5.062199       137.7494 
 218   0.0000       5.191816       141.2765 
 219   0.0000       5.239006       142.5606 
 220   0.0000       5.302035       144.2757 
 221   0.0000       5.323095       144.8488 
 222   0.0000       5.417159       147.4084 
 223   0.0000       5.618083       152.8758 
 224   0.0000       5.693790       154.9359 
 225   0.0000       5.806455       158.0017 
 226   0.0000       5.849670       159.1776 
 227   0.0000       6.050055       164.6304 
 228   0.0000       6.826933       185.7703 
 229   0.0000       6.836715       186.0365 
 230   0.0000       7.782289       211.7669 
 231   0.0000       7.811210       212.5538 
 232   0.0000       7.822450       212.8597 
 233   0.0000       7.913107       215.3266 
 234   0.0000       8.016206       218.1320 
 235   0.0000       8.580997       233.5008 
 236   0.0000       8.684451       236.3159 
 237   0.0000       8.760509       238.3856 
 238   0.0000       8.819159       239.9815 
 239   0.0000       8.994327       244.7481 
 240   0.0000       9.838884       267.7296 
 241   0.0000       9.889833       269.1160 
 242   0.0000      10.017222       272.5825 
 243   0.0000      10.717083       291.6267 
 244   0.0000      10.721456       291.7457 
 245   0.0000      10.726929       291.8946 
 246   0.0000      10.736559       292.1566 
 247   0.0000      10.751723       292.5693 
 248   0.0000      10.763977       292.9027 
 249   0.0000      10.811179       294.1871 
 250   0.0000      10.814435       294.2757 
 251   0.0000      10.869689       295.7793 
 252   0.0000      10.885702       296.2150 
 253   0.0000      10.905418       296.7515 
 254   0.0000      10.930614       297.4371 
 255   0.0000      10.965212       298.3786 
 256   0.0000      11.022977       299.9504 
 257   0.0000      11.038275       300.3667 
 258   0.0000      11.052609       300.7568 
 259   0.0000      11.070219       301.2360 
 260   0.0000      11.289209       307.1950 
 261   0.0000      11.371433       309.4324 
 262   0.0000      11.477155       312.3093 
 263   0.0000      11.591999       315.4343 
 264   0.0000      11.660081       317.2869 
 265   0.0000      11.788202       320.7733 
 266   0.0000      11.878381       323.2272 
 267   0.0000      11.998861       326.5056 
 268   0.0000      12.000711       326.5559 
 269   0.0000      12.042340       327.6887 
 270   0.0000      12.078405       328.6701 
 271   0.0000      12.094118       329.0977 
 272   0.0000      12.101540       329.2997 
 273   0.0000      12.126493       329.9787 
 274   0.0000      12.175150       331.3027 
 275   0.0000      12.203325       332.0693 
 276   0.0000      12.231441       332.8344 
 277   0.0000      12.332337       335.5800 
 278   0.0000      12.430615       338.2542 
 279   0.0000      12.788595       347.9954 
 280   0.0000      12.823111       348.9346 
 281   0.0000      12.864050       350.0486 
 282   0.0000      12.894134       350.8672 
 283   0.0000      13.198809       359.1578 
 284   0.0000      13.251887       360.6022 
 285   0.0000      13.280730       361.3870 
 286   0.0000      13.330726       362.7475 
 287   0.0000      13.441813       365.7703 
 288   0.0000      14.531768       395.4295 
 289   0.0000      14.569392       396.4533 
 290   0.0000      14.585404       396.8890 
 291   0.0000      17.029211       463.3884 
 292   0.0000      38.712367      1053.4171 
 293   0.0000      38.851412      1057.2007 
 294   0.0000      38.991996      1061.0262 
 295   0.0000      42.047079      1144.1592 
 296   0.0000      43.905295      1194.7238 
 297   0.0000      61.501095      1673.5299 

                    ********************************
                    * MULLIKEN POPULATION ANALYSIS *
                    ********************************

-----------------------
MULLIKEN ATOMIC CHARGES
-----------------------
   0 I :    1.571496
   1 O :   -0.826447
   2 H :    0.302468
   3 O :   -1.047518
Sum of atomic charges:    0.0000000

--------------------------------
MULLIKEN REDUCED ORBITAL CHARGES
--------------------------------
  0 I s       :     3.738008  s :     3.738008
      pz      :     3.212498  p :     9.485951
      px      :     2.524092
      py      :     3.749360
      dz2     :     2.048542  d :    10.149728
      dxz     :     2.017587
      dyz     :     2.020178
      dx2y2   :     2.055617
      dxy     :     2.007804
      f0      :     0.008287  f :     0.046214
      f+1     :     0.005560
      f-1     :     0.003000
      f+2     :     0.014107
      f-2     :     0.003870
      f+3     :     0.007353
      f-3     :     0.004038
      g0      :     0.000552  g :     0.008603
      g+1     :     0.001061
      g-1     :     0.000560
      g+2     :     0.001522
      g-2     :     0.000837
      g+3     :     0.001539
      g-3     :     0.001244
      g+4     :     0.001189
      g-4     :     0.000097
  1 O s       :     3.986704  s :     3.986704
      pz      :     1.626013  p :     4.798354
      px      :     1.504462
      py      :     1.667878
      dz2     :     0.003078  d :     0.037369
      dxz     :     0.003604
      dyz     :     0.011582
      dx2y2   :     0.012197
      dxy     :     0.006908
      f0      :     0.000318  f :     0.003575
      f+1     :     0.000497
      f-1     :     0.000697
      f+2     :     0.000601
      f-2     :     0.000552
      f+3     :     0.000553
      f-3     :     0.000358
      g0      :     0.000020  g :     0.000446
      g+1     :     0.000025
      g-1     :     0.000007
      g+2     :     0.000135
      g-2     :     0.000058
      g+3     :     0.000092
      g-3     :     0.000052
      g+4     :     0.000017
      g-4     :     0.000038
  2 H s       :     0.576763  s :     0.576763
      pz      :     0.032679  p :     0.098463
      px      :     0.038068
      py      :     0.027716
      dz2     :     0.009743  d :     0.021207
      dxz     :     0.004289
      dyz     :    -0.000395
      dx2y2   :     0.003553
      dxy     :     0.004017
      f0      :     0.000320  f :     0.001099
      f+1     :    -0.000112
      f-1     :     0.000434
      f+2     :     0.000346
      f-2     :     0.000188
      f+3     :    -0.000014
      f-3     :    -0.000063
  3 O s       :     4.068582  s :     4.068582
      pz      :     1.538718  p :     4.921773
      px      :     1.554570
      py      :     1.828485
      dz2     :     0.012985  d :     0.050616
      dxz     :     0.012951
      dyz     :     0.010013
      dx2y2   :     0.007287
      dxy     :     0.007380
      f0      :     0.000898  f :     0.006062
      f+1     :     0.001063
      f-1     :     0.000845
      f+2     :     0.001318
      f-2     :     0.001037
      f+3     :     0.000420
      f-3     :     0.000481
      g0      :     0.000025  g :     0.000484
      g+1     :     0.000105
      g-1     :     0.000038
      g+2     :     0.000063
      g-2     :     0.000067
      g+3     :     0.000091
      g-3     :     0.000053
      g+4     :     0.000020
      g-4     :     0.000021


                     *******************************
                     * LOEWDIN POPULATION ANALYSIS *
                     *******************************

----------------------
LOEWDIN ATOMIC CHARGES
----------------------
   0 I :    0.965482
   1 O :    0.613801
   2 H :   -1.094952
   3 O :   -0.484330

-------------------------------
LOEWDIN REDUCED ORBITAL CHARGES
-------------------------------
  0 I s       :     3.142854  s :     3.142854
      pz      :     3.102557  p :     9.067863
      px      :     2.598248
      py      :     3.367058
      dz2     :     2.191003  d :    10.818120
      dxz     :     2.180988
      dyz     :     2.110406
      dx2y2   :     2.211584
      dxy     :     2.124139
      f0      :     0.081762  f :     0.674659
      f+1     :     0.140596
      f-1     :     0.040336
      f+2     :     0.138942
      f-2     :     0.104053
      f+3     :     0.076288
      f-3     :     0.092681
      g0      :     0.027514  g :     0.331023
      g+1     :     0.048892
      g-1     :     0.019014
      g+2     :     0.051282
      g-2     :     0.035199
      g+3     :     0.046942
      g-3     :     0.045736
      g+4     :     0.026949
      g-4     :     0.029497
  1 O s       :     3.059151  s :     3.059151
      pz      :     1.314365  p :     3.887625
      px      :     1.227704
      py      :     1.345556
      dz2     :     0.036229  d :     0.321040
      dxz     :     0.090568
      dyz     :     0.037610
      dx2y2   :     0.070775
      dxy     :     0.085858
      f0      :     0.008570  f :     0.106939
      f+1     :     0.018484
      f-1     :     0.005174
      f+2     :     0.022219
      f-2     :     0.011391
      f+3     :     0.017068
      f-3     :     0.024034
      g0      :     0.001020  g :     0.011444
      g+1     :     0.001383
      g-1     :     0.000303
      g+2     :     0.001491
      g-2     :     0.000398
      g+3     :     0.001811
      g-3     :     0.001369
      g+4     :     0.001745
      g-4     :     0.001926
  2 H s       :     0.651715  s :     0.651715
      pz      :     0.249018  p :     0.681887
      px      :     0.193003
      py      :     0.239867
      dz2     :     0.135899  d :     0.520293
      dxz     :     0.102229
      dyz     :     0.119317
      dx2y2   :     0.093125
      dxy     :     0.069723
      f0      :     0.042430  f :     0.241057
      f+1     :     0.017875
      f-1     :     0.053437
      f+2     :     0.052210
      f-2     :     0.040758
      f+3     :     0.014180
      f-3     :     0.020167
  3 O s       :     3.479312  s :     3.479312
      pz      :     1.507535  p :     4.557786
      px      :     1.419286
      py      :     1.630965
      dz2     :     0.079921  d :     0.312394
      dxz     :     0.075237
      dyz     :     0.068592
      dx2y2   :     0.039098
      dxy     :     0.049547
      f0      :     0.016901  f :     0.114253
      f+1     :     0.026964
      f-1     :     0.010278
      f+2     :     0.020536
      f-2     :     0.022942
      f+3     :     0.010888
      f-3     :     0.005744
      g0      :     0.001876  g :     0.020584
      g+1     :     0.003218
      g-1     :     0.001227
      g+2     :     0.002629
      g-2     :     0.004387
      g+3     :     0.002793
      g-3     :     0.003149
      g+4     :     0.000709
      g-4     :     0.000597


                      *****************************
                      * MAYER POPULATION ANALYSIS *
                      *****************************

  NA   - Mulliken gross atomic population
  ZA   - Total nuclear charge
  QA   - Mulliken gross atomic charge
  VA   - Mayer's total valence
  BVA  - Mayer's bonded valence
  FA   - Mayer's free valence

  ATOM       NA         ZA         QA         VA         BVA        FA
  0 I     23.4285    25.0000     1.5715     1.7754     1.7754    -0.0000
  1 O      8.8264     8.0000    -0.8264     1.5689     1.5689     0.0000
  2 H      0.6975     1.0000     0.3025     0.9886     0.9886    -0.0000
  3 O      9.0475     8.0000    -1.0475     1.1960     1.1960     0.0000

  Mayer bond orders larger than 0.100000
B(  0-I ,  1-O ) :   0.5732 B(  0-I ,  3-O ) :   1.1811 B(  1-O ,  2-H ) :   0.9741 


-------
TIMINGS
-------

Total SCF time: 0 days 0 hours 1 min 44 sec 

Total time                  ....     104.332 sec
Sum of individual times     ....     103.904 sec  ( 99.6%)

Fock matrix formation       ....     102.086 sec  ( 97.8%)
Diagonalization             ....       0.130 sec  (  0.1%)
Density matrix formation    ....       0.007 sec  (  0.0%)
Population analysis         ....       0.036 sec  (  0.0%)
Initial guess               ....       1.379 sec  (  1.3%)
Orbital Transformation      ....       0.000 sec  (  0.0%)
Orbital Orthonormalization  ....       0.000 sec  (  0.0%)
DIIS solution               ....       0.071 sec  (  0.1%)
SOSCF solution              ....       0.156 sec  (  0.1%)

Maximum memory used throughout the entire SCF-calculation: 244.7 MB


           ************************************************************
           *        Program running with 8 parallel MPI-processes     *
           *              working on a common directory               *
           ************************************************************

------------------------------------------------------------------------------
                                ORCA  MP2 
------------------------------------------------------------------------------

Freezing NCore=12 chemical core electrons

-------------
RI-MP2 ENERGY
-------------
Dimension of the basis                    ...  298
Memory devoted to MP2                     ... 16000 MB   
Data format for buffers                   ... DOUBLE
Compression type for matrix containers    ... UNCOMPRESSED
Overall scaling of the MP2 energy         ...   1.000e+00
Calculating two index integrals           ... done (    0.008 sec)
Cholesky decomposition of V**-1           ... done (    0.042 sec)

-----------------
RI-TRANSFORMATION (AUX index driven)
-----------------

Dimension of the orbital-basis         ... 298
Dimension of the aux-basis             ... 694
Transformation of internal/external MOs...    6-  20 to   21- 297
Number Format for Storage              ... Double (8 Byte)
Integral mode                          ... Direct

First Phase: integral generation and transformation of MO indices
  Aux angular momentum 0               ... done (    0.030 sec)
  Aux angular momentum 1               ... done (    0.021 sec)
  Aux angular momentum 2               ... done (    0.032 sec)
  Aux angular momentum 3               ... done (    0.035 sec)
  Aux angular momentum 4               ... done (    0.035 sec)
  Aux angular momentum 5               ... done (    0.026 sec)
  Aux angular momentum 6               ... done (    0.038 sec)
Closing buffer VIA ( 0.02 GB; CompressionRatio= 1.00)
  Phase 1 completed in     0.311 sec
Second Phase: sorting and transformation of aux index

IA-Transformation
Memory available                       ... 15954 MB 
Max. # MO pairs treated in a batch     ... 2    
# of internal orbitals                 ... 15
# batches for internal orbitals        ... 1
Closing buffer IAV ( 0.02 GB; CompressionRatio= 1.00)
(ia|v) transformation done in     0.021 sec

  Phase 2 completed in     0.025 sec
RI-Integral transformation completed in     0.336 sec
Opening buffers                              ... done

Starting loop over batches of integrals:

Operator 0  - window                       ... (  6- 20)x( 21-297)
Operator 0  - Memory available             ... 16000 MB
Operator 0  - Memory needed per MO         ...   1.5 MB
Operator 0  - Number of orbitals per batch ... 2
Operator 0  - Number of batches            ... 1

OPERATOR  0   PASS   0:  MOs     6 ...    7 +    8 ...    9 +   10 ...   11 +   12 ...   13
                            +   14 ...   15 +   16 ...   17 +   18 ...   19 +   20 ...   20
  Reading integrals       ... ok
Time spent in pair loops =     0.012 sec
Deleting buffer (Ka|jb)[aa] ...done

-----------------------------------------------
 RI-MP2 CORRELATION ENERGY:     -0.856388314 Eh
-----------------------------------------------


-------
TIMINGS
-------

Total time                :    0.475 sec
Integral trafo            :    0.343 sec ( 72.3%)
I/O of integrals          :    0.001 sec (  0.3%)
K(i,j) Operators          :    0.007 sec (  1.5%)
T(i,j) pair energies      :    0.001 sec (  0.2%)
V-calculation             :    0.008 sec (  1.8%)
V**(-1/2)                 :    0.042 sec (  8.9%)
Gamma(ia|P)               :    0.000 sec (  0.0%)
Gamma-Trafo               :    0.000 sec (  0.0%)
D(virtual)                :    0.000 sec (  0.0%)
D(internal)               :    0.000 sec (  0.0%)
W(virtual)                :    0.000 sec (  0.0%)
W(internal)               :    0.000 sec (  0.0%)
L(virtual)                :    0.000 sec (  0.0%)
L(internal)               :    0.000 sec (  0.0%)
G(D)                      :    0.000 sec (  0.0%)
G(Z)                      :    0.000 sec (  0.0%)
Z-Vector Solution         :    0.000 sec (  0.0%)
3-Index Derivative        :    0.000 sec (  0.0%)
2-Index Derivative        :    0.000 sec (  0.0%)
Separable Gradient        :    0.000 sec (  0.0%)


---------------------------------------
MP2 TOTAL ENERGY:     -445.740962458 Eh
---------------------------------------

Maximum memory used throughout the entire MP2-calculation: 97.6 MB

-------------------------   --------------------
FINAL SINGLE POINT ENERGY      -445.740962458205
-------------------------   --------------------


                            ***************************************
                            *     ORCA property calculations      *
                            ***************************************


  WARNING: The energy has been calculated at the MP2 level but the densities
           used in the property calculations are still SCF densities
           MP2 response densities have not been calculated 
           use %mp2 Density relaxed end
           or  %mp2 Density unrelaxed end

                                    ---------------------
                                    Active property flags
                                    ---------------------
   (+) Dipole Moment


------------------------------------------------------------------------------
                       ORCA ELECTRIC PROPERTIES CALCULATION
------------------------------------------------------------------------------

Dipole Moment Calculation                       ... on
Quadrupole Moment Calculation                   ... off
Polarizability Calculation                      ... off
GBWName                                         ... 1isa.gbw
Electron density                                ... 1isa.scfp
The origin for moment calculation is the CENTER OF MASS  = (-2.096397,  2.300590 -0.598933)

-------------
DIPOLE MOMENT
-------------
                                X             Y             Z
Electronic contribution:     -7.37250      -8.07955     -16.56260
Nuclear contribution   :      8.05576       6.99002      15.70276
                        -----------------------------------------
Total Dipole Moment    :      0.68326      -1.08953      -0.85983
                        -----------------------------------------
Magnitude (a.u.)       :      1.54701
Magnitude (Debye)      :      3.93219


--------------------
Rotational spectrum 
--------------------
 
Rotational constants in cm-1:     0.474343     0.221683     0.153108 
Rotational constants in MHz : 14220.453551  6645.876856  4590.073265 

 Dipole components along the rotational axes: 
x,y,z [a.u.] :     0.846342    -1.167475     0.560317 
x,y,z [Debye]:     2.151230    -2.967486     1.424213 

 

Timings for individual modules:

Sum of individual times         ...      107.544 sec (=   1.792 min)
GTO integral calculation        ...        1.798 sec (=   0.030 min)   1.7 %
SCF iterations                  ...      104.769 sec (=   1.746 min)  97.4 %
MP2 module                      ...        0.977 sec (=   0.016 min)   0.9 %
                             ****ORCA TERMINATED NORMALLY****
TOTAL RUN TIME: 0 days 0 hours 1 minutes 48 seconds 227 msec
