# Supplementary material for: Iodine Clusters in the Atmosphere I: Computational Benchmark and Dimer Formation of Oxyacids and Oxides
Source: ACS Omega. 2024 Jul 9;9(29):31521–32. doi: 10.1021/acsomega.4c01235 (PMC11270685; doi:10.1021/acsomega.4c01235)
Supplement: Supplementary file 2 — ao4c01235_si_002.zip [file ao4c01235_si_002.zip › SI_zip/basis_extrapolation/quadruple/1ica1am-100010000_1_415.inp]

! aug-cc-pVQZ/C aug-cc-pVQZ/JK aug-cc-pVQZ RI-MP2 TightSCF
%pal nprocs 8 end
%maxcore 16000
%basis
	NewGTO I "aug-cc-pVQZ-PP" end
	NewECP I "SK-MCDHF-RSC" end
	NewAuxCGTO I "aug-cc-pVQZ-PP/C" end
	NewAuxJKGTO I "def2/JK" end
end
* xyz 0 1
I        1.05734367       1.16565994      -1.33527676
O        1.72384479      -0.47959412      -1.20981354
O        0.65117391       1.55318525       0.47589906
O       -0.55860134       1.00512695      -2.05332046
N       -0.64531494      -0.75049205       0.87161656
H       -1.50570670      -0.70621980       0.33729102
H        0.00181340      -1.33958901       0.35482256
H        0.11896534       0.74555384       0.79909105
H       -0.84351811      -1.19363103       1.75969050
*
