# Supplementary material for: Iodine Clusters in the Atmosphere I: Computational Benchmark and Dimer Formation of Oxyacids and Oxides
Source: ACS Omega. 2024 Jul 9;9(29):31521–32. doi: 10.1021/acsomega.4c01235 (PMC11270685; doi:10.1021/acsomega.4c01235)
Supplement: Supplementary file 2 — ao4c01235_si_002.zip [file ao4c01235_si_002.zip › SI_zip/basis_extrapolation/quadruple/1ica1fa-10001_1_998.log]

                                 *****************
                                 * O   R   C   A *
                                 *****************

                                            #,                                       
                                            ###                                      
                                            ####                                     
                                            #####                                    
                                            ######                                   
                                           ########,                                 
                                     ,,################,,,,,                         
                               ,,#################################,,                 
                          ,,##########################################,,             
                       ,#########################################, ''#####,          
                    ,#############################################,,   '####,        
                  ,##################################################,,,,####,       
                ,###########''''           ''''###############################       
              ,#####''   ,,,,##########,,,,          '''####'''          '####       
            ,##' ,,,,###########################,,,                        '##       
           ' ,,###''''                  '''############,,,                           
         ,,##''                                '''############,,,,        ,,,,,,###''
      ,#''                                            '''#######################'''  
     '                                                          ''''####''''         
             ,#######,   #######,   ,#######,      ##                                
            ,#'     '#,  ##    ##  ,#'     '#,    #''#        ######   ,####,        
            ##       ##  ##   ,#'  ##            #'  '#       #        #'  '#        
            ##       ##  #######   ##           ,######,      #####,   #    #        
            '#,     ,#'  ##    ##  '#,     ,#' ,#      #,         ##   #,  ,#        
             '#######'   ##     ##  '#######'  #'      '#     #####' # '####'        


                  #######################################################
                  #                        -***-                        #
                  #          Department of theory and spectroscopy      #
                  #    Directorship and core code : Frank Neese         #
                  #        Max Planck Institute fuer Kohlenforschung    #
                  #                Kaiser Wilhelm Platz 1               #
                  #                 D-45470 Muelheim/Ruhr               #
                  #                      Germany                        #
                  #                                                     #
                  #                  All rights reserved                #
                  #                        -***-                        #
                  #######################################################


                         Program Version 5.0.4 -  RELEASE  -


 With contributions from (in alphabetic order):
   Daniel Aravena         : Magnetic Suceptibility
   Michael Atanasov       : Ab Initio Ligand Field Theory (pilot matlab implementation)
   Alexander A. Auer      : GIAO ZORA, VPT2 properties, NMR spectrum
   Ute Becker             : Parallelization
   Giovanni Bistoni       : ED, misc. LED, open-shell LED, HFLD
   Martin Brehm           : Molecular dynamics
   Dmytro Bykov           : SCF Hessian
   Vijay G. Chilkuri      : MRCI spin determinant printing, contributions to CSF-ICE
   Dipayan Datta          : RHF DLPNO-CCSD density
   Achintya Kumar Dutta   : EOM-CC, STEOM-CC
   Dmitry Ganyushin       : Spin-Orbit,Spin-Spin,Magnetic field MRCI
   Miquel Garcia          : C-PCM and meta-GGA Hessian, CC/C-PCM, Gaussian charge scheme
   Yang Guo               : DLPNO-NEVPT2, F12-NEVPT2, CIM, IAO-localization
   Andreas Hansen         : Spin unrestricted coupled pair/coupled cluster methods
   Benjamin Helmich-Paris : MC-RPA, TRAH-SCF, COSX integrals
   Lee Huntington         : MR-EOM, pCC
   Robert Izsak           : Overlap fitted RIJCOSX, COSX-SCS-MP3, EOM
   Marcus Kettner         : VPT2
   Christian Kollmar      : KDIIS, OOCD, Brueckner-CCSD(T), CCSD density, CASPT2, CASPT2-K
   Simone Kossmann        : Meta GGA functionals, TD-DFT gradient, OOMP2, MP2 Hessian
   Martin Krupicka        : Initial AUTO-CI
   Lucas Lang             : DCDCAS
   Marvin Lechner         : AUTO-CI (C++ implementation), FIC-MRCC
   Dagmar Lenk            : GEPOL surface, SMD
   Dimitrios Liakos       : Extrapolation schemes; Compound Job, initial MDCI parallelization
   Dimitrios Manganas     : Further ROCIS development; embedding schemes
   Dimitrios Pantazis     : SARC Basis sets
   Anastasios Papadopoulos: AUTO-CI, single reference methods and gradients
   Taras Petrenko         : DFT Hessian,TD-DFT gradient, ASA, ECA, R-Raman, ABS, FL, XAS/XES, NRVS
   Peter Pinski           : DLPNO-MP2, DLPNO-MP2 Gradient
   Christoph Reimann      : Effective Core Potentials
   Marius Retegan         : Local ZFS, SOC
   Christoph Riplinger    : Optimizer, TS searches, QM/MM, DLPNO-CCSD(T), (RO)-DLPNO pert. Triples
   Tobias Risthaus        : Range-separated hybrids, TD-DFT gradient, RPA, STAB
   Michael Roemelt        : Original ROCIS implementation
   Masaaki Saitow         : Open-shell DLPNO-CCSD energy and density
   Barbara Sandhoefer     : DKH picture change effects
   Avijit Sen             : IP-ROCIS
   Kantharuban Sivalingam : CASSCF convergence, NEVPT2, FIC-MRCI
   Bernardo de Souza      : ESD, SOC TD-DFT
   Georgi Stoychev        : AutoAux, RI-MP2 NMR, DLPNO-MP2 response
   Willem Van den Heuvel  : Paramagnetic NMR
   Boris Wezisla          : Elementary symmetry handling
   Frank Wennmohs         : Technical directorship


 We gratefully acknowledge several colleagues who have allowed us to
 interface, adapt or use parts of their codes:
   Stefan Grimme, W. Hujo, H. Kruse, P. Pracht,  : VdW corrections, initial TS optimization,
                  C. Bannwarth, S. Ehlert          DFT functionals, gCP, sTDA/sTD-DF
   Ed Valeev, F. Pavosevic, A. Kumar             : LibInt (2-el integral package), F12 methods
   Garnet Chan, S. Sharma, J. Yang, R. Olivares  : DMRG
   Ulf Ekstrom                                   : XCFun DFT Library
   Mihaly Kallay                                 : mrcc  (arbitrary order and MRCC methods)
   Jiri Pittner, Ondrej Demel                    : Mk-CCSD
   Frank Weinhold                                : gennbo (NPA and NBO analysis)
   Christopher J. Cramer and Donald G. Truhlar   : smd solvation model
   Lars Goerigk                                  : TD-DFT with DH, B97 family of functionals
   V. Asgeirsson, H. Jonsson                     : NEB implementation
   FAccTs GmbH                                   : IRC, NEB, NEB-TS, DLPNO-Multilevel, CI-OPT
                                                   MM, QMMM, 2- and 3-layer-ONIOM, Crystal-QMMM,
                                                   LR-CPCM, SF, NACMEs, symmetry and pop. for TD-DFT,
                                                   nearIR, NL-DFT gradient (VV10), updates on ESD,
                                                   ML-optimized integration grids
   S Lehtola, MJT Oliveira, MAL Marques          : LibXC Library
   Liviu Ungur et al                             : ANISO software


 Your calculation uses the libint2 library for the computation of 2-el integrals
 For citations please refer to: http://libint.valeyev.net

 Your ORCA version has been built with support for libXC version: 5.1.0
 For citations please refer to: https://tddft.org/programs/libxc/

 This ORCA versions uses:
   CBLAS   interface :  Fast vector & matrix operations
   LAPACKE interface :  Fast linear algebra routines
   SCALAPACK package :  Parallel linear algebra routines
   Shared memory     :  Shared parallel matrices
   BLAS/LAPACK       :  OpenBLAS 0.3.15  USE64BITINT DYNAMIC_ARCH NO_AFFINITY SkylakeX SINGLE_THREADED
        Core in use  :  SkylakeX
   Copyright (c) 2011-2014, The OpenBLAS Project


================================================================================

cite the ECPs for I  [SK MCDHF RSC] as follows:
O: B. Metz and H. Stoll, private communication (KAP)
Tl: B. Metz, M. Schweizer, H. Stoll, M. Dolg, W. Liu, Theor. Chem. Acc. 104, 22 (2000)
Ga-As, In-Sb, Pb-Bi: B. Metz, H. Stoll, M. Dolg, J. Chem. Phys. 113, 2563 (2000)
Se-Kr, Te-Xe, Po-Rn: K.A. Peterson, D. Figgen, E. Goll, H. Stoll, and M. Dolg, J. Chem. Phys., in press (2003)
Cu-Zn, Ag-Cd, Au-Hg: D. Figgen, G. Rauhut, M. Dolg, and H. Stoll, Chem. Phys. 311, 227 (2005)
Y-Pd: K.A. Peterson, D. Figgen, M. Dolg, H. Stoll, J. Chem. Phys. 126, 124101 (2007)
I: K. A. Peterson, B. C. Shepler, D. Figgen, H. Stoll, J. Phys. Chem. A 110, 13877 (2006)
Hf-Pt: D. Figgen, K.A. Peterson, M. Dolg, H. Stoll, J. Chem. Phys. 130, 164108 (2009)
Ca, Sr, Ba, Ra: I.S. Lim, H. Stoll, P. Schwerdtfeger, J. Chem. Phys. 124, 034107 (2006)
U: M. Dolg, X. Cao, J. Phys. Chem. A 113, 12573 (2009)

ECP parameters for I  [SK MCDHF RSC] have been obtained from:
cc-pVDZ-PP  EMSL  Basis Set Exchange Library   4/7/16 5:27 AM
Ca, Sr, Ba, Ra: http://www.tc.uni-koeln.de/PP/index.en.html 3/16/17 1:54 PM


----- Orbital basis set information -----
Your calculation utilizes the basis: aug-cc-pVQZ 
    H, B-Ne : Obtained from the ccRepo (grant-hill.group.shef.ac.uk/ccrepo) Feb. 2017
              R. A. Kendall, T. H. Dunning, Jr., R. J. Harrison, J. Chem. Phys. 96, 6796 (1992)
         He : Obtained from the ccRepo (grant-hill.group.shef.ac.uk/ccrepo) Feb. 2017
              D. E. Woon, T. H. Dunning, Jr., J. Chem. Phys. 100, 2975 (1994)
  Li-Be, Na : Obtained from the ccRepo (grant-hill.group.shef.ac.uk/ccrepo) Feb. 2017
              B. P. Prascher, D. E. Woon, K. A. Peterson, T. H. Dunning, Jr., A. K. Wilson, Theor. Chem. Acc. 128, 69 (2011)
         Mg : Obtained from the Peterson Research Group Website (tyr0.chem.wsu.edu/~kipeters) Feb. 2017
              B. P. Prascher, D. E. Woon, K. A. Peterson, T. H. Dunning, Jr., A. K. Wilson, Theor. Chem. Acc. 128, 69 (2011)
      Al-Ar : Obtained from the ccRepo (grant-hill.group.shef.ac.uk/ccrepo) Feb. 2017
              D. E. Woon, T. H. Dunning, Jr., J. Chem. Phys. 98, 1358 (1993)
      Sc-Zn : Obtained from the ccRepo (grant-hill.group.shef.ac.uk/ccrepo) Feb. 2017
              N. B. Balabanov, K. A. Peterson, J. Chem. Phys. 123, 064107 (2005)
              N. B. Balabanov, K. A. Peterson, J. Chem. Phys. 125, 074110 (2006)
      Ga-Kr : Obtained from the ccRepo (grant-hill.group.shef.ac.uk/ccrepo) Feb. 2017
              A. K. Wilson, D. E. Woon, K. A. Peterson, T. H. Dunning, Jr., J. Chem. Phys. 110, 7667 (1999)

The basis set includes element-specific modifications.

Your calculation utilizes the basis: aug-cc-pVQZ-PP 
       Ca, Sr, Ba, Ra : Obtained from the Peterson Research Group Website (tyr0.chem.wsu.edu/~kipeters) Feb. 2017
                        H. Li, H. Feng, W. Sun, Y. Zhang, Q. Fan, K. A. Peterson, Y. Xie, H. F. Schaefer III, Mol. Phys. 111, 2292 (2013)
  Cu-Zn, Ag-Cd, Au-Hg : Obtained from the ccRepo (grant-hill.group.shef.ac.uk/ccrepo) Feb. 2017
                        K. A. Peterson, C. Puzzarini, Theor. Chem. Acc. 114, 283 (2005)
  Ga-Kr, In-Xe, Tl-Rn : Obtained from the ccRepo (grant-hill.group.shef.ac.uk/ccrepo) Feb. 2017
                        K. A. Peterson, J. Chem. Phys. 119, 11099 (2003)
                        K. A. Peterson, D. Figgen, E. Goll, H. Stoll, M. Dolg, J. Chem. Phys. 119, 11113 (2003)
                 Y-Pd : Obtained from the ccRepo (grant-hill.group.shef.ac.uk/ccrepo) Feb. 2017
                        K. A. Peterson, D. Figgen, M. Dolg, H. Stoll, J. Chem. Phys. 126, 124101 (2007)
                Hf-Pt : Obtained from the ccRepo (grant-hill.group.shef.ac.uk/ccrepo) Feb. 2017
                        D. Figgen, K. A. Peterson, M. Dolg, H. Stoll, J. Chem. Phys. 130, 164108 (2009)

----- AuxC basis set information -----
Your calculation utilizes the auxiliary basis: aug-cc-pVQZ/C 
  H-He, B-F, Al-Ar, Ga-Kr : Obtained from the EMSL Basis Set Exchange (bse.pnl.gov) Feb. 2017
                            F. Weigend, A. Kohn, C. Hattig, J. Chem. Phys. 116, 3175 (2002)
                   Be, Mg : Obtained from the TURBOMOLE 7.0 basis set library
                            C. Haettig, Phys. Chem. Chem. Phys. 7, 59 (2005)
                       Ne : Obtained from the EMSL Basis Set Exchange (bse.pnl.gov) Feb. 2017
                            C. Haettig, Phys. Chem. Chem. Phys. 7, 59 (2005)
                            F. Weigend, A. Kohn, C. Hattig, J. Chem. Phys. 116, 3175 (2002)
                    Sc-Zn : Obtained from the EMSL Basis Set Exchange (bse.pnl.gov) Feb. 2017
                            D. H. Bross, J. G. Hill, H. J. Werner, K. A. Peterson, J. Chem. Phys. 139, 094302 (2013)

The basis set includes element-specific modifications.

Your calculation utilizes the auxiliary basis: aug-cc-pVQZ-PP/C 
  Obtained from the EMSL Basis Set Exchange (bse.pnl.gov) Feb. 2017
  Cu-Zn, Ag-Cd, Au-Hg : C. Haettig, unpublished
  Ga-Kr, In-Xe, Tl-Rn : C. Haettig, G. Schmitz, J. Kossmann, Phys. Chem. Chem. Phys. 14, 6549 (2012)
          Y-Tc, Rh-Pd : J. G. Hill, J. A. Platts, J. Chem. Theory Comput. 5, 500 (2009)
                   Ru : J. G. Hill, J. A. Platts, J. Chem. Phys. 129, 134101 (2008)
                Hf-Pt : J. G. Hill, J. Chem. Phys. 135, 044105 (2011)

----- AuxJK basis set information -----
Your calculation utilizes the auxiliary basis: aug-cc-pVQZ/JK 
  H, B-F, Al-Cl, Ga-Br : Obtained from the TURBOMOLE 7.0 basis set library

The basis set includes element-specific modifications.

Your calculation utilizes the auxiliary basis: def2/JK
   H-Ba, Hf-Rn: F. Weigend, J. Comput. Chem. 29, 167 (2008).

================================================================================
                                        WARNINGS
                       Please study these warnings very carefully!
================================================================================


WARNING: No MP2 level density has been requested!
         To caclulate MP2 level properties use
         %mp2 Density relaxed end
         or
         %mp2 Density unrelaxed end

WARNING: Post HF methods need fully converged wavefunctions
  ===> : Setting SCFConvForced true
         You can overwrite this default with %scf ConvForced false 


INFO   : the flag for use of the SHARK integral package has been found!

================================================================================
                                       INPUT FILE
================================================================================
NAME = 1ica1fa-10001_1_998.inp
|  1> ! aug-cc-pVQZ/C aug-cc-pVQZ/JK aug-cc-pVQZ RI-MP2 TightSCF
|  2> %pal nprocs 8 end
|  3> %maxcore 16000
|  4> %basis
|  5> 	NewGTO I "aug-cc-pVQZ-PP" end
|  6> 	NewECP I "SK-MCDHF-RSC" end
|  7> 	NewAuxCGTO I "aug-cc-pVQZ-PP/C" end
|  8> 	NewAuxJKGTO I "def2/JK" end
|  9> end
| 10> * xyz 0 1
| 11> I        0.36781904      -2.24774981      -0.42589985
| 12> O        0.76644618      -1.40403011       1.10071138
| 13> O        1.43639738      -1.58344019      -1.66645667
| 14> O       -1.31511190      -1.48560888      -0.82856008
| 15> H       -1.23054756      -0.49625074      -0.70401997
| 16> H       -0.24773964       2.83779969       0.34213944
| 17> H        0.70435536       0.27197020       1.12678882
| 18> C       -0.21436621       1.74238075       0.31804402
| 19> O        0.66451942       1.26633397       1.16239202
| 20> O       -0.93177207       1.09859513      -0.42513913
| 21> *
| 22> 
| 23>                          ****END OF INPUT****
================================================================================

                       ****************************
                       * Single Point Calculation *
                       ****************************

---------------------------------
CARTESIAN COORDINATES (ANGSTROEM)
---------------------------------
  I      0.367819   -2.247750   -0.425900
  O      0.766446   -1.404030    1.100711
  O      1.436397   -1.583440   -1.666457
  O     -1.315112   -1.485609   -0.828560
  H     -1.230548   -0.496251   -0.704020
  H     -0.247740    2.837800    0.342139
  H      0.704355    0.271970    1.126789
  C     -0.214366    1.742381    0.318044
  O      0.664519    1.266334    1.162392
  O     -0.931772    1.098595   -0.425139

----------------------------
CARTESIAN COORDINATES (A.U.)
----------------------------
  NO LB      ZA    FRAG     MASS         X           Y           Z
   0 I    25.0000*   0   126.900    0.695077   -4.247632   -0.804834
   1 O     8.0000    0    15.999    1.448373   -2.653232    2.080043
   2 O     8.0000    0    15.999    2.714398   -2.992268   -3.149147
   3 O     8.0000    0    15.999   -2.485201   -2.807394   -1.565752
   4 H     1.0000    0     1.008   -2.325398   -0.937778   -1.330405
   5 H     1.0000    0     1.008   -0.468160    5.362664    0.646550
   6 H     1.0000    0     1.008    1.331039    0.513949    2.129322
   7 C     6.0000    0    12.011   -0.405093    3.292622    0.601016
   8 O     8.0000    0    15.999    1.255760    2.393024    2.196603
   9 O     8.0000    0    15.999   -1.760794    2.076044   -0.803397
* core charge reduced due to ECP

--------------------------------
INTERNAL COORDINATES (ANGSTROEM)
--------------------------------
 I      0   0   0     0.000000000000     0.00000000     0.00000000
 O      1   0   0     1.789220046969     0.00000000     0.00000000
 O      1   2   0     1.766960147709   106.67933634     0.00000000
 O      1   2   3     1.890833310161   100.94833468   251.92998611
 H      4   1   2     1.000745170252   107.26390419    46.31556932
 H      5   4   1     3.629910906418   165.19205658   333.83489876
 H      2   1   3     1.677352778018   118.43717079    55.34103038
 C      6   5   4     1.096192058540    23.66071712     0.00000000
 O      7   2   1     0.995798070421   178.82908013   155.68899816
 O      8   6   5     1.217149245953   121.60315673     2.78972855

---------------------------
INTERNAL COORDINATES (A.U.)
---------------------------
 I      0   0   0     0.000000000000     0.00000000     0.00000000
 O      1   0   0     3.381135882093     0.00000000     0.00000000
 O      1   2   0     3.339070768722   106.67933634     0.00000000
 O      1   2   3     3.573157121100   100.94833468   251.92998611
 H      4   1   2     1.891134301621   107.26390419    46.31556932
 H      5   4   1     6.859537503663   165.19205658   333.83489876
 H      2   1   3     3.169737380426   118.43717079    55.34103038
 C      6   5   4     2.071502780820    23.66071712     0.00000000
 O      7   2   1     1.881785637783   178.82908013   155.68899816
 O      8   6   5     2.300078738961   121.60315673     2.78972855

---------------------
BASIS SET INFORMATION
---------------------
There are 4 groups of distinct atoms

 Group   1 Type I   : 25s19p13d3f2g contracted to 7s7p5d3f2g pattern {101011111/7711111/91111/111/11}
 Group   2 Type O   : 22s7p4d3f2g contracted to 6s5p4d3f2g pattern {991111/31111/1111/111/11}
 Group   3 Type H   : 7s4p3d2f contracted to 5s4p3d2f pattern {31111/1111/111/11}
 Group   4 Type C   : 22s7p4d3f2g contracted to 6s5p4d3f2g pattern {991111/31111/1111/111/11}

Atom   0I    basis set group =>   1
Atom   1O    basis set group =>   2
Atom   2O    basis set group =>   2
Atom   3O    basis set group =>   2
Atom   4H    basis set group =>   3
Atom   5H    basis set group =>   3
Atom   6H    basis set group =>   3
Atom   7C    basis set group =>   4
Atom   8O    basis set group =>   2
Atom   9O    basis set group =>   2
---------------------------------
AUXILIARY/C BASIS SET INFORMATION
---------------------------------
There are 4 groups of distinct atoms

 Group   1 Type I   : 12s12p10d8f6g4h2i contracted to 12s12p10d8f6g4h2i pattern {111111111111/111111111111/1111111111/11111111/111111/1111/11}
 Group   2 Type O   : 9s8p7d6f4g2h contracted to 9s8p7d6f4g2h pattern {111111111/11111111/1111111/111111/1111/11}
 Group   3 Type H   : 6s5p4d3f2g contracted to 6s5p4d3f2g pattern {111111/11111/1111/111/11}
 Group   4 Type C   : 9s8p7d6f4g2h contracted to 9s8p7d6f4g2h pattern {111111111/11111111/1111111/111111/1111/11}

Atom   0I    basis set group =>   1
Atom   1O    basis set group =>   2
Atom   2O    basis set group =>   2
Atom   3O    basis set group =>   2
Atom   4H    basis set group =>   3
Atom   5H    basis set group =>   3
Atom   6H    basis set group =>   3
Atom   7C    basis set group =>   4
Atom   8O    basis set group =>   2
Atom   9O    basis set group =>   2
----------------------------------
AUXILIARY/JK BASIS SET INFORMATION
----------------------------------
There are 4 groups of distinct atoms

 Group   1 Type I   : 13s12p11d8f6g3h contracted to 11s10p10d7f5g3h pattern {31111111111/3111111111/2111111111/2111111/21111/111}
 Group   2 Type O   : 10s7p5d3f2g1h contracted to 10s7p5d3f2g1h pattern {1111111111/1111111/11111/111/11/1}
 Group   3 Type H   : 4s3p3d2f1g contracted to 4s3p3d2f1g pattern {1111/111/111/11/1}
 Group   4 Type C   : 10s7p5d3f2g1h contracted to 10s7p5d3f2g1h pattern {1111111111/1111111/11111/111/11/1}

Atom   0I    basis set group =>   1
Atom   1O    basis set group =>   2
Atom   2O    basis set group =>   2
Atom   3O    basis set group =>   2
Atom   4H    basis set group =>   3
Atom   5H    basis set group =>   3
Atom   6H    basis set group =>   3
Atom   7C    basis set group =>   4
Atom   8O    basis set group =>   2
Atom   9O    basis set group =>   2
-------------------------
ECP PARAMETER INFORMATION
-------------------------

 Group 1, Type I  ECP SK MCDHF RSC (replacing 28 core electrons, lmax=4)

Atom   0I    ECP group =>   1


           ************************************************************
           *        Program running with 8 parallel MPI-processes     *
           *              working on a common directory               *
           ************************************************************
------------------------------------------------------------------------------
                           ORCA GTO INTEGRAL CALCULATION
------------------------------------------------------------------------------
------------------------------------------------------------------------------
                   ___                                                        
                  /   \      - P O W E R E D   B Y -                         
                 /     \                                                     
                 |  |  |   _    _      __       _____    __    __             
                 |  |  |  | |  | |    /  \     |  _  \  |  |  /  |          
                  \  \/   | |  | |   /    \    | | | |  |  | /  /          
                 / \  \   | |__| |  /  /\  \   | |_| |  |  |/  /          
                |  |  |   |  __  | /  /__\  \  |    /   |      \           
                |  |  |   | |  | | |   __   |  |    \   |  |\   \          
                \     /   | |  | | |  |  |  |  | |\  \  |  | \   \       
                 \___/    |_|  |_| |__|  |__|  |_| \__\ |__|  \__/        
                                                                              
                      - O R C A' S   B I G   F R I E N D -                    
                                      &                                       
                       - I N T E G R A L  F E E D E R -                       
                                                                              
 v1 FN, 2020, v2 2021                                                         
------------------------------------------------------------------------------


Reading SHARK input file 1ica1fa-10001_1_998.SHARKINP.tmp ... ok
----------------------
SHARK INTEGRAL PACKAGE
----------------------

Number of atoms                             ...     10
Number of basis functions                   ...    775
Number of shells                            ...    241
Maximum angular momentum                    ...      4
Integral batch strategy                     ... SHARK/LIBINT Hybrid
RI-J (if used) integral strategy            ... SPLIT-RIJ (Revised 2003 algorithm where possible)
Printlevel                                  ...      1
Contraction scheme used                     ... PARTIAL GENERAL contraction
Coulomb Range Separation                    ... NOT USED
Exchange Range Separation                   ... NOT USED
Finite Nucleus Model                        ... NOT USED
Auxiliary Coulomb fitting basis             ... NOT available
Auxiliary J/K fitting basis                 ... AVAILABLE
   # of basis functions in Aux-JK           ...   1007
   # of shells in Aux-JK                    ...    253
   Maximum angular momentum in Aux-JK       ...      5
Auxiliary Correlation fitting basis         ... AVAILABLE
   # of basis functions in Aux-C            ...   1526
   # of shells in Aux-C                     ...    330
   Maximum angular momentum in Aux-C        ...      6
Auxiliary 'external' fitting basis          ... NOT available
Integral threshold                          ...     2.500000e-11
Primitive cut-off                           ...     2.500000e-12
Primitive pair pre-selection threshold      ...     2.500000e-12

Calculating pre-screening integrals         ... done (  0.1 sec) Dimension = 241
Calculating pre-screening integrals (ORCA)  ... done (  0.3 sec) Dimension = 186
Organizing shell pair data                  ... done (  0.9 sec)
Shell pair information
Total number of shell pairs                 ...     29161
Shell pairs after pre-screening             ...     23017
Total number of primitive shell pairs       ...     35841
Primitive shell pairs kept                  ...     26775
          la=0 lb=0:   3564 shell pairs
          la=1 lb=0:   4486 shell pairs
          la=1 lb=1:   1331 shell pairs
          la=2 lb=0:   3296 shell pairs
          la=2 lb=1:   1861 shell pairs
          la=2 lb=2:    689 shell pairs
          la=3 lb=0:   2358 shell pairs
          la=3 lb=1:   1334 shell pairs
          la=3 lb=2:    955 shell pairs
          la=3 lb=3:    356 shell pairs
          la=4 lb=0:   1144 shell pairs
          la=4 lb=1:    683 shell pairs
          la=4 lb=2:    496 shell pairs
          la=4 lb=3:    363 shell pairs
          la=4 lb=4:    101 shell pairs

Calculating one electron integrals          ... done (  0.0 sec)
Calculating ECP integrals                   ... done (  1.0 sec)
Calculating RI/JK V-Matrix + Cholesky decomp... done (  0.0 sec)
Calculating RI/C V-Matrix + Cholesky decomp.... done (  0.1 sec)
Calculating Nuclear repulsion               ... done (  0.0 sec) ENN=    471.774197456619 Eh

SHARK setup successfully completed in   3.5 seconds

Maximum memory used throughout the entire GTOINT-calculation: 60.7 MB
[1712564533.686485] [s42n18:416994:0]          mpool.c:43   UCX  WARN  object 0xb3b4180 was not returned to mpool ucp_requests
[1712564533.686505] [s42n18:416994:0]          mpool.c:43   UCX  WARN  object 0xb3b4340 was not returned to mpool ucp_requests
[1712564533.686509] [s42n18:416994:0]          mpool.c:43   UCX  WARN  object 0xb3b4500 was not returned to mpool ucp_requests
[1712564533.686512] [s42n18:416994:0]          mpool.c:43   UCX  WARN  object 0xb3b46c0 was not returned to mpool ucp_requests
[1712564533.686515] [s42n18:416994:0]          mpool.c:43   UCX  WARN  object 0xb3b4880 was not returned to mpool ucp_requests
[1712564533.686518] [s42n18:416994:0]          mpool.c:43   UCX  WARN  object 0xb3b4a40 was not returned to mpool ucp_requests
[1712564533.686520] [s42n18:416994:0]          mpool.c:43   UCX  WARN  object 0xb3b4c00 was not returned to mpool ucp_requests
[1712564533.686523] [s42n18:416994:0]          mpool.c:43   UCX  WARN  object 0xb3b4dc0 was not returned to mpool ucp_requests
[1712564533.686525] [s42n18:416994:0]          mpool.c:43   UCX  WARN  object 0xb3b4f80 was not returned to mpool ucp_requests
[1712564533.686527] [s42n18:416994:0]          mpool.c:43   UCX  WARN  object 0xb3b5140 was not returned to mpool ucp_requests
[1712564533.686530] [s42n18:416994:0]          mpool.c:43   UCX  WARN  object 0xb3b5300 was not returned to mpool ucp_requests
[1712564533.686532] [s42n18:416994:0]          mpool.c:43   UCX  WARN  object 0xb3b54c0 was not returned to mpool ucp_requests
[1712564533.686535] [s42n18:416994:0]          mpool.c:43   UCX  WARN  object 0xb3b5680 was not returned to mpool ucp_requests
[1712564533.686863] [s42n18:416988:0]          mpool.c:43   UCX  WARN  object 0xbdbba40 was not returned to mpool ucp_requests
[1712564533.686876] [s42n18:416988:0]          mpool.c:43   UCX  WARN  object 0xbdbbc00 was not returned to mpool ucp_requests
[1712564533.686880] [s42n18:416988:0]          mpool.c:43   UCX  WARN  object 0xbdbbdc0 was not returned to mpool ucp_requests
[1712564533.686883] [s42n18:416988:0]          mpool.c:43   UCX  WARN  object 0xbdbbf80 was not returned to mpool ucp_requests
[1712564533.686887] [s42n18:416988:0]          mpool.c:43   UCX  WARN  object 0xbdbc140 was not returned to mpool ucp_requests
[1712564533.686890] [s42n18:416988:0]          mpool.c:43   UCX  WARN  object 0xbdbc300 was not returned to mpool ucp_requests
[1712564533.686893] [s42n18:416988:0]          mpool.c:43   UCX  WARN  object 0xbdbc4c0 was not returned to mpool ucp_requests
[1712564533.686895] [s42n18:416988:0]          mpool.c:43   UCX  WARN  object 0xbdbc680 was not returned to mpool ucp_requests
[1712564533.686898] [s42n18:416988:0]          mpool.c:43   UCX  WARN  object 0xbdbc840 was not returned to mpool ucp_requests
[1712564533.687087] [s42n18:416992:0]          mpool.c:43   UCX  WARN  object 0xb4446c0 was not returned to mpool ucp_requests
[1712564533.687099] [s42n18:416992:0]          mpool.c:43   UCX  WARN  object 0xb444880 was not returned to mpool ucp_requests
[1712564533.687103] [s42n18:416992:0]          mpool.c:43   UCX  WARN  object 0xb444a40 was not returned to mpool ucp_requests
[1712564533.687133] [s42n18:416992:0]          mpool.c:43   UCX  WARN  object 0xb444c00 was not returned to mpool ucp_requests
[1712564533.687136] [s42n18:416992:0]          mpool.c:43   UCX  WARN  object 0xb444dc0 was not returned to mpool ucp_requests
[1712564533.687139] [s42n18:416992:0]          mpool.c:43   UCX  WARN  object 0xb444f80 was not returned to mpool ucp_requests
[1712564533.687141] [s42n18:416992:0]          mpool.c:43   UCX  WARN  object 0xb445140 was not returned to mpool ucp_requests
[1712564533.687144] [s42n18:416992:0]          mpool.c:43   UCX  WARN  object 0xb445300 was not returned to mpool ucp_requests
[1712564533.687146] [s42n18:416992:0]          mpool.c:43   UCX  WARN  object 0xb4454c0 was not returned to mpool ucp_requests
[1712564533.687148] [s42n18:416992:0]          mpool.c:43   UCX  WARN  object 0xb445680 was not returned to mpool ucp_requests
[1712564533.687150] [s42n18:416992:0]          mpool.c:43   UCX  WARN  object 0xb445840 was not returned to mpool ucp_requests
[1712564533.687153] [s42n18:416992:0]          mpool.c:43   UCX  WARN  object 0xb445a00 was not returned to mpool ucp_requests
[1712564533.687204] [s42n18:416991:0]          mpool.c:43   UCX  WARN  object 0xa661680 was not returned to mpool ucp_requests
[1712564533.687217] [s42n18:416991:0]          mpool.c:43   UCX  WARN  object 0xa661840 was not returned to mpool ucp_requests
[1712564533.687221] [s42n18:416991:0]          mpool.c:43   UCX  WARN  object 0xa661a00 was not returned to mpool ucp_requests
[1712564533.687224] [s42n18:416991:0]          mpool.c:43   UCX  WARN  object 0xa661bc0 was not returned to mpool ucp_requests
[1712564533.687227] [s42n18:416991:0]          mpool.c:43   UCX  WARN  object 0xa661d80 was not returned to mpool ucp_requests
[1712564533.687230] [s42n18:416991:0]          mpool.c:43   UCX  WARN  object 0xa661f40 was not returned to mpool ucp_requests
[1712564533.687233] [s42n18:416991:0]          mpool.c:43   UCX  WARN  object 0xa662100 was not returned to mpool ucp_requests
[1712564533.687235] [s42n18:416991:0]          mpool.c:43   UCX  WARN  object 0xa6622c0 was not returned to mpool ucp_requests
[1712564533.687237] [s42n18:416991:0]          mpool.c:43   UCX  WARN  object 0xa662480 was not returned to mpool ucp_requests
[1712564533.687241] [s42n18:416991:0]          mpool.c:43   UCX  WARN  object 0xa662640 was not returned to mpool ucp_requests
[1712564533.687243] [s42n18:416991:0]          mpool.c:43   UCX  WARN  object 0xa662800 was not returned to mpool ucp_requests
[1712564533.687245] [s42n18:416991:0]          mpool.c:43   UCX  WARN  object 0xa6629c0 was not returned to mpool ucp_requests
[1712564533.687383] [s42n18:416993:0]          mpool.c:43   UCX  WARN  object 0xc2001c0 was not returned to mpool ucp_requests
[1712564533.687392] [s42n18:416993:0]          mpool.c:43   UCX  WARN  object 0xc200380 was not returned to mpool ucp_requests
[1712564533.687396] [s42n18:416993:0]          mpool.c:43   UCX  WARN  object 0xc200540 was not returned to mpool ucp_requests
[1712564533.687399] [s42n18:416993:0]          mpool.c:43   UCX  WARN  object 0xc200700 was not returned to mpool ucp_requests
[1712564533.687401] [s42n18:416993:0]          mpool.c:43   UCX  WARN  object 0xc2008c0 was not returned to mpool ucp_requests
[1712564533.687404] [s42n18:416993:0]          mpool.c:43   UCX  WARN  object 0xc200a80 was not returned to mpool ucp_requests
[1712564533.687407] [s42n18:416993:0]          mpool.c:43   UCX  WARN  object 0xc200c40 was not returned to mpool ucp_requests
[1712564533.687409] [s42n18:416993:0]          mpool.c:43   UCX  WARN  object 0xc200e00 was not returned to mpool ucp_requests
[1712564533.687412] [s42n18:416993:0]          mpool.c:43   UCX  WARN  object 0xc200fc0 was not returned to mpool ucp_requests
[1712564533.687415] [s42n18:416993:0]          mpool.c:43   UCX  WARN  object 0xc201180 was not returned to mpool ucp_requests
[1712564533.687417] [s42n18:416993:0]          mpool.c:43   UCX  WARN  object 0xc201340 was not returned to mpool ucp_requests
[1712564533.687420] [s42n18:416993:0]          mpool.c:43   UCX  WARN  object 0xc201500 was not returned to mpool ucp_requests
[1712564533.687411] [s42n18:416990:0]          mpool.c:43   UCX  WARN  object 0xb534340 was not returned to mpool ucp_requests
[1712564533.687423] [s42n18:416990:0]          mpool.c:43   UCX  WARN  object 0xb534500 was not returned to mpool ucp_requests
[1712564533.687426] [s42n18:416990:0]          mpool.c:43   UCX  WARN  object 0xb5346c0 was not returned to mpool ucp_requests
[1712564533.687423] [s42n18:416993:0]          mpool.c:43   UCX  WARN  object 0xc2016c0 was not returned to mpool ucp_requests
[1712564533.687428] [s42n18:416990:0]          mpool.c:43   UCX  WARN  object 0xb534880 was not returned to mpool ucp_requests
[1712564533.687432] [s42n18:416990:0]          mpool.c:43   UCX  WARN  object 0xb534a40 was not returned to mpool ucp_requests
[1712564533.687435] [s42n18:416990:0]          mpool.c:43   UCX  WARN  object 0xb534c00 was not returned to mpool ucp_requests
[1712564533.687437] [s42n18:416990:0]          mpool.c:43   UCX  WARN  object 0xb534dc0 was not returned to mpool ucp_requests
[1712564533.687440] [s42n18:416990:0]          mpool.c:43   UCX  WARN  object 0xb534f80 was not returned to mpool ucp_requests
[1712564533.687442] [s42n18:416990:0]          mpool.c:43   UCX  WARN  object 0xb535140 was not returned to mpool ucp_requests
[1712564533.687445] [s42n18:416990:0]          mpool.c:43   UCX  WARN  object 0xb535300 was not returned to mpool ucp_requests
[1712564533.687447] [s42n18:416990:0]          mpool.c:43   UCX  WARN  object 0xb5354c0 was not returned to mpool ucp_requests
[1712564533.687449] [s42n18:416990:0]          mpool.c:43   UCX  WARN  object 0xb535680 was not returned to mpool ucp_requests
[1712564533.689087] [s42n18:416989:0]          mpool.c:43   UCX  WARN  object 0xbb0f700 was not returned to mpool ucp_requests
[1712564533.689098] [s42n18:416989:0]          mpool.c:43   UCX  WARN  object 0xbb0f8c0 was not returned to mpool ucp_requests
[1712564533.689102] [s42n18:416989:0]          mpool.c:43   UCX  WARN  object 0xbb0fa80 was not returned to mpool ucp_requests
[1712564533.689105] [s42n18:416989:0]          mpool.c:43   UCX  WARN  object 0xbb0fc40 was not returned to mpool ucp_requests
[1712564533.689112] [s42n18:416989:0]          mpool.c:43   UCX  WARN  object 0xbb0fe00 was not returned to mpool ucp_requests
[1712564533.689115] [s42n18:416989:0]          mpool.c:43   UCX  WARN  object 0xbb0ffc0 was not returned to mpool ucp_requests
[1712564533.689118] [s42n18:416989:0]          mpool.c:43   UCX  WARN  object 0xbb10180 was not returned to mpool ucp_requests
[1712564533.689121] [s42n18:416989:0]          mpool.c:43   UCX  WARN  object 0xbb10340 was not returned to mpool ucp_requests
[1712564533.689123] [s42n18:416989:0]          mpool.c:43   UCX  WARN  object 0xbb10500 was not returned to mpool ucp_requests
[1712564533.689126] [s42n18:416989:0]          mpool.c:43   UCX  WARN  object 0xbb106c0 was not returned to mpool ucp_requests
[1712564533.689129] [s42n18:416989:0]          mpool.c:43   UCX  WARN  object 0xbb10880 was not returned to mpool ucp_requests
[1712564533.689132] [s42n18:416989:0]          mpool.c:43   UCX  WARN  object 0xbb10a40 was not returned to mpool ucp_requests


           ************************************************************
           *        Program running with 8 parallel MPI-processes     *
           *              working on a common directory               *
           ************************************************************
-------------------------------------------------------------------------------
                                 ORCA SCF
-------------------------------------------------------------------------------

------------
SCF SETTINGS
------------
Hamiltonian:
 Ab initio Hamiltonian  Method          .... Hartree-Fock(GTOs)


General Settings:
 Integral files         IntName         .... 1ica1fa-10001_1_998
 Hartree-Fock type      HFTyp           .... RHF
 Total Charge           Charge          ....    0
 Multiplicity           Mult            ....    1
 Number of Electrons    NEL             ....   74
 Basis Dimension        Dim             ....  710
 Nuclear Repulsion      ENuc            ....    471.7741974566 Eh

Convergence Acceleration:
 DIIS                   CNVDIIS         .... on
   Start iteration      DIISMaxIt       ....    12
   Startup error        DIISStart       ....  0.200000
   # of expansion vecs  DIISMaxEq       ....     5
   Bias factor          DIISBfac        ....   1.050
   Max. coefficient     DIISMaxC        ....  10.000
 Trust-Rad. Augm. Hess. CNVTRAH         .... auto
   Auto Start mean grad. ratio tolernc. ....  1.125000
   Auto Start start iteration           ....    20
   Auto Start num. interpolation iter.  ....    10
   Max. Number of Micro iterations      ....    16
   Max. Number of Macro iterations      .... Maxiter - #DIIS iter
   Number of Davidson start vectors     ....     2
   Converg. threshold I  (grad. norm)   ....   1.000e-05
   Converg. threshold II (energy diff.) ....   1.000e-08
   Grad. Scal. Fac. for Micro threshold ....   0.100
   Minimum threshold for Micro iter.    ....   0.010
   NR start threshold (gradient norm)   ....   0.001
   Initial trust radius                 ....   0.400
   Minimum AH scaling param. (alpha)    ....   1.000
   Maximum AH scaling param. (alpha)    .... 1000.000
   Orbital update algorithm             .... Taylor
   White noise on init. David. guess    .... on
   Maximum white noise                  ....   0.010
   Quad. conv. algorithm                .... NR
 SOSCF                  CNVSOSCF        .... on
   Start iteration      SOSCFMaxIt      ....   150
   Startup grad/error   SOSCFStart      ....  0.003300
 Level Shifting         CNVShift        .... on
   Level shift para.    LevelShift      ....    0.2500
   Turn off err/grad.   ShiftErr        ....    0.0010
 Zerner damping         CNVZerner       .... off
 Static damping         CNVDamp         .... on
   Fraction old density DampFac         ....    0.7000
   Max. Damping (<1)    DampMax         ....    0.9800
   Min. Damping (>=0)   DampMin         ....    0.0000
   Turn off err/grad.   DampErr         ....    0.1000
 Fernandez-Rico         CNVRico         .... off

SCF Procedure:
 Maximum # iterations   MaxIter         ....   125
 SCF integral mode      SCFMode         .... Direct
   Integral package                     .... SHARK and LIBINT hybrid scheme
 Reset frequency        DirectResetFreq ....    20
 Integral Threshold     Thresh          ....  2.500e-11 Eh
 Primitive CutOff       TCut            ....  2.500e-12 Eh

Convergence Tolerance:
 Convergence Check Mode ConvCheckMode   .... Total+1el-Energy
 Convergence forced     ConvForced      .... 1
 Energy Change          TolE            ....  1.000e-08 Eh
 1-El. energy change                    ....  1.000e-05 Eh
 Orbital Gradient       TolG            ....  1.000e-05
 Orbital Rotation angle TolX            ....  1.000e-05
 DIIS Error             TolErr          ....  5.000e-07


Diagonalization of the overlap matrix:
Smallest eigenvalue                        ... 5.700e-06
Time for diagonalization                   ...    0.083 sec
Threshold for overlap eigenvalues          ... 1.000e-08
Number of eigenvalues below threshold      ... 0
Time for construction of square roots      ...    0.039 sec
Total time needed                          ...    0.124 sec

Time for model grid setup =    0.094 sec

------------------------------
INITIAL GUESS: MODEL POTENTIAL
------------------------------
Loading Hartree-Fock densities                     ... done
  calling /comm/groupstacks/chemistry/apps/orca/5.0.4/orca 1ica1fa-10001_1_998_atom53.inp > 1ica1fa-10001_1_998_atom53.out in order to generate an atomic fitting density for atom 0 (I  with ECP) on-the-fly... 
    atom 0 (I ), assumed electronic state with S=2: 1s2 2s2 2p6 3s2 3p6 4s2 3d10 4p6 5s2 4d10 5p5           ... done
Calculating cut-offs                               ... done
Initializing the effective Hamiltonian             ... done
Setting up the integral package (SHARK)            ... done
Starting the Coulomb interaction                   ... done (   0.3 sec)
Reading the grid                                   ... done
Mapping shells                                     ... done
Starting the XC term evaluation                    ... done (   0.1 sec)
Transforming the Hamiltonian                       ... done (   0.0 sec)
Diagonalizing the Hamiltonian                      ... done (   0.1 sec)
Back transforming the eigenvectors                 ... done (   0.0 sec)
Now organizing SCF variables                       ... done
                      ------------------
                      INITIAL GUESS DONE (   2.1 sec)
                      ------------------
--------------
SCF ITERATIONS
--------------
ITER       Energy         Delta-E        Max-DP      RMS-DP      [F,P]     Damp
               ***  Starting incremental Fock matrix formation  ***
  0   -708.0574891670   0.000000000000 0.29117139  0.00136812  0.4096947 0.7000
  1   -708.2615363295  -0.204047162472 0.20457363  0.00098489  0.2251538 0.7000
                               ***Turning on DIIS***
  2   -708.3682296733  -0.106693343840 0.14129372  0.00068059  0.1243905 0.7000
  3   -708.9338367351  -0.565607061841 0.32328782  0.00157140  0.0736670 0.0000
  4   -708.5579953565   0.375841378607 0.02979445  0.00010578  0.0124927 0.0000
  5   -708.5759468342  -0.017951477646 0.02022097  0.00007155  0.0046250 0.0000
  6   -708.5631623973   0.012784436910 0.00529188  0.00003625  0.0034228 0.0000
                      *** Initiating the SOSCF procedure ***
                           *** Shutting down DIIS ***
                      *** Re-Reading the Fockian *** 
                      *** Removing any level shift *** 
ITER      Energy       Delta-E        Grad      Rot      Max-DP    RMS-DP
  7   -708.58484471  -0.0216823088  0.002340  0.002340  0.003212  0.000022
               *** Restarting incremental Fock matrix formation ***
  8   -708.59115593  -0.0063112210  0.000770  0.001316  0.000843  0.000010
  9   -708.59118398  -0.0000280535  0.000404  0.001737  0.001300  0.000014
 10   -708.59119904  -0.0000150584  0.000049  0.000087  0.000311  0.000002
 11   -708.59119927  -0.0000002339  0.000042  0.000056  0.000057  0.000001
 12   -708.59119946  -0.0000001888  0.000007  0.000015  0.000037  0.000000
 13   -708.59119947  -0.0000000077  0.000004  0.000008  0.000012  0.000000
                  ***Gradient check signals convergence***
              ***Rediagonalizing the Fockian in SOSCF/NRSCF***

               *****************************************************
               *                     SUCCESS                       *
               *           SCF CONVERGED AFTER  14 CYCLES          *
               *****************************************************


----------------
TOTAL SCF ENERGY
----------------

Total Energy       :         -708.59119947 Eh          -19281.74680 eV

Components:
Nuclear Repulsion  :          471.77419746 Eh           12837.62857 eV
Electronic Energy  :        -1180.36539693 Eh          -32119.37537 eV
One Electron Energy:        -2021.71447955 Eh          -55013.64783 eV
Two Electron Energy:          841.34908262 Eh           22894.27246 eV

Virial components:
Potential Energy   :        -1233.33971680 Eh          -33560.87990 eV
Kinetic Energy     :          524.74851732 Eh           14279.13309 eV
Virial Ratio       :            2.35034436


---------------
SCF CONVERGENCE
---------------

  Last Energy change         ...   -3.1223e-09  Tolerance :   1.0000e-08
  Last MAX-Density change    ...    8.8729e-06  Tolerance :   1.0000e-07
  Last RMS-Density change    ...    8.9110e-08  Tolerance :   5.0000e-09
  Last Orbital Gradient      ...    1.9409e-06  Tolerance :   1.0000e-05
  Last Orbital Rotation      ...    4.1657e-06  Tolerance :   1.0000e-05

             **** THE GBW FILE WAS UPDATED (1ica1fa-10001_1_998.gbw) ****
             **** DENSITY 1ica1fa-10001_1_998.scfp WAS UPDATED ****
             **** ENERGY FILE WAS UPDATED (1ica1fa-10001_1_998.en.tmp) ****
             **** THE GBW FILE WAS UPDATED (1ica1fa-10001_1_998.gbw) ****
             **** DENSITY 1ica1fa-10001_1_998.scfp WAS UPDATED ****
----------------
ORBITAL ENERGIES
----------------

  NO   OCC          E(Eh)            E(eV) 
   0   2.0000     -20.624394      -561.2183 
   1   2.0000     -20.614468      -560.9482 
   2   2.0000     -20.581587      -560.0534 
   3   2.0000     -20.574632      -559.8642 
   4   2.0000     -20.574467      -559.8597 
   5   2.0000     -11.407889      -310.4244 
   6   2.0000      -7.920542      -215.5289 
   7   2.0000      -5.750930      -156.4908 
   8   2.0000      -5.745801      -156.3512 
   9   2.0000      -5.742782      -156.2691 
  10   2.0000      -2.485380       -67.6306 
  11   2.0000      -2.482064       -67.5404 
  12   2.0000      -2.475537       -67.3628 
  13   2.0000      -2.474159       -67.3253 
  14   2.0000      -2.470749       -67.2325 
  15   2.0000      -1.481712       -40.3194 
  16   2.0000      -1.419171       -38.6176 
  17   2.0000      -1.384078       -37.6627 
  18   2.0000      -1.339011       -36.4363 
  19   2.0000      -1.292753       -35.1776 
  20   2.0000      -0.927941       -25.2506 
  21   2.0000      -0.894756       -24.3475 
  22   2.0000      -0.770676       -20.9712 
  23   2.0000      -0.732325       -19.9276 
  24   2.0000      -0.694180       -18.8896 
  25   2.0000      -0.658264       -17.9123 
  26   2.0000      -0.643240       -17.5034 
  27   2.0000      -0.634992       -17.2790 
  28   2.0000      -0.603060       -16.4101 
  29   2.0000      -0.592515       -16.1231 
  30   2.0000      -0.554707       -15.0943 
  31   2.0000      -0.512757       -13.9528 
  32   2.0000      -0.503714       -13.7067 
  33   2.0000      -0.503112       -13.6904 
  34   2.0000      -0.492514       -13.4020 
  35   2.0000      -0.488539       -13.2938 
  36   2.0000      -0.458684       -12.4814 
  37   0.0000       0.024791         0.6746 
  38   0.0000       0.027043         0.7359 
  39   0.0000       0.031003         0.8436 
  40   0.0000       0.040610         1.1051 
  41   0.0000       0.052006         1.4151 
  42   0.0000       0.056725         1.5436 
  43   0.0000       0.068718         1.8699 
  44   0.0000       0.074141         2.0175 
  45   0.0000       0.091576         2.4919 
  46   0.0000       0.095662         2.6031 
  47   0.0000       0.100565         2.7365 
  48   0.0000       0.111220         3.0265 
  49   0.0000       0.117598         3.2000 
  50   0.0000       0.126281         3.4363 
  51   0.0000       0.129956         3.5363 
  52   0.0000       0.134732         3.6663 
  53   0.0000       0.135566         3.6889 
  54   0.0000       0.156562         4.2603 
  55   0.0000       0.157539         4.2869 
  56   0.0000       0.160443         4.3659 
  57   0.0000       0.171607         4.6697 
  58   0.0000       0.182882         4.9765 
  59   0.0000       0.187987         5.1154 
  60   0.0000       0.196348         5.3429 
  61   0.0000       0.200115         5.4454 
  62   0.0000       0.202550         5.5117 
  63   0.0000       0.210676         5.7328 
  64   0.0000       0.211571         5.7571 
  65   0.0000       0.217423         5.9164 
  66   0.0000       0.226296         6.1578 
  67   0.0000       0.231716         6.3053 
  68   0.0000       0.240087         6.5331 
  69   0.0000       0.244811         6.6616 
  70   0.0000       0.258102         7.0233 
  71   0.0000       0.263582         7.1724 
  72   0.0000       0.269658         7.3378 
  73   0.0000       0.275559         7.4983 
  74   0.0000       0.279645         7.6095 
  75   0.0000       0.285577         7.7709 
  76   0.0000       0.286229         7.7887 
  77   0.0000       0.295061         8.0290 
  78   0.0000       0.311588         8.4788 
  79   0.0000       0.327190         8.9033 
  80   0.0000       0.334306         9.0969 
  81   0.0000       0.341009         9.2793 
  82   0.0000       0.353272         9.6130 
  83   0.0000       0.362759         9.8712 
  84   0.0000       0.366393         9.9701 
  85   0.0000       0.371047        10.0967 
  86   0.0000       0.376579        10.2472 
  87   0.0000       0.381617        10.3843 
  88   0.0000       0.393112        10.6971 
  89   0.0000       0.409038        11.1305 
  90   0.0000       0.416264        11.3271 
  91   0.0000       0.419202        11.4071 
  92   0.0000       0.432553        11.7704 
  93   0.0000       0.439157        11.9501 
  94   0.0000       0.445759        12.1297 
  95   0.0000       0.447599        12.1798 
  96   0.0000       0.455554        12.3962 
  97   0.0000       0.460965        12.5435 
  98   0.0000       0.478938        13.0326 
  99   0.0000       0.487238        13.2584 
 100   0.0000       0.495022        13.4702 
 101   0.0000       0.506917        13.7939 
 102   0.0000       0.523539        14.2462 
 103   0.0000       0.525124        14.2894 
 104   0.0000       0.530168        14.4266 
 105   0.0000       0.532823        14.4988 
 106   0.0000       0.540247        14.7009 
 107   0.0000       0.544876        14.8268 
 108   0.0000       0.562871        15.3165 
 109   0.0000       0.567517        15.4429 
 110   0.0000       0.589040        16.0286 
 111   0.0000       0.590242        16.0613 
 112   0.0000       0.592555        16.1242 
 113   0.0000       0.595867        16.2144 
 114   0.0000       0.614470        16.7206 
 115   0.0000       0.620608        16.8876 
 116   0.0000       0.627327        17.0704 
 117   0.0000       0.634975        17.2786 
 118   0.0000       0.638817        17.3831 
 119   0.0000       0.646992        17.6055 
 120   0.0000       0.649622        17.6771 
 121   0.0000       0.655404        17.8344 
 122   0.0000       0.660839        17.9824 
 123   0.0000       0.664448        18.0806 
 124   0.0000       0.679075        18.4786 
 125   0.0000       0.679861        18.5000 
 126   0.0000       0.687463        18.7068 
 127   0.0000       0.701651        19.0929 
 128   0.0000       0.705839        19.2069 
 129   0.0000       0.712729        19.3943 
 130   0.0000       0.716336        19.4925 
 131   0.0000       0.723001        19.6739 
 132   0.0000       0.730421        19.8758 
 133   0.0000       0.737550        20.0698 
 134   0.0000       0.756096        20.5744 
 135   0.0000       0.756769        20.5927 
 136   0.0000       0.763469        20.7751 
 137   0.0000       0.774894        21.0859 
 138   0.0000       0.786432        21.3999 
 139   0.0000       0.793240        21.5852 
 140   0.0000       0.800657        21.7870 
 141   0.0000       0.813934        22.1483 
 142   0.0000       0.818158        22.2632 
 143   0.0000       0.833847        22.6901 
 144   0.0000       0.840201        22.8630 
 145   0.0000       0.849684        23.1211 
 146   0.0000       0.859896        23.3990 
 147   0.0000       0.873601        23.7719 
 148   0.0000       0.886032        24.1102 
 149   0.0000       0.896513        24.3954 
 150   0.0000       0.902541        24.5594 
 151   0.0000       0.920529        25.0489 
 152   0.0000       0.928854        25.2754 
 153   0.0000       0.937771        25.5180 
 154   0.0000       0.947014        25.7696 
 155   0.0000       0.955992        26.0139 
 156   0.0000       0.959246        26.1024 
 157   0.0000       0.974275        26.5114 
 158   0.0000       0.979396        26.6507 
 159   0.0000       0.988796        26.9065 
 160   0.0000       1.002779        27.2870 
 161   0.0000       1.014943        27.6180 
 162   0.0000       1.020937        27.7811 
 163   0.0000       1.031564        28.0703 
 164   0.0000       1.039907        28.2973 
 165   0.0000       1.048669        28.5357 
 166   0.0000       1.056582        28.7511 
 167   0.0000       1.063676        28.9441 
 168   0.0000       1.068543        29.0765 
 169   0.0000       1.080571        29.4038 
 170   0.0000       1.087993        29.6058 
 171   0.0000       1.104402        30.0523 
 172   0.0000       1.105953        30.0945 
 173   0.0000       1.115479        30.3537 
 174   0.0000       1.129491        30.7350 
 175   0.0000       1.150917        31.3180 
 176   0.0000       1.154810        31.4240 
 177   0.0000       1.164439        31.6860 
 178   0.0000       1.171754        31.8850 
 179   0.0000       1.191205        32.4143 
 180   0.0000       1.193451        32.4754 
 181   0.0000       1.207465        32.8568 
 182   0.0000       1.219593        33.1868 
 183   0.0000       1.237130        33.6640 
 184   0.0000       1.245905        33.9028 
 185   0.0000       1.249673        34.0053 
 186   0.0000       1.257436        34.2166 
 187   0.0000       1.268463        34.5166 
 188   0.0000       1.274833        34.6900 
 189   0.0000       1.290438        35.1146 
 190   0.0000       1.295270        35.2461 
 191   0.0000       1.306937        35.5636 
 192   0.0000       1.318107        35.8675 
 193   0.0000       1.336628        36.3715 
 194   0.0000       1.340989        36.4902 
 195   0.0000       1.353925        36.8422 
 196   0.0000       1.361733        37.0546 
 197   0.0000       1.371737        37.3269 
 198   0.0000       1.384440        37.6725 
 199   0.0000       1.397959        38.0404 
 200   0.0000       1.399017        38.0692 
 201   0.0000       1.405625        38.2490 
 202   0.0000       1.417184        38.5635 
 203   0.0000       1.438781        39.1512 
 204   0.0000       1.451612        39.5004 
 205   0.0000       1.465225        39.8708 
 206   0.0000       1.472373        40.0653 
 207   0.0000       1.485564        40.4242 
 208   0.0000       1.500984        40.8438 
 209   0.0000       1.513420        41.1822 
 210   0.0000       1.520972        41.3877 
 211   0.0000       1.530328        41.6423 
 212   0.0000       1.541788        41.9542 
 213   0.0000       1.555718        42.3332 
 214   0.0000       1.565632        42.6030 
 215   0.0000       1.574279        42.8383 
 216   0.0000       1.579395        42.9775 
 217   0.0000       1.594624        43.3919 
 218   0.0000       1.601053        43.5669 
 219   0.0000       1.628781        44.3214 
 220   0.0000       1.638384        44.5827 
 221   0.0000       1.647335        44.8263 
 222   0.0000       1.658071        45.1184 
 223   0.0000       1.663193        45.2578 
 224   0.0000       1.671244        45.4769 
 225   0.0000       1.673890        45.5489 
 226   0.0000       1.689452        45.9723 
 227   0.0000       1.697549        46.1927 
 228   0.0000       1.704396        46.3790 
 229   0.0000       1.724676        46.9308 
 230   0.0000       1.731670        47.1211 
 231   0.0000       1.739926        47.3458 
 232   0.0000       1.741696        47.3939 
 233   0.0000       1.751746        47.6674 
 234   0.0000       1.761353        47.9288 
 235   0.0000       1.774616        48.2898 
 236   0.0000       1.787432        48.6385 
 237   0.0000       1.794380        48.8276 
 238   0.0000       1.808080        49.2004 
 239   0.0000       1.817137        49.4468 
 240   0.0000       1.821696        49.5709 
 241   0.0000       1.836706        49.9793 
 242   0.0000       1.845876        50.2289 
 243   0.0000       1.847337        50.2686 
 244   0.0000       1.863668        50.7130 
 245   0.0000       1.868977        50.8574 
 246   0.0000       1.877932        51.1011 
 247   0.0000       1.887400        51.3588 
 248   0.0000       1.894616        51.5551 
 249   0.0000       1.900592        51.7177 
 250   0.0000       1.906525        51.8792 
 251   0.0000       1.919206        52.2242 
 252   0.0000       1.931020        52.5457 
 253   0.0000       1.952248        53.1234 
 254   0.0000       1.958748        53.3002 
 255   0.0000       1.965024        53.4710 
 256   0.0000       1.966778        53.5187 
 257   0.0000       1.980758        53.8992 
 258   0.0000       1.993291        54.2402 
 259   0.0000       2.002594        54.4933 
 260   0.0000       2.011601        54.7384 
 261   0.0000       2.014969        54.8301 
 262   0.0000       2.025927        55.1283 
 263   0.0000       2.035903        55.3997 
 264   0.0000       2.039631        55.5012 
 265   0.0000       2.056738        55.9667 
 266   0.0000       2.064051        56.1657 
 267   0.0000       2.070962        56.3538 
 268   0.0000       2.086290        56.7708 
 269   0.0000       2.097753        57.0828 
 270   0.0000       2.114471        57.5377 
 271   0.0000       2.121262        57.7225 
 272   0.0000       2.123683        57.7884 
 273   0.0000       2.149689        58.4960 
 274   0.0000       2.161893        58.8281 
 275   0.0000       2.167191        58.9723 
 276   0.0000       2.171259        59.0830 
 277   0.0000       2.191046        59.6214 
 278   0.0000       2.202612        59.9361 
 279   0.0000       2.210698        60.1561 
 280   0.0000       2.221268        60.4438 
 281   0.0000       2.232273        60.7432 
 282   0.0000       2.246691        61.1356 
 283   0.0000       2.266136        61.6647 
 284   0.0000       2.281094        62.0717 
 285   0.0000       2.298361        62.5416 
 286   0.0000       2.303699        62.6868 
 287   0.0000       2.309766        62.8519 
 288   0.0000       2.318195        63.0813 
 289   0.0000       2.333310        63.4926 
 290   0.0000       2.344088        63.7859 
 291   0.0000       2.359662        64.2097 
 292   0.0000       2.371024        64.5189 
 293   0.0000       2.381162        64.7947 
 294   0.0000       2.403383        65.3994 
 295   0.0000       2.406611        65.4872 
 296   0.0000       2.421938        65.9043 
 297   0.0000       2.442511        66.4641 
 298   0.0000       2.450421        66.6793 
 299   0.0000       2.465433        67.0878 
 300   0.0000       2.465986        67.1029 
 301   0.0000       2.479339        67.4662 
 302   0.0000       2.504130        68.1408 
 303   0.0000       2.523148        68.6583 
 304   0.0000       2.531454        68.8844 
 305   0.0000       2.549818        69.3841 
 306   0.0000       2.564323        69.7788 
 307   0.0000       2.581227        70.2388 
 308   0.0000       2.587585        70.4118 
 309   0.0000       2.617935        71.2376 
 310   0.0000       2.644069        71.9488 
 311   0.0000       2.663736        72.4839 
 312   0.0000       2.668876        72.6238 
 313   0.0000       2.676292        72.8256 
 314   0.0000       2.694629        73.3246 
 315   0.0000       2.710548        73.7578 
 316   0.0000       2.724870        74.1475 
 317   0.0000       2.738045        74.5060 
 318   0.0000       2.749992        74.8311 
 319   0.0000       2.763349        75.1946 
 320   0.0000       2.774965        75.5106 
 321   0.0000       2.793027        76.0021 
 322   0.0000       2.798877        76.1613 
 323   0.0000       2.810979        76.4906 
 324   0.0000       2.832499        77.0762 
 325   0.0000       2.853633        77.6513 
 326   0.0000       2.865829        77.9832 
 327   0.0000       2.871418        78.1352 
 328   0.0000       2.896394        78.8149 
 329   0.0000       2.901204        78.9458 
 330   0.0000       2.906775        79.0974 
 331   0.0000       2.915436        79.3330 
 332   0.0000       2.943736        80.1031 
 333   0.0000       2.956745        80.4571 
 334   0.0000       2.985566        81.2414 
 335   0.0000       3.012678        81.9791 
 336   0.0000       3.016607        82.0860 
 337   0.0000       3.036739        82.6339 
 338   0.0000       3.063743        83.3687 
 339   0.0000       3.078316        83.7652 
 340   0.0000       3.086172        83.9790 
 341   0.0000       3.110521        84.6416 
 342   0.0000       3.122335        84.9630 
 343   0.0000       3.158043        85.9347 
 344   0.0000       3.205153        87.2166 
 345   0.0000       3.223078        87.7044 
 346   0.0000       3.238123        88.1138 
 347   0.0000       3.279894        89.2505 
 348   0.0000       3.289083        89.5005 
 349   0.0000       3.310495        90.0832 
 350   0.0000       3.330136        90.6176 
 351   0.0000       3.352182        91.2175 
 352   0.0000       3.372122        91.7601 
 353   0.0000       3.417149        92.9853 
 354   0.0000       3.442657        93.6795 
 355   0.0000       3.469561        94.4115 
 356   0.0000       3.489582        94.9564 
 357   0.0000       3.501703        95.2862 
 358   0.0000       3.510335        95.5211 
 359   0.0000       3.529174        96.0337 
 360   0.0000       3.552181        96.6598 
 361   0.0000       3.562026        96.9277 
 362   0.0000       3.603084        98.0449 
 363   0.0000       3.627422        98.7072 
 364   0.0000       3.656066        99.4866 
 365   0.0000       3.660061        99.5953 
 366   0.0000       3.665516        99.7438 
 367   0.0000       3.682496       100.2058 
 368   0.0000       3.694214       100.5247 
 369   0.0000       3.718111       101.1749 
 370   0.0000       3.731966       101.5519 
 371   0.0000       3.747096       101.9637 
 372   0.0000       3.757532       102.2476 
 373   0.0000       3.760323       102.3236 
 374   0.0000       3.777449       102.7896 
 375   0.0000       3.819086       103.9226 
 376   0.0000       3.852218       104.8242 
 377   0.0000       3.865841       105.1949 
 378   0.0000       3.884925       105.7142 
 379   0.0000       3.904625       106.2502 
 380   0.0000       3.925585       106.8206 
 381   0.0000       3.948870       107.4542 
 382   0.0000       3.971111       108.0594 
 383   0.0000       3.982328       108.3647 
 384   0.0000       3.993469       108.6678 
 385   0.0000       4.019536       109.3771 
 386   0.0000       4.029473       109.6475 
 387   0.0000       4.045144       110.0740 
 388   0.0000       4.055935       110.3676 
 389   0.0000       4.076018       110.9141 
 390   0.0000       4.094913       111.4282 
 391   0.0000       4.116469       112.0148 
 392   0.0000       4.124849       112.2429 
 393   0.0000       4.139732       112.6478 
 394   0.0000       4.146332       112.8274 
 395   0.0000       4.173362       113.5630 
 396   0.0000       4.178553       113.7042 
 397   0.0000       4.195691       114.1705 
 398   0.0000       4.211621       114.6040 
 399   0.0000       4.231127       115.1348 
 400   0.0000       4.241235       115.4099 
 401   0.0000       4.261859       115.9711 
 402   0.0000       4.274464       116.3141 
 403   0.0000       4.284591       116.5897 
 404   0.0000       4.292404       116.8022 
 405   0.0000       4.305356       117.1547 
 406   0.0000       4.319078       117.5281 
 407   0.0000       4.325739       117.7093 
 408   0.0000       4.334824       117.9566 
 409   0.0000       4.349037       118.3433 
 410   0.0000       4.365629       118.7948 
 411   0.0000       4.374714       119.0420 
 412   0.0000       4.387100       119.3791 
 413   0.0000       4.387956       119.4024 
 414   0.0000       4.398198       119.6811 
 415   0.0000       4.409422       119.9865 
 416   0.0000       4.425226       120.4165 
 417   0.0000       4.426050       120.4390 
 418   0.0000       4.434965       120.6815 
 419   0.0000       4.463600       121.4607 
 420   0.0000       4.477952       121.8513 
 421   0.0000       4.482152       121.9656 
 422   0.0000       4.487993       122.1245 
 423   0.0000       4.495886       122.3393 
 424   0.0000       4.511599       122.7668 
 425   0.0000       4.519955       122.9942 
 426   0.0000       4.537683       123.4766 
 427   0.0000       4.548021       123.7579 
 428   0.0000       4.562793       124.1599 
 429   0.0000       4.585743       124.7844 
 430   0.0000       4.592270       124.9620 
 431   0.0000       4.605130       125.3120 
 432   0.0000       4.610749       125.4649 
 433   0.0000       4.616014       125.6081 
 434   0.0000       4.640798       126.2825 
 435   0.0000       4.644792       126.3912 
 436   0.0000       4.650635       126.5502 
 437   0.0000       4.668624       127.0397 
 438   0.0000       4.680098       127.3519 
 439   0.0000       4.697376       127.8221 
 440   0.0000       4.702995       127.9750 
 441   0.0000       4.721980       128.4916 
 442   0.0000       4.726562       128.6163 
 443   0.0000       4.740103       128.9848 
 444   0.0000       4.757562       129.4599 
 445   0.0000       4.766135       129.6931 
 446   0.0000       4.781522       130.1118 
 447   0.0000       4.801319       130.6505 
 448   0.0000       4.817773       131.0983 
 449   0.0000       4.836232       131.6006 
 450   0.0000       4.854116       132.0872 
 451   0.0000       4.870523       132.5337 
 452   0.0000       4.883364       132.8831 
 453   0.0000       4.907865       133.5498 
 454   0.0000       4.931209       134.1850 
 455   0.0000       4.945168       134.5649 
 456   0.0000       4.967091       135.1614 
 457   0.0000       4.980824       135.5351 
 458   0.0000       5.003871       136.1623 
 459   0.0000       5.028486       136.8321 
 460   0.0000       5.060764       137.7104 
 461   0.0000       5.085179       138.3747 
 462   0.0000       5.093411       138.5988 
 463   0.0000       5.129596       139.5834 
 464   0.0000       5.139634       139.8565 
 465   0.0000       5.144367       139.9854 
 466   0.0000       5.192469       141.2943 
 467   0.0000       5.200597       141.5154 
 468   0.0000       5.206243       141.6691 
 469   0.0000       5.234852       142.4476 
 470   0.0000       5.279218       143.6548 
 471   0.0000       5.298968       144.1922 
 472   0.0000       5.331247       145.0706 
 473   0.0000       5.354860       145.7131 
 474   0.0000       5.368622       146.0876 
 475   0.0000       5.391674       146.7149 
 476   0.0000       5.429321       147.7393 
 477   0.0000       5.452594       148.3726 
 478   0.0000       5.457679       148.5110 
 479   0.0000       5.493446       149.4843 
 480   0.0000       5.509688       149.9262 
 481   0.0000       5.521879       150.2580 
 482   0.0000       5.558666       151.2590 
 483   0.0000       5.578748       151.8054 
 484   0.0000       5.586935       152.0282 
 485   0.0000       5.620737       152.9480 
 486   0.0000       5.633877       153.3056 
 487   0.0000       5.666773       154.2007 
 488   0.0000       5.709884       155.3738 
 489   0.0000       5.735137       156.0610 
 490   0.0000       5.766072       156.9028 
 491   0.0000       5.830491       158.6557 
 492   0.0000       5.885157       160.1433 
 493   0.0000       5.915425       160.9669 
 494   0.0000       5.918537       161.0516 
 495   0.0000       5.958676       162.1438 
 496   0.0000       6.001983       163.3223 
 497   0.0000       6.022252       163.8738 
 498   0.0000       6.065681       165.0556 
 499   0.0000       6.107977       166.2065 
 500   0.0000       6.130628       166.8229 
 501   0.0000       6.195461       168.5871 
 502   0.0000       6.218749       169.2208 
 503   0.0000       6.238763       169.7654 
 504   0.0000       6.310483       171.7170 
 505   0.0000       6.331626       172.2923 
 506   0.0000       6.418030       174.6435 
 507   0.0000       6.432484       175.0368 
 508   0.0000       6.463142       175.8710 
 509   0.0000       6.549993       178.2344 
 510   0.0000       6.562804       178.5830 
 511   0.0000       6.702905       182.3953 
 512   0.0000       6.719499       182.8469 
 513   0.0000       6.742117       183.4623 
 514   0.0000       6.800885       185.0615 
 515   0.0000       6.839411       186.1098 
 516   0.0000       6.847940       186.3419 
 517   0.0000       6.916820       188.2163 
 518   0.0000       6.928055       188.5220 
 519   0.0000       6.953509       189.2146 
 520   0.0000       7.054952       191.9750 
 521   0.0000       7.089584       192.9174 
 522   0.0000       7.146108       194.4555 
 523   0.0000       7.196191       195.8183 
 524   0.0000       7.266200       197.7234 
 525   0.0000       7.299466       198.6286 
 526   0.0000       7.452402       202.7902 
 527   0.0000       7.587336       206.4619 
 528   0.0000       7.611922       207.1309 
 529   0.0000       7.670205       208.7169 
 530   0.0000       7.770506       211.4462 
 531   0.0000       7.829887       213.0621 
 532   0.0000       7.884858       214.5579 
 533   0.0000       7.938146       216.0079 
 534   0.0000       7.966378       216.7762 
 535   0.0000       8.034023       218.6169 
 536   0.0000       8.037661       218.7159 
 537   0.0000       8.085730       220.0239 
 538   0.0000       8.158637       222.0078 
 539   0.0000       8.165940       222.2065 
 540   0.0000       8.261607       224.8098 
 541   0.0000       8.306604       226.0342 
 542   0.0000       8.392930       228.3832 
 543   0.0000       8.409514       228.8345 
 544   0.0000       8.462594       230.2789 
 545   0.0000       8.505361       231.4426 
 546   0.0000       8.658808       235.6181 
 547   0.0000       8.686754       236.3786 
 548   0.0000       8.781979       238.9698 
 549   0.0000       8.838882       240.5182 
 550   0.0000       8.873083       241.4489 
 551   0.0000       8.928545       242.9581 
 552   0.0000       8.958904       243.7842 
 553   0.0000       8.985527       244.5086 
 554   0.0000       8.999621       244.8921 
 555   0.0000       9.147669       248.9207 
 556   0.0000       9.153669       249.0840 
 557   0.0000       9.213584       250.7144 
 558   0.0000       9.275301       252.3938 
 559   0.0000       9.305554       253.2170 
 560   0.0000       9.390098       255.5176 
 561   0.0000       9.585465       260.8338 
 562   0.0000       9.654670       262.7169 
 563   0.0000       9.664726       262.9906 
 564   0.0000       9.767591       265.7897 
 565   0.0000       9.804308       266.7888 
 566   0.0000       9.876951       268.7655 
 567   0.0000       9.939776       270.4751 
 568   0.0000       9.955244       270.8960 
 569   0.0000       9.977574       271.5036 
 570   0.0000      10.098701       274.7996 
 571   0.0000      10.146467       276.0994 
 572   0.0000      10.218690       278.0647 
 573   0.0000      10.386344       282.6268 
 574   0.0000      10.402995       283.0799 
 575   0.0000      10.700048       291.1631 
 576   0.0000      10.704766       291.2915 
 577   0.0000      10.729821       291.9733 
 578   0.0000      10.751179       292.5545 
 579   0.0000      10.755072       292.6604 
 580   0.0000      10.786018       293.5025 
 581   0.0000      10.805012       294.0193 
 582   0.0000      10.806541       294.0609 
 583   0.0000      10.830454       294.7116 
 584   0.0000      10.867232       295.7124 
 585   0.0000      10.880155       296.0641 
 586   0.0000      10.894562       296.4561 
 587   0.0000      10.909545       296.8638 
 588   0.0000      10.922871       297.2264 
 589   0.0000      10.938861       297.6615 
 590   0.0000      10.953030       298.0471 
 591   0.0000      10.971350       298.5456 
 592   0.0000      10.982347       298.8448 
 593   0.0000      10.994833       299.1846 
 594   0.0000      11.011865       299.6481 
 595   0.0000      11.014823       299.7286 
 596   0.0000      11.028871       300.1108 
 597   0.0000      11.054293       300.8026 
 598   0.0000      11.059611       300.9473 
 599   0.0000      11.067720       301.1680 
 600   0.0000      11.090226       301.7804 
 601   0.0000      11.111019       302.3462 
 602   0.0000      11.151998       303.4613 
 603   0.0000      11.199613       304.7570 
 604   0.0000      11.224824       305.4430 
 605   0.0000      11.245173       305.9967 
 606   0.0000      11.267157       306.5949 
 607   0.0000      11.294510       307.3392 
 608   0.0000      11.331485       308.3454 
 609   0.0000      11.352199       308.9090 
 610   0.0000      11.371754       309.4411 
 611   0.0000      11.404025       310.3193 
 612   0.0000      11.447557       311.5039 
 613   0.0000      11.459721       311.8349 
 614   0.0000      11.483755       312.4889 
 615   0.0000      11.541369       314.0566 
 616   0.0000      11.550540       314.3062 
 617   0.0000      11.569077       314.8106 
 618   0.0000      11.579214       315.0864 
 619   0.0000      11.609117       315.9001 
 620   0.0000      11.656293       317.1839 
 621   0.0000      11.674259       317.6727 
 622   0.0000      11.732494       319.2574 
 623   0.0000      11.785085       320.6885 
 624   0.0000      11.788898       320.7922 
 625   0.0000      11.822697       321.7120 
 626   0.0000      11.884926       323.4053 
 627   0.0000      11.905303       323.9598 
 628   0.0000      11.920098       324.3624 
 629   0.0000      11.992273       326.3263 
 630   0.0000      11.993023       326.3468 
 631   0.0000      12.008920       326.7793 
 632   0.0000      12.021100       327.1108 
 633   0.0000      12.057018       328.0881 
 634   0.0000      12.092363       329.0499 
 635   0.0000      12.104081       329.3688 
 636   0.0000      12.109730       329.5225 
 637   0.0000      12.121996       329.8563 
 638   0.0000      12.133039       330.1568 
 639   0.0000      12.146298       330.5176 
 640   0.0000      12.163014       330.9724 
 641   0.0000      12.172169       331.2216 
 642   0.0000      12.191184       331.7390 
 643   0.0000      12.206258       332.1492 
 644   0.0000      12.228833       332.7635 
 645   0.0000      12.230800       332.8170 
 646   0.0000      12.263974       333.7197 
 647   0.0000      12.274658       334.0104 
 648   0.0000      12.308701       334.9368 
 649   0.0000      12.328453       335.4743 
 650   0.0000      12.348524       336.0204 
 651   0.0000      12.374196       336.7190 
 652   0.0000      12.387896       337.0918 
 653   0.0000      12.390890       337.1733 
 654   0.0000      12.508074       340.3620 
 655   0.0000      12.550132       341.5065 
 656   0.0000      12.569494       342.0333 
 657   0.0000      12.626659       343.5889 
 658   0.0000      12.652254       344.2853 
 659   0.0000      12.791464       348.0734 
 660   0.0000      12.824864       348.9823 
 661   0.0000      12.830534       349.1366 
 662   0.0000      12.861742       349.9858 
 663   0.0000      12.887989       350.7000 
 664   0.0000      12.895330       350.8998 
 665   0.0000      12.927823       351.7840 
 666   0.0000      12.950768       352.4083 
 667   0.0000      12.966131       352.8264 
 668   0.0000      13.023058       354.3754 
 669   0.0000      13.060532       355.3951 
 670   0.0000      13.178862       358.6151 
 671   0.0000      13.227455       359.9373 
 672   0.0000      13.272703       361.1686 
 673   0.0000      13.325830       362.6143 
 674   0.0000      13.365364       363.6900 
 675   0.0000      13.397807       364.5729 
 676   0.0000      13.430365       365.4588 
 677   0.0000      13.435413       365.5962 
 678   0.0000      13.486614       366.9894 
 679   0.0000      13.503085       367.4376 
 680   0.0000      13.524542       368.0215 
 681   0.0000      13.530787       368.1914 
 682   0.0000      13.627762       370.8303 
 683   0.0000      13.640123       371.1666 
 684   0.0000      13.746725       374.0674 
 685   0.0000      13.840965       376.6318 
 686   0.0000      14.043125       382.1329 
 687   0.0000      14.044111       382.1597 
 688   0.0000      14.186338       386.0299 
 689   0.0000      14.366874       390.9425 
 690   0.0000      14.462004       393.5311 
 691   0.0000      14.492811       394.3694 
 692   0.0000      14.515032       394.9741 
 693   0.0000      14.621297       397.8657 
 694   0.0000      14.930951       406.2918 
 695   0.0000      14.999048       408.1448 
 696   0.0000      15.175081       412.9349 
 697   0.0000      15.428089       419.8196 
 698   0.0000      17.217084       468.5007 
 699   0.0000      17.254289       469.5131 
 700   0.0000      27.097977       737.3734 
 701   0.0000      38.847144      1057.0845 
 702   0.0000      38.972585      1060.4979 
 703   0.0000      38.995067      1061.1097 
 704   0.0000      42.354260      1152.5180 
 705   0.0000      42.991235      1169.8510 
 706   0.0000      44.043463      1198.4836 
 707   0.0000      44.707537      1216.5539 
 708   0.0000      45.478044      1237.5205 
 709   0.0000      61.954710      1685.8734 

                    ********************************
                    * MULLIKEN POPULATION ANALYSIS *
                    ********************************

-----------------------
MULLIKEN ATOMIC CHARGES
-----------------------
   0 I :    2.752793
   1 O :   -1.142506
   2 O :   -1.071745
   3 O :   -0.893204
   4 H :    0.286148
   5 H :    0.669766
   6 H :    0.364949
   7 C :    0.280037
   8 O :   -0.635757
   9 O :   -0.610481
Sum of atomic charges:   -0.0000000

--------------------------------
MULLIKEN REDUCED ORBITAL CHARGES
--------------------------------
  0 I s       :     3.571856  s :     3.571856
      pz      :     2.569511  p :     8.342722
      px      :     2.555855
      py      :     3.217356
      dz2     :     2.048013  d :    10.221941
      dxz     :     2.036455
      dyz     :     2.043323
      dx2y2   :     2.058248
      dxy     :     2.035903
      f0      :     0.024725  f :     0.093570
      f+1     :     0.028875
      f-1     :     0.003567
      f+2     :     0.024253
      f-2     :     0.006855
      f+3     :    -0.001671
      f-3     :     0.006966
      g0      :     0.002596  g :     0.017118
      g+1     :     0.002248
      g-1     :     0.002674
      g+2     :     0.001636
      g-2     :     0.004562
      g+3     :     0.000193
      g-3     :     0.003522
      g+4     :    -0.000851
      g-4     :     0.000538
  1 O s       :     4.076600  s :     4.076600
      pz      :     1.449100  p :     5.013597
      px      :     1.837215
      py      :     1.727282
      dz2     :     0.010986  d :     0.045606
      dxz     :     0.014160
      dyz     :     0.015079
      dx2y2   :     0.000261
      dxy     :     0.005121
      f0      :     0.001342  f :     0.006190
      f+1     :     0.001293
      f-1     :     0.001252
      f+2     :     0.001139
      f-2     :     0.001068
      f+3     :     0.000164
      f-3     :    -0.000067
      g0      :     0.000120  g :     0.000512
      g+1     :     0.000062
      g-1     :     0.000051
      g+2     :     0.000131
      g-2     :     0.000077
      g+3     :     0.000023
      g-3     :     0.000045
      g+4     :    -0.000001
      g-4     :     0.000005
  2 O s       :     4.049760  s :     4.049760
      pz      :     1.552162  p :     4.955900
      px      :     1.604683
      py      :     1.799056
      dz2     :     0.013596  d :     0.058356
      dxz     :     0.013074
      dyz     :     0.012664
      dx2y2   :     0.008821
      dxy     :     0.010202
      f0      :     0.001173  f :     0.007116
      f+1     :     0.001156
      f-1     :     0.000774
      f+2     :     0.001548
      f-2     :     0.001342
      f+3     :     0.000607
      f-3     :     0.000516
      g0      :     0.000053  g :     0.000614
      g+1     :     0.000163
      g-1     :     0.000032
      g+2     :     0.000068
      g-2     :     0.000069
      g+3     :     0.000132
      g-3     :     0.000052
      g+4     :     0.000029
      g-4     :     0.000017
  3 O s       :     3.996048  s :     3.996048
      pz      :     1.830979  p :     4.851758
      px      :     1.474271
      py      :     1.546508
      dz2     :     0.006359  d :     0.040175
      dxz     :     0.009294
      dyz     :     0.003285
      dx2y2   :     0.011478
      dxy     :     0.009760
      f0      :     0.000675  f :     0.004640
      f+1     :     0.000658
      f-1     :     0.001055
      f+2     :     0.000408
      f-2     :     0.000451
      f+3     :     0.000390
      f-3     :     0.001004
      g0      :     0.000063  g :     0.000582
      g+1     :     0.000044
      g-1     :     0.000020
      g+2     :     0.000074
      g-2     :     0.000013
      g+3     :     0.000022
      g-3     :     0.000036
      g+4     :     0.000280
      g-4     :     0.000031
  4 H s       :     0.511064  s :     0.511064
      pz      :     0.048287  p :     0.140310
      px      :     0.034817
      py      :     0.057206
      dz2     :    -0.002111  d :     0.051569
      dxz     :    -0.000535
      dyz     :     0.032901
      dx2y2   :    -0.007467
      dxy     :     0.028782
      f0      :     0.002573  f :     0.010908
      f+1     :     0.000472
      f-1     :     0.001790
      f+2     :     0.003317
      f-2     :     0.000267
      f+3     :     0.000510
      f-3     :     0.001978
  5 H s       :     0.338449  s :     0.338449
      pz      :    -0.003595  p :    -0.010172
      px      :    -0.001562
      py      :    -0.005015
      dz2     :     0.001610  d :    -0.000183
      dxz     :    -0.000590
      dyz     :    -0.000779
      dx2y2   :     0.000346
      dxy     :    -0.000770
      f0      :     0.000508  f :     0.002140
      f+1     :    -0.000110
      f-1     :     0.000250
      f+2     :     0.000466
      f-2     :     0.000001
      f+3     :     0.001050
      f-3     :    -0.000025
  6 H s       :     0.473264  s :     0.473264
      pz      :     0.036790  p :     0.129525
      px      :     0.040726
      py      :     0.052009
      dz2     :    -0.001816  d :     0.024623
      dxz     :     0.001488
      dyz     :     0.013921
      dx2y2   :    -0.000868
      dxy     :     0.011899
      f0      :     0.000989  f :     0.007638
      f+1     :     0.000230
      f-1     :    -0.000122
      f+2     :     0.002112
      f-2     :    -0.000080
      f+3     :     0.003605
      f-3     :     0.000905
  7 C s       :     3.104459  s :     3.104459
      pz      :     0.586465  p :     2.267357
      px      :     0.596379
      py      :     1.084513
      dz2     :     0.087883  d :     0.291418
      dxz     :     0.022849
      dyz     :     0.045140
      dx2y2   :     0.090726
      dxy     :     0.044821
      f0      :     0.005722  f :     0.057760
      f+1     :     0.008671
      f-1     :     0.010313
      f+2     :     0.012088
      f-2     :     0.003531
      f+3     :     0.008931
      f-3     :     0.008504
      g0      :    -0.000060  g :    -0.001030
      g+1     :     0.000056
      g-1     :    -0.000454
      g+2     :     0.000553
      g-2     :    -0.000396
      g+3     :    -0.000355
      g-3     :    -0.000428
      g+4     :     0.000385
      g-4     :    -0.000331
  8 O s       :     3.814900  s :     3.814900
      pz      :     1.589395  p :     4.744494
      px      :     1.591734
      py      :     1.563366
      dz2     :     0.018021  d :     0.072277
      dxz     :     0.014903
      dyz     :     0.008246
      dx2y2   :     0.025315
      dxy     :     0.005791
      f0      :     0.000703  f :     0.002988
      f+1     :     0.001427
      f-1     :     0.000530
      f+2     :    -0.000297
      f-2     :     0.000094
      f+3     :    -0.000565
      f-3     :     0.001097
      g0      :     0.000098  g :     0.001099
      g+1     :     0.000237
      g-1     :     0.000068
      g+2     :     0.000123
      g-2     :     0.000107
      g+3     :     0.000090
      g-3     :     0.000105
      g+4     :     0.000181
      g-4     :     0.000092
  9 O s       :     3.867618  s :     3.867618
      pz      :     1.506248  p :     4.678770
      px      :     1.524265
      py      :     1.648258
      dz2     :     0.014915  d :     0.061001
      dxz     :     0.009354
      dyz     :     0.017178
      dx2y2   :     0.006685
      dxy     :     0.012868
      f0      :     0.000751  f :     0.002383
      f+1     :     0.000974
      f-1     :     0.000585
      f+2     :    -0.000525
      f-2     :     0.000014
      f+3     :    -0.000205
      f-3     :     0.000788
      g0      :     0.000043  g :     0.000709
      g+1     :     0.000201
      g-1     :     0.000074
      g+2     :    -0.000001
      g-2     :     0.000144
      g+3     :     0.000075
      g-3     :     0.000130
      g+4     :     0.000018
      g-4     :     0.000026


                     *******************************
                     * LOEWDIN POPULATION ANALYSIS *
                     *******************************

----------------------
LOEWDIN ATOMIC CHARGES
----------------------
   0 I :    0.963674
   1 O :    0.028178
   2 O :   -0.247005
   3 O :    0.749297
   4 H :   -1.393438
   5 H :   -0.387920
   6 H :   -1.238906
   7 C :   -0.532125
   8 O :    1.230701
   9 O :    0.827544

-------------------------------
LOEWDIN REDUCED ORBITAL CHARGES
-------------------------------
  0 I s       :     2.830184  s :     2.830184
      pz      :     2.666365  p :     8.241026
      px      :     2.594150
      py      :     2.980511
      dz2     :     2.325577  d :    11.233710
      dxz     :     2.299342
      dyz     :     2.207187
      dx2y2   :     2.247981
      dxy     :     2.153623
      f0      :     0.211753  f :     1.177416
      f+1     :     0.229629
      f-1     :     0.147666
      f+2     :     0.182909
      f-2     :     0.189053
      f+3     :     0.114792
      f-3     :     0.101615
      g0      :     0.060453  g :     0.553990
      g+1     :     0.069508
      g-1     :     0.065887
      g+2     :     0.066959
      g-2     :     0.088002
      g+3     :     0.059598
      g-3     :     0.064709
      g+4     :     0.047596
      g-4     :     0.031279
  1 O s       :     3.251172  s :     3.251172
      pz      :     1.369036  p :     4.277222
      px      :     1.457834
      py      :     1.450352
      dz2     :     0.076408  d :     0.300236
      dxz     :     0.046930
      dyz     :     0.096550
      dx2y2   :     0.056689
      dxy     :     0.023659
      f0      :     0.027502  f :     0.119726
      f+1     :     0.015420
      f-1     :     0.029676
      f+2     :     0.019503
      f-2     :     0.013224
      f+3     :     0.003957
      f-3     :     0.010443
      g0      :     0.003331  g :     0.023467
      g+1     :     0.002216
      g-1     :     0.006212
      g+2     :     0.004142
      g-2     :     0.004021
      g+3     :     0.001513
      g-3     :     0.001113
      g+4     :     0.000719
      g-4     :     0.000202
  2 O s       :     3.416711  s :     3.416711
      pz      :     1.455544  p :     4.454869
      px      :     1.446279
      py      :     1.553046
      dz2     :     0.050983  d :     0.244427
      dxz     :     0.060584
      dyz     :     0.055633
      dx2y2   :     0.033064
      dxy     :     0.044164
      f0      :     0.016875  f :     0.105493
      f+1     :     0.020726
      f-1     :     0.010092
      f+2     :     0.018234
      f-2     :     0.022742
      f+3     :     0.010711
      f-3     :     0.006113
      g0      :     0.002563  g :     0.025505
      g+1     :     0.003650
      g-1     :     0.001430
      g+2     :     0.003142
      g-2     :     0.005612
      g+3     :     0.003171
      g-3     :     0.004213
      g+4     :     0.000942
      g-4     :     0.000783
  3 O s       :     3.018443  s :     3.018443
      pz      :     1.329895  p :     3.831681
      px      :     1.217275
      py      :     1.284511
      dz2     :     0.038654  d :     0.281951
      dxz     :     0.045361
      dyz     :     0.019826
      dx2y2   :     0.088596
      dxy     :     0.089515
      f0      :     0.009166  f :     0.104454
      f+1     :     0.013281
      f-1     :     0.007689
      f+2     :     0.011704
      f-2     :     0.010353
      f+3     :     0.027248
      f-3     :     0.025013
      g0      :     0.000975  g :     0.014174
      g+1     :     0.001578
      g-1     :     0.000507
      g+2     :     0.001173
      g-2     :     0.001037
      g+3     :     0.000873
      g-3     :     0.001825
      g+4     :     0.003097
      g-4     :     0.003108
  4 H s       :     0.548392  s :     0.548392
      pz      :     0.164958  p :     0.799570
      px      :     0.168306
      py      :     0.466305
      dz2     :     0.073325  d :     0.685679
      dxz     :     0.013619
      dyz     :     0.196283
      dx2y2   :     0.187210
      dxy     :     0.215242
      f0      :     0.041680  f :     0.359798
      f+1     :     0.009112
      f-1     :     0.050335
      f+2     :     0.070424
      f-2     :     0.008930
      f+3     :     0.110547
      f-3     :     0.068769
  5 H s       :     0.695787  s :     0.695787
      pz      :     0.058610  p :     0.267221
      px      :     0.058801
      py      :     0.149810
      dz2     :     0.031726  d :     0.269101
      dxz     :     0.021681
      dyz     :     0.079046
      dx2y2   :     0.057236
      dxy     :     0.079412
      f0      :     0.016889  f :     0.155811
      f+1     :     0.003954
      f-1     :     0.020690
      f+2     :     0.029200
      f-2     :     0.017524
      f+3     :     0.042385
      f-3     :     0.025169
  6 H s       :     0.523215  s :     0.523215
      pz      :     0.137029  p :     0.712491
      px      :     0.135167
      py      :     0.440296
      dz2     :     0.064115  d :     0.640173
      dxz     :     0.016387
      dyz     :     0.186938
      dx2y2   :     0.186205
      dxy     :     0.186528
      f0      :     0.044732  f :     0.363027
      f+1     :     0.009908
      f-1     :     0.043517
      f+2     :     0.074532
      f-2     :     0.007712
      f+3     :     0.109907
      f-3     :     0.072719
  7 C s       :     2.454387  s :     2.454387
      pz      :     0.579025  p :     1.931250
      px      :     0.579394
      py      :     0.772831
      dz2     :     0.279629  d :     1.177790
      dxz     :     0.244648
      dyz     :     0.176591
      dx2y2   :     0.298932
      dxy     :     0.177991
      f0      :     0.061108  f :     0.675369
      f+1     :     0.108086
      f-1     :     0.087380
      f+2     :     0.136210
      f-2     :     0.114578
      f+3     :     0.092486
      f-3     :     0.075521
      g0      :     0.013817  g :     0.293329
      g+1     :     0.050911
      g-1     :     0.023411
      g+2     :     0.030098
      g-2     :     0.035869
      g+3     :     0.066210
      g-3     :     0.034387
      g+4     :     0.018385
      g-4     :     0.020241
  8 O s       :     2.858573  s :     2.858573
      pz      :     1.164051  p :     3.461655
      px      :     1.159823
      py      :     1.137780
      dz2     :     0.053540  d :     0.293018
      dxz     :     0.059321
      dyz     :     0.047464
      dx2y2   :     0.078028
      dxy     :     0.054665
      f0      :     0.014900  f :     0.130047
      f+1     :     0.025075
      f-1     :     0.008044
      f+2     :     0.027995
      f-2     :     0.021520
      f+3     :     0.019930
      f-3     :     0.012584
      g0      :     0.001819  g :     0.026006
      g+1     :     0.003860
      g-1     :     0.000760
      g+2     :     0.003904
      g-2     :     0.002972
      g+3     :     0.006039
      g-3     :     0.003475
      g+4     :     0.002219
      g-4     :     0.000958
  9 O s       :     2.985601  s :     2.985601
      pz      :     1.217286  p :     3.733956
      px      :     1.218536
      py      :     1.298133
      dz2     :     0.048557  d :     0.289516
      dxz     :     0.054833
      dyz     :     0.057503
      dx2y2   :     0.075564
      dxy     :     0.053059
      f0      :     0.013929  f :     0.131716
      f+1     :     0.020260
      f-1     :     0.011992
      f+2     :     0.030842
      f-2     :     0.017482
      f+3     :     0.021616
      f-3     :     0.015595
      g0      :     0.002700  g :     0.031668
      g+1     :     0.002657
      g-1     :     0.001988
      g+2     :     0.002580
      g-2     :     0.005430
      g+3     :     0.006449
      g-3     :     0.005551
      g+4     :     0.001966
      g-4     :     0.002346


                      *****************************
                      * MAYER POPULATION ANALYSIS *
                      *****************************

  NA   - Mulliken gross atomic population
  ZA   - Total nuclear charge
  QA   - Mulliken gross atomic charge
  VA   - Mayer's total valence
  BVA  - Mayer's bonded valence
  FA   - Mayer's free valence

  ATOM       NA         ZA         QA         VA         BVA        FA
  0 I     22.2472    25.0000     2.7528     2.9396     2.9396    -0.0000
  1 O      9.1425     8.0000    -1.1425     1.1270     1.1270    -0.0000
  2 O      9.0717     8.0000    -1.0717     1.2635     1.2635    -0.0000
  3 O      8.8932     8.0000    -0.8932     1.5599     1.5599     0.0000
  4 H      0.7139     1.0000     0.2861     1.0901     1.0901    -0.0000
  5 H      0.3302     1.0000     0.6698     0.5351     0.5351    -0.0000
  6 H      0.6351     1.0000     0.3649     1.0109     1.0109     0.0000
  7 C      5.7200     6.0000     0.2800     3.4646     3.4646    -0.0000
  8 O      8.6358     8.0000    -0.6358     2.0267     2.0267     0.0000
  9 O      8.6105     8.0000    -0.6105     1.9689     1.9689    -0.0000

  Mayer bond orders larger than 0.100000
B(  0-I ,  1-O ) :   1.0276 B(  0-I ,  2-O ) :   1.2563 B(  0-I ,  3-O ) :   0.6187 
B(  3-O ,  4-H ) :   0.9392 B(  4-H ,  9-O ) :   0.1542 B(  5-H ,  7-C ) :   0.5104 
B(  6-H ,  8-O ) :   0.8088 B(  7-C ,  8-O ) :   1.1648 B(  7-C ,  9-O ) :   1.7172 


-------
TIMINGS
-------

Total SCF time: 0 days 0 hours 25 min 9 sec 

Total time                  ....    1509.432 sec
Sum of individual times     ....    1507.566 sec  ( 99.9%)

Fock matrix formation       ....    1502.823 sec  ( 99.6%)
Diagonalization             ....       1.143 sec  (  0.1%)
Density matrix formation    ....       0.057 sec  (  0.0%)
Population analysis         ....       0.093 sec  (  0.0%)
Initial guess               ....       1.959 sec  (  0.1%)
Orbital Transformation      ....       0.000 sec  (  0.0%)
Orbital Orthonormalization  ....       0.000 sec  (  0.0%)
DIIS solution               ....       0.546 sec  (  0.0%)
SOSCF solution              ....       0.851 sec  (  0.1%)

Maximum memory used throughout the entire SCF-calculation: 282.4 MB


           ************************************************************
           *        Program running with 8 parallel MPI-processes     *
           *              working on a common directory               *
           ************************************************************

------------------------------------------------------------------------------
                                ORCA  MP2 
------------------------------------------------------------------------------

Freezing NCore=20 chemical core electrons

-------------
RI-MP2 ENERGY
-------------
Dimension of the basis                    ...  710
Memory devoted to MP2                     ... 16000 MB   
Data format for buffers                   ... DOUBLE
Compression type for matrix containers    ... UNCOMPRESSED
Overall scaling of the MP2 energy         ...   1.000e+00
Calculating two index integrals           ... done (    0.016 sec)
Cholesky decomposition of V**-1           ... done (    0.190 sec)

-----------------
RI-TRANSFORMATION (AUX index driven)
-----------------

Dimension of the orbital-basis         ... 710
Dimension of the aux-basis             ... 1526
Transformation of internal/external MOs...   10-  36 to   37- 709
Number Format for Storage              ... Double (8 Byte)
Integral mode                          ... Direct

First Phase: integral generation and transformation of MO indices
  Aux angular momentum 0               ... done (    0.154 sec)
  Aux angular momentum 1               ... done (    0.322 sec)
  Aux angular momentum 2               ... done (    0.449 sec)
  Aux angular momentum 3               ... done (    0.572 sec)
  Aux angular momentum 4               ... done (    0.568 sec)
  Aux angular momentum 5               ... done (    0.309 sec)
  Aux angular momentum 6               ... done (    0.220 sec)
Closing buffer VIA ( 0.21 GB; CompressionRatio= 1.00)
  Phase 1 completed in     2.726 sec
Second Phase: sorting and transformation of aux index

IA-Transformation
Memory available                       ... 15932 MB 
Max. # MO pairs treated in a batch     ... 4    
# of internal orbitals                 ... 27
# batches for internal orbitals        ... 1
Closing buffer IAV ( 0.21 GB; CompressionRatio= 1.00)
(ia|v) transformation done in     0.331 sec

  Phase 2 completed in     0.350 sec
RI-Integral transformation completed in     3.076 sec
Opening buffers                              ... done

Starting loop over batches of integrals:

Operator 0  - window                       ... ( 10- 36)x( 37-709)
Operator 0  - Memory available             ... 16000 MB
Operator 0  - Memory needed per MO         ...   7.8 MB
Operator 0  - Number of orbitals per batch ... 4
Operator 0  - Number of batches            ... 1

OPERATOR  0   PASS   0:  MOs    10 ...   13 +   14 ...   17 +   18 ...   21 +   22 ...   25
                            +   26 ...   29 +   30 ...   33 +   34 ...   36
  Reading integrals       ... ok
  Internal MO  12
Time spent in pair loops =     0.343 sec
Deleting buffer (Ka|jb)[aa] ...done

-----------------------------------------------
 RI-MP2 CORRELATION ENERGY:     -1.835928538 Eh
-----------------------------------------------


-------
TIMINGS
-------

Total time                :    6.320 sec
Integral trafo            :    3.090 sec ( 48.9%)
I/O of integrals          :    0.015 sec (  0.2%)
K(i,j) Operators          :    0.255 sec (  4.0%)
T(i,j) pair energies      :    0.046 sec (  0.7%)
V-calculation             :    0.016 sec (  0.3%)
V**(-1/2)                 :    0.190 sec (  3.0%)
Gamma(ia|P)               :    0.000 sec (  0.0%)
Gamma-Trafo               :    0.000 sec (  0.0%)
D(virtual)                :    0.000 sec (  0.0%)
D(internal)               :    0.000 sec (  0.0%)
W(virtual)                :    0.000 sec (  0.0%)
W(internal)               :    0.000 sec (  0.0%)
L(virtual)                :    0.000 sec (  0.0%)
L(internal)               :    0.000 sec (  0.0%)
G(D)                      :    0.000 sec (  0.0%)
G(Z)                      :    0.000 sec (  0.0%)
Z-Vector Solution         :    0.000 sec (  0.0%)
3-Index Derivative        :    0.000 sec (  0.0%)
2-Index Derivative        :    0.000 sec (  0.0%)
Separable Gradient        :    0.000 sec (  0.0%)


---------------------------------------
MP2 TOTAL ENERGY:     -710.427128011 Eh
---------------------------------------

Maximum memory used throughout the entire MP2-calculation: 171.8 MB

-------------------------   --------------------
FINAL SINGLE POINT ENERGY      -710.427128010566
-------------------------   --------------------


                            ***************************************
                            *     ORCA property calculations      *
                            ***************************************


  WARNING: The energy has been calculated at the MP2 level but the densities
           used in the property calculations are still SCF densities
           MP2 response densities have not been calculated 
           use %mp2 Density relaxed end
           or  %mp2 Density unrelaxed end

                                    ---------------------
                                    Active property flags
                                    ---------------------
   (+) Dipole Moment


------------------------------------------------------------------------------
                       ORCA ELECTRIC PROPERTIES CALCULATION
------------------------------------------------------------------------------

Dipole Moment Calculation                       ... on
Quadrupole Moment Calculation                   ... off
Polarizability Calculation                      ... off
GBWName                                         ... 1ica1fa-10001_1_998.gbw
Electron density                                ... 1ica1fa-10001_1_998.scfp
The origin for moment calculation is the CENTER OF MASS  = ( 0.453408, -2.515368 -0.510624)

-------------
DIPOLE MOMENT
-------------
                                X             Y             Z
Electronic contribution:     10.25947     -73.49103     -12.41475
Nuclear contribution   :    -10.68808      72.77041      12.78368
                        -----------------------------------------
Total Dipole Moment    :     -0.42861      -0.72061       0.36894
                        -----------------------------------------
Magnitude (a.u.)       :      0.91603
Magnitude (Debye)      :      2.32835


--------------------
Rotational spectrum 
--------------------
 
Rotational constants in cm-1:     0.099826     0.031000     0.028501 
Rotational constants in MHz :  2992.710410   929.349806   854.436756 

 Dipole components along the rotational axes: 
x,y,z [a.u.] :     0.525218     0.047611    -0.748987 
x,y,z [Debye]:     1.334999     0.121019    -1.903773 

 

Timings for individual modules:

Sum of individual times         ...     1520.521 sec (=  25.342 min)
GTO integral calculation        ...        3.886 sec (=   0.065 min)   0.3 %
SCF iterations                  ...     1509.819 sec (=  25.164 min)  99.3 %
MP2 module                      ...        6.816 sec (=   0.114 min)   0.4 %
                             ****ORCA TERMINATED NORMALLY****
TOTAL RUN TIME: 0 days 0 hours 25 minutes 22 seconds 99 msec
