# Supplementary material for: Iodine Clusters in the Atmosphere I: Computational Benchmark and Dimer Formation of Oxyacids and Oxides
Source: ACS Omega. 2024 Jul 9;9(29):31521–32. doi: 10.1021/acsomega.4c01235 (PMC11270685; doi:10.1021/acsomega.4c01235)
Supplement: Supplementary file 2 — ao4c01235_si_002.zip [file ao4c01235_si_002.zip › SI_zip/basis_extrapolation/quadruple/array.txt]

1am.inp
1dma.inp
1eda.inp
1fa.inp
1ica1am-100010000_1_415.inp
1ica1dma-100000100_1_994.inp
1ica1eda-100000001_2_751.inp
1ica1fa-10001_1_998.inp
1ica1ip-1010_1_673.inp
1ica1isa-1100_1_900.inp
1ica1it-1001_1_430.inp
1ica1ma-100001000_1_501.inp
1ica1msa-10001_1_898.inp
1ica1nta-10001_1_51.inp
1ica1sa-10001_1_331.inp
1ica1tma-100000010_1_858.inp
1ica1w-10001_2_610.inp
1ica.inp
1ip1am-001010000_1_836.inp
1ip1dma-001000100_1_195.inp
1ip1eda-001000001_1_222.inp
1ip1fa-00101_1_567.inp
1ip1it-0011_1_963.inp
1ip1ma-001001000_1_69.inp
1ip1msa-00101_1_870.inp
1ip1nta-00101_1_381.inp
1ip1sa-00101_2_837.inp
1ip1tma-001000010_1_336.inp
1ip1w-00101_1_915.inp
1ip.inp
1isa1am-010010000_2_136.inp
1isa1dma-010000100_2_173.inp
1isa1eda-010000001_2_199.inp
1isa1fa-01001_1_977.inp
1isa1ip-0110_1_546.inp
1isa1it-0101_1_756.inp
1isa1ma-010001000_2_306.inp
1isa1msa-01001_1_317.inp
1isa1nta-01001_1_509.inp
1isa1sa-01001_1_997.inp
1isa1tma-010000010_2_677.inp
1isa1w-01001_1_855.inp
1isa.inp
1it1am-000110000_1_795.inp
1it1dma-000100100_1_737.inp
1it1eda-000100001_1_419.inp
1it1fa-00011_1_849.inp
1it1ma-000101000_1_691.inp
1it1msa-00011_1_644.inp
1it1nta-00011_1_676.inp
1it1sa-00011_1_791.inp
1it1tma-000100010_1_951.inp
1it1w-00011_1_199.inp
1it.inp
1ma.inp
1msa.inp
1nta.inp
1sa.inp
1tma.inp
1w.inp
2ica-2000_1_823.inp
2ip-0020_1_530.inp
2isa-0200_1_620.inp
2it-0002_1_895.inp
