# Supplementary material for: Iodine Clusters in the Atmosphere I: Computational Benchmark and Dimer Formation of Oxyacids and Oxides
Source: ACS Omega. 2024 Jul 9;9(29):31521–32. doi: 10.1021/acsomega.4c01235 (PMC11270685; doi:10.1021/acsomega.4c01235)
Supplement: Supplementary file 2 — ao4c01235_si_002.zip [file ao4c01235_si_002.zip › SI_zip/basis_extrapolation/quadruple/1isa1msa-01001_1_317.inp]

! aug-cc-pVQZ/C aug-cc-pVQZ/JK aug-cc-pVQZ RI-MP2 TightSCF
%pal nprocs 8 end
%maxcore 16000
%basis
	NewGTO I "aug-cc-pVQZ-PP" end
	NewECP I "SK-MCDHF-RSC" end
	NewAuxCGTO I "aug-cc-pVQZ-PP/C" end
	NewAuxJKGTO I "def2/JK" end
end
* xyz 0 1
H        0.58518938       2.38428085       0.20195707
O        1.39220719       2.82902610       0.54947650
I        2.16785576       1.51081708       1.70525651
O        2.73594105       0.21944431       0.51866379
S       -0.57828736      -0.38773421       0.18044778
O        0.75205537      -1.13654178      -0.08670220
O       -0.44636460       1.01388440      -0.23011965
H        1.61955516      -0.56496103       0.17441560
O       -1.05494705      -0.61718260       1.52507562
C       -1.64061190      -1.19948585      -0.97528970
H       -1.23615118      -1.05069494      -1.97347436
H       -1.67187669      -2.25492287      -0.71379200
H       -2.62456512      -0.74592948      -0.87591497
*
