# Supplementary material for: Iodine Clusters in the Atmosphere I: Computational Benchmark and Dimer Formation of Oxyacids and Oxides
Source: ACS Omega. 2024 Jul 9;9(29):31521–32. doi: 10.1021/acsomega.4c01235 (PMC11270685; doi:10.1021/acsomega.4c01235)
Supplement: Supplementary file 2 — ao4c01235_si_002.zip [file ao4c01235_si_002.zip › SI_zip/basis_extrapolation/quadruple/1it1fa-00011_1_849.log]

                                 *****************
                                 * O   R   C   A *
                                 *****************

                                            #,                                       
                                            ###                                      
                                            ####                                     
                                            #####                                    
                                            ######                                   
                                           ########,                                 
                                     ,,################,,,,,                         
                               ,,#################################,,                 
                          ,,##########################################,,             
                       ,#########################################, ''#####,          
                    ,#############################################,,   '####,        
                  ,##################################################,,,,####,       
                ,###########''''           ''''###############################       
              ,#####''   ,,,,##########,,,,          '''####'''          '####       
            ,##' ,,,,###########################,,,                        '##       
           ' ,,###''''                  '''############,,,                           
         ,,##''                                '''############,,,,        ,,,,,,###''
      ,#''                                            '''#######################'''  
     '                                                          ''''####''''         
             ,#######,   #######,   ,#######,      ##                                
            ,#'     '#,  ##    ##  ,#'     '#,    #''#        ######   ,####,        
            ##       ##  ##   ,#'  ##            #'  '#       #        #'  '#        
            ##       ##  #######   ##           ,######,      #####,   #    #        
            '#,     ,#'  ##    ##  '#,     ,#' ,#      #,         ##   #,  ,#        
             '#######'   ##     ##  '#######'  #'      '#     #####' # '####'        


                  #######################################################
                  #                        -***-                        #
                  #          Department of theory and spectroscopy      #
                  #    Directorship and core code : Frank Neese         #
                  #        Max Planck Institute fuer Kohlenforschung    #
                  #                Kaiser Wilhelm Platz 1               #
                  #                 D-45470 Muelheim/Ruhr               #
                  #                      Germany                        #
                  #                                                     #
                  #                  All rights reserved                #
                  #                        -***-                        #
                  #######################################################


                         Program Version 5.0.4 -  RELEASE  -


 With contributions from (in alphabetic order):
   Daniel Aravena         : Magnetic Suceptibility
   Michael Atanasov       : Ab Initio Ligand Field Theory (pilot matlab implementation)
   Alexander A. Auer      : GIAO ZORA, VPT2 properties, NMR spectrum
   Ute Becker             : Parallelization
   Giovanni Bistoni       : ED, misc. LED, open-shell LED, HFLD
   Martin Brehm           : Molecular dynamics
   Dmytro Bykov           : SCF Hessian
   Vijay G. Chilkuri      : MRCI spin determinant printing, contributions to CSF-ICE
   Dipayan Datta          : RHF DLPNO-CCSD density
   Achintya Kumar Dutta   : EOM-CC, STEOM-CC
   Dmitry Ganyushin       : Spin-Orbit,Spin-Spin,Magnetic field MRCI
   Miquel Garcia          : C-PCM and meta-GGA Hessian, CC/C-PCM, Gaussian charge scheme
   Yang Guo               : DLPNO-NEVPT2, F12-NEVPT2, CIM, IAO-localization
   Andreas Hansen         : Spin unrestricted coupled pair/coupled cluster methods
   Benjamin Helmich-Paris : MC-RPA, TRAH-SCF, COSX integrals
   Lee Huntington         : MR-EOM, pCC
   Robert Izsak           : Overlap fitted RIJCOSX, COSX-SCS-MP3, EOM
   Marcus Kettner         : VPT2
   Christian Kollmar      : KDIIS, OOCD, Brueckner-CCSD(T), CCSD density, CASPT2, CASPT2-K
   Simone Kossmann        : Meta GGA functionals, TD-DFT gradient, OOMP2, MP2 Hessian
   Martin Krupicka        : Initial AUTO-CI
   Lucas Lang             : DCDCAS
   Marvin Lechner         : AUTO-CI (C++ implementation), FIC-MRCC
   Dagmar Lenk            : GEPOL surface, SMD
   Dimitrios Liakos       : Extrapolation schemes; Compound Job, initial MDCI parallelization
   Dimitrios Manganas     : Further ROCIS development; embedding schemes
   Dimitrios Pantazis     : SARC Basis sets
   Anastasios Papadopoulos: AUTO-CI, single reference methods and gradients
   Taras Petrenko         : DFT Hessian,TD-DFT gradient, ASA, ECA, R-Raman, ABS, FL, XAS/XES, NRVS
   Peter Pinski           : DLPNO-MP2, DLPNO-MP2 Gradient
   Christoph Reimann      : Effective Core Potentials
   Marius Retegan         : Local ZFS, SOC
   Christoph Riplinger    : Optimizer, TS searches, QM/MM, DLPNO-CCSD(T), (RO)-DLPNO pert. Triples
   Tobias Risthaus        : Range-separated hybrids, TD-DFT gradient, RPA, STAB
   Michael Roemelt        : Original ROCIS implementation
   Masaaki Saitow         : Open-shell DLPNO-CCSD energy and density
   Barbara Sandhoefer     : DKH picture change effects
   Avijit Sen             : IP-ROCIS
   Kantharuban Sivalingam : CASSCF convergence, NEVPT2, FIC-MRCI
   Bernardo de Souza      : ESD, SOC TD-DFT
   Georgi Stoychev        : AutoAux, RI-MP2 NMR, DLPNO-MP2 response
   Willem Van den Heuvel  : Paramagnetic NMR
   Boris Wezisla          : Elementary symmetry handling
   Frank Wennmohs         : Technical directorship


 We gratefully acknowledge several colleagues who have allowed us to
 interface, adapt or use parts of their codes:
   Stefan Grimme, W. Hujo, H. Kruse, P. Pracht,  : VdW corrections, initial TS optimization,
                  C. Bannwarth, S. Ehlert          DFT functionals, gCP, sTDA/sTD-DF
   Ed Valeev, F. Pavosevic, A. Kumar             : LibInt (2-el integral package), F12 methods
   Garnet Chan, S. Sharma, J. Yang, R. Olivares  : DMRG
   Ulf Ekstrom                                   : XCFun DFT Library
   Mihaly Kallay                                 : mrcc  (arbitrary order and MRCC methods)
   Jiri Pittner, Ondrej Demel                    : Mk-CCSD
   Frank Weinhold                                : gennbo (NPA and NBO analysis)
   Christopher J. Cramer and Donald G. Truhlar   : smd solvation model
   Lars Goerigk                                  : TD-DFT with DH, B97 family of functionals
   V. Asgeirsson, H. Jonsson                     : NEB implementation
   FAccTs GmbH                                   : IRC, NEB, NEB-TS, DLPNO-Multilevel, CI-OPT
                                                   MM, QMMM, 2- and 3-layer-ONIOM, Crystal-QMMM,
                                                   LR-CPCM, SF, NACMEs, symmetry and pop. for TD-DFT,
                                                   nearIR, NL-DFT gradient (VV10), updates on ESD,
                                                   ML-optimized integration grids
   S Lehtola, MJT Oliveira, MAL Marques          : LibXC Library
   Liviu Ungur et al                             : ANISO software


 Your calculation uses the libint2 library for the computation of 2-el integrals
 For citations please refer to: http://libint.valeyev.net

 Your ORCA version has been built with support for libXC version: 5.1.0
 For citations please refer to: https://tddft.org/programs/libxc/

 This ORCA versions uses:
   CBLAS   interface :  Fast vector & matrix operations
   LAPACKE interface :  Fast linear algebra routines
   SCALAPACK package :  Parallel linear algebra routines
   Shared memory     :  Shared parallel matrices
   BLAS/LAPACK       :  OpenBLAS 0.3.15  USE64BITINT DYNAMIC_ARCH NO_AFFINITY SkylakeX SINGLE_THREADED
        Core in use  :  SkylakeX
   Copyright (c) 2011-2014, The OpenBLAS Project


================================================================================

cite the ECPs for I  [SK MCDHF RSC] as follows:
O: B. Metz and H. Stoll, private communication (KAP)
Tl: B. Metz, M. Schweizer, H. Stoll, M. Dolg, W. Liu, Theor. Chem. Acc. 104, 22 (2000)
Ga-As, In-Sb, Pb-Bi: B. Metz, H. Stoll, M. Dolg, J. Chem. Phys. 113, 2563 (2000)
Se-Kr, Te-Xe, Po-Rn: K.A. Peterson, D. Figgen, E. Goll, H. Stoll, and M. Dolg, J. Chem. Phys., in press (2003)
Cu-Zn, Ag-Cd, Au-Hg: D. Figgen, G. Rauhut, M. Dolg, and H. Stoll, Chem. Phys. 311, 227 (2005)
Y-Pd: K.A. Peterson, D. Figgen, M. Dolg, H. Stoll, J. Chem. Phys. 126, 124101 (2007)
I: K. A. Peterson, B. C. Shepler, D. Figgen, H. Stoll, J. Phys. Chem. A 110, 13877 (2006)
Hf-Pt: D. Figgen, K.A. Peterson, M. Dolg, H. Stoll, J. Chem. Phys. 130, 164108 (2009)
Ca, Sr, Ba, Ra: I.S. Lim, H. Stoll, P. Schwerdtfeger, J. Chem. Phys. 124, 034107 (2006)
U: M. Dolg, X. Cao, J. Phys. Chem. A 113, 12573 (2009)

ECP parameters for I  [SK MCDHF RSC] have been obtained from:
cc-pVDZ-PP  EMSL  Basis Set Exchange Library   4/7/16 5:27 AM
Ca, Sr, Ba, Ra: http://www.tc.uni-koeln.de/PP/index.en.html 3/16/17 1:54 PM


----- Orbital basis set information -----
Your calculation utilizes the basis: aug-cc-pVQZ 
    H, B-Ne : Obtained from the ccRepo (grant-hill.group.shef.ac.uk/ccrepo) Feb. 2017
              R. A. Kendall, T. H. Dunning, Jr., R. J. Harrison, J. Chem. Phys. 96, 6796 (1992)
         He : Obtained from the ccRepo (grant-hill.group.shef.ac.uk/ccrepo) Feb. 2017
              D. E. Woon, T. H. Dunning, Jr., J. Chem. Phys. 100, 2975 (1994)
  Li-Be, Na : Obtained from the ccRepo (grant-hill.group.shef.ac.uk/ccrepo) Feb. 2017
              B. P. Prascher, D. E. Woon, K. A. Peterson, T. H. Dunning, Jr., A. K. Wilson, Theor. Chem. Acc. 128, 69 (2011)
         Mg : Obtained from the Peterson Research Group Website (tyr0.chem.wsu.edu/~kipeters) Feb. 2017
              B. P. Prascher, D. E. Woon, K. A. Peterson, T. H. Dunning, Jr., A. K. Wilson, Theor. Chem. Acc. 128, 69 (2011)
      Al-Ar : Obtained from the ccRepo (grant-hill.group.shef.ac.uk/ccrepo) Feb. 2017
              D. E. Woon, T. H. Dunning, Jr., J. Chem. Phys. 98, 1358 (1993)
      Sc-Zn : Obtained from the ccRepo (grant-hill.group.shef.ac.uk/ccrepo) Feb. 2017
              N. B. Balabanov, K. A. Peterson, J. Chem. Phys. 123, 064107 (2005)
              N. B. Balabanov, K. A. Peterson, J. Chem. Phys. 125, 074110 (2006)
      Ga-Kr : Obtained from the ccRepo (grant-hill.group.shef.ac.uk/ccrepo) Feb. 2017
              A. K. Wilson, D. E. Woon, K. A. Peterson, T. H. Dunning, Jr., J. Chem. Phys. 110, 7667 (1999)

The basis set includes element-specific modifications.

Your calculation utilizes the basis: aug-cc-pVQZ-PP 
       Ca, Sr, Ba, Ra : Obtained from the Peterson Research Group Website (tyr0.chem.wsu.edu/~kipeters) Feb. 2017
                        H. Li, H. Feng, W. Sun, Y. Zhang, Q. Fan, K. A. Peterson, Y. Xie, H. F. Schaefer III, Mol. Phys. 111, 2292 (2013)
  Cu-Zn, Ag-Cd, Au-Hg : Obtained from the ccRepo (grant-hill.group.shef.ac.uk/ccrepo) Feb. 2017
                        K. A. Peterson, C. Puzzarini, Theor. Chem. Acc. 114, 283 (2005)
  Ga-Kr, In-Xe, Tl-Rn : Obtained from the ccRepo (grant-hill.group.shef.ac.uk/ccrepo) Feb. 2017
                        K. A. Peterson, J. Chem. Phys. 119, 11099 (2003)
                        K. A. Peterson, D. Figgen, E. Goll, H. Stoll, M. Dolg, J. Chem. Phys. 119, 11113 (2003)
                 Y-Pd : Obtained from the ccRepo (grant-hill.group.shef.ac.uk/ccrepo) Feb. 2017
                        K. A. Peterson, D. Figgen, M. Dolg, H. Stoll, J. Chem. Phys. 126, 124101 (2007)
                Hf-Pt : Obtained from the ccRepo (grant-hill.group.shef.ac.uk/ccrepo) Feb. 2017
                        D. Figgen, K. A. Peterson, M. Dolg, H. Stoll, J. Chem. Phys. 130, 164108 (2009)

----- AuxC basis set information -----
Your calculation utilizes the auxiliary basis: aug-cc-pVQZ/C 
  H-He, B-F, Al-Ar, Ga-Kr : Obtained from the EMSL Basis Set Exchange (bse.pnl.gov) Feb. 2017
                            F. Weigend, A. Kohn, C. Hattig, J. Chem. Phys. 116, 3175 (2002)
                   Be, Mg : Obtained from the TURBOMOLE 7.0 basis set library
                            C. Haettig, Phys. Chem. Chem. Phys. 7, 59 (2005)
                       Ne : Obtained from the EMSL Basis Set Exchange (bse.pnl.gov) Feb. 2017
                            C. Haettig, Phys. Chem. Chem. Phys. 7, 59 (2005)
                            F. Weigend, A. Kohn, C. Hattig, J. Chem. Phys. 116, 3175 (2002)
                    Sc-Zn : Obtained from the EMSL Basis Set Exchange (bse.pnl.gov) Feb. 2017
                            D. H. Bross, J. G. Hill, H. J. Werner, K. A. Peterson, J. Chem. Phys. 139, 094302 (2013)

The basis set includes element-specific modifications.

Your calculation utilizes the auxiliary basis: aug-cc-pVQZ-PP/C 
  Obtained from the EMSL Basis Set Exchange (bse.pnl.gov) Feb. 2017
  Cu-Zn, Ag-Cd, Au-Hg : C. Haettig, unpublished
  Ga-Kr, In-Xe, Tl-Rn : C. Haettig, G. Schmitz, J. Kossmann, Phys. Chem. Chem. Phys. 14, 6549 (2012)
          Y-Tc, Rh-Pd : J. G. Hill, J. A. Platts, J. Chem. Theory Comput. 5, 500 (2009)
                   Ru : J. G. Hill, J. A. Platts, J. Chem. Phys. 129, 134101 (2008)
                Hf-Pt : J. G. Hill, J. Chem. Phys. 135, 044105 (2011)

----- AuxJK basis set information -----
Your calculation utilizes the auxiliary basis: aug-cc-pVQZ/JK 
  H, B-F, Al-Cl, Ga-Br : Obtained from the TURBOMOLE 7.0 basis set library

The basis set includes element-specific modifications.

Your calculation utilizes the auxiliary basis: def2/JK
   H-Ba, Hf-Rn: F. Weigend, J. Comput. Chem. 29, 167 (2008).

================================================================================
                                        WARNINGS
                       Please study these warnings very carefully!
================================================================================


WARNING: No MP2 level density has been requested!
         To caclulate MP2 level properties use
         %mp2 Density relaxed end
         or
         %mp2 Density unrelaxed end

WARNING: Post HF methods need fully converged wavefunctions
  ===> : Setting SCFConvForced true
         You can overwrite this default with %scf ConvForced false 


INFO   : the flag for use of the SHARK integral package has been found!

================================================================================
                                       INPUT FILE
================================================================================
NAME = 1it1fa-00011_1_849.inp
|  1> ! aug-cc-pVQZ/C aug-cc-pVQZ/JK aug-cc-pVQZ RI-MP2 TightSCF
|  2> %pal nprocs 8 end
|  3> %maxcore 16000
|  4> %basis
|  5> 	NewGTO I "aug-cc-pVQZ-PP" end
|  6> 	NewECP I "SK-MCDHF-RSC" end
|  7> 	NewAuxCGTO I "aug-cc-pVQZ-PP/C" end
|  8> 	NewAuxJKGTO I "def2/JK" end
|  9> end
| 10> * xyz 0 1
| 11> I       -0.04862024      -0.96497269       0.71829869
| 12> O        0.07653881       0.94673088       0.87520265
| 13> O       -2.01931697      -0.65820238       1.01785895
| 14> I       -2.96717730       0.47679318      -0.21359438
| 15> O       -4.45450496      -0.46112229      -0.38667979
| 16> O       -1.96654542       0.24154958      -1.66005662
| 17> H        3.74815857      -0.38411652      -0.25921443
| 18> H        0.73127119       1.18181568       0.17025587
| 19> C        2.67652902      -0.16120804      -0.16063132
| 20> O        2.15639950       0.77210051      -0.74743774
| 21> O        2.06726778      -0.98936789       0.64599814
| 22> *
| 23> 
| 24>                          ****END OF INPUT****
================================================================================

                       ****************************
                       * Single Point Calculation *
                       ****************************

---------------------------------
CARTESIAN COORDINATES (ANGSTROEM)
---------------------------------
  I     -0.048620   -0.964973    0.718299
  O      0.076539    0.946731    0.875203
  O     -2.019317   -0.658202    1.017859
  I     -2.967177    0.476793   -0.213594
  O     -4.454505   -0.461122   -0.386680
  O     -1.966545    0.241550   -1.660057
  H      3.748159   -0.384117   -0.259214
  H      0.731271    1.181816    0.170256
  C      2.676529   -0.161208   -0.160631
  O      2.156400    0.772101   -0.747438
  O      2.067268   -0.989368    0.645998

----------------------------
CARTESIAN COORDINATES (A.U.)
----------------------------
  NO LB      ZA    FRAG     MASS         X           Y           Z
   0 I    25.0000*   0   126.900   -0.091879   -1.823534    1.357388
   1 O     8.0000    0    15.999    0.144637    1.789062    1.653893
   2 O     8.0000    0    15.999   -3.815956   -1.243822    1.923475
   3 I    25.0000*   0   126.900   -5.607152    0.901009   -0.403635
   4 O     8.0000    0    15.999   -8.417794   -0.871395   -0.730719
   5 O     8.0000    0    15.999   -3.716232    0.456463   -3.137052
   6 H     1.0000    0     1.008    7.082993   -0.725875   -0.489844
   7 H     1.0000    0     1.008    1.381902    2.233308    0.321737
   8 C     6.0000    0    12.011    5.057907   -0.304639   -0.303549
   9 O     8.0000    0    15.999    4.075004    1.459059   -1.412453
  10 O     8.0000    0    15.999    3.906570   -1.869634    1.220760
* core charge reduced due to ECP

--------------------------------
INTERNAL COORDINATES (ANGSTROEM)
--------------------------------
 I      0   0   0     0.000000000000     0.00000000     0.00000000
 O      1   0   0     1.922210753276     0.00000000     0.00000000
 O      1   2   0     2.016801917418    84.27369696     0.00000000
 I      3   1   2     1.924352210583   118.42212967    58.68723745
 O      4   3   1     1.766858103024    99.45257807   138.43514822
 O      4   3   1     1.774501823713    99.53729264    27.24245060
 H      1   2   3     3.963389347776    79.16407845   172.61506845
 H      2   1   3     0.990398563834   102.76837291   220.52410389
 C      7   1   2     1.098998049346    22.10366507   329.89822079
 O      9   7   1     1.218991936656   121.88219320   192.82850852
 O      9   7   1     1.306789608720   112.42333794    13.42236821

---------------------------
INTERNAL COORDINATES (A.U.)
---------------------------
 I      0   0   0     0.000000000000     0.00000000     0.00000000
 O      1   0   0     3.632451895371     0.00000000     0.00000000
 O      1   2   0     3.811203290288    84.27369696     0.00000000
 I      3   1   2     3.636498663208   118.42212967    58.68723745
 O      4   3   1     3.338877932215    99.45257807   138.43514822
 O      4   3   1     3.353322470960    99.53729264    27.24245060
 H      1   2   3     7.489720429397    79.16407845   172.61506845
 H      2   1   3     1.871582049075   102.76837291   220.52410389
 C      7   1   2     2.076805334978    22.10366507   329.89822079
 O      9   7   1     2.303560919738   121.88219320   192.82850852
 O      9   7   1     2.469474475135   112.42333794    13.42236821

---------------------
BASIS SET INFORMATION
---------------------
There are 4 groups of distinct atoms

 Group   1 Type I   : 25s19p13d3f2g contracted to 7s7p5d3f2g pattern {101011111/7711111/91111/111/11}
 Group   2 Type O   : 22s7p4d3f2g contracted to 6s5p4d3f2g pattern {991111/31111/1111/111/11}
 Group   3 Type H   : 7s4p3d2f contracted to 5s4p3d2f pattern {31111/1111/111/11}
 Group   4 Type C   : 22s7p4d3f2g contracted to 6s5p4d3f2g pattern {991111/31111/1111/111/11}

Atom   0I    basis set group =>   1
Atom   1O    basis set group =>   2
Atom   2O    basis set group =>   2
Atom   3I    basis set group =>   1
Atom   4O    basis set group =>   2
Atom   5O    basis set group =>   2
Atom   6H    basis set group =>   3
Atom   7H    basis set group =>   3
Atom   8C    basis set group =>   4
Atom   9O    basis set group =>   2
Atom  10O    basis set group =>   2
---------------------------------
AUXILIARY/C BASIS SET INFORMATION
---------------------------------
There are 4 groups of distinct atoms

 Group   1 Type I   : 12s12p10d8f6g4h2i contracted to 12s12p10d8f6g4h2i pattern {111111111111/111111111111/1111111111/11111111/111111/1111/11}
 Group   2 Type O   : 9s8p7d6f4g2h contracted to 9s8p7d6f4g2h pattern {111111111/11111111/1111111/111111/1111/11}
 Group   3 Type H   : 6s5p4d3f2g contracted to 6s5p4d3f2g pattern {111111/11111/1111/111/11}
 Group   4 Type C   : 9s8p7d6f4g2h contracted to 9s8p7d6f4g2h pattern {111111111/11111111/1111111/111111/1111/11}

Atom   0I    basis set group =>   1
Atom   1O    basis set group =>   2
Atom   2O    basis set group =>   2
Atom   3I    basis set group =>   1
Atom   4O    basis set group =>   2
Atom   5O    basis set group =>   2
Atom   6H    basis set group =>   3
Atom   7H    basis set group =>   3
Atom   8C    basis set group =>   4
Atom   9O    basis set group =>   2
Atom  10O    basis set group =>   2
----------------------------------
AUXILIARY/JK BASIS SET INFORMATION
----------------------------------
There are 4 groups of distinct atoms

 Group   1 Type I   : 13s12p11d8f6g3h contracted to 11s10p10d7f5g3h pattern {31111111111/3111111111/2111111111/2111111/21111/111}
 Group   2 Type O   : 10s7p5d3f2g1h contracted to 10s7p5d3f2g1h pattern {1111111111/1111111/11111/111/11/1}
 Group   3 Type H   : 4s3p3d2f1g contracted to 4s3p3d2f1g pattern {1111/111/111/11/1}
 Group   4 Type C   : 10s7p5d3f2g1h contracted to 10s7p5d3f2g1h pattern {1111111111/1111111/11111/111/11/1}

Atom   0I    basis set group =>   1
Atom   1O    basis set group =>   2
Atom   2O    basis set group =>   2
Atom   3I    basis set group =>   1
Atom   4O    basis set group =>   2
Atom   5O    basis set group =>   2
Atom   6H    basis set group =>   3
Atom   7H    basis set group =>   3
Atom   8C    basis set group =>   4
Atom   9O    basis set group =>   2
Atom  10O    basis set group =>   2
-------------------------
ECP PARAMETER INFORMATION
-------------------------

 Group 1, Type I  ECP SK MCDHF RSC (replacing 28 core electrons, lmax=4)

Atom   0I    ECP group =>   1
Atom   3I    ECP group =>   1


           ************************************************************
           *        Program running with 8 parallel MPI-processes     *
           *              working on a common directory               *
           ************************************************************
------------------------------------------------------------------------------
                           ORCA GTO INTEGRAL CALCULATION
------------------------------------------------------------------------------
------------------------------------------------------------------------------
                   ___                                                        
                  /   \      - P O W E R E D   B Y -                         
                 /     \                                                     
                 |  |  |   _    _      __       _____    __    __             
                 |  |  |  | |  | |    /  \     |  _  \  |  |  /  |          
                  \  \/   | |  | |   /    \    | | | |  |  | /  /          
                 / \  \   | |__| |  /  /\  \   | |_| |  |  |/  /          
                |  |  |   |  __  | /  /__\  \  |    /   |      \           
                |  |  |   | |  | | |   __   |  |    \   |  |\   \          
                \     /   | |  | | |  |  |  |  | |\  \  |  | \   \       
                 \___/    |_|  |_| |__|  |__|  |_| \__\ |__|  \__/        
                                                                              
                      - O R C A' S   B I G   F R I E N D -                    
                                      &                                       
                       - I N T E G R A L  F E E D E R -                       
                                                                              
 v1 FN, 2020, v2 2021                                                         
------------------------------------------------------------------------------


Reading SHARK input file 1it1fa-00011_1_849.SHARKINP.tmp ... ok
----------------------
SHARK INTEGRAL PACKAGE
----------------------

Number of atoms                             ...     11
Number of basis functions                   ...    931
Number of shells                            ...    291
Maximum angular momentum                    ...      4
Integral batch strategy                     ... SHARK/LIBINT Hybrid
RI-J (if used) integral strategy            ... SPLIT-RIJ (Revised 2003 algorithm where possible)
Printlevel                                  ...      1
Contraction scheme used                     ... PARTIAL GENERAL contraction
Coulomb Range Separation                    ... NOT USED
Exchange Range Separation                   ... NOT USED
Finite Nucleus Model                        ... NOT USED
Auxiliary Coulomb fitting basis             ... NOT available
Auxiliary J/K fitting basis                 ... AVAILABLE
   # of basis functions in Aux-JK           ...   1280
   # of shells in Aux-JK                    ...    314
   Maximum angular momentum in Aux-JK       ...      5
Auxiliary Correlation fitting basis         ... AVAILABLE
   # of basis functions in Aux-C            ...   1892
   # of shells in Aux-C                     ...    400
   Maximum angular momentum in Aux-C        ...      6
Auxiliary 'external' fitting basis          ... NOT available
Integral threshold                          ...     2.500000e-11
Primitive cut-off                           ...     2.500000e-12
Primitive pair pre-selection threshold      ...     2.500000e-12

Calculating pre-screening integrals         ... done (  0.2 sec) Dimension = 291
Calculating pre-screening integrals (ORCA)  ... done (  0.6 sec) Dimension = 216
Organizing shell pair data                  ... done (  1.0 sec)
Shell pair information
Total number of shell pairs                 ...     42486
Shell pairs after pre-screening             ...     30138
Total number of primitive shell pairs       ...     53074
Primitive shell pairs kept                  ...     35272
          la=0 lb=0:   4576 shell pairs
          la=1 lb=0:   5988 shell pairs
          la=1 lb=1:   1861 shell pairs
          la=2 lb=0:   4188 shell pairs
          la=2 lb=1:   2473 shell pairs
          la=2 lb=2:    860 shell pairs
          la=3 lb=0:   2966 shell pairs
          la=3 lb=1:   1740 shell pairs
          la=3 lb=2:   1170 shell pairs
          la=3 lb=3:    423 shell pairs
          la=4 lb=0:   1606 shell pairs
          la=4 lb=1:    997 shell pairs
          la=4 lb=2:    670 shell pairs
          la=4 lb=3:    475 shell pairs
          la=4 lb=4:    145 shell pairs

Calculating one electron integrals          ... done (  0.1 sec)
Calculating ECP integrals                   ... done (  2.6 sec)
Calculating RI/JK V-Matrix + Cholesky decomp... done (  0.1 sec)
Calculating RI/C V-Matrix + Cholesky decomp.... done (  0.1 sec)
Calculating Nuclear repulsion               ... done (  0.0 sec) ENN=    878.448169175092 Eh

SHARK setup successfully completed in   5.9 seconds

Maximum memory used throughout the entire GTOINT-calculation: 70.1 MB
[1712564536.151570] [s44n09:1854719:0]          mpool.c:43   UCX  WARN  object 0xae5e6c0 was not returned to mpool ucp_requests
[1712564536.151584] [s44n09:1854719:0]          mpool.c:43   UCX  WARN  object 0xae5e880 was not returned to mpool ucp_requests
[1712564536.151588] [s44n09:1854719:0]          mpool.c:43   UCX  WARN  object 0xae5ea40 was not returned to mpool ucp_requests
[1712564536.151591] [s44n09:1854719:0]          mpool.c:43   UCX  WARN  object 0xae5ec00 was not returned to mpool ucp_requests
[1712564536.151594] [s44n09:1854719:0]          mpool.c:43   UCX  WARN  object 0xae5edc0 was not returned to mpool ucp_requests
[1712564536.151597] [s44n09:1854719:0]          mpool.c:43   UCX  WARN  object 0xae5ef80 was not returned to mpool ucp_requests
[1712564536.151599] [s44n09:1854719:0]          mpool.c:43   UCX  WARN  object 0xae5f140 was not returned to mpool ucp_requests
[1712564536.151602] [s44n09:1854719:0]          mpool.c:43   UCX  WARN  object 0xae5f300 was not returned to mpool ucp_requests
[1712564536.151605] [s44n09:1854719:0]          mpool.c:43   UCX  WARN  object 0xae5f4c0 was not returned to mpool ucp_requests
[1712564536.151607] [s44n09:1854719:0]          mpool.c:43   UCX  WARN  object 0xae5f680 was not returned to mpool ucp_requests
[1712564536.151609] [s44n09:1854719:0]          mpool.c:43   UCX  WARN  object 0xae5f840 was not returned to mpool ucp_requests
[1712564536.151612] [s44n09:1854719:0]          mpool.c:43   UCX  WARN  object 0xae5fa00 was not returned to mpool ucp_requests
[1712564536.151614] [s44n09:1854719:0]          mpool.c:43   UCX  WARN  object 0xae5fbc0 was not returned to mpool ucp_requests
[1712564536.151618] [s44n09:1854719:0]          mpool.c:43   UCX  WARN  object 0xae5fd80 was not returned to mpool ucp_requests
[1712564536.151620] [s44n09:1854719:0]          mpool.c:43   UCX  WARN  object 0xae5ff40 was not returned to mpool ucp_requests
[1712564536.153983] [s44n09:1854715:0]          mpool.c:43   UCX  WARN  object 0xbf17a80 was not returned to mpool ucp_requests
[1712564536.153994] [s44n09:1854715:0]          mpool.c:43   UCX  WARN  object 0xbf17c40 was not returned to mpool ucp_requests
[1712564536.153997] [s44n09:1854715:0]          mpool.c:43   UCX  WARN  object 0xbf17e00 was not returned to mpool ucp_requests
[1712564536.154000] [s44n09:1854715:0]          mpool.c:43   UCX  WARN  object 0xbf17fc0 was not returned to mpool ucp_requests
[1712564536.154002] [s44n09:1854715:0]          mpool.c:43   UCX  WARN  object 0xbf18180 was not returned to mpool ucp_requests
[1712564536.154005] [s44n09:1854715:0]          mpool.c:43   UCX  WARN  object 0xbf18340 was not returned to mpool ucp_requests
[1712564536.154007] [s44n09:1854715:0]          mpool.c:43   UCX  WARN  object 0xbf18500 was not returned to mpool ucp_requests
[1712564536.154010] [s44n09:1854715:0]          mpool.c:43   UCX  WARN  object 0xbf186c0 was not returned to mpool ucp_requests
[1712564536.154012] [s44n09:1854715:0]          mpool.c:43   UCX  WARN  object 0xbf18880 was not returned to mpool ucp_requests
[1712564536.154016] [s44n09:1854715:0]          mpool.c:43   UCX  WARN  object 0xbf18a40 was not returned to mpool ucp_requests
[1712564536.154018] [s44n09:1854715:0]          mpool.c:43   UCX  WARN  object 0xbf18c00 was not returned to mpool ucp_requests
[1712564536.154021] [s44n09:1854715:0]          mpool.c:43   UCX  WARN  object 0xbf18dc0 was not returned to mpool ucp_requests
[1712564536.154022] [s44n09:1854715:0]          mpool.c:43   UCX  WARN  object 0xbf18f80 was not returned to mpool ucp_requests
[1712564536.154025] [s44n09:1854715:0]          mpool.c:43   UCX  WARN  object 0xbf19140 was not returned to mpool ucp_requests
[1712564536.154028] [s44n09:1854715:0]          mpool.c:43   UCX  WARN  object 0xbf19300 was not returned to mpool ucp_requests
[1712564536.154238] [s44n09:1854721:0]          mpool.c:43   UCX  WARN  object 0xaa7c500 was not returned to mpool ucp_requests
[1712564536.154249] [s44n09:1854721:0]          mpool.c:43   UCX  WARN  object 0xaa7c6c0 was not returned to mpool ucp_requests
[1712564536.154253] [s44n09:1854721:0]          mpool.c:43   UCX  WARN  object 0xaa7c880 was not returned to mpool ucp_requests
[1712564536.154256] [s44n09:1854721:0]          mpool.c:43   UCX  WARN  object 0xaa7ca40 was not returned to mpool ucp_requests
[1712564536.154259] [s44n09:1854721:0]          mpool.c:43   UCX  WARN  object 0xaa7cc00 was not returned to mpool ucp_requests
[1712564536.154262] [s44n09:1854721:0]          mpool.c:43   UCX  WARN  object 0xaa7cdc0 was not returned to mpool ucp_requests
[1712564536.154265] [s44n09:1854721:0]          mpool.c:43   UCX  WARN  object 0xaa7cf80 was not returned to mpool ucp_requests
[1712564536.154267] [s44n09:1854721:0]          mpool.c:43   UCX  WARN  object 0xaa7d140 was not returned to mpool ucp_requests
[1712564536.154271] [s44n09:1854721:0]          mpool.c:43   UCX  WARN  object 0xaa7d300 was not returned to mpool ucp_requests
[1712564536.154274] [s44n09:1854721:0]          mpool.c:43   UCX  WARN  object 0xaa7d4c0 was not returned to mpool ucp_requests
[1712564536.154277] [s44n09:1854721:0]          mpool.c:43   UCX  WARN  object 0xaa7d680 was not returned to mpool ucp_requests
[1712564536.154279] [s44n09:1854721:0]          mpool.c:43   UCX  WARN  object 0xaa7d840 was not returned to mpool ucp_requests
[1712564536.154281] [s44n09:1854721:0]          mpool.c:43   UCX  WARN  object 0xaa7da00 was not returned to mpool ucp_requests
[1712564536.154284] [s44n09:1854721:0]          mpool.c:43   UCX  WARN  object 0xaa7dbc0 was not returned to mpool ucp_requests
[1712564536.154287] [s44n09:1854721:0]          mpool.c:43   UCX  WARN  object 0xaa7dd80 was not returned to mpool ucp_requests
[1712564536.154289] [s44n09:1854721:0]          mpool.c:43   UCX  WARN  object 0xaa7df40 was not returned to mpool ucp_requests
[1712564536.154434] [s44n09:1854713:0]          mpool.c:43   UCX  WARN  object 0xad05d40 was not returned to mpool ucp_requests
[1712564536.154445] [s44n09:1854713:0]          mpool.c:43   UCX  WARN  object 0xad05f00 was not returned to mpool ucp_requests
[1712564536.154449] [s44n09:1854713:0]          mpool.c:43   UCX  WARN  object 0xad060c0 was not returned to mpool ucp_requests
[1712564536.154453] [s44n09:1854713:0]          mpool.c:43   UCX  WARN  object 0xad06280 was not returned to mpool ucp_requests
[1712564536.154456] [s44n09:1854713:0]          mpool.c:43   UCX  WARN  object 0xad06440 was not returned to mpool ucp_requests
[1712564536.154459] [s44n09:1854713:0]          mpool.c:43   UCX  WARN  object 0xad06600 was not returned to mpool ucp_requests
[1712564536.154462] [s44n09:1854713:0]          mpool.c:43   UCX  WARN  object 0xad067c0 was not returned to mpool ucp_requests
[1712564536.154464] [s44n09:1854713:0]          mpool.c:43   UCX  WARN  object 0xad06980 was not returned to mpool ucp_requests
[1712564536.154467] [s44n09:1854713:0]          mpool.c:43   UCX  WARN  object 0xad06b40 was not returned to mpool ucp_requests
[1712564536.154470] [s44n09:1854713:0]          mpool.c:43   UCX  WARN  object 0xad06d00 was not returned to mpool ucp_requests
[1712564536.154473] [s44n09:1854713:0]          mpool.c:43   UCX  WARN  object 0xad06ec0 was not returned to mpool ucp_requests
[1712564536.154475] [s44n09:1854713:0]          mpool.c:43   UCX  WARN  object 0xad07080 was not returned to mpool ucp_requests
[1712564536.154478] [s44n09:1854713:0]          mpool.c:43   UCX  WARN  object 0xad07240 was not returned to mpool ucp_requests
[1712564536.154481] [s44n09:1854713:0]          mpool.c:43   UCX  WARN  object 0xad07400 was not returned to mpool ucp_requests
[1712564536.154484] [s44n09:1854713:0]          mpool.c:43   UCX  WARN  object 0xad075c0 was not returned to mpool ucp_requests
[1712564536.154955] [s44n09:1854711:0]          mpool.c:43   UCX  WARN  object 0xab9d180 was not returned to mpool ucp_requests
[1712564536.154967] [s44n09:1854711:0]          mpool.c:43   UCX  WARN  object 0xab9d340 was not returned to mpool ucp_requests
[1712564536.154971] [s44n09:1854711:0]          mpool.c:43   UCX  WARN  object 0xab9d500 was not returned to mpool ucp_requests
[1712564536.154974] [s44n09:1854711:0]          mpool.c:43   UCX  WARN  object 0xab9d6c0 was not returned to mpool ucp_requests
[1712564536.154977] [s44n09:1854711:0]          mpool.c:43   UCX  WARN  object 0xab9d880 was not returned to mpool ucp_requests
[1712564536.154980] [s44n09:1854711:0]          mpool.c:43   UCX  WARN  object 0xab9dc00 was not returned to mpool ucp_requests
[1712564536.154982] [s44n09:1854711:0]          mpool.c:43   UCX  WARN  object 0xab9ddc0 was not returned to mpool ucp_requests
[1712564536.154984] [s44n09:1854711:0]          mpool.c:43   UCX  WARN  object 0xab9df80 was not returned to mpool ucp_requests
[1712564536.154987] [s44n09:1854711:0]          mpool.c:43   UCX  WARN  object 0xab9e140 was not returned to mpool ucp_requests
[1712564536.154989] [s44n09:1854711:0]          mpool.c:43   UCX  WARN  object 0xab9e300 was not returned to mpool ucp_requests
[1712564536.155014] [s44n09:1854717:0]          mpool.c:43   UCX  WARN  object 0xb5756c0 was not returned to mpool ucp_requests
[1712564536.155024] [s44n09:1854717:0]          mpool.c:43   UCX  WARN  object 0xb575880 was not returned to mpool ucp_requests
[1712564536.155028] [s44n09:1854717:0]          mpool.c:43   UCX  WARN  object 0xb575a40 was not returned to mpool ucp_requests
[1712564536.155031] [s44n09:1854717:0]          mpool.c:43   UCX  WARN  object 0xb575c00 was not returned to mpool ucp_requests
[1712564536.155034] [s44n09:1854717:0]          mpool.c:43   UCX  WARN  object 0xb575dc0 was not returned to mpool ucp_requests
[1712564536.155037] [s44n09:1854717:0]          mpool.c:43   UCX  WARN  object 0xb575f80 was not returned to mpool ucp_requests
[1712564536.155040] [s44n09:1854717:0]          mpool.c:43   UCX  WARN  object 0xb576140 was not returned to mpool ucp_requests
[1712564536.155043] [s44n09:1854717:0]          mpool.c:43   UCX  WARN  object 0xb576300 was not returned to mpool ucp_requests
[1712564536.155046] [s44n09:1854717:0]          mpool.c:43   UCX  WARN  object 0xb5764c0 was not returned to mpool ucp_requests
[1712564536.155049] [s44n09:1854717:0]          mpool.c:43   UCX  WARN  object 0xb576680 was not returned to mpool ucp_requests
[1712564536.155051] [s44n09:1854717:0]          mpool.c:43   UCX  WARN  object 0xb576840 was not returned to mpool ucp_requests
[1712564536.155053] [s44n09:1854717:0]          mpool.c:43   UCX  WARN  object 0xb576a00 was not returned to mpool ucp_requests
[1712564536.155056] [s44n09:1854717:0]          mpool.c:43   UCX  WARN  object 0xb576bc0 was not returned to mpool ucp_requests
[1712564536.155058] [s44n09:1854717:0]          mpool.c:43   UCX  WARN  object 0xb576d80 was not returned to mpool ucp_requests
[1712564536.155060] [s44n09:1854717:0]          mpool.c:43   UCX  WARN  object 0xb576f40 was not returned to mpool ucp_requests
[1712564536.155219] [s44n09:1854723:0]          mpool.c:43   UCX  WARN  object 0xbb6a500 was not returned to mpool ucp_requests
[1712564536.155230] [s44n09:1854723:0]          mpool.c:43   UCX  WARN  object 0xbb6a6c0 was not returned to mpool ucp_requests
[1712564536.155234] [s44n09:1854723:0]          mpool.c:43   UCX  WARN  object 0xbb6a880 was not returned to mpool ucp_requests
[1712564536.155237] [s44n09:1854723:0]          mpool.c:43   UCX  WARN  object 0xbb6aa40 was not returned to mpool ucp_requests
[1712564536.155240] [s44n09:1854723:0]          mpool.c:43   UCX  WARN  object 0xbb6ac00 was not returned to mpool ucp_requests
[1712564536.155243] [s44n09:1854723:0]          mpool.c:43   UCX  WARN  object 0xbb6adc0 was not returned to mpool ucp_requests
[1712564536.155246] [s44n09:1854723:0]          mpool.c:43   UCX  WARN  object 0xbb6af80 was not returned to mpool ucp_requests
[1712564536.155249] [s44n09:1854723:0]          mpool.c:43   UCX  WARN  object 0xbb6b140 was not returned to mpool ucp_requests
[1712564536.155251] [s44n09:1854723:0]          mpool.c:43   UCX  WARN  object 0xbb6b300 was not returned to mpool ucp_requests
[1712564536.155254] [s44n09:1854723:0]          mpool.c:43   UCX  WARN  object 0xbb6b4c0 was not returned to mpool ucp_requests
[1712564536.155257] [s44n09:1854723:0]          mpool.c:43   UCX  WARN  object 0xbb6b680 was not returned to mpool ucp_requests
[1712564536.155260] [s44n09:1854723:0]          mpool.c:43   UCX  WARN  object 0xbb6b840 was not returned to mpool ucp_requests
[1712564536.155262] [s44n09:1854723:0]          mpool.c:43   UCX  WARN  object 0xbb6ba00 was not returned to mpool ucp_requests
[1712564536.155265] [s44n09:1854723:0]          mpool.c:43   UCX  WARN  object 0xbb6bbc0 was not returned to mpool ucp_requests
[1712564536.155268] [s44n09:1854723:0]          mpool.c:43   UCX  WARN  object 0xbb6bd80 was not returned to mpool ucp_requests
[1712564536.155270] [s44n09:1854723:0]          mpool.c:43   UCX  WARN  object 0xbb6bf40 was not returned to mpool ucp_requests


           ************************************************************
           *        Program running with 8 parallel MPI-processes     *
           *              working on a common directory               *
           ************************************************************
-------------------------------------------------------------------------------
                                 ORCA SCF
-------------------------------------------------------------------------------

------------
SCF SETTINGS
------------
Hamiltonian:
 Ab initio Hamiltonian  Method          .... Hartree-Fock(GTOs)


General Settings:
 Integral files         IntName         .... 1it1fa-00011_1_849
 Hartree-Fock type      HFTyp           .... RHF
 Total Charge           Charge          ....    0
 Multiplicity           Mult            ....    1
 Number of Electrons    NEL             ....  106
 Basis Dimension        Dim             ....  836
 Nuclear Repulsion      ENuc            ....    878.4481691751 Eh

Convergence Acceleration:
 DIIS                   CNVDIIS         .... on
   Start iteration      DIISMaxIt       ....    12
   Startup error        DIISStart       ....  0.200000
   # of expansion vecs  DIISMaxEq       ....     5
   Bias factor          DIISBfac        ....   1.050
   Max. coefficient     DIISMaxC        ....  10.000
 Trust-Rad. Augm. Hess. CNVTRAH         .... auto
   Auto Start mean grad. ratio tolernc. ....  1.125000
   Auto Start start iteration           ....    20
   Auto Start num. interpolation iter.  ....    10
   Max. Number of Micro iterations      ....    16
   Max. Number of Macro iterations      .... Maxiter - #DIIS iter
   Number of Davidson start vectors     ....     2
   Converg. threshold I  (grad. norm)   ....   1.000e-05
   Converg. threshold II (energy diff.) ....   1.000e-08
   Grad. Scal. Fac. for Micro threshold ....   0.100
   Minimum threshold for Micro iter.    ....   0.010
   NR start threshold (gradient norm)   ....   0.001
   Initial trust radius                 ....   0.400
   Minimum AH scaling param. (alpha)    ....   1.000
   Maximum AH scaling param. (alpha)    .... 1000.000
   Orbital update algorithm             .... Taylor
   White noise on init. David. guess    .... on
   Maximum white noise                  ....   0.010
   Quad. conv. algorithm                .... NR
 SOSCF                  CNVSOSCF        .... on
   Start iteration      SOSCFMaxIt      ....   150
   Startup grad/error   SOSCFStart      ....  0.003300
 Level Shifting         CNVShift        .... on
   Level shift para.    LevelShift      ....    0.2500
   Turn off err/grad.   ShiftErr        ....    0.0010
 Zerner damping         CNVZerner       .... off
 Static damping         CNVDamp         .... on
   Fraction old density DampFac         ....    0.7000
   Max. Damping (<1)    DampMax         ....    0.9800
   Min. Damping (>=0)   DampMin         ....    0.0000
   Turn off err/grad.   DampErr         ....    0.1000
 Fernandez-Rico         CNVRico         .... off

SCF Procedure:
 Maximum # iterations   MaxIter         ....   125
 SCF integral mode      SCFMode         .... Direct
   Integral package                     .... SHARK and LIBINT hybrid scheme
 Reset frequency        DirectResetFreq ....    20
 Integral Threshold     Thresh          ....  2.500e-11 Eh
 Primitive CutOff       TCut            ....  2.500e-12 Eh

Convergence Tolerance:
 Convergence Check Mode ConvCheckMode   .... Total+1el-Energy
 Convergence forced     ConvForced      .... 1
 Energy Change          TolE            ....  1.000e-08 Eh
 1-El. energy change                    ....  1.000e-05 Eh
 Orbital Gradient       TolG            ....  1.000e-05
 Orbital Rotation angle TolX            ....  1.000e-05
 DIIS Error             TolErr          ....  5.000e-07


Diagonalization of the overlap matrix:
Smallest eigenvalue                        ... 6.300e-06
Time for diagonalization                   ...    0.120 sec
Threshold for overlap eigenvalues          ... 1.000e-08
Number of eigenvalues below threshold      ... 0
Time for construction of square roots      ...    0.053 sec
Total time needed                          ...    0.176 sec

Time for model grid setup =    0.136 sec

------------------------------
INITIAL GUESS: MODEL POTENTIAL
------------------------------
Loading Hartree-Fock densities                     ... done
  calling /comm/groupstacks/chemistry/apps/orca/5.0.4/orca 1it1fa-00011_1_849_atom53.inp > 1it1fa-00011_1_849_atom53.out in order to generate an atomic fitting density for atom 0 (I  with ECP) on-the-fly... 
    atom 0 (I ), assumed electronic state with S=2: 1s2 2s2 2p6 3s2 3p6 4s2 3d10 4p6 5s2 4d10 5p5           ... done
Calculating cut-offs                               ... done
Initializing the effective Hamiltonian             ... done
Setting up the integral package (SHARK)            ... done
Starting the Coulomb interaction                   ... done (   0.4 sec)
Reading the grid                                   ... done
Mapping shells                                     ... done
Starting the XC term evaluation                    ... done (   0.2 sec)
Transforming the Hamiltonian                       ... done (   0.1 sec)
Diagonalizing the Hamiltonian                      ... done (   0.1 sec)
Back transforming the eigenvectors                 ... done (   0.0 sec)
Now organizing SCF variables                       ... done
                      ------------------
                      INITIAL GUESS DONE (   2.2 sec)
                      ------------------
--------------
SCF ITERATIONS
--------------
ITER       Energy         Delta-E        Max-DP      RMS-DP      [F,P]     Damp
               ***  Starting incremental Fock matrix formation  ***
  0  -1076.7110611497   0.000000000000 0.24703863  0.00152234  0.4123876 0.7000
  1  -1076.9773566085  -0.266295458722 0.17340838  0.00108899  0.2293444 0.7000
                               ***Turning on DIIS***
  2  -1077.1182566880  -0.140900079525 0.11975676  0.00074784  0.1273001 0.7000
  3  -1077.8249196322  -0.706662944226 0.29656492  0.00170664  0.0786295 0.0000
  4  -1077.3782798671   0.446639765120 0.02606957  0.00011109  0.0133168 0.0000
  5  -1077.3921260870  -0.013846219906 0.02088914  0.00007416  0.0060934 0.0000
  6  -1077.3805837429   0.011542344084 0.00502773  0.00003548  0.0038073 0.0000
                      *** Initiating the SOSCF procedure ***
                           *** Shutting down DIIS ***
                      *** Re-Reading the Fockian *** 
                      *** Removing any level shift *** 
ITER      Energy       Delta-E        Grad      Rot      Max-DP    RMS-DP
  7  -1077.41127066  -0.0306869194  0.001704  0.001704  0.002777  0.000021
               *** Restarting incremental Fock matrix formation ***
  8  -1077.41534716  -0.0040765004  0.000590  0.001046  0.000842  0.000010
  9  -1077.41538362  -0.0000364611  0.000327  0.001518  0.001344  0.000015
 10  -1077.41540325  -0.0000196220  0.000065  0.000082  0.000366  0.000002
 11  -1077.41540377  -0.0000005290  0.000053  0.000062  0.000102  0.000001
 12  -1077.41540412  -0.0000003455  0.000011  0.000026  0.000039  0.000000
 13  -1077.41540413  -0.0000000147  0.000006  0.000014  0.000017  0.000000
                  ***Gradient check signals convergence***
              ***Rediagonalizing the Fockian in SOSCF/NRSCF***

               *****************************************************
               *                     SUCCESS                       *
               *           SCF CONVERGED AFTER  14 CYCLES          *
               *****************************************************


----------------
TOTAL SCF ENERGY
----------------

Total Energy       :        -1077.41540414 Eh          -29317.96364 eV

Components:
Nuclear Repulsion  :          878.44816918 Eh           23903.78993 eV
Electronic Energy  :        -1955.86357332 Eh          -53221.75357 eV
One Electron Energy:        -3448.83239178 Eh          -93847.50050 eV
Two Electron Energy:         1492.96881847 Eh           40625.74692 eV

Virial components:
Potential Energy   :        -1787.39444550 Eh          -48637.47554 eV
Kinetic Energy     :          709.97904136 Eh           19319.51190 eV
Virial Ratio       :            2.51753128


---------------
SCF CONVERGENCE
---------------

  Last Energy change         ...   -5.3035e-09  Tolerance :   1.0000e-08
  Last MAX-Density change    ...    2.4398e-05  Tolerance :   1.0000e-07
  Last RMS-Density change    ...    1.2079e-07  Tolerance :   5.0000e-09
  Last Orbital Gradient      ...    2.1674e-06  Tolerance :   1.0000e-05
  Last Orbital Rotation      ...    5.2504e-06  Tolerance :   1.0000e-05

             **** THE GBW FILE WAS UPDATED (1it1fa-00011_1_849.gbw) ****
             **** DENSITY 1it1fa-00011_1_849.scfp WAS UPDATED ****
             **** ENERGY FILE WAS UPDATED (1it1fa-00011_1_849.en.tmp) ****
             **** THE GBW FILE WAS UPDATED (1it1fa-00011_1_849.gbw) ****
             **** DENSITY 1it1fa-00011_1_849.scfp WAS UPDATED ****
----------------
ORBITAL ENERGIES
----------------

  NO   OCC          E(Eh)            E(eV) 
   0   2.0000     -20.640687      -561.6616 
   1   2.0000     -20.620000      -561.0987 
   2   2.0000     -20.609660      -560.8173 
   3   2.0000     -20.573603      -559.8362 
   4   2.0000     -20.566735      -559.6493 
   5   2.0000     -20.563694      -559.5666 
   6   2.0000     -11.405274      -310.3533 
   7   2.0000      -7.906955      -215.1592 
   8   2.0000      -7.881668      -214.4711 
   9   2.0000      -5.738127      -156.1424 
  10   2.0000      -5.731548      -155.9633 
  11   2.0000      -5.728966      -155.8931 
  12   2.0000      -5.714096      -155.4885 
  13   2.0000      -5.708580      -155.3384 
  14   2.0000      -5.696253      -155.0029 
  15   2.0000      -2.472182       -67.2715 
  16   2.0000      -2.468171       -67.1623 
  17   2.0000      -2.462426       -67.0060 
  18   2.0000      -2.460362       -66.9499 
  19   2.0000      -2.456643       -66.8487 
  20   2.0000      -2.450652       -66.6856 
  21   2.0000      -2.445649       -66.5495 
  22   2.0000      -2.431332       -66.1599 
  23   2.0000      -2.425426       -65.9992 
  24   2.0000      -2.423244       -65.9398 
  25   2.0000      -1.473172       -40.0870 
  26   2.0000      -1.413570       -38.4652 
  27   2.0000      -1.383813       -37.6555 
  28   2.0000      -1.368823       -37.2476 
  29   2.0000      -1.319203       -35.8973 
  30   2.0000      -1.278270       -34.7835 
  31   2.0000      -0.991904       -26.9911 
  32   2.0000      -0.894427       -24.3386 
  33   2.0000      -0.854099       -23.2412 
  34   2.0000      -0.743805       -20.2400 
  35   2.0000      -0.725697       -19.7472 
  36   2.0000      -0.712190       -19.3797 
  37   2.0000      -0.669382       -18.2148 
  38   2.0000      -0.652875       -17.7656 
  39   2.0000      -0.639066       -17.3899 
  40   2.0000      -0.632652       -17.2153 
  41   2.0000      -0.592315       -16.1177 
  42   2.0000      -0.589105       -16.0304 
  43   2.0000      -0.558281       -15.1916 
  44   2.0000      -0.548564       -14.9272 
  45   2.0000      -0.516663       -14.0591 
  46   2.0000      -0.504096       -13.7171 
  47   2.0000      -0.493462       -13.4278 
  48   2.0000      -0.489501       -13.3200 
  49   2.0000      -0.478099       -13.0097 
  50   2.0000      -0.474179       -12.9031 
  51   2.0000      -0.440604       -11.9894 
  52   2.0000      -0.427469       -11.6320 
  53   0.0000       0.010137         0.2758 
  54   0.0000       0.019309         0.5254 
  55   0.0000       0.023747         0.6462 
  56   0.0000       0.034368         0.9352 
  57   0.0000       0.042964         1.1691 
  58   0.0000       0.050479         1.3736 
  59   0.0000       0.055072         1.4986 
  60   0.0000       0.059655         1.6233 
  61   0.0000       0.068785         1.8717 
  62   0.0000       0.073433         1.9982 
  63   0.0000       0.080218         2.1829 
  64   0.0000       0.084173         2.2905 
  65   0.0000       0.090167         2.4536 
  66   0.0000       0.095964         2.6113 
  67   0.0000       0.108151         2.9429 
  68   0.0000       0.113749         3.0953 
  69   0.0000       0.115705         3.1485 
  70   0.0000       0.121256         3.2995 
  71   0.0000       0.133906         3.6438 
  72   0.0000       0.142107         3.8669 
  73   0.0000       0.144222         3.9245 
  74   0.0000       0.146745         3.9931 
  75   0.0000       0.156945         4.2707 
  76   0.0000       0.160081         4.3560 
  77   0.0000       0.165024         4.4905 
  78   0.0000       0.169051         4.6001 
  79   0.0000       0.171347         4.6626 
  80   0.0000       0.182830         4.9751 
  81   0.0000       0.185961         5.0602 
  82   0.0000       0.192355         5.2342 
  83   0.0000       0.196030         5.3342 
  84   0.0000       0.201681         5.4880 
  85   0.0000       0.205509         5.5922 
  86   0.0000       0.210679         5.7329 
  87   0.0000       0.218290         5.9400 
  88   0.0000       0.222194         6.0462 
  89   0.0000       0.228297         6.2123 
  90   0.0000       0.233686         6.3589 
  91   0.0000       0.238785         6.4977 
  92   0.0000       0.241948         6.5837 
  93   0.0000       0.244790         6.6611 
  94   0.0000       0.251105         6.8329 
  95   0.0000       0.255113         6.9420 
  96   0.0000       0.261263         7.1093 
  97   0.0000       0.269795         7.3415 
  98   0.0000       0.274590         7.4720 
  99   0.0000       0.280156         7.6234 
 100   0.0000       0.284042         7.7292 
 101   0.0000       0.287048         7.8110 
 102   0.0000       0.297861         8.1052 
 103   0.0000       0.300788         8.1848 
 104   0.0000       0.314666         8.5625 
 105   0.0000       0.316653         8.6166 
 106   0.0000       0.317930         8.6513 
 107   0.0000       0.331191         9.0122 
 108   0.0000       0.334167         9.0931 
 109   0.0000       0.336807         9.1650 
 110   0.0000       0.352913         9.6032 
 111   0.0000       0.360085         9.7984 
 112   0.0000       0.366991         9.9863 
 113   0.0000       0.380700        10.3594 
 114   0.0000       0.383101        10.4247 
 115   0.0000       0.387599        10.5471 
 116   0.0000       0.392578        10.6826 
 117   0.0000       0.395963        10.7747 
 118   0.0000       0.400456        10.8970 
 119   0.0000       0.407379        11.0854 
 120   0.0000       0.417008        11.3474 
 121   0.0000       0.423922        11.5355 
 122   0.0000       0.432453        11.7676 
 123   0.0000       0.442665        12.0455 
 124   0.0000       0.449016        12.2184 
 125   0.0000       0.450629        12.2622 
 126   0.0000       0.457990        12.4625 
 127   0.0000       0.466601        12.6969 
 128   0.0000       0.475008        12.9256 
 129   0.0000       0.479796        13.0559 
 130   0.0000       0.482502        13.1296 
 131   0.0000       0.494693        13.4613 
 132   0.0000       0.500349        13.6152 
 133   0.0000       0.501758        13.6535 
 134   0.0000       0.513697        13.9784 
 135   0.0000       0.520877        14.1738 
 136   0.0000       0.525786        14.3074 
 137   0.0000       0.528960        14.3937 
 138   0.0000       0.538243        14.6463 
 139   0.0000       0.542012        14.7489 
 140   0.0000       0.551067        14.9953 
 141   0.0000       0.558301        15.1921 
 142   0.0000       0.561340        15.2748 
 143   0.0000       0.568611        15.4727 
 144   0.0000       0.571945        15.5634 
 145   0.0000       0.585000        15.9187 
 146   0.0000       0.592834        16.1318 
 147   0.0000       0.598054        16.2739 
 148   0.0000       0.602155        16.3855 
 149   0.0000       0.605542        16.4776 
 150   0.0000       0.607339        16.5265 
 151   0.0000       0.615830        16.7576 
 152   0.0000       0.622378        16.9358 
 153   0.0000       0.629807        17.1379 
 154   0.0000       0.638774        17.3819 
 155   0.0000       0.643615        17.5137 
 156   0.0000       0.649104        17.6630 
 157   0.0000       0.656875        17.8745 
 158   0.0000       0.662170        18.0186 
 159   0.0000       0.663419        18.0525 
 160   0.0000       0.668569        18.1927 
 161   0.0000       0.671244        18.2655 
 162   0.0000       0.686998        18.6942 
 163   0.0000       0.692005        18.8304 
 164   0.0000       0.700193        19.0532 
 165   0.0000       0.705303        19.1923 
 166   0.0000       0.706315        19.2198 
 167   0.0000       0.716066        19.4852 
 168   0.0000       0.724384        19.7115 
 169   0.0000       0.729170        19.8417 
 170   0.0000       0.732945        19.9444 
 171   0.0000       0.738122        20.0853 
 172   0.0000       0.749278        20.3889 
 173   0.0000       0.751635        20.4530 
 174   0.0000       0.756227        20.5780 
 175   0.0000       0.768036        20.8993 
 176   0.0000       0.770817        20.9750 
 177   0.0000       0.779254        21.2046 
 178   0.0000       0.787399        21.4262 
 179   0.0000       0.792606        21.5679 
 180   0.0000       0.797254        21.6944 
 181   0.0000       0.805124        21.9085 
 182   0.0000       0.811010        22.0687 
 183   0.0000       0.815196        22.1826 
 184   0.0000       0.827953        22.5297 
 185   0.0000       0.833729        22.6869 
 186   0.0000       0.840320        22.8663 
 187   0.0000       0.846847        23.0439 
 188   0.0000       0.852991        23.2111 
 189   0.0000       0.862864        23.4797 
 190   0.0000       0.871228        23.7073 
 191   0.0000       0.880548        23.9609 
 192   0.0000       0.886646        24.1269 
 193   0.0000       0.897908        24.4333 
 194   0.0000       0.903449        24.5841 
 195   0.0000       0.916190        24.9308 
 196   0.0000       0.927918        25.2499 
 197   0.0000       0.941125        25.6093 
 198   0.0000       0.948350        25.8059 
 199   0.0000       0.957350        26.0508 
 200   0.0000       0.961763        26.1709 
 201   0.0000       0.964444        26.2439 
 202   0.0000       0.986358        26.8402 
 203   0.0000       0.989754        26.9326 
 204   0.0000       0.998663        27.1750 
 205   0.0000       1.007024        27.4025 
 206   0.0000       1.013923        27.5903 
 207   0.0000       1.025323        27.9005 
 208   0.0000       1.032835        28.1049 
 209   0.0000       1.034193        28.1418 
 210   0.0000       1.051177        28.6040 
 211   0.0000       1.055502        28.7217 
 212   0.0000       1.063221        28.9317 
 213   0.0000       1.065743        29.0004 
 214   0.0000       1.078539        29.3485 
 215   0.0000       1.082663        29.4608 
 216   0.0000       1.083987        29.4968 
 217   0.0000       1.096309        29.8321 
 218   0.0000       1.104352        30.0510 
 219   0.0000       1.104999        30.0685 
 220   0.0000       1.111506        30.2456 
 221   0.0000       1.123165        30.5629 
 222   0.0000       1.134725        30.8774 
 223   0.0000       1.136285        30.9199 
 224   0.0000       1.143516        31.1167 
 225   0.0000       1.149667        31.2840 
 226   0.0000       1.154497        31.4155 
 227   0.0000       1.168713        31.8023 
 228   0.0000       1.180721        32.1290 
 229   0.0000       1.187842        32.3228 
 230   0.0000       1.191949        32.4346 
 231   0.0000       1.199875        32.6503 
 232   0.0000       1.207852        32.8673 
 233   0.0000       1.216719        33.1086 
 234   0.0000       1.221639        33.2425 
 235   0.0000       1.227058        33.3899 
 236   0.0000       1.233665        33.5697 
 237   0.0000       1.240585        33.7580 
 238   0.0000       1.251088        34.0438 
 239   0.0000       1.260835        34.3091 
 240   0.0000       1.268369        34.5141 
 241   0.0000       1.277825        34.7714 
 242   0.0000       1.280435        34.8424 
 243   0.0000       1.287482        35.0342 
 244   0.0000       1.298995        35.3475 
 245   0.0000       1.311279        35.6817 
 246   0.0000       1.317669        35.8556 
 247   0.0000       1.320377        35.9293 
 248   0.0000       1.324794        36.0495 
 249   0.0000       1.334633        36.3172 
 250   0.0000       1.347795        36.6754 
 251   0.0000       1.349527        36.7225 
 252   0.0000       1.356063        36.9004 
 253   0.0000       1.362915        37.0868 
 254   0.0000       1.370429        37.2913 
 255   0.0000       1.390804        37.8457 
 256   0.0000       1.392946        37.9040 
 257   0.0000       1.406120        38.2625 
 258   0.0000       1.411215        38.4011 
 259   0.0000       1.417765        38.5793 
 260   0.0000       1.432430        38.9784 
 261   0.0000       1.443654        39.2838 
 262   0.0000       1.450804        39.4784 
 263   0.0000       1.456023        39.6204 
 264   0.0000       1.464524        39.8517 
 265   0.0000       1.471169        40.0326 
 266   0.0000       1.487280        40.4710 
 267   0.0000       1.490578        40.5607 
 268   0.0000       1.500138        40.8208 
 269   0.0000       1.508978        41.0614 
 270   0.0000       1.520267        41.3686 
 271   0.0000       1.531079        41.6628 
 272   0.0000       1.539567        41.8938 
 273   0.0000       1.548767        42.1441 
 274   0.0000       1.553011        42.2596 
 275   0.0000       1.561222        42.4830 
 276   0.0000       1.577059        42.9139 
 277   0.0000       1.580655        43.0118 
 278   0.0000       1.592487        43.3338 
 279   0.0000       1.608533        43.7704 
 280   0.0000       1.615299        43.9545 
 281   0.0000       1.619208        44.0609 
 282   0.0000       1.627619        44.2898 
 283   0.0000       1.646029        44.7907 
 284   0.0000       1.649436        44.8834 
 285   0.0000       1.660965        45.1972 
 286   0.0000       1.661972        45.2245 
 287   0.0000       1.667968        45.3877 
 288   0.0000       1.673703        45.5438 
 289   0.0000       1.686790        45.8999 
 290   0.0000       1.696804        46.1724 
 291   0.0000       1.709566        46.5197 
 292   0.0000       1.716678        46.7132 
 293   0.0000       1.718036        46.7501 
 294   0.0000       1.727273        47.0015 
 295   0.0000       1.743754        47.4500 
 296   0.0000       1.754179        47.7336 
 297   0.0000       1.760926        47.9172 
 298   0.0000       1.764655        48.0187 
 299   0.0000       1.772431        48.2303 
 300   0.0000       1.778438        48.3938 
 301   0.0000       1.783467        48.5306 
 302   0.0000       1.795714        48.8639 
 303   0.0000       1.798504        48.9398 
 304   0.0000       1.813626        49.3513 
 305   0.0000       1.816569        49.4314 
 306   0.0000       1.828252        49.7493 
 307   0.0000       1.833723        49.8981 
 308   0.0000       1.837153        49.9915 
 309   0.0000       1.842557        50.1385 
 310   0.0000       1.856037        50.5053 
 311   0.0000       1.860043        50.6143 
 312   0.0000       1.869722        50.8777 
 313   0.0000       1.877197        51.0811 
 314   0.0000       1.885684        51.3121 
 315   0.0000       1.898922        51.6723 
 316   0.0000       1.908530        51.9337 
 317   0.0000       1.916229        52.1433 
 318   0.0000       1.922755        52.3208 
 319   0.0000       1.928817        52.4858 
 320   0.0000       1.935396        52.6648 
 321   0.0000       1.948950        53.0336 
 322   0.0000       1.959024        53.3078 
 323   0.0000       1.961849        53.3846 
 324   0.0000       1.969978        53.6058 
 325   0.0000       1.985810        54.0366 
 326   0.0000       1.990816        54.1729 
 327   0.0000       1.997816        54.3633 
 328   0.0000       1.999287        54.4034 
 329   0.0000       2.008148        54.6445 
 330   0.0000       2.014168        54.8083 
 331   0.0000       2.017501        54.8990 
 332   0.0000       2.025105        55.1059 
 333   0.0000       2.031809        55.2883 
 334   0.0000       2.041197        55.5438 
 335   0.0000       2.049726        55.7759 
 336   0.0000       2.061267        56.0899 
 337   0.0000       2.068956        56.2991 
 338   0.0000       2.083645        56.6989 
 339   0.0000       2.088014        56.8177 
 340   0.0000       2.095863        57.0313 
 341   0.0000       2.102587        57.2143 
 342   0.0000       2.111504        57.4570 
 343   0.0000       2.122199        57.7480 
 344   0.0000       2.123598        57.7860 
 345   0.0000       2.140682        58.2509 
 346   0.0000       2.149769        58.4982 
 347   0.0000       2.162159        58.8353 
 348   0.0000       2.165076        58.9147 
 349   0.0000       2.172993        59.1301 
 350   0.0000       2.177211        59.2449 
 351   0.0000       2.197490        59.7967 
 352   0.0000       2.204755        59.9944 
 353   0.0000       2.209102        60.1127 
 354   0.0000       2.233976        60.7896 
 355   0.0000       2.242228        61.0141 
 356   0.0000       2.245792        61.1111 
 357   0.0000       2.257953        61.4420 
 358   0.0000       2.261032        61.5258 
 359   0.0000       2.273319        61.8601 
 360   0.0000       2.294080        62.4251 
 361   0.0000       2.300025        62.5869 
 362   0.0000       2.304848        62.7181 
 363   0.0000       2.309551        62.8461 
 364   0.0000       2.323443        63.2241 
 365   0.0000       2.324829        63.2618 
 366   0.0000       2.332009        63.4572 
 367   0.0000       2.341968        63.7282 
 368   0.0000       2.365657        64.3728 
 369   0.0000       2.375023        64.6277 
 370   0.0000       2.375918        64.6520 
 371   0.0000       2.390901        65.0597 
 372   0.0000       2.401793        65.3561 
 373   0.0000       2.408740        65.5451 
 374   0.0000       2.415146        65.7195 
 375   0.0000       2.447176        66.5910 
 376   0.0000       2.452365        66.7322 
 377   0.0000       2.462880        67.0184 
 378   0.0000       2.473822        67.3161 
 379   0.0000       2.483562        67.5811 
 380   0.0000       2.488704        67.7211 
 381   0.0000       2.502969        68.1093 
 382   0.0000       2.513656        68.4001 
 383   0.0000       2.525639        68.7261 
 384   0.0000       2.544215        69.2316 
 385   0.0000       2.562217        69.7215 
 386   0.0000       2.568278        69.8864 
 387   0.0000       2.589708        70.4695 
 388   0.0000       2.598331        70.7042 
 389   0.0000       2.610524        71.0360 
 390   0.0000       2.626541        71.4718 
 391   0.0000       2.638364        71.7935 
 392   0.0000       2.651146        72.1413 
 393   0.0000       2.657512        72.3146 
 394   0.0000       2.666199        72.5510 
 395   0.0000       2.693063        73.2820 
 396   0.0000       2.694459        73.3200 
 397   0.0000       2.707564        73.6766 
 398   0.0000       2.711237        73.7765 
 399   0.0000       2.716697        73.9251 
 400   0.0000       2.728015        74.2331 
 401   0.0000       2.744276        74.6755 
 402   0.0000       2.755257        74.9744 
 403   0.0000       2.760164        75.1079 
 404   0.0000       2.779533        75.6349 
 405   0.0000       2.786892        75.8352 
 406   0.0000       2.797957        76.1363 
 407   0.0000       2.800117        76.1951 
 408   0.0000       2.810657        76.4819 
 409   0.0000       2.815322        76.6088 
 410   0.0000       2.830097        77.0109 
 411   0.0000       2.838150        77.2300 
 412   0.0000       2.860157        77.8288 
 413   0.0000       2.880481        78.3819 
 414   0.0000       2.888746        78.6068 
 415   0.0000       2.905052        79.0505 
 416   0.0000       2.908516        79.1447 
 417   0.0000       2.916867        79.3720 
 418   0.0000       2.933437        79.8229 
 419   0.0000       2.960749        80.5661 
 420   0.0000       2.968873        80.7871 
 421   0.0000       2.979738        81.0828 
 422   0.0000       2.995254        81.5050 
 423   0.0000       3.013361        81.9977 
 424   0.0000       3.035263        82.5937 
 425   0.0000       3.058160        83.2168 
 426   0.0000       3.069353        83.5214 
 427   0.0000       3.097680        84.2922 
 428   0.0000       3.123859        85.0045 
 429   0.0000       3.127492        85.1034 
 430   0.0000       3.131044        85.2000 
 431   0.0000       3.150252        85.7227 
 432   0.0000       3.209588        87.3373 
 433   0.0000       3.214266        87.4646 
 434   0.0000       3.223205        87.7079 
 435   0.0000       3.275043        89.1184 
 436   0.0000       3.296404        89.6997 
 437   0.0000       3.307316        89.9966 
 438   0.0000       3.322451        90.4085 
 439   0.0000       3.355881        91.3182 
 440   0.0000       3.368737        91.6680 
 441   0.0000       3.383060        92.0577 
 442   0.0000       3.427119        93.2567 
 443   0.0000       3.437262        93.5326 
 444   0.0000       3.443550        93.7038 
 445   0.0000       3.476204        94.5923 
 446   0.0000       3.484215        94.8103 
 447   0.0000       3.507620        95.4472 
 448   0.0000       3.515883        95.6720 
 449   0.0000       3.544281        96.4448 
 450   0.0000       3.571891        97.1961 
 451   0.0000       3.590854        97.7121 
 452   0.0000       3.626955        98.6945 
 453   0.0000       3.636439        98.9525 
 454   0.0000       3.650244        99.3282 
 455   0.0000       3.663756        99.6959 
 456   0.0000       3.682060       100.1939 
 457   0.0000       3.688464       100.3682 
 458   0.0000       3.697301       100.6087 
 459   0.0000       3.702471       100.7493 
 460   0.0000       3.731218       101.5316 
 461   0.0000       3.739827       101.7659 
 462   0.0000       3.752579       102.1129 
 463   0.0000       3.758726       102.2801 
 464   0.0000       3.782349       102.9230 
 465   0.0000       3.785865       103.0186 
 466   0.0000       3.801544       103.4453 
 467   0.0000       3.805426       103.5509 
 468   0.0000       3.814157       103.7885 
 469   0.0000       3.818124       103.8964 
 470   0.0000       3.836084       104.3852 
 471   0.0000       3.849992       104.7636 
 472   0.0000       3.865460       105.1845 
 473   0.0000       3.881548       105.6223 
 474   0.0000       3.908263       106.3493 
 475   0.0000       3.912996       106.4780 
 476   0.0000       3.936303       107.1123 
 477   0.0000       3.954825       107.6163 
 478   0.0000       3.962925       107.8367 
 479   0.0000       3.978169       108.2515 
 480   0.0000       3.983952       108.4088 
 481   0.0000       4.003642       108.9446 
 482   0.0000       4.024324       109.5074 
 483   0.0000       4.042919       110.0134 
 484   0.0000       4.067590       110.6848 
 485   0.0000       4.075313       110.8949 
 486   0.0000       4.094863       111.4269 
 487   0.0000       4.107945       111.7829 
 488   0.0000       4.111195       111.8713 
 489   0.0000       4.124787       112.2412 
 490   0.0000       4.136639       112.5637 
 491   0.0000       4.147579       112.8614 
 492   0.0000       4.168643       113.4345 
 493   0.0000       4.184034       113.8534 
 494   0.0000       4.196397       114.1898 
 495   0.0000       4.203249       114.3762 
 496   0.0000       4.214376       114.6790 
 497   0.0000       4.222732       114.9064 
 498   0.0000       4.231066       115.1332 
 499   0.0000       4.232832       115.1812 
 500   0.0000       4.245044       115.5135 
 501   0.0000       4.248247       115.6007 
 502   0.0000       4.262034       115.9758 
 503   0.0000       4.266326       116.0926 
 504   0.0000       4.294066       116.8475 
 505   0.0000       4.297245       116.9340 
 506   0.0000       4.310548       117.2960 
 507   0.0000       4.315038       117.4182 
 508   0.0000       4.323381       117.6452 
 509   0.0000       4.326988       117.7433 
 510   0.0000       4.340882       118.1214 
 511   0.0000       4.345286       118.2412 
 512   0.0000       4.358393       118.5979 
 513   0.0000       4.361453       118.6812 
 514   0.0000       4.373099       118.9981 
 515   0.0000       4.377673       119.1225 
 516   0.0000       4.402627       119.8016 
 517   0.0000       4.408667       119.9659 
 518   0.0000       4.423794       120.3776 
 519   0.0000       4.433045       120.6293 
 520   0.0000       4.437815       120.7591 
 521   0.0000       4.443694       120.9191 
 522   0.0000       4.456250       121.2607 
 523   0.0000       4.465111       121.5018 
 524   0.0000       4.469682       121.6262 
 525   0.0000       4.482171       121.9661 
 526   0.0000       4.486757       122.0909 
 527   0.0000       4.501757       122.4990 
 528   0.0000       4.504167       122.5646 
 529   0.0000       4.517321       122.9226 
 530   0.0000       4.530781       123.2888 
 531   0.0000       4.532653       123.3398 
 532   0.0000       4.546997       123.7301 
 533   0.0000       4.563829       124.1881 
 534   0.0000       4.569627       124.3459 
 535   0.0000       4.580459       124.6406 
 536   0.0000       4.594949       125.0349 
 537   0.0000       4.602446       125.2389 
 538   0.0000       4.611460       125.4842 
 539   0.0000       4.617388       125.6455 
 540   0.0000       4.630152       125.9928 
 541   0.0000       4.632975       126.0697 
 542   0.0000       4.641099       126.2907 
 543   0.0000       4.648072       126.4805 
 544   0.0000       4.653340       126.6238 
 545   0.0000       4.665964       126.9673 
 546   0.0000       4.682101       127.4064 
 547   0.0000       4.688697       127.5859 
 548   0.0000       4.697391       127.8225 
 549   0.0000       4.702058       127.9495 
 550   0.0000       4.709352       128.1480 
 551   0.0000       4.725848       128.5969 
 552   0.0000       4.743480       129.0766 
 553   0.0000       4.750682       129.2726 
 554   0.0000       4.759847       129.5220 
 555   0.0000       4.767467       129.7294 
 556   0.0000       4.778412       130.0272 
 557   0.0000       4.784959       130.2054 
 558   0.0000       4.796367       130.5158 
 559   0.0000       4.813767       130.9892 
 560   0.0000       4.840545       131.7179 
 561   0.0000       4.850287       131.9830 
 562   0.0000       4.866492       132.4240 
 563   0.0000       4.886258       132.9618 
 564   0.0000       4.896690       133.2457 
 565   0.0000       4.921595       133.9234 
 566   0.0000       4.928745       134.1180 
 567   0.0000       4.946548       134.6024 
 568   0.0000       4.956162       134.8640 
 569   0.0000       4.968702       135.2053 
 570   0.0000       4.985694       135.6676 
 571   0.0000       5.005986       136.2198 
 572   0.0000       5.009554       136.3169 
 573   0.0000       5.021821       136.6507 
 574   0.0000       5.033762       136.9756 
 575   0.0000       5.057367       137.6180 
 576   0.0000       5.067279       137.8877 
 577   0.0000       5.114020       139.1596 
 578   0.0000       5.121795       139.3711 
 579   0.0000       5.133827       139.6985 
 580   0.0000       5.139153       139.8435 
 581   0.0000       5.191012       141.2546 
 582   0.0000       5.225113       142.1826 
 583   0.0000       5.243730       142.6891 
 584   0.0000       5.265224       143.2740 
 585   0.0000       5.279923       143.6740 
 586   0.0000       5.293146       144.0338 
 587   0.0000       5.318794       144.7317 
 588   0.0000       5.334339       145.1547 
 589   0.0000       5.347326       145.5081 
 590   0.0000       5.383218       146.4848 
 591   0.0000       5.397666       146.8780 
 592   0.0000       5.405086       147.0799 
 593   0.0000       5.434455       147.8790 
 594   0.0000       5.449210       148.2806 
 595   0.0000       5.468475       148.8048 
 596   0.0000       5.490024       149.3912 
 597   0.0000       5.539162       150.7283 
 598   0.0000       5.551138       151.0541 
 599   0.0000       5.569512       151.5541 
 600   0.0000       5.607920       152.5993 
 601   0.0000       5.621823       152.9776 
 602   0.0000       5.648198       153.6953 
 603   0.0000       5.668094       154.2367 
 604   0.0000       5.701215       155.1379 
 605   0.0000       5.730094       155.9238 
 606   0.0000       5.763256       156.8262 
 607   0.0000       5.787864       157.4958 
 608   0.0000       5.799203       157.8043 
 609   0.0000       5.821730       158.4173 
 610   0.0000       5.888869       160.2443 
 611   0.0000       5.936127       161.5302 
 612   0.0000       5.955012       162.0441 
 613   0.0000       5.972323       162.5152 
 614   0.0000       5.992039       163.0517 
 615   0.0000       6.046089       164.5224 
 616   0.0000       6.135833       166.9645 
 617   0.0000       6.204207       168.8251 
 618   0.0000       6.252058       170.1272 
 619   0.0000       6.291298       171.1949 
 620   0.0000       6.346106       172.6863 
 621   0.0000       6.410870       174.4486 
 622   0.0000       6.457176       175.7087 
 623   0.0000       6.503813       176.9777 
 624   0.0000       6.546828       178.1483 
 625   0.0000       6.611371       179.9046 
 626   0.0000       6.631132       180.4423 
 627   0.0000       6.716357       182.7614 
 628   0.0000       6.751384       183.7145 
 629   0.0000       6.870859       186.9656 
 630   0.0000       6.893920       187.5931 
 631   0.0000       6.974200       189.7776 
 632   0.0000       7.008191       190.7026 
 633   0.0000       7.025169       191.1646 
 634   0.0000       7.100917       193.2258 
 635   0.0000       7.191194       195.6823 
 636   0.0000       7.234239       196.8537 
 637   0.0000       7.392078       201.1487 
 638   0.0000       7.534527       205.0249 
 639   0.0000       7.567930       205.9339 
 640   0.0000       7.587935       206.4782 
 641   0.0000       7.800852       212.2720 
 642   0.0000       7.866551       214.0597 
 643   0.0000       7.914958       215.3770 
 644   0.0000       7.942351       216.1224 
 645   0.0000       8.023536       218.3315 
 646   0.0000       8.112434       220.7505 
 647   0.0000       8.161847       222.0951 
 648   0.0000       8.185199       222.7306 
 649   0.0000       8.244735       224.3506 
 650   0.0000       8.317293       226.3251 
 651   0.0000       8.461147       230.2395 
 652   0.0000       8.496981       231.2146 
 653   0.0000       8.556137       232.8243 
 654   0.0000       8.590756       233.7663 
 655   0.0000       8.812263       239.7939 
 656   0.0000       8.823585       240.1020 
 657   0.0000       8.887715       241.8470 
 658   0.0000       8.913402       242.5460 
 659   0.0000       8.991999       244.6847 
 660   0.0000       9.094208       247.4660 
 661   0.0000       9.224031       250.9986 
 662   0.0000       9.259525       251.9645 
 663   0.0000       9.297369       252.9943 
 664   0.0000       9.326038       253.7744 
 665   0.0000       9.417510       256.2635 
 666   0.0000       9.704573       264.0749 
 667   0.0000       9.914686       269.7923 
 668   0.0000       9.966149       271.1927 
 669   0.0000      10.021978       272.7119 
 670   0.0000      10.094993       274.6987 
 671   0.0000      10.157890       276.4102 
 672   0.0000      10.217166       278.0232 
 673   0.0000      10.531717       286.5826 
 674   0.0000      10.689535       290.8770 
 675   0.0000      10.697161       291.0845 
 676   0.0000      10.703202       291.2489 
 677   0.0000      10.707050       291.3536 
 678   0.0000      10.709946       291.4325 
 679   0.0000      10.722523       291.7747 
 680   0.0000      10.725811       291.8641 
 681   0.0000      10.734723       292.1067 
 682   0.0000      10.743800       292.3537 
 683   0.0000      10.748533       292.4825 
 684   0.0000      10.770065       293.0684 
 685   0.0000      10.805706       294.0382 
 686   0.0000      10.825678       294.5817 
 687   0.0000      10.830775       294.7204 
 688   0.0000      10.839038       294.9452 
 689   0.0000      10.853768       295.3461 
 690   0.0000      10.869725       295.7803 
 691   0.0000      10.883690       296.1603 
 692   0.0000      10.884789       296.1902 
 693   0.0000      10.902127       296.6620 
 694   0.0000      10.915415       297.0235 
 695   0.0000      10.934518       297.5434 
 696   0.0000      10.941008       297.7200 
 697   0.0000      10.954136       298.0772 
 698   0.0000      10.977415       298.7107 
 699   0.0000      10.978258       298.7336 
 700   0.0000      10.994223       299.1680 
 701   0.0000      11.005442       299.4733 
 702   0.0000      11.013948       299.7048 
 703   0.0000      11.021207       299.9023 
 704   0.0000      11.031968       300.1951 
 705   0.0000      11.036877       300.3287 
 706   0.0000      11.052618       300.7570 
 707   0.0000      11.060975       300.9844 
 708   0.0000      11.067134       301.1520 
 709   0.0000      11.074285       301.3466 
 710   0.0000      11.079895       301.4993 
 711   0.0000      11.104328       302.1641 
 712   0.0000      11.115144       302.4584 
 713   0.0000      11.141435       303.1739 
 714   0.0000      11.159405       303.6629 
 715   0.0000      11.179932       304.2214 
 716   0.0000      11.184730       304.3520 
 717   0.0000      11.198263       304.7202 
 718   0.0000      11.230374       305.5940 
 719   0.0000      11.247700       306.0655 
 720   0.0000      11.258113       306.3488 
 721   0.0000      11.292965       307.2972 
 722   0.0000      11.327660       308.2413 
 723   0.0000      11.337137       308.4992 
 724   0.0000      11.349444       308.8341 
 725   0.0000      11.380103       309.6684 
 726   0.0000      11.391398       309.9757 
 727   0.0000      11.445975       311.4608 
 728   0.0000      11.460393       311.8531 
 729   0.0000      11.511806       313.2522 
 730   0.0000      11.545982       314.1822 
 731   0.0000      11.637206       316.6645 
 732   0.0000      11.666993       317.4750 
 733   0.0000      11.674724       317.6854 
 734   0.0000      11.710409       318.6564 
 735   0.0000      11.752189       319.7933 
 736   0.0000      11.761662       320.0511 
 737   0.0000      11.794225       320.9372 
 738   0.0000      11.807440       321.2968 
 739   0.0000      11.824881       321.7714 
 740   0.0000      11.860320       322.7357 
 741   0.0000      11.921511       324.4008 
 742   0.0000      11.975373       325.8665 
 743   0.0000      11.988992       326.2371 
 744   0.0000      12.001569       326.5793 
 745   0.0000      12.029086       327.3281 
 746   0.0000      12.045958       327.7872 
 747   0.0000      12.055255       328.0402 
 748   0.0000      12.066880       328.3565 
 749   0.0000      12.077122       328.6352 
 750   0.0000      12.090807       329.0076 
 751   0.0000      12.095423       329.1332 
 752   0.0000      12.112049       329.5856 
 753   0.0000      12.125888       329.9622 
 754   0.0000      12.131545       330.1161 
 755   0.0000      12.140037       330.3472 
 756   0.0000      12.159515       330.8772 
 757   0.0000      12.166193       331.0590 
 758   0.0000      12.167964       331.1071 
 759   0.0000      12.188119       331.6556 
 760   0.0000      12.192343       331.7705 
 761   0.0000      12.197811       331.9193 
 762   0.0000      12.217028       332.4422 
 763   0.0000      12.234469       332.9168 
 764   0.0000      12.242297       333.1298 
 765   0.0000      12.278343       334.1107 
 766   0.0000      12.285012       334.2922 
 767   0.0000      12.298214       334.6514 
 768   0.0000      12.308228       334.9239 
 769   0.0000      12.330771       335.5373 
 770   0.0000      12.349242       336.0400 
 771   0.0000      12.351282       336.0955 
 772   0.0000      12.412190       337.7528 
 773   0.0000      12.422082       338.0220 
 774   0.0000      12.431477       338.2777 
 775   0.0000      12.513928       340.5213 
 776   0.0000      12.557412       341.7045 
 777   0.0000      12.590812       342.6134 
 778   0.0000      12.672493       344.8361 
 779   0.0000      12.704082       345.6956 
 780   0.0000      12.784105       347.8732 
 781   0.0000      12.838369       349.3498 
 782   0.0000      12.863825       350.0425 
 783   0.0000      12.901861       351.0775 
 784   0.0000      12.904622       351.1526 
 785   0.0000      12.921363       351.6082 
 786   0.0000      12.932939       351.9232 
 787   0.0000      12.953684       352.4877 
 788   0.0000      12.998912       353.7184 
 789   0.0000      13.117603       356.9481 
 790   0.0000      13.154699       357.9576 
 791   0.0000      13.167490       358.3056 
 792   0.0000      13.194195       359.0323 
 793   0.0000      13.229565       359.9948 
 794   0.0000      13.278636       361.3301 
 795   0.0000      13.289288       361.6199 
 796   0.0000      13.320581       362.4714 
 797   0.0000      13.352878       363.3503 
 798   0.0000      13.361974       363.5978 
 799   0.0000      13.376478       363.9925 
 800   0.0000      13.415613       365.0574 
 801   0.0000      13.420684       365.1954 
 802   0.0000      13.444606       365.8463 
 803   0.0000      13.475511       366.6873 
 804   0.0000      13.495241       367.2242 
 805   0.0000      13.498114       367.3024 
 806   0.0000      13.544047       368.5523 
 807   0.0000      13.610230       370.3532 
 808   0.0000      13.660127       371.7110 
 809   0.0000      13.715937       373.2296 
 810   0.0000      13.790892       375.2693 
 811   0.0000      14.009853       381.2275 
 812   0.0000      14.048181       382.2704 
 813   0.0000      14.351570       390.5261 
 814   0.0000      14.427020       392.5792 
 815   0.0000      14.471226       393.7821 
 816   0.0000      14.558476       396.1563 
 817   0.0000      14.723810       400.6552 
 818   0.0000      14.929733       406.2587 
 819   0.0000      14.988476       407.8572 
 820   0.0000      17.029546       463.3975 
 821   0.0000      26.976283       734.0620 
 822   0.0000      38.722077      1053.6813 
 823   0.0000      38.788459      1055.4876 
 824   0.0000      38.939698      1059.6030 
 825   0.0000      38.955699      1060.0385 
 826   0.0000      39.004259      1061.3598 
 827   0.0000      39.057753      1062.8155 
 828   0.0000      42.338628      1152.0926 
 829   0.0000      42.362838      1152.7514 
 830   0.0000      42.551851      1157.8947 
 831   0.0000      43.924369      1195.2428 
 832   0.0000      44.065555      1199.0847 
 833   0.0000      44.237134      1203.7536 
 834   0.0000      61.839527      1682.7391 
 835   0.0000      62.012344      1687.4417 

                    ********************************
                    * MULLIKEN POPULATION ANALYSIS *
                    ********************************

-----------------------
MULLIKEN ATOMIC CHARGES
-----------------------
   0 I :    2.065096
   1 O :   -0.995568
   2 O :   -1.341460
   3 I :    2.795126
   4 O :   -1.081748
   5 O :   -1.113661
   6 H :    0.691191
   7 H :    0.386967
   8 C :    0.249734
   9 O :   -0.708418
  10 O :   -0.947260
Sum of atomic charges:    0.0000000

--------------------------------
MULLIKEN REDUCED ORBITAL CHARGES
--------------------------------
  0 I s       :     3.716884  s :     3.716884
      pz      :     3.978545  p :     9.049184
      px      :     2.325381
      py      :     2.745258
      dz2     :     2.050757  d :    10.188383
      dxz     :     2.021124
      dyz     :     2.011455
      dx2y2   :     2.075543
      dxy     :     2.029503
      f0      :    -0.002388  f :    -0.033045
      f+1     :    -0.001420
      f-1     :     0.002801
      f+2     :    -0.011679
      f-2     :     0.000633
      f+3     :    -0.007629
      f-3     :    -0.013363
      g0      :     0.002127  g :     0.013499
      g+1     :     0.002225
      g-1     :    -0.000237
      g+2     :     0.003158
      g-2     :     0.000825
      g+3     :     0.001193
      g-3     :    -0.000496
      g+4     :     0.004410
      g-4     :     0.000295
  1 O s       :     4.066784  s :     4.066784
      pz      :     1.704689  p :     4.888295
      px      :     1.817556
      py      :     1.366051
      dz2     :     0.007057  d :     0.036110
      dxz     :     0.012422
      dyz     :     0.003073
      dx2y2   :     0.017132
      dxy     :    -0.003574
      f0      :     0.000163  f :     0.003935
      f+1     :     0.000582
      f-1     :     0.000897
      f+2     :     0.001012
      f-2     :     0.000167
      f+3     :     0.001079
      f-3     :     0.000036
      g0      :     0.000059  g :     0.000444
      g+1     :     0.000016
      g-1     :     0.000021
      g+2     :     0.000044
      g-2     :     0.000070
      g+3     :     0.000007
      g-3     :     0.000096
      g+4     :     0.000031
      g-4     :     0.000100
  2 O s       :     4.115125  s :     4.115125
      pz      :     1.758441  p :     5.192533
      px      :     1.634385
      py      :     1.799706
      dz2     :     0.004956  d :     0.028884
      dxz     :     0.003793
      dyz     :     0.009301
      dx2y2   :     0.008273
      dxy     :     0.002561
      f0      :     0.000644  f :     0.004498
      f+1     :     0.000520
      f-1     :     0.000805
      f+2     :     0.000820
      f-2     :     0.000613
      f+3     :     0.000854
      f-3     :     0.000242
      g0      :     0.000024  g :     0.000420
      g+1     :     0.000038
      g-1     :     0.000079
      g+2     :     0.000049
      g-2     :     0.000023
      g+3     :     0.000054
      g-3     :     0.000023
      g+4     :     0.000059
      g-4     :     0.000071
  3 I s       :     3.530811  s :     3.530811
      pz      :     2.647552  p :     8.314984
      px      :     2.611495
      py      :     3.055937
      dz2     :     2.027881  d :    10.236916
      dxz     :     2.058284
      dyz     :     2.041996
      dx2y2   :     2.076570
      dxy     :     2.032186
      f0      :     0.025168  f :     0.103073
      f+1     :     0.014141
      f-1     :     0.005578
      f+2     :     0.014673
      f-2     :     0.019872
      f+3     :     0.014598
      f-3     :     0.009043
      g0      :     0.002163  g :     0.019090
      g+1     :     0.002971
      g-1     :     0.001206
      g+2     :     0.001622
      g-2     :     0.002396
      g+3     :     0.001286
      g-3     :     0.003768
      g+4     :     0.002262
      g-4     :     0.001415
  4 O s       :     4.059917  s :     4.059917
      pz      :     1.830747  p :     4.958385
      px      :     1.432625
      py      :     1.695012
      dz2     :     0.005653  d :     0.056163
      dxz     :     0.012877
      dyz     :     0.006462
      dx2y2   :     0.015938
      dxy     :     0.015233
      f0      :     0.000893  f :     0.006717
      f+1     :     0.000566
      f-1     :     0.000346
      f+2     :     0.000391
      f-2     :     0.001213
      f+3     :     0.002310
      f-3     :     0.000998
      g0      :     0.000020  g :     0.000566
      g+1     :     0.000102
      g-1     :     0.000025
      g+2     :     0.000016
      g-2     :     0.000041
      g+3     :     0.000023
      g-3     :     0.000094
      g+4     :     0.000170
      g-4     :     0.000076
  5 O s       :     4.054361  s :     4.054361
      pz      :     1.442255  p :     4.996166
      px      :     1.684411
      py      :     1.869500
      dz2     :     0.018988  d :     0.056309
      dxz     :     0.014517
      dyz     :     0.011873
      dx2y2   :     0.004883
      dxy     :     0.006048
      f0      :     0.002098  f :     0.006314
      f+1     :     0.001149
      f-1     :     0.000698
      f+2     :     0.000730
      f-2     :     0.001187
      f+3     :     0.000186
      f-3     :     0.000266
      g0      :     0.000112  g :     0.000511
      g+1     :     0.000136
      g-1     :     0.000023
      g+2     :     0.000032
      g-2     :     0.000097
      g+3     :     0.000039
      g-3     :     0.000059
      g+4     :     0.000007
      g-4     :     0.000006
  6 H s       :     0.322574  s :     0.322574
      pz      :    -0.005761  p :    -0.016145
      px      :    -0.006495
      py      :    -0.003889
      dz2     :     0.001818  d :    -0.000119
      dxz     :    -0.000909
      dyz     :    -0.000169
      dx2y2   :     0.000370
      dxy     :    -0.001229
      f0      :     0.000347  f :     0.002500
      f+1     :     0.000324
      f-1     :    -0.000050
      f+2     :     0.000463
      f-2     :     0.000184
      f+3     :     0.000393
      f-3     :     0.000839
  7 H s       :     0.490800  s :     0.490800
      pz      :     0.025818  p :     0.119355
      px      :     0.064311
      py      :     0.029226
      dz2     :     0.010877  d :     0.000027
      dxz     :    -0.013861
      dyz     :     0.003708
      dx2y2   :    -0.002813
      dxy     :     0.002115
      f0      :     0.000686  f :     0.002852
      f+1     :     0.001061
      f-1     :     0.000136
      f+2     :     0.001134
      f-2     :     0.000326
      f+3     :     0.000607
      f-3     :    -0.001099
  8 C s       :     3.120746  s :     3.120746
      pz      :     0.576266  p :     2.277704
      px      :     1.058473
      py      :     0.642966
      dz2     :     0.083368  d :     0.285815
      dxz     :     0.033805
      dyz     :     0.023953
      dx2y2   :     0.078543
      dxy     :     0.066147
      f0      :     0.003441  f :     0.063943
      f+1     :     0.007609
      f-1     :     0.010611
      f+2     :     0.013905
      f-2     :     0.004916
      f+3     :     0.009373
      f-3     :     0.014086
      g0      :    -0.000035  g :     0.002058
      g+1     :     0.000132
      g-1     :     0.000108
      g+2     :     0.000160
      g-2     :    -0.000230
      g+3     :    -0.000087
      g-3     :     0.001059
      g+4     :     0.000740
      g-4     :     0.000210
  9 O s       :     3.916934  s :     3.916934
      pz      :     1.523652  p :     4.738694
      px      :     1.750905
      py      :     1.464137
      dz2     :     0.013526  d :     0.047979
      dxz     :     0.005343
      dyz     :     0.009851
      dx2y2   :     0.011901
      dxy     :     0.007358
      f0      :     0.000266  f :     0.004048
      f+1     :     0.000218
      f-1     :     0.002032
      f+2     :     0.000252
      f-2     :     0.000035
      f+3     :     0.000648
      f-3     :     0.000598
      g0      :     0.000116  g :     0.000762
      g+1     :     0.000001
      g-1     :     0.000121
      g+2     :     0.000047
      g-2     :     0.000162
      g+3     :     0.000076
      g-3     :     0.000120
      g+4     :     0.000030
      g-4     :     0.000088
 10 O s       :     4.001631  s :     4.001631
      pz      :     1.637998  p :     4.893231
      px      :     1.588214
      py      :     1.667019
      dz2     :     0.013236  d :     0.046802
      dxz     :     0.004818
      dyz     :     0.012634
      dx2y2   :     0.014860
      dxy     :     0.001253
      f0      :     0.000292  f :     0.004643
      f+1     :     0.000460
      f-1     :     0.002014
      f+2     :    -0.000051
      f-2     :     0.000736
      f+3     :     0.000556
      f-3     :     0.000637
      g0      :     0.000073  g :     0.000953
      g+1     :     0.000108
      g-1     :     0.000198
      g+2     :     0.000058
      g-2     :     0.000133
      g+3     :     0.000145
      g-3     :     0.000084
      g+4     :     0.000040
      g-4     :     0.000114


                     *******************************
                     * LOEWDIN POPULATION ANALYSIS *
                     *******************************

----------------------
LOEWDIN ATOMIC CHARGES
----------------------
   0 I :    1.224954
   1 O :    0.751889
   2 O :   -0.394416
   3 I :    0.611208
   4 O :   -0.286653
   5 O :   -0.281558
   6 H :   -0.421236
   7 H :   -1.360975
   8 C :   -0.872680
   9 O :    0.718168
  10 O :    0.311300

-------------------------------
LOEWDIN REDUCED ORBITAL CHARGES
-------------------------------
  0 I s       :     2.985734  s :     2.985734
      pz      :     3.395194  p :     8.652080
      px      :     2.513539
      py      :     2.743347
      dz2     :     2.135143  d :    10.902214
      dxz     :     2.115871
      dyz     :     2.114660
      dx2y2   :     2.394374
      dxy     :     2.142167
      f0      :     0.091912  f :     0.792069
      f+1     :     0.077447
      f-1     :     0.044177
      f+2     :     0.133828
      f-2     :     0.027176
      f+3     :     0.203085
      f-3     :     0.214443
      g0      :     0.023052  g :     0.442949
      g+1     :     0.041518
      g-1     :     0.028099
      g+2     :     0.047978
      g-2     :     0.015206
      g+3     :     0.035598
      g-3     :     0.035391
      g+4     :     0.099295
      g-4     :     0.116811
  1 O s       :     2.995345  s :     2.995345
      pz      :     1.352461  p :     3.800345
      px      :     1.340914
      py      :     1.106969
      dz2     :     0.037203  d :     0.325719
      dxz     :     0.037524
      dyz     :     0.097576
      dx2y2   :     0.094913
      dxy     :     0.058503
      f0      :     0.015205  f :     0.113201
      f+1     :     0.006521
      f-1     :     0.013603
      f+2     :     0.032597
      f-2     :     0.003140
      f+3     :     0.016735
      f-3     :     0.025399
      g0      :     0.001014  g :     0.013501
      g+1     :     0.000138
      g-1     :     0.002322
      g+2     :     0.002011
      g-2     :     0.000504
      g+3     :     0.000292
      g-3     :     0.002250
      g+4     :     0.003325
      g-4     :     0.001644
  2 O s       :     3.268111  s :     3.268111
      pz      :     1.497752  p :     4.429387
      px      :     1.432068
      py      :     1.499568
      dz2     :     0.079394  d :     0.499304
      dxz     :     0.132229
      dyz     :     0.061542
      dx2y2   :     0.106707
      dxy     :     0.119433
      f0      :     0.024199  f :     0.178833
      f+1     :     0.024025
      f-1     :     0.016588
      f+2     :     0.035175
      f-2     :     0.021351
      f+3     :     0.026214
      f-3     :     0.031280
      g0      :     0.001608  g :     0.018780
      g+1     :     0.002057
      g-1     :     0.001402
      g+2     :     0.001826
      g-2     :     0.002454
      g+3     :     0.003175
      g-3     :     0.001918
      g+4     :     0.001770
      g-4     :     0.002570
  3 I s       :     2.865618  s :     2.865618
      pz      :     2.696002  p :     8.313757
      px      :     2.674888
      py      :     2.942867
      dz2     :     2.246561  d :    11.350452
      dxz     :     2.338135
      dyz     :     2.229754
      dx2y2   :     2.277714
      dxy     :     2.258287
      f0      :     0.201823  f :     1.265928
      f+1     :     0.220428
      f-1     :     0.131445
      f+2     :     0.161445
      f-2     :     0.230894
      f+3     :     0.175726
      f-3     :     0.144165
      g0      :     0.051267  g :     0.593038
      g+1     :     0.089347
      g-1     :     0.048435
      g+2     :     0.059383
      g-2     :     0.086221
      g+3     :     0.052450
      g-3     :     0.083281
      g+4     :     0.060499
      g-4     :     0.062155
  4 O s       :     3.429579  s :     3.429579
      pz      :     1.518837  p :     4.473734
      px      :     1.424270
      py      :     1.530627
      dz2     :     0.030273  d :     0.249933
      dxz     :     0.047443
      dyz     :     0.020113
      dx2y2   :     0.061331
      dxy     :     0.090772
      f0      :     0.011209  f :     0.107732
      f+1     :     0.011523
      f-1     :     0.006296
      f+2     :     0.007707
      f-2     :     0.015683
      f+3     :     0.031182
      f-3     :     0.024133
      g0      :     0.001841  g :     0.025676
      g+1     :     0.002498
      g-1     :     0.001054
      g+2     :     0.001257
      g-2     :     0.003338
      g+3     :     0.000665
      g-3     :     0.002777
      g+4     :     0.005927
      g-4     :     0.006319
  5 O s       :     3.405958  s :     3.405958
      pz      :     1.438647  p :     4.479678
      px      :     1.480581
      py      :     1.560450
      dz2     :     0.059618  d :     0.262997
      dxz     :     0.086732
      dyz     :     0.060365
      dx2y2   :     0.025457
      dxy     :     0.030825
      f0      :     0.019215  f :     0.108267
      f+1     :     0.026646
      f-1     :     0.015729
      f+2     :     0.017391
      f-2     :     0.020412
      f+3     :     0.004734
      f-3     :     0.004140
      g0      :     0.002628  g :     0.024658
      g+1     :     0.006524
      g-1     :     0.001289
      g+2     :     0.005529
      g-2     :     0.004032
      g+3     :     0.002159
      g-3     :     0.001933
      g+4     :     0.000301
      g-4     :     0.000264
  6 H s       :     0.702310  s :     0.702310
      pz      :     0.059232  p :     0.279771
      px      :     0.150232
      py      :     0.070307
      dz2     :     0.033701  d :     0.279026
      dxz     :     0.076348
      dyz     :     0.024448
      dx2y2   :     0.061192
      dxy     :     0.083337
      f0      :     0.016690  f :     0.160128
      f+1     :     0.020635
      f-1     :     0.005463
      f+2     :     0.025266
      f-2     :     0.019234
      f+3     :     0.031453
      f-3     :     0.041388
  7 H s       :     0.559013  s :     0.559013
      pz      :     0.280152  p :     0.760182
      px      :     0.303923
      py      :     0.176107
      dz2     :     0.167083  d :     0.691240
      dxz     :     0.180927
      dyz     :     0.090852
      dx2y2   :     0.137883
      dxy     :     0.114494
      f0      :     0.052287  f :     0.350540
      f+1     :     0.079566
      f-1     :     0.020862
      f+2     :     0.073477
      f-2     :     0.049875
      f+3     :     0.047334
      f-3     :     0.027139
  8 C s       :     2.478621  s :     2.478621
      pz      :     0.562961  p :     2.012832
      px      :     0.775719
      py      :     0.674151
      dz2     :     0.263208  d :     1.308054
      dxz     :     0.167998
      dyz     :     0.274522
      dx2y2   :     0.335741
      dxy     :     0.266586
      f0      :     0.060701  f :     0.760196
      f+1     :     0.085627
      f-1     :     0.113563
      f+2     :     0.141279
      f-2     :     0.123158
      f+3     :     0.100207
      f-3     :     0.135660
      g0      :     0.022874  g :     0.312976
      g+1     :     0.020073
      g-1     :     0.040015
      g+2     :     0.024400
      g-2     :     0.039718
      g+3     :     0.040202
      g-3     :     0.066327
      g+4     :     0.031521
      g-4     :     0.027846
  9 O s       :     3.027020  s :     3.027020
      pz      :     1.224344  p :     3.791908
      px      :     1.303520
      py      :     1.264045
      dz2     :     0.040796  d :     0.289107
      dxz     :     0.048692
      dyz     :     0.062469
      dx2y2   :     0.056790
      dxy     :     0.080361
      f0      :     0.011904  f :     0.141229
      f+1     :     0.008884
      f-1     :     0.024432
      f+2     :     0.031340
      f-2     :     0.019190
      f+3     :     0.013786
      f-3     :     0.031694
      g0      :     0.002336  g :     0.032567
      g+1     :     0.001574
      g-1     :     0.003478
      g+2     :     0.002717
      g-2     :     0.002366
      g+3     :     0.006687
      g-3     :     0.006245
      g+4     :     0.004222
      g-4     :     0.002942
 10 O s       :     3.043795  s :     3.043795
      pz      :     1.328102  p :     3.951216
      px      :     1.293862
      py      :     1.329252
      dz2     :     0.065995  d :     0.467533
      dxz     :     0.125437
      dyz     :     0.059468
      dx2y2   :     0.135143
      dxy     :     0.081490
      f0      :     0.023563  f :     0.196511
      f+1     :     0.016288
      f-1     :     0.022978
      f+2     :     0.052170
      f-2     :     0.018086
      f+3     :     0.029469
      f-3     :     0.033957
      g0      :     0.002094  g :     0.029644
      g+1     :     0.001819
      g-1     :     0.002862
      g+2     :     0.003466
      g-2     :     0.003176
      g+3     :     0.004759
      g-3     :     0.006139
      g+4     :     0.002871
      g-4     :     0.002459


                      *****************************
                      * MAYER POPULATION ANALYSIS *
                      *****************************

  NA   - Mulliken gross atomic population
  ZA   - Total nuclear charge
  QA   - Mulliken gross atomic charge
  VA   - Mayer's total valence
  BVA  - Mayer's bonded valence
  FA   - Mayer's free valence

  ATOM       NA         ZA         QA         VA         BVA        FA
  0 I     22.9349    25.0000     2.0651     1.2650     1.2650     0.0000
  1 O      8.9956     8.0000    -0.9956     1.2920     1.2920    -0.0000
  2 O      9.3415     8.0000    -1.3415     0.8178     0.8178    -0.0000
  3 I     22.2049    25.0000     2.7951     2.9226     2.9226     0.0000
  4 O      9.0817     8.0000    -1.0817     1.2583     1.2583    -0.0000
  5 O      9.1137     8.0000    -1.1137     1.1977     1.1977     0.0000
  6 H      0.3088     1.0000     0.6912     0.4913     0.4913    -0.0000
  7 H      0.6130     1.0000     0.3870     0.8766     0.8766    -0.0000
  8 C      5.7503     6.0000     0.2497     3.4780     3.4780    -0.0000
  9 O      8.7084     8.0000    -0.7084     1.8561     1.8561     0.0000
 10 O      8.9473     8.0000    -0.9473     1.5481     1.5481    -0.0000

  Mayer bond orders larger than 0.100000
B(  0-I ,  1-O ) :   0.6302 B(  0-I ,  2-O ) :   0.3318 B(  0-I , 10-O ) :   0.1906 
B(  1-O ,  7-H ) :   0.8179 B(  2-O ,  3-I ) :   0.5016 B(  3-I ,  4-O ) :   1.2038 
B(  3-I ,  5-O ) :   1.2067 B(  6-H ,  8-C ) :   0.4990 B(  8-C ,  9-O ) :   1.6979 
B(  8-C , 10-O ) :   1.3071 

-------
TIMINGS
-------

Total SCF time: 0 days 0 hours 42 min 11 sec 

Total time                  ....    2531.694 sec
Sum of individual times     ....    2529.515 sec  ( 99.9%)

Fock matrix formation       ....    2523.647 sec  ( 99.7%)
Diagonalization             ....       1.618 sec  (  0.1%)
Density matrix formation    ....       0.069 sec  (  0.0%)
Population analysis         ....       0.122 sec  (  0.0%)
Initial guess               ....       2.098 sec  (  0.1%)
Orbital Transformation      ....       0.000 sec  (  0.0%)
Orbital Orthonormalization  ....       0.000 sec  (  0.0%)
DIIS solution               ....       0.704 sec  (  0.0%)
SOSCF solution              ....       1.121 sec  (  0.0%)

Maximum memory used throughout the entire SCF-calculation: 299.0 MB


           ************************************************************
           *        Program running with 8 parallel MPI-processes     *
           *              working on a common directory               *
           ************************************************************

------------------------------------------------------------------------------
                                ORCA  MP2 
------------------------------------------------------------------------------

Freezing NCore=30 chemical core electrons

-------------
RI-MP2 ENERGY
-------------
Dimension of the basis                    ...  836
Memory devoted to MP2                     ... 16000 MB   
Data format for buffers                   ... DOUBLE
Compression type for matrix containers    ... UNCOMPRESSED
Overall scaling of the MP2 energy         ...   1.000e+00
Calculating two index integrals           ... done (    0.025 sec)
Cholesky decomposition of V**-1           ... done (    0.267 sec)

-----------------
RI-TRANSFORMATION (AUX index driven)
-----------------

Dimension of the orbital-basis         ... 836
Dimension of the aux-basis             ... 1892
Transformation of internal/external MOs...   15-  52 to   53- 835
Number Format for Storage              ... Double (8 Byte)
Integral mode                          ... Direct

First Phase: integral generation and transformation of MO indices
  Aux angular momentum 0               ... done (    0.234 sec)
  Aux angular momentum 1               ... done (    0.492 sec)
  Aux angular momentum 2               ... done (    0.718 sec)
  Aux angular momentum 3               ... done (    0.832 sec)
  Aux angular momentum 4               ... done (    0.854 sec)
  Aux angular momentum 5               ... done (    0.595 sec)
  Aux angular momentum 6               ... done (    0.274 sec)
Closing buffer VIA ( 0.42 GB; CompressionRatio= 1.00)
  Phase 1 completed in     4.138 sec
Second Phase: sorting and transformation of aux index

IA-Transformation
Memory available                       ... 15919 MB 
Max. # MO pairs treated in a batch     ... 5    
# of internal orbitals                 ... 38
# batches for internal orbitals        ... 1
Closing buffer IAV ( 0.42 GB; CompressionRatio= 1.00)
(ia|v) transformation done in     0.657 sec

  Phase 2 completed in     0.690 sec
RI-Integral transformation completed in     4.828 sec
Opening buffers                              ... done

Starting loop over batches of integrals:

Operator 0  - window                       ... ( 15- 52)x( 53-835)
Operator 0  - Memory available             ... 16000 MB
Operator 0  - Memory needed per MO         ...  11.3 MB
Operator 0  - Number of orbitals per batch ... 5
Operator 0  - Number of batches            ... 1

OPERATOR  0   PASS   0:  MOs    15 ...   19 +   20 ...   24 +   25 ...   29 +   30 ...   34
                            +   35 ...   39 +   40 ...   44 +   45 ...   49 +   50 ...   52
  Reading integrals       ... ok
  Internal MO  17
Time spent in pair loops =     0.767 sec
Deleting buffer (Ka|jb)[aa] ...done

-----------------------------------------------
 RI-MP2 CORRELATION ENERGY:     -2.425792840 Eh
-----------------------------------------------


-------
TIMINGS
-------

Total time                :   12.993 sec
Integral trafo            :    4.842 sec ( 37.3%)
I/O of integrals          :    0.023 sec (  0.2%)
K(i,j) Operators          :    0.598 sec (  4.6%)
T(i,j) pair energies      :    0.090 sec (  0.7%)
V-calculation             :    0.025 sec (  0.2%)
V**(-1/2)                 :    0.267 sec (  2.1%)
Gamma(ia|P)               :    0.000 sec (  0.0%)
Gamma-Trafo               :    0.000 sec (  0.0%)
D(virtual)                :    0.000 sec (  0.0%)
D(internal)               :    0.000 sec (  0.0%)
W(virtual)                :    0.000 sec (  0.0%)
W(internal)               :    0.000 sec (  0.0%)
L(virtual)                :    0.000 sec (  0.0%)
L(internal)               :    0.000 sec (  0.0%)
G(D)                      :    0.000 sec (  0.0%)
G(Z)                      :    0.000 sec (  0.0%)
Z-Vector Solution         :    0.000 sec (  0.0%)
3-Index Derivative        :    0.000 sec (  0.0%)
2-Index Derivative        :    0.000 sec (  0.0%)
Separable Gradient        :    0.000 sec (  0.0%)


---------------------------------------
MP2 TOTAL ENERGY:    -1079.841196980 Eh
---------------------------------------

Maximum memory used throughout the entire MP2-calculation: 210.0 MB

-------------------------   --------------------
FINAL SINGLE POINT ENERGY     -1079.841196979756
-------------------------   --------------------


                            ***************************************
                            *     ORCA property calculations      *
                            ***************************************


  WARNING: The energy has been calculated at the MP2 level but the densities
           used in the property calculations are still SCF densities
           MP2 response densities have not been calculated 
           use %mp2 Density relaxed end
           or  %mp2 Density unrelaxed end

                                    ---------------------
                                    Active property flags
                                    ---------------------
   (+) Dipole Moment


------------------------------------------------------------------------------
                       ORCA ELECTRIC PROPERTIES CALCULATION
------------------------------------------------------------------------------

Dipole Moment Calculation                       ... on
Quadrupole Moment Calculation                   ... off
Polarizability Calculation                      ... off
GBWName                                         ... 1it1fa-00011_1_849.gbw
Electron density                                ... 1it1fa-00011_1_849.scfp
The origin for moment calculation is the CENTER OF MASS  = (-2.141428, -0.339980  0.300980)

-------------
DIPOLE MOMENT
-------------
                                X             Y             Z
Electronic contribution:    -59.51954     -10.22698      15.01409
Nuclear contribution   :     60.73775      10.41224     -13.90622
                        -----------------------------------------
Total Dipole Moment    :      1.21820       0.18527       1.10787
                        -----------------------------------------
Magnitude (a.u.)       :      1.65702
Magnitude (Debye)      :      4.21182


--------------------
Rotational spectrum 
--------------------
 
Rotational constants in cm-1:     0.061794     0.011499     0.010401 
Rotational constants in MHz :  1852.540305   344.739094   311.799767 

 Dipole components along the rotational axes: 
x,y,z [a.u.] :     1.320437     0.273185     0.963090 
x,y,z [Debye]:     3.356285     0.694381     2.447980 

 

Timings for individual modules:

Sum of individual times         ...     2552.005 sec (=  42.533 min)
GTO integral calculation        ...        6.401 sec (=   0.107 min)   0.3 %
SCF iterations                  ...     2532.041 sec (=  42.201 min)  99.2 %
MP2 module                      ...       13.563 sec (=   0.226 min)   0.5 %
                             ****ORCA TERMINATED NORMALLY****
TOTAL RUN TIME: 0 days 0 hours 42 minutes 33 seconds 668 msec
