# Supplementary material for: Iodine Clusters in the Atmosphere I: Computational Benchmark and Dimer Formation of Oxyacids and Oxides
Source: ACS Omega. 2024 Jul 9;9(29):31521–32. doi: 10.1021/acsomega.4c01235 (PMC11270685; doi:10.1021/acsomega.4c01235)
Supplement: Supplementary file 2 — ao4c01235_si_002.zip [file ao4c01235_si_002.zip › SI_zip/basis_extrapolation/quadruple/1it1w-00011_1_199.log]

                                 *****************
                                 * O   R   C   A *
                                 *****************

                                            #,                                       
                                            ###                                      
                                            ####                                     
                                            #####                                    
                                            ######                                   
                                           ########,                                 
                                     ,,################,,,,,                         
                               ,,#################################,,                 
                          ,,##########################################,,             
                       ,#########################################, ''#####,          
                    ,#############################################,,   '####,        
                  ,##################################################,,,,####,       
                ,###########''''           ''''###############################       
              ,#####''   ,,,,##########,,,,          '''####'''          '####       
            ,##' ,,,,###########################,,,                        '##       
           ' ,,###''''                  '''############,,,                           
         ,,##''                                '''############,,,,        ,,,,,,###''
      ,#''                                            '''#######################'''  
     '                                                          ''''####''''         
             ,#######,   #######,   ,#######,      ##                                
            ,#'     '#,  ##    ##  ,#'     '#,    #''#        ######   ,####,        
            ##       ##  ##   ,#'  ##            #'  '#       #        #'  '#        
            ##       ##  #######   ##           ,######,      #####,   #    #        
            '#,     ,#'  ##    ##  '#,     ,#' ,#      #,         ##   #,  ,#        
             '#######'   ##     ##  '#######'  #'      '#     #####' # '####'        


                  #######################################################
                  #                        -***-                        #
                  #          Department of theory and spectroscopy      #
                  #    Directorship and core code : Frank Neese         #
                  #        Max Planck Institute fuer Kohlenforschung    #
                  #                Kaiser Wilhelm Platz 1               #
                  #                 D-45470 Muelheim/Ruhr               #
                  #                      Germany                        #
                  #                                                     #
                  #                  All rights reserved                #
                  #                        -***-                        #
                  #######################################################


                         Program Version 5.0.4 -  RELEASE  -


 With contributions from (in alphabetic order):
   Daniel Aravena         : Magnetic Suceptibility
   Michael Atanasov       : Ab Initio Ligand Field Theory (pilot matlab implementation)
   Alexander A. Auer      : GIAO ZORA, VPT2 properties, NMR spectrum
   Ute Becker             : Parallelization
   Giovanni Bistoni       : ED, misc. LED, open-shell LED, HFLD
   Martin Brehm           : Molecular dynamics
   Dmytro Bykov           : SCF Hessian
   Vijay G. Chilkuri      : MRCI spin determinant printing, contributions to CSF-ICE
   Dipayan Datta          : RHF DLPNO-CCSD density
   Achintya Kumar Dutta   : EOM-CC, STEOM-CC
   Dmitry Ganyushin       : Spin-Orbit,Spin-Spin,Magnetic field MRCI
   Miquel Garcia          : C-PCM and meta-GGA Hessian, CC/C-PCM, Gaussian charge scheme
   Yang Guo               : DLPNO-NEVPT2, F12-NEVPT2, CIM, IAO-localization
   Andreas Hansen         : Spin unrestricted coupled pair/coupled cluster methods
   Benjamin Helmich-Paris : MC-RPA, TRAH-SCF, COSX integrals
   Lee Huntington         : MR-EOM, pCC
   Robert Izsak           : Overlap fitted RIJCOSX, COSX-SCS-MP3, EOM
   Marcus Kettner         : VPT2
   Christian Kollmar      : KDIIS, OOCD, Brueckner-CCSD(T), CCSD density, CASPT2, CASPT2-K
   Simone Kossmann        : Meta GGA functionals, TD-DFT gradient, OOMP2, MP2 Hessian
   Martin Krupicka        : Initial AUTO-CI
   Lucas Lang             : DCDCAS
   Marvin Lechner         : AUTO-CI (C++ implementation), FIC-MRCC
   Dagmar Lenk            : GEPOL surface, SMD
   Dimitrios Liakos       : Extrapolation schemes; Compound Job, initial MDCI parallelization
   Dimitrios Manganas     : Further ROCIS development; embedding schemes
   Dimitrios Pantazis     : SARC Basis sets
   Anastasios Papadopoulos: AUTO-CI, single reference methods and gradients
   Taras Petrenko         : DFT Hessian,TD-DFT gradient, ASA, ECA, R-Raman, ABS, FL, XAS/XES, NRVS
   Peter Pinski           : DLPNO-MP2, DLPNO-MP2 Gradient
   Christoph Reimann      : Effective Core Potentials
   Marius Retegan         : Local ZFS, SOC
   Christoph Riplinger    : Optimizer, TS searches, QM/MM, DLPNO-CCSD(T), (RO)-DLPNO pert. Triples
   Tobias Risthaus        : Range-separated hybrids, TD-DFT gradient, RPA, STAB
   Michael Roemelt        : Original ROCIS implementation
   Masaaki Saitow         : Open-shell DLPNO-CCSD energy and density
   Barbara Sandhoefer     : DKH picture change effects
   Avijit Sen             : IP-ROCIS
   Kantharuban Sivalingam : CASSCF convergence, NEVPT2, FIC-MRCI
   Bernardo de Souza      : ESD, SOC TD-DFT
   Georgi Stoychev        : AutoAux, RI-MP2 NMR, DLPNO-MP2 response
   Willem Van den Heuvel  : Paramagnetic NMR
   Boris Wezisla          : Elementary symmetry handling
   Frank Wennmohs         : Technical directorship


 We gratefully acknowledge several colleagues who have allowed us to
 interface, adapt or use parts of their codes:
   Stefan Grimme, W. Hujo, H. Kruse, P. Pracht,  : VdW corrections, initial TS optimization,
                  C. Bannwarth, S. Ehlert          DFT functionals, gCP, sTDA/sTD-DF
   Ed Valeev, F. Pavosevic, A. Kumar             : LibInt (2-el integral package), F12 methods
   Garnet Chan, S. Sharma, J. Yang, R. Olivares  : DMRG
   Ulf Ekstrom                                   : XCFun DFT Library
   Mihaly Kallay                                 : mrcc  (arbitrary order and MRCC methods)
   Jiri Pittner, Ondrej Demel                    : Mk-CCSD
   Frank Weinhold                                : gennbo (NPA and NBO analysis)
   Christopher J. Cramer and Donald G. Truhlar   : smd solvation model
   Lars Goerigk                                  : TD-DFT with DH, B97 family of functionals
   V. Asgeirsson, H. Jonsson                     : NEB implementation
   FAccTs GmbH                                   : IRC, NEB, NEB-TS, DLPNO-Multilevel, CI-OPT
                                                   MM, QMMM, 2- and 3-layer-ONIOM, Crystal-QMMM,
                                                   LR-CPCM, SF, NACMEs, symmetry and pop. for TD-DFT,
                                                   nearIR, NL-DFT gradient (VV10), updates on ESD,
                                                   ML-optimized integration grids
   S Lehtola, MJT Oliveira, MAL Marques          : LibXC Library
   Liviu Ungur et al                             : ANISO software


 Your calculation uses the libint2 library for the computation of 2-el integrals
 For citations please refer to: http://libint.valeyev.net

 Your ORCA version has been built with support for libXC version: 5.1.0
 For citations please refer to: https://tddft.org/programs/libxc/

 This ORCA versions uses:
   CBLAS   interface :  Fast vector & matrix operations
   LAPACKE interface :  Fast linear algebra routines
   SCALAPACK package :  Parallel linear algebra routines
   Shared memory     :  Shared parallel matrices
   BLAS/LAPACK       :  OpenBLAS 0.3.15  USE64BITINT DYNAMIC_ARCH NO_AFFINITY Haswell SINGLE_THREADED
        Core in use  :  Haswell
   Copyright (c) 2011-2014, The OpenBLAS Project


================================================================================

cite the ECPs for I  [SK MCDHF RSC] as follows:
O: B. Metz and H. Stoll, private communication (KAP)
Tl: B. Metz, M. Schweizer, H. Stoll, M. Dolg, W. Liu, Theor. Chem. Acc. 104, 22 (2000)
Ga-As, In-Sb, Pb-Bi: B. Metz, H. Stoll, M. Dolg, J. Chem. Phys. 113, 2563 (2000)
Se-Kr, Te-Xe, Po-Rn: K.A. Peterson, D. Figgen, E. Goll, H. Stoll, and M. Dolg, J. Chem. Phys., in press (2003)
Cu-Zn, Ag-Cd, Au-Hg: D. Figgen, G. Rauhut, M. Dolg, and H. Stoll, Chem. Phys. 311, 227 (2005)
Y-Pd: K.A. Peterson, D. Figgen, M. Dolg, H. Stoll, J. Chem. Phys. 126, 124101 (2007)
I: K. A. Peterson, B. C. Shepler, D. Figgen, H. Stoll, J. Phys. Chem. A 110, 13877 (2006)
Hf-Pt: D. Figgen, K.A. Peterson, M. Dolg, H. Stoll, J. Chem. Phys. 130, 164108 (2009)
Ca, Sr, Ba, Ra: I.S. Lim, H. Stoll, P. Schwerdtfeger, J. Chem. Phys. 124, 034107 (2006)
U: M. Dolg, X. Cao, J. Phys. Chem. A 113, 12573 (2009)

ECP parameters for I  [SK MCDHF RSC] have been obtained from:
cc-pVDZ-PP  EMSL  Basis Set Exchange Library   4/7/16 5:27 AM
Ca, Sr, Ba, Ra: http://www.tc.uni-koeln.de/PP/index.en.html 3/16/17 1:54 PM


----- Orbital basis set information -----
Your calculation utilizes the basis: aug-cc-pVQZ 
    H, B-Ne : Obtained from the ccRepo (grant-hill.group.shef.ac.uk/ccrepo) Feb. 2017
              R. A. Kendall, T. H. Dunning, Jr., R. J. Harrison, J. Chem. Phys. 96, 6796 (1992)
         He : Obtained from the ccRepo (grant-hill.group.shef.ac.uk/ccrepo) Feb. 2017
              D. E. Woon, T. H. Dunning, Jr., J. Chem. Phys. 100, 2975 (1994)
  Li-Be, Na : Obtained from the ccRepo (grant-hill.group.shef.ac.uk/ccrepo) Feb. 2017
              B. P. Prascher, D. E. Woon, K. A. Peterson, T. H. Dunning, Jr., A. K. Wilson, Theor. Chem. Acc. 128, 69 (2011)
         Mg : Obtained from the Peterson Research Group Website (tyr0.chem.wsu.edu/~kipeters) Feb. 2017
              B. P. Prascher, D. E. Woon, K. A. Peterson, T. H. Dunning, Jr., A. K. Wilson, Theor. Chem. Acc. 128, 69 (2011)
      Al-Ar : Obtained from the ccRepo (grant-hill.group.shef.ac.uk/ccrepo) Feb. 2017
              D. E. Woon, T. H. Dunning, Jr., J. Chem. Phys. 98, 1358 (1993)
      Sc-Zn : Obtained from the ccRepo (grant-hill.group.shef.ac.uk/ccrepo) Feb. 2017
              N. B. Balabanov, K. A. Peterson, J. Chem. Phys. 123, 064107 (2005)
              N. B. Balabanov, K. A. Peterson, J. Chem. Phys. 125, 074110 (2006)
      Ga-Kr : Obtained from the ccRepo (grant-hill.group.shef.ac.uk/ccrepo) Feb. 2017
              A. K. Wilson, D. E. Woon, K. A. Peterson, T. H. Dunning, Jr., J. Chem. Phys. 110, 7667 (1999)

The basis set includes element-specific modifications.

Your calculation utilizes the basis: aug-cc-pVQZ-PP 
       Ca, Sr, Ba, Ra : Obtained from the Peterson Research Group Website (tyr0.chem.wsu.edu/~kipeters) Feb. 2017
                        H. Li, H. Feng, W. Sun, Y. Zhang, Q. Fan, K. A. Peterson, Y. Xie, H. F. Schaefer III, Mol. Phys. 111, 2292 (2013)
  Cu-Zn, Ag-Cd, Au-Hg : Obtained from the ccRepo (grant-hill.group.shef.ac.uk/ccrepo) Feb. 2017
                        K. A. Peterson, C. Puzzarini, Theor. Chem. Acc. 114, 283 (2005)
  Ga-Kr, In-Xe, Tl-Rn : Obtained from the ccRepo (grant-hill.group.shef.ac.uk/ccrepo) Feb. 2017
                        K. A. Peterson, J. Chem. Phys. 119, 11099 (2003)
                        K. A. Peterson, D. Figgen, E. Goll, H. Stoll, M. Dolg, J. Chem. Phys. 119, 11113 (2003)
                 Y-Pd : Obtained from the ccRepo (grant-hill.group.shef.ac.uk/ccrepo) Feb. 2017
                        K. A. Peterson, D. Figgen, M. Dolg, H. Stoll, J. Chem. Phys. 126, 124101 (2007)
                Hf-Pt : Obtained from the ccRepo (grant-hill.group.shef.ac.uk/ccrepo) Feb. 2017
                        D. Figgen, K. A. Peterson, M. Dolg, H. Stoll, J. Chem. Phys. 130, 164108 (2009)

----- AuxC basis set information -----
Your calculation utilizes the auxiliary basis: aug-cc-pVQZ/C 
  H-He, B-F, Al-Ar, Ga-Kr : Obtained from the EMSL Basis Set Exchange (bse.pnl.gov) Feb. 2017
                            F. Weigend, A. Kohn, C. Hattig, J. Chem. Phys. 116, 3175 (2002)
                   Be, Mg : Obtained from the TURBOMOLE 7.0 basis set library
                            C. Haettig, Phys. Chem. Chem. Phys. 7, 59 (2005)
                       Ne : Obtained from the EMSL Basis Set Exchange (bse.pnl.gov) Feb. 2017
                            C. Haettig, Phys. Chem. Chem. Phys. 7, 59 (2005)
                            F. Weigend, A. Kohn, C. Hattig, J. Chem. Phys. 116, 3175 (2002)
                    Sc-Zn : Obtained from the EMSL Basis Set Exchange (bse.pnl.gov) Feb. 2017
                            D. H. Bross, J. G. Hill, H. J. Werner, K. A. Peterson, J. Chem. Phys. 139, 094302 (2013)

The basis set includes element-specific modifications.

Your calculation utilizes the auxiliary basis: aug-cc-pVQZ-PP/C 
  Obtained from the EMSL Basis Set Exchange (bse.pnl.gov) Feb. 2017
  Cu-Zn, Ag-Cd, Au-Hg : C. Haettig, unpublished
  Ga-Kr, In-Xe, Tl-Rn : C. Haettig, G. Schmitz, J. Kossmann, Phys. Chem. Chem. Phys. 14, 6549 (2012)
          Y-Tc, Rh-Pd : J. G. Hill, J. A. Platts, J. Chem. Theory Comput. 5, 500 (2009)
                   Ru : J. G. Hill, J. A. Platts, J. Chem. Phys. 129, 134101 (2008)
                Hf-Pt : J. G. Hill, J. Chem. Phys. 135, 044105 (2011)

----- AuxJK basis set information -----
Your calculation utilizes the auxiliary basis: aug-cc-pVQZ/JK 
  H, B-F, Al-Cl, Ga-Br : Obtained from the TURBOMOLE 7.0 basis set library

The basis set includes element-specific modifications.

Your calculation utilizes the auxiliary basis: def2/JK
   H-Ba, Hf-Rn: F. Weigend, J. Comput. Chem. 29, 167 (2008).

================================================================================
                                        WARNINGS
                       Please study these warnings very carefully!
================================================================================


WARNING: No MP2 level density has been requested!
         To caclulate MP2 level properties use
         %mp2 Density relaxed end
         or
         %mp2 Density unrelaxed end

WARNING: Post HF methods need fully converged wavefunctions
  ===> : Setting SCFConvForced true
         You can overwrite this default with %scf ConvForced false 


INFO   : the flag for use of the SHARK integral package has been found!

================================================================================
                                       INPUT FILE
================================================================================
NAME = 1it1w-00011_1_199.inp
|  1> ! aug-cc-pVQZ/C aug-cc-pVQZ/JK aug-cc-pVQZ RI-MP2 TightSCF
|  2> %pal nprocs 8 end
|  3> %maxcore 16000
|  4> %basis
|  5> 	NewGTO I "aug-cc-pVQZ-PP" end
|  6> 	NewECP I "SK-MCDHF-RSC" end
|  7> 	NewAuxCGTO I "aug-cc-pVQZ-PP/C" end
|  8> 	NewAuxJKGTO I "def2/JK" end
|  9> end
| 10> * xyz 0 1
| 11> I        1.41074653       1.60893701      -0.10453312
| 12> O        1.70890757       0.88303366       1.54140021
| 13> O        1.05631462       0.02455864      -1.17669505
| 14> I       -0.81196546      -0.62125367      -1.33837144
| 15> O       -0.89037459      -0.61567583      -3.10276037
| 16> O       -1.63568531       0.84134981      -0.77243232
| 17> O       -0.28112044      -0.98768789       1.37612775
| 18> H       -1.01652436      -0.73066218       1.93802842
| 19> H        0.45970144      -0.40259955       1.63923592
| 20> *
| 21> 
| 22>                          ****END OF INPUT****
================================================================================

                       ****************************
                       * Single Point Calculation *
                       ****************************

---------------------------------
CARTESIAN COORDINATES (ANGSTROEM)
---------------------------------
  I      1.410747    1.608937   -0.104533
  O      1.708908    0.883034    1.541400
  O      1.056315    0.024559   -1.176695
  I     -0.811965   -0.621254   -1.338371
  O     -0.890375   -0.615676   -3.102760
  O     -1.635685    0.841350   -0.772432
  O     -0.281120   -0.987688    1.376128
  H     -1.016524   -0.730662    1.938028
  H      0.459701   -0.402600    1.639236

----------------------------
CARTESIAN COORDINATES (A.U.)
----------------------------
  NO LB      ZA    FRAG     MASS         X           Y           Z
   0 I    25.0000*   0   126.900    2.665925    3.040450   -0.197539
   1 O     8.0000    0    15.999    3.229367    1.668692    2.912824
   2 O     8.0000    0    15.999    1.996145    0.046409   -2.223631
   3 I    25.0000*   0   126.900   -1.534392   -1.173999   -2.529155
   4 O     8.0000    0    15.999   -1.682564   -1.163459   -5.863367
   5 O     8.0000    0    15.999   -3.090997    1.589921   -1.459686
   6 O     8.0000    0    15.999   -0.531241   -1.866460    2.600505
   7 H     1.0000    0     1.008   -1.920953   -1.380751    3.662343
   8 H     1.0000    0     1.008    0.868710   -0.760803    3.097707
* core charge reduced due to ECP

--------------------------------
INTERNAL COORDINATES (ANGSTROEM)
--------------------------------
 I      0   0   0     0.000000000000     0.00000000     0.00000000
 O      1   0   0     1.823439663416     0.00000000     0.00000000
 O      1   2   0     1.945612500549   101.71400878     0.00000000
 I      3   1   2     1.983351520068   118.79534363    90.01262808
 O      4   3   1     1.766139122570    97.02068188   124.86170122
 O      4   3   1     1.771443032823    98.22902216    16.25572733
 O      2   1   3     2.736261241960    95.66584200   319.64762820
 H      7   2   1     0.960527721671   109.78829050   253.69358774
 H      7   2   1     0.979985373672    13.04657818   182.32196758

---------------------------
INTERNAL COORDINATES (A.U.)
---------------------------
 I      0   0   0     0.000000000000     0.00000000     0.00000000
 O      1   0   0     3.445801585586     0.00000000     0.00000000
 O      1   2   0     3.676674788771   101.71400878     0.00000000
 I      3   1   2     3.747991200225   118.79534363    90.01262808
 O      4   3   1     3.337519256062    97.02068188   124.86170122
 O      4   3   1     3.347542193879    98.22902216    16.25572733
 O      2   1   3     5.170784378168    95.66584200   319.64762820
 H      7   2   1     1.815134337998   109.78829050   253.69358774
 H      7   2   1     1.851903971489    13.04657818   182.32196758

---------------------
BASIS SET INFORMATION
---------------------
There are 3 groups of distinct atoms

 Group   1 Type I   : 25s19p13d3f2g contracted to 7s7p5d3f2g pattern {101011111/7711111/91111/111/11}
 Group   2 Type O   : 22s7p4d3f2g contracted to 6s5p4d3f2g pattern {991111/31111/1111/111/11}
 Group   3 Type H   : 7s4p3d2f contracted to 5s4p3d2f pattern {31111/1111/111/11}

Atom   0I    basis set group =>   1
Atom   1O    basis set group =>   2
Atom   2O    basis set group =>   2
Atom   3I    basis set group =>   1
Atom   4O    basis set group =>   2
Atom   5O    basis set group =>   2
Atom   6O    basis set group =>   2
Atom   7H    basis set group =>   3
Atom   8H    basis set group =>   3
---------------------------------
AUXILIARY/C BASIS SET INFORMATION
---------------------------------
There are 3 groups of distinct atoms

 Group   1 Type I   : 12s12p10d8f6g4h2i contracted to 12s12p10d8f6g4h2i pattern {111111111111/111111111111/1111111111/11111111/111111/1111/11}
 Group   2 Type O   : 9s8p7d6f4g2h contracted to 9s8p7d6f4g2h pattern {111111111/11111111/1111111/111111/1111/11}
 Group   3 Type H   : 6s5p4d3f2g contracted to 6s5p4d3f2g pattern {111111/11111/1111/111/11}

Atom   0I    basis set group =>   1
Atom   1O    basis set group =>   2
Atom   2O    basis set group =>   2
Atom   3I    basis set group =>   1
Atom   4O    basis set group =>   2
Atom   5O    basis set group =>   2
Atom   6O    basis set group =>   2
Atom   7H    basis set group =>   3
Atom   8H    basis set group =>   3
----------------------------------
AUXILIARY/JK BASIS SET INFORMATION
----------------------------------
There are 3 groups of distinct atoms

 Group   1 Type I   : 13s12p11d8f6g3h contracted to 11s10p10d7f5g3h pattern {31111111111/3111111111/2111111111/2111111/21111/111}
 Group   2 Type O   : 10s7p5d3f2g1h contracted to 10s7p5d3f2g1h pattern {1111111111/1111111/11111/111/11/1}
 Group   3 Type H   : 4s3p3d2f1g contracted to 4s3p3d2f1g pattern {1111/111/111/11/1}

Atom   0I    basis set group =>   1
Atom   1O    basis set group =>   2
Atom   2O    basis set group =>   2
Atom   3I    basis set group =>   1
Atom   4O    basis set group =>   2
Atom   5O    basis set group =>   2
Atom   6O    basis set group =>   2
Atom   7H    basis set group =>   3
Atom   8H    basis set group =>   3
-------------------------
ECP PARAMETER INFORMATION
-------------------------

 Group 1, Type I  ECP SK MCDHF RSC (replacing 28 core electrons, lmax=4)

Atom   0I    ECP group =>   1
Atom   3I    ECP group =>   1


           ************************************************************
           *        Program running with 8 parallel MPI-processes     *
           *              working on a common directory               *
           ************************************************************
------------------------------------------------------------------------------
                           ORCA GTO INTEGRAL CALCULATION
------------------------------------------------------------------------------
------------------------------------------------------------------------------
                   ___                                                        
                  /   \      - P O W E R E D   B Y -                         
                 /     \                                                     
                 |  |  |   _    _      __       _____    __    __             
                 |  |  |  | |  | |    /  \     |  _  \  |  |  /  |          
                  \  \/   | |  | |   /    \    | | | |  |  | /  /          
                 / \  \   | |__| |  /  /\  \   | |_| |  |  |/  /          
                |  |  |   |  __  | /  /__\  \  |    /   |      \           
                |  |  |   | |  | | |   __   |  |    \   |  |\   \          
                \     /   | |  | | |  |  |  |  | |\  \  |  | \   \       
                 \___/    |_|  |_| |__|  |__|  |_| \__\ |__|  \__/        
                                                                              
                      - O R C A' S   B I G   F R I E N D -                    
                                      &                                       
                       - I N T E G R A L  F E E D E R -                       
                                                                              
 v1 FN, 2020, v2 2021                                                         
------------------------------------------------------------------------------


Reading SHARK input file 1it1w-00011_1_199.SHARKINP.tmp ... ok
----------------------
SHARK INTEGRAL PACKAGE
----------------------

Number of atoms                             ...      9
Number of basis functions                   ...    757
Number of shells                            ...    237
Maximum angular momentum                    ...      4
Integral batch strategy                     ... SHARK/LIBINT Hybrid
RI-J (if used) integral strategy            ... SPLIT-RIJ (Revised 2003 algorithm where possible)
Printlevel                                  ...      1
Contraction scheme used                     ... PARTIAL GENERAL contraction
Coulomb Range Separation                    ... NOT USED
Exchange Range Separation                   ... NOT USED
Finite Nucleus Model                        ... NOT USED
Auxiliary Coulomb fitting basis             ... NOT available
Auxiliary J/K fitting basis                 ... AVAILABLE
   # of basis functions in Aux-JK           ...   1068
   # of shells in Aux-JK                    ...    258
   Maximum angular momentum in Aux-JK       ...      5
Auxiliary Correlation fitting basis         ... AVAILABLE
   # of basis functions in Aux-C            ...   1556
   # of shells in Aux-C                     ...    328
   Maximum angular momentum in Aux-C        ...      6
Auxiliary 'external' fitting basis          ... NOT available
Integral threshold                          ...     2.500000e-11
Primitive cut-off                           ...     2.500000e-12
Primitive pair pre-selection threshold      ...     2.500000e-12

Calculating pre-screening integrals         ... done (  0.2 sec) Dimension = 237
Calculating pre-screening integrals (ORCA)  ... done (  0.6 sec) Dimension = 176
Organizing shell pair data                  ... done (  0.8 sec)
Shell pair information
Total number of shell pairs                 ...     28203
Shell pairs after pre-screening             ...     21534
Total number of primitive shell pairs       ...     35871
Primitive shell pairs kept                  ...     25739
          la=0 lb=0:   3241 shell pairs
          la=1 lb=0:   4289 shell pairs
          la=1 lb=1:   1389 shell pairs
          la=2 lb=0:   2961 shell pairs
          la=2 lb=1:   1815 shell pairs
          la=2 lb=2:    617 shell pairs
          la=3 lb=0:   2089 shell pairs
          la=3 lb=1:   1269 shell pairs
          la=3 lb=2:    836 shell pairs
          la=3 lb=3:    303 shell pairs
          la=4 lb=0:   1126 shell pairs
          la=4 lb=1:    705 shell pairs
          la=4 lb=2:    468 shell pairs
          la=4 lb=3:    327 shell pairs
          la=4 lb=4:     99 shell pairs

Calculating one electron integrals          ... done (  0.0 sec)
Calculating ECP integrals                   ... done (  2.4 sec)
Calculating RI/JK V-Matrix + Cholesky decomp... done (  0.1 sec)
Calculating RI/C V-Matrix + Cholesky decomp.... done (  0.1 sec)
Calculating Nuclear repulsion               ... done (  0.0 sec) ENN=    674.191452028591 Eh

SHARK setup successfully completed in   5.4 seconds

Maximum memory used throughout the entire GTOINT-calculation: 59.8 MB
[1712564536.466848] [s83n36:31748:0]          mpool.c:43   UCX  WARN  object 0xb7c2800 was not returned to mpool ucp_requests
[1712564536.466876] [s83n36:31748:0]          mpool.c:43   UCX  WARN  object 0xb7c29c0 was not returned to mpool ucp_requests
[1712564536.466883] [s83n36:31748:0]          mpool.c:43   UCX  WARN  object 0xb7c2b80 was not returned to mpool ucp_requests
[1712564536.466888] [s83n36:31748:0]          mpool.c:43   UCX  WARN  object 0xb7c2d40 was not returned to mpool ucp_requests
[1712564536.466894] [s83n36:31748:0]          mpool.c:43   UCX  WARN  object 0xb7c2f00 was not returned to mpool ucp_requests
[1712564536.466899] [s83n36:31748:0]          mpool.c:43   UCX  WARN  object 0xb7c30c0 was not returned to mpool ucp_requests
[1712564536.466904] [s83n36:31748:0]          mpool.c:43   UCX  WARN  object 0xb7c3280 was not returned to mpool ucp_requests
[1712564536.466922] [s83n36:31748:0]          mpool.c:43   UCX  WARN  object 0xb7c3440 was not returned to mpool ucp_requests
[1712564536.466927] [s83n36:31748:0]          mpool.c:43   UCX  WARN  object 0xb7c3600 was not returned to mpool ucp_requests
[1712564536.466932] [s83n36:31748:0]          mpool.c:43   UCX  WARN  object 0xb7c37c0 was not returned to mpool ucp_requests
[1712564536.466938] [s83n36:31748:0]          mpool.c:43   UCX  WARN  object 0xb7c3980 was not returned to mpool ucp_requests
[1712564536.466951] [s83n36:31748:0]          mpool.c:43   UCX  WARN  object 0xb7c3b40 was not returned to mpool ucp_requests
[1712564536.561468] [s83n36:31742:0]          mpool.c:43   UCX  WARN  object 0xc109a80 was not returned to mpool ucp_requests
[1712564536.561496] [s83n36:31742:0]          mpool.c:43   UCX  WARN  object 0xc109c40 was not returned to mpool ucp_requests
[1712564536.561503] [s83n36:31742:0]          mpool.c:43   UCX  WARN  object 0xc109e00 was not returned to mpool ucp_requests
[1712564536.561509] [s83n36:31742:0]          mpool.c:43   UCX  WARN  object 0xc109fc0 was not returned to mpool ucp_requests
[1712564536.561514] [s83n36:31742:0]          mpool.c:43   UCX  WARN  object 0xc10a180 was not returned to mpool ucp_requests
[1712564536.561519] [s83n36:31742:0]          mpool.c:43   UCX  WARN  object 0xc10a340 was not returned to mpool ucp_requests
[1712564536.561524] [s83n36:31742:0]          mpool.c:43   UCX  WARN  object 0xc10a500 was not returned to mpool ucp_requests
[1712564536.561539] [s83n36:31742:0]          mpool.c:43   UCX  WARN  object 0xc10a6c0 was not returned to mpool ucp_requests
[1712564536.561545] [s83n36:31742:0]          mpool.c:43   UCX  WARN  object 0xc10a880 was not returned to mpool ucp_requests
[1712564536.561550] [s83n36:31742:0]          mpool.c:43   UCX  WARN  object 0xc10aa40 was not returned to mpool ucp_requests
[1712564536.561555] [s83n36:31742:0]          mpool.c:43   UCX  WARN  object 0xc10ac00 was not returned to mpool ucp_requests
[1712564536.565226] [s83n36:31745:0]          mpool.c:43   UCX  WARN  object 0xbce87c0 was not returned to mpool ucp_requests
[1712564536.565255] [s83n36:31745:0]          mpool.c:43   UCX  WARN  object 0xbce8980 was not returned to mpool ucp_requests
[1712564536.565262] [s83n36:31745:0]          mpool.c:43   UCX  WARN  object 0xbce8b40 was not returned to mpool ucp_requests
[1712564536.565269] [s83n36:31745:0]          mpool.c:43   UCX  WARN  object 0xbce8d00 was not returned to mpool ucp_requests
[1712564536.565279] [s83n36:31745:0]          mpool.c:43   UCX  WARN  object 0xbce8ec0 was not returned to mpool ucp_requests
[1712564536.565284] [s83n36:31745:0]          mpool.c:43   UCX  WARN  object 0xbce9080 was not returned to mpool ucp_requests
[1712564536.565290] [s83n36:31745:0]          mpool.c:43   UCX  WARN  object 0xbce9240 was not returned to mpool ucp_requests
[1712564536.565295] [s83n36:31745:0]          mpool.c:43   UCX  WARN  object 0xbce9400 was not returned to mpool ucp_requests
[1712564536.565300] [s83n36:31745:0]          mpool.c:43   UCX  WARN  object 0xbce95c0 was not returned to mpool ucp_requests
[1712564536.565306] [s83n36:31745:0]          mpool.c:43   UCX  WARN  object 0xbce9780 was not returned to mpool ucp_requests
[1712564536.565314] [s83n36:31745:0]          mpool.c:43   UCX  WARN  object 0xbce9940 was not returned to mpool ucp_requests
[1712564536.565319] [s83n36:31745:0]          mpool.c:43   UCX  WARN  object 0xbce9b00 was not returned to mpool ucp_requests
[1712564536.566740] [s83n36:31744:0]          mpool.c:43   UCX  WARN  object 0xb960980 was not returned to mpool ucp_requests
[1712564536.566767] [s83n36:31744:0]          mpool.c:43   UCX  WARN  object 0xb960b40 was not returned to mpool ucp_requests
[1712564536.566774] [s83n36:31744:0]          mpool.c:43   UCX  WARN  object 0xb960d00 was not returned to mpool ucp_requests
[1712564536.566780] [s83n36:31744:0]          mpool.c:43   UCX  WARN  object 0xb960ec0 was not returned to mpool ucp_requests
[1712564536.566785] [s83n36:31744:0]          mpool.c:43   UCX  WARN  object 0xb961080 was not returned to mpool ucp_requests
[1712564536.566795] [s83n36:31744:0]          mpool.c:43   UCX  WARN  object 0xb961240 was not returned to mpool ucp_requests
[1712564536.566800] [s83n36:31744:0]          mpool.c:43   UCX  WARN  object 0xb961400 was not returned to mpool ucp_requests
[1712564536.566806] [s83n36:31744:0]          mpool.c:43   UCX  WARN  object 0xb9615c0 was not returned to mpool ucp_requests
[1712564536.566814] [s83n36:31744:0]          mpool.c:43   UCX  WARN  object 0xb961780 was not returned to mpool ucp_requests
[1712564536.566819] [s83n36:31744:0]          mpool.c:43   UCX  WARN  object 0xb961940 was not returned to mpool ucp_requests
[1712564536.566824] [s83n36:31744:0]          mpool.c:43   UCX  WARN  object 0xb961b00 was not returned to mpool ucp_requests
[1712564536.566832] [s83n36:31744:0]          mpool.c:43   UCX  WARN  object 0xb961cc0 was not returned to mpool ucp_requests
[1712564536.567070] [s83n36:31746:0]          mpool.c:43   UCX  WARN  object 0xb8d7940 was not returned to mpool ucp_requests
[1712564536.567097] [s83n36:31746:0]          mpool.c:43   UCX  WARN  object 0xb8d7b00 was not returned to mpool ucp_requests
[1712564536.567104] [s83n36:31746:0]          mpool.c:43   UCX  WARN  object 0xb8d7cc0 was not returned to mpool ucp_requests
[1712564536.567113] [s83n36:31746:0]          mpool.c:43   UCX  WARN  object 0xb8d7e80 was not returned to mpool ucp_requests
[1712564536.567119] [s83n36:31746:0]          mpool.c:43   UCX  WARN  object 0xb8d8040 was not returned to mpool ucp_requests
[1712564536.567127] [s83n36:31746:0]          mpool.c:43   UCX  WARN  object 0xb8d8200 was not returned to mpool ucp_requests
[1712564536.567135] [s83n36:31746:0]          mpool.c:43   UCX  WARN  object 0xb8d83c0 was not returned to mpool ucp_requests
[1712564536.567140] [s83n36:31746:0]          mpool.c:43   UCX  WARN  object 0xb8d8580 was not returned to mpool ucp_requests
[1712564536.567145] [s83n36:31746:0]          mpool.c:43   UCX  WARN  object 0xb8d8740 was not returned to mpool ucp_requests
[1712564536.567150] [s83n36:31746:0]          mpool.c:43   UCX  WARN  object 0xb8d8900 was not returned to mpool ucp_requests
[1712564536.567155] [s83n36:31746:0]          mpool.c:43   UCX  WARN  object 0xb8d8ac0 was not returned to mpool ucp_requests
[1712564536.567160] [s83n36:31746:0]          mpool.c:43   UCX  WARN  object 0xb8d8c80 was not returned to mpool ucp_requests
[1712564536.568303] [s83n36:31747:0]          mpool.c:43   UCX  WARN  object 0xaf5d940 was not returned to mpool ucp_requests
[1712564536.568331] [s83n36:31747:0]          mpool.c:43   UCX  WARN  object 0xaf5db00 was not returned to mpool ucp_requests
[1712564536.568345] [s83n36:31747:0]          mpool.c:43   UCX  WARN  object 0xaf5dcc0 was not returned to mpool ucp_requests
[1712564536.568351] [s83n36:31747:0]          mpool.c:43   UCX  WARN  object 0xaf5de80 was not returned to mpool ucp_requests
[1712564536.568357] [s83n36:31747:0]          mpool.c:43   UCX  WARN  object 0xaf5e040 was not returned to mpool ucp_requests
[1712564536.568369] [s83n36:31747:0]          mpool.c:43   UCX  WARN  object 0xaf5e200 was not returned to mpool ucp_requests
[1712564536.568381] [s83n36:31747:0]          mpool.c:43   UCX  WARN  object 0xaf5e3c0 was not returned to mpool ucp_requests
[1712564536.568386] [s83n36:31747:0]          mpool.c:43   UCX  WARN  object 0xaf5e580 was not returned to mpool ucp_requests
[1712564536.568391] [s83n36:31747:0]          mpool.c:43   UCX  WARN  object 0xaf5e740 was not returned to mpool ucp_requests
[1712564536.568396] [s83n36:31747:0]          mpool.c:43   UCX  WARN  object 0xaf5e900 was not returned to mpool ucp_requests
[1712564536.568403] [s83n36:31747:0]          mpool.c:43   UCX  WARN  object 0xaf5eac0 was not returned to mpool ucp_requests
[1712564536.568408] [s83n36:31747:0]          mpool.c:43   UCX  WARN  object 0xaf5ec80 was not returned to mpool ucp_requests
[1712564536.568531] [s83n36:31743:0]          mpool.c:43   UCX  WARN  object 0xaa8e880 was not returned to mpool ucp_requests
[1712564536.568558] [s83n36:31743:0]          mpool.c:43   UCX  WARN  object 0xaa8ea40 was not returned to mpool ucp_requests
[1712564536.568569] [s83n36:31743:0]          mpool.c:43   UCX  WARN  object 0xaa8ec00 was not returned to mpool ucp_requests
[1712564536.568574] [s83n36:31743:0]          mpool.c:43   UCX  WARN  object 0xaa8edc0 was not returned to mpool ucp_requests
[1712564536.568580] [s83n36:31743:0]          mpool.c:43   UCX  WARN  object 0xaa8ef80 was not returned to mpool ucp_requests
[1712564536.568589] [s83n36:31743:0]          mpool.c:43   UCX  WARN  object 0xaa8f140 was not returned to mpool ucp_requests
[1712564536.568598] [s83n36:31743:0]          mpool.c:43   UCX  WARN  object 0xaa8f300 was not returned to mpool ucp_requests
[1712564536.568603] [s83n36:31743:0]          mpool.c:43   UCX  WARN  object 0xaa8f4c0 was not returned to mpool ucp_requests
[1712564536.568609] [s83n36:31743:0]          mpool.c:43   UCX  WARN  object 0xaa8f680 was not returned to mpool ucp_requests
[1712564536.568617] [s83n36:31743:0]          mpool.c:43   UCX  WARN  object 0xaa8f840 was not returned to mpool ucp_requests
[1712564536.568625] [s83n36:31743:0]          mpool.c:43   UCX  WARN  object 0xaa8fa00 was not returned to mpool ucp_requests
[1712564536.568634] [s83n36:31743:0]          mpool.c:43   UCX  WARN  object 0xaa8fbc0 was not returned to mpool ucp_requests


           ************************************************************
           *        Program running with 8 parallel MPI-processes     *
           *              working on a common directory               *
           ************************************************************
-------------------------------------------------------------------------------
                                 ORCA SCF
-------------------------------------------------------------------------------

------------
SCF SETTINGS
------------
Hamiltonian:
 Ab initio Hamiltonian  Method          .... Hartree-Fock(GTOs)


General Settings:
 Integral files         IntName         .... 1it1w-00011_1_199
 Hartree-Fock type      HFTyp           .... RHF
 Total Charge           Charge          ....    0
 Multiplicity           Mult            ....    1
 Number of Electrons    NEL             ....   92
 Basis Dimension        Dim             ....  676
 Nuclear Repulsion      ENuc            ....    674.1914520286 Eh

Convergence Acceleration:
 DIIS                   CNVDIIS         .... on
   Start iteration      DIISMaxIt       ....    12
   Startup error        DIISStart       ....  0.200000
   # of expansion vecs  DIISMaxEq       ....     5
   Bias factor          DIISBfac        ....   1.050
   Max. coefficient     DIISMaxC        ....  10.000
 Trust-Rad. Augm. Hess. CNVTRAH         .... auto
   Auto Start mean grad. ratio tolernc. ....  1.125000
   Auto Start start iteration           ....    20
   Auto Start num. interpolation iter.  ....    10
   Max. Number of Micro iterations      ....    16
   Max. Number of Macro iterations      .... Maxiter - #DIIS iter
   Number of Davidson start vectors     ....     2
   Converg. threshold I  (grad. norm)   ....   1.000e-05
   Converg. threshold II (energy diff.) ....   1.000e-08
   Grad. Scal. Fac. for Micro threshold ....   0.100
   Minimum threshold for Micro iter.    ....   0.010
   NR start threshold (gradient norm)   ....   0.001
   Initial trust radius                 ....   0.400
   Minimum AH scaling param. (alpha)    ....   1.000
   Maximum AH scaling param. (alpha)    .... 1000.000
   Orbital update algorithm             .... Taylor
   White noise on init. David. guess    .... on
   Maximum white noise                  ....   0.010
   Quad. conv. algorithm                .... NR
 SOSCF                  CNVSOSCF        .... on
   Start iteration      SOSCFMaxIt      ....   150
   Startup grad/error   SOSCFStart      ....  0.003300
 Level Shifting         CNVShift        .... on
   Level shift para.    LevelShift      ....    0.2500
   Turn off err/grad.   ShiftErr        ....    0.0010
 Zerner damping         CNVZerner       .... off
 Static damping         CNVDamp         .... on
   Fraction old density DampFac         ....    0.7000
   Max. Damping (<1)    DampMax         ....    0.9800
   Min. Damping (>=0)   DampMin         ....    0.0000
   Turn off err/grad.   DampErr         ....    0.1000
 Fernandez-Rico         CNVRico         .... off

SCF Procedure:
 Maximum # iterations   MaxIter         ....   125
 SCF integral mode      SCFMode         .... Direct
   Integral package                     .... SHARK and LIBINT hybrid scheme
 Reset frequency        DirectResetFreq ....    20
 Integral Threshold     Thresh          ....  2.500e-11 Eh
 Primitive CutOff       TCut            ....  2.500e-12 Eh

Convergence Tolerance:
 Convergence Check Mode ConvCheckMode   .... Total+1el-Energy
 Convergence forced     ConvForced      .... 1
 Energy Change          TolE            ....  1.000e-08 Eh
 1-El. energy change                    ....  1.000e-05 Eh
 Orbital Gradient       TolG            ....  1.000e-05
 Orbital Rotation angle TolX            ....  1.000e-05
 DIIS Error             TolErr          ....  5.000e-07


Diagonalization of the overlap matrix:
Smallest eigenvalue                        ... 2.397e-05
Time for diagonalization                   ...    0.091 sec
Threshold for overlap eigenvalues          ... 1.000e-08
Number of eigenvalues below threshold      ... 0
Time for construction of square roots      ...    0.049 sec
Total time needed                          ...    0.143 sec

Time for model grid setup =    0.156 sec

------------------------------
INITIAL GUESS: MODEL POTENTIAL
------------------------------
Loading Hartree-Fock densities                     ... done
  calling /comm/groupstacks/chemistry/apps/orca/5.0.4/orca 1it1w-00011_1_199_atom53.inp > 1it1w-00011_1_199_atom53.out in order to generate an atomic fitting density for atom 0 (I  with ECP) on-the-fly... 
    atom 0 (I ), assumed electronic state with S=2: 1s2 2s2 2p6 3s2 3p6 4s2 3d10 4p6 5s2 4d10 5p5           ... done
Calculating cut-offs                               ... done
Initializing the effective Hamiltonian             ... done
Setting up the integral package (SHARK)            ... done
Starting the Coulomb interaction                   ... done (   0.3 sec)
Reading the grid                                   ... done
Mapping shells                                     ... done
Starting the XC term evaluation                    ... done (   0.1 sec)
Transforming the Hamiltonian                       ... done (   0.0 sec)
Diagonalizing the Hamiltonian                      ... done (   0.1 sec)
Back transforming the eigenvectors                 ... done (   0.0 sec)
Now organizing SCF variables                       ... done
                      ------------------
                      INITIAL GUESS DONE (   2.4 sec)
                      ------------------
--------------
SCF ITERATIONS
--------------
ITER       Energy         Delta-E        Max-DP      RMS-DP      [F,P]     Damp
               ***  Starting incremental Fock matrix formation  ***
  0   -963.9162128242   0.000000000000 0.24729918  0.00176789  0.4141687 0.7000
  1   -964.1849952558  -0.268782431609 0.16330481  0.00126386  0.2362180 0.7000
                               ***Turning on DIIS***
  2   -964.3219383926  -0.136943136763 0.11266704  0.00086680  0.1335345 0.7000
  3   -964.9227574683  -0.600819075720 0.28898898  0.00197989  0.0775242 0.0000
  4   -964.5396872622   0.383070206108 0.02681161  0.00012575  0.0141209 0.0000
  5   -964.5995406610  -0.059853398876 0.01868136  0.00008912  0.0060602 0.0000
  6   -964.5690594396   0.030481221409 0.00558765  0.00004618  0.0055661 0.0000
                      *** Initiating the SOSCF procedure ***
                           *** Shutting down DIIS ***
                      *** Re-Reading the Fockian *** 
                      *** Removing any level shift *** 
ITER      Energy       Delta-E        Grad      Rot      Max-DP    RMS-DP
  7   -964.59815502  -0.0290955851  0.002233  0.002233  0.003615  0.000031
               *** Restarting incremental Fock matrix formation ***
  8   -964.60710554  -0.0089505199  0.000776  0.001581  0.000782  0.000013
  9   -964.60715295  -0.0000474098  0.000395  0.002201  0.001416  0.000021
 10   -964.60717954  -0.0000265902  0.000109  0.000158  0.000662  0.000004
 11   -964.60718085  -0.0000013073  0.000080  0.000152  0.000198  0.000001
 12   -964.60718140  -0.0000005510  0.000013  0.000034  0.000041  0.000000
 13   -964.60718143  -0.0000000244  0.000008  0.000020  0.000016  0.000000
 14   -964.60718144  -0.0000000100  0.000003  0.000008  0.000008  0.000000
                  ***Gradient check signals convergence***
              ***Rediagonalizing the Fockian in SOSCF/NRSCF***

               *****************************************************
               *                     SUCCESS                       *
               *           SCF CONVERGED AFTER  15 CYCLES          *
               *****************************************************


----------------
TOTAL SCF ENERGY
----------------

Total Energy       :         -964.60718143 Eh          -26248.29584 eV

Components:
Nuclear Repulsion  :          674.19145203 Eh           18345.68209 eV
Electronic Energy  :        -1638.79863346 Eh          -44593.97793 eV
One Electron Energy:        -2887.84692340 Eh          -78582.30983 eV
Two Electron Energy:         1249.04828994 Eh           33988.33190 eV

Virial components:
Potential Energy   :        -1561.85629847 Eh          -42500.27055 eV
Kinetic Energy     :          597.24911703 Eh           16251.97471 eV
Virial Ratio       :            2.61508348


---------------
SCF CONVERGENCE
---------------

  Last Energy change         ...    3.1102e-09  Tolerance :   1.0000e-08
  Last MAX-Density change    ...    6.4286e-06  Tolerance :   1.0000e-07
  Last RMS-Density change    ...    8.8201e-08  Tolerance :   5.0000e-09
  Last Orbital Gradient      ...    1.2820e-06  Tolerance :   1.0000e-05
  Last Orbital Rotation      ...    5.9085e-06  Tolerance :   1.0000e-05

             **** THE GBW FILE WAS UPDATED (1it1w-00011_1_199.gbw) ****
             **** DENSITY 1it1w-00011_1_199.scfp WAS UPDATED ****
             **** ENERGY FILE WAS UPDATED (1it1w-00011_1_199.en.tmp) ****
             **** THE GBW FILE WAS UPDATED (1it1w-00011_1_199.gbw) ****
             **** DENSITY 1it1w-00011_1_199.scfp WAS UPDATED ****
----------------
ORBITAL ENERGIES
----------------

  NO   OCC          E(Eh)            E(eV) 
   0   2.0000     -20.650423      -561.9266 
   1   2.0000     -20.578648      -559.9735 
   2   2.0000     -20.578035      -559.9568 
   3   2.0000     -20.567916      -559.6815 
   4   2.0000     -20.567563      -559.6719 
   5   2.0000      -7.915907      -215.4028 
   6   2.0000      -7.859121      -213.8576 
   7   2.0000      -5.747639      -156.4012 
   8   2.0000      -5.739863      -156.1896 
   9   2.0000      -5.737072      -156.1137 
  10   2.0000      -5.692565      -154.9026 
  11   2.0000      -5.684179      -154.6744 
  12   2.0000      -5.676305      -154.4601 
  13   2.0000      -2.480994       -67.5113 
  14   2.0000      -2.476811       -67.3974 
  15   2.0000      -2.471211       -67.2451 
  16   2.0000      -2.468844       -67.1807 
  17   2.0000      -2.464225       -67.0550 
  18   2.0000      -2.426712       -66.0342 
  19   2.0000      -2.422382       -65.9164 
  20   2.0000      -2.412111       -65.6369 
  21   2.0000      -2.403356       -65.3986 
  22   2.0000      -2.403035       -65.3899 
  23   2.0000      -1.411297       -38.4034 
  24   2.0000      -1.368943       -37.2508 
  25   2.0000      -1.341960       -36.5166 
  26   2.0000      -1.292947       -35.1829 
  27   2.0000      -1.284501       -34.9530 
  28   2.0000      -0.948560       -25.8116 
  29   2.0000      -0.879930       -23.9441 
  30   2.0000      -0.739488       -20.1225 
  31   2.0000      -0.682424       -18.5697 
  32   2.0000      -0.655741       -17.8436 
  33   2.0000      -0.645255       -17.5583 
  34   2.0000      -0.613435       -16.6924 
  35   2.0000      -0.589314       -16.0361 
  36   2.0000      -0.582252       -15.8439 
  37   2.0000      -0.551376       -15.0037 
  38   2.0000      -0.532013       -14.4768 
  39   2.0000      -0.520068       -14.1518 
  40   2.0000      -0.508695       -13.8423 
  41   2.0000      -0.496712       -13.5162 
  42   2.0000      -0.486077       -13.2268 
  43   2.0000      -0.478668       -13.0252 
  44   2.0000      -0.449756       -12.2385 
  45   2.0000      -0.390888       -10.6366 
  46   0.0000      -0.017460        -0.4751 
  47   0.0000       0.025741         0.7004 
  48   0.0000       0.028051         0.7633 
  49   0.0000       0.033845         0.9210 
  50   0.0000       0.043426         1.1817 
  51   0.0000       0.050824         1.3830 
  52   0.0000       0.059836         1.6282 
  53   0.0000       0.063724         1.7340 
  54   0.0000       0.071026         1.9327 
  55   0.0000       0.075131         2.0444 
  56   0.0000       0.083878         2.2824 
  57   0.0000       0.101743         2.7686 
  58   0.0000       0.106477         2.8974 
  59   0.0000       0.116334         3.1656 
  60   0.0000       0.126447         3.4408 
  61   0.0000       0.132033         3.5928 
  62   0.0000       0.139517         3.7964 
  63   0.0000       0.144947         3.9442 
  64   0.0000       0.151912         4.1337 
  65   0.0000       0.159573         4.3422 
  66   0.0000       0.161521         4.3952 
  67   0.0000       0.170029         4.6267 
  68   0.0000       0.173707         4.7268 
  69   0.0000       0.186753         5.0818 
  70   0.0000       0.189929         5.1682 
  71   0.0000       0.193622         5.2687 
  72   0.0000       0.204621         5.5680 
  73   0.0000       0.207203         5.6383 
  74   0.0000       0.215759         5.8711 
  75   0.0000       0.220078         5.9886 
  76   0.0000       0.226849         6.1729 
  77   0.0000       0.229268         6.2387 
  78   0.0000       0.232562         6.3283 
  79   0.0000       0.238730         6.4962 
  80   0.0000       0.241238         6.5644 
  81   0.0000       0.250840         6.8257 
  82   0.0000       0.251108         6.8330 
  83   0.0000       0.258602         7.0369 
  84   0.0000       0.269325         7.3287 
  85   0.0000       0.274046         7.4572 
  86   0.0000       0.290007         7.8915 
  87   0.0000       0.292145         7.9497 
  88   0.0000       0.311848         8.4858 
  89   0.0000       0.321078         8.7370 
  90   0.0000       0.329726         8.9723 
  91   0.0000       0.333022         9.0620 
  92   0.0000       0.346286         9.4229 
  93   0.0000       0.350123         9.5273 
  94   0.0000       0.361377         9.8336 
  95   0.0000       0.366390         9.9700 
  96   0.0000       0.370918        10.0932 
  97   0.0000       0.374096        10.1797 
  98   0.0000       0.387527        10.5452 
  99   0.0000       0.390244        10.6191 
 100   0.0000       0.392687        10.6856 
 101   0.0000       0.407964        11.1013 
 102   0.0000       0.416795        11.3416 
 103   0.0000       0.431448        11.7403 
 104   0.0000       0.436703        11.8833 
 105   0.0000       0.448066        12.1925 
 106   0.0000       0.456890        12.4326 
 107   0.0000       0.461178        12.5493 
 108   0.0000       0.468730        12.7548 
 109   0.0000       0.476006        12.9528 
 110   0.0000       0.478702        13.0262 
 111   0.0000       0.492613        13.4047 
 112   0.0000       0.497277        13.5316 
 113   0.0000       0.507194        13.8014 
 114   0.0000       0.516015        14.0415 
 115   0.0000       0.524507        14.2726 
 116   0.0000       0.528225        14.3737 
 117   0.0000       0.529508        14.4086 
 118   0.0000       0.540464        14.7068 
 119   0.0000       0.550242        14.9729 
 120   0.0000       0.560461        15.2509 
 121   0.0000       0.569437        15.4952 
 122   0.0000       0.572085        15.5672 
 123   0.0000       0.577511        15.7149 
 124   0.0000       0.595290        16.1987 
 125   0.0000       0.596394        16.2287 
 126   0.0000       0.600321        16.3356 
 127   0.0000       0.617610        16.8060 
 128   0.0000       0.622216        16.9313 
 129   0.0000       0.629455        17.1284 
 130   0.0000       0.638446        17.3730 
 131   0.0000       0.641513        17.4565 
 132   0.0000       0.649491        17.6735 
 133   0.0000       0.653534        17.7836 
 134   0.0000       0.661455        17.9991 
 135   0.0000       0.674869        18.3641 
 136   0.0000       0.686184        18.6720 
 137   0.0000       0.687031        18.6951 
 138   0.0000       0.701137        19.0789 
 139   0.0000       0.706511        19.2251 
 140   0.0000       0.710739        19.3402 
 141   0.0000       0.714456        19.4413 
 142   0.0000       0.731310        19.9000 
 143   0.0000       0.733337        19.9551 
 144   0.0000       0.748565        20.3695 
 145   0.0000       0.750327        20.4174 
 146   0.0000       0.764165        20.7940 
 147   0.0000       0.774050        21.0630 
 148   0.0000       0.778495        21.1839 
 149   0.0000       0.783276        21.3140 
 150   0.0000       0.786017        21.3886 
 151   0.0000       0.803703        21.8699 
 152   0.0000       0.806834        21.9551 
 153   0.0000       0.817715        22.2512 
 154   0.0000       0.824710        22.4415 
 155   0.0000       0.831166        22.6172 
 156   0.0000       0.839509        22.8442 
 157   0.0000       0.853199        23.2167 
 158   0.0000       0.860008        23.4020 
 159   0.0000       0.869176        23.6515 
 160   0.0000       0.871600        23.7174 
 161   0.0000       0.902151        24.5488 
 162   0.0000       0.908638        24.7253 
 163   0.0000       0.915809        24.9204 
 164   0.0000       0.921326        25.0706 
 165   0.0000       0.931606        25.3503 
 166   0.0000       0.940968        25.6050 
 167   0.0000       0.946588        25.7580 
 168   0.0000       0.966921        26.3113 
 169   0.0000       0.970208        26.4007 
 170   0.0000       0.988500        26.8984 
 171   0.0000       1.000511        27.2253 
 172   0.0000       1.012148        27.5419 
 173   0.0000       1.029484        28.0137 
 174   0.0000       1.033774        28.1304 
 175   0.0000       1.037810        28.2402 
 176   0.0000       1.044806        28.4306 
 177   0.0000       1.048420        28.5290 
 178   0.0000       1.068679        29.0802 
 179   0.0000       1.073131        29.2014 
 180   0.0000       1.079423        29.3726 
 181   0.0000       1.080455        29.4007 
 182   0.0000       1.099374        29.9155 
 183   0.0000       1.109021        30.1780 
 184   0.0000       1.117798        30.4168 
 185   0.0000       1.126108        30.6430 
 186   0.0000       1.130703        30.7680 
 187   0.0000       1.135596        30.9011 
 188   0.0000       1.143775        31.1237 
 189   0.0000       1.154649        31.4196 
 190   0.0000       1.160081        31.5674 
 191   0.0000       1.170395        31.8481 
 192   0.0000       1.182378        32.1741 
 193   0.0000       1.195595        32.5338 
 194   0.0000       1.200040        32.6547 
 195   0.0000       1.205496        32.8032 
 196   0.0000       1.217661        33.1342 
 197   0.0000       1.220577        33.2136 
 198   0.0000       1.226213        33.3670 
 199   0.0000       1.236542        33.6480 
 200   0.0000       1.244248        33.8577 
 201   0.0000       1.252812        34.0907 
 202   0.0000       1.264091        34.3977 
 203   0.0000       1.279089        34.8058 
 204   0.0000       1.281025        34.8585 
 205   0.0000       1.285022        34.9672 
 206   0.0000       1.288607        35.0648 
 207   0.0000       1.311695        35.6930 
 208   0.0000       1.321066        35.9480 
 209   0.0000       1.329896        36.1883 
 210   0.0000       1.345892        36.6236 
 211   0.0000       1.358977        36.9797 
 212   0.0000       1.366120        37.1740 
 213   0.0000       1.383272        37.6407 
 214   0.0000       1.387805        37.7641 
 215   0.0000       1.402613        38.1670 
 216   0.0000       1.407648        38.3041 
 217   0.0000       1.419155        38.6172 
 218   0.0000       1.431436        38.9514 
 219   0.0000       1.436420        39.0870 
 220   0.0000       1.441222        39.2176 
 221   0.0000       1.463708        39.8295 
 222   0.0000       1.468439        39.9583 
 223   0.0000       1.477293        40.1992 
 224   0.0000       1.486983        40.4629 
 225   0.0000       1.497563        40.7508 
 226   0.0000       1.510283        41.0969 
 227   0.0000       1.517212        41.2854 
 228   0.0000       1.534860        41.7657 
 229   0.0000       1.541848        41.9558 
 230   0.0000       1.550321        42.1864 
 231   0.0000       1.554504        42.3002 
 232   0.0000       1.566879        42.6369 
 233   0.0000       1.575804        42.8798 
 234   0.0000       1.588366        43.2216 
 235   0.0000       1.608731        43.7758 
 236   0.0000       1.610922        43.8354 
 237   0.0000       1.621640        44.1271 
 238   0.0000       1.637083        44.5473 
 239   0.0000       1.643815        44.7305 
 240   0.0000       1.661469        45.2109 
 241   0.0000       1.670521        45.4572 
 242   0.0000       1.675301        45.5873 
 243   0.0000       1.690295        45.9953 
 244   0.0000       1.696455        46.1629 
 245   0.0000       1.713570        46.6286 
 246   0.0000       1.720548        46.8185 
 247   0.0000       1.733874        47.1811 
 248   0.0000       1.734168        47.1891 
 249   0.0000       1.743419        47.4408 
 250   0.0000       1.759270        47.8722 
 251   0.0000       1.762235        47.9529 
 252   0.0000       1.770201        48.1696 
 253   0.0000       1.790633        48.7256 
 254   0.0000       1.795888        48.8686 
 255   0.0000       1.804920        49.1144 
 256   0.0000       1.818453        49.4826 
 257   0.0000       1.827093        49.7177 
 258   0.0000       1.834706        49.9249 
 259   0.0000       1.840101        50.0717 
 260   0.0000       1.842972        50.1498 
 261   0.0000       1.857385        50.5420 
 262   0.0000       1.867319        50.8123 
 263   0.0000       1.874879        51.0180 
 264   0.0000       1.886770        51.3416 
 265   0.0000       1.892477        51.4969 
 266   0.0000       1.908258        51.9263 
 267   0.0000       1.914092        52.0851 
 268   0.0000       1.920475        52.2588 
 269   0.0000       1.926404        52.4201 
 270   0.0000       1.929412        52.5020 
 271   0.0000       1.938138        52.7394 
 272   0.0000       1.952330        53.1256 
 273   0.0000       1.954093        53.1736 
 274   0.0000       1.968435        53.5638 
 275   0.0000       1.973946        53.7138 
 276   0.0000       1.997129        54.3446 
 277   0.0000       2.000321        54.4315 
 278   0.0000       2.009021        54.6682 
 279   0.0000       2.018483        54.9257 
 280   0.0000       2.041169        55.5430 
 281   0.0000       2.044804        55.6419 
 282   0.0000       2.048823        55.7513 
 283   0.0000       2.070505        56.3413 
 284   0.0000       2.074629        56.4535 
 285   0.0000       2.084664        56.7266 
 286   0.0000       2.089199        56.8500 
 287   0.0000       2.103567        57.2410 
 288   0.0000       2.110734        57.4360 
 289   0.0000       2.141833        58.2822 
 290   0.0000       2.142411        58.2980 
 291   0.0000       2.154619        58.6302 
 292   0.0000       2.161290        58.8117 
 293   0.0000       2.181029        59.3488 
 294   0.0000       2.183398        59.4133 
 295   0.0000       2.191918        59.6451 
 296   0.0000       2.214470        60.2588 
 297   0.0000       2.229222        60.6602 
 298   0.0000       2.237906        60.8965 
 299   0.0000       2.246127        61.1202 
 300   0.0000       2.257751        61.4365 
 301   0.0000       2.285286        62.1858 
 302   0.0000       2.292197        62.3739 
 303   0.0000       2.298249        62.5385 
 304   0.0000       2.313545        62.9548 
 305   0.0000       2.317230        63.0550 
 306   0.0000       2.335321        63.5473 
 307   0.0000       2.339127        63.6509 
 308   0.0000       2.346526        63.8522 
 309   0.0000       2.351918        63.9990 
 310   0.0000       2.379658        64.7538 
 311   0.0000       2.385098        64.9018 
 312   0.0000       2.389914        65.0329 
 313   0.0000       2.406241        65.4772 
 314   0.0000       2.422121        65.9093 
 315   0.0000       2.440058        66.3973 
 316   0.0000       2.457710        66.8777 
 317   0.0000       2.468781        67.1789 
 318   0.0000       2.472157        67.2708 
 319   0.0000       2.487613        67.6914 
 320   0.0000       2.500805        68.0504 
 321   0.0000       2.524294        68.6895 
 322   0.0000       2.536184        69.0131 
 323   0.0000       2.541376        69.1544 
 324   0.0000       2.567233        69.8580 
 325   0.0000       2.572871        70.0114 
 326   0.0000       2.603871        70.8549 
 327   0.0000       2.604743        70.8787 
 328   0.0000       2.632380        71.6307 
 329   0.0000       2.644326        71.9558 
 330   0.0000       2.656348        72.2829 
 331   0.0000       2.673718        72.7556 
 332   0.0000       2.677497        72.8584 
 333   0.0000       2.690194        73.2039 
 334   0.0000       2.706907        73.6587 
 335   0.0000       2.713698        73.8435 
 336   0.0000       2.726220        74.1842 
 337   0.0000       2.730474        74.3000 
 338   0.0000       2.755427        74.9790 
 339   0.0000       2.762490        75.1712 
 340   0.0000       2.783736        75.7493 
 341   0.0000       2.831441        77.0474 
 342   0.0000       2.859673        77.8157 
 343   0.0000       2.873148        78.1823 
 344   0.0000       2.881470        78.4088 
 345   0.0000       2.899486        78.8990 
 346   0.0000       2.932671        79.8020 
 347   0.0000       2.940133        80.0051 
 348   0.0000       2.960894        80.5700 
 349   0.0000       2.996988        81.5522 
 350   0.0000       3.023427        82.2716 
 351   0.0000       3.056400        83.1689 
 352   0.0000       3.066431        83.4418 
 353   0.0000       3.106640        84.5360 
 354   0.0000       3.126079        85.0649 
 355   0.0000       3.141194        85.4762 
 356   0.0000       3.189179        86.7820 
 357   0.0000       3.209649        87.3390 
 358   0.0000       3.246595        88.3443 
 359   0.0000       3.281413        89.2918 
 360   0.0000       3.307773        90.0091 
 361   0.0000       3.322314        90.4048 
 362   0.0000       3.352777        91.2337 
 363   0.0000       3.368791        91.6695 
 364   0.0000       3.402055        92.5746 
 365   0.0000       3.407587        92.7252 
 366   0.0000       3.417326        92.9902 
 367   0.0000       3.447232        93.8039 
 368   0.0000       3.455585        94.0313 
 369   0.0000       3.477686        94.6326 
 370   0.0000       3.506459        95.4156 
 371   0.0000       3.513258        95.6006 
 372   0.0000       3.531566        96.0988 
 373   0.0000       3.570308        97.1530 
 374   0.0000       3.581813        97.4661 
 375   0.0000       3.610598        98.2494 
 376   0.0000       3.640305        99.0577 
 377   0.0000       3.650964        99.3478 
 378   0.0000       3.666427        99.7686 
 379   0.0000       3.675636       100.0191 
 380   0.0000       3.699999       100.6821 
 381   0.0000       3.716293       101.1255 
 382   0.0000       3.721081       101.2558 
 383   0.0000       3.739534       101.7579 
 384   0.0000       3.744254       101.8863 
 385   0.0000       3.751348       102.0794 
 386   0.0000       3.778866       102.8282 
 387   0.0000       3.787059       103.0511 
 388   0.0000       3.802519       103.4718 
 389   0.0000       3.810595       103.6915 
 390   0.0000       3.830419       104.2310 
 391   0.0000       3.840004       104.4918 
 392   0.0000       3.858395       104.9923 
 393   0.0000       3.876844       105.4943 
 394   0.0000       3.884956       105.7150 
 395   0.0000       3.903279       106.2136 
 396   0.0000       3.927785       106.8805 
 397   0.0000       3.936454       107.1164 
 398   0.0000       3.957848       107.6985 
 399   0.0000       3.981613       108.3452 
 400   0.0000       4.025929       109.5511 
 401   0.0000       4.028816       109.6297 
 402   0.0000       4.043218       110.0215 
 403   0.0000       4.050519       110.2202 
 404   0.0000       4.093346       111.3856 
 405   0.0000       4.106779       111.7511 
 406   0.0000       4.124261       112.2269 
 407   0.0000       4.146103       112.8212 
 408   0.0000       4.148710       112.8921 
 409   0.0000       4.163985       113.3078 
 410   0.0000       4.176288       113.6426 
 411   0.0000       4.196960       114.2051 
 412   0.0000       4.205900       114.4484 
 413   0.0000       4.221697       114.8782 
 414   0.0000       4.232833       115.1812 
 415   0.0000       4.234077       115.2151 
 416   0.0000       4.247489       115.5801 
 417   0.0000       4.269467       116.1781 
 418   0.0000       4.273978       116.3009 
 419   0.0000       4.286290       116.6359 
 420   0.0000       4.291515       116.7781 
 421   0.0000       4.305873       117.1688 
 422   0.0000       4.317681       117.4901 
 423   0.0000       4.329720       117.8177 
 424   0.0000       4.334375       117.9443 
 425   0.0000       4.365745       118.7979 
 426   0.0000       4.374567       119.0380 
 427   0.0000       4.382724       119.2600 
 428   0.0000       4.400884       119.7541 
 429   0.0000       4.402812       119.8066 
 430   0.0000       4.416911       120.1903 
 431   0.0000       4.426973       120.4641 
 432   0.0000       4.430932       120.5718 
 433   0.0000       4.439392       120.8020 
 434   0.0000       4.452228       121.1513 
 435   0.0000       4.471649       121.6797 
 436   0.0000       4.475617       121.7877 
 437   0.0000       4.480988       121.9339 
 438   0.0000       4.495027       122.3159 
 439   0.0000       4.506586       122.6305 
 440   0.0000       4.525885       123.1556 
 441   0.0000       4.534623       123.3934 
 442   0.0000       4.542415       123.6054 
 443   0.0000       4.546921       123.7280 
 444   0.0000       4.552460       123.8787 
 445   0.0000       4.575050       124.4934 
 446   0.0000       4.585019       124.7647 
 447   0.0000       4.603736       125.2740 
 448   0.0000       4.613650       125.5438 
 449   0.0000       4.618372       125.6723 
 450   0.0000       4.630751       126.0091 
 451   0.0000       4.647805       126.4732 
 452   0.0000       4.650315       126.5415 
 453   0.0000       4.661491       126.8456 
 454   0.0000       4.679410       127.3332 
 455   0.0000       4.698578       127.8548 
 456   0.0000       4.700164       127.8980 
 457   0.0000       4.712297       128.2281 
 458   0.0000       4.728667       128.6736 
 459   0.0000       4.742871       129.0601 
 460   0.0000       4.758158       129.4760 
 461   0.0000       4.770619       129.8151 
 462   0.0000       4.793836       130.4469 
 463   0.0000       4.808826       130.8548 
 464   0.0000       4.811596       130.9302 
 465   0.0000       4.839329       131.6848 
 466   0.0000       4.847631       131.9107 
 467   0.0000       4.858583       132.2088 
 468   0.0000       4.868391       132.4756 
 469   0.0000       4.889690       133.0552 
 470   0.0000       4.915140       133.7478 
 471   0.0000       4.929144       134.1288 
 472   0.0000       4.943980       134.5325 
 473   0.0000       4.962836       135.0456 
 474   0.0000       4.973953       135.3481 
 475   0.0000       4.997522       135.9895 
 476   0.0000       5.012619       136.4003 
 477   0.0000       5.061560       137.7321 
 478   0.0000       5.090388       138.5165 
 479   0.0000       5.122568       139.3922 
 480   0.0000       5.137356       139.7946 
 481   0.0000       5.143196       139.9535 
 482   0.0000       5.166421       140.5855 
 483   0.0000       5.182805       141.0313 
 484   0.0000       5.254982       142.9953 
 485   0.0000       5.261627       143.1761 
 486   0.0000       5.345860       145.4682 
 487   0.0000       5.350478       145.5939 
 488   0.0000       5.368689       146.0894 
 489   0.0000       5.384853       146.5293 
 490   0.0000       5.395315       146.8140 
 491   0.0000       5.424701       147.6136 
 492   0.0000       5.440243       148.0365 
 493   0.0000       5.462465       148.6412 
 494   0.0000       5.507643       149.8706 
 495   0.0000       5.533299       150.5687 
 496   0.0000       5.619379       152.9111 
 497   0.0000       5.645266       153.6155 
 498   0.0000       5.704088       155.2161 
 499   0.0000       5.753799       156.5688 
 500   0.0000       5.764977       156.8730 
 501   0.0000       5.781750       157.3294 
 502   0.0000       5.809847       158.0940 
 503   0.0000       5.855882       159.3466 
 504   0.0000       5.882913       160.0822 
 505   0.0000       5.977736       162.6625 
 506   0.0000       6.016603       163.7201 
 507   0.0000       6.164275       167.7384 
 508   0.0000       6.192736       168.5129 
 509   0.0000       6.284091       170.9988 
 510   0.0000       6.617711       180.0771 
 511   0.0000       6.932582       188.6452 
 512   0.0000       6.979933       189.9336 
 513   0.0000       6.992733       190.2820 
 514   0.0000       7.109410       193.4569 
 515   0.0000       7.766109       211.3266 
 516   0.0000       7.795789       212.1342 
 517   0.0000       7.868086       214.1015 
 518   0.0000       7.960183       216.6076 
 519   0.0000       7.995153       217.5592 
 520   0.0000       8.042838       218.8568 
 521   0.0000       8.112398       220.7496 
 522   0.0000       8.185185       222.7302 
 523   0.0000       8.250667       224.5121 
 524   0.0000       8.416508       229.0248 
 525   0.0000       8.723389       237.3755 
 526   0.0000       8.758433       238.3291 
 527   0.0000       8.786809       239.1012 
 528   0.0000       8.885780       241.7944 
 529   0.0000       9.035243       245.8615 
 530   0.0000       9.099293       247.6043 
 531   0.0000       9.125178       248.3087 
 532   0.0000       9.200916       250.3696 
 533   0.0000       9.335843       254.0412 
 534   0.0000       9.706602       264.1301 
 535   0.0000       9.910254       269.6717 
 536   0.0000      10.033889       273.0360 
 537   0.0000      10.046312       273.3740 
 538   0.0000      10.111985       275.1611 
 539   0.0000      10.385528       282.6046 
 540   0.0000      10.491562       285.4899 
 541   0.0000      10.669283       290.3260 
 542   0.0000      10.681839       290.6676 
 543   0.0000      10.692545       290.9589 
 544   0.0000      10.700471       291.1746 
 545   0.0000      10.701190       291.1942 
 546   0.0000      10.718157       291.6559 
 547   0.0000      10.722513       291.7744 
 548   0.0000      10.735255       292.1211 
 549   0.0000      10.738117       292.1990 
 550   0.0000      10.764165       292.9078 
 551   0.0000      10.787151       293.5333 
 552   0.0000      10.798399       293.8394 
 553   0.0000      10.816980       294.3450 
 554   0.0000      10.837245       294.8964 
 555   0.0000      10.841998       295.0258 
 556   0.0000      10.859093       295.4909 
 557   0.0000      10.870635       295.8050 
 558   0.0000      10.885536       296.2105 
 559   0.0000      10.898445       296.5618 
 560   0.0000      10.905285       296.7479 
 561   0.0000      10.905582       296.7560 
 562   0.0000      10.917108       297.0696 
 563   0.0000      10.941382       297.7301 
 564   0.0000      10.954142       298.0774 
 565   0.0000      10.989673       299.0442 
 566   0.0000      10.993614       299.1514 
 567   0.0000      10.998128       299.2743 
 568   0.0000      11.016213       299.7664 
 569   0.0000      11.027357       300.0696 
 570   0.0000      11.042381       300.4785 
 571   0.0000      11.050076       300.6878 
 572   0.0000      11.060387       300.9684 
 573   0.0000      11.077760       301.4412 
 574   0.0000      11.083687       301.6025 
 575   0.0000      11.098387       302.0025 
 576   0.0000      11.109019       302.2918 
 577   0.0000      11.120967       302.6169 
 578   0.0000      11.124519       302.7135 
 579   0.0000      11.158879       303.6485 
 580   0.0000      11.186218       304.3925 
 581   0.0000      11.204735       304.8963 
 582   0.0000      11.242996       305.9375 
 583   0.0000      11.275444       306.8204 
 584   0.0000      11.337702       308.5145 
 585   0.0000      11.344422       308.6974 
 586   0.0000      11.360626       309.1383 
 587   0.0000      11.427749       310.9649 
 588   0.0000      11.431713       311.0727 
 589   0.0000      11.480169       312.3913 
 590   0.0000      11.629032       316.4420 
 591   0.0000      11.655788       317.1701 
 592   0.0000      11.683655       317.9284 
 593   0.0000      11.765253       320.1488 
 594   0.0000      11.776478       320.4543 
 595   0.0000      11.801005       321.1217 
 596   0.0000      11.813305       321.4564 
 597   0.0000      11.884502       323.3937 
 598   0.0000      11.983318       326.0826 
 599   0.0000      11.993209       326.3518 
 600   0.0000      12.036609       327.5328 
 601   0.0000      12.041161       327.6566 
 602   0.0000      12.056276       328.0680 
 603   0.0000      12.061014       328.1969 
 604   0.0000      12.077296       328.6399 
 605   0.0000      12.091778       329.0340 
 606   0.0000      12.103818       329.3616 
 607   0.0000      12.114560       329.6539 
 608   0.0000      12.123149       329.8877 
 609   0.0000      12.133984       330.1825 
 610   0.0000      12.137635       330.2819 
 611   0.0000      12.147523       330.5509 
 612   0.0000      12.164215       331.0051 
 613   0.0000      12.171488       331.2030 
 614   0.0000      12.176713       331.3452 
 615   0.0000      12.199939       331.9772 
 616   0.0000      12.229791       332.7895 
 617   0.0000      12.237836       333.0084 
 618   0.0000      12.250070       333.3413 
 619   0.0000      12.256384       333.5132 
 620   0.0000      12.273745       333.9856 
 621   0.0000      12.296663       334.6092 
 622   0.0000      12.301368       334.7372 
 623   0.0000      12.343201       335.8756 
 624   0.0000      12.352319       336.1237 
 625   0.0000      12.368990       336.5773 
 626   0.0000      12.433634       338.3364 
 627   0.0000      12.476357       339.4989 
 628   0.0000      12.525527       340.8369 
 629   0.0000      12.576785       342.2317 
 630   0.0000      12.669825       344.7635 
 631   0.0000      12.803969       348.4137 
 632   0.0000      12.885152       350.6228 
 633   0.0000      12.895932       350.9161 
 634   0.0000      12.917489       351.5028 
 635   0.0000      12.941861       352.1659 
 636   0.0000      13.007953       353.9644 
 637   0.0000      13.032541       354.6335 
 638   0.0000      13.067991       355.5981 
 639   0.0000      13.122925       357.0929 
 640   0.0000      13.181196       358.6786 
 641   0.0000      13.218131       359.6836 
 642   0.0000      13.253234       360.6388 
 643   0.0000      13.288426       361.5965 
 644   0.0000      13.319331       362.4374 
 645   0.0000      13.354417       363.3922 
 646   0.0000      13.363517       363.6398 
 647   0.0000      13.412016       364.9595 
 648   0.0000      13.440729       365.7408 
 649   0.0000      13.454121       366.1052 
 650   0.0000      13.495786       367.2390 
 651   0.0000      13.512004       367.6803 
 652   0.0000      13.540000       368.4421 
 653   0.0000      13.588317       369.7569 
 654   0.0000      13.650090       371.4378 
 655   0.0000      13.916538       378.6883 
 656   0.0000      14.276455       388.4821 
 657   0.0000      14.463606       393.5747 
 658   0.0000      14.761258       401.6742 
 659   0.0000      14.856178       404.2572 
 660   0.0000      15.211821       413.9347 
 661   0.0000      17.025638       463.2912 
 662   0.0000      17.380950       472.9597 
 663   0.0000      38.736536      1054.0747 
 664   0.0000      38.805744      1055.9580 
 665   0.0000      38.898852      1058.4916 
 666   0.0000      38.940105      1059.6141 
 667   0.0000      38.969326      1060.4093 
 668   0.0000      39.048764      1062.5709 
 669   0.0000      42.360046      1152.6754 
 670   0.0000      42.400817      1153.7849 
 671   0.0000      42.458657      1155.3588 
 672   0.0000      42.591376      1158.9703 
 673   0.0000      45.973024      1250.9896 
 674   0.0000      61.664632      1677.9799 
 675   0.0000      61.934720      1685.3294 

                    ********************************
                    * MULLIKEN POPULATION ANALYSIS *
                    ********************************

-----------------------
MULLIKEN ATOMIC CHARGES
-----------------------
   0 I :    1.786063
   1 O :   -1.097601
   2 O :   -1.282512
   3 I :    2.817298
   4 O :   -1.120140
   5 O :   -1.087924
   6 O :   -0.685713
   7 H :    0.316145
   8 H :    0.354383
Sum of atomic charges:    0.0000000

--------------------------------
MULLIKEN REDUCED ORBITAL CHARGES
--------------------------------
  0 I s       :     3.713599  s :     3.713599
      pz      :     2.689878  p :     9.370564
      px      :     3.864292
      py      :     2.816394
      dz2     :     2.018896  d :    10.100208
      dxz     :     2.027546
      dyz     :     2.025534
      dx2y2   :     2.006539
      dxy     :     2.021691
      f0      :     0.010921  f :     0.026007
      f+1     :     0.004493
      f-1     :     0.004310
      f+2     :     0.002609
      f-2     :     0.003693
      f+3     :     0.001309
      f-3     :    -0.001328
      g0      :     0.001334  g :     0.003559
      g+1     :     0.000471
      g-1     :     0.001565
      g+2     :     0.000284
      g-2     :     0.000349
      g+3     :     0.000191
      g-3     :    -0.000404
      g+4     :    -0.000552
      g-4     :     0.000321
  1 O s       :     4.074698  s :     4.074698
      pz      :     1.310927  p :     4.970749
      px      :     1.906217
      py      :     1.753605
      dz2     :     0.016840  d :     0.045777
      dxz     :     0.009183
      dyz     :     0.015333
      dx2y2   :     0.004220
      dxy     :     0.000201
      f0      :     0.001976  f :     0.005907
      f+1     :     0.001266
      f-1     :     0.001134
      f+2     :     0.000934
      f-2     :     0.000396
      f+3     :     0.000120
      f-3     :     0.000081
      g0      :     0.000129  g :     0.000469
      g+1     :     0.000073
      g-1     :     0.000093
      g+2     :     0.000075
      g-2     :     0.000064
      g+3     :     0.000012
      g-3     :     0.000012
      g+4     :     0.000010
      g-4     :     0.000001
  2 O s       :     4.092841  s :     4.092841
      pz      :     1.839194  p :     5.149450
      px      :     1.637622
      py      :     1.672634
      dz2     :     0.003726  d :     0.035480
      dxz     :     0.002414
      dyz     :     0.008793
      dx2y2   :     0.014611
      dxy     :     0.005935
      f0      :     0.000671  f :     0.004384
      f+1     :     0.000219
      f-1     :     0.000822
      f+2     :     0.000738
      f-2     :     0.000362
      f+3     :     0.000699
      f-3     :     0.000873
      g0      :     0.000021  g :     0.000358
      g+1     :     0.000028
      g-1     :     0.000055
      g+2     :     0.000034
      g-2     :     0.000027
      g+3     :     0.000031
      g-3     :     0.000037
      g+4     :     0.000063
      g-4     :     0.000063
  3 I s       :     3.574629  s :     3.574629
      pz      :     2.685964  p :     8.235837
      px      :     2.534449
      py      :     3.015424
      dz2     :     2.046658  d :    10.257509
      dxz     :     2.069183
      dyz     :     2.081957
      dx2y2   :     2.039858
      dxy     :     2.019853
      f0      :     0.009099  f :     0.093166
      f+1     :     0.021281
      f-1     :     0.025892
      f+2     :     0.008518
      f-2     :     0.006563
      f+3     :     0.002627
      f-3     :     0.019187
      g0      :     0.006055  g :     0.021561
      g+1     :     0.004104
      g-1     :     0.003870
      g+2     :     0.000942
      g-2     :     0.000611
      g+3     :     0.000774
      g-3     :     0.001319
      g+4     :     0.001930
      g-4     :     0.001956
  4 O s       :     4.065236  s :     4.065236
      pz      :     1.309549  p :     4.988686
      px      :     1.789631
      py      :     1.889506
      dz2     :     0.018571  d :     0.058610
      dxz     :     0.023089
      dyz     :     0.016676
      dx2y2   :    -0.000081
      dxy     :     0.000354
      f0      :     0.001785  f :     0.006991
      f+1     :     0.003113
      f-1     :     0.002237
      f+2     :    -0.000035
      f-2     :    -0.000057
      f+3     :    -0.000002
      f-3     :    -0.000050
      g0      :     0.000138  g :     0.000617
      g+1     :     0.000254
      g-1     :     0.000193
      g+2     :     0.000023
      g-2     :     0.000014
      g+3     :    -0.000002
      g-3     :    -0.000004
      g+4     :    -0.000001
      g-4     :    -0.000000
  5 O s       :     4.055456  s :     4.055456
      pz      :     1.835642  p :     4.970041
      px      :     1.680356
      py      :     1.454042
      dz2     :     0.008435  d :     0.055648
      dxz     :     0.004753
      dyz     :     0.009949
      dx2y2   :     0.017697
      dxy     :     0.014814
      f0      :     0.000512  f :     0.006298
      f+1     :     0.000415
      f-1     :     0.001097
      f+2     :     0.000744
      f-2     :     0.000721
      f+3     :     0.000627
      f-3     :     0.002182
      g0      :     0.000042  g :     0.000481
      g+1     :     0.000017
      g-1     :     0.000019
      g+2     :     0.000032
      g-2     :     0.000076
      g+3     :     0.000033
      g-3     :     0.000081
      g+4     :     0.000093
      g-4     :     0.000089
  6 O s       :     3.898301  s :     3.898301
      pz      :     1.688189  p :     4.758397
      px      :     1.361382
      py      :     1.708826
      dz2     :     0.004323  d :     0.026134
      dxz     :     0.008990
      dyz     :     0.001906
      dx2y2   :     0.001785
      dxy     :     0.009129
      f0      :     0.000598  f :     0.002340
      f+1     :    -0.000271
      f-1     :    -0.000044
      f+2     :     0.000425
      f-2     :     0.000743
      f+3     :     0.000043
      f-3     :     0.000846
      g0      :     0.000075  g :     0.000542
      g+1     :     0.000077
      g-1     :     0.000026
      g+2     :     0.000045
      g-2     :     0.000021
      g+3     :     0.000036
      g-3     :     0.000114
      g+4     :     0.000084
      g-4     :     0.000064
  7 H s       :     0.594661  s :     0.594661
      pz      :     0.036782  p :     0.083701
      px      :     0.020594
      py      :     0.026325
      dz2     :     0.003708  d :     0.006957
      dxz     :     0.000811
      dyz     :     0.000121
      dx2y2   :     0.000059
      dxy     :     0.002259
      f0      :    -0.000182  f :    -0.001464
      f+1     :    -0.000119
      f-1     :    -0.000009
      f+2     :    -0.000244
      f-2     :    -0.000173
      f+3     :    -0.000396
      f-3     :    -0.000340
  8 H s       :     0.510003  s :     0.510003
      pz      :     0.029216  p :     0.128075
      px      :     0.052372
      py      :     0.046487
      dz2     :     0.001115  d :     0.002451
      dxz     :     0.001721
      dyz     :     0.000850
      dx2y2   :     0.002134
      dxy     :    -0.003369
      f0      :     0.000356  f :     0.005088
      f+1     :    -0.000099
      f-1     :     0.000144
      f+2     :    -0.000059
      f-2     :     0.001257
      f+3     :     0.001946
      f-3     :     0.001544


                     *******************************
                     * LOEWDIN POPULATION ANALYSIS *
                     *******************************

----------------------
LOEWDIN ATOMIC CHARGES
----------------------
   0 I :    0.977427
   1 O :   -0.226875
   2 O :   -0.383620
   3 I :    0.641916
   4 O :   -0.281368
   5 O :   -0.258075
   6 O :    1.495844
   7 H :   -0.774718
   8 H :   -1.190532

-------------------------------
LOEWDIN REDUCED ORBITAL CHARGES
-------------------------------
  0 I s       :     3.111911  s :     3.111911
      pz      :     2.757982  p :     9.018426
      px      :     3.390967
      py      :     2.869478
      dz2     :     2.202677  d :    10.823628
      dxz     :     2.153622
      dyz     :     2.247332
      dx2y2   :     2.085388
      dxy     :     2.134609
      f0      :     0.152733  f :     0.712358
      f+1     :     0.089233
      f-1     :     0.164379
      f+2     :     0.118541
      f-2     :     0.091587
      f+3     :     0.048874
      f-3     :     0.047011
      g0      :     0.058358  g :     0.356249
      g+1     :     0.030283
      g-1     :     0.066238
      g+2     :     0.053592
      g-2     :     0.042908
      g+3     :     0.032791
      g-3     :     0.040812
      g+4     :     0.017312
      g-4     :     0.013957
  1 O s       :     3.337960  s :     3.337960
      pz      :     1.324200  p :     4.384010
      px      :     1.594145
      py      :     1.465665
      dz2     :     0.094968  d :     0.354483
      dxz     :     0.095756
      dyz     :     0.094843
      dx2y2   :     0.015414
      dxy     :     0.053502
      f0      :     0.027415  f :     0.129909
      f+1     :     0.029166
      f-1     :     0.030573
      f+2     :     0.009630
      f-2     :     0.022175
      f+3     :     0.005640
      f-3     :     0.005310
      g0      :     0.003588  g :     0.020513
      g+1     :     0.002715
      g-1     :     0.005958
      g+2     :     0.002673
      g-2     :     0.003692
      g+3     :     0.000739
      g-3     :     0.000634
      g+4     :     0.000452
      g-4     :     0.000062
  2 O s       :     3.267506  s :     3.267506
      pz      :     1.496085  p :     4.409518
      px      :     1.451091
      py      :     1.462342
      dz2     :     0.076751  d :     0.509917
      dxz     :     0.069840
      dyz     :     0.080646
      dx2y2   :     0.123817
      dxy     :     0.158863
      f0      :     0.015081  f :     0.177692
      f+1     :     0.015578
      f-1     :     0.022701
      f+2     :     0.026976
      f-2     :     0.025008
      f+3     :     0.037833
      f-3     :     0.034514
      g0      :     0.001563  g :     0.018988
      g+1     :     0.001036
      g-1     :     0.001762
      g+2     :     0.002293
      g-2     :     0.001311
      g+3     :     0.002569
      g-3     :     0.002715
      g+4     :     0.002627
      g-4     :     0.003112
  3 I s       :     2.862934  s :     2.862934
      pz      :     2.732642  p :     8.258070
      px      :     2.595421
      py      :     2.930008
      dz2     :     2.369111  d :    11.336591
      dxz     :     2.231486
      dyz     :     2.282558
      dx2y2   :     2.250050
      dxy     :     2.203387
      f0      :     0.267863  f :     1.294271
      f+1     :     0.239527
      f-1     :     0.240515
      f+2     :     0.085127
      f-2     :     0.104073
      f+3     :     0.167992
      f-3     :     0.189174
      g0      :     0.109078  g :     0.606217
      g+1     :     0.103865
      g-1     :     0.094401
      g+2     :     0.028550
      g-2     :     0.042547
      g+3     :     0.040675
      g-3     :     0.042626
      g+4     :     0.085773
      g-4     :     0.058703
  4 O s       :     3.424587  s :     3.424587
      pz      :     1.433546  p :     4.469728
      px      :     1.472306
      py      :     1.563875
      dz2     :     0.114285  d :     0.252677
      dxz     :     0.052900
      dyz     :     0.075194
      dx2y2   :     0.005739
      dxy     :     0.004559
      f0      :     0.039492  f :     0.108628
      f+1     :     0.025113
      f-1     :     0.037005
      f+2     :     0.003797
      f-2     :     0.003006
      f+3     :     0.000095
      f-3     :     0.000120
      g0      :     0.012870  g :     0.025748
      g+1     :     0.005478
      g-1     :     0.006499
      g+2     :     0.000406
      g-2     :     0.000372
      g+3     :     0.000052
      g-3     :     0.000039
      g+4     :     0.000013
      g-4     :     0.000018
  5 O s       :     3.394694  s :     3.394694
      pz      :     1.531969  p :     4.458040
      px      :     1.466258
      py      :     1.459813
      dz2     :     0.046327  d :     0.270060
      dxz     :     0.024200
      dyz     :     0.052355
      dx2y2   :     0.080116
      dxy     :     0.067061
      f0      :     0.008787  f :     0.110162
      f+1     :     0.006954
      f-1     :     0.021455
      f+2     :     0.010725
      f-2     :     0.016131
      f+3     :     0.022250
      f-3     :     0.023860
      g0      :     0.001922  g :     0.025119
      g+1     :     0.001144
      g-1     :     0.003108
      g+2     :     0.001197
      g-2     :     0.002474
      g+3     :     0.004823
      g-3     :     0.001782
      g+4     :     0.003691
      g-4     :     0.004978
  6 O s       :     2.844164  s :     2.844164
      pz      :     1.191612  p :     3.464742
      px      :     1.069467
      py      :     1.203663
      dz2     :     0.051004  d :     0.157320
      dxz     :     0.040798
      dyz     :     0.014647
      dx2y2   :     0.013128
      dxy     :     0.037742
      f0      :     0.009697  f :     0.034726
      f+1     :     0.006050
      f-1     :     0.003334
      f+2     :     0.003404
      f-2     :     0.005085
      f+3     :     0.002588
      f-3     :     0.004567
      g0      :     0.000467  g :     0.003204
      g+1     :     0.000489
      g-1     :     0.000196
      g+2     :     0.000278
      g-2     :     0.000254
      g+3     :     0.000174
      g-3     :     0.000567
      g+4     :     0.000479
      g-4     :     0.000299
  7 H s       :     0.578142  s :     0.578142
      pz      :     0.195440  p :     0.559345
      px      :     0.199186
      py      :     0.164719
      dz2     :     0.101858  d :     0.428082
      dxz     :     0.094509
      dyz     :     0.053284
      dx2y2   :     0.083549
      dxy     :     0.094883
      f0      :     0.017916  f :     0.209148
      f+1     :     0.058571
      f-1     :     0.007314
      f+2     :     0.030898
      f-2     :     0.038463
      f+3     :     0.031690
      f-3     :     0.024297
  8 H s       :     0.540486  s :     0.540486
      pz      :     0.168313  p :     0.711787
      px      :     0.273159
      py      :     0.270315
      dz2     :     0.076341  d :     0.626185
      dxz     :     0.114199
      dyz     :     0.081447
      dx2y2   :     0.181996
      dxy     :     0.172203
      f0      :     0.029236  f :     0.312074
      f+1     :     0.038610
      f-1     :     0.026474
      f+2     :     0.013965
      f-2     :     0.053885
      f+3     :     0.090338
      f-3     :     0.059567


                      *****************************
                      * MAYER POPULATION ANALYSIS *
                      *****************************

  NA   - Mulliken gross atomic population
  ZA   - Total nuclear charge
  QA   - Mulliken gross atomic charge
  VA   - Mayer's total valence
  BVA  - Mayer's bonded valence
  FA   - Mayer's free valence

  ATOM       NA         ZA         QA         VA         BVA        FA
  0 I     23.2139    25.0000     1.7861     1.5514     1.5514     0.0000
  1 O      9.0976     8.0000    -1.0976     1.1091     1.1091    -0.0000
  2 O      9.2825     8.0000    -1.2825     0.8441     0.8441    -0.0000
  3 I     22.1827    25.0000     2.8173     2.9475     2.9475     0.0000
  4 O      9.1201     8.0000    -1.1201     1.2620     1.2620     0.0000
  5 O      9.0879     8.0000    -1.0879     1.2086     1.2086    -0.0000
  6 O      8.6857     8.0000    -0.6857     1.7708     1.7708    -0.0000
  7 H      0.6839     1.0000     0.3161     0.9627     0.9627     0.0000
  8 H      0.6456     1.0000     0.3544     0.9351     0.9351     0.0000

  Mayer bond orders larger than 0.100000
B(  0-I ,  1-O ) :   1.0328 B(  0-I ,  2-O ) :   0.4558 B(  2-O ,  3-I ) :   0.4466 
B(  3-I ,  4-O ) :   1.2186 B(  3-I ,  5-O ) :   1.2146 B(  6-O ,  7-H ) :   0.9328 
B(  6-O ,  8-H ) :   0.8829 

-------
TIMINGS
-------

Total SCF time: 0 days 0 hours 31 min 8 sec 

Total time                  ....    1868.550 sec
Sum of individual times     ....    1866.681 sec  ( 99.9%)

Fock matrix formation       ....    1861.351 sec  ( 99.6%)
Diagonalization             ....       1.282 sec  (  0.1%)
Density matrix formation    ....       0.056 sec  (  0.0%)
Population analysis         ....       0.117 sec  (  0.0%)
Initial guess               ....       2.199 sec  (  0.1%)
Orbital Transformation      ....       0.000 sec  (  0.0%)
Orbital Orthonormalization  ....       0.000 sec  (  0.0%)
DIIS solution               ....       0.565 sec  (  0.0%)
SOSCF solution              ....       0.954 sec  (  0.1%)

Maximum memory used throughout the entire SCF-calculation: 280.1 MB


           ************************************************************
           *        Program running with 8 parallel MPI-processes     *
           *              working on a common directory               *
           ************************************************************

------------------------------------------------------------------------------
                                ORCA  MP2 
------------------------------------------------------------------------------

Freezing NCore=26 chemical core electrons

-------------
RI-MP2 ENERGY
-------------
Dimension of the basis                    ...  676
Memory devoted to MP2                     ... 16000 MB   
Data format for buffers                   ... DOUBLE
Compression type for matrix containers    ... UNCOMPRESSED
Overall scaling of the MP2 energy         ...   1.000e+00
Calculating two index integrals           ... done (    0.028 sec)
Cholesky decomposition of V**-1           ... done (    0.270 sec)

-----------------
RI-TRANSFORMATION (AUX index driven)
-----------------

Dimension of the orbital-basis         ... 676
Dimension of the aux-basis             ... 1556
Transformation of internal/external MOs...   13-  45 to   46- 675
Number Format for Storage              ... Double (8 Byte)
Integral mode                          ... Direct

First Phase: integral generation and transformation of MO indices
  Aux angular momentum 0               ... done (    0.200 sec)
  Aux angular momentum 1               ... done (    0.401 sec)
  Aux angular momentum 2               ... done (    0.549 sec)
  Aux angular momentum 3               ... done (    0.685 sec)
  Aux angular momentum 4               ... done (    0.671 sec)
  Aux angular momentum 5               ... done (    0.566 sec)
  Aux angular momentum 6               ... done (    0.264 sec)
Closing buffer VIA ( 0.24 GB; CompressionRatio= 1.00)
  Phase 1 completed in     3.475 sec
Second Phase: sorting and transformation of aux index

IA-Transformation
Memory available                       ... 15932 MB 
Max. # MO pairs treated in a batch     ... 5    
# of internal orbitals                 ... 33
# batches for internal orbitals        ... 1
Closing buffer IAV ( 0.24 GB; CompressionRatio= 1.00)
(ia|v) transformation done in     0.567 sec

  Phase 2 completed in     0.614 sec
RI-Integral transformation completed in     4.095 sec
Opening buffers                              ... done

Starting loop over batches of integrals:

Operator 0  - window                       ... ( 13- 45)x( 46-675)
Operator 0  - Memory available             ... 16000 MB
Operator 0  - Memory needed per MO         ...   7.5 MB
Operator 0  - Number of orbitals per batch ... 5
Operator 0  - Number of batches            ... 1

OPERATOR  0   PASS   0:  MOs    13 ...   17 +   18 ...   22 +   23 ...   27 +   28 ...   32
                            +   33 ...   37 +   38 ...   42 +   43 ...   45
  Reading integrals       ... ok
  Internal MO  15
Time spent in pair loops =     0.646 sec
Deleting buffer (Ka|jb)[aa] ...done

-----------------------------------------------
 RI-MP2 CORRELATION ENERGY:     -2.026286912 Eh
-----------------------------------------------


-------
TIMINGS
-------

Total time                :   10.121 sec
Integral trafo            :    4.119 sec ( 40.7%)
I/O of integrals          :    0.027 sec (  0.3%)
K(i,j) Operators          :    0.553 sec (  5.5%)
T(i,j) pair energies      :    0.039 sec (  0.4%)
V-calculation             :    0.028 sec (  0.3%)
V**(-1/2)                 :    0.270 sec (  2.7%)
Gamma(ia|P)               :    0.000 sec (  0.0%)
Gamma-Trafo               :    0.000 sec (  0.0%)
D(virtual)                :    0.000 sec (  0.0%)
D(internal)               :    0.000 sec (  0.0%)
W(virtual)                :    0.000 sec (  0.0%)
W(internal)               :    0.000 sec (  0.0%)
L(virtual)                :    0.000 sec (  0.0%)
L(internal)               :    0.000 sec (  0.0%)
G(D)                      :    0.000 sec (  0.0%)
G(Z)                      :    0.000 sec (  0.0%)
Z-Vector Solution         :    0.000 sec (  0.0%)
3-Index Derivative        :    0.000 sec (  0.0%)
2-Index Derivative        :    0.000 sec (  0.0%)
Separable Gradient        :    0.000 sec (  0.0%)


---------------------------------------
MP2 TOTAL ENERGY:     -966.633468346 Eh
---------------------------------------

Maximum memory used throughout the entire MP2-calculation: 166.9 MB

-------------------------   --------------------
FINAL SINGLE POINT ENERGY      -966.633468346108
-------------------------   --------------------


                            ***************************************
                            *     ORCA property calculations      *
                            ***************************************


  WARNING: The energy has been calculated at the MP2 level but the densities
           used in the property calculations are still SCF densities
           MP2 response densities have not been calculated 
           use %mp2 Density relaxed end
           or  %mp2 Density unrelaxed end

                                    ---------------------
                                    Active property flags
                                    ---------------------
   (+) Dipole Moment


------------------------------------------------------------------------------
                       ORCA ELECTRIC PROPERTIES CALCULATION
------------------------------------------------------------------------------

Dipole Moment Calculation                       ... on
Quadrupole Moment Calculation                   ... off
Polarizability Calculation                      ... off
GBWName                                         ... 1it1w-00011_1_199.gbw
Electron density                                ... 1it1w-00011_1_199.scfp
The origin for moment calculation is the CENTER OF MASS  = ( 0.420660,  0.711994 -1.202263)

-------------
DIPOLE MOMENT
-------------
                                X             Y             Z
Electronic contribution:     12.21719      19.01594     -16.26558
Nuclear contribution   :    -12.09896     -18.78288      16.93402
                        -----------------------------------------
Total Dipole Moment    :      0.11822       0.23307       0.66844
                        -----------------------------------------
Magnitude (a.u.)       :      0.71771
Magnitude (Debye)      :      1.82428


--------------------
Rotational spectrum 
--------------------
 
Rotational constants in cm-1:     0.066027     0.017244     0.015187 
Rotational constants in MHz :  1979.445290   516.975921   455.285871 

 Dipole components along the rotational axes: 
x,y,z [a.u.] :     0.531663     0.440088     0.196892 
x,y,z [Debye]:     1.351380     1.118616     0.500459 

 

Timings for individual modules:

Sum of individual times         ...     1886.598 sec (=  31.443 min)
GTO integral calculation        ...        6.216 sec (=   0.104 min)   0.3 %
SCF iterations                  ...     1869.261 sec (=  31.154 min)  99.1 %
MP2 module                      ...       11.121 sec (=   0.185 min)   0.6 %
                             ****ORCA TERMINATED NORMALLY****
TOTAL RUN TIME: 0 days 0 hours 31 minutes 28 seconds 481 msec
