# Supplementary material for: Iodine Clusters in the Atmosphere I: Computational Benchmark and Dimer Formation of Oxyacids and Oxides
Source: ACS Omega. 2024 Jul 9;9(29):31521–32. doi: 10.1021/acsomega.4c01235 (PMC11270685; doi:10.1021/acsomega.4c01235)
Supplement: Supplementary file 2 — ao4c01235_si_002.zip [file ao4c01235_si_002.zip › SI_zip/basis_extrapolation/quadruple/1eda.log]

                                 *****************
                                 * O   R   C   A *
                                 *****************

                                            #,                                       
                                            ###                                      
                                            ####                                     
                                            #####                                    
                                            ######                                   
                                           ########,                                 
                                     ,,################,,,,,                         
                               ,,#################################,,                 
                          ,,##########################################,,             
                       ,#########################################, ''#####,          
                    ,#############################################,,   '####,        
                  ,##################################################,,,,####,       
                ,###########''''           ''''###############################       
              ,#####''   ,,,,##########,,,,          '''####'''          '####       
            ,##' ,,,,###########################,,,                        '##       
           ' ,,###''''                  '''############,,,                           
         ,,##''                                '''############,,,,        ,,,,,,###''
      ,#''                                            '''#######################'''  
     '                                                          ''''####''''         
             ,#######,   #######,   ,#######,      ##                                
            ,#'     '#,  ##    ##  ,#'     '#,    #''#        ######   ,####,        
            ##       ##  ##   ,#'  ##            #'  '#       #        #'  '#        
            ##       ##  #######   ##           ,######,      #####,   #    #        
            '#,     ,#'  ##    ##  '#,     ,#' ,#      #,         ##   #,  ,#        
             '#######'   ##     ##  '#######'  #'      '#     #####' # '####'        


                  #######################################################
                  #                        -***-                        #
                  #          Department of theory and spectroscopy      #
                  #    Directorship and core code : Frank Neese         #
                  #        Max Planck Institute fuer Kohlenforschung    #
                  #                Kaiser Wilhelm Platz 1               #
                  #                 D-45470 Muelheim/Ruhr               #
                  #                      Germany                        #
                  #                                                     #
                  #                  All rights reserved                #
                  #                        -***-                        #
                  #######################################################


                         Program Version 5.0.4 -  RELEASE  -


 With contributions from (in alphabetic order):
   Daniel Aravena         : Magnetic Suceptibility
   Michael Atanasov       : Ab Initio Ligand Field Theory (pilot matlab implementation)
   Alexander A. Auer      : GIAO ZORA, VPT2 properties, NMR spectrum
   Ute Becker             : Parallelization
   Giovanni Bistoni       : ED, misc. LED, open-shell LED, HFLD
   Martin Brehm           : Molecular dynamics
   Dmytro Bykov           : SCF Hessian
   Vijay G. Chilkuri      : MRCI spin determinant printing, contributions to CSF-ICE
   Dipayan Datta          : RHF DLPNO-CCSD density
   Achintya Kumar Dutta   : EOM-CC, STEOM-CC
   Dmitry Ganyushin       : Spin-Orbit,Spin-Spin,Magnetic field MRCI
   Miquel Garcia          : C-PCM and meta-GGA Hessian, CC/C-PCM, Gaussian charge scheme
   Yang Guo               : DLPNO-NEVPT2, F12-NEVPT2, CIM, IAO-localization
   Andreas Hansen         : Spin unrestricted coupled pair/coupled cluster methods
   Benjamin Helmich-Paris : MC-RPA, TRAH-SCF, COSX integrals
   Lee Huntington         : MR-EOM, pCC
   Robert Izsak           : Overlap fitted RIJCOSX, COSX-SCS-MP3, EOM
   Marcus Kettner         : VPT2
   Christian Kollmar      : KDIIS, OOCD, Brueckner-CCSD(T), CCSD density, CASPT2, CASPT2-K
   Simone Kossmann        : Meta GGA functionals, TD-DFT gradient, OOMP2, MP2 Hessian
   Martin Krupicka        : Initial AUTO-CI
   Lucas Lang             : DCDCAS
   Marvin Lechner         : AUTO-CI (C++ implementation), FIC-MRCC
   Dagmar Lenk            : GEPOL surface, SMD
   Dimitrios Liakos       : Extrapolation schemes; Compound Job, initial MDCI parallelization
   Dimitrios Manganas     : Further ROCIS development; embedding schemes
   Dimitrios Pantazis     : SARC Basis sets
   Anastasios Papadopoulos: AUTO-CI, single reference methods and gradients
   Taras Petrenko         : DFT Hessian,TD-DFT gradient, ASA, ECA, R-Raman, ABS, FL, XAS/XES, NRVS
   Peter Pinski           : DLPNO-MP2, DLPNO-MP2 Gradient
   Christoph Reimann      : Effective Core Potentials
   Marius Retegan         : Local ZFS, SOC
   Christoph Riplinger    : Optimizer, TS searches, QM/MM, DLPNO-CCSD(T), (RO)-DLPNO pert. Triples
   Tobias Risthaus        : Range-separated hybrids, TD-DFT gradient, RPA, STAB
   Michael Roemelt        : Original ROCIS implementation
   Masaaki Saitow         : Open-shell DLPNO-CCSD energy and density
   Barbara Sandhoefer     : DKH picture change effects
   Avijit Sen             : IP-ROCIS
   Kantharuban Sivalingam : CASSCF convergence, NEVPT2, FIC-MRCI
   Bernardo de Souza      : ESD, SOC TD-DFT
   Georgi Stoychev        : AutoAux, RI-MP2 NMR, DLPNO-MP2 response
   Willem Van den Heuvel  : Paramagnetic NMR
   Boris Wezisla          : Elementary symmetry handling
   Frank Wennmohs         : Technical directorship


 We gratefully acknowledge several colleagues who have allowed us to
 interface, adapt or use parts of their codes:
   Stefan Grimme, W. Hujo, H. Kruse, P. Pracht,  : VdW corrections, initial TS optimization,
                  C. Bannwarth, S. Ehlert          DFT functionals, gCP, sTDA/sTD-DF
   Ed Valeev, F. Pavosevic, A. Kumar             : LibInt (2-el integral package), F12 methods
   Garnet Chan, S. Sharma, J. Yang, R. Olivares  : DMRG
   Ulf Ekstrom                                   : XCFun DFT Library
   Mihaly Kallay                                 : mrcc  (arbitrary order and MRCC methods)
   Jiri Pittner, Ondrej Demel                    : Mk-CCSD
   Frank Weinhold                                : gennbo (NPA and NBO analysis)
   Christopher J. Cramer and Donald G. Truhlar   : smd solvation model
   Lars Goerigk                                  : TD-DFT with DH, B97 family of functionals
   V. Asgeirsson, H. Jonsson                     : NEB implementation
   FAccTs GmbH                                   : IRC, NEB, NEB-TS, DLPNO-Multilevel, CI-OPT
                                                   MM, QMMM, 2- and 3-layer-ONIOM, Crystal-QMMM,
                                                   LR-CPCM, SF, NACMEs, symmetry and pop. for TD-DFT,
                                                   nearIR, NL-DFT gradient (VV10), updates on ESD,
                                                   ML-optimized integration grids
   S Lehtola, MJT Oliveira, MAL Marques          : LibXC Library
   Liviu Ungur et al                             : ANISO software


 Your calculation uses the libint2 library for the computation of 2-el integrals
 For citations please refer to: http://libint.valeyev.net

 Your ORCA version has been built with support for libXC version: 5.1.0
 For citations please refer to: https://tddft.org/programs/libxc/

 This ORCA versions uses:
   CBLAS   interface :  Fast vector & matrix operations
   LAPACKE interface :  Fast linear algebra routines
   SCALAPACK package :  Parallel linear algebra routines
   Shared memory     :  Shared parallel matrices
   BLAS/LAPACK       :  OpenBLAS 0.3.15  USE64BITINT DYNAMIC_ARCH NO_AFFINITY SkylakeX SINGLE_THREADED
        Core in use  :  SkylakeX
   Copyright (c) 2011-2014, The OpenBLAS Project


================================================================================

----- Orbital basis set information -----
Your calculation utilizes the basis: aug-cc-pVQZ 
    H, B-Ne : Obtained from the ccRepo (grant-hill.group.shef.ac.uk/ccrepo) Feb. 2017
              R. A. Kendall, T. H. Dunning, Jr., R. J. Harrison, J. Chem. Phys. 96, 6796 (1992)
         He : Obtained from the ccRepo (grant-hill.group.shef.ac.uk/ccrepo) Feb. 2017
              D. E. Woon, T. H. Dunning, Jr., J. Chem. Phys. 100, 2975 (1994)
  Li-Be, Na : Obtained from the ccRepo (grant-hill.group.shef.ac.uk/ccrepo) Feb. 2017
              B. P. Prascher, D. E. Woon, K. A. Peterson, T. H. Dunning, Jr., A. K. Wilson, Theor. Chem. Acc. 128, 69 (2011)
         Mg : Obtained from the Peterson Research Group Website (tyr0.chem.wsu.edu/~kipeters) Feb. 2017
              B. P. Prascher, D. E. Woon, K. A. Peterson, T. H. Dunning, Jr., A. K. Wilson, Theor. Chem. Acc. 128, 69 (2011)
      Al-Ar : Obtained from the ccRepo (grant-hill.group.shef.ac.uk/ccrepo) Feb. 2017
              D. E. Woon, T. H. Dunning, Jr., J. Chem. Phys. 98, 1358 (1993)
      Sc-Zn : Obtained from the ccRepo (grant-hill.group.shef.ac.uk/ccrepo) Feb. 2017
              N. B. Balabanov, K. A. Peterson, J. Chem. Phys. 123, 064107 (2005)
              N. B. Balabanov, K. A. Peterson, J. Chem. Phys. 125, 074110 (2006)
      Ga-Kr : Obtained from the ccRepo (grant-hill.group.shef.ac.uk/ccrepo) Feb. 2017
              A. K. Wilson, D. E. Woon, K. A. Peterson, T. H. Dunning, Jr., J. Chem. Phys. 110, 7667 (1999)

The basis set includes element-specific modifications.

Your calculation utilizes the basis: aug-cc-pVQZ-PP 
       Ca, Sr, Ba, Ra : Obtained from the Peterson Research Group Website (tyr0.chem.wsu.edu/~kipeters) Feb. 2017
                        H. Li, H. Feng, W. Sun, Y. Zhang, Q. Fan, K. A. Peterson, Y. Xie, H. F. Schaefer III, Mol. Phys. 111, 2292 (2013)
  Cu-Zn, Ag-Cd, Au-Hg : Obtained from the ccRepo (grant-hill.group.shef.ac.uk/ccrepo) Feb. 2017
                        K. A. Peterson, C. Puzzarini, Theor. Chem. Acc. 114, 283 (2005)
  Ga-Kr, In-Xe, Tl-Rn : Obtained from the ccRepo (grant-hill.group.shef.ac.uk/ccrepo) Feb. 2017
                        K. A. Peterson, J. Chem. Phys. 119, 11099 (2003)
                        K. A. Peterson, D. Figgen, E. Goll, H. Stoll, M. Dolg, J. Chem. Phys. 119, 11113 (2003)
                 Y-Pd : Obtained from the ccRepo (grant-hill.group.shef.ac.uk/ccrepo) Feb. 2017
                        K. A. Peterson, D. Figgen, M. Dolg, H. Stoll, J. Chem. Phys. 126, 124101 (2007)
                Hf-Pt : Obtained from the ccRepo (grant-hill.group.shef.ac.uk/ccrepo) Feb. 2017
                        D. Figgen, K. A. Peterson, M. Dolg, H. Stoll, J. Chem. Phys. 130, 164108 (2009)

----- AuxC basis set information -----
Your calculation utilizes the auxiliary basis: aug-cc-pVQZ/C 
  H-He, B-F, Al-Ar, Ga-Kr : Obtained from the EMSL Basis Set Exchange (bse.pnl.gov) Feb. 2017
                            F. Weigend, A. Kohn, C. Hattig, J. Chem. Phys. 116, 3175 (2002)
                   Be, Mg : Obtained from the TURBOMOLE 7.0 basis set library
                            C. Haettig, Phys. Chem. Chem. Phys. 7, 59 (2005)
                       Ne : Obtained from the EMSL Basis Set Exchange (bse.pnl.gov) Feb. 2017
                            C. Haettig, Phys. Chem. Chem. Phys. 7, 59 (2005)
                            F. Weigend, A. Kohn, C. Hattig, J. Chem. Phys. 116, 3175 (2002)
                    Sc-Zn : Obtained from the EMSL Basis Set Exchange (bse.pnl.gov) Feb. 2017
                            D. H. Bross, J. G. Hill, H. J. Werner, K. A. Peterson, J. Chem. Phys. 139, 094302 (2013)

The basis set includes element-specific modifications.

Your calculation utilizes the auxiliary basis: aug-cc-pVQZ-PP/C 
  Obtained from the EMSL Basis Set Exchange (bse.pnl.gov) Feb. 2017
  Cu-Zn, Ag-Cd, Au-Hg : C. Haettig, unpublished
  Ga-Kr, In-Xe, Tl-Rn : C. Haettig, G. Schmitz, J. Kossmann, Phys. Chem. Chem. Phys. 14, 6549 (2012)
          Y-Tc, Rh-Pd : J. G. Hill, J. A. Platts, J. Chem. Theory Comput. 5, 500 (2009)
                   Ru : J. G. Hill, J. A. Platts, J. Chem. Phys. 129, 134101 (2008)
                Hf-Pt : J. G. Hill, J. Chem. Phys. 135, 044105 (2011)

----- AuxJK basis set information -----
Your calculation utilizes the auxiliary basis: aug-cc-pVQZ/JK 
  H, B-F, Al-Cl, Ga-Br : Obtained from the TURBOMOLE 7.0 basis set library

The basis set includes element-specific modifications.

Your calculation utilizes the auxiliary basis: def2/JK
   H-Ba, Hf-Rn: F. Weigend, J. Comput. Chem. 29, 167 (2008).

================================================================================
                                        WARNINGS
                       Please study these warnings very carefully!
================================================================================


WARNING: No MP2 level density has been requested!
         To caclulate MP2 level properties use
         %mp2 Density relaxed end
         or
         %mp2 Density unrelaxed end

WARNING: Post HF methods need fully converged wavefunctions
  ===> : Setting SCFConvForced true
         You can overwrite this default with %scf ConvForced false 


INFO   : the flag for use of the SHARK integral package has been found!

================================================================================
                                       INPUT FILE
================================================================================
NAME = 1eda.inp
|  1> ! aug-cc-pVQZ/C aug-cc-pVQZ/JK aug-cc-pVQZ RI-MP2 TightSCF
|  2> %pal nprocs 8 end
|  3> %maxcore 16000
|  4> %basis
|  5> 	NewGTO I "aug-cc-pVQZ-PP" end
|  6> 	NewECP I "SK-MCDHF-RSC" end
|  7> 	NewAuxCGTO I "aug-cc-pVQZ-PP/C" end
|  8> 	NewAuxJKGTO I "def2/JK" end
|  9> end
| 10> * xyz 0 1
| 11> C       -0.72301537       0.58611311       0.28312235
| 12> C        0.68010019       0.59834128      -0.30350008
| 13> N        1.41859924      -0.59152265       0.13276099
| 14> N       -1.46539587      -0.55982600      -0.23337095
| 15> H       -2.35460648      -0.66233757       0.23653922
| 16> H       -0.92642352      -1.40120407      -0.06750834
| 17> H       -1.23804391       1.50578785      -0.00840841
| 18> H       -0.64264425       0.59493033       1.38235530
| 19> H        1.17683480       1.53955792      -0.03239459
| 20> H        0.59986678       0.56384566      -1.39236026
| 21> H        1.71165670      -0.49670341       1.09702180
| 22> H        2.25230969      -0.72768546      -0.42194102
| 23> *
| 24> 
| 25>                          ****END OF INPUT****
================================================================================

                       ****************************
                       * Single Point Calculation *
                       ****************************

---------------------------------
CARTESIAN COORDINATES (ANGSTROEM)
---------------------------------
  C     -0.723015    0.586113    0.283122
  C      0.680100    0.598341   -0.303500
  N      1.418599   -0.591523    0.132761
  N     -1.465396   -0.559826   -0.233371
  H     -2.354606   -0.662338    0.236539
  H     -0.926424   -1.401204   -0.067508
  H     -1.238044    1.505788   -0.008408
  H     -0.642644    0.594930    1.382355
  H      1.176835    1.539558   -0.032395
  H      0.599867    0.563846   -1.392360
  H      1.711657   -0.496703    1.097022
  H      2.252310   -0.727685   -0.421941

----------------------------
CARTESIAN COORDINATES (A.U.)
----------------------------
  NO LB      ZA    FRAG     MASS         X           Y           Z
   0 C     6.0000    0    12.011   -1.366301    1.107593    0.535024
   1 C     6.0000    0    12.011    1.285203    1.130701   -0.573532
   2 N     7.0000    0    14.007    2.680764   -1.117816    0.250882
   3 N     7.0000    0    14.007   -2.769197   -1.057918   -0.441007
   4 H     1.0000    0     1.008   -4.449561   -1.251637    0.446994
   5 H     1.0000    0     1.008   -1.750687   -2.647892   -0.127572
   6 H     1.0000    0     1.008   -2.339564    2.845527   -0.015890
   7 H     1.0000    0     1.008   -1.214422    1.124255    2.612273
   8 H     1.0000    0     1.008    2.223895    2.909343   -0.061217
   9 H     1.0000    0     1.008    1.133584    1.065514   -2.631180
  10 H     1.0000    0     1.008    3.234562   -0.938633    2.073071
  11 H     1.0000    0     1.008    4.256248   -1.375126   -0.797353

--------------------------------
INTERNAL COORDINATES (ANGSTROEM)
--------------------------------
 C      0   0   0     0.000000000000     0.00000000     0.00000000
 C      1   0   0     1.520857875751     0.00000000     0.00000000
 N      2   1   0     1.466792671090   110.07535562     0.00000000
 N      1   2   3     1.459818680368   109.81683546   296.32695136
 H      4   1   2     1.010949899248   111.25049309   172.20680361
 H      4   1   2     1.012876426884   108.87661852    53.39880071
 H      1   2   3     1.093638975364   108.95892994   176.95056626
 H      1   2   3     1.102202494401   108.50220701    60.70835329
 H      2   1   3     1.098240512316   109.20557608   235.13818787
 H      2   1   3     1.092357010995   108.44933831   117.86759008
 H      3   2   1     1.012260970717   110.67685148   284.55139947
 H      3   2   1     1.010597716782   111.18611641   165.45162725

---------------------------
INTERNAL COORDINATES (A.U.)
---------------------------
 C      0   0   0     0.000000000000     0.00000000     0.00000000
 C      1   0   0     2.874004873787     0.00000000     0.00000000
 N      2   1   0     2.771836443603   110.07535562     0.00000000
 N      1   2   3     2.758657511079   109.81683546   296.32695136
 H      4   1   2     1.910418444694   111.25049309   172.20680361
 H      4   1   2     1.914059054316   108.87661852    53.39880071
 H      1   2   3     2.066678152820   108.95892994   176.95056626
 H      1   2   3     2.082860858543   108.50220701    60.70835329
 H      2   1   3     2.075373797455   109.20557608   235.13818787
 H      2   1   3     2.064255591249   108.44933831   117.86759008
 H      3   2   1     1.912896010713   110.67685148   284.55139947
 H      3   2   1     1.909752916283   111.18611641   165.45162725

---------------------
BASIS SET INFORMATION
---------------------
There are 3 groups of distinct atoms

 Group   1 Type C   : 22s7p4d3f2g contracted to 6s5p4d3f2g pattern {991111/31111/1111/111/11}
 Group   2 Type N   : 22s7p4d3f2g contracted to 6s5p4d3f2g pattern {991111/31111/1111/111/11}
 Group   3 Type H   : 7s4p3d2f contracted to 5s4p3d2f pattern {31111/1111/111/11}

Atom   0C    basis set group =>   1
Atom   1C    basis set group =>   1
Atom   2N    basis set group =>   2
Atom   3N    basis set group =>   2
Atom   4H    basis set group =>   3
Atom   5H    basis set group =>   3
Atom   6H    basis set group =>   3
Atom   7H    basis set group =>   3
Atom   8H    basis set group =>   3
Atom   9H    basis set group =>   3
Atom  10H    basis set group =>   3
Atom  11H    basis set group =>   3
---------------------------------
AUXILIARY/C BASIS SET INFORMATION
---------------------------------
There are 3 groups of distinct atoms

 Group   1 Type C   : 9s8p7d6f4g2h contracted to 9s8p7d6f4g2h pattern {111111111/11111111/1111111/111111/1111/11}
 Group   2 Type N   : 9s8p7d6f4g2h contracted to 9s8p7d6f4g2h pattern {111111111/11111111/1111111/111111/1111/11}
 Group   3 Type H   : 6s5p4d3f2g contracted to 6s5p4d3f2g pattern {111111/11111/1111/111/11}

Atom   0C    basis set group =>   1
Atom   1C    basis set group =>   1
Atom   2N    basis set group =>   2
Atom   3N    basis set group =>   2
Atom   4H    basis set group =>   3
Atom   5H    basis set group =>   3
Atom   6H    basis set group =>   3
Atom   7H    basis set group =>   3
Atom   8H    basis set group =>   3
Atom   9H    basis set group =>   3
Atom  10H    basis set group =>   3
Atom  11H    basis set group =>   3
----------------------------------
AUXILIARY/JK BASIS SET INFORMATION
----------------------------------
There are 3 groups of distinct atoms

 Group   1 Type C   : 10s7p5d3f2g1h contracted to 10s7p5d3f2g1h pattern {1111111111/1111111/11111/111/11/1}
 Group   2 Type N   : 10s7p5d3f2g1h contracted to 10s7p5d3f2g1h pattern {1111111111/1111111/11111/111/11/1}
 Group   3 Type H   : 4s3p3d2f1g contracted to 4s3p3d2f1g pattern {1111/111/111/11/1}

Atom   0C    basis set group =>   1
Atom   1C    basis set group =>   1
Atom   2N    basis set group =>   2
Atom   3N    basis set group =>   2
Atom   4H    basis set group =>   3
Atom   5H    basis set group =>   3
Atom   6H    basis set group =>   3
Atom   7H    basis set group =>   3
Atom   8H    basis set group =>   3
Atom   9H    basis set group =>   3
Atom  10H    basis set group =>   3
Atom  11H    basis set group =>   3


           ************************************************************
           *        Program running with 8 parallel MPI-processes     *
           *              working on a common directory               *
           ************************************************************
------------------------------------------------------------------------------
                           ORCA GTO INTEGRAL CALCULATION
------------------------------------------------------------------------------
------------------------------------------------------------------------------
                   ___                                                        
                  /   \      - P O W E R E D   B Y -                         
                 /     \                                                     
                 |  |  |   _    _      __       _____    __    __             
                 |  |  |  | |  | |    /  \     |  _  \  |  |  /  |          
                  \  \/   | |  | |   /    \    | | | |  |  | /  /          
                 / \  \   | |__| |  /  /\  \   | |_| |  |  |/  /          
                |  |  |   |  __  | /  /__\  \  |    /   |      \           
                |  |  |   | |  | | |   __   |  |    \   |  |\   \          
                \     /   | |  | | |  |  |  |  | |\  \  |  | \   \       
                 \___/    |_|  |_| |__|  |__|  |_| \__\ |__|  \__/        
                                                                              
                      - O R C A' S   B I G   F R I E N D -                    
                                      &                                       
                       - I N T E G R A L  F E E D E R -                       
                                                                              
 v1 FN, 2020, v2 2021                                                         
------------------------------------------------------------------------------


Reading SHARK input file 1eda.SHARKINP.tmp ... ok
----------------------
SHARK INTEGRAL PACKAGE
----------------------

Number of atoms                             ...     12
Number of basis functions                   ...    716
Number of shells                            ...    220
Maximum angular momentum                    ...      4
Integral batch strategy                     ... SHARK/LIBINT Hybrid
RI-J (if used) integral strategy            ... SPLIT-RIJ (Revised 2003 algorithm where possible)
Printlevel                                  ...      1
Contraction scheme used                     ... PARTIAL GENERAL contraction
Coulomb Range Separation                    ... NOT USED
Exchange Range Separation                   ... NOT USED
Finite Nucleus Model                        ... NOT USED
Auxiliary Coulomb fitting basis             ... NOT available
Auxiliary J/K fitting basis                 ... AVAILABLE
   # of basis functions in Aux-JK           ...    832
   # of shells in Aux-JK                    ...    216
   Maximum angular momentum in Aux-JK       ...      5
Auxiliary Correlation fitting basis         ... AVAILABLE
   # of basis functions in Aux-C            ...   1312
   # of shells in Aux-C                     ...    304
   Maximum angular momentum in Aux-C        ...      5
Auxiliary 'external' fitting basis          ... NOT available
Integral threshold                          ...     2.500000e-11
Primitive cut-off                           ...     2.500000e-12
Primitive pair pre-selection threshold      ...     2.500000e-12

Calculating pre-screening integrals         ... done (  0.1 sec) Dimension = 220
Calculating pre-screening integrals (ORCA)  ... done (  0.2 sec) Dimension = 192
Organizing shell pair data                  ... done (  0.6 sec)
Shell pair information
Total number of shell pairs                 ...     24310
Shell pairs after pre-screening             ...     22412
Total number of primitive shell pairs       ...     29926
Primitive shell pairs kept                  ...     26213
          la=0 lb=0:   3510 shell pairs
          la=1 lb=0:   4372 shell pairs
          la=1 lb=1:   1335 shell pairs
          la=2 lb=0:   3360 shell pairs
          la=2 lb=1:   2018 shell pairs
          la=2 lb=2:    799 shell pairs
          la=3 lb=0:   2409 shell pairs
          la=3 lb=1:   1422 shell pairs
          la=3 lb=2:   1090 shell pairs
          la=3 lb=3:    400 shell pairs
          la=4 lb=0:    708 shell pairs
          la=4 lb=1:    411 shell pairs
          la=4 lb=2:    318 shell pairs
          la=4 lb=3:    224 shell pairs
          la=4 lb=4:     36 shell pairs

Calculating one electron integrals          ... done (  0.0 sec)
Calculating RI/JK V-Matrix + Cholesky decomp... done (  0.0 sec)
Calculating RI/C V-Matrix + Cholesky decomp.... done (  0.1 sec)
Calculating Nuclear repulsion               ... done (  0.0 sec) ENN=    134.696587548023 Eh

SHARK setup successfully completed in   1.8 seconds

Maximum memory used throughout the entire GTOINT-calculation: 50.3 MB
[1712564532.024727] [s44n21:2018382:0]          mpool.c:43   UCX  WARN  object 0xa76b340 was not returned to mpool ucp_requests
[1712564532.024740] [s44n21:2018382:0]          mpool.c:43   UCX  WARN  object 0xa76b500 was not returned to mpool ucp_requests
[1712564532.024745] [s44n21:2018382:0]          mpool.c:43   UCX  WARN  object 0xa76b6c0 was not returned to mpool ucp_requests
[1712564532.024748] [s44n21:2018382:0]          mpool.c:43   UCX  WARN  object 0xa76b880 was not returned to mpool ucp_requests
[1712564532.024751] [s44n21:2018382:0]          mpool.c:43   UCX  WARN  object 0xa76ba40 was not returned to mpool ucp_requests
[1712564532.024754] [s44n21:2018382:0]          mpool.c:43   UCX  WARN  object 0xa76bc00 was not returned to mpool ucp_requests
[1712564532.024757] [s44n21:2018382:0]          mpool.c:43   UCX  WARN  object 0xa76bdc0 was not returned to mpool ucp_requests
[1712564532.024759] [s44n21:2018382:0]          mpool.c:43   UCX  WARN  object 0xa76bf80 was not returned to mpool ucp_requests
[1712564532.024762] [s44n21:2018382:0]          mpool.c:43   UCX  WARN  object 0xa76c140 was not returned to mpool ucp_requests
[1712564532.024765] [s44n21:2018382:0]          mpool.c:43   UCX  WARN  object 0xa76c300 was not returned to mpool ucp_requests
[1712564532.025014] [s44n21:2018383:0]          mpool.c:43   UCX  WARN  object 0xbef3140 was not returned to mpool ucp_requests
[1712564532.025025] [s44n21:2018383:0]          mpool.c:43   UCX  WARN  object 0xbef3300 was not returned to mpool ucp_requests
[1712564532.025029] [s44n21:2018383:0]          mpool.c:43   UCX  WARN  object 0xbef34c0 was not returned to mpool ucp_requests
[1712564532.025033] [s44n21:2018383:0]          mpool.c:43   UCX  WARN  object 0xbef3680 was not returned to mpool ucp_requests
[1712564532.025035] [s44n21:2018383:0]          mpool.c:43   UCX  WARN  object 0xbef3840 was not returned to mpool ucp_requests
[1712564532.025039] [s44n21:2018383:0]          mpool.c:43   UCX  WARN  object 0xbef3a00 was not returned to mpool ucp_requests
[1712564532.025042] [s44n21:2018383:0]          mpool.c:43   UCX  WARN  object 0xbef3bc0 was not returned to mpool ucp_requests
[1712564532.025044] [s44n21:2018383:0]          mpool.c:43   UCX  WARN  object 0xbef3d80 was not returned to mpool ucp_requests
[1712564532.025047] [s44n21:2018383:0]          mpool.c:43   UCX  WARN  object 0xbef3f40 was not returned to mpool ucp_requests
[1712564532.025050] [s44n21:2018383:0]          mpool.c:43   UCX  WARN  object 0xbef4100 was not returned to mpool ucp_requests
[1712564532.027543] [s44n21:2018379:0]          mpool.c:43   UCX  WARN  object 0xaa18dc0 was not returned to mpool ucp_requests
[1712564532.027554] [s44n21:2018379:0]          mpool.c:43   UCX  WARN  object 0xaa18f80 was not returned to mpool ucp_requests
[1712564532.027558] [s44n21:2018379:0]          mpool.c:43   UCX  WARN  object 0xaa19140 was not returned to mpool ucp_requests
[1712564532.027562] [s44n21:2018379:0]          mpool.c:43   UCX  WARN  object 0xaa19300 was not returned to mpool ucp_requests
[1712564532.027564] [s44n21:2018379:0]          mpool.c:43   UCX  WARN  object 0xaa194c0 was not returned to mpool ucp_requests
[1712564532.027567] [s44n21:2018379:0]          mpool.c:43   UCX  WARN  object 0xaa19680 was not returned to mpool ucp_requests
[1712564532.027569] [s44n21:2018379:0]          mpool.c:43   UCX  WARN  object 0xaa19840 was not returned to mpool ucp_requests
[1712564532.027571] [s44n21:2018379:0]          mpool.c:43   UCX  WARN  object 0xaa19a00 was not returned to mpool ucp_requests
[1712564532.027573] [s44n21:2018379:0]          mpool.c:43   UCX  WARN  object 0xaa19bc0 was not returned to mpool ucp_requests
[1712564532.027576] [s44n21:2018379:0]          mpool.c:43   UCX  WARN  object 0xaa19d80 was not returned to mpool ucp_requests
[1712564532.028225] [s44n21:2018381:0]          mpool.c:43   UCX  WARN  object 0xb0f59c0 was not returned to mpool ucp_requests
[1712564532.028238] [s44n21:2018381:0]          mpool.c:43   UCX  WARN  object 0xb0f5b80 was not returned to mpool ucp_requests
[1712564532.028242] [s44n21:2018381:0]          mpool.c:43   UCX  WARN  object 0xb0f5d40 was not returned to mpool ucp_requests
[1712564532.028245] [s44n21:2018381:0]          mpool.c:43   UCX  WARN  object 0xb0f5f00 was not returned to mpool ucp_requests
[1712564532.028249] [s44n21:2018381:0]          mpool.c:43   UCX  WARN  object 0xb0f60c0 was not returned to mpool ucp_requests
[1712564532.028252] [s44n21:2018381:0]          mpool.c:43   UCX  WARN  object 0xb0f6280 was not returned to mpool ucp_requests
[1712564532.028255] [s44n21:2018381:0]          mpool.c:43   UCX  WARN  object 0xb0f6440 was not returned to mpool ucp_requests
[1712564532.028258] [s44n21:2018381:0]          mpool.c:43   UCX  WARN  object 0xb0f6600 was not returned to mpool ucp_requests
[1712564532.028260] [s44n21:2018381:0]          mpool.c:43   UCX  WARN  object 0xb0f67c0 was not returned to mpool ucp_requests
[1712564532.028263] [s44n21:2018381:0]          mpool.c:43   UCX  WARN  object 0xb0f6980 was not returned to mpool ucp_requests
[1712564532.028282] [s44n21:2018378:0]          mpool.c:43   UCX  WARN  object 0xbe980c0 was not returned to mpool ucp_requests
[1712564532.028292] [s44n21:2018378:0]          mpool.c:43   UCX  WARN  object 0xbe98280 was not returned to mpool ucp_requests
[1712564532.028296] [s44n21:2018378:0]          mpool.c:43   UCX  WARN  object 0xbe98440 was not returned to mpool ucp_requests
[1712564532.028299] [s44n21:2018378:0]          mpool.c:43   UCX  WARN  object 0xbe98600 was not returned to mpool ucp_requests
[1712564532.028302] [s44n21:2018378:0]          mpool.c:43   UCX  WARN  object 0xbe987c0 was not returned to mpool ucp_requests
[1712564532.028305] [s44n21:2018378:0]          mpool.c:43   UCX  WARN  object 0xbe98980 was not returned to mpool ucp_requests
[1712564532.028308] [s44n21:2018378:0]          mpool.c:43   UCX  WARN  object 0xbe98b40 was not returned to mpool ucp_requests
[1712564532.028310] [s44n21:2018378:0]          mpool.c:43   UCX  WARN  object 0xbe98d00 was not returned to mpool ucp_requests
[1712564532.028312] [s44n21:2018378:0]          mpool.c:43   UCX  WARN  object 0xbe98ec0 was not returned to mpool ucp_requests
[1712564532.028312] [s44n21:2018377:0]          mpool.c:43   UCX  WARN  object 0xa693380 was not returned to mpool ucp_requests
[1712564532.028323] [s44n21:2018377:0]          mpool.c:43   UCX  WARN  object 0xa693540 was not returned to mpool ucp_requests
[1712564532.028315] [s44n21:2018378:0]          mpool.c:43   UCX  WARN  object 0xbe99080 was not returned to mpool ucp_requests
[1712564532.028327] [s44n21:2018377:0]          mpool.c:43   UCX  WARN  object 0xa693700 was not returned to mpool ucp_requests
[1712564532.028331] [s44n21:2018377:0]          mpool.c:43   UCX  WARN  object 0xa6938c0 was not returned to mpool ucp_requests
[1712564532.028334] [s44n21:2018377:0]          mpool.c:43   UCX  WARN  object 0xa693a80 was not returned to mpool ucp_requests
[1712564532.028337] [s44n21:2018377:0]          mpool.c:43   UCX  WARN  object 0xa693c40 was not returned to mpool ucp_requests
[1712564532.028340] [s44n21:2018377:0]          mpool.c:43   UCX  WARN  object 0xa693fc0 was not returned to mpool ucp_requests
[1712564532.028343] [s44n21:2018377:0]          mpool.c:43   UCX  WARN  object 0xa694180 was not returned to mpool ucp_requests
[1712564532.028393] [s44n21:2018380:0]          mpool.c:43   UCX  WARN  object 0xb7d0000 was not returned to mpool ucp_requests
[1712564532.028403] [s44n21:2018380:0]          mpool.c:43   UCX  WARN  object 0xb7d01c0 was not returned to mpool ucp_requests
[1712564532.028408] [s44n21:2018380:0]          mpool.c:43   UCX  WARN  object 0xb7d0380 was not returned to mpool ucp_requests
[1712564532.028411] [s44n21:2018380:0]          mpool.c:43   UCX  WARN  object 0xb7d0540 was not returned to mpool ucp_requests
[1712564532.028414] [s44n21:2018380:0]          mpool.c:43   UCX  WARN  object 0xb7d0700 was not returned to mpool ucp_requests
[1712564532.028417] [s44n21:2018380:0]          mpool.c:43   UCX  WARN  object 0xb7d08c0 was not returned to mpool ucp_requests
[1712564532.028420] [s44n21:2018380:0]          mpool.c:43   UCX  WARN  object 0xb7d0a80 was not returned to mpool ucp_requests
[1712564532.028424] [s44n21:2018380:0]          mpool.c:43   UCX  WARN  object 0xb7d0c40 was not returned to mpool ucp_requests
[1712564532.028427] [s44n21:2018380:0]          mpool.c:43   UCX  WARN  object 0xb7d0e00 was not returned to mpool ucp_requests
[1712564532.028430] [s44n21:2018380:0]          mpool.c:43   UCX  WARN  object 0xb7d0fc0 was not returned to mpool ucp_requests


           ************************************************************
           *        Program running with 8 parallel MPI-processes     *
           *              working on a common directory               *
           ************************************************************
-------------------------------------------------------------------------------
                                 ORCA SCF
-------------------------------------------------------------------------------

------------
SCF SETTINGS
------------
Hamiltonian:
 Ab initio Hamiltonian  Method          .... Hartree-Fock(GTOs)


General Settings:
 Integral files         IntName         .... 1eda
 Hartree-Fock type      HFTyp           .... RHF
 Total Charge           Charge          ....    0
 Multiplicity           Mult            ....    1
 Number of Electrons    NEL             ....   34
 Basis Dimension        Dim             ....  688
 Nuclear Repulsion      ENuc            ....    134.6965875480 Eh

Convergence Acceleration:
 DIIS                   CNVDIIS         .... on
   Start iteration      DIISMaxIt       ....    12
   Startup error        DIISStart       ....  0.200000
   # of expansion vecs  DIISMaxEq       ....     5
   Bias factor          DIISBfac        ....   1.050
   Max. coefficient     DIISMaxC        ....  10.000
 Trust-Rad. Augm. Hess. CNVTRAH         .... auto
   Auto Start mean grad. ratio tolernc. ....  1.125000
   Auto Start start iteration           ....    20
   Auto Start num. interpolation iter.  ....    10
   Max. Number of Micro iterations      ....    16
   Max. Number of Macro iterations      .... Maxiter - #DIIS iter
   Number of Davidson start vectors     ....     2
   Converg. threshold I  (grad. norm)   ....   1.000e-05
   Converg. threshold II (energy diff.) ....   1.000e-08
   Grad. Scal. Fac. for Micro threshold ....   0.100
   Minimum threshold for Micro iter.    ....   0.010
   NR start threshold (gradient norm)   ....   0.001
   Initial trust radius                 ....   0.400
   Minimum AH scaling param. (alpha)    ....   1.000
   Maximum AH scaling param. (alpha)    .... 1000.000
   Orbital update algorithm             .... Taylor
   White noise on init. David. guess    .... on
   Maximum white noise                  ....   0.010
   Quad. conv. algorithm                .... NR
 SOSCF                  CNVSOSCF        .... on
   Start iteration      SOSCFMaxIt      ....   150
   Startup grad/error   SOSCFStart      ....  0.003300
 Level Shifting         CNVShift        .... on
   Level shift para.    LevelShift      ....    0.2500
   Turn off err/grad.   ShiftErr        ....    0.0010
 Zerner damping         CNVZerner       .... off
 Static damping         CNVDamp         .... on
   Fraction old density DampFac         ....    0.7000
   Max. Damping (<1)    DampMax         ....    0.9800
   Min. Damping (>=0)   DampMin         ....    0.0000
   Turn off err/grad.   DampErr         ....    0.1000
 Fernandez-Rico         CNVRico         .... off

SCF Procedure:
 Maximum # iterations   MaxIter         ....   125
 SCF integral mode      SCFMode         .... Direct
   Integral package                     .... SHARK and LIBINT hybrid scheme
 Reset frequency        DirectResetFreq ....    20
 Integral Threshold     Thresh          ....  2.500e-11 Eh
 Primitive CutOff       TCut            ....  2.500e-12 Eh

Convergence Tolerance:
 Convergence Check Mode ConvCheckMode   .... Total+1el-Energy
 Convergence forced     ConvForced      .... 1
 Energy Change          TolE            ....  1.000e-08 Eh
 1-El. energy change                    ....  1.000e-05 Eh
 Orbital Gradient       TolG            ....  1.000e-05
 Orbital Rotation angle TolX            ....  1.000e-05
 DIIS Error             TolErr          ....  5.000e-07


Diagonalization of the overlap matrix:
Smallest eigenvalue                        ... 1.982e-06
Time for diagonalization                   ...    0.074 sec
Threshold for overlap eigenvalues          ... 1.000e-08
Number of eigenvalues below threshold      ... 0
Time for construction of square roots      ...    0.033 sec
Total time needed                          ...    0.109 sec

Time for model grid setup =    0.051 sec

------------------------------
INITIAL GUESS: MODEL POTENTIAL
------------------------------
Loading Hartree-Fock densities                     ... done
Calculating cut-offs                               ... done
Initializing the effective Hamiltonian             ... done
Setting up the integral package (SHARK)            ... done
Starting the Coulomb interaction                   ... done (   0.2 sec)
Reading the grid                                   ... done
Mapping shells                                     ... done
Starting the XC term evaluation                    ... done (   0.1 sec)
Transforming the Hamiltonian                       ... done (   0.0 sec)
Diagonalizing the Hamiltonian                      ... done (   0.1 sec)
Back transforming the eigenvectors                 ... done (   0.0 sec)
Now organizing SCF variables                       ... done
                      ------------------
                      INITIAL GUESS DONE (   0.5 sec)
                      ------------------
--------------
SCF ITERATIONS
--------------
ITER       Energy         Delta-E        Max-DP      RMS-DP      [F,P]     Damp
               ***  Starting incremental Fock matrix formation  ***
  0   -189.0595941039   0.000000000000 0.06540108  0.00042403  0.3469522 0.7000
  1   -189.1731861374  -0.113592033494 0.04992507  0.00032431  0.2120505 0.7000
                               ***Turning on DIIS***
  2   -189.2374848667  -0.064298729273 0.03726479  0.00022866  0.1231641 0.7000
  3   -189.8391715457  -0.601686679048 0.09721965  0.00055759  0.0723794 0.0000
  4   -189.2918728801   0.547298665652 0.00546192  0.00004220  0.0104226 0.0000
                      *** Initiating the SOSCF procedure ***
                           *** Shutting down DIIS ***
                      *** Re-Reading the Fockian *** 
                      *** Removing any level shift *** 
ITER      Energy       Delta-E        Grad      Rot      Max-DP    RMS-DP
  5   -189.35857623  -0.0667033459  0.000999  0.000999  0.001992  0.000019
               *** Restarting incremental Fock matrix formation ***
  6   -189.36509869  -0.0065224635  0.000349  0.000572  0.001101  0.000012
  7   -189.36511640  -0.0000177149  0.000140  0.000394  0.001034  0.000008
  8   -189.36511967  -0.0000032703  0.000048  0.000038  0.000175  0.000002
  9   -189.36511993  -0.0000002512  0.000009  0.000009  0.000040  0.000000
 10   -189.36511994  -0.0000000120  0.000003  0.000008  0.000018  0.000000
                  ***Gradient check signals convergence***
              ***Rediagonalizing the Fockian in SOSCF/NRSCF***

               *****************************************************
               *                     SUCCESS                       *
               *           SCF CONVERGED AFTER  11 CYCLES          *
               *****************************************************


----------------
TOTAL SCF ENERGY
----------------

Total Energy       :         -189.36511994 Eh           -5152.88688 eV

Components:
Nuclear Repulsion  :          134.69658755 Eh            3665.28049 eV
Electronic Energy  :         -324.06170749 Eh           -8818.16737 eV
One Electron Energy:         -523.09830587 Eh          -14234.22856 eV
Two Electron Energy:          199.03659838 Eh            5416.06119 eV

Virial components:
Potential Energy   :         -378.51824875 Eh          -10300.00519 eV
Kinetic Energy     :          189.15312881 Eh            5147.11831 eV
Virial Ratio       :            2.00112074


---------------
SCF CONVERGENCE
---------------

  Last Energy change         ...   -2.7029e-10  Tolerance :   1.0000e-08
  Last MAX-Density change    ...    4.8591e-06  Tolerance :   1.0000e-07
  Last RMS-Density change    ...    5.1183e-08  Tolerance :   5.0000e-09
  Last Orbital Gradient      ...    7.7535e-07  Tolerance :   1.0000e-05
  Last Orbital Rotation      ...    1.8796e-06  Tolerance :   1.0000e-05

             **** THE GBW FILE WAS UPDATED (1eda.gbw) ****
             **** DENSITY 1eda.scfp WAS UPDATED ****
             **** ENERGY FILE WAS UPDATED (1eda.en.tmp) ****
             **** THE GBW FILE WAS UPDATED (1eda.gbw) ****
             **** DENSITY 1eda.scfp WAS UPDATED ****
----------------
ORBITAL ENERGIES
----------------

  NO   OCC          E(Eh)            E(eV) 
   0   2.0000     -15.539709      -422.8570 
   1   2.0000     -15.524501      -422.4432 
   2   2.0000     -11.244643      -305.9823 
   3   2.0000     -11.240844      -305.8789 
   4   2.0000      -1.193777       -32.4843 
   5   2.0000      -1.147882       -31.2355 
   6   2.0000      -0.954421       -25.9711 
   7   2.0000      -0.806479       -21.9454 
   8   2.0000      -0.676691       -18.4137 
   9   2.0000      -0.661634       -18.0040 
  10   2.0000      -0.607080       -16.5195 
  11   2.0000      -0.600005       -16.3270 
  12   2.0000      -0.537354       -14.6222 
  13   2.0000      -0.511603       -13.9214 
  14   2.0000      -0.489693       -13.3252 
  15   2.0000      -0.398927       -10.8554 
  16   2.0000      -0.377354       -10.2683 
  17   0.0000       0.025072         0.6822 
  18   0.0000       0.033551         0.9130 
  19   0.0000       0.035879         0.9763 
  20   0.0000       0.038016         1.0345 
  21   0.0000       0.055241         1.5032 
  22   0.0000       0.056556         1.5390 
  23   0.0000       0.058140         1.5821 
  24   0.0000       0.062797         1.7088 
  25   0.0000       0.092089         2.5059 
  26   0.0000       0.102128         2.7790 
  27   0.0000       0.105837         2.8800 
  28   0.0000       0.110588         3.0093 
  29   0.0000       0.115603         3.1457 
  30   0.0000       0.121601         3.3089 
  31   0.0000       0.125669         3.4196 
  32   0.0000       0.133015         3.6195 
  33   0.0000       0.137696         3.7469 
  34   0.0000       0.142343         3.8733 
  35   0.0000       0.154289         4.1984 
  36   0.0000       0.159537         4.3412 
  37   0.0000       0.169599         4.6150 
  38   0.0000       0.177933         4.8418 
  39   0.0000       0.197956         5.3866 
  40   0.0000       0.204807         5.5731 
  41   0.0000       0.216880         5.9016 
  42   0.0000       0.223988         6.0950 
  43   0.0000       0.239852         6.5267 
  44   0.0000       0.252695         6.8762 
  45   0.0000       0.253723         6.9042 
  46   0.0000       0.258222         7.0266 
  47   0.0000       0.260337         7.0841 
  48   0.0000       0.267329         7.2744 
  49   0.0000       0.269152         7.3240 
  50   0.0000       0.274001         7.4559 
  51   0.0000       0.283499         7.7144 
  52   0.0000       0.296289         8.0624 
  53   0.0000       0.299659         8.1541 
  54   0.0000       0.309300         8.4165 
  55   0.0000       0.314307         8.5527 
  56   0.0000       0.318106         8.6561 
  57   0.0000       0.324081         8.8187 
  58   0.0000       0.328907         8.9500 
  59   0.0000       0.334724         9.1083 
  60   0.0000       0.344109         9.3637 
  61   0.0000       0.349432         9.5085 
  62   0.0000       0.354570         9.6483 
  63   0.0000       0.362186         9.8556 
  64   0.0000       0.365394         9.9429 
  65   0.0000       0.369213        10.0468 
  66   0.0000       0.376287        10.2393 
  67   0.0000       0.382163        10.3992 
  68   0.0000       0.390988        10.6393 
  69   0.0000       0.399528        10.8717 
  70   0.0000       0.403683        10.9848 
  71   0.0000       0.407423        11.0865 
  72   0.0000       0.408706        11.1215 
  73   0.0000       0.417237        11.3536 
  74   0.0000       0.422328        11.4921 
  75   0.0000       0.427730        11.6391 
  76   0.0000       0.435601        11.8533 
  77   0.0000       0.444994        12.1089 
  78   0.0000       0.448173        12.1954 
  79   0.0000       0.448831        12.2133 
  80   0.0000       0.454503        12.3677 
  81   0.0000       0.467829        12.7303 
  82   0.0000       0.472128        12.8472 
  83   0.0000       0.476726        12.9724 
  84   0.0000       0.490985        13.3604 
  85   0.0000       0.499894        13.6028 
  86   0.0000       0.513279        13.9670 
  87   0.0000       0.519078        14.1248 
  88   0.0000       0.531066        14.4510 
  89   0.0000       0.534761        14.5516 
  90   0.0000       0.548201        14.9173 
  91   0.0000       0.552208        15.0263 
  92   0.0000       0.559196        15.2165 
  93   0.0000       0.577065        15.7027 
  94   0.0000       0.590776        16.0758 
  95   0.0000       0.602100        16.3840 
  96   0.0000       0.617582        16.8053 
  97   0.0000       0.644013        17.5245 
  98   0.0000       0.651101        17.7174 
  99   0.0000       0.658649        17.9227 
 100   0.0000       0.666916        18.1477 
 101   0.0000       0.671819        18.2811 
 102   0.0000       0.679954        18.5025 
 103   0.0000       0.687452        18.7065 
 104   0.0000       0.692415        18.8416 
 105   0.0000       0.701244        19.0818 
 106   0.0000       0.707796        19.2601 
 107   0.0000       0.719053        19.5664 
 108   0.0000       0.725080        19.7304 
 109   0.0000       0.732927        19.9440 
 110   0.0000       0.742707        20.2101 
 111   0.0000       0.749983        20.4081 
 112   0.0000       0.756236        20.5782 
 113   0.0000       0.759255        20.6604 
 114   0.0000       0.772966        21.0335 
 115   0.0000       0.774472        21.0745 
 116   0.0000       0.776154        21.1202 
 117   0.0000       0.789878        21.4937 
 118   0.0000       0.800843        21.7920 
 119   0.0000       0.806040        21.9335 
 120   0.0000       0.810916        22.0661 
 121   0.0000       0.816942        22.2301 
 122   0.0000       0.822711        22.3871 
 123   0.0000       0.832060        22.6415 
 124   0.0000       0.840300        22.8657 
 125   0.0000       0.848903        23.0998 
 126   0.0000       0.855644        23.2833 
 127   0.0000       0.858330        23.3564 
 128   0.0000       0.872506        23.7421 
 129   0.0000       0.876774        23.8582 
 130   0.0000       0.883487        24.0409 
 131   0.0000       0.890257        24.2251 
 132   0.0000       0.892373        24.2827 
 133   0.0000       0.905401        24.6372 
 134   0.0000       0.906067        24.6553 
 135   0.0000       0.923820        25.1384 
 136   0.0000       0.925917        25.1955 
 137   0.0000       0.932624        25.3780 
 138   0.0000       0.949867        25.8472 
 139   0.0000       0.959023        26.0964 
 140   0.0000       0.964559        26.2470 
 141   0.0000       0.974049        26.5052 
 142   0.0000       0.977178        26.5904 
 143   0.0000       0.980409        26.6783 
 144   0.0000       0.998448        27.1692 
 145   0.0000       1.012771        27.5589 
 146   0.0000       1.018624        27.7182 
 147   0.0000       1.024024        27.8651 
 148   0.0000       1.033471        28.1222 
 149   0.0000       1.035900        28.1883 
 150   0.0000       1.051454        28.6115 
 151   0.0000       1.059424        28.8284 
 152   0.0000       1.063054        28.9272 
 153   0.0000       1.076723        29.2991 
 154   0.0000       1.092823        29.7372 
 155   0.0000       1.094888        29.7934 
 156   0.0000       1.108284        30.1580 
 157   0.0000       1.121257        30.5110 
 158   0.0000       1.130588        30.7649 
 159   0.0000       1.141951        31.0741 
 160   0.0000       1.149576        31.2816 
 161   0.0000       1.152808        31.3695 
 162   0.0000       1.176725        32.0203 
 163   0.0000       1.183247        32.1978 
 164   0.0000       1.202095        32.7107 
 165   0.0000       1.211242        32.9596 
 166   0.0000       1.225103        33.3368 
 167   0.0000       1.228152        33.4197 
 168   0.0000       1.241332        33.7783 
 169   0.0000       1.246631        33.9226 
 170   0.0000       1.253029        34.0966 
 171   0.0000       1.262117        34.3440 
 172   0.0000       1.273827        34.6626 
 173   0.0000       1.284515        34.9534 
 174   0.0000       1.307988        35.5922 
 175   0.0000       1.319652        35.9096 
 176   0.0000       1.332833        36.2682 
 177   0.0000       1.350271        36.7427 
 178   0.0000       1.358135        36.9567 
 179   0.0000       1.391133        37.8547 
 180   0.0000       1.405556        38.2471 
 181   0.0000       1.414485        38.4901 
 182   0.0000       1.432029        38.9675 
 183   0.0000       1.441608        39.2281 
 184   0.0000       1.450942        39.4821 
 185   0.0000       1.469232        39.9798 
 186   0.0000       1.485379        40.4192 
 187   0.0000       1.489020        40.5183 
 188   0.0000       1.501166        40.8488 
 189   0.0000       1.512664        41.1617 
 190   0.0000       1.522097        41.4184 
 191   0.0000       1.528461        41.5915 
 192   0.0000       1.534686        41.7609 
 193   0.0000       1.550321        42.1864 
 194   0.0000       1.559681        42.4411 
 195   0.0000       1.569223        42.7007 
 196   0.0000       1.579689        42.9855 
 197   0.0000       1.583175        43.0804 
 198   0.0000       1.596755        43.4499 
 199   0.0000       1.602484        43.6058 
 200   0.0000       1.609150        43.7872 
 201   0.0000       1.623384        44.1745 
 202   0.0000       1.645347        44.7722 
 203   0.0000       1.649198        44.8770 
 204   0.0000       1.652237        44.9597 
 205   0.0000       1.673961        45.5508 
 206   0.0000       1.681658        45.7602 
 207   0.0000       1.691469        46.0272 
 208   0.0000       1.708252        46.4839 
 209   0.0000       1.714059        46.6419 
 210   0.0000       1.718376        46.7594 
 211   0.0000       1.731533        47.1174 
 212   0.0000       1.735361        47.2216 
 213   0.0000       1.754574        47.7444 
 214   0.0000       1.771172        48.1960 
 215   0.0000       1.778855        48.4051 
 216   0.0000       1.787111        48.6298 
 217   0.0000       1.803410        49.0733 
 218   0.0000       1.806963        49.1700 
 219   0.0000       1.817174        49.4478 
 220   0.0000       1.830256        49.8038 
 221   0.0000       1.834131        49.9092 
 222   0.0000       1.842993        50.1504 
 223   0.0000       1.854242        50.4565 
 224   0.0000       1.879889        51.1544 
 225   0.0000       1.886220        51.3267 
 226   0.0000       1.907201        51.8976 
 227   0.0000       1.917099        52.1669 
 228   0.0000       1.923993        52.3545 
 229   0.0000       1.939523        52.7771 
 230   0.0000       1.944555        52.9140 
 231   0.0000       1.953696        53.1628 
 232   0.0000       1.968255        53.5589 
 233   0.0000       1.974548        53.7302 
 234   0.0000       1.999592        54.4117 
 235   0.0000       2.014104        54.8066 
 236   0.0000       2.025063        55.1048 
 237   0.0000       2.030356        55.2488 
 238   0.0000       2.036937        55.4279 
 239   0.0000       2.051510        55.8244 
 240   0.0000       2.057769        55.9948 
 241   0.0000       2.068284        56.2809 
 242   0.0000       2.081274        56.6344 
 243   0.0000       2.089383        56.8550 
 244   0.0000       2.098452        57.1018 
 245   0.0000       2.101914        57.1960 
 246   0.0000       2.120996        57.7152 
 247   0.0000       2.125529        57.8386 
 248   0.0000       2.133434        58.0537 
 249   0.0000       2.144361        58.3510 
 250   0.0000       2.149413        58.4885 
 251   0.0000       2.156788        58.6892 
 252   0.0000       2.157375        58.7051 
 253   0.0000       2.176738        59.2321 
 254   0.0000       2.177896        59.2636 
 255   0.0000       2.191843        59.6431 
 256   0.0000       2.198380        59.8210 
 257   0.0000       2.212978        60.2182 
 258   0.0000       2.224261        60.5252 
 259   0.0000       2.231327        60.7175 
 260   0.0000       2.236478        60.8577 
 261   0.0000       2.247269        61.1513 
 262   0.0000       2.254383        61.3449 
 263   0.0000       2.271277        61.8046 
 264   0.0000       2.280670        62.0602 
 265   0.0000       2.284145        62.1548 
 266   0.0000       2.292218        62.3744 
 267   0.0000       2.300589        62.6022 
 268   0.0000       2.331766        63.4506 
 269   0.0000       2.344518        63.7976 
 270   0.0000       2.350591        63.9628 
 271   0.0000       2.371133        64.5218 
 272   0.0000       2.378954        64.7346 
 273   0.0000       2.391519        65.0765 
 274   0.0000       2.397327        65.2346 
 275   0.0000       2.401783        65.3558 
 276   0.0000       2.412451        65.6461 
 277   0.0000       2.441230        66.4292 
 278   0.0000       2.451950        66.7210 
 279   0.0000       2.456562        66.8465 
 280   0.0000       2.464164        67.0533 
 281   0.0000       2.478346        67.4392 
 282   0.0000       2.492259        67.8178 
 283   0.0000       2.504634        68.1546 
 284   0.0000       2.523640        68.6717 
 285   0.0000       2.543988        69.2254 
 286   0.0000       2.550440        69.4010 
 287   0.0000       2.565324        69.8060 
 288   0.0000       2.568844        69.9018 
 289   0.0000       2.581487        70.2458 
 290   0.0000       2.620842        71.3167 
 291   0.0000       2.627215        71.4902 
 292   0.0000       2.632669        71.6386 
 293   0.0000       2.645011        71.9744 
 294   0.0000       2.668763        72.6207 
 295   0.0000       2.679647        72.9169 
 296   0.0000       2.708142        73.6923 
 297   0.0000       2.715937        73.9044 
 298   0.0000       2.721521        74.0564 
 299   0.0000       2.733915        74.3936 
 300   0.0000       2.744053        74.6695 
 301   0.0000       2.756764        75.0154 
 302   0.0000       2.777883        75.5900 
 303   0.0000       2.789456        75.9050 
 304   0.0000       2.816558        76.6424 
 305   0.0000       2.819079        76.7110 
 306   0.0000       2.840783        77.3016 
 307   0.0000       2.871408        78.1350 
 308   0.0000       2.873329        78.1872 
 309   0.0000       2.888130        78.5900 
 310   0.0000       2.907796        79.1251 
 311   0.0000       2.933611        79.8276 
 312   0.0000       2.953705        80.3744 
 313   0.0000       2.958834        80.5140 
 314   0.0000       2.980107        81.0928 
 315   0.0000       2.989480        81.3479 
 316   0.0000       2.995291        81.5060 
 317   0.0000       3.026029        82.3424 
 318   0.0000       3.034740        82.5795 
 319   0.0000       3.036778        82.6349 
 320   0.0000       3.057897        83.2096 
 321   0.0000       3.059706        83.2588 
 322   0.0000       3.086472        83.9872 
 323   0.0000       3.093428        84.1764 
 324   0.0000       3.106341        84.5278 
 325   0.0000       3.115259        84.7705 
 326   0.0000       3.118565        84.8605 
 327   0.0000       3.134932        85.3058 
 328   0.0000       3.149230        85.6949 
 329   0.0000       3.162106        86.0453 
 330   0.0000       3.171781        86.3085 
 331   0.0000       3.190460        86.8168 
 332   0.0000       3.199657        87.0671 
 333   0.0000       3.213636        87.4475 
 334   0.0000       3.228300        87.8465 
 335   0.0000       3.235204        88.0344 
 336   0.0000       3.252559        88.5066 
 337   0.0000       3.263944        88.8164 
 338   0.0000       3.273985        89.0896 
 339   0.0000       3.288983        89.4978 
 340   0.0000       3.300093        89.8001 
 341   0.0000       3.319451        90.3269 
 342   0.0000       3.334052        90.7242 
 343   0.0000       3.345907        91.0468 
 344   0.0000       3.355888        91.3183 
 345   0.0000       3.364516        91.5531 
 346   0.0000       3.377101        91.8956 
 347   0.0000       3.410795        92.8124 
 348   0.0000       3.421877        93.1140 
 349   0.0000       3.440495        93.6206 
 350   0.0000       3.449997        93.8792 
 351   0.0000       3.470448        94.4357 
 352   0.0000       3.491329        95.0039 
 353   0.0000       3.499520        95.2268 
 354   0.0000       3.515617        95.6648 
 355   0.0000       3.532513        96.1246 
 356   0.0000       3.549159        96.5775 
 357   0.0000       3.569407        97.1285 
 358   0.0000       3.589217        97.6676 
 359   0.0000       3.610945        98.2588 
 360   0.0000       3.627720        98.7153 
 361   0.0000       3.640204        99.0550 
 362   0.0000       3.653089        99.4056 
 363   0.0000       3.658837        99.5620 
 364   0.0000       3.695522       100.5603 
 365   0.0000       3.698760       100.6484 
 366   0.0000       3.724230       101.3414 
 367   0.0000       3.758147       102.2644 
 368   0.0000       3.768785       102.5539 
 369   0.0000       3.792833       103.2082 
 370   0.0000       3.801135       103.4341 
 371   0.0000       3.818963       103.9193 
 372   0.0000       3.838002       104.4373 
 373   0.0000       3.875038       105.4451 
 374   0.0000       3.883155       105.6660 
 375   0.0000       3.885632       105.7334 
 376   0.0000       3.904296       106.2413 
 377   0.0000       3.913873       106.5019 
 378   0.0000       3.930726       106.9605 
 379   0.0000       3.938484       107.1716 
 380   0.0000       3.974413       108.1493 
 381   0.0000       3.998157       108.7954 
 382   0.0000       4.010728       109.1375 
 383   0.0000       4.030319       109.6706 
 384   0.0000       4.062072       110.5346 
 385   0.0000       4.082067       111.0787 
 386   0.0000       4.092518       111.3631 
 387   0.0000       4.110088       111.8412 
 388   0.0000       4.114170       111.9523 
 389   0.0000       4.138206       112.6063 
 390   0.0000       4.163310       113.2894 
 391   0.0000       4.167240       113.3964 
 392   0.0000       4.185966       113.9059 
 393   0.0000       4.204233       114.4030 
 394   0.0000       4.220443       114.8441 
 395   0.0000       4.236666       115.2855 
 396   0.0000       4.251678       115.6940 
 397   0.0000       4.258133       115.8697 
 398   0.0000       4.298094       116.9571 
 399   0.0000       4.308821       117.2490 
 400   0.0000       4.320930       117.5785 
 401   0.0000       4.325428       117.7009 
 402   0.0000       4.362446       118.7082 
 403   0.0000       4.376199       119.0824 
 404   0.0000       4.404244       119.8456 
 405   0.0000       4.423192       120.3612 
 406   0.0000       4.436267       120.7170 
 407   0.0000       4.454850       121.2226 
 408   0.0000       4.465357       121.5085 
 409   0.0000       4.489755       122.1725 
 410   0.0000       4.503871       122.5566 
 411   0.0000       4.529088       123.2428 
 412   0.0000       4.533553       123.3642 
 413   0.0000       4.570220       124.3620 
 414   0.0000       4.577625       124.5635 
 415   0.0000       4.592144       124.9586 
 416   0.0000       4.637137       126.1829 
 417   0.0000       4.643067       126.3443 
 418   0.0000       4.652227       126.5935 
 419   0.0000       4.686253       127.5194 
 420   0.0000       4.717909       128.3808 
 421   0.0000       4.748237       129.2061 
 422   0.0000       4.769302       129.7793 
 423   0.0000       4.780202       130.0759 
 424   0.0000       4.784864       130.2028 
 425   0.0000       4.810294       130.8947 
 426   0.0000       4.844147       131.8159 
 427   0.0000       4.848352       131.9304 
 428   0.0000       4.870906       132.5441 
 429   0.0000       4.885510       132.9415 
 430   0.0000       4.915645       133.7615 
 431   0.0000       4.941500       134.4650 
 432   0.0000       4.966717       135.1512 
 433   0.0000       4.972738       135.3151 
 434   0.0000       5.003946       136.1643 
 435   0.0000       5.023113       136.6859 
 436   0.0000       5.043987       137.2539 
 437   0.0000       5.072690       138.0349 
 438   0.0000       5.100919       138.8031 
 439   0.0000       5.136769       139.7786 
 440   0.0000       5.168823       140.6508 
 441   0.0000       5.189904       141.2245 
 442   0.0000       5.284061       143.7866 
 443   0.0000       5.292143       144.0065 
 444   0.0000       5.317797       144.7046 
 445   0.0000       5.348392       145.5372 
 446   0.0000       5.366195       146.0216 
 447   0.0000       5.400247       146.9482 
 448   0.0000       5.443810       148.1336 
 449   0.0000       5.492267       149.4522 
 450   0.0000       5.515733       150.0907 
 451   0.0000       5.540312       150.7596 
 452   0.0000       5.583648       151.9388 
 453   0.0000       5.601584       152.4268 
 454   0.0000       5.625643       153.0815 
 455   0.0000       5.693195       154.9197 
 456   0.0000       5.722386       155.7140 
 457   0.0000       5.758169       156.6877 
 458   0.0000       5.814417       158.2183 
 459   0.0000       5.915814       160.9775 
 460   0.0000       6.335479       172.3971 
 461   0.0000       6.398094       174.1010 
 462   0.0000       6.419191       174.6751 
 463   0.0000       6.464175       175.8992 
 464   0.0000       6.521296       177.4535 
 465   0.0000       6.567230       178.7034 
 466   0.0000       6.614784       179.9974 
 467   0.0000       6.714300       182.7054 
 468   0.0000       6.727619       183.0678 
 469   0.0000       6.728964       183.1044 
 470   0.0000       6.782243       184.5542 
 471   0.0000       6.803128       185.1225 
 472   0.0000       6.829134       185.8302 
 473   0.0000       6.855847       186.5571 
 474   0.0000       6.893518       187.5822 
 475   0.0000       6.936695       188.7571 
 476   0.0000       6.951213       189.1521 
 477   0.0000       6.959227       189.3702 
 478   0.0000       6.981197       189.9680 
 479   0.0000       6.988058       190.1547 
 480   0.0000       7.006576       190.6586 
 481   0.0000       7.015795       190.9095 
 482   0.0000       7.025725       191.1797 
 483   0.0000       7.031380       191.3336 
 484   0.0000       7.065132       192.2520 
 485   0.0000       7.070452       192.3968 
 486   0.0000       7.099322       193.1824 
 487   0.0000       7.126299       193.9165 
 488   0.0000       7.141666       194.3346 
 489   0.0000       7.162468       194.9007 
 490   0.0000       7.184241       195.4931 
 491   0.0000       7.197526       195.8546 
 492   0.0000       7.228006       196.6840 
 493   0.0000       7.243515       197.1061 
 494   0.0000       7.268061       197.7740 
 495   0.0000       7.297342       198.5708 
 496   0.0000       7.322210       199.2475 
 497   0.0000       7.337253       199.6568 
 498   0.0000       7.371719       200.5947 
 499   0.0000       7.386554       200.9984 
 500   0.0000       7.418997       201.8812 
 501   0.0000       7.453784       202.8278 
 502   0.0000       7.467827       203.2099 
 503   0.0000       7.508253       204.3099 
 504   0.0000       7.523487       204.7245 
 505   0.0000       7.551949       205.4990 
 506   0.0000       7.577490       206.1940 
 507   0.0000       7.612882       207.1570 
 508   0.0000       7.619388       207.3341 
 509   0.0000       7.645002       208.0311 
 510   0.0000       7.689005       209.2285 
 511   0.0000       7.700315       209.5362 
 512   0.0000       7.712246       209.8609 
 513   0.0000       7.750858       210.9116 
 514   0.0000       7.758945       211.1316 
 515   0.0000       7.766469       211.3364 
 516   0.0000       7.777345       211.6323 
 517   0.0000       7.801954       212.3020 
 518   0.0000       7.823029       212.8754 
 519   0.0000       7.830974       213.0916 
 520   0.0000       7.876324       214.3257 
 521   0.0000       7.891803       214.7469 
 522   0.0000       7.906900       215.1577 
 523   0.0000       7.943447       216.1522 
 524   0.0000       7.951714       216.3771 
 525   0.0000       8.002396       217.7563 
 526   0.0000       8.009025       217.9367 
 527   0.0000       8.030562       218.5227 
 528   0.0000       8.057372       219.2522 
 529   0.0000       8.075503       219.7456 
 530   0.0000       8.093783       220.2430 
 531   0.0000       8.115639       220.8378 
 532   0.0000       8.126193       221.1250 
 533   0.0000       8.148291       221.7263 
 534   0.0000       8.154638       221.8990 
 535   0.0000       8.195514       223.0113 
 536   0.0000       8.225951       223.8395 
 537   0.0000       8.268400       224.9946 
 538   0.0000       8.280699       225.3293 
 539   0.0000       8.292908       225.6615 
 540   0.0000       8.353601       227.3131 
 541   0.0000       8.360837       227.5099 
 542   0.0000       8.421752       229.1675 
 543   0.0000       8.448421       229.8932 
 544   0.0000       8.484867       230.8850 
 545   0.0000       8.520768       231.8619 
 546   0.0000       8.530549       232.1280 
 547   0.0000       8.550469       232.6701 
 548   0.0000       8.570338       233.2108 
 549   0.0000       8.603459       234.1120 
 550   0.0000       8.618040       234.5088 
 551   0.0000       8.638568       235.0674 
 552   0.0000       8.672772       235.9981 
 553   0.0000       8.678894       236.1647 
 554   0.0000       8.704104       236.8507 
 555   0.0000       8.713376       237.1030 
 556   0.0000       8.734158       237.6685 
 557   0.0000       8.755488       238.2489 
 558   0.0000       8.760365       238.3816 
 559   0.0000       8.812093       239.7892 
 560   0.0000       8.815486       239.8816 
 561   0.0000       8.836839       240.4626 
 562   0.0000       8.855447       240.9690 
 563   0.0000       8.877519       241.5696 
 564   0.0000       8.905709       242.3366 
 565   0.0000       8.919450       242.7106 
 566   0.0000       8.934176       243.1113 
 567   0.0000       8.977245       244.2833 
 568   0.0000       9.034702       245.8467 
 569   0.0000       9.061884       246.5864 
 570   0.0000       9.070034       246.8082 
 571   0.0000       9.079078       247.0543 
 572   0.0000       9.107910       247.8388 
 573   0.0000       9.119724       248.1603 
 574   0.0000       9.126755       248.3516 
 575   0.0000       9.155033       249.1211 
 576   0.0000       9.161357       249.2932 
 577   0.0000       9.193928       250.1795 
 578   0.0000       9.205496       250.4943 
 579   0.0000       9.232883       251.2395 
 580   0.0000       9.251718       251.7520 
 581   0.0000       9.277310       252.4484 
 582   0.0000       9.324446       253.7311 
 583   0.0000       9.355627       254.5796 
 584   0.0000       9.365361       254.8444 
 585   0.0000       9.371864       255.0214 
 586   0.0000       9.416110       256.2254 
 587   0.0000       9.439299       256.8564 
 588   0.0000       9.452149       257.2061 
 589   0.0000       9.488846       258.2046 
 590   0.0000       9.508083       258.7281 
 591   0.0000       9.543023       259.6789 
 592   0.0000       9.554936       260.0030 
 593   0.0000       9.569393       260.3964 
 594   0.0000       9.622798       261.8496 
 595   0.0000       9.637189       262.2413 
 596   0.0000       9.643516       262.4134 
 597   0.0000       9.676946       263.3231 
 598   0.0000       9.688861       263.6473 
 599   0.0000       9.700102       263.9532 
 600   0.0000       9.714455       264.3438 
 601   0.0000       9.745354       265.1846 
 602   0.0000       9.786550       266.3056 
 603   0.0000       9.822655       267.2880 
 604   0.0000       9.835685       267.6426 
 605   0.0000       9.858715       268.2693 
 606   0.0000       9.876093       268.7422 
 607   0.0000       9.891656       269.1656 
 608   0.0000       9.908895       269.6347 
 609   0.0000       9.926491       270.1135 
 610   0.0000       9.964905       271.1589 
 611   0.0000       9.993865       271.9469 
 612   0.0000      10.018571       272.6192 
 613   0.0000      10.072751       274.0935 
 614   0.0000      10.080878       274.3146 
 615   0.0000      10.087544       274.4960 
 616   0.0000      10.098049       274.7819 
 617   0.0000      10.112886       275.1856 
 618   0.0000      10.131708       275.6978 
 619   0.0000      10.139873       275.9200 
 620   0.0000      10.149898       276.1928 
 621   0.0000      10.188427       277.2412 
 622   0.0000      10.194090       277.3953 
 623   0.0000      10.215400       277.9752 
 624   0.0000      10.245524       278.7949 
 625   0.0000      10.269427       279.4453 
 626   0.0000      10.302943       280.3573 
 627   0.0000      10.312681       280.6223 
 628   0.0000      10.321041       280.8498 
 629   0.0000      10.371474       282.2222 
 630   0.0000      10.410479       283.2835 
 631   0.0000      10.426960       283.7320 
 632   0.0000      10.483301       285.2651 
 633   0.0000      10.510478       286.0046 
 634   0.0000      10.557290       287.2785 
 635   0.0000      10.605481       288.5898 
 636   0.0000      10.639973       289.5284 
 637   0.0000      10.660703       290.0925 
 638   0.0000      10.693894       290.9957 
 639   0.0000      10.716466       291.6099 
 640   0.0000      10.732869       292.0562 
 641   0.0000      10.786745       293.5223 
 642   0.0000      10.824499       294.5496 
 643   0.0000      10.858625       295.4782 
 644   0.0000      10.974047       298.6190 
 645   0.0000      10.995623       299.2061 
 646   0.0000      11.011341       299.6338 
 647   0.0000      11.043547       300.5102 
 648   0.0000      11.073306       301.3200 
 649   0.0000      11.132019       302.9176 
 650   0.0000      11.166278       303.8499 
 651   0.0000      11.186184       304.3915 
 652   0.0000      11.232235       305.6447 
 653   0.0000      11.282537       307.0134 
 654   0.0000      11.312696       307.8341 
 655   0.0000      11.356803       309.0343 
 656   0.0000      11.379632       309.6555 
 657   0.0000      11.411356       310.5188 
 658   0.0000      11.466719       312.0253 
 659   0.0000      11.521688       313.5211 
 660   0.0000      11.594426       315.5004 
 661   0.0000      11.610408       315.9353 
 662   0.0000      11.642968       316.8213 
 663   0.0000      11.711177       318.6773 
 664   0.0000      12.252830       333.4165 
 665   0.0000      12.263393       333.7039 
 666   0.0000      12.380931       336.9023 
 667   0.0000      12.412826       337.7702 
 668   0.0000      12.429975       338.2368 
 669   0.0000      12.461809       339.1031 
 670   0.0000      12.648960       344.1957 
 671   0.0000      12.694214       345.4271 
 672   0.0000      12.766065       347.3823 
 673   0.0000      12.796688       348.2156 
 674   0.0000      13.293987       361.7478 
 675   0.0000      13.334348       362.8460 
 676   0.0000      13.386564       364.2669 
 677   0.0000      13.461998       366.3196 
 678   0.0000      13.581460       369.5703 
 679   0.0000      13.667824       371.9204 
 680   0.0000      15.135604       411.8607 
 681   0.0000      15.178457       413.0268 
 682   0.0000      15.279033       415.7636 
 683   0.0000      15.312490       416.6740 
 684   0.0000      28.447511       774.0961 
 685   0.0000      28.576274       777.5999 
 686   0.0000      36.508889       993.4574 
 687   0.0000      36.649801       997.2918 

                    ********************************
                    * MULLIKEN POPULATION ANALYSIS *
                    ********************************

-----------------------
MULLIKEN ATOMIC CHARGES
-----------------------
   0 C :   -0.304080
   1 C :   -0.331415
   2 N :   -0.667712
   3 N :   -0.698361
   4 H :    0.197760
   5 H :    0.292598
   6 H :    0.269779
   7 H :    0.231044
   8 H :    0.277938
   9 H :    0.280623
  10 H :    0.244185
  11 H :    0.207640
Sum of atomic charges:   -0.0000000

--------------------------------
MULLIKEN REDUCED ORBITAL CHARGES
--------------------------------
  0 C s       :     3.109684  s :     3.109684
      pz      :     1.098195  p :     2.993632
      px      :     0.928173
      py      :     0.967264
      dz2     :     0.063236  d :     0.160271
      dxz     :     0.009207
      dyz     :     0.017184
      dx2y2   :     0.045655
      dxy     :     0.024989
      f0      :     0.003133  f :     0.036414
      f+1     :     0.004409
      f-1     :     0.008448
      f+2     :     0.006015
      f-2     :     0.005423
      f+3     :     0.002835
      f-3     :     0.006150
      g0      :     0.000664  g :     0.004079
      g+1     :     0.000043
      g-1     :     0.000319
      g+2     :     0.000520
      g-2     :     0.000484
      g+3     :     0.000058
      g-3     :     0.001099
      g+4     :     0.000465
      g-4     :     0.000427
  1 C s       :     3.115130  s :     3.115130
      pz      :     1.180946  p :     3.033067
      px      :     0.899967
      py      :     0.952154
      dz2     :     0.049477  d :     0.144830
      dxz     :     0.017265
      dyz     :     0.008444
      dx2y2   :     0.039239
      dxy     :     0.030405
      f0      :     0.003093  f :     0.034408
      f+1     :     0.003379
      f-1     :     0.005553
      f+2     :     0.004638
      f-2     :     0.007581
      f+3     :     0.003369
      f-3     :     0.006796
      g0      :     0.000126  g :     0.003979
      g+1     :    -0.000038
      g-1     :     0.000159
      g+2     :     0.000471
      g-2     :     0.000482
      g+3     :     0.000233
      g-3     :     0.000871
      g+4     :     0.000772
      g-4     :     0.000902
  2 N s       :     3.687168  s :     3.687168
      pz      :     1.144220  p :     3.910027
      px      :     1.309449
      py      :     1.456357
      dz2     :     0.018168  d :     0.061938
      dxz     :     0.020037
      dyz     :     0.004060
      dx2y2   :     0.016314
      dxy     :     0.003359
      f0      :     0.000998  f :     0.007019
      f+1     :     0.001630
      f-1     :     0.000752
      f+2     :     0.000390
      f-2     :     0.000467
      f+3     :     0.001490
      f-3     :     0.001293
      g0      :     0.000190  g :     0.001560
      g+1     :     0.000234
      g-1     :     0.000090
      g+2     :     0.000164
      g-2     :     0.000116
      g+3     :     0.000238
      g-3     :     0.000134
      g+4     :     0.000275
      g-4     :     0.000119
  3 N s       :     3.729670  s :     3.729670
      pz      :     1.629439  p :     3.903488
      px      :     1.132229
      py      :     1.141820
      dz2     :     0.004859  d :     0.057756
      dxz     :     0.017991
      dyz     :     0.012469
      dx2y2   :     0.007236
      dxy     :     0.015202
      f0      :     0.000678  f :     0.005922
      f+1     :     0.000492
      f-1     :     0.000922
      f+2     :     0.000541
      f-2     :     0.000835
      f+3     :     0.001466
      f-3     :     0.000987
      g0      :     0.000080  g :     0.001525
      g+1     :     0.000141
      g-1     :     0.000075
      g+2     :     0.000049
      g-2     :     0.000181
      g+3     :     0.000237
      g-3     :     0.000257
      g+4     :     0.000229
      g-4     :     0.000275
  4 H s       :     0.700817  s :     0.700817
      pz      :     0.036209  p :     0.090175
      px      :     0.028616
      py      :     0.025349
      dz2     :     0.003078  d :     0.012703
      dxz     :     0.003336
      dyz     :     0.000742
      dx2y2   :     0.001777
      dxy     :     0.003771
      f0      :    -0.000112  f :    -0.001455
      f+1     :    -0.000476
      f-1     :     0.000022
      f+2     :    -0.000225
      f-2     :     0.000108
      f+3     :    -0.000154
      f-3     :    -0.000618
  5 H s       :     0.608720  s :     0.608720
      pz      :     0.038154  p :     0.083503
      px      :     0.027742
      py      :     0.017607
      dz2     :     0.000861  d :     0.014758
      dxz     :     0.002637
      dyz     :     0.004124
      dx2y2   :     0.004808
      dxy     :     0.002327
      f0      :     0.000017  f :     0.000420
      f+1     :     0.000214
      f-1     :    -0.000167
      f+2     :     0.000121
      f-2     :     0.000084
      f+3     :    -0.000079
      f-3     :     0.000231
  6 H s       :     0.670662  s :     0.670662
      pz      :     0.024505  p :     0.044863
      px      :     0.016300
      py      :     0.004059
      dz2     :     0.002902  d :     0.012928
      dxz     :     0.001362
      dyz     :     0.002448
      dx2y2   :     0.003556
      dxy     :     0.002660
      f0      :     0.000111  f :     0.001767
      f+1     :     0.000218
      f-1     :     0.000383
      f+2     :     0.000165
      f-2     :     0.000025
      f+3     :     0.000056
      f-3     :     0.000809
  7 H s       :     0.711917  s :     0.711917
      pz      :     0.011532  p :     0.042575
      px      :     0.013095
      py      :     0.017947
      dz2     :     0.000099  d :     0.012385
      dxz     :     0.004999
      dyz     :     0.004628
      dx2y2   :     0.001250
      dxy     :     0.001409
      f0      :     0.000172  f :     0.002079
      f+1     :     0.000670
      f-1     :     0.000628
      f+2     :     0.000126
      f-2     :     0.000307
      f+3     :     0.000057
      f-3     :     0.000119
  8 H s       :     0.652721  s :     0.652721
      pz      :     0.028865  p :     0.053411
      px      :     0.021076
      py      :     0.003470
      dz2     :     0.002782  d :     0.013976
      dxz     :     0.000932
      dyz     :     0.003829
      dx2y2   :     0.004299
      dxy     :     0.002133
      f0      :     0.000134  f :     0.001954
      f+1     :     0.000257
      f-1     :     0.000451
      f+2     :     0.000134
      f-2     :     0.000043
      f+3     :     0.000178
      f-3     :     0.000758
  9 H s       :     0.666488  s :     0.666488
      pz      :     0.013453  p :     0.040018
      px      :     0.008256
      py      :     0.018309
      dz2     :     0.000920  d :     0.011324
      dxz     :     0.004636
      dyz     :     0.003469
      dx2y2   :     0.001253
      dxy     :     0.001046
      f0      :     0.000082  f :     0.001546
      f+1     :     0.000454
      f-1     :     0.000391
      f+2     :     0.000191
      f-2     :     0.000259
      f+3     :     0.000020
      f-3     :     0.000149
 10 H s       :     0.654598  s :     0.654598
      pz      :     0.018939  p :     0.087178
      px      :     0.026962
      py      :     0.041277
      dz2     :     0.002691  d :     0.014665
      dxz     :     0.005927
      dyz     :     0.004248
      dx2y2   :     0.000686
      dxy     :     0.001113
      f0      :    -0.000243  f :    -0.000626
      f+1     :    -0.000101
      f-1     :    -0.000272
      f+2     :    -0.000015
      f-2     :    -0.000146
      f+3     :    -0.000004
      f-3     :     0.000155
 11 H s       :     0.688109  s :     0.688109
      pz      :     0.024441  p :     0.090349
      px      :     0.024575
      py      :     0.041334
      dz2     :     0.005006  d :     0.015227
      dxz     :     0.002390
      dyz     :     0.001955
      dx2y2   :     0.002109
      dxy     :     0.003768
      f0      :    -0.000173  f :    -0.001326
      f+1     :    -0.000091
      f-1     :    -0.000012
      f+2     :    -0.000239
      f-2     :    -0.000343
      f+3     :    -0.000062
      f-3     :    -0.000405


                     *******************************
                     * LOEWDIN POPULATION ANALYSIS *
                     *******************************

----------------------
LOEWDIN ATOMIC CHARGES
----------------------
   0 C :    0.325007
   1 C :    0.336136
   2 N :    1.275374
   3 N :    1.275672
   4 H :   -0.509255
   5 H :   -0.550723
   6 H :   -0.293410
   7 H :   -0.276785
   8 H :   -0.273866
   9 H :   -0.295845
  10 H :   -0.506878
  11 H :   -0.505426

-------------------------------
LOEWDIN REDUCED ORBITAL CHARGES
-------------------------------
  0 C s       :     2.353319  s :     2.353319
      pz      :     0.643071  p :     1.866679
      px      :     0.617842
      py      :     0.605766
      dz2     :     0.215758  d :     0.799277
      dxz     :     0.124303
      dyz     :     0.095478
      dx2y2   :     0.162737
      dxy     :     0.201001
      f0      :     0.047603  f :     0.511409
      f+1     :     0.089407
      f-1     :     0.045430
      f+2     :     0.055380
      f-2     :     0.068873
      f+3     :     0.066219
      f-3     :     0.138497
      g0      :     0.018160  g :     0.144309
      g+1     :     0.007267
      g-1     :     0.005872
      g+2     :     0.018093
      g-2     :     0.019581
      g+3     :     0.013667
      g-3     :     0.015711
      g+4     :     0.021391
      g-4     :     0.024567
  1 C s       :     2.351682  s :     2.351682
      pz      :     0.647382  p :     1.864617
      px      :     0.612943
      py      :     0.604291
      dz2     :     0.198005  d :     0.789821
      dxz     :     0.116264
      dyz     :     0.073424
      dx2y2   :     0.193536
      dxy     :     0.208592
      f0      :     0.042219  f :     0.514181
      f+1     :     0.090313
      f-1     :     0.042881
      f+2     :     0.055903
      f-2     :     0.069502
      f+3     :     0.079485
      f-3     :     0.133877
      g0      :     0.016692  g :     0.143564
      g+1     :     0.007304
      g-1     :     0.005377
      g+2     :     0.016183
      g-2     :     0.018059
      g+3     :     0.013923
      g-3     :     0.015702
      g+4     :     0.021817
      g-4     :     0.028507
  2 N s       :     2.553924  s :     2.553924
      pz      :     0.817192  p :     2.566820
      px      :     0.860224
      py      :     0.889404
      dz2     :     0.087620  d :     0.389618
      dxz     :     0.080296
      dyz     :     0.054529
      dx2y2   :     0.103323
      dxy     :     0.063850
      f0      :     0.014312  f :     0.178526
      f+1     :     0.018900
      f-1     :     0.034804
      f+2     :     0.018137
      f-2     :     0.023024
      f+3     :     0.019369
      f-3     :     0.049979
      g0      :     0.004824  g :     0.035738
      g+1     :     0.002295
      g-1     :     0.001725
      g+2     :     0.002310
      g-2     :     0.006040
      g+3     :     0.004281
      g-3     :     0.002100
      g+4     :     0.007515
      g-4     :     0.004649
  3 N s       :     2.558648  s :     2.558648
      pz      :     0.947876  p :     2.569206
      px      :     0.820516
      py      :     0.800814
      dz2     :     0.054845  d :     0.384372
      dxz     :     0.054018
      dyz     :     0.054405
      dx2y2   :     0.127303
      dxy     :     0.093801
      f0      :     0.008169  f :     0.176277
      f+1     :     0.016409
      f-1     :     0.035408
      f+2     :     0.019293
      f-2     :     0.023475
      f+3     :     0.023654
      f-3     :     0.049870
      g0      :     0.003804  g :     0.035825
      g+1     :     0.001640
      g-1     :     0.002123
      g+2     :     0.001710
      g-2     :     0.006281
      g+3     :     0.004044
      g-3     :     0.003396
      g+4     :     0.007324
      g-4     :     0.005502
  4 H s       :     0.580799  s :     0.580799
      pz      :     0.163716  p :     0.423183
      px      :     0.161504
      py      :     0.097962
      dz2     :     0.073182  d :     0.340615
      dxz     :     0.087659
      dyz     :     0.018715
      dx2y2   :     0.054767
      dxy     :     0.106291
      f0      :     0.009094  f :     0.164658
      f+1     :     0.051760
      f-1     :     0.002553
      f+2     :     0.019766
      f-2     :     0.019947
      f+3     :     0.015657
      f-3     :     0.045881
  5 H s       :     0.559878  s :     0.559878
      pz      :     0.138940  p :     0.440742
      px      :     0.148548
      py      :     0.153254
      dz2     :     0.041061  d :     0.373530
      dxz     :     0.046139
      dyz     :     0.080591
      dx2y2   :     0.119598
      dxy     :     0.086141
      f0      :     0.019073  f :     0.176573
      f+1     :     0.011829
      f-1     :     0.018815
      f+2     :     0.007125
      f-2     :     0.031179
      f+3     :     0.023968
      f-3     :     0.064584
  6 H s       :     0.603776  s :     0.603776
      pz      :     0.081573  p :     0.277385
      px      :     0.084906
      py      :     0.110905
      dz2     :     0.050787  d :     0.274177
      dxz     :     0.029296
      dyz     :     0.060610
      dx2y2   :     0.075196
      dxy     :     0.058288
      f0      :     0.006507  f :     0.138073
      f+1     :     0.013002
      f-1     :     0.030392
      f+2     :     0.010479
      f-2     :     0.017980
      f+3     :     0.016839
      f-3     :     0.042874
  7 H s       :     0.602523  s :     0.602523
      pz      :     0.135030  p :     0.277486
      px      :     0.074333
      py      :     0.068123
      dz2     :     0.058583  d :     0.264350
      dxz     :     0.089173
      dyz     :     0.084272
      dx2y2   :     0.011003
      dxy     :     0.021319
      f0      :     0.023417  f :     0.132427
      f+1     :     0.046528
      f-1     :     0.040724
      f+2     :     0.006001
      f-2     :     0.013348
      f+3     :     0.001148
      f-3     :     0.001260
  8 H s       :     0.606075  s :     0.606075
      pz      :     0.079552  p :     0.274602
      px      :     0.083496
      py      :     0.111553
      dz2     :     0.045468  d :     0.262013
      dxz     :     0.026212
      dyz     :     0.061255
      dx2y2   :     0.070106
      dxy     :     0.058973
      f0      :     0.006317  f :     0.131177
      f+1     :     0.011389
      f-1     :     0.028475
      f+2     :     0.009919
      f-2     :     0.017631
      f+3     :     0.017427
      f-3     :     0.040019
  9 H s       :     0.593536  s :     0.593536
      pz      :     0.133447  p :     0.280879
      px      :     0.076690
      py      :     0.070742
      dz2     :     0.059479  d :     0.280004
      dxz     :     0.090444
      dyz     :     0.088216
      dx2y2   :     0.016312
      dxy     :     0.025552
      f0      :     0.024714  f :     0.141426
      f+1     :     0.046447
      f-1     :     0.041759
      f+2     :     0.009144
      f-2     :     0.016045
      f+3     :     0.001484
      f-3     :     0.001831
 10 H s       :     0.572857  s :     0.572857
      pz      :     0.180292  p :     0.421159
      px      :     0.116121
      py      :     0.124746
      dz2     :     0.095811  d :     0.345630
      dxz     :     0.109471
      dyz     :     0.107232
      dx2y2   :     0.011465
      dxy     :     0.021651
      f0      :     0.042556  f :     0.167232
      f+1     :     0.050397
      f-1     :     0.045727
      f+2     :     0.007056
      f-2     :     0.017923
      f+3     :     0.001056
      f-3     :     0.002518
 11 H s       :     0.576329  s :     0.576329
      pz      :     0.128334  p :     0.421955
      px      :     0.168227
      py      :     0.125394
      dz2     :     0.094375  d :     0.341717
      dxz     :     0.071121
      dyz     :     0.034946
      dx2y2   :     0.054111
      dxy     :     0.087163
      f0      :     0.019196  f :     0.165425
      f+1     :     0.048229
      f-1     :     0.004638
      f+2     :     0.019449
      f-2     :     0.026580
      f+3     :     0.017839
      f-3     :     0.029496


                      *****************************
                      * MAYER POPULATION ANALYSIS *
                      *****************************

  NA   - Mulliken gross atomic population
  ZA   - Total nuclear charge
  QA   - Mulliken gross atomic charge
  VA   - Mayer's total valence
  BVA  - Mayer's bonded valence
  FA   - Mayer's free valence

  ATOM       NA         ZA         QA         VA         BVA        FA
  0 C      6.3041     6.0000    -0.3041     3.7535     3.7535    -0.0000
  1 C      6.3314     6.0000    -0.3314     3.7191     3.7191    -0.0000
  2 N      7.6677     7.0000    -0.6677     2.8171     2.8171     0.0000
  3 N      7.6984     7.0000    -0.6984     2.7551     2.7551    -0.0000
  4 H      0.8022     1.0000     0.1978     1.0345     1.0345    -0.0000
  5 H      0.7074     1.0000     0.2926     0.9424     0.9424     0.0000
  6 H      0.7302     1.0000     0.2698     0.9463     0.9463     0.0000
  7 H      0.7690     1.0000     0.2310     0.9908     0.9908    -0.0000
  8 H      0.7221     1.0000     0.2779     0.9490     0.9490    -0.0000
  9 H      0.7194     1.0000     0.2806     0.9585     0.9585    -0.0000
 10 H      0.7558     1.0000     0.2442     0.9959     0.9959     0.0000
 11 H      0.7924     1.0000     0.2076     1.0224     1.0224     0.0000

  Mayer bond orders larger than 0.100000
B(  0-C ,  1-C ) :   0.9747 B(  0-C ,  3-N ) :   0.9072 B(  0-C ,  6-H ) :   0.9128 
B(  0-C ,  7-H ) :   0.9033 B(  1-C ,  2-N ) :   0.9061 B(  1-C ,  8-H ) :   0.8908 
B(  1-C ,  9-H ) :   0.8897 B(  2-N , 10-H ) :   0.9087 B(  2-N , 11-H ) :   0.9749 
B(  3-N ,  4-H ) :   0.9756 B(  3-N ,  5-H ) :   0.8671 

-------
TIMINGS
-------

Total SCF time: 0 days 0 hours 17 min 45 sec 

Total time                  ....    1065.651 sec
Sum of individual times     ....    1064.305 sec  ( 99.9%)

Fock matrix formation       ....    1061.985 sec  ( 99.7%)
Diagonalization             ....       0.746 sec  (  0.1%)
Density matrix formation    ....       0.038 sec  (  0.0%)
Population analysis         ....       0.076 sec  (  0.0%)
Initial guess               ....       0.473 sec  (  0.0%)
Orbital Transformation      ....       0.000 sec  (  0.0%)
Orbital Orthonormalization  ....       0.000 sec  (  0.0%)
DIIS solution               ....       0.318 sec  (  0.0%)
SOSCF solution              ....       0.619 sec  (  0.1%)

Maximum memory used throughout the entire SCF-calculation: 271.8 MB


           ************************************************************
           *        Program running with 8 parallel MPI-processes     *
           *              working on a common directory               *
           ************************************************************

------------------------------------------------------------------------------
                                ORCA  MP2 
------------------------------------------------------------------------------

Freezing NCore=8 chemical core electrons

-------------
RI-MP2 ENERGY
-------------
Dimension of the basis                    ...  688
Memory devoted to MP2                     ... 16000 MB   
Data format for buffers                   ... DOUBLE
Compression type for matrix containers    ... UNCOMPRESSED
Overall scaling of the MP2 energy         ...   1.000e+00
Calculating two index integrals           ... done (    0.009 sec)
Cholesky decomposition of V**-1           ... done (    0.121 sec)

-----------------
RI-TRANSFORMATION (AUX index driven)
-----------------

Dimension of the orbital-basis         ... 688
Dimension of the aux-basis             ... 1312
Transformation of internal/external MOs...    4-  16 to   17- 687
Number Format for Storage              ... Double (8 Byte)
Integral mode                          ... Direct

First Phase: integral generation and transformation of MO indices
  Aux angular momentum 0               ... done (    0.116 sec)
  Aux angular momentum 1               ... done (    0.238 sec)
  Aux angular momentum 2               ... done (    0.384 sec)
  Aux angular momentum 3               ... done (    0.409 sec)
  Aux angular momentum 4               ... done (    0.366 sec)
  Aux angular momentum 5               ... done (    0.128 sec)
Closing buffer VIA ( 0.09 GB; CompressionRatio= 1.00)
  Phase 1 completed in     1.787 sec
Second Phase: sorting and transformation of aux index

IA-Transformation
Memory available                       ... 15939 MB 
Max. # MO pairs treated in a batch     ... 2    
# of internal orbitals                 ... 13
# batches for internal orbitals        ... 1
Closing buffer IAV ( 0.09 GB; CompressionRatio= 1.00)
(ia|v) transformation done in     0.121 sec

  Phase 2 completed in     0.129 sec
RI-Integral transformation completed in     1.916 sec
Opening buffers                              ... done

Starting loop over batches of integrals:

Operator 0  - window                       ... (  4- 16)x( 17-687)
Operator 0  - Memory available             ... 16000 MB
Operator 0  - Memory needed per MO         ...   6.7 MB
Operator 0  - Number of orbitals per batch ... 2
Operator 0  - Number of batches            ... 1

OPERATOR  0   PASS   0:  MOs     4 ...    5 +    6 ...    7 +    8 ...    9 +   10 ...   11
                            +   12 ...   13 +   14 ...   15 +   16 ...   16
  Reading integrals       ... ok
Time spent in pair loops =     0.090 sec
Deleting buffer (Ka|jb)[aa] ...done

-----------------------------------------------
 RI-MP2 CORRELATION ENERGY:     -0.846656209 Eh
-----------------------------------------------


-------
TIMINGS
-------

Total time                :    2.668 sec
Integral trafo            :    1.928 sec ( 72.3%)
I/O of integrals          :    0.006 sec (  0.2%)
K(i,j) Operators          :    0.062 sec (  2.3%)
T(i,j) pair energies      :    0.013 sec (  0.5%)
V-calculation             :    0.009 sec (  0.3%)
V**(-1/2)                 :    0.121 sec (  4.5%)
Gamma(ia|P)               :    0.000 sec (  0.0%)
Gamma-Trafo               :    0.000 sec (  0.0%)
D(virtual)                :    0.000 sec (  0.0%)
D(internal)               :    0.000 sec (  0.0%)
W(virtual)                :    0.000 sec (  0.0%)
W(internal)               :    0.000 sec (  0.0%)
L(virtual)                :    0.000 sec (  0.0%)
L(internal)               :    0.000 sec (  0.0%)
G(D)                      :    0.000 sec (  0.0%)
G(Z)                      :    0.000 sec (  0.0%)
Z-Vector Solution         :    0.000 sec (  0.0%)
3-Index Derivative        :    0.000 sec (  0.0%)
2-Index Derivative        :    0.000 sec (  0.0%)
Separable Gradient        :    0.000 sec (  0.0%)


---------------------------------------
MP2 TOTAL ENERGY:     -190.211776147 Eh
---------------------------------------

Maximum memory used throughout the entire MP2-calculation: 153.8 MB

-------------------------   --------------------
FINAL SINGLE POINT ENERGY      -190.211776147323
-------------------------   --------------------


                            ***************************************
                            *     ORCA property calculations      *
                            ***************************************


  WARNING: The energy has been calculated at the MP2 level but the densities
           used in the property calculations are still SCF densities
           MP2 response densities have not been calculated 
           use %mp2 Density relaxed end
           or  %mp2 Density unrelaxed end

                                    ---------------------
                                    Active property flags
                                    ---------------------
   (+) Dipole Moment


------------------------------------------------------------------------------
                       ORCA ELECTRIC PROPERTIES CALCULATION
------------------------------------------------------------------------------

Dipole Moment Calculation                       ... on
Quadrupole Moment Calculation                   ... off
Polarizability Calculation                      ... off
GBWName                                         ... 1eda.gbw
Electron density                                ... 1eda.scfp
The origin for moment calculation is the CENTER OF MASS  = (-0.018468, -0.030718 -0.026863)

-------------
DIPOLE MOMENT
-------------
                                X             Y             Z
Electronic contribution:     -0.16690      -0.67023      -0.30477
Nuclear contribution   :      0.61636       0.97539       0.85055
                        -----------------------------------------
Total Dipole Moment    :      0.44945       0.30516       0.54579
                        -----------------------------------------
Magnitude (a.u.)       :      0.77007
Magnitude (Debye)      :      1.95737


--------------------
Rotational spectrum 
--------------------
 
Rotational constants in cm-1:     0.486632     0.174265     0.147085 
Rotational constants in MHz : 14588.871208  5224.345714  4409.510071 

 Dipole components along the rotational axes: 
x,y,z [a.u.] :     0.456299    -0.312723     0.535731 
x,y,z [Debye]:     1.159820    -0.794879     1.361719 

 

Timings for individual modules:

Sum of individual times         ...     1071.346 sec (=  17.856 min)
GTO integral calculation        ...        2.199 sec (=   0.037 min)   0.2 %
SCF iterations                  ...     1066.001 sec (=  17.767 min)  99.5 %
MP2 module                      ...        3.146 sec (=   0.052 min)   0.3 %
                             ****ORCA TERMINATED NORMALLY****
TOTAL RUN TIME: 0 days 0 hours 17 minutes 52 seconds 533 msec
