# Supplementary material for: Iodine Clusters in the Atmosphere I: Computational Benchmark and Dimer Formation of Oxyacids and Oxides
Source: ACS Omega. 2024 Jul 9;9(29):31521–32. doi: 10.1021/acsomega.4c01235 (PMC11270685; doi:10.1021/acsomega.4c01235)
Supplement: Supplementary file 2 — ao4c01235_si_002.zip [file ao4c01235_si_002.zip › SI_zip/basis_extrapolation/quadruple/1it1eda-000100001_1_419.inp]

! aug-cc-pVQZ/C aug-cc-pVQZ/JK aug-cc-pVQZ RI-MP2 TightSCF
%pal nprocs 8 end
%maxcore 16000
%basis
	NewGTO I "aug-cc-pVQZ-PP" end
	NewECP I "SK-MCDHF-RSC" end
	NewAuxCGTO I "aug-cc-pVQZ-PP/C" end
	NewAuxJKGTO I "def2/JK" end
end
* xyz 0 1
I       -1.05428543       2.42898034      -2.98890806
O       -0.49695724       0.75792380      -3.45933810
O       -2.14390106       2.08946389      -1.42050142
I       -1.20204842       1.38935315       0.22248657
O       -1.55434871       2.67931265       1.38923787
O        0.41481773       1.79516311      -0.40764837
C        0.64424259      -1.24276993       1.37020484
C        0.95356593      -1.24021876      -0.12410026
N       -0.25506901      -0.99226776      -0.90968331
N        0.22475869       0.09403565       1.83488824
H        0.99707479       0.75128166       1.79542347
H       -0.12402924       0.07446882       2.78564855
H        1.52030166      -1.59382734       1.92565429
H       -0.17532133      -1.93640874       1.57448752
H        1.43911012      -2.19021930      -0.37525883
H        1.66071641      -0.43962098      -0.34426748
H       -0.79431529      -1.83666240      -1.04701543
H       -0.05431224      -0.58798784      -1.82131012
*
