# Supplementary material for: Iodine Clusters in the Atmosphere I: Computational Benchmark and Dimer Formation of Oxyacids and Oxides
Source: ACS Omega. 2024 Jul 9;9(29):31521–32. doi: 10.1021/acsomega.4c01235 (PMC11270685; doi:10.1021/acsomega.4c01235)
Supplement: Supplementary file 2 — ao4c01235_si_002.zip [file ao4c01235_si_002.zip › SI_zip/basis_extrapolation/quadruple/1msa.log]

                                 *****************
                                 * O   R   C   A *
                                 *****************

                                            #,                                       
                                            ###                                      
                                            ####                                     
                                            #####                                    
                                            ######                                   
                                           ########,                                 
                                     ,,################,,,,,                         
                               ,,#################################,,                 
                          ,,##########################################,,             
                       ,#########################################, ''#####,          
                    ,#############################################,,   '####,        
                  ,##################################################,,,,####,       
                ,###########''''           ''''###############################       
              ,#####''   ,,,,##########,,,,          '''####'''          '####       
            ,##' ,,,,###########################,,,                        '##       
           ' ,,###''''                  '''############,,,                           
         ,,##''                                '''############,,,,        ,,,,,,###''
      ,#''                                            '''#######################'''  
     '                                                          ''''####''''         
             ,#######,   #######,   ,#######,      ##                                
            ,#'     '#,  ##    ##  ,#'     '#,    #''#        ######   ,####,        
            ##       ##  ##   ,#'  ##            #'  '#       #        #'  '#        
            ##       ##  #######   ##           ,######,      #####,   #    #        
            '#,     ,#'  ##    ##  '#,     ,#' ,#      #,         ##   #,  ,#        
             '#######'   ##     ##  '#######'  #'      '#     #####' # '####'        


                  #######################################################
                  #                        -***-                        #
                  #          Department of theory and spectroscopy      #
                  #    Directorship and core code : Frank Neese         #
                  #        Max Planck Institute fuer Kohlenforschung    #
                  #                Kaiser Wilhelm Platz 1               #
                  #                 D-45470 Muelheim/Ruhr               #
                  #                      Germany                        #
                  #                                                     #
                  #                  All rights reserved                #
                  #                        -***-                        #
                  #######################################################


                         Program Version 5.0.4 -  RELEASE  -


 With contributions from (in alphabetic order):
   Daniel Aravena         : Magnetic Suceptibility
   Michael Atanasov       : Ab Initio Ligand Field Theory (pilot matlab implementation)
   Alexander A. Auer      : GIAO ZORA, VPT2 properties, NMR spectrum
   Ute Becker             : Parallelization
   Giovanni Bistoni       : ED, misc. LED, open-shell LED, HFLD
   Martin Brehm           : Molecular dynamics
   Dmytro Bykov           : SCF Hessian
   Vijay G. Chilkuri      : MRCI spin determinant printing, contributions to CSF-ICE
   Dipayan Datta          : RHF DLPNO-CCSD density
   Achintya Kumar Dutta   : EOM-CC, STEOM-CC
   Dmitry Ganyushin       : Spin-Orbit,Spin-Spin,Magnetic field MRCI
   Miquel Garcia          : C-PCM and meta-GGA Hessian, CC/C-PCM, Gaussian charge scheme
   Yang Guo               : DLPNO-NEVPT2, F12-NEVPT2, CIM, IAO-localization
   Andreas Hansen         : Spin unrestricted coupled pair/coupled cluster methods
   Benjamin Helmich-Paris : MC-RPA, TRAH-SCF, COSX integrals
   Lee Huntington         : MR-EOM, pCC
   Robert Izsak           : Overlap fitted RIJCOSX, COSX-SCS-MP3, EOM
   Marcus Kettner         : VPT2
   Christian Kollmar      : KDIIS, OOCD, Brueckner-CCSD(T), CCSD density, CASPT2, CASPT2-K
   Simone Kossmann        : Meta GGA functionals, TD-DFT gradient, OOMP2, MP2 Hessian
   Martin Krupicka        : Initial AUTO-CI
   Lucas Lang             : DCDCAS
   Marvin Lechner         : AUTO-CI (C++ implementation), FIC-MRCC
   Dagmar Lenk            : GEPOL surface, SMD
   Dimitrios Liakos       : Extrapolation schemes; Compound Job, initial MDCI parallelization
   Dimitrios Manganas     : Further ROCIS development; embedding schemes
   Dimitrios Pantazis     : SARC Basis sets
   Anastasios Papadopoulos: AUTO-CI, single reference methods and gradients
   Taras Petrenko         : DFT Hessian,TD-DFT gradient, ASA, ECA, R-Raman, ABS, FL, XAS/XES, NRVS
   Peter Pinski           : DLPNO-MP2, DLPNO-MP2 Gradient
   Christoph Reimann      : Effective Core Potentials
   Marius Retegan         : Local ZFS, SOC
   Christoph Riplinger    : Optimizer, TS searches, QM/MM, DLPNO-CCSD(T), (RO)-DLPNO pert. Triples
   Tobias Risthaus        : Range-separated hybrids, TD-DFT gradient, RPA, STAB
   Michael Roemelt        : Original ROCIS implementation
   Masaaki Saitow         : Open-shell DLPNO-CCSD energy and density
   Barbara Sandhoefer     : DKH picture change effects
   Avijit Sen             : IP-ROCIS
   Kantharuban Sivalingam : CASSCF convergence, NEVPT2, FIC-MRCI
   Bernardo de Souza      : ESD, SOC TD-DFT
   Georgi Stoychev        : AutoAux, RI-MP2 NMR, DLPNO-MP2 response
   Willem Van den Heuvel  : Paramagnetic NMR
   Boris Wezisla          : Elementary symmetry handling
   Frank Wennmohs         : Technical directorship


 We gratefully acknowledge several colleagues who have allowed us to
 interface, adapt or use parts of their codes:
   Stefan Grimme, W. Hujo, H. Kruse, P. Pracht,  : VdW corrections, initial TS optimization,
                  C. Bannwarth, S. Ehlert          DFT functionals, gCP, sTDA/sTD-DF
   Ed Valeev, F. Pavosevic, A. Kumar             : LibInt (2-el integral package), F12 methods
   Garnet Chan, S. Sharma, J. Yang, R. Olivares  : DMRG
   Ulf Ekstrom                                   : XCFun DFT Library
   Mihaly Kallay                                 : mrcc  (arbitrary order and MRCC methods)
   Jiri Pittner, Ondrej Demel                    : Mk-CCSD
   Frank Weinhold                                : gennbo (NPA and NBO analysis)
   Christopher J. Cramer and Donald G. Truhlar   : smd solvation model
   Lars Goerigk                                  : TD-DFT with DH, B97 family of functionals
   V. Asgeirsson, H. Jonsson                     : NEB implementation
   FAccTs GmbH                                   : IRC, NEB, NEB-TS, DLPNO-Multilevel, CI-OPT
                                                   MM, QMMM, 2- and 3-layer-ONIOM, Crystal-QMMM,
                                                   LR-CPCM, SF, NACMEs, symmetry and pop. for TD-DFT,
                                                   nearIR, NL-DFT gradient (VV10), updates on ESD,
                                                   ML-optimized integration grids
   S Lehtola, MJT Oliveira, MAL Marques          : LibXC Library
   Liviu Ungur et al                             : ANISO software


 Your calculation uses the libint2 library for the computation of 2-el integrals
 For citations please refer to: http://libint.valeyev.net

 Your ORCA version has been built with support for libXC version: 5.1.0
 For citations please refer to: https://tddft.org/programs/libxc/

 This ORCA versions uses:
   CBLAS   interface :  Fast vector & matrix operations
   LAPACKE interface :  Fast linear algebra routines
   SCALAPACK package :  Parallel linear algebra routines
   Shared memory     :  Shared parallel matrices
   BLAS/LAPACK       :  OpenBLAS 0.3.15  USE64BITINT DYNAMIC_ARCH NO_AFFINITY Haswell SINGLE_THREADED
        Core in use  :  Haswell
   Copyright (c) 2011-2014, The OpenBLAS Project


================================================================================

----- Orbital basis set information -----
Your calculation utilizes the basis: aug-cc-pVQZ 
    H, B-Ne : Obtained from the ccRepo (grant-hill.group.shef.ac.uk/ccrepo) Feb. 2017
              R. A. Kendall, T. H. Dunning, Jr., R. J. Harrison, J. Chem. Phys. 96, 6796 (1992)
         He : Obtained from the ccRepo (grant-hill.group.shef.ac.uk/ccrepo) Feb. 2017
              D. E. Woon, T. H. Dunning, Jr., J. Chem. Phys. 100, 2975 (1994)
  Li-Be, Na : Obtained from the ccRepo (grant-hill.group.shef.ac.uk/ccrepo) Feb. 2017
              B. P. Prascher, D. E. Woon, K. A. Peterson, T. H. Dunning, Jr., A. K. Wilson, Theor. Chem. Acc. 128, 69 (2011)
         Mg : Obtained from the Peterson Research Group Website (tyr0.chem.wsu.edu/~kipeters) Feb. 2017
              B. P. Prascher, D. E. Woon, K. A. Peterson, T. H. Dunning, Jr., A. K. Wilson, Theor. Chem. Acc. 128, 69 (2011)
      Al-Ar : Obtained from the ccRepo (grant-hill.group.shef.ac.uk/ccrepo) Feb. 2017
              D. E. Woon, T. H. Dunning, Jr., J. Chem. Phys. 98, 1358 (1993)
      Sc-Zn : Obtained from the ccRepo (grant-hill.group.shef.ac.uk/ccrepo) Feb. 2017
              N. B. Balabanov, K. A. Peterson, J. Chem. Phys. 123, 064107 (2005)
              N. B. Balabanov, K. A. Peterson, J. Chem. Phys. 125, 074110 (2006)
      Ga-Kr : Obtained from the ccRepo (grant-hill.group.shef.ac.uk/ccrepo) Feb. 2017
              A. K. Wilson, D. E. Woon, K. A. Peterson, T. H. Dunning, Jr., J. Chem. Phys. 110, 7667 (1999)

The basis set includes element-specific modifications.

Your calculation utilizes the basis: aug-cc-pVQZ-PP 
       Ca, Sr, Ba, Ra : Obtained from the Peterson Research Group Website (tyr0.chem.wsu.edu/~kipeters) Feb. 2017
                        H. Li, H. Feng, W. Sun, Y. Zhang, Q. Fan, K. A. Peterson, Y. Xie, H. F. Schaefer III, Mol. Phys. 111, 2292 (2013)
  Cu-Zn, Ag-Cd, Au-Hg : Obtained from the ccRepo (grant-hill.group.shef.ac.uk/ccrepo) Feb. 2017
                        K. A. Peterson, C. Puzzarini, Theor. Chem. Acc. 114, 283 (2005)
  Ga-Kr, In-Xe, Tl-Rn : Obtained from the ccRepo (grant-hill.group.shef.ac.uk/ccrepo) Feb. 2017
                        K. A. Peterson, J. Chem. Phys. 119, 11099 (2003)
                        K. A. Peterson, D. Figgen, E. Goll, H. Stoll, M. Dolg, J. Chem. Phys. 119, 11113 (2003)
                 Y-Pd : Obtained from the ccRepo (grant-hill.group.shef.ac.uk/ccrepo) Feb. 2017
                        K. A. Peterson, D. Figgen, M. Dolg, H. Stoll, J. Chem. Phys. 126, 124101 (2007)
                Hf-Pt : Obtained from the ccRepo (grant-hill.group.shef.ac.uk/ccrepo) Feb. 2017
                        D. Figgen, K. A. Peterson, M. Dolg, H. Stoll, J. Chem. Phys. 130, 164108 (2009)

----- AuxC basis set information -----
Your calculation utilizes the auxiliary basis: aug-cc-pVQZ/C 
  H-He, B-F, Al-Ar, Ga-Kr : Obtained from the EMSL Basis Set Exchange (bse.pnl.gov) Feb. 2017
                            F. Weigend, A. Kohn, C. Hattig, J. Chem. Phys. 116, 3175 (2002)
                   Be, Mg : Obtained from the TURBOMOLE 7.0 basis set library
                            C. Haettig, Phys. Chem. Chem. Phys. 7, 59 (2005)
                       Ne : Obtained from the EMSL Basis Set Exchange (bse.pnl.gov) Feb. 2017
                            C. Haettig, Phys. Chem. Chem. Phys. 7, 59 (2005)
                            F. Weigend, A. Kohn, C. Hattig, J. Chem. Phys. 116, 3175 (2002)
                    Sc-Zn : Obtained from the EMSL Basis Set Exchange (bse.pnl.gov) Feb. 2017
                            D. H. Bross, J. G. Hill, H. J. Werner, K. A. Peterson, J. Chem. Phys. 139, 094302 (2013)

The basis set includes element-specific modifications.

Your calculation utilizes the auxiliary basis: aug-cc-pVQZ-PP/C 
  Obtained from the EMSL Basis Set Exchange (bse.pnl.gov) Feb. 2017
  Cu-Zn, Ag-Cd, Au-Hg : C. Haettig, unpublished
  Ga-Kr, In-Xe, Tl-Rn : C. Haettig, G. Schmitz, J. Kossmann, Phys. Chem. Chem. Phys. 14, 6549 (2012)
          Y-Tc, Rh-Pd : J. G. Hill, J. A. Platts, J. Chem. Theory Comput. 5, 500 (2009)
                   Ru : J. G. Hill, J. A. Platts, J. Chem. Phys. 129, 134101 (2008)
                Hf-Pt : J. G. Hill, J. Chem. Phys. 135, 044105 (2011)

----- AuxJK basis set information -----
Your calculation utilizes the auxiliary basis: aug-cc-pVQZ/JK 
  H, B-F, Al-Cl, Ga-Br : Obtained from the TURBOMOLE 7.0 basis set library

The basis set includes element-specific modifications.

Your calculation utilizes the auxiliary basis: def2/JK
   H-Ba, Hf-Rn: F. Weigend, J. Comput. Chem. 29, 167 (2008).

================================================================================
                                        WARNINGS
                       Please study these warnings very carefully!
================================================================================


WARNING: No MP2 level density has been requested!
         To caclulate MP2 level properties use
         %mp2 Density relaxed end
         or
         %mp2 Density unrelaxed end

WARNING: Post HF methods need fully converged wavefunctions
  ===> : Setting SCFConvForced true
         You can overwrite this default with %scf ConvForced false 


INFO   : the flag for use of the SHARK integral package has been found!

================================================================================
                                       INPUT FILE
================================================================================
NAME = 1msa.inp
|  1> ! aug-cc-pVQZ/C aug-cc-pVQZ/JK aug-cc-pVQZ RI-MP2 TightSCF
|  2> %pal nprocs 8 end
|  3> %maxcore 16000
|  4> %basis
|  5> 	NewGTO I "aug-cc-pVQZ-PP" end
|  6> 	NewECP I "SK-MCDHF-RSC" end
|  7> 	NewAuxCGTO I "aug-cc-pVQZ-PP/C" end
|  8> 	NewAuxJKGTO I "def2/JK" end
|  9> end
| 10> * xyz 0 1
| 11> S       -0.09270203      -0.15265561       0.04735305
| 12> O       -0.76230013       1.02044592      -0.83579117
| 13> O       -0.21578393      -1.37756957      -0.69175563
| 14> H       -1.36468224       1.50614955      -0.25766541
| 15> O       -0.62862751      -0.02494824       1.38300426
| 16> C        1.60573355       0.34648395       0.02823256
| 17> H        1.93690552       0.37567288      -1.00735761
| 18> H        1.69075956       1.31956191       0.50552100
| 19> H        2.15439922      -0.41069679       0.58587895
| 20> *
| 21> 
| 22>                          ****END OF INPUT****
================================================================================

                       ****************************
                       * Single Point Calculation *
                       ****************************

---------------------------------
CARTESIAN COORDINATES (ANGSTROEM)
---------------------------------
  S     -0.092702   -0.152656    0.047353
  O     -0.762300    1.020446   -0.835791
  O     -0.215784   -1.377570   -0.691756
  H     -1.364682    1.506150   -0.257665
  O     -0.628628   -0.024948    1.383004
  C      1.605734    0.346484    0.028233
  H      1.936906    0.375673   -1.007358
  H      1.690760    1.319562    0.505521
  H      2.154399   -0.410697    0.585879

----------------------------
CARTESIAN COORDINATES (A.U.)
----------------------------
  NO LB      ZA    FRAG     MASS         X           Y           Z
   0 S    16.0000    0    32.060   -0.175181   -0.288477    0.089484
   1 O     8.0000    0    15.999   -1.440538    1.928363   -1.579416
   2 O     8.0000    0    15.999   -0.407773   -2.603229   -1.307229
   3 H     1.0000    0     1.008   -2.578876    2.846210   -0.486917
   4 O     8.0000    0    15.999   -1.187934   -0.047145    2.613499
   5 C     6.0000    0    12.011    3.034397    0.654760    0.053352
   6 H     1.0000    0     1.008    3.660221    0.709919   -1.903630
   7 H     1.0000    0     1.008    3.195073    2.493611    0.955296
   8 H     1.0000    0     1.008    4.071225   -0.776104    1.107151

--------------------------------
INTERNAL COORDINATES (ANGSTROEM)
--------------------------------
 S      0   0   0     0.000000000000     0.00000000     0.00000000
 O      1   0   0     1.613837825970     0.00000000     0.00000000
 O      1   2   0     1.435912603316   107.62860361     0.00000000
 H      2   1   3     0.965920088319   107.26173021   130.71861015
 O      1   2   3     1.444814675742   106.72223646   228.34995731
 C      1   2   3     1.770364175221   100.78934680   113.53829762
 H      6   1   2     1.087646021254   108.05705335   300.37397222
 H      6   1   2     1.087158863079   108.82304380    61.87311580
 H      6   1   2     1.088726865078   106.37133556   181.51549946

---------------------------
INTERNAL COORDINATES (A.U.)
---------------------------
 S      0   0   0     0.000000000000     0.00000000     0.00000000
 O      1   0   0     3.049711515646     0.00000000     0.00000000
 O      1   2   0     2.713481572513   107.62860361     0.00000000
 H      2   1   3     1.825324434177   107.26173021   130.71861015
 O      1   2   3     2.730304051423   106.72223646   228.34995731
 C      1   2   3     3.345503448472   100.78934680   113.53829762
 H      6   1   2     2.055353110818   108.05705335   300.37397222
 H      6   1   2     2.054432515285   108.82304380    61.87311580
 H      6   1   2     2.057395609641   106.37133556   181.51549946

---------------------
BASIS SET INFORMATION
---------------------
There are 4 groups of distinct atoms

 Group   1 Type S   : 43s20p4d3f2g contracted to 7s6p4d3f2g pattern {1313131111/881111/1111/111/11}
 Group   2 Type O   : 22s7p4d3f2g contracted to 6s5p4d3f2g pattern {991111/31111/1111/111/11}
 Group   3 Type H   : 7s4p3d2f contracted to 5s4p3d2f pattern {31111/1111/111/11}
 Group   4 Type C   : 22s7p4d3f2g contracted to 6s5p4d3f2g pattern {991111/31111/1111/111/11}

Atom   0S    basis set group =>   1
Atom   1O    basis set group =>   2
Atom   2O    basis set group =>   2
Atom   3H    basis set group =>   3
Atom   4O    basis set group =>   2
Atom   5C    basis set group =>   4
Atom   6H    basis set group =>   3
Atom   7H    basis set group =>   3
Atom   8H    basis set group =>   3
---------------------------------
AUXILIARY/C BASIS SET INFORMATION
---------------------------------
There are 4 groups of distinct atoms

 Group   1 Type S   : 12s10p9d7f4g2h contracted to 12s10p9d7f4g2h pattern {111111111111/1111111111/111111111/1111111/1111/11}
 Group   2 Type O   : 9s8p7d6f4g2h contracted to 9s8p7d6f4g2h pattern {111111111/11111111/1111111/111111/1111/11}
 Group   3 Type H   : 6s5p4d3f2g contracted to 6s5p4d3f2g pattern {111111/11111/1111/111/11}
 Group   4 Type C   : 9s8p7d6f4g2h contracted to 9s8p7d6f4g2h pattern {111111111/11111111/1111111/111111/1111/11}

Atom   0S    basis set group =>   1
Atom   1O    basis set group =>   2
Atom   2O    basis set group =>   2
Atom   3H    basis set group =>   3
Atom   4O    basis set group =>   2
Atom   5C    basis set group =>   4
Atom   6H    basis set group =>   3
Atom   7H    basis set group =>   3
Atom   8H    basis set group =>   3
----------------------------------
AUXILIARY/JK BASIS SET INFORMATION
----------------------------------
There are 4 groups of distinct atoms

 Group   1 Type S   : 13s11p9d4f2g1h contracted to 13s11p9d4f2g1h pattern {1111111111111/11111111111/111111111/1111/11/1}
 Group   2 Type O   : 10s7p5d3f2g1h contracted to 10s7p5d3f2g1h pattern {1111111111/1111111/11111/111/11/1}
 Group   3 Type H   : 4s3p3d2f1g contracted to 4s3p3d2f1g pattern {1111/111/111/11/1}
 Group   4 Type C   : 10s7p5d3f2g1h contracted to 10s7p5d3f2g1h pattern {1111111111/1111111/11111/111/11/1}

Atom   0S    basis set group =>   1
Atom   1O    basis set group =>   2
Atom   2O    basis set group =>   2
Atom   3H    basis set group =>   3
Atom   4O    basis set group =>   2
Atom   5C    basis set group =>   4
Atom   6H    basis set group =>   3
Atom   7H    basis set group =>   3
Atom   8H    basis set group =>   3


           ************************************************************
           *        Program running with 8 parallel MPI-processes     *
           *              working on a common directory               *
           ************************************************************
------------------------------------------------------------------------------
                           ORCA GTO INTEGRAL CALCULATION
------------------------------------------------------------------------------
------------------------------------------------------------------------------
                   ___                                                        
                  /   \      - P O W E R E D   B Y -                         
                 /     \                                                     
                 |  |  |   _    _      __       _____    __    __             
                 |  |  |  | |  | |    /  \     |  _  \  |  |  /  |          
                  \  \/   | |  | |   /    \    | | | |  |  | /  /          
                 / \  \   | |__| |  /  /\  \   | |_| |  |  |/  /          
                |  |  |   |  __  | /  /__\  \  |    /   |      \           
                |  |  |   | |  | | |   __   |  |    \   |  |\   \          
                \     /   | |  | | |  |  |  |  | |\  \  |  | \   \       
                 \___/    |_|  |_| |__|  |__|  |_| \__\ |__|  \__/        
                                                                              
                      - O R C A' S   B I G   F R I E N D -                    
                                      &                                       
                       - I N T E G R A L  F E E D E R -                       
                                                                              
 v1 FN, 2020, v2 2021                                                         
------------------------------------------------------------------------------


Reading SHARK input file 1msa.SHARKINP.tmp ... ok
----------------------
SHARK INTEGRAL PACKAGE
----------------------

Number of atoms                             ...      9
Number of basis functions                   ...    644
Number of shells                            ...    202
Maximum angular momentum                    ...      4
Integral batch strategy                     ... SHARK/LIBINT Hybrid
RI-J (if used) integral strategy            ... SPLIT-RIJ (Revised 2003 algorithm where possible)
Printlevel                                  ...      1
Contraction scheme used                     ... PARTIAL GENERAL contraction
Coulomb Range Separation                    ... NOT USED
Exchange Range Separation                   ... NOT USED
Finite Nucleus Model                        ... NOT USED
Auxiliary Coulomb fitting basis             ... NOT available
Auxiliary J/K fitting basis                 ... AVAILABLE
   # of basis functions in Aux-JK           ...    776
   # of shells in Aux-JK                    ...    204
   Maximum angular momentum in Aux-JK       ...      5
Auxiliary Correlation fitting basis         ... AVAILABLE
   # of basis functions in Aux-C            ...   1186
   # of shells in Aux-C                     ...    268
   Maximum angular momentum in Aux-C        ...      5
Auxiliary 'external' fitting basis          ... NOT available
Integral threshold                          ...     2.500000e-11
Primitive cut-off                           ...     2.500000e-12
Primitive pair pre-selection threshold      ...     2.500000e-12

Calculating pre-screening integrals         ... done (  0.1 sec) Dimension = 202
Calculating pre-screening integrals (ORCA)  ... done (  0.3 sec) Dimension = 158
Organizing shell pair data                  ... done (  0.4 sec)
Shell pair information
Total number of shell pairs                 ...     20503
Shell pairs after pre-screening             ...     17727
Total number of primitive shell pairs       ...     23895
Primitive shell pairs kept                  ...     19767
          la=0 lb=0:   2804 shell pairs
          la=1 lb=0:   3573 shell pairs
          la=1 lb=1:   1109 shell pairs
          la=2 lb=0:   2490 shell pairs
          la=2 lb=1:   1464 shell pairs
          la=2 lb=2:    508 shell pairs
          la=3 lb=0:   1822 shell pairs
          la=3 lb=1:   1080 shell pairs
          la=3 lb=2:    723 shell pairs
          la=3 lb=3:    272 shell pairs
          la=4 lb=0:    804 shell pairs
          la=4 lb=1:    476 shell pairs
          la=4 lb=2:    317 shell pairs
          la=4 lb=3:    230 shell pairs
          la=4 lb=4:     55 shell pairs

Calculating one electron integrals          ... done (  0.0 sec)
Calculating RI/JK V-Matrix + Cholesky decomp... done (  0.0 sec)
Calculating RI/C V-Matrix + Cholesky decomp.... done (  0.1 sec)
Calculating Nuclear repulsion               ... done (  0.0 sec) ENN=    280.857454880426 Eh

SHARK setup successfully completed in   1.6 seconds

Maximum memory used throughout the entire GTOINT-calculation: 73.8 MB
[1712564532.848914] [s83n43:20088:0]          mpool.c:43   UCX  WARN  object 0xa80ae40 was not returned to mpool ucp_requests
[1712564532.848949] [s83n43:20088:0]          mpool.c:43   UCX  WARN  object 0xa80b000 was not returned to mpool ucp_requests
[1712564532.848956] [s83n43:20088:0]          mpool.c:43   UCX  WARN  object 0xa80b1c0 was not returned to mpool ucp_requests
[1712564532.848962] [s83n43:20088:0]          mpool.c:43   UCX  WARN  object 0xa80b380 was not returned to mpool ucp_requests
[1712564532.848968] [s83n43:20088:0]          mpool.c:43   UCX  WARN  object 0xa80b540 was not returned to mpool ucp_requests
[1712564532.848973] [s83n43:20088:0]          mpool.c:43   UCX  WARN  object 0xa80b700 was not returned to mpool ucp_requests
[1712564532.848978] [s83n43:20088:0]          mpool.c:43   UCX  WARN  object 0xa80b8c0 was not returned to mpool ucp_requests
[1712564532.848983] [s83n43:20088:0]          mpool.c:43   UCX  WARN  object 0xa80ba80 was not returned to mpool ucp_requests
[1712564532.848988] [s83n43:20088:0]          mpool.c:43   UCX  WARN  object 0xa80bc40 was not returned to mpool ucp_requests
[1712564532.944502] [s83n43:20082:0]          mpool.c:43   UCX  WARN  object 0xbfcafc0 was not returned to mpool ucp_requests
[1712564532.944530] [s83n43:20082:0]          mpool.c:43   UCX  WARN  object 0xbfcb180 was not returned to mpool ucp_requests
[1712564532.944536] [s83n43:20082:0]          mpool.c:43   UCX  WARN  object 0xbfcb340 was not returned to mpool ucp_requests
[1712564532.944542] [s83n43:20082:0]          mpool.c:43   UCX  WARN  object 0xbfcb500 was not returned to mpool ucp_requests
[1712564532.944548] [s83n43:20082:0]          mpool.c:43   UCX  WARN  object 0xbfcb6c0 was not returned to mpool ucp_requests
[1712564532.944563] [s83n43:20082:0]          mpool.c:43   UCX  WARN  object 0xbfcb880 was not returned to mpool ucp_requests
[1712564532.944569] [s83n43:20082:0]          mpool.c:43   UCX  WARN  object 0xbfcba40 was not returned to mpool ucp_requests
[1712564532.944574] [s83n43:20082:0]          mpool.c:43   UCX  WARN  object 0xbfcbc00 was not returned to mpool ucp_requests
[1712564532.944689] [s83n43:20085:0]          mpool.c:43   UCX  WARN  object 0xc278040 was not returned to mpool ucp_requests
[1712564532.944717] [s83n43:20085:0]          mpool.c:43   UCX  WARN  object 0xc278200 was not returned to mpool ucp_requests
[1712564532.944724] [s83n43:20085:0]          mpool.c:43   UCX  WARN  object 0xc2783c0 was not returned to mpool ucp_requests
[1712564532.944734] [s83n43:20085:0]          mpool.c:43   UCX  WARN  object 0xc278580 was not returned to mpool ucp_requests
[1712564532.944741] [s83n43:20085:0]          mpool.c:43   UCX  WARN  object 0xc278740 was not returned to mpool ucp_requests
[1712564532.944746] [s83n43:20085:0]          mpool.c:43   UCX  WARN  object 0xc278900 was not returned to mpool ucp_requests
[1712564532.944756] [s83n43:20085:0]          mpool.c:43   UCX  WARN  object 0xc278ac0 was not returned to mpool ucp_requests
[1712564532.944765] [s83n43:20085:0]          mpool.c:43   UCX  WARN  object 0xc278c80 was not returned to mpool ucp_requests
[1712564532.944771] [s83n43:20085:0]          mpool.c:43   UCX  WARN  object 0xc278e40 was not returned to mpool ucp_requests
[1712564532.946122] [s83n43:20083:0]          mpool.c:43   UCX  WARN  object 0xb93ecc0 was not returned to mpool ucp_requests
[1712564532.946150] [s83n43:20083:0]          mpool.c:43   UCX  WARN  object 0xb93ee80 was not returned to mpool ucp_requests
[1712564532.946137] [s83n43:20087:0]          mpool.c:43   UCX  WARN  object 0xa874e40 was not returned to mpool ucp_requests
[1712564532.946156] [s83n43:20083:0]          mpool.c:43   UCX  WARN  object 0xb93f040 was not returned to mpool ucp_requests
[1712564532.946162] [s83n43:20083:0]          mpool.c:43   UCX  WARN  object 0xb93f200 was not returned to mpool ucp_requests
[1712564532.946162] [s83n43:20087:0]          mpool.c:43   UCX  WARN  object 0xa875000 was not returned to mpool ucp_requests
[1712564532.946169] [s83n43:20087:0]          mpool.c:43   UCX  WARN  object 0xa8751c0 was not returned to mpool ucp_requests
[1712564532.946175] [s83n43:20087:0]          mpool.c:43   UCX  WARN  object 0xa875380 was not returned to mpool ucp_requests
[1712564532.946180] [s83n43:20087:0]          mpool.c:43   UCX  WARN  object 0xa875540 was not returned to mpool ucp_requests
[1712564532.946185] [s83n43:20087:0]          mpool.c:43   UCX  WARN  object 0xa875700 was not returned to mpool ucp_requests
[1712564532.946190] [s83n43:20087:0]          mpool.c:43   UCX  WARN  object 0xa8758c0 was not returned to mpool ucp_requests
[1712564532.946195] [s83n43:20087:0]          mpool.c:43   UCX  WARN  object 0xa875a80 was not returned to mpool ucp_requests
[1712564532.946200] [s83n43:20087:0]          mpool.c:43   UCX  WARN  object 0xa875c40 was not returned to mpool ucp_requests
[1712564532.946168] [s83n43:20083:0]          mpool.c:43   UCX  WARN  object 0xb93f3c0 was not returned to mpool ucp_requests
[1712564532.946173] [s83n43:20083:0]          mpool.c:43   UCX  WARN  object 0xb93f580 was not returned to mpool ucp_requests
[1712564532.946178] [s83n43:20083:0]          mpool.c:43   UCX  WARN  object 0xb93f740 was not returned to mpool ucp_requests
[1712564532.946183] [s83n43:20083:0]          mpool.c:43   UCX  WARN  object 0xb93f900 was not returned to mpool ucp_requests
[1712564532.946187] [s83n43:20083:0]          mpool.c:43   UCX  WARN  object 0xb93fac0 was not returned to mpool ucp_requests
[1712564532.946192] [s83n43:20083:0]          mpool.c:43   UCX  WARN  object 0xb93fc80 was not returned to mpool ucp_requests
[1712564532.949412] [s83n43:20084:0]          mpool.c:43   UCX  WARN  object 0xb43ec40 was not returned to mpool ucp_requests
[1712564532.949440] [s83n43:20084:0]          mpool.c:43   UCX  WARN  object 0xb43ee00 was not returned to mpool ucp_requests
[1712564532.949447] [s83n43:20084:0]          mpool.c:43   UCX  WARN  object 0xb43efc0 was not returned to mpool ucp_requests
[1712564532.949453] [s83n43:20084:0]          mpool.c:43   UCX  WARN  object 0xb43f180 was not returned to mpool ucp_requests
[1712564532.949462] [s83n43:20084:0]          mpool.c:43   UCX  WARN  object 0xb43f340 was not returned to mpool ucp_requests
[1712564532.949472] [s83n43:20084:0]          mpool.c:43   UCX  WARN  object 0xb43f500 was not returned to mpool ucp_requests
[1712564532.949478] [s83n43:20084:0]          mpool.c:43   UCX  WARN  object 0xb43f6c0 was not returned to mpool ucp_requests
[1712564532.949483] [s83n43:20084:0]          mpool.c:43   UCX  WARN  object 0xb43f880 was not returned to mpool ucp_requests
[1712564532.949492] [s83n43:20084:0]          mpool.c:43   UCX  WARN  object 0xb43fa40 was not returned to mpool ucp_requests
[1712564532.949498] [s83n43:20084:0]          mpool.c:43   UCX  WARN  object 0xb43fc00 was not returned to mpool ucp_requests
[1712564532.950784] [s83n43:20086:0]          mpool.c:43   UCX  WARN  object 0xb8def00 was not returned to mpool ucp_requests
[1712564532.950810] [s83n43:20086:0]          mpool.c:43   UCX  WARN  object 0xb8df0c0 was not returned to mpool ucp_requests
[1712564532.950817] [s83n43:20086:0]          mpool.c:43   UCX  WARN  object 0xb8df280 was not returned to mpool ucp_requests
[1712564532.950823] [s83n43:20086:0]          mpool.c:43   UCX  WARN  object 0xb8df440 was not returned to mpool ucp_requests
[1712564532.950828] [s83n43:20086:0]          mpool.c:43   UCX  WARN  object 0xb8df600 was not returned to mpool ucp_requests
[1712564532.950833] [s83n43:20086:0]          mpool.c:43   UCX  WARN  object 0xb8df7c0 was not returned to mpool ucp_requests
[1712564532.950847] [s83n43:20086:0]          mpool.c:43   UCX  WARN  object 0xb8df980 was not returned to mpool ucp_requests
[1712564532.950852] [s83n43:20086:0]          mpool.c:43   UCX  WARN  object 0xb8dfb40 was not returned to mpool ucp_requests
[1712564532.950860] [s83n43:20086:0]          mpool.c:43   UCX  WARN  object 0xb8dfd00 was not returned to mpool ucp_requests


           ************************************************************
           *        Program running with 8 parallel MPI-processes     *
           *              working on a common directory               *
           ************************************************************
-------------------------------------------------------------------------------
                                 ORCA SCF
-------------------------------------------------------------------------------

------------
SCF SETTINGS
------------
Hamiltonian:
 Ab initio Hamiltonian  Method          .... Hartree-Fock(GTOs)


General Settings:
 Integral files         IntName         .... 1msa
 Hartree-Fock type      HFTyp           .... RHF
 Total Charge           Charge          ....    0
 Multiplicity           Mult            ....    1
 Number of Electrons    NEL             ....   50
 Basis Dimension        Dim             ....  588
 Nuclear Repulsion      ENuc            ....    280.8574548804 Eh

Convergence Acceleration:
 DIIS                   CNVDIIS         .... on
   Start iteration      DIISMaxIt       ....    12
   Startup error        DIISStart       ....  0.200000
   # of expansion vecs  DIISMaxEq       ....     5
   Bias factor          DIISBfac        ....   1.050
   Max. coefficient     DIISMaxC        ....  10.000
 Trust-Rad. Augm. Hess. CNVTRAH         .... auto
   Auto Start mean grad. ratio tolernc. ....  1.125000
   Auto Start start iteration           ....    20
   Auto Start num. interpolation iter.  ....    10
   Max. Number of Micro iterations      ....    16
   Max. Number of Macro iterations      .... Maxiter - #DIIS iter
   Number of Davidson start vectors     ....     2
   Converg. threshold I  (grad. norm)   ....   1.000e-05
   Converg. threshold II (energy diff.) ....   1.000e-08
   Grad. Scal. Fac. for Micro threshold ....   0.100
   Minimum threshold for Micro iter.    ....   0.010
   NR start threshold (gradient norm)   ....   0.001
   Initial trust radius                 ....   0.400
   Minimum AH scaling param. (alpha)    ....   1.000
   Maximum AH scaling param. (alpha)    .... 1000.000
   Orbital update algorithm             .... Taylor
   White noise on init. David. guess    .... on
   Maximum white noise                  ....   0.010
   Quad. conv. algorithm                .... NR
 SOSCF                  CNVSOSCF        .... on
   Start iteration      SOSCFMaxIt      ....   150
   Startup grad/error   SOSCFStart      ....  0.003300
 Level Shifting         CNVShift        .... on
   Level shift para.    LevelShift      ....    0.2500
   Turn off err/grad.   ShiftErr        ....    0.0010
 Zerner damping         CNVZerner       .... off
 Static damping         CNVDamp         .... on
   Fraction old density DampFac         ....    0.7000
   Max. Damping (<1)    DampMax         ....    0.9800
   Min. Damping (>=0)   DampMin         ....    0.0000
   Turn off err/grad.   DampErr         ....    0.1000
 Fernandez-Rico         CNVRico         .... off

SCF Procedure:
 Maximum # iterations   MaxIter         ....   125
 SCF integral mode      SCFMode         .... Direct
   Integral package                     .... SHARK and LIBINT hybrid scheme
 Reset frequency        DirectResetFreq ....    20
 Integral Threshold     Thresh          ....  2.500e-11 Eh
 Primitive CutOff       TCut            ....  2.500e-12 Eh

Convergence Tolerance:
 Convergence Check Mode ConvCheckMode   .... Total+1el-Energy
 Convergence forced     ConvForced      .... 1
 Energy Change          TolE            ....  1.000e-08 Eh
 1-El. energy change                    ....  1.000e-05 Eh
 Orbital Gradient       TolG            ....  1.000e-05
 Orbital Rotation angle TolX            ....  1.000e-05
 DIIS Error             TolErr          ....  5.000e-07


Diagonalization of the overlap matrix:
Smallest eigenvalue                        ... 7.773e-06
Time for diagonalization                   ...    0.065 sec
Threshold for overlap eigenvalues          ... 1.000e-08
Number of eigenvalues below threshold      ... 0
Time for construction of square roots      ...    0.036 sec
Total time needed                          ...    0.103 sec

Time for model grid setup =    0.069 sec

------------------------------
INITIAL GUESS: MODEL POTENTIAL
------------------------------
Loading Hartree-Fock densities                     ... done
Calculating cut-offs                               ... done
Initializing the effective Hamiltonian             ... done
Setting up the integral package (SHARK)            ... done
Starting the Coulomb interaction                   ... done (   0.2 sec)
Reading the grid                                   ... done
Mapping shells                                     ... done
Starting the XC term evaluation                    ... done (   0.1 sec)
Transforming the Hamiltonian                       ... done (   0.0 sec)
Diagonalizing the Hamiltonian                      ... done (   0.1 sec)
Back transforming the eigenvectors                 ... done (   0.0 sec)
Now organizing SCF variables                       ... done
                      ------------------
                      INITIAL GUESS DONE (   0.5 sec)
                      ------------------
--------------
SCF ITERATIONS
--------------
ITER       Energy         Delta-E        Max-DP      RMS-DP      [F,P]     Damp
               ***  Starting incremental Fock matrix formation  ***
  0   -662.1074382251   0.000000000000 0.12012429  0.00059713  0.3713454 0.7000
  1   -662.2311677424  -0.123729517329 0.07917801  0.00041654  0.2188736 0.7000
                               ***Turning on DIIS***
  2   -662.2987936915  -0.067625949107 0.05099387  0.00027790  0.1230644 0.7000
  3   -662.6081421994  -0.309348507857 0.10210507  0.00063833  0.0721717 0.0000
  4   -662.4187723270   0.189369872436 0.00425015  0.00005539  0.0081631 0.0000
                      *** Initiating the SOSCF procedure ***
                           *** Shutting down DIIS ***
                      *** Re-Reading the Fockian *** 
                      *** Removing any level shift *** 
ITER      Energy       Delta-E        Grad      Rot      Max-DP    RMS-DP
  5   -662.42831600  -0.0095436687  0.001060  0.001060  0.001569  0.000025
               *** Restarting incremental Fock matrix formation ***
  6   -662.43600488  -0.0076888866  0.000368  0.000439  0.000714  0.000010
  7   -662.43602602  -0.0000211360  0.000218  0.000500  0.000422  0.000008
  8   -662.43603079  -0.0000047754  0.000067  0.000066  0.000157  0.000002
  9   -662.43603131  -0.0000005210  0.000012  0.000014  0.000035  0.000000
 10   -662.43603134  -0.0000000262  0.000007  0.000013  0.000021  0.000000
                  ***Gradient check signals convergence***
              ***Rediagonalizing the Fockian in SOSCF/NRSCF***

               *****************************************************
               *                     SUCCESS                       *
               *           SCF CONVERGED AFTER  11 CYCLES          *
               *****************************************************


----------------
TOTAL SCF ENERGY
----------------

Total Energy       :         -662.43603135 Eh          -18025.80083 eV

Components:
Nuclear Repulsion  :          280.85745488 Eh            7642.51989 eV
Electronic Energy  :         -943.29348623 Eh          -25668.32071 eV
One Electron Energy:        -1470.71213928 Eh          -40020.11189 eV
Two Electron Energy:          527.41865306 Eh           14351.79118 eV

Virial components:
Potential Energy   :        -1324.25147776 Eh          -36034.71468 eV
Kinetic Energy     :          661.81544641 Eh           18008.91385 eV
Virial Ratio       :            2.00093770


---------------
SCF CONVERGENCE
---------------

  Last Energy change         ...   -4.5429e-09  Tolerance :   1.0000e-08
  Last MAX-Density change    ...    4.0900e-06  Tolerance :   1.0000e-07
  Last RMS-Density change    ...    4.5188e-08  Tolerance :   5.0000e-09
  Last Orbital Gradient      ...    1.3161e-06  Tolerance :   1.0000e-05
  Last Orbital Rotation      ...    2.2972e-06  Tolerance :   1.0000e-05

             **** THE GBW FILE WAS UPDATED (1msa.gbw) ****
             **** DENSITY 1msa.scfp WAS UPDATED ****
             **** ENERGY FILE WAS UPDATED (1msa.en.tmp) ****
             **** THE GBW FILE WAS UPDATED (1msa.gbw) ****
             **** DENSITY 1msa.scfp WAS UPDATED ****
----------------
ORBITAL ENERGIES
----------------

  NO   OCC          E(Eh)            E(eV) 
   0   2.0000     -92.221093     -2509.4635 
   1   2.0000     -20.636249      -561.5409 
   2   2.0000     -20.565755      -559.6227 
   3   2.0000     -20.561340      -559.5025 
   4   2.0000     -11.288450      -307.1743 
   5   2.0000      -9.185135      -249.9402 
   6   2.0000      -6.871636      -186.9867 
   7   2.0000      -6.869977      -186.9416 
   8   2.0000      -6.869617      -186.9318 
   9   2.0000      -1.513168       -41.1754 
  10   2.0000      -1.397899       -38.0388 
  11   2.0000      -1.362837       -37.0847 
  12   2.0000      -1.060907       -28.8688 
  13   2.0000      -0.874689       -23.8015 
  14   2.0000      -0.755133       -20.5482 
  15   2.0000      -0.712669       -19.3927 
  16   2.0000      -0.696360       -18.9489 
  17   2.0000      -0.652152       -17.7460 
  18   2.0000      -0.627507       -17.0753 
  19   2.0000      -0.616926       -16.7874 
  20   2.0000      -0.575897       -15.6710 
  21   2.0000      -0.531640       -14.4667 
  22   2.0000      -0.510711       -13.8971 
  23   2.0000      -0.492936       -13.4135 
  24   2.0000      -0.486715       -13.2442 
  25   0.0000       0.019449         0.5292 
  26   0.0000       0.031542         0.8583 
  27   0.0000       0.039457         1.0737 
  28   0.0000       0.043477         1.1831 
  29   0.0000       0.071257         1.9390 
  30   0.0000       0.079492         2.1631 
  31   0.0000       0.085549         2.3279 
  32   0.0000       0.094804         2.5797 
  33   0.0000       0.101332         2.7574 
  34   0.0000       0.108026         2.9395 
  35   0.0000       0.114039         3.1032 
  36   0.0000       0.131543         3.5795 
  37   0.0000       0.138000         3.7552 
  38   0.0000       0.145548         3.9606 
  39   0.0000       0.161401         4.3920 
  40   0.0000       0.168743         4.5917 
  41   0.0000       0.174525         4.7491 
  42   0.0000       0.180679         4.9165 
  43   0.0000       0.185883         5.0581 
  44   0.0000       0.187076         5.0906 
  45   0.0000       0.205093         5.5809 
  46   0.0000       0.213425         5.8076 
  47   0.0000       0.219463         5.9719 
  48   0.0000       0.229296         6.2395 
  49   0.0000       0.236623         6.4389 
  50   0.0000       0.243709         6.6316 
  51   0.0000       0.252514         6.8712 
  52   0.0000       0.261127         7.1056 
  53   0.0000       0.267742         7.2856 
  54   0.0000       0.269753         7.3404 
  55   0.0000       0.281722         7.6660 
  56   0.0000       0.284553         7.7431 
  57   0.0000       0.292453         7.9580 
  58   0.0000       0.293834         7.9956 
  59   0.0000       0.305017         8.2999 
  60   0.0000       0.310512         8.4495 
  61   0.0000       0.317312         8.6345 
  62   0.0000       0.319224         8.6865 
  63   0.0000       0.324811         8.8386 
  64   0.0000       0.334045         9.0898 
  65   0.0000       0.340398         9.2627 
  66   0.0000       0.347808         9.4643 
  67   0.0000       0.356906         9.7119 
  68   0.0000       0.363978         9.9044 
  69   0.0000       0.376931        10.2568 
  70   0.0000       0.377827        10.2812 
  71   0.0000       0.389946        10.6110 
  72   0.0000       0.398304        10.8384 
  73   0.0000       0.401439        10.9237 
  74   0.0000       0.410338        11.1659 
  75   0.0000       0.416073        11.3219 
  76   0.0000       0.431345        11.7375 
  77   0.0000       0.433774        11.8036 
  78   0.0000       0.455434        12.3930 
  79   0.0000       0.493454        13.4276 
  80   0.0000       0.520527        14.1643 
  81   0.0000       0.523942        14.2572 
  82   0.0000       0.532260        14.4835 
  83   0.0000       0.548056        14.9134 
  84   0.0000       0.549745        14.9593 
  85   0.0000       0.557330        15.1657 
  86   0.0000       0.562540        15.3075 
  87   0.0000       0.568543        15.4708 
  88   0.0000       0.582826        15.8595 
  89   0.0000       0.592869        16.1328 
  90   0.0000       0.603984        16.4352 
  91   0.0000       0.614242        16.7144 
  92   0.0000       0.616254        16.7691 
  93   0.0000       0.645025        17.5520 
  94   0.0000       0.645255        17.5583 
  95   0.0000       0.651118        17.7178 
  96   0.0000       0.661653        18.0045 
  97   0.0000       0.666695        18.1417 
  98   0.0000       0.674527        18.3548 
  99   0.0000       0.678559        18.4645 
 100   0.0000       0.699675        19.0391 
 101   0.0000       0.707435        19.2503 
 102   0.0000       0.712605        19.3910 
 103   0.0000       0.715949        19.4820 
 104   0.0000       0.724028        19.7018 
 105   0.0000       0.727506        19.7964 
 106   0.0000       0.744049        20.2466 
 107   0.0000       0.755473        20.5575 
 108   0.0000       0.763359        20.7721 
 109   0.0000       0.769477        20.9385 
 110   0.0000       0.775542        21.1036 
 111   0.0000       0.787345        21.4248 
 112   0.0000       0.796222        21.6663 
 113   0.0000       0.806378        21.9427 
 114   0.0000       0.810178        22.0461 
 115   0.0000       0.827978        22.5304 
 116   0.0000       0.838049        22.8045 
 117   0.0000       0.841624        22.9018 
 118   0.0000       0.853216        23.2172 
 119   0.0000       0.862366        23.4662 
 120   0.0000       0.878104        23.8944 
 121   0.0000       0.885211        24.0878 
 122   0.0000       0.888103        24.1665 
 123   0.0000       0.894474        24.3399 
 124   0.0000       0.916052        24.9271 
 125   0.0000       0.917804        24.9747 
 126   0.0000       0.930218        25.3125 
 127   0.0000       0.939077        25.5536 
 128   0.0000       0.946855        25.7652 
 129   0.0000       0.958108        26.0714 
 130   0.0000       0.969113        26.3709 
 131   0.0000       0.971984        26.4490 
 132   0.0000       0.992261        27.0008 
 133   0.0000       1.006951        27.4005 
 134   0.0000       1.013872        27.5888 
 135   0.0000       1.021919        27.8078 
 136   0.0000       1.025461        27.9042 
 137   0.0000       1.041943        28.3527 
 138   0.0000       1.053898        28.6780 
 139   0.0000       1.073018        29.1983 
 140   0.0000       1.090027        29.6611 
 141   0.0000       1.099886        29.9294 
 142   0.0000       1.116081        30.3701 
 143   0.0000       1.142243        31.0820 
 144   0.0000       1.153209        31.3804 
 145   0.0000       1.161398        31.6032 
 146   0.0000       1.171287        31.8723 
 147   0.0000       1.176194        32.0059 
 148   0.0000       1.188847        32.3502 
 149   0.0000       1.194119        32.4936 
 150   0.0000       1.199157        32.6307 
 151   0.0000       1.208135        32.8750 
 152   0.0000       1.215277        33.0694 
 153   0.0000       1.230156        33.4742 
 154   0.0000       1.240548        33.7570 
 155   0.0000       1.252593        34.0848 
 156   0.0000       1.271829        34.6082 
 157   0.0000       1.296506        35.2797 
 158   0.0000       1.336446        36.3666 
 159   0.0000       1.345704        36.6185 
 160   0.0000       1.362160        37.0662 
 161   0.0000       1.416487        38.5446 
 162   0.0000       1.440024        39.1851 
 163   0.0000       1.451410        39.4949 
 164   0.0000       1.457205        39.6526 
 165   0.0000       1.465813        39.8868 
 166   0.0000       1.482273        40.3347 
 167   0.0000       1.483978        40.3811 
 168   0.0000       1.496790        40.7297 
 169   0.0000       1.510857        41.1125 
 170   0.0000       1.519380        41.3444 
 171   0.0000       1.532650        41.7055 
 172   0.0000       1.547639        42.1134 
 173   0.0000       1.555887        42.3378 
 174   0.0000       1.562119        42.5074 
 175   0.0000       1.576917        42.9101 
 176   0.0000       1.580402        43.0049 
 177   0.0000       1.607641        43.7461 
 178   0.0000       1.611307        43.8459 
 179   0.0000       1.622661        44.1549 
 180   0.0000       1.635825        44.5131 
 181   0.0000       1.652220        44.9592 
 182   0.0000       1.657409        45.1004 
 183   0.0000       1.679478        45.7009 
 184   0.0000       1.690047        45.9885 
 185   0.0000       1.692410        46.0528 
 186   0.0000       1.704607        46.3847 
 187   0.0000       1.719459        46.7889 
 188   0.0000       1.721039        46.8319 
 189   0.0000       1.726825        46.9893 
 190   0.0000       1.731598        47.1192 
 191   0.0000       1.747266        47.5455 
 192   0.0000       1.764416        48.0122 
 193   0.0000       1.783745        48.5382 
 194   0.0000       1.793893        48.8143 
 195   0.0000       1.807597        49.1872 
 196   0.0000       1.813444        49.3463 
 197   0.0000       1.829778        49.7908 
 198   0.0000       1.837365        49.9972 
 199   0.0000       1.841323        50.1049 
 200   0.0000       1.860836        50.6359 
 201   0.0000       1.864015        50.7224 
 202   0.0000       1.880522        51.1716 
 203   0.0000       1.890065        51.4313 
 204   0.0000       1.900271        51.7090 
 205   0.0000       1.918394        52.2021 
 206   0.0000       1.920446        52.2580 
 207   0.0000       1.947683        52.9991 
 208   0.0000       1.956787        53.2469 
 209   0.0000       1.981501        53.9194 
 210   0.0000       1.988531        54.1107 
 211   0.0000       1.999416        54.4069 
 212   0.0000       2.012363        54.7592 
 213   0.0000       2.023792        55.0702 
 214   0.0000       2.034587        55.3639 
 215   0.0000       2.045888        55.6715 
 216   0.0000       2.052471        55.8506 
 217   0.0000       2.058510        56.0149 
 218   0.0000       2.063412        56.1483 
 219   0.0000       2.079122        56.5758 
 220   0.0000       2.098137        57.0932 
 221   0.0000       2.098814        57.1116 
 222   0.0000       2.105196        57.2853 
 223   0.0000       2.123291        57.7777 
 224   0.0000       2.136232        58.1298 
 225   0.0000       2.140435        58.2442 
 226   0.0000       2.160499        58.7902 
 227   0.0000       2.166902        58.9644 
 228   0.0000       2.188779        59.5597 
 229   0.0000       2.204106        59.9768 
 230   0.0000       2.216317        60.3090 
 231   0.0000       2.219328        60.3910 
 232   0.0000       2.232686        60.7545 
 233   0.0000       2.243375        61.0453 
 234   0.0000       2.246825        61.1392 
 235   0.0000       2.269870        61.7663 
 236   0.0000       2.285998        62.2052 
 237   0.0000       2.305695        62.7411 
 238   0.0000       2.312115        62.9158 
 239   0.0000       2.340361        63.6845 
 240   0.0000       2.353167        64.0329 
 241   0.0000       2.359686        64.2103 
 242   0.0000       2.366078        64.3843 
 243   0.0000       2.372403        64.5564 
 244   0.0000       2.397782        65.2470 
 245   0.0000       2.407186        65.5029 
 246   0.0000       2.408557        65.5402 
 247   0.0000       2.429727        66.1162 
 248   0.0000       2.443600        66.4937 
 249   0.0000       2.466657        67.1211 
 250   0.0000       2.469381        67.1953 
 251   0.0000       2.500273        68.0359 
 252   0.0000       2.507381        68.2293 
 253   0.0000       2.525300        68.7169 
 254   0.0000       2.528407        68.8015 
 255   0.0000       2.575587        70.0853 
 256   0.0000       2.593711        70.5785 
 257   0.0000       2.622933        71.3736 
 258   0.0000       2.638621        71.8005 
 259   0.0000       2.648486        72.0690 
 260   0.0000       2.665547        72.5332 
 261   0.0000       2.684922        73.0604 
 262   0.0000       2.711595        73.7863 
 263   0.0000       2.731319        74.3230 
 264   0.0000       2.742928        74.6389 
 265   0.0000       2.755195        74.9727 
 266   0.0000       2.776724        75.5585 
 267   0.0000       2.817948        76.6802 
 268   0.0000       2.822553        76.8056 
 269   0.0000       2.830883        77.0322 
 270   0.0000       2.842315        77.3433 
 271   0.0000       2.848509        77.5119 
 272   0.0000       2.881117        78.3992 
 273   0.0000       2.889186        78.6187 
 274   0.0000       2.942759        80.0765 
 275   0.0000       2.962536        80.6147 
 276   0.0000       2.981721        81.1367 
 277   0.0000       2.996885        81.5494 
 278   0.0000       3.032597        82.5212 
 279   0.0000       3.070402        83.5499 
 280   0.0000       3.078669        83.7748 
 281   0.0000       3.092202        84.1431 
 282   0.0000       3.100855        84.3786 
 283   0.0000       3.116553        84.8057 
 284   0.0000       3.129811        85.1665 
 285   0.0000       3.150859        85.7392 
 286   0.0000       3.179335        86.5141 
 287   0.0000       3.194744        86.9334 
 288   0.0000       3.210106        87.3514 
 289   0.0000       3.244025        88.2744 
 290   0.0000       3.274074        89.0921 
 291   0.0000       3.282426        89.3193 
 292   0.0000       3.320471        90.3546 
 293   0.0000       3.347907        91.1012 
 294   0.0000       3.389631        92.2366 
 295   0.0000       3.421828        93.1127 
 296   0.0000       3.459986        94.1510 
 297   0.0000       3.504913        95.3735 
 298   0.0000       3.545639        96.4817 
 299   0.0000       3.589712        97.6810 
 300   0.0000       3.621732        98.5523 
 301   0.0000       3.643678        99.1495 
 302   0.0000       3.649711        99.3137 
 303   0.0000       3.651843        99.3717 
 304   0.0000       3.668557        99.8265 
 305   0.0000       3.686081       100.3034 
 306   0.0000       3.738092       101.7186 
 307   0.0000       3.755842       102.2017 
 308   0.0000       3.772062       102.6430 
 309   0.0000       3.796950       103.3203 
 310   0.0000       3.821547       103.9896 
 311   0.0000       3.830765       104.2404 
 312   0.0000       3.841843       104.5419 
 313   0.0000       3.848320       104.7181 
 314   0.0000       3.872040       105.3636 
 315   0.0000       3.881372       105.6175 
 316   0.0000       3.898944       106.0957 
 317   0.0000       3.929656       106.9314 
 318   0.0000       3.944922       107.3468 
 319   0.0000       3.946857       107.3994 
 320   0.0000       3.968921       107.9998 
 321   0.0000       3.988889       108.5432 
 322   0.0000       3.998818       108.8134 
 323   0.0000       4.012444       109.1841 
 324   0.0000       4.038339       109.8888 
 325   0.0000       4.051493       110.2467 
 326   0.0000       4.054938       110.3405 
 327   0.0000       4.086386       111.1962 
 328   0.0000       4.101270       111.6012 
 329   0.0000       4.119623       112.1006 
 330   0.0000       4.129504       112.3695 
 331   0.0000       4.156261       113.0976 
 332   0.0000       4.162573       113.2694 
 333   0.0000       4.172277       113.5334 
 334   0.0000       4.177572       113.6775 
 335   0.0000       4.193052       114.0987 
 336   0.0000       4.204720       114.4163 
 337   0.0000       4.214550       114.6837 
 338   0.0000       4.226041       114.9964 
 339   0.0000       4.241974       115.4300 
 340   0.0000       4.264048       116.0306 
 341   0.0000       4.279266       116.4448 
 342   0.0000       4.302485       117.0766 
 343   0.0000       4.326902       117.7410 
 344   0.0000       4.329633       117.8153 
 345   0.0000       4.342236       118.1582 
 346   0.0000       4.355327       118.5145 
 347   0.0000       4.366188       118.8100 
 348   0.0000       4.396137       119.6250 
 349   0.0000       4.415027       120.1390 
 350   0.0000       4.419198       120.2525 
 351   0.0000       4.437525       120.7512 
 352   0.0000       4.448721       121.0559 
 353   0.0000       4.487553       122.1125 
 354   0.0000       4.488953       122.1506 
 355   0.0000       4.505279       122.5949 
 356   0.0000       4.524829       123.1269 
 357   0.0000       4.538115       123.4884 
 358   0.0000       4.546340       123.7122 
 359   0.0000       4.554979       123.9473 
 360   0.0000       4.578722       124.5934 
 361   0.0000       4.597192       125.0960 
 362   0.0000       4.602191       125.2320 
 363   0.0000       4.620617       125.7334 
 364   0.0000       4.626585       125.8958 
 365   0.0000       4.648888       126.5027 
 366   0.0000       4.675772       127.2342 
 367   0.0000       4.693627       127.7201 
 368   0.0000       4.703375       127.9853 
 369   0.0000       4.734942       128.8443 
 370   0.0000       4.740930       129.0073 
 371   0.0000       4.767069       129.7185 
 372   0.0000       4.798155       130.5644 
 373   0.0000       4.821444       131.1982 
 374   0.0000       4.849898       131.9724 
 375   0.0000       4.867080       132.4400 
 376   0.0000       4.880705       132.8107 
 377   0.0000       4.895396       133.2105 
 378   0.0000       4.915305       133.7522 
 379   0.0000       4.935432       134.2999 
 380   0.0000       4.982477       135.5801 
 381   0.0000       5.008589       136.2906 
 382   0.0000       5.047842       137.3588 
 383   0.0000       5.065168       137.8302 
 384   0.0000       5.091204       138.5387 
 385   0.0000       5.107888       138.9927 
 386   0.0000       5.150829       140.1612 
 387   0.0000       5.168833       140.6511 
 388   0.0000       5.174148       140.7957 
 389   0.0000       5.194281       141.3436 
 390   0.0000       5.226491       142.2200 
 391   0.0000       5.256761       143.0437 
 392   0.0000       5.268866       143.3731 
 393   0.0000       5.305230       144.3627 
 394   0.0000       5.341489       145.3493 
 395   0.0000       5.362849       145.9305 
 396   0.0000       5.399749       146.9346 
 397   0.0000       5.413456       147.3076 
 398   0.0000       5.433373       147.8496 
 399   0.0000       5.500135       149.6663 
 400   0.0000       5.550538       151.0378 
 401   0.0000       5.604784       152.5139 
 402   0.0000       5.656491       153.9209 
 403   0.0000       5.709166       155.3543 
 404   0.0000       5.757692       156.6748 
 405   0.0000       5.851075       159.2158 
 406   0.0000       5.879939       160.0013 
 407   0.0000       5.901254       160.5813 
 408   0.0000       5.962598       162.2505 
 409   0.0000       5.991631       163.0406 
 410   0.0000       6.034866       164.2170 
 411   0.0000       6.118922       166.5043 
 412   0.0000       6.150051       167.3514 
 413   0.0000       6.215035       169.1197 
 414   0.0000       6.227500       169.4589 
 415   0.0000       6.260663       170.3613 
 416   0.0000       6.301321       171.4677 
 417   0.0000       6.319357       171.9584 
 418   0.0000       6.373141       173.4220 
 419   0.0000       6.417638       174.6328 
 420   0.0000       6.482738       176.4043 
 421   0.0000       6.551772       178.2828 
 422   0.0000       6.602127       179.6530 
 423   0.0000       6.621679       180.1850 
 424   0.0000       6.648171       180.9059 
 425   0.0000       6.735952       183.2946 
 426   0.0000       6.769715       184.2133 
 427   0.0000       6.775273       184.3645 
 428   0.0000       6.783616       184.5916 
 429   0.0000       6.826640       185.7623 
 430   0.0000       6.836858       186.0404 
 431   0.0000       6.892205       187.5464 
 432   0.0000       6.955586       189.2711 
 433   0.0000       6.983627       190.0341 
 434   0.0000       6.987114       190.1290 
 435   0.0000       7.025320       191.1687 
 436   0.0000       7.105580       193.3527 
 437   0.0000       7.130240       194.0237 
 438   0.0000       7.156822       194.7470 
 439   0.0000       7.187035       195.5692 
 440   0.0000       7.221273       196.5008 
 441   0.0000       7.240002       197.0105 
 442   0.0000       7.341443       199.7708 
 443   0.0000       7.427623       202.1159 
 444   0.0000       7.442484       202.5203 
 445   0.0000       7.463039       203.0796 
 446   0.0000       7.589010       206.5075 
 447   0.0000       7.678469       208.9418 
 448   0.0000       7.684663       209.1103 
 449   0.0000       7.695956       209.4176 
 450   0.0000       7.804577       212.3733 
 451   0.0000       7.838606       213.2993 
 452   0.0000       7.868130       214.1027 
 453   0.0000       7.889793       214.6922 
 454   0.0000       7.899259       214.9498 
 455   0.0000       7.918937       215.4852 
 456   0.0000       7.947369       216.2589 
 457   0.0000       7.963453       216.6966 
 458   0.0000       7.993871       217.5243 
 459   0.0000       8.150804       221.7947 
 460   0.0000       8.174833       222.4485 
 461   0.0000       8.301347       225.8911 
 462   0.0000       8.327214       226.5950 
 463   0.0000       8.469185       230.4582 
 464   0.0000       8.522720       231.9150 
 465   0.0000       8.573421       233.2946 
 466   0.0000       8.602753       234.0928 
 467   0.0000       8.611505       234.3310 
 468   0.0000       8.647585       235.3127 
 469   0.0000       8.690658       236.4848 
 470   0.0000       8.764307       238.4889 
 471   0.0000       8.898230       242.1331 
 472   0.0000       8.913535       242.5496 
 473   0.0000       8.972409       244.1517 
 474   0.0000       8.997153       244.8250 
 475   0.0000       9.067597       246.7419 
 476   0.0000       9.082161       247.1382 
 477   0.0000       9.135120       248.5793 
 478   0.0000       9.199349       250.3270 
 479   0.0000       9.214260       250.7328 
 480   0.0000       9.227188       251.0845 
 481   0.0000       9.300430       253.0776 
 482   0.0000       9.328438       253.8397 
 483   0.0000       9.401207       255.8198 
 484   0.0000       9.477105       257.8851 
 485   0.0000       9.521297       259.0877 
 486   0.0000       9.640431       262.3295 
 487   0.0000       9.643593       262.4155 
 488   0.0000       9.699428       263.9349 
 489   0.0000       9.809278       266.9240 
 490   0.0000       9.826124       267.3824 
 491   0.0000       9.957449       270.9560 
 492   0.0000      10.004176       272.2275 
 493   0.0000      10.044937       273.3366 
 494   0.0000      10.115399       275.2540 
 495   0.0000      10.188203       277.2351 
 496   0.0000      10.204950       277.6908 
 497   0.0000      10.236997       278.5628 
 498   0.0000      10.335567       281.2451 
 499   0.0000      10.346869       281.5526 
 500   0.0000      10.422791       283.6185 
 501   0.0000      10.751020       292.5501 
 502   0.0000      10.764612       292.9200 
 503   0.0000      10.798135       293.8322 
 504   0.0000      10.809332       294.1369 
 505   0.0000      10.867828       295.7286 
 506   0.0000      10.871192       295.8202 
 507   0.0000      10.891975       296.3857 
 508   0.0000      10.924485       297.2703 
 509   0.0000      10.934972       297.5557 
 510   0.0000      10.970179       298.5138 
 511   0.0000      10.976223       298.6782 
 512   0.0000      10.999599       299.3143 
 513   0.0000      11.020372       299.8796 
 514   0.0000      11.031274       300.1762 
 515   0.0000      11.046250       300.5837 
 516   0.0000      11.065232       301.1003 
 517   0.0000      11.073782       301.3329 
 518   0.0000      11.099401       302.0301 
 519   0.0000      11.106823       302.2320 
 520   0.0000      11.112995       302.4000 
 521   0.0000      11.124324       302.7082 
 522   0.0000      11.141915       303.1869 
 523   0.0000      11.157981       303.6241 
 524   0.0000      11.183737       304.3250 
 525   0.0000      11.198085       304.7154 
 526   0.0000      11.215441       305.1877 
 527   0.0000      11.243148       305.9416 
 528   0.0000      11.286872       307.1314 
 529   0.0000      11.419395       310.7375 
 530   0.0000      11.434479       311.1480 
 531   0.0000      11.485251       312.5296 
 532   0.0000      11.491216       312.6919 
 533   0.0000      11.633216       316.5559 
 534   0.0000      11.696823       318.2867 
 535   0.0000      11.746309       319.6333 
 536   0.0000      11.794168       320.9356 
 537   0.0000      11.845705       322.3380 
 538   0.0000      11.904580       323.9401 
 539   0.0000      11.965765       325.6050 
 540   0.0000      11.995483       326.4137 
 541   0.0000      12.048107       327.8457 
 542   0.0000      12.083930       328.8205 
 543   0.0000      12.101248       329.2917 
 544   0.0000      12.126867       329.9888 
 545   0.0000      12.138053       330.2932 
 546   0.0000      12.208889       332.2208 
 547   0.0000      12.227170       332.7182 
 548   0.0000      12.306886       334.8874 
 549   0.0000      12.319500       335.2306 
 550   0.0000      12.337212       335.7126 
 551   0.0000      12.394043       337.2590 
 552   0.0000      12.478122       339.5470 
 553   0.0000      12.554128       341.6152 
 554   0.0000      12.572478       342.1145 
 555   0.0000      12.814364       348.6966 
 556   0.0000      12.837481       349.3256 
 557   0.0000      12.895740       350.9109 
 558   0.0000      12.976176       353.0997 
 559   0.0000      12.989561       353.4639 
 560   0.0000      13.006087       353.9136 
 561   0.0000      13.071318       355.6886 
 562   0.0000      13.205036       359.3273 
 563   0.0000      13.223725       359.8358 
 564   0.0000      13.236921       360.1949 
 565   0.0000      13.278085       361.3151 
 566   0.0000      13.313167       362.2697 
 567   0.0000      13.324555       362.5796 
 568   0.0000      13.360245       363.5508 
 569   0.0000      13.415356       365.0504 
 570   0.0000      13.456751       366.1768 
 571   0.0000      13.478452       366.7673 
 572   0.0000      13.494966       367.2167 
 573   0.0000      13.532471       368.2372 
 574   0.0000      13.577275       369.4564 
 575   0.0000      13.662250       371.7687 
 576   0.0000      13.673304       372.0695 
 577   0.0000      14.190904       386.1541 
 578   0.0000      14.265837       388.1932 
 579   0.0000      14.579977       396.7413 
 580   0.0000      14.685864       399.6227 
 581   0.0000      14.789653       402.4469 
 582   0.0000      17.164638       467.0735 
 583   0.0000      26.416682       718.8345 
 584   0.0000      28.899158       786.3861 
 585   0.0000      44.128988      1200.8108 
 586   0.0000      44.405463      1208.3341 
 587   0.0000      45.096036      1227.1255 

                    ********************************
                    * MULLIKEN POPULATION ANALYSIS *
                    ********************************

-----------------------
MULLIKEN ATOMIC CHARGES
-----------------------
   0 S :    2.634992
   1 O :   -0.771417
   2 O :   -1.137324
   3 H :    0.357956
   4 O :   -1.134219
   5 C :   -1.015250
   6 H :    0.344044
   7 H :    0.356228
   8 H :    0.364990
Sum of atomic charges:    0.0000000

--------------------------------
MULLIKEN REDUCED ORBITAL CHARGES
--------------------------------
  0 S s       :     5.088255  s :     5.088255
      pz      :     2.537353  p :     7.750775
      px      :     2.674698
      py      :     2.538724
      dz2     :     0.123213  d :     0.573429
      dxz     :     0.106188
      dyz     :     0.122746
      dx2y2   :     0.099050
      dxy     :     0.122231
      f0      :    -0.007794  f :    -0.061394
      f+1     :    -0.002765
      f-1     :    -0.024032
      f+2     :    -0.001803
      f-2     :    -0.015873
      f+3     :    -0.010277
      f-3     :     0.001149
      g0      :     0.001816  g :     0.013943
      g+1     :     0.001665
      g-1     :     0.002737
      g+2     :     0.002574
      g-2     :    -0.000341
      g+3     :     0.000763
      g-3     :     0.003605
      g+4     :     0.000174
      g-4     :     0.000950
  1 O s       :     3.934552  s :     3.934552
      pz      :     1.595373  p :     4.786533
      px      :     1.652983
      py      :     1.538177
      dz2     :     0.001016  d :     0.042333
      dxz     :     0.016216
      dyz     :     0.020003
      dx2y2   :     0.002138
      dxy     :     0.002959
      f0      :     0.000836  f :     0.006801
      f+1     :     0.000341
      f-1     :     0.001428
      f+2     :     0.001005
      f-2     :     0.001847
      f+3     :     0.000491
      f-3     :     0.000853
      g0      :     0.000101  g :     0.001198
      g+1     :     0.000038
      g-1     :     0.000196
      g+2     :     0.000086
      g-2     :     0.000166
      g+3     :     0.000156
      g-3     :     0.000247
      g+4     :     0.000087
      g-4     :     0.000121
  2 O s       :     3.998744  s :     3.998744
      pz      :     1.705464  p :     5.053815
      px      :     1.862293
      py      :     1.486058
      dz2     :     0.012569  d :     0.075579
      dxz     :     0.008670
      dyz     :     0.018070
      dx2y2   :     0.017741
      dxy     :     0.018529
      f0      :     0.000645  f :     0.008263
      f+1     :     0.000180
      f-1     :     0.002264
      f+2     :     0.001082
      f-2     :     0.001558
      f+3     :     0.001478
      f-3     :     0.001054
      g0      :     0.000066  g :     0.000923
      g+1     :     0.000024
      g-1     :     0.000145
      g+2     :     0.000148
      g-2     :     0.000059
      g+3     :     0.000154
      g-3     :     0.000065
      g+4     :     0.000117
      g-4     :     0.000145
  3 H s       :     0.553414  s :     0.553414
      pz      :     0.016161  p :     0.078542
      px      :     0.032855
      py      :     0.029526
      dz2     :     0.003411  d :     0.010660
      dxz     :     0.002270
      dyz     :     0.001529
      dx2y2   :     0.003696
      dxy     :    -0.000246
      f0      :    -0.000027  f :    -0.000572
      f+1     :    -0.000122
      f-1     :     0.000095
      f+2     :     0.000376
      f-2     :     0.000012
      f+3     :    -0.000374
      f-3     :    -0.000531
  4 O s       :     3.999057  s :     3.999057
      pz      :     1.414613  p :     5.057833
      px      :     1.790249
      py      :     1.852972
      dz2     :     0.025767  d :     0.069006
      dxz     :     0.022058
      dyz     :     0.014212
      dx2y2   :     0.003214
      dxy     :     0.003755
      f0      :     0.002611  f :     0.007437
      f+1     :     0.001587
      f-1     :     0.001189
      f+2     :     0.001072
      f-2     :     0.000639
      f+3     :     0.000200
      f-3     :     0.000139
      g0      :     0.000249  g :     0.000886
      g+1     :     0.000095
      g-1     :     0.000184
      g+2     :     0.000160
      g-2     :     0.000099
      g+3     :     0.000058
      g-3     :     0.000031
      g+4     :     0.000007
      g-4     :     0.000002
  5 C s       :     3.227688  s :     3.227688
      pz      :     1.315682  p :     3.621196
      px      :     1.010071
      py      :     1.295443
      dz2     :     0.053131  d :     0.165834
      dxz     :     0.004763
      dyz     :     0.053137
      dx2y2   :     0.037846
      dxy     :     0.016957
      f0      :     0.000293  f :    -0.002769
      f+1     :    -0.000142
      f-1     :     0.000006
      f+2     :    -0.000717
      f-2     :    -0.002097
      f+3     :    -0.000439
      f-3     :     0.000327
      g0      :     0.000139  g :     0.003302
      g+1     :     0.000473
      g-1     :     0.000295
      g+2     :     0.000458
      g-2     :     0.000160
      g+3     :     0.000047
      g-3     :     0.000227
      g+4     :     0.000879
      g-4     :     0.000625
  6 H s       :     0.598356  s :     0.598356
      pz      :     0.019740  p :     0.052594
      px      :     0.009068
      py      :     0.023786
      dz2     :     0.000838  d :     0.005887
      dxz     :     0.000365
      dyz     :     0.004079
      dx2y2   :     0.001171
      dxy     :    -0.000566
      f0      :    -0.000042  f :    -0.000881
      f+1     :    -0.000201
      f-1     :    -0.000455
      f+2     :     0.000090
      f-2     :     0.000032
      f+3     :    -0.000074
      f-3     :    -0.000231
  7 H s       :     0.589981  s :     0.589981
      pz      :     0.021810  p :     0.048934
      px      :     0.008907
      py      :     0.018217
      dz2     :     0.002505  d :     0.005915
      dxz     :    -0.000224
      dyz     :     0.001646
      dx2y2   :    -0.000885
      dxy     :     0.002873
      f0      :    -0.000034  f :    -0.001058
      f+1     :    -0.000017
      f-1     :    -0.000294
      f+2     :    -0.000367
      f-2     :    -0.000133
      f+3     :     0.000076
      f-3     :    -0.000288
  8 H s       :     0.579137  s :     0.579137
      pz      :     0.023050  p :     0.051142
      px      :     0.007530
      py      :     0.020562
      dz2     :     0.002768  d :     0.005460
      dxz     :     0.000313
      dyz     :     0.001037
      dx2y2   :     0.002318
      dxy     :    -0.000976
      f0      :    -0.000031  f :    -0.000728
      f+1     :    -0.000081
      f-1     :    -0.000096
      f+2     :    -0.000058
      f-2     :    -0.000296
      f+3     :    -0.000250
      f-3     :     0.000084


                     *******************************
                     * LOEWDIN POPULATION ANALYSIS *
                     *******************************

----------------------
LOEWDIN ATOMIC CHARGES
----------------------
   0 S :   -0.538861
   1 O :    1.050088
   2 O :    0.286241
   3 H :   -0.901778
   4 O :    0.303020
   5 C :    0.800350
   6 H :   -0.332555
   7 H :   -0.332348
   8 H :   -0.334156

-------------------------------
LOEWDIN REDUCED ORBITAL CHARGES
-------------------------------
  0 S s       :     4.394187  s :     4.394187
      pz      :     2.643177  p :     7.842093
      px      :     2.591177
      py      :     2.607739
      dz2     :     0.481929  d :     2.129270
      dxz     :     0.370123
      dyz     :     0.516479
      dx2y2   :     0.407251
      dxy     :     0.353487
      f0      :     0.231112  f :     1.523242
      f+1     :     0.166755
      f-1     :     0.332582
      f+2     :     0.230684
      f-2     :     0.205887
      f+3     :     0.182856
      f-3     :     0.173366
      g0      :     0.088403  g :     0.650069
      g+1     :     0.063486
      g-1     :     0.081349
      g+2     :     0.082407
      g-2     :     0.083577
      g+3     :     0.070033
      g-3     :     0.076019
      g+4     :     0.058712
      g-4     :     0.046084
  1 O s       :     2.922089  s :     2.922089
      pz      :     1.244109  p :     3.612941
      px      :     1.200689
      py      :     1.168143
      dz2     :     0.051656  d :     0.274514
      dxz     :     0.044591
      dyz     :     0.067148
      dx2y2   :     0.061134
      dxy     :     0.049985
      f0      :     0.014535  f :     0.122348
      f+1     :     0.007706
      f-1     :     0.027552
      f+2     :     0.016873
      f-2     :     0.018772
      f+3     :     0.016005
      f-3     :     0.020904
      g0      :     0.001640  g :     0.018020
      g+1     :     0.000985
      g-1     :     0.002636
      g+2     :     0.001835
      g-2     :     0.002322
      g+3     :     0.003237
      g-3     :     0.002433
      g+4     :     0.001111
      g-4     :     0.001822
  2 O s       :     3.207466  s :     3.207466
      pz      :     1.363428  p :     4.093426
      px      :     1.358564
      py      :     1.371433
      dz2     :     0.045584  d :     0.249505
      dxz     :     0.023808
      dyz     :     0.071813
      dx2y2   :     0.053880
      dxy     :     0.054418
      f0      :     0.013191  f :     0.129084
      f+1     :     0.004015
      f-1     :     0.032133
      f+2     :     0.021663
      f-2     :     0.018317
      f+3     :     0.020423
      f-3     :     0.019344
      g0      :     0.003023  g :     0.034278
      g+1     :     0.000406
      g-1     :     0.005505
      g+2     :     0.005188
      g-2     :     0.000978
      g+3     :     0.004147
      g-3     :     0.008434
      g+4     :     0.004008
      g-4     :     0.002589
  3 H s       :     0.576469  s :     0.576469
      pz      :     0.208720  p :     0.574540
      px      :     0.189865
      py      :     0.175955
      dz2     :     0.108468  d :     0.495900
      dxz     :     0.100994
      dyz     :     0.098008
      dx2y2   :     0.102407
      dxy     :     0.086023
      f0      :     0.016484  f :     0.254870
      f+1     :     0.047580
      f-1     :     0.039491
      f+2     :     0.049213
      f-2     :     0.037816
      f+3     :     0.037552
      f-3     :     0.026733
  4 O s       :     3.196441  s :     3.196441
      pz      :     1.372392  p :     4.088744
      px      :     1.358021
      py      :     1.358332
      dz2     :     0.078621  d :     0.250697
      dxz     :     0.068142
      dyz     :     0.065398
      dx2y2   :     0.024675
      dxy     :     0.013861
      f0      :     0.031798  f :     0.128209
      f+1     :     0.027715
      f-1     :     0.032038
      f+2     :     0.020474
      f-2     :     0.011618
      f+3     :     0.003151
      f-3     :     0.001416
      g0      :     0.006590  g :     0.032889
      g+1     :     0.012023
      g-1     :     0.004325
      g+2     :     0.005056
      g-2     :     0.003065
      g+3     :     0.001110
      g-3     :     0.000470
      g+4     :     0.000159
      g-4     :     0.000092
  5 C s       :     2.412449  s :     2.412449
      pz      :     0.702247  p :     2.006639
      px      :     0.609308
      py      :     0.695085
      dz2     :     0.085598  d :     0.466624
      dxz     :     0.094603
      dyz     :     0.067507
      dx2y2   :     0.117159
      dxy     :     0.101757
      f0      :     0.033046  f :     0.248282
      f+1     :     0.033275
      f-1     :     0.007960
      f+2     :     0.040095
      f-2     :     0.033408
      f+3     :     0.049076
      f-3     :     0.051422
      g0      :     0.005886  g :     0.065655
      g+1     :     0.009232
      g-1     :     0.003648
      g+2     :     0.005796
      g-2     :     0.004168
      g+3     :     0.006665
      g-3     :     0.006641
      g+4     :     0.012183
      g-4     :     0.011437
  6 H s       :     0.603583  s :     0.603583
      pz      :     0.146889  p :     0.313081
      px      :     0.084994
      py      :     0.081198
      dz2     :     0.076755  d :     0.284617
      dxz     :     0.068870
      dyz     :     0.100303
      dx2y2   :     0.022957
      dxy     :     0.015731
      f0      :     0.029873  f :     0.131275
      f+1     :     0.022857
      f-1     :     0.048215
      f+2     :     0.016999
      f-2     :     0.008204
      f+3     :     0.002591
      f-3     :     0.002536
  7 H s       :     0.606631  s :     0.606631
      pz      :     0.094911  p :     0.311272
      px      :     0.077549
      py      :     0.138813
      dz2     :     0.060600  d :     0.283585
      dxz     :     0.020103
      dyz     :     0.066116
      dx2y2   :     0.057740
      dxy     :     0.079025
      f0      :     0.005998  f :     0.130861
      f+1     :     0.001583
      f-1     :     0.044048
      f+2     :     0.015926
      f-2     :     0.014818
      f+3     :     0.027641
      f-3     :     0.020847
  8 H s       :     0.603587  s :     0.603587
      pz      :     0.100090  p :     0.313226
      px      :     0.097202
      py      :     0.115934
      dz2     :     0.073230  d :     0.285683
      dxz     :     0.033683
      dyz     :     0.046789
      dx2y2   :     0.090580
      dxy     :     0.041401
      f0      :     0.009549  f :     0.131660
      f+1     :     0.011360
      f-1     :     0.035065
      f+2     :     0.018727
      f-2     :     0.013228
      f+3     :     0.020471
      f-3     :     0.023259


                      *****************************
                      * MAYER POPULATION ANALYSIS *
                      *****************************

  NA   - Mulliken gross atomic population
  ZA   - Total nuclear charge
  QA   - Mulliken gross atomic charge
  VA   - Mayer's total valence
  BVA  - Mayer's bonded valence
  FA   - Mayer's free valence

  ATOM       NA         ZA         QA         VA         BVA        FA
  0 S     13.3650    16.0000     2.6350     3.8668     3.8668     0.0000
  1 O      8.7714     8.0000    -0.7714     1.4848     1.4848     0.0000
  2 O      9.1373     8.0000    -1.1373     1.0968     1.0968     0.0000
  3 H      0.6420     1.0000     0.3580     0.8940     0.8940     0.0000
  4 O      9.1342     8.0000    -1.1342     1.0881     1.0881     0.0000
  5 C      7.0152     6.0000    -1.0152     3.5790     3.5790    -0.0000
  6 H      0.6560     1.0000     0.3440     0.9814     0.9814    -0.0000
  7 H      0.6438     1.0000     0.3562     0.9491     0.9491    -0.0000
  8 H      0.6350     1.0000     0.3650     0.9493     0.9493    -0.0000

  Mayer bond orders larger than 0.100000
B(  0-S ,  1-O ) :   0.6201 B(  0-S ,  2-O ) :   1.1160 B(  0-S ,  4-O ) :   1.1404 
B(  0-S ,  5-C ) :   0.9775 B(  1-O ,  3-H ) :   0.9029 B(  5-C ,  6-H ) :   0.8693 
B(  5-C ,  7-H ) :   0.8728 B(  5-C ,  8-H ) :   0.8584 

-------
TIMINGS
-------

Total SCF time: 0 days 0 hours 13 min 48 sec 

Total time                  ....     828.170 sec
Sum of individual times     ....     826.966 sec  ( 99.9%)

Fock matrix formation       ....     824.965 sec  ( 99.6%)
Diagonalization             ....       0.659 sec  (  0.1%)
Density matrix formation    ....       0.025 sec  (  0.0%)
Population analysis         ....       0.081 sec  (  0.0%)
Initial guess               ....       0.407 sec  (  0.0%)
Orbital Transformation      ....       0.000 sec  (  0.0%)
Orbital Orthonormalization  ....       0.000 sec  (  0.0%)
DIIS solution               ....       0.282 sec  (  0.0%)
SOSCF solution              ....       0.478 sec  (  0.1%)

Maximum memory used throughout the entire SCF-calculation: 263.9 MB


           ************************************************************
           *        Program running with 8 parallel MPI-processes     *
           *              working on a common directory               *
           ************************************************************

------------------------------------------------------------------------------
                                ORCA  MP2 
------------------------------------------------------------------------------

Freezing NCore=18 chemical core electrons

-------------
RI-MP2 ENERGY
-------------
Dimension of the basis                    ...  588
Memory devoted to MP2                     ... 16000 MB   
Data format for buffers                   ... DOUBLE
Compression type for matrix containers    ... UNCOMPRESSED
Overall scaling of the MP2 energy         ...   1.000e+00
Calculating two index integrals           ... done (    0.021 sec)
Cholesky decomposition of V**-1           ... done (    0.176 sec)

-----------------
RI-TRANSFORMATION (AUX index driven)
-----------------

Dimension of the orbital-basis         ... 588
Dimension of the aux-basis             ... 1186
Transformation of internal/external MOs...    9-  24 to   25- 587
Number Format for Storage              ... Double (8 Byte)
Integral mode                          ... Direct

First Phase: integral generation and transformation of MO indices
  Aux angular momentum 0               ... done (    0.117 sec)
  Aux angular momentum 1               ... done (    0.223 sec)
  Aux angular momentum 2               ... done (    0.347 sec)
  Aux angular momentum 3               ... done (    0.427 sec)
  Aux angular momentum 4               ... done (    0.387 sec)
  Aux angular momentum 5               ... done (    0.262 sec)
Closing buffer VIA ( 0.08 GB; CompressionRatio= 1.00)
  Phase 1 completed in     1.895 sec
Second Phase: sorting and transformation of aux index

IA-Transformation
Memory available                       ... 15942 MB 
Max. # MO pairs treated in a batch     ... 2    
# of internal orbitals                 ... 16
# batches for internal orbitals        ... 1
Closing buffer IAV ( 0.08 GB; CompressionRatio= 1.00)
(ia|v) transformation done in     0.137 sec

  Phase 2 completed in     0.153 sec
RI-Integral transformation completed in     2.054 sec
Opening buffers                              ... done

Starting loop over batches of integrals:

Operator 0  - window                       ... (  9- 24)x( 25-587)
Operator 0  - Memory available             ... 16000 MB
Operator 0  - Memory needed per MO         ...   5.1 MB
Operator 0  - Number of orbitals per batch ... 2
Operator 0  - Number of batches            ... 1

OPERATOR  0   PASS   0:  MOs     9 ...   10 +   11 ...   12 +   13 ...   14 +   15 ...   16
                            +   17 ...   18 +   19 ...   20 +   21 ...   22 +   23 ...   24
  Reading integrals       ... ok
Time spent in pair loops =     0.095 sec
Deleting buffer (Ka|jb)[aa] ...done

-----------------------------------------------
 RI-MP2 CORRELATION ENERGY:     -1.180984432 Eh
-----------------------------------------------


-------
TIMINGS
-------

Total time                :    3.110 sec
Integral trafo            :    2.077 sec ( 66.8%)
I/O of integrals          :    0.008 sec (  0.2%)
K(i,j) Operators          :    0.070 sec (  2.2%)
T(i,j) pair energies      :    0.008 sec (  0.2%)
V-calculation             :    0.021 sec (  0.7%)
V**(-1/2)                 :    0.176 sec (  5.7%)
Gamma(ia|P)               :    0.000 sec (  0.0%)
Gamma-Trafo               :    0.000 sec (  0.0%)
D(virtual)                :    0.000 sec (  0.0%)
D(internal)               :    0.000 sec (  0.0%)
W(virtual)                :    0.000 sec (  0.0%)
W(internal)               :    0.000 sec (  0.0%)
L(virtual)                :    0.000 sec (  0.0%)
L(internal)               :    0.000 sec (  0.0%)
G(D)                      :    0.000 sec (  0.0%)
G(Z)                      :    0.000 sec (  0.0%)
Z-Vector Solution         :    0.000 sec (  0.0%)
3-Index Derivative        :    0.000 sec (  0.0%)
2-Index Derivative        :    0.000 sec (  0.0%)
Separable Gradient        :    0.000 sec (  0.0%)


---------------------------------------
MP2 TOTAL ENERGY:     -663.617015777 Eh
---------------------------------------

Maximum memory used throughout the entire MP2-calculation: 137.4 MB

-------------------------   --------------------
FINAL SINGLE POINT ENERGY      -663.617015776959
-------------------------   --------------------


                            ***************************************
                            *     ORCA property calculations      *
                            ***************************************


  WARNING: The energy has been calculated at the MP2 level but the densities
           used in the property calculations are still SCF densities
           MP2 response densities have not been calculated 
           use %mp2 Density relaxed end
           or  %mp2 Density unrelaxed end

                                    ---------------------
                                    Active property flags
                                    ---------------------
   (+) Dipole Moment


------------------------------------------------------------------------------
                       ORCA ELECTRIC PROPERTIES CALCULATION
------------------------------------------------------------------------------

Dipole Moment Calculation                       ... on
Quadrupole Moment Calculation                   ... off
Polarizability Calculation                      ... off
GBWName                                         ... 1msa.gbw
Electron density                                ... 1msa.scfp
The origin for moment calculation is the CENTER OF MASS  = (-0.097114, -0.079291 -0.012394)

-------------
DIPOLE MOMENT
-------------
                                X             Y             Z
Electronic contribution:     -3.36954      -1.44827       0.08027
Nuclear contribution   :      4.31685       2.77503      -0.14168
                        -----------------------------------------
Total Dipole Moment    :      0.94731       1.32676      -0.06141
                        -----------------------------------------
Magnitude (a.u.)       :      1.63140
Magnitude (Debye)      :      4.14669


--------------------
Rotational spectrum 
--------------------
 
Rotational constants in cm-1:     0.161237     0.150935     0.147711 
Rotational constants in MHz :  4833.768904  4524.902936  4428.263838 

 Dipole components along the rotational axes: 
x,y,z [a.u.] :     0.851721     1.351573    -0.330592 
x,y,z [Debye]:     2.164902     3.435426    -0.840298 

 

Timings for individual modules:

Sum of individual times         ...      835.391 sec (=  13.923 min)
GTO integral calculation        ...        2.420 sec (=   0.040 min)   0.3 %
SCF iterations                  ...      828.883 sec (=  13.815 min)  99.2 %
MP2 module                      ...        4.087 sec (=   0.068 min)   0.5 %
                             ****ORCA TERMINATED NORMALLY****
TOTAL RUN TIME: 0 days 0 hours 13 minutes 56 seconds 977 msec
