# Supplementary material for: Iodine Clusters in the Atmosphere I: Computational Benchmark and Dimer Formation of Oxyacids and Oxides
Source: ACS Omega. 2024 Jul 9;9(29):31521–32. doi: 10.1021/acsomega.4c01235 (PMC11270685; doi:10.1021/acsomega.4c01235)
Supplement: Supplementary file 2 — ao4c01235_si_002.zip [file ao4c01235_si_002.zip › SI_zip/basis_extrapolation/quadruple/1isa1ma-010001000_2_306.log]

                                 *****************
                                 * O   R   C   A *
                                 *****************

                                            #,                                       
                                            ###                                      
                                            ####                                     
                                            #####                                    
                                            ######                                   
                                           ########,                                 
                                     ,,################,,,,,                         
                               ,,#################################,,                 
                          ,,##########################################,,             
                       ,#########################################, ''#####,          
                    ,#############################################,,   '####,        
                  ,##################################################,,,,####,       
                ,###########''''           ''''###############################       
              ,#####''   ,,,,##########,,,,          '''####'''          '####       
            ,##' ,,,,###########################,,,                        '##       
           ' ,,###''''                  '''############,,,                           
         ,,##''                                '''############,,,,        ,,,,,,###''
      ,#''                                            '''#######################'''  
     '                                                          ''''####''''         
             ,#######,   #######,   ,#######,      ##                                
            ,#'     '#,  ##    ##  ,#'     '#,    #''#        ######   ,####,        
            ##       ##  ##   ,#'  ##            #'  '#       #        #'  '#        
            ##       ##  #######   ##           ,######,      #####,   #    #        
            '#,     ,#'  ##    ##  '#,     ,#' ,#      #,         ##   #,  ,#        
             '#######'   ##     ##  '#######'  #'      '#     #####' # '####'        


                  #######################################################
                  #                        -***-                        #
                  #          Department of theory and spectroscopy      #
                  #    Directorship and core code : Frank Neese         #
                  #        Max Planck Institute fuer Kohlenforschung    #
                  #                Kaiser Wilhelm Platz 1               #
                  #                 D-45470 Muelheim/Ruhr               #
                  #                      Germany                        #
                  #                                                     #
                  #                  All rights reserved                #
                  #                        -***-                        #
                  #######################################################


                         Program Version 5.0.4 -  RELEASE  -


 With contributions from (in alphabetic order):
   Daniel Aravena         : Magnetic Suceptibility
   Michael Atanasov       : Ab Initio Ligand Field Theory (pilot matlab implementation)
   Alexander A. Auer      : GIAO ZORA, VPT2 properties, NMR spectrum
   Ute Becker             : Parallelization
   Giovanni Bistoni       : ED, misc. LED, open-shell LED, HFLD
   Martin Brehm           : Molecular dynamics
   Dmytro Bykov           : SCF Hessian
   Vijay G. Chilkuri      : MRCI spin determinant printing, contributions to CSF-ICE
   Dipayan Datta          : RHF DLPNO-CCSD density
   Achintya Kumar Dutta   : EOM-CC, STEOM-CC
   Dmitry Ganyushin       : Spin-Orbit,Spin-Spin,Magnetic field MRCI
   Miquel Garcia          : C-PCM and meta-GGA Hessian, CC/C-PCM, Gaussian charge scheme
   Yang Guo               : DLPNO-NEVPT2, F12-NEVPT2, CIM, IAO-localization
   Andreas Hansen         : Spin unrestricted coupled pair/coupled cluster methods
   Benjamin Helmich-Paris : MC-RPA, TRAH-SCF, COSX integrals
   Lee Huntington         : MR-EOM, pCC
   Robert Izsak           : Overlap fitted RIJCOSX, COSX-SCS-MP3, EOM
   Marcus Kettner         : VPT2
   Christian Kollmar      : KDIIS, OOCD, Brueckner-CCSD(T), CCSD density, CASPT2, CASPT2-K
   Simone Kossmann        : Meta GGA functionals, TD-DFT gradient, OOMP2, MP2 Hessian
   Martin Krupicka        : Initial AUTO-CI
   Lucas Lang             : DCDCAS
   Marvin Lechner         : AUTO-CI (C++ implementation), FIC-MRCC
   Dagmar Lenk            : GEPOL surface, SMD
   Dimitrios Liakos       : Extrapolation schemes; Compound Job, initial MDCI parallelization
   Dimitrios Manganas     : Further ROCIS development; embedding schemes
   Dimitrios Pantazis     : SARC Basis sets
   Anastasios Papadopoulos: AUTO-CI, single reference methods and gradients
   Taras Petrenko         : DFT Hessian,TD-DFT gradient, ASA, ECA, R-Raman, ABS, FL, XAS/XES, NRVS
   Peter Pinski           : DLPNO-MP2, DLPNO-MP2 Gradient
   Christoph Reimann      : Effective Core Potentials
   Marius Retegan         : Local ZFS, SOC
   Christoph Riplinger    : Optimizer, TS searches, QM/MM, DLPNO-CCSD(T), (RO)-DLPNO pert. Triples
   Tobias Risthaus        : Range-separated hybrids, TD-DFT gradient, RPA, STAB
   Michael Roemelt        : Original ROCIS implementation
   Masaaki Saitow         : Open-shell DLPNO-CCSD energy and density
   Barbara Sandhoefer     : DKH picture change effects
   Avijit Sen             : IP-ROCIS
   Kantharuban Sivalingam : CASSCF convergence, NEVPT2, FIC-MRCI
   Bernardo de Souza      : ESD, SOC TD-DFT
   Georgi Stoychev        : AutoAux, RI-MP2 NMR, DLPNO-MP2 response
   Willem Van den Heuvel  : Paramagnetic NMR
   Boris Wezisla          : Elementary symmetry handling
   Frank Wennmohs         : Technical directorship


 We gratefully acknowledge several colleagues who have allowed us to
 interface, adapt or use parts of their codes:
   Stefan Grimme, W. Hujo, H. Kruse, P. Pracht,  : VdW corrections, initial TS optimization,
                  C. Bannwarth, S. Ehlert          DFT functionals, gCP, sTDA/sTD-DF
   Ed Valeev, F. Pavosevic, A. Kumar             : LibInt (2-el integral package), F12 methods
   Garnet Chan, S. Sharma, J. Yang, R. Olivares  : DMRG
   Ulf Ekstrom                                   : XCFun DFT Library
   Mihaly Kallay                                 : mrcc  (arbitrary order and MRCC methods)
   Jiri Pittner, Ondrej Demel                    : Mk-CCSD
   Frank Weinhold                                : gennbo (NPA and NBO analysis)
   Christopher J. Cramer and Donald G. Truhlar   : smd solvation model
   Lars Goerigk                                  : TD-DFT with DH, B97 family of functionals
   V. Asgeirsson, H. Jonsson                     : NEB implementation
   FAccTs GmbH                                   : IRC, NEB, NEB-TS, DLPNO-Multilevel, CI-OPT
                                                   MM, QMMM, 2- and 3-layer-ONIOM, Crystal-QMMM,
                                                   LR-CPCM, SF, NACMEs, symmetry and pop. for TD-DFT,
                                                   nearIR, NL-DFT gradient (VV10), updates on ESD,
                                                   ML-optimized integration grids
   S Lehtola, MJT Oliveira, MAL Marques          : LibXC Library
   Liviu Ungur et al                             : ANISO software


 Your calculation uses the libint2 library for the computation of 2-el integrals
 For citations please refer to: http://libint.valeyev.net

 Your ORCA version has been built with support for libXC version: 5.1.0
 For citations please refer to: https://tddft.org/programs/libxc/

 This ORCA versions uses:
   CBLAS   interface :  Fast vector & matrix operations
   LAPACKE interface :  Fast linear algebra routines
   SCALAPACK package :  Parallel linear algebra routines
   Shared memory     :  Shared parallel matrices
   BLAS/LAPACK       :  OpenBLAS 0.3.15  USE64BITINT DYNAMIC_ARCH NO_AFFINITY SkylakeX SINGLE_THREADED
        Core in use  :  SkylakeX
   Copyright (c) 2011-2014, The OpenBLAS Project


================================================================================

cite the ECPs for I  [SK MCDHF RSC] as follows:
O: B. Metz and H. Stoll, private communication (KAP)
Tl: B. Metz, M. Schweizer, H. Stoll, M. Dolg, W. Liu, Theor. Chem. Acc. 104, 22 (2000)
Ga-As, In-Sb, Pb-Bi: B. Metz, H. Stoll, M. Dolg, J. Chem. Phys. 113, 2563 (2000)
Se-Kr, Te-Xe, Po-Rn: K.A. Peterson, D. Figgen, E. Goll, H. Stoll, and M. Dolg, J. Chem. Phys., in press (2003)
Cu-Zn, Ag-Cd, Au-Hg: D. Figgen, G. Rauhut, M. Dolg, and H. Stoll, Chem. Phys. 311, 227 (2005)
Y-Pd: K.A. Peterson, D. Figgen, M. Dolg, H. Stoll, J. Chem. Phys. 126, 124101 (2007)
I: K. A. Peterson, B. C. Shepler, D. Figgen, H. Stoll, J. Phys. Chem. A 110, 13877 (2006)
Hf-Pt: D. Figgen, K.A. Peterson, M. Dolg, H. Stoll, J. Chem. Phys. 130, 164108 (2009)
Ca, Sr, Ba, Ra: I.S. Lim, H. Stoll, P. Schwerdtfeger, J. Chem. Phys. 124, 034107 (2006)
U: M. Dolg, X. Cao, J. Phys. Chem. A 113, 12573 (2009)

ECP parameters for I  [SK MCDHF RSC] have been obtained from:
cc-pVDZ-PP  EMSL  Basis Set Exchange Library   4/7/16 5:27 AM
Ca, Sr, Ba, Ra: http://www.tc.uni-koeln.de/PP/index.en.html 3/16/17 1:54 PM


----- Orbital basis set information -----
Your calculation utilizes the basis: aug-cc-pVQZ 
    H, B-Ne : Obtained from the ccRepo (grant-hill.group.shef.ac.uk/ccrepo) Feb. 2017
              R. A. Kendall, T. H. Dunning, Jr., R. J. Harrison, J. Chem. Phys. 96, 6796 (1992)
         He : Obtained from the ccRepo (grant-hill.group.shef.ac.uk/ccrepo) Feb. 2017
              D. E. Woon, T. H. Dunning, Jr., J. Chem. Phys. 100, 2975 (1994)
  Li-Be, Na : Obtained from the ccRepo (grant-hill.group.shef.ac.uk/ccrepo) Feb. 2017
              B. P. Prascher, D. E. Woon, K. A. Peterson, T. H. Dunning, Jr., A. K. Wilson, Theor. Chem. Acc. 128, 69 (2011)
         Mg : Obtained from the Peterson Research Group Website (tyr0.chem.wsu.edu/~kipeters) Feb. 2017
              B. P. Prascher, D. E. Woon, K. A. Peterson, T. H. Dunning, Jr., A. K. Wilson, Theor. Chem. Acc. 128, 69 (2011)
      Al-Ar : Obtained from the ccRepo (grant-hill.group.shef.ac.uk/ccrepo) Feb. 2017
              D. E. Woon, T. H. Dunning, Jr., J. Chem. Phys. 98, 1358 (1993)
      Sc-Zn : Obtained from the ccRepo (grant-hill.group.shef.ac.uk/ccrepo) Feb. 2017
              N. B. Balabanov, K. A. Peterson, J. Chem. Phys. 123, 064107 (2005)
              N. B. Balabanov, K. A. Peterson, J. Chem. Phys. 125, 074110 (2006)
      Ga-Kr : Obtained from the ccRepo (grant-hill.group.shef.ac.uk/ccrepo) Feb. 2017
              A. K. Wilson, D. E. Woon, K. A. Peterson, T. H. Dunning, Jr., J. Chem. Phys. 110, 7667 (1999)

The basis set includes element-specific modifications.

Your calculation utilizes the basis: aug-cc-pVQZ-PP 
       Ca, Sr, Ba, Ra : Obtained from the Peterson Research Group Website (tyr0.chem.wsu.edu/~kipeters) Feb. 2017
                        H. Li, H. Feng, W. Sun, Y. Zhang, Q. Fan, K. A. Peterson, Y. Xie, H. F. Schaefer III, Mol. Phys. 111, 2292 (2013)
  Cu-Zn, Ag-Cd, Au-Hg : Obtained from the ccRepo (grant-hill.group.shef.ac.uk/ccrepo) Feb. 2017
                        K. A. Peterson, C. Puzzarini, Theor. Chem. Acc. 114, 283 (2005)
  Ga-Kr, In-Xe, Tl-Rn : Obtained from the ccRepo (grant-hill.group.shef.ac.uk/ccrepo) Feb. 2017
                        K. A. Peterson, J. Chem. Phys. 119, 11099 (2003)
                        K. A. Peterson, D. Figgen, E. Goll, H. Stoll, M. Dolg, J. Chem. Phys. 119, 11113 (2003)
                 Y-Pd : Obtained from the ccRepo (grant-hill.group.shef.ac.uk/ccrepo) Feb. 2017
                        K. A. Peterson, D. Figgen, M. Dolg, H. Stoll, J. Chem. Phys. 126, 124101 (2007)
                Hf-Pt : Obtained from the ccRepo (grant-hill.group.shef.ac.uk/ccrepo) Feb. 2017
                        D. Figgen, K. A. Peterson, M. Dolg, H. Stoll, J. Chem. Phys. 130, 164108 (2009)

----- AuxC basis set information -----
Your calculation utilizes the auxiliary basis: aug-cc-pVQZ/C 
  H-He, B-F, Al-Ar, Ga-Kr : Obtained from the EMSL Basis Set Exchange (bse.pnl.gov) Feb. 2017
                            F. Weigend, A. Kohn, C. Hattig, J. Chem. Phys. 116, 3175 (2002)
                   Be, Mg : Obtained from the TURBOMOLE 7.0 basis set library
                            C. Haettig, Phys. Chem. Chem. Phys. 7, 59 (2005)
                       Ne : Obtained from the EMSL Basis Set Exchange (bse.pnl.gov) Feb. 2017
                            C. Haettig, Phys. Chem. Chem. Phys. 7, 59 (2005)
                            F. Weigend, A. Kohn, C. Hattig, J. Chem. Phys. 116, 3175 (2002)
                    Sc-Zn : Obtained from the EMSL Basis Set Exchange (bse.pnl.gov) Feb. 2017
                            D. H. Bross, J. G. Hill, H. J. Werner, K. A. Peterson, J. Chem. Phys. 139, 094302 (2013)

The basis set includes element-specific modifications.

Your calculation utilizes the auxiliary basis: aug-cc-pVQZ-PP/C 
  Obtained from the EMSL Basis Set Exchange (bse.pnl.gov) Feb. 2017
  Cu-Zn, Ag-Cd, Au-Hg : C. Haettig, unpublished
  Ga-Kr, In-Xe, Tl-Rn : C. Haettig, G. Schmitz, J. Kossmann, Phys. Chem. Chem. Phys. 14, 6549 (2012)
          Y-Tc, Rh-Pd : J. G. Hill, J. A. Platts, J. Chem. Theory Comput. 5, 500 (2009)
                   Ru : J. G. Hill, J. A. Platts, J. Chem. Phys. 129, 134101 (2008)
                Hf-Pt : J. G. Hill, J. Chem. Phys. 135, 044105 (2011)

----- AuxJK basis set information -----
Your calculation utilizes the auxiliary basis: aug-cc-pVQZ/JK 
  H, B-F, Al-Cl, Ga-Br : Obtained from the TURBOMOLE 7.0 basis set library

The basis set includes element-specific modifications.

Your calculation utilizes the auxiliary basis: def2/JK
   H-Ba, Hf-Rn: F. Weigend, J. Comput. Chem. 29, 167 (2008).

================================================================================
                                        WARNINGS
                       Please study these warnings very carefully!
================================================================================


WARNING: No MP2 level density has been requested!
         To caclulate MP2 level properties use
         %mp2 Density relaxed end
         or
         %mp2 Density unrelaxed end

WARNING: Post HF methods need fully converged wavefunctions
  ===> : Setting SCFConvForced true
         You can overwrite this default with %scf ConvForced false 


INFO   : the flag for use of the SHARK integral package has been found!

================================================================================
                                       INPUT FILE
================================================================================
NAME = 1isa1ma-010001000_2_306.inp
|  1> ! aug-cc-pVQZ/C aug-cc-pVQZ/JK aug-cc-pVQZ RI-MP2 TightSCF
|  2> %pal nprocs 8 end
|  3> %maxcore 16000
|  4> %basis
|  5> 	NewGTO I "aug-cc-pVQZ-PP" end
|  6> 	NewECP I "SK-MCDHF-RSC" end
|  7> 	NewAuxCGTO I "aug-cc-pVQZ-PP/C" end
|  8> 	NewAuxJKGTO I "def2/JK" end
|  9> end
| 10> * xyz 0 1
| 11> H        0.44423083       1.28794886      -0.32420167
| 12> O        0.32485098       2.15705907       0.16025870
| 13> I       -1.55379089       2.25885854       0.60636225
| 14> O       -1.75897402       1.14251998       2.03182349
| 15> N        0.53117437      -0.31808293      -0.96268800
| 16> H        1.46494931      -0.49165917      -1.31375997
| 17> H       -0.10335578      -0.47657965      -1.73550777
| 18> C        0.22227029      -1.22825110       0.15543695
| 19> H        0.93499463      -1.05157221       0.96072123
| 20> H       -0.76763304      -0.99568866       0.54846762
| 21> H        0.26128333      -2.28455272      -0.12691285
| 22> *
| 23> 
| 24>                          ****END OF INPUT****
================================================================================

                       ****************************
                       * Single Point Calculation *
                       ****************************

---------------------------------
CARTESIAN COORDINATES (ANGSTROEM)
---------------------------------
  H      0.444231    1.287949   -0.324202
  O      0.324851    2.157059    0.160259
  I     -1.553791    2.258859    0.606362
  O     -1.758974    1.142520    2.031823
  N      0.531174   -0.318083   -0.962688
  H      1.464949   -0.491659   -1.313760
  H     -0.103356   -0.476580   -1.735508
  C      0.222270   -1.228251    0.155437
  H      0.934995   -1.051572    0.960721
  H     -0.767633   -0.995689    0.548468
  H      0.261283   -2.284553   -0.126913

----------------------------
CARTESIAN COORDINATES (A.U.)
----------------------------
  NO LB      ZA    FRAG     MASS         X           Y           Z
   0 H     1.0000    0     1.008    0.839475    2.433871   -0.612652
   1 O     8.0000    0    15.999    0.613879    4.076251    0.302845
   2 I    25.0000*   0   126.900   -2.936239    4.268624    1.145859
   3 O     8.0000    0    15.999   -3.323979    2.159050    3.839590
   4 N     7.0000    0    14.007    1.003774   -0.601090   -1.819217
   5 H     1.0000    0     1.008    2.768353   -0.929101   -2.482647
   6 H     1.0000    0     1.008   -0.195314   -0.900605   -3.279634
   7 C     6.0000    0    12.011    0.420030   -2.321058    0.293733
   8 H     1.0000    0     1.008    1.766884   -1.987183    1.815500
   9 H     1.0000    0     1.008   -1.450616   -1.881579    1.036454
  10 H     1.0000    0     1.008    0.493754   -4.317179   -0.239831
* core charge reduced due to ECP

--------------------------------
INTERNAL COORDINATES (ANGSTROEM)
--------------------------------
 H      0   0   0     0.000000000000     0.00000000     0.00000000
 O      1   0   0     1.002150665226     0.00000000     0.00000000
 I      2   1   0     1.933563235359   105.83881823     0.00000000
 O      3   2   1     1.822155768347   104.92999424    76.94068783
 N      1   2   3     1.730480304203   171.58219932   308.24977067
 H      5   1   2     1.012578825467   109.47214806   225.71606129
 H      5   1   2     1.012422895046   113.29395975   106.83143271
 C      5   1   2     1.474459640728   106.41389262   345.15502399
 H      8   5   1     1.089804655255   108.86018061   302.04124237
 H      8   5   1     1.090168335077   109.38687901    58.67502654
 H      8   5   1     1.094082510264   113.12888122   180.83664500

---------------------------
INTERNAL COORDINATES (A.U.)
---------------------------
 H      0   0   0     0.000000000000     0.00000000     0.00000000
 O      1   0   0     1.893790302204     0.00000000     0.00000000
 I      2   1   0     3.653904977447   105.83881823     0.00000000
 O      3   2   1     3.443375375521   104.92999424    76.94068783
 N      1   2   3     3.270133855089   171.58219932   308.24977067
 H      5   1   2     1.913496669140   109.47214806   225.71606129
 H      5   1   2     1.913202003348   113.29395975   106.83143271
 C      5   1   2     2.786324916495   106.41389262   345.15502399
 H      8   5   1     2.059432337904   108.86018061   302.04124237
 H      8   5   1     2.060119593168   109.38687901    58.67502654
 H      8   5   1     2.067516312311   113.12888122   180.83664500

---------------------
BASIS SET INFORMATION
---------------------
There are 5 groups of distinct atoms

 Group   1 Type H   : 7s4p3d2f contracted to 5s4p3d2f pattern {31111/1111/111/11}
 Group   2 Type O   : 22s7p4d3f2g contracted to 6s5p4d3f2g pattern {991111/31111/1111/111/11}
 Group   3 Type I   : 25s19p13d3f2g contracted to 7s7p5d3f2g pattern {101011111/7711111/91111/111/11}
 Group   4 Type N   : 22s7p4d3f2g contracted to 6s5p4d3f2g pattern {991111/31111/1111/111/11}
 Group   5 Type C   : 22s7p4d3f2g contracted to 6s5p4d3f2g pattern {991111/31111/1111/111/11}

Atom   0H    basis set group =>   1
Atom   1O    basis set group =>   2
Atom   2I    basis set group =>   3
Atom   3O    basis set group =>   2
Atom   4N    basis set group =>   4
Atom   5H    basis set group =>   1
Atom   6H    basis set group =>   1
Atom   7C    basis set group =>   5
Atom   8H    basis set group =>   1
Atom   9H    basis set group =>   1
Atom  10H    basis set group =>   1
---------------------------------
AUXILIARY/C BASIS SET INFORMATION
---------------------------------
There are 5 groups of distinct atoms

 Group   1 Type H   : 6s5p4d3f2g contracted to 6s5p4d3f2g pattern {111111/11111/1111/111/11}
 Group   2 Type O   : 9s8p7d6f4g2h contracted to 9s8p7d6f4g2h pattern {111111111/11111111/1111111/111111/1111/11}
 Group   3 Type I   : 12s12p10d8f6g4h2i contracted to 12s12p10d8f6g4h2i pattern {111111111111/111111111111/1111111111/11111111/111111/1111/11}
 Group   4 Type N   : 9s8p7d6f4g2h contracted to 9s8p7d6f4g2h pattern {111111111/11111111/1111111/111111/1111/11}
 Group   5 Type C   : 9s8p7d6f4g2h contracted to 9s8p7d6f4g2h pattern {111111111/11111111/1111111/111111/1111/11}

Atom   0H    basis set group =>   1
Atom   1O    basis set group =>   2
Atom   2I    basis set group =>   3
Atom   3O    basis set group =>   2
Atom   4N    basis set group =>   4
Atom   5H    basis set group =>   1
Atom   6H    basis set group =>   1
Atom   7C    basis set group =>   5
Atom   8H    basis set group =>   1
Atom   9H    basis set group =>   1
Atom  10H    basis set group =>   1
----------------------------------
AUXILIARY/JK BASIS SET INFORMATION
----------------------------------
There are 5 groups of distinct atoms

 Group   1 Type H   : 4s3p3d2f1g contracted to 4s3p3d2f1g pattern {1111/111/111/11/1}
 Group   2 Type O   : 10s7p5d3f2g1h contracted to 10s7p5d3f2g1h pattern {1111111111/1111111/11111/111/11/1}
 Group   3 Type I   : 13s12p11d8f6g3h contracted to 11s10p10d7f5g3h pattern {31111111111/3111111111/2111111111/2111111/21111/111}
 Group   4 Type N   : 10s7p5d3f2g1h contracted to 10s7p5d3f2g1h pattern {1111111111/1111111/11111/111/11/1}
 Group   5 Type C   : 10s7p5d3f2g1h contracted to 10s7p5d3f2g1h pattern {1111111111/1111111/11111/111/11/1}

Atom   0H    basis set group =>   1
Atom   1O    basis set group =>   2
Atom   2I    basis set group =>   3
Atom   3O    basis set group =>   2
Atom   4N    basis set group =>   4
Atom   5H    basis set group =>   1
Atom   6H    basis set group =>   1
Atom   7C    basis set group =>   5
Atom   8H    basis set group =>   1
Atom   9H    basis set group =>   1
Atom  10H    basis set group =>   1
-------------------------
ECP PARAMETER INFORMATION
-------------------------

 Group 1, Type I  ECP SK MCDHF RSC (replacing 28 core electrons, lmax=4)

Atom   2I    ECP group =>   1


           ************************************************************
           *        Program running with 8 parallel MPI-processes     *
           *              working on a common directory               *
           ************************************************************
------------------------------------------------------------------------------
                           ORCA GTO INTEGRAL CALCULATION
------------------------------------------------------------------------------
------------------------------------------------------------------------------
                   ___                                                        
                  /   \      - P O W E R E D   B Y -                         
                 /     \                                                     
                 |  |  |   _    _      __       _____    __    __             
                 |  |  |  | |  | |    /  \     |  _  \  |  |  /  |          
                  \  \/   | |  | |   /    \    | | | |  |  | /  /          
                 / \  \   | |__| |  /  /\  \   | |_| |  |  |/  /          
                |  |  |   |  __  | /  /__\  \  |    /   |      \           
                |  |  |   | |  | | |   __   |  |    \   |  |\   \          
                \     /   | |  | | |  |  |  |  | |\  \  |  | \   \       
                 \___/    |_|  |_| |__|  |__|  |_| \__\ |__|  \__/        
                                                                              
                      - O R C A' S   B I G   F R I E N D -                    
                                      &                                       
                       - I N T E G R A L  F E E D E R -                       
                                                                              
 v1 FN, 2020, v2 2021                                                         
------------------------------------------------------------------------------


Reading SHARK input file 1isa1ma-010001000_2_306.SHARKINP.tmp ... ok
----------------------
SHARK INTEGRAL PACKAGE
----------------------

Number of atoms                             ...     11
Number of basis functions                   ...    739
Number of shells                            ...    229
Maximum angular momentum                    ...      4
Integral batch strategy                     ... SHARK/LIBINT Hybrid
RI-J (if used) integral strategy            ... SPLIT-RIJ (Revised 2003 algorithm where possible)
Printlevel                                  ...      1
Contraction scheme used                     ... PARTIAL GENERAL contraction
Coulomb Range Separation                    ... NOT USED
Exchange Range Separation                   ... NOT USED
Finite Nucleus Model                        ... NOT USED
Auxiliary Coulomb fitting basis             ... NOT available
Auxiliary J/K fitting basis                 ... AVAILABLE
   # of basis functions in Aux-JK           ...    948
   # of shells in Aux-JK                    ...    236
   Maximum angular momentum in Aux-JK       ...      5
Auxiliary Correlation fitting basis         ... AVAILABLE
   # of basis functions in Aux-C            ...   1430
   # of shells in Aux-C                     ...    318
   Maximum angular momentum in Aux-C        ...      6
Auxiliary 'external' fitting basis          ... NOT available
Integral threshold                          ...     2.500000e-11
Primitive cut-off                           ...     2.500000e-12
Primitive pair pre-selection threshold      ...     2.500000e-12

Calculating pre-screening integrals         ... done (  0.1 sec) Dimension = 229
Calculating pre-screening integrals (ORCA)  ... done (  0.3 sec) Dimension = 188
Organizing shell pair data                  ... done (  0.6 sec)
Shell pair information
Total number of shell pairs                 ...     26335
Shell pairs after pre-screening             ...     22188
Total number of primitive shell pairs       ...     33219
Primitive shell pairs kept                  ...     26333
          la=0 lb=0:   3408 shell pairs
          la=1 lb=0:   4428 shell pairs
          la=1 lb=1:   1430 shell pairs
          la=2 lb=0:   3175 shell pairs
          la=2 lb=1:   1982 shell pairs
          la=2 lb=2:    741 shell pairs
          la=3 lb=0:   2251 shell pairs
          la=3 lb=1:   1399 shell pairs
          la=3 lb=2:    998 shell pairs
          la=3 lb=3:    362 shell pairs
          la=4 lb=0:    814 shell pairs
          la=4 lb=1:    519 shell pairs
          la=4 lb=2:    366 shell pairs
          la=4 lb=3:    261 shell pairs
          la=4 lb=4:     54 shell pairs

Calculating one electron integrals          ... done (  0.0 sec)
Calculating ECP integrals                   ... done (  0.9 sec)
Calculating RI/JK V-Matrix + Cholesky decomp... done (  0.0 sec)
Calculating RI/C V-Matrix + Cholesky decomp.... done (  0.1 sec)
Calculating Nuclear repulsion               ... done (  0.0 sec) ENN=    287.267692009379 Eh

SHARK setup successfully completed in   3.0 seconds

Maximum memory used throughout the entire GTOINT-calculation: 59.8 MB
[1712564533.284839] [s44n05:4066738:0]          mpool.c:43   UCX  WARN  object 0xbec6000 was not returned to mpool ucp_requests
[1712564533.284854] [s44n05:4066738:0]          mpool.c:43   UCX  WARN  object 0xbec61c0 was not returned to mpool ucp_requests
[1712564533.284858] [s44n05:4066738:0]          mpool.c:43   UCX  WARN  object 0xbec6380 was not returned to mpool ucp_requests
[1712564533.284861] [s44n05:4066738:0]          mpool.c:43   UCX  WARN  object 0xbec6540 was not returned to mpool ucp_requests
[1712564533.284864] [s44n05:4066738:0]          mpool.c:43   UCX  WARN  object 0xbec6700 was not returned to mpool ucp_requests
[1712564533.284867] [s44n05:4066738:0]          mpool.c:43   UCX  WARN  object 0xbec68c0 was not returned to mpool ucp_requests
[1712564533.284869] [s44n05:4066738:0]          mpool.c:43   UCX  WARN  object 0xbec6a80 was not returned to mpool ucp_requests
[1712564533.284872] [s44n05:4066738:0]          mpool.c:43   UCX  WARN  object 0xbec6c40 was not returned to mpool ucp_requests
[1712564533.284874] [s44n05:4066738:0]          mpool.c:43   UCX  WARN  object 0xbec6e00 was not returned to mpool ucp_requests
[1712564533.284877] [s44n05:4066738:0]          mpool.c:43   UCX  WARN  object 0xbec6fc0 was not returned to mpool ucp_requests
[1712564533.284880] [s44n05:4066738:0]          mpool.c:43   UCX  WARN  object 0xbec7180 was not returned to mpool ucp_requests
[1712564533.285248] [s44n05:4066740:0]          mpool.c:43   UCX  WARN  object 0xbb9ae40 was not returned to mpool ucp_requests
[1712564533.285260] [s44n05:4066740:0]          mpool.c:43   UCX  WARN  object 0xbb9b000 was not returned to mpool ucp_requests
[1712564533.285264] [s44n05:4066740:0]          mpool.c:43   UCX  WARN  object 0xbb9b1c0 was not returned to mpool ucp_requests
[1712564533.285267] [s44n05:4066740:0]          mpool.c:43   UCX  WARN  object 0xbb9b380 was not returned to mpool ucp_requests
[1712564533.285270] [s44n05:4066740:0]          mpool.c:43   UCX  WARN  object 0xbb9b540 was not returned to mpool ucp_requests
[1712564533.285273] [s44n05:4066740:0]          mpool.c:43   UCX  WARN  object 0xbb9b700 was not returned to mpool ucp_requests
[1712564533.285276] [s44n05:4066740:0]          mpool.c:43   UCX  WARN  object 0xbb9b8c0 was not returned to mpool ucp_requests
[1712564533.285278] [s44n05:4066740:0]          mpool.c:43   UCX  WARN  object 0xbb9ba80 was not returned to mpool ucp_requests
[1712564533.285281] [s44n05:4066740:0]          mpool.c:43   UCX  WARN  object 0xbb9bc40 was not returned to mpool ucp_requests
[1712564533.285287] [s44n05:4066736:0]          mpool.c:43   UCX  WARN  object 0xbf1cf80 was not returned to mpool ucp_requests
[1712564533.285298] [s44n05:4066736:0]          mpool.c:43   UCX  WARN  object 0xbf1d140 was not returned to mpool ucp_requests
[1712564533.285301] [s44n05:4066736:0]          mpool.c:43   UCX  WARN  object 0xbf1d300 was not returned to mpool ucp_requests
[1712564533.285284] [s44n05:4066740:0]          mpool.c:43   UCX  WARN  object 0xbb9be00 was not returned to mpool ucp_requests
[1712564533.285286] [s44n05:4066740:0]          mpool.c:43   UCX  WARN  object 0xbb9bfc0 was not returned to mpool ucp_requests
[1712564533.285304] [s44n05:4066736:0]          mpool.c:43   UCX  WARN  object 0xbf1d4c0 was not returned to mpool ucp_requests
[1712564533.285307] [s44n05:4066736:0]          mpool.c:43   UCX  WARN  object 0xbf1d680 was not returned to mpool ucp_requests
[1712564533.285309] [s44n05:4066736:0]          mpool.c:43   UCX  WARN  object 0xbf1d840 was not returned to mpool ucp_requests
[1712564533.285312] [s44n05:4066736:0]          mpool.c:43   UCX  WARN  object 0xbf1da00 was not returned to mpool ucp_requests
[1712564533.285315] [s44n05:4066736:0]          mpool.c:43   UCX  WARN  object 0xbf1dbc0 was not returned to mpool ucp_requests
[1712564533.285318] [s44n05:4066736:0]          mpool.c:43   UCX  WARN  object 0xbf1dd80 was not returned to mpool ucp_requests
[1712564533.285320] [s44n05:4066736:0]          mpool.c:43   UCX  WARN  object 0xbf1df40 was not returned to mpool ucp_requests
[1712564533.285323] [s44n05:4066736:0]          mpool.c:43   UCX  WARN  object 0xbf1e100 was not returned to mpool ucp_requests
[1712564533.285496] [s44n05:4066746:0]          mpool.c:43   UCX  WARN  object 0xb438000 was not returned to mpool ucp_requests
[1712564533.285508] [s44n05:4066746:0]          mpool.c:43   UCX  WARN  object 0xb4381c0 was not returned to mpool ucp_requests
[1712564533.285511] [s44n05:4066746:0]          mpool.c:43   UCX  WARN  object 0xb438380 was not returned to mpool ucp_requests
[1712564533.285514] [s44n05:4066746:0]          mpool.c:43   UCX  WARN  object 0xb438540 was not returned to mpool ucp_requests
[1712564533.285517] [s44n05:4066746:0]          mpool.c:43   UCX  WARN  object 0xb438700 was not returned to mpool ucp_requests
[1712564533.285519] [s44n05:4066746:0]          mpool.c:43   UCX  WARN  object 0xb4388c0 was not returned to mpool ucp_requests
[1712564533.285522] [s44n05:4066746:0]          mpool.c:43   UCX  WARN  object 0xb438a80 was not returned to mpool ucp_requests
[1712564533.285524] [s44n05:4066746:0]          mpool.c:43   UCX  WARN  object 0xb438c40 was not returned to mpool ucp_requests
[1712564533.285527] [s44n05:4066746:0]          mpool.c:43   UCX  WARN  object 0xb438e00 was not returned to mpool ucp_requests
[1712564533.285529] [s44n05:4066746:0]          mpool.c:43   UCX  WARN  object 0xb438fc0 was not returned to mpool ucp_requests
[1712564533.285532] [s44n05:4066746:0]          mpool.c:43   UCX  WARN  object 0xb439180 was not returned to mpool ucp_requests
[1712564533.285674] [s44n05:4066734:0]          mpool.c:43   UCX  WARN  object 0xa6a4540 was not returned to mpool ucp_requests
[1712564533.285685] [s44n05:4066734:0]          mpool.c:43   UCX  WARN  object 0xa6a4700 was not returned to mpool ucp_requests
[1712564533.285689] [s44n05:4066734:0]          mpool.c:43   UCX  WARN  object 0xa6a48c0 was not returned to mpool ucp_requests
[1712564533.285692] [s44n05:4066734:0]          mpool.c:43   UCX  WARN  object 0xa6a4a80 was not returned to mpool ucp_requests
[1712564533.285695] [s44n05:4066734:0]          mpool.c:43   UCX  WARN  object 0xa6a4c40 was not returned to mpool ucp_requests
[1712564533.285698] [s44n05:4066734:0]          mpool.c:43   UCX  WARN  object 0xa6a4e00 was not returned to mpool ucp_requests
[1712564533.285700] [s44n05:4066734:0]          mpool.c:43   UCX  WARN  object 0xa6a4fc0 was not returned to mpool ucp_requests
[1712564533.285704] [s44n05:4066734:0]          mpool.c:43   UCX  WARN  object 0xa6a5180 was not returned to mpool ucp_requests
[1712564533.285706] [s44n05:4066734:0]          mpool.c:43   UCX  WARN  object 0xa6a5340 was not returned to mpool ucp_requests
[1712564533.285708] [s44n05:4066734:0]          mpool.c:43   UCX  WARN  object 0xa6a5500 was not returned to mpool ucp_requests
[1712564533.285601] [s44n05:4066742:0]          mpool.c:43   UCX  WARN  object 0xb7c3e40 was not returned to mpool ucp_requests
[1712564533.285613] [s44n05:4066742:0]          mpool.c:43   UCX  WARN  object 0xb7c4000 was not returned to mpool ucp_requests
[1712564533.285617] [s44n05:4066742:0]          mpool.c:43   UCX  WARN  object 0xb7c41c0 was not returned to mpool ucp_requests
[1712564533.285620] [s44n05:4066742:0]          mpool.c:43   UCX  WARN  object 0xb7c4380 was not returned to mpool ucp_requests
[1712564533.285623] [s44n05:4066742:0]          mpool.c:43   UCX  WARN  object 0xb7c4540 was not returned to mpool ucp_requests
[1712564533.285626] [s44n05:4066742:0]          mpool.c:43   UCX  WARN  object 0xb7c4700 was not returned to mpool ucp_requests
[1712564533.285629] [s44n05:4066742:0]          mpool.c:43   UCX  WARN  object 0xb7c48c0 was not returned to mpool ucp_requests
[1712564533.285631] [s44n05:4066742:0]          mpool.c:43   UCX  WARN  object 0xb7c4a80 was not returned to mpool ucp_requests
[1712564533.285634] [s44n05:4066742:0]          mpool.c:43   UCX  WARN  object 0xb7c4c40 was not returned to mpool ucp_requests
[1712564533.285636] [s44n05:4066742:0]          mpool.c:43   UCX  WARN  object 0xb7c4e00 was not returned to mpool ucp_requests
[1712564533.285639] [s44n05:4066742:0]          mpool.c:43   UCX  WARN  object 0xb7c4fc0 was not returned to mpool ucp_requests
[1712564533.285627] [s44n05:4066744:0]          mpool.c:43   UCX  WARN  object 0xbb11f80 was not returned to mpool ucp_requests
[1712564533.285638] [s44n05:4066744:0]          mpool.c:43   UCX  WARN  object 0xbb12140 was not returned to mpool ucp_requests
[1712564533.285642] [s44n05:4066744:0]          mpool.c:43   UCX  WARN  object 0xbb12300 was not returned to mpool ucp_requests
[1712564533.285645] [s44n05:4066744:0]          mpool.c:43   UCX  WARN  object 0xbb124c0 was not returned to mpool ucp_requests
[1712564533.285648] [s44n05:4066744:0]          mpool.c:43   UCX  WARN  object 0xbb12680 was not returned to mpool ucp_requests
[1712564533.285651] [s44n05:4066744:0]          mpool.c:43   UCX  WARN  object 0xbb12840 was not returned to mpool ucp_requests
[1712564533.285653] [s44n05:4066744:0]          mpool.c:43   UCX  WARN  object 0xbb12a00 was not returned to mpool ucp_requests
[1712564533.285656] [s44n05:4066744:0]          mpool.c:43   UCX  WARN  object 0xbb12bc0 was not returned to mpool ucp_requests
[1712564533.285658] [s44n05:4066744:0]          mpool.c:43   UCX  WARN  object 0xbb12d80 was not returned to mpool ucp_requests
[1712564533.285661] [s44n05:4066744:0]          mpool.c:43   UCX  WARN  object 0xbb12f40 was not returned to mpool ucp_requests
[1712564533.285663] [s44n05:4066744:0]          mpool.c:43   UCX  WARN  object 0xbb13100 was not returned to mpool ucp_requests


           ************************************************************
           *        Program running with 8 parallel MPI-processes     *
           *              working on a common directory               *
           ************************************************************
-------------------------------------------------------------------------------
                                 ORCA SCF
-------------------------------------------------------------------------------

------------
SCF SETTINGS
------------
Hamiltonian:
 Ab initio Hamiltonian  Method          .... Hartree-Fock(GTOs)


General Settings:
 Integral files         IntName         .... 1isa1ma-010001000_2_306
 Hartree-Fock type      HFTyp           .... RHF
 Total Charge           Charge          ....    0
 Multiplicity           Mult            ....    1
 Number of Electrons    NEL             ....   60
 Basis Dimension        Dim             ....  688
 Nuclear Repulsion      ENuc            ....    287.2676920094 Eh

Convergence Acceleration:
 DIIS                   CNVDIIS         .... on
   Start iteration      DIISMaxIt       ....    12
   Startup error        DIISStart       ....  0.200000
   # of expansion vecs  DIISMaxEq       ....     5
   Bias factor          DIISBfac        ....   1.050
   Max. coefficient     DIISMaxC        ....  10.000
 Trust-Rad. Augm. Hess. CNVTRAH         .... auto
   Auto Start mean grad. ratio tolernc. ....  1.125000
   Auto Start start iteration           ....    20
   Auto Start num. interpolation iter.  ....    10
   Max. Number of Micro iterations      ....    16
   Max. Number of Macro iterations      .... Maxiter - #DIIS iter
   Number of Davidson start vectors     ....     2
   Converg. threshold I  (grad. norm)   ....   1.000e-05
   Converg. threshold II (energy diff.) ....   1.000e-08
   Grad. Scal. Fac. for Micro threshold ....   0.100
   Minimum threshold for Micro iter.    ....   0.010
   NR start threshold (gradient norm)   ....   0.001
   Initial trust radius                 ....   0.400
   Minimum AH scaling param. (alpha)    ....   1.000
   Maximum AH scaling param. (alpha)    .... 1000.000
   Orbital update algorithm             .... Taylor
   White noise on init. David. guess    .... on
   Maximum white noise                  ....   0.010
   Quad. conv. algorithm                .... NR
 SOSCF                  CNVSOSCF        .... on
   Start iteration      SOSCFMaxIt      ....   150
   Startup grad/error   SOSCFStart      ....  0.003300
 Level Shifting         CNVShift        .... on
   Level shift para.    LevelShift      ....    0.2500
   Turn off err/grad.   ShiftErr        ....    0.0010
 Zerner damping         CNVZerner       .... off
 Static damping         CNVDamp         .... on
   Fraction old density DampFac         ....    0.7000
   Max. Damping (<1)    DampMax         ....    0.9800
   Min. Damping (>=0)   DampMin         ....    0.0000
   Turn off err/grad.   DampErr         ....    0.1000
 Fernandez-Rico         CNVRico         .... off

SCF Procedure:
 Maximum # iterations   MaxIter         ....   125
 SCF integral mode      SCFMode         .... Direct
   Integral package                     .... SHARK and LIBINT hybrid scheme
 Reset frequency        DirectResetFreq ....    20
 Integral Threshold     Thresh          ....  2.500e-11 Eh
 Primitive CutOff       TCut            ....  2.500e-12 Eh

Convergence Tolerance:
 Convergence Check Mode ConvCheckMode   .... Total+1el-Energy
 Convergence forced     ConvForced      .... 1
 Energy Change          TolE            ....  1.000e-08 Eh
 1-El. energy change                    ....  1.000e-05 Eh
 Orbital Gradient       TolG            ....  1.000e-05
 Orbital Rotation angle TolX            ....  1.000e-05
 DIIS Error             TolErr          ....  5.000e-07


Diagonalization of the overlap matrix:
Smallest eigenvalue                        ... 4.794e-06
Time for diagonalization                   ...    0.075 sec
Threshold for overlap eigenvalues          ... 1.000e-08
Number of eigenvalues below threshold      ... 0
Time for construction of square roots      ...    0.034 sec
Total time needed                          ...    0.111 sec

Time for model grid setup =    0.085 sec

------------------------------
INITIAL GUESS: MODEL POTENTIAL
------------------------------
Loading Hartree-Fock densities                     ... done
  calling /comm/groupstacks/chemistry/apps/orca/5.0.4/orca 1isa1ma-010001000_2_306_atom53.inp > 1isa1ma-010001000_2_306_atom53.out in order to generate an atomic fitting density for atom 2 (I  with ECP) on-the-fly... 
    atom 2 (I ), assumed electronic state with S=2: 1s2 2s2 2p6 3s2 3p6 4s2 3d10 4p6 5s2 4d10 5p5           ... done
Calculating cut-offs                               ... done
Initializing the effective Hamiltonian             ... done
Setting up the integral package (SHARK)            ... done
Starting the Coulomb interaction                   ... done (   0.2 sec)
Reading the grid                                   ... done
Mapping shells                                     ... done
Starting the XC term evaluation                    ... done (   0.1 sec)
Transforming the Hamiltonian                       ... done (   0.0 sec)
Diagonalizing the Hamiltonian                      ... done (   0.1 sec)
Back transforming the eigenvectors                 ... done (   0.0 sec)
Now organizing SCF variables                       ... done
                      ------------------
                      INITIAL GUESS DONE (   1.9 sec)
                      ------------------
--------------
SCF ITERATIONS
--------------
ITER       Energy         Delta-E        Max-DP      RMS-DP      [F,P]     Damp
               ***  Starting incremental Fock matrix formation  ***
  0   -539.7017379852   0.000000000000 0.20855192  0.00128020  0.4273191 0.7000
  1   -539.8770197619  -0.175281776761 0.15355273  0.00091730  0.2274670 0.7000
                               ***Turning on DIIS***
  2   -539.9691297287  -0.092109966731 0.11367809  0.00062836  0.1251644 0.7000
  3   -540.6293481315  -0.660218402811 0.28341092  0.00143047  0.0753268 0.0000
  4   -540.0840571672   0.545290964285 0.01421756  0.00008378  0.0118508 0.0000
  5   -540.1526008192  -0.068543652008 0.01547055  0.00005837  0.0082460 0.0000
  6   -540.1468938338   0.005706985355 0.00341319  0.00003112  0.0053888 0.0000
  7   -540.1533635403  -0.006469706511 0.00209039  0.00001996  0.0036705 0.0000
                      *** Initiating the SOSCF procedure ***
                           *** Shutting down DIIS ***
                      *** Re-Reading the Fockian *** 
                      *** Removing any level shift *** 
ITER      Energy       Delta-E        Grad      Rot      Max-DP    RMS-DP
  8   -540.15695238  -0.0035888442  0.001386  0.001386  0.001221  0.000014
               *** Restarting incremental Fock matrix formation ***
  9   -540.15907858  -0.0021261948  0.000507  0.001064  0.000643  0.000006
 10   -540.15908995  -0.0000113752  0.000276  0.001620  0.000991  0.000011
 11   -540.15909682  -0.0000068647  0.000105  0.000178  0.000277  0.000002
 12   -540.15909761  -0.0000007890  0.000041  0.000094  0.000049  0.000001
 13   -540.15909766  -0.0000000504  0.000010  0.000009  0.000030  0.000000
 14   -540.15909767  -0.0000000123  0.000004  0.000009  0.000009  0.000000
                  ***Gradient check signals convergence***
              ***Rediagonalizing the Fockian in SOSCF/NRSCF***

               *****************************************************
               *                     SUCCESS                       *
               *           SCF CONVERGED AFTER  15 CYCLES          *
               *****************************************************


----------------
TOTAL SCF ENERGY
----------------

Total Energy       :         -540.15909767 Eh          -14698.47630 eV

Components:
Nuclear Repulsion  :          287.26769201 Eh            7816.95131 eV
Electronic Energy  :         -827.42678968 Eh          -22515.42761 eV
One Electron Energy:        -1421.78435005 Eh          -38688.71906 eV
Two Electron Energy:          594.35756037 Eh           16173.29145 eV

Virial components:
Potential Energy   :         -896.45295989 Eh          -24393.72519 eV
Kinetic Energy     :          356.29386222 Eh            9695.24889 eV
Virial Ratio       :            2.51604940


---------------
SCF CONVERGENCE
---------------

  Last Energy change         ...   -1.0421e-09  Tolerance :   1.0000e-08
  Last MAX-Density change    ...    1.0724e-05  Tolerance :   1.0000e-07
  Last RMS-Density change    ...    1.1092e-07  Tolerance :   5.0000e-09
  Last Orbital Gradient      ...    1.1865e-06  Tolerance :   1.0000e-05
  Last Orbital Rotation      ...    3.7171e-06  Tolerance :   1.0000e-05

             **** THE GBW FILE WAS UPDATED (1isa1ma-010001000_2_306.gbw) ****
             **** DENSITY 1isa1ma-010001000_2_306.scfp WAS UPDATED ****
             **** ENERGY FILE WAS UPDATED (1isa1ma-010001000_2_306.en.tmp) ****
             **** THE GBW FILE WAS UPDATED (1isa1ma-010001000_2_306.gbw) ****
             **** DENSITY 1isa1ma-010001000_2_306.scfp WAS UPDATED ****
----------------
ORBITAL ENERGIES
----------------

  NO   OCC          E(Eh)            E(eV) 
   0   2.0000     -20.581409      -560.0486 
   1   2.0000     -20.519616      -558.3671 
   2   2.0000     -15.579663      -423.9442 
   3   2.0000     -11.258106      -306.3486 
   4   2.0000      -7.811537      -212.5627 
   5   2.0000      -5.643804      -153.5757 
   6   2.0000      -5.636944      -153.3891 
   7   2.0000      -5.630217      -153.2060 
   8   2.0000      -2.377796       -64.7031 
   9   2.0000      -2.373917       -64.5976 
  10   2.0000      -2.364695       -64.3466 
  11   2.0000      -2.357533       -64.1517 
  12   2.0000      -2.357248       -64.1440 
  13   2.0000      -1.344279       -36.5797 
  14   2.0000      -1.242723       -33.8162 
  15   2.0000      -1.206833       -32.8396 
  16   2.0000      -0.920217       -25.0404 
  17   2.0000      -0.881289       -23.9811 
  18   2.0000      -0.698465       -19.0062 
  19   2.0000      -0.688184       -18.7264 
  20   2.0000      -0.624800       -17.0017 
  21   2.0000      -0.583240       -15.8708 
  22   2.0000      -0.564802       -15.3690 
  23   2.0000      -0.556649       -15.1472 
  24   2.0000      -0.540101       -14.6969 
  25   2.0000      -0.507007       -13.7964 
  26   2.0000      -0.465454       -12.6657 
  27   2.0000      -0.436128       -11.8677 
  28   2.0000      -0.430125       -11.7043 
  29   2.0000      -0.351801        -9.5730 
  30   0.0000       0.018181         0.4947 
  31   0.0000       0.031784         0.8649 
  32   0.0000       0.033608         0.9145 
  33   0.0000       0.040831         1.1111 
  34   0.0000       0.047219         1.2849 
  35   0.0000       0.052951         1.4409 
  36   0.0000       0.060241         1.6393 
  37   0.0000       0.068702         1.8695 
  38   0.0000       0.077273         2.1027 
  39   0.0000       0.083930         2.2838 
  40   0.0000       0.094039         2.5589 
  41   0.0000       0.102024         2.7762 
  42   0.0000       0.110577         3.0089 
  43   0.0000       0.117823         3.2061 
  44   0.0000       0.121670         3.3108 
  45   0.0000       0.126057         3.4302 
  46   0.0000       0.130643         3.5550 
  47   0.0000       0.140995         3.8367 
  48   0.0000       0.147520         4.0142 
  49   0.0000       0.155059         4.2194 
  50   0.0000       0.170866         4.6495 
  51   0.0000       0.176537         4.8038 
  52   0.0000       0.185405         5.0451 
  53   0.0000       0.198658         5.4058 
  54   0.0000       0.203565         5.5393 
  55   0.0000       0.209675         5.7056 
  56   0.0000       0.212428         5.7805 
  57   0.0000       0.218183         5.9370 
  58   0.0000       0.221550         6.0287 
  59   0.0000       0.232644         6.3306 
  60   0.0000       0.238691         6.4951 
  61   0.0000       0.242791         6.6067 
  62   0.0000       0.248193         6.7537 
  63   0.0000       0.259524         7.0620 
  64   0.0000       0.261982         7.1289 
  65   0.0000       0.274542         7.4707 
  66   0.0000       0.278817         7.5870 
  67   0.0000       0.285717         7.7748 
  68   0.0000       0.286776         7.8036 
  69   0.0000       0.298488         8.1223 
  70   0.0000       0.302111         8.2208 
  71   0.0000       0.309992         8.4353 
  72   0.0000       0.313843         8.5401 
  73   0.0000       0.319118         8.6836 
  74   0.0000       0.326082         8.8732 
  75   0.0000       0.328511         8.9392 
  76   0.0000       0.334951         9.1145 
  77   0.0000       0.341959         9.3052 
  78   0.0000       0.348867         9.4931 
  79   0.0000       0.360854         9.8193 
  80   0.0000       0.363826         9.9002 
  81   0.0000       0.367592        10.0027 
  82   0.0000       0.370929        10.0935 
  83   0.0000       0.384832        10.4718 
  84   0.0000       0.386744        10.5238 
  85   0.0000       0.391130        10.6432 
  86   0.0000       0.400428        10.8962 
  87   0.0000       0.415306        11.3010 
  88   0.0000       0.422141        11.4870 
  89   0.0000       0.432690        11.7741 
  90   0.0000       0.435452        11.8493 
  91   0.0000       0.439903        11.9704 
  92   0.0000       0.444350        12.0914 
  93   0.0000       0.449581        12.2337 
  94   0.0000       0.451025        12.2730 
  95   0.0000       0.467414        12.7190 
  96   0.0000       0.471977        12.8431 
  97   0.0000       0.481800        13.1104 
  98   0.0000       0.492154        13.3922 
  99   0.0000       0.505429        13.7534 
 100   0.0000       0.514786        14.0080 
 101   0.0000       0.517209        14.0740 
 102   0.0000       0.527588        14.3564 
 103   0.0000       0.551002        14.9935 
 104   0.0000       0.552149        15.0247 
 105   0.0000       0.556918        15.1545 
 106   0.0000       0.563730        15.3399 
 107   0.0000       0.570740        15.5306 
 108   0.0000       0.589310        16.0359 
 109   0.0000       0.593307        16.1447 
 110   0.0000       0.602908        16.4060 
 111   0.0000       0.608434        16.5563 
 112   0.0000       0.621714        16.9177 
 113   0.0000       0.625092        17.0096 
 114   0.0000       0.639530        17.4025 
 115   0.0000       0.643480        17.5100 
 116   0.0000       0.650364        17.6973 
 117   0.0000       0.662060        18.0156 
 118   0.0000       0.678331        18.4583 
 119   0.0000       0.684499        18.6262 
 120   0.0000       0.689558        18.7638 
 121   0.0000       0.694467        18.8974 
 122   0.0000       0.697627        18.9834 
 123   0.0000       0.704290        19.1647 
 124   0.0000       0.708587        19.2816 
 125   0.0000       0.711179        19.3522 
 126   0.0000       0.720915        19.6171 
 127   0.0000       0.725709        19.7475 
 128   0.0000       0.732792        19.9403 
 129   0.0000       0.741568        20.1791 
 130   0.0000       0.750366        20.4185 
 131   0.0000       0.756527        20.5861 
 132   0.0000       0.764266        20.7967 
 133   0.0000       0.772327        21.0161 
 134   0.0000       0.778052        21.1719 
 135   0.0000       0.793729        21.5985 
 136   0.0000       0.796342        21.6696 
 137   0.0000       0.803024        21.8514 
 138   0.0000       0.812520        22.1098 
 139   0.0000       0.819714        22.3055 
 140   0.0000       0.834574        22.7099 
 141   0.0000       0.835739        22.7416 
 142   0.0000       0.843432        22.9510 
 143   0.0000       0.852747        23.2044 
 144   0.0000       0.865451        23.5501 
 145   0.0000       0.875945        23.8357 
 146   0.0000       0.882906        24.0251 
 147   0.0000       0.896360        24.3912 
 148   0.0000       0.903646        24.5895 
 149   0.0000       0.912866        24.8403 
 150   0.0000       0.917061        24.9545 
 151   0.0000       0.930185        25.3116 
 152   0.0000       0.935115        25.4458 
 153   0.0000       0.937539        25.5117 
 154   0.0000       0.945782        25.7360 
 155   0.0000       0.953672        25.9507 
 156   0.0000       0.967703        26.3325 
 157   0.0000       0.972478        26.4625 
 158   0.0000       0.978441        26.6247 
 159   0.0000       0.999828        27.2067 
 160   0.0000       1.010903        27.5081 
 161   0.0000       1.014871        27.6160 
 162   0.0000       1.029554        28.0156 
 163   0.0000       1.033065        28.1111 
 164   0.0000       1.039125        28.2760 
 165   0.0000       1.056426        28.7468 
 166   0.0000       1.058431        28.8014 
 167   0.0000       1.071620        29.1603 
 168   0.0000       1.075056        29.2538 
 169   0.0000       1.086448        29.5637 
 170   0.0000       1.092230        29.7211 
 171   0.0000       1.103673        30.0325 
 172   0.0000       1.114997        30.3406 
 173   0.0000       1.122681        30.5497 
 174   0.0000       1.132246        30.8100 
 175   0.0000       1.147651        31.2292 
 176   0.0000       1.149278        31.2735 
 177   0.0000       1.169968        31.8364 
 178   0.0000       1.176894        32.0249 
 179   0.0000       1.185847        32.2685 
 180   0.0000       1.195983        32.5443 
 181   0.0000       1.200092        32.6562 
 182   0.0000       1.205237        32.7962 
 183   0.0000       1.213068        33.0093 
 184   0.0000       1.222552        33.2673 
 185   0.0000       1.229812        33.4649 
 186   0.0000       1.239060        33.7165 
 187   0.0000       1.252675        34.0870 
 188   0.0000       1.255861        34.1737 
 189   0.0000       1.269482        34.5444 
 190   0.0000       1.270434        34.5703 
 191   0.0000       1.292611        35.1737 
 192   0.0000       1.294393        35.2222 
 193   0.0000       1.302798        35.4509 
 194   0.0000       1.312215        35.7072 
 195   0.0000       1.331219        36.2243 
 196   0.0000       1.340880        36.4872 
 197   0.0000       1.349515        36.7222 
 198   0.0000       1.358902        36.9776 
 199   0.0000       1.368756        37.2457 
 200   0.0000       1.381174        37.5837 
 201   0.0000       1.391417        37.8624 
 202   0.0000       1.397656        38.0322 
 203   0.0000       1.404876        38.2286 
 204   0.0000       1.426969        38.8298 
 205   0.0000       1.433276        39.0014 
 206   0.0000       1.445434        39.3323 
 207   0.0000       1.448985        39.4289 
 208   0.0000       1.460013        39.7290 
 209   0.0000       1.471750        40.0484 
 210   0.0000       1.482140        40.3311 
 211   0.0000       1.499815        40.8120 
 212   0.0000       1.509896        41.0864 
 213   0.0000       1.525203        41.5029 
 214   0.0000       1.528257        41.5860 
 215   0.0000       1.532145        41.6918 
 216   0.0000       1.545208        42.0473 
 217   0.0000       1.559503        42.4362 
 218   0.0000       1.569743        42.7149 
 219   0.0000       1.571567        42.7645 
 220   0.0000       1.586838        43.1801 
 221   0.0000       1.594136        43.3786 
 222   0.0000       1.599778        43.5322 
 223   0.0000       1.615999        43.9736 
 224   0.0000       1.621231        44.1159 
 225   0.0000       1.638016        44.5727 
 226   0.0000       1.640231        44.6330 
 227   0.0000       1.658570        45.1320 
 228   0.0000       1.674198        45.5572 
 229   0.0000       1.687104        45.9084 
 230   0.0000       1.695383        46.1337 
 231   0.0000       1.710502        46.5451 
 232   0.0000       1.715470        46.6803 
 233   0.0000       1.729456        47.0609 
 234   0.0000       1.740098        47.3505 
 235   0.0000       1.750438        47.6318 
 236   0.0000       1.768778        48.1309 
 237   0.0000       1.772159        48.2229 
 238   0.0000       1.794500        48.8308 
 239   0.0000       1.798627        48.9431 
 240   0.0000       1.803677        49.0805 
 241   0.0000       1.818945        49.4960 
 242   0.0000       1.825977        49.6874 
 243   0.0000       1.844743        50.1980 
 244   0.0000       1.847260        50.2665 
 245   0.0000       1.868443        50.8429 
 246   0.0000       1.871722        50.9322 
 247   0.0000       1.883101        51.2418 
 248   0.0000       1.891530        51.4711 
 249   0.0000       1.903591        51.7993 
 250   0.0000       1.913542        52.0701 
 251   0.0000       1.927432        52.4481 
 252   0.0000       1.933618        52.6164 
 253   0.0000       1.950861        53.0856 
 254   0.0000       1.951837        53.1122 
 255   0.0000       1.967877        53.5486 
 256   0.0000       1.978247        53.8308 
 257   0.0000       1.991260        54.1849 
 258   0.0000       1.998662        54.3864 
 259   0.0000       2.005758        54.5795 
 260   0.0000       2.012623        54.7663 
 261   0.0000       2.031755        55.2869 
 262   0.0000       2.045844        55.6702 
 263   0.0000       2.052918        55.8627 
 264   0.0000       2.058357        56.0107 
 265   0.0000       2.072090        56.3844 
 266   0.0000       2.079545        56.5873 
 267   0.0000       2.081311        56.6354 
 268   0.0000       2.094901        57.0052 
 269   0.0000       2.098920        57.1145 
 270   0.0000       2.118044        57.6349 
 271   0.0000       2.127311        57.8871 
 272   0.0000       2.137892        58.1750 
 273   0.0000       2.150671        58.5227 
 274   0.0000       2.154791        58.6349 
 275   0.0000       2.161566        58.8192 
 276   0.0000       2.167440        58.9791 
 277   0.0000       2.186545        59.4989 
 278   0.0000       2.192274        59.6548 
 279   0.0000       2.198713        59.8300 
 280   0.0000       2.203295        59.9547 
 281   0.0000       2.214733        60.2660 
 282   0.0000       2.216648        60.3180 
 283   0.0000       2.230671        60.6996 
 284   0.0000       2.239603        60.9427 
 285   0.0000       2.263479        61.5924 
 286   0.0000       2.269446        61.7548 
 287   0.0000       2.275907        61.9306 
 288   0.0000       2.284015        62.1512 
 289   0.0000       2.292835        62.3912 
 290   0.0000       2.300059        62.5878 
 291   0.0000       2.303276        62.6753 
 292   0.0000       2.315269        63.0017 
 293   0.0000       2.332537        63.4716 
 294   0.0000       2.339244        63.6541 
 295   0.0000       2.352185        64.0062 
 296   0.0000       2.359772        64.2127 
 297   0.0000       2.374974        64.6263 
 298   0.0000       2.388395        64.9915 
 299   0.0000       2.392870        65.1133 
 300   0.0000       2.404157        65.4204 
 301   0.0000       2.422698        65.9250 
 302   0.0000       2.432333        66.1871 
 303   0.0000       2.446130        66.5626 
 304   0.0000       2.470169        67.2167 
 305   0.0000       2.482413        67.5499 
 306   0.0000       2.493234        67.8443 
 307   0.0000       2.516339        68.4731 
 308   0.0000       2.538699        69.0815 
 309   0.0000       2.544820        69.2481 
 310   0.0000       2.553239        69.4772 
 311   0.0000       2.564282        69.7776 
 312   0.0000       2.603670        70.8495 
 313   0.0000       2.611673        71.0672 
 314   0.0000       2.625013        71.4302 
 315   0.0000       2.643888        71.9438 
 316   0.0000       2.649136        72.0867 
 317   0.0000       2.665662        72.5363 
 318   0.0000       2.667660        72.5907 
 319   0.0000       2.683052        73.0096 
 320   0.0000       2.697632        73.4063 
 321   0.0000       2.705370        73.6169 
 322   0.0000       2.709960        73.7418 
 323   0.0000       2.728297        74.2407 
 324   0.0000       2.751587        74.8745 
 325   0.0000       2.760324        75.1122 
 326   0.0000       2.775059        75.5132 
 327   0.0000       2.797190        76.1154 
 328   0.0000       2.800569        76.2074 
 329   0.0000       2.816893        76.6516 
 330   0.0000       2.824874        76.8687 
 331   0.0000       2.835487        77.1575 
 332   0.0000       2.847972        77.4973 
 333   0.0000       2.864050        77.9348 
 334   0.0000       2.866681        78.0064 
 335   0.0000       2.884603        78.4940 
 336   0.0000       2.892948        78.7211 
 337   0.0000       2.913609        79.2833 
 338   0.0000       2.922326        79.5205 
 339   0.0000       2.941545        80.0435 
 340   0.0000       2.948452        80.2315 
 341   0.0000       2.957865        80.4876 
 342   0.0000       2.979027        81.0635 
 343   0.0000       3.012999        81.9879 
 344   0.0000       3.037911        82.6657 
 345   0.0000       3.062666        83.3394 
 346   0.0000       3.071833        83.5888 
 347   0.0000       3.084888        83.9441 
 348   0.0000       3.097314        84.2822 
 349   0.0000       3.129843        85.1674 
 350   0.0000       3.148430        85.6731 
 351   0.0000       3.164065        86.0986 
 352   0.0000       3.189075        86.7792 
 353   0.0000       3.191651        86.8492 
 354   0.0000       3.216663        87.5298 
 355   0.0000       3.239214        88.1435 
 356   0.0000       3.247486        88.3686 
 357   0.0000       3.255268        88.5803 
 358   0.0000       3.273548        89.0778 
 359   0.0000       3.284927        89.3874 
 360   0.0000       3.309548        90.0574 
 361   0.0000       3.346865        91.0728 
 362   0.0000       3.366957        91.6196 
 363   0.0000       3.370167        91.7069 
 364   0.0000       3.389159        92.2237 
 365   0.0000       3.404261        92.6347 
 366   0.0000       3.415196        92.9322 
 367   0.0000       3.442941        93.6872 
 368   0.0000       3.458663        94.1150 
 369   0.0000       3.480807        94.7176 
 370   0.0000       3.489368        94.9505 
 371   0.0000       3.509907        95.5094 
 372   0.0000       3.547212        96.5245 
 373   0.0000       3.557181        96.7958 
 374   0.0000       3.560304        96.8808 
 375   0.0000       3.578191        97.3675 
 376   0.0000       3.604174        98.0745 
 377   0.0000       3.628703        98.7420 
 378   0.0000       3.652009        99.3762 
 379   0.0000       3.659604        99.5829 
 380   0.0000       3.702657       100.7544 
 381   0.0000       3.708487       100.9131 
 382   0.0000       3.721679       101.2720 
 383   0.0000       3.740765       101.7914 
 384   0.0000       3.753231       102.1306 
 385   0.0000       3.772498       102.6549 
 386   0.0000       3.786094       103.0249 
 387   0.0000       3.808542       103.6357 
 388   0.0000       3.825644       104.1011 
 389   0.0000       3.836074       104.3849 
 390   0.0000       3.856756       104.9477 
 391   0.0000       3.869590       105.2969 
 392   0.0000       3.888664       105.8159 
 393   0.0000       3.901302       106.1598 
 394   0.0000       3.918504       106.6279 
 395   0.0000       3.950130       107.4885 
 396   0.0000       3.965181       107.8981 
 397   0.0000       3.995470       108.7223 
 398   0.0000       4.019201       109.3680 
 399   0.0000       4.031672       109.7074 
 400   0.0000       4.053393       110.2984 
 401   0.0000       4.060135       110.4819 
 402   0.0000       4.088278       111.2477 
 403   0.0000       4.099780       111.5607 
 404   0.0000       4.119360       112.0935 
 405   0.0000       4.132706       112.4566 
 406   0.0000       4.152614       112.9984 
 407   0.0000       4.159737       113.1922 
 408   0.0000       4.173467       113.5658 
 409   0.0000       4.188786       113.9827 
 410   0.0000       4.197076       114.2082 
 411   0.0000       4.209606       114.5492 
 412   0.0000       4.214996       114.6959 
 413   0.0000       4.238775       115.3429 
 414   0.0000       4.257538       115.8535 
 415   0.0000       4.263555       116.0172 
 416   0.0000       4.295097       116.8755 
 417   0.0000       4.297730       116.9472 
 418   0.0000       4.320595       117.5694 
 419   0.0000       4.342795       118.1735 
 420   0.0000       4.349300       118.3505 
 421   0.0000       4.358346       118.5966 
 422   0.0000       4.384627       119.3118 
 423   0.0000       4.408128       119.9513 
 424   0.0000       4.418348       120.2293 
 425   0.0000       4.425339       120.4196 
 426   0.0000       4.439086       120.7937 
 427   0.0000       4.455333       121.2358 
 428   0.0000       4.483510       122.0025 
 429   0.0000       4.486613       122.0869 
 430   0.0000       4.494825       122.3104 
 431   0.0000       4.508238       122.6754 
 432   0.0000       4.510741       122.7435 
 433   0.0000       4.533932       123.3746 
 434   0.0000       4.549042       123.7857 
 435   0.0000       4.565826       124.2425 
 436   0.0000       4.575903       124.5167 
 437   0.0000       4.581095       124.6579 
 438   0.0000       4.588570       124.8613 
 439   0.0000       4.606190       125.3408 
 440   0.0000       4.611870       125.4954 
 441   0.0000       4.629314       125.9700 
 442   0.0000       4.632415       126.0544 
 443   0.0000       4.655020       126.6695 
 444   0.0000       4.667129       126.9990 
 445   0.0000       4.705974       128.0561 
 446   0.0000       4.713438       128.2592 
 447   0.0000       4.719068       128.4124 
 448   0.0000       4.747469       129.1852 
 449   0.0000       4.769899       129.7956 
 450   0.0000       4.783478       130.1651 
 451   0.0000       4.802402       130.6800 
 452   0.0000       4.810380       130.8971 
 453   0.0000       4.818399       131.1153 
 454   0.0000       4.849306       131.9563 
 455   0.0000       4.888433       133.0210 
 456   0.0000       4.911029       133.6359 
 457   0.0000       4.965044       135.1057 
 458   0.0000       4.990456       135.7972 
 459   0.0000       4.998874       136.0263 
 460   0.0000       5.102356       138.8422 
 461   0.0000       5.111581       139.0932 
 462   0.0000       5.127126       139.5162 
 463   0.0000       5.138801       139.8339 
 464   0.0000       5.179326       140.9366 
 465   0.0000       5.204413       141.6193 
 466   0.0000       5.252911       142.9390 
 467   0.0000       5.287927       143.8918 
 468   0.0000       5.310102       144.4952 
 469   0.0000       5.326337       144.9370 
 470   0.0000       5.339674       145.2999 
 471   0.0000       5.368161       146.0751 
 472   0.0000       5.415694       147.3685 
 473   0.0000       5.418017       147.4317 
 474   0.0000       5.444382       148.1492 
 475   0.0000       5.464111       148.6860 
 476   0.0000       5.504133       149.7751 
 477   0.0000       5.505689       149.8174 
 478   0.0000       5.520306       150.2152 
 479   0.0000       5.571136       151.5983 
 480   0.0000       5.620168       152.9326 
 481   0.0000       5.714216       155.4917 
 482   0.0000       5.789786       157.5481 
 483   0.0000       5.853443       159.2803 
 484   0.0000       5.998427       163.2255 
 485   0.0000       6.036003       164.2480 
 486   0.0000       6.245427       169.9467 
 487   0.0000       6.260405       170.3543 
 488   0.0000       6.294357       171.2782 
 489   0.0000       6.341578       172.5631 
 490   0.0000       6.434691       175.0968 
 491   0.0000       6.527865       177.6322 
 492   0.0000       6.619476       180.1251 
 493   0.0000       6.626581       180.3184 
 494   0.0000       6.757545       183.8822 
 495   0.0000       6.783406       184.5859 
 496   0.0000       6.885307       187.3587 
 497   0.0000       6.897765       187.6977 
 498   0.0000       6.911936       188.0833 
 499   0.0000       6.925518       188.4529 
 500   0.0000       6.934664       188.7018 
 501   0.0000       6.948998       189.0919 
 502   0.0000       6.976262       189.8337 
 503   0.0000       6.991095       190.2374 
 504   0.0000       7.009896       190.7490 
 505   0.0000       7.029797       191.2905 
 506   0.0000       7.075089       192.5230 
 507   0.0000       7.086533       192.8344 
 508   0.0000       7.110847       193.4960 
 509   0.0000       7.172898       195.1845 
 510   0.0000       7.184487       195.4998 
 511   0.0000       7.274821       197.9579 
 512   0.0000       7.285133       198.2386 
 513   0.0000       7.359709       200.2679 
 514   0.0000       7.397108       201.2855 
 515   0.0000       7.433386       202.2727 
 516   0.0000       7.476439       203.4443 
 517   0.0000       7.521846       204.6798 
 518   0.0000       7.544497       205.2962 
 519   0.0000       7.584712       206.3905 
 520   0.0000       7.657672       208.3759 
 521   0.0000       7.707185       209.7232 
 522   0.0000       7.725787       210.2294 
 523   0.0000       7.759954       211.1591 
 524   0.0000       7.761716       211.2070 
 525   0.0000       7.803483       212.3436 
 526   0.0000       7.831744       213.1126 
 527   0.0000       7.882540       214.4948 
 528   0.0000       7.906920       215.1582 
 529   0.0000       7.918586       215.4757 
 530   0.0000       7.932332       215.8497 
 531   0.0000       8.005603       217.8435 
 532   0.0000       8.025889       218.3955 
 533   0.0000       8.040975       218.8061 
 534   0.0000       8.053621       219.1502 
 535   0.0000       8.101907       220.4641 
 536   0.0000       8.144173       221.6142 
 537   0.0000       8.216819       223.5910 
 538   0.0000       8.266731       224.9492 
 539   0.0000       8.276598       225.2177 
 540   0.0000       8.324686       226.5262 
 541   0.0000       8.387747       228.2422 
 542   0.0000       8.426478       229.2961 
 543   0.0000       8.435811       229.5501 
 544   0.0000       8.536662       232.2944 
 545   0.0000       8.544222       232.5001 
 546   0.0000       8.649496       235.3648 
 547   0.0000       8.676635       236.1032 
 548   0.0000       8.686931       236.3834 
 549   0.0000       8.704887       236.8720 
 550   0.0000       8.722803       237.3595 
 551   0.0000       8.737373       237.7560 
 552   0.0000       8.786287       239.0870 
 553   0.0000       8.806052       239.6249 
 554   0.0000       8.861311       241.1285 
 555   0.0000       8.885963       241.7994 
 556   0.0000       8.942103       243.3270 
 557   0.0000       8.961978       243.8678 
 558   0.0000       9.021911       245.4987 
 559   0.0000       9.028603       245.6808 
 560   0.0000       9.055147       246.4031 
 561   0.0000       9.079618       247.0690 
 562   0.0000       9.099975       247.6229 
 563   0.0000       9.109130       247.8720 
 564   0.0000       9.136642       248.6207 
 565   0.0000       9.159305       249.2374 
 566   0.0000       9.205045       250.4820 
 567   0.0000       9.221082       250.9184 
 568   0.0000       9.313092       253.4221 
 569   0.0000       9.327773       253.8216 
 570   0.0000       9.331418       253.9208 
 571   0.0000       9.409890       256.0561 
 572   0.0000       9.430960       256.6295 
 573   0.0000       9.436886       256.7907 
 574   0.0000       9.441837       256.9255 
 575   0.0000       9.506209       258.6771 
 576   0.0000       9.558255       260.0933 
 577   0.0000       9.570392       260.4236 
 578   0.0000       9.619895       261.7707 
 579   0.0000       9.681456       263.4458 
 580   0.0000       9.689991       263.6781 
 581   0.0000       9.736325       264.9389 
 582   0.0000       9.766335       265.7555 
 583   0.0000       9.778540       266.0876 
 584   0.0000       9.860686       268.3229 
 585   0.0000       9.903347       269.4838 
 586   0.0000       9.929060       270.1835 
 587   0.0000       9.951293       270.7884 
 588   0.0000       9.966041       271.1898 
 589   0.0000       9.996939       272.0305 
 590   0.0000      10.070635       274.0359 
 591   0.0000      10.111679       275.1528 
 592   0.0000      10.126215       275.5483 
 593   0.0000      10.154528       276.3187 
 594   0.0000      10.183741       277.1137 
 595   0.0000      10.194605       277.4093 
 596   0.0000      10.253455       279.0107 
 597   0.0000      10.257684       279.1258 
 598   0.0000      10.389257       282.7060 
 599   0.0000      10.430982       283.8415 
 600   0.0000      10.454142       284.4717 
 601   0.0000      10.490038       285.4485 
 602   0.0000      10.552115       287.1377 
 603   0.0000      10.629582       289.2456 
 604   0.0000      10.637772       289.4685 
 605   0.0000      10.689016       290.8629 
 606   0.0000      10.755816       292.6806 
 607   0.0000      10.767776       293.0061 
 608   0.0000      10.780618       293.3555 
 609   0.0000      10.788279       293.5640 
 610   0.0000      10.801551       293.9251 
 611   0.0000      10.814572       294.2795 
 612   0.0000      10.858802       295.4830 
 613   0.0000      10.864255       295.6314 
 614   0.0000      10.891057       296.3607 
 615   0.0000      10.901617       296.6481 
 616   0.0000      10.935185       297.5615 
 617   0.0000      10.949803       297.9593 
 618   0.0000      10.963060       298.3200 
 619   0.0000      10.968171       298.4591 
 620   0.0000      10.996855       299.2396 
 621   0.0000      11.031297       300.1769 
 622   0.0000      11.049920       300.6836 
 623   0.0000      11.066792       301.1427 
 624   0.0000      11.080552       301.5172 
 625   0.0000      11.123691       302.6910 
 626   0.0000      11.145128       303.2744 
 627   0.0000      11.172401       304.0165 
 628   0.0000      11.234007       305.6929 
 629   0.0000      11.270537       306.6869 
 630   0.0000      11.358556       309.0820 
 631   0.0000      11.394430       310.0582 
 632   0.0000      11.444738       311.4272 
 633   0.0000      11.475196       312.2560 
 634   0.0000      11.532574       313.8173 
 635   0.0000      11.540365       314.0293 
 636   0.0000      11.570417       314.8470 
 637   0.0000      11.666960       317.4741 
 638   0.0000      11.728170       319.1397 
 639   0.0000      11.744073       319.5725 
 640   0.0000      11.859127       322.7033 
 641   0.0000      11.871493       323.0398 
 642   0.0000      11.950317       325.1847 
 643   0.0000      12.068046       328.3882 
 644   0.0000      12.098206       329.2089 
 645   0.0000      12.112688       329.6030 
 646   0.0000      12.134632       330.2001 
 647   0.0000      12.162135       330.9485 
 648   0.0000      12.184412       331.5547 
 649   0.0000      12.203390       332.0711 
 650   0.0000      12.220951       332.5490 
 651   0.0000      12.233478       332.8899 
 652   0.0000      12.314893       335.1053 
 653   0.0000      12.359276       336.3130 
 654   0.0000      12.364674       336.4599 
 655   0.0000      12.404084       337.5323 
 656   0.0000      12.462730       339.1281 
 657   0.0000      12.475812       339.4841 
 658   0.0000      12.608572       343.0967 
 659   0.0000      12.638660       343.9154 
 660   0.0000      12.720357       346.1385 
 661   0.0000      12.944995       352.2512 
 662   0.0000      12.970932       352.9570 
 663   0.0000      12.973972       353.0397 
 664   0.0000      13.037534       354.7693 
 665   0.0000      13.247293       360.4772 
 666   0.0000      13.290055       361.6408 
 667   0.0000      13.332075       362.7842 
 668   0.0000      13.376848       364.0025 
 669   0.0000      13.380879       364.1122 
 670   0.0000      13.414018       365.0140 
 671   0.0000      13.490947       367.1073 
 672   0.0000      13.556676       368.8959 
 673   0.0000      13.753961       374.2643 
 674   0.0000      14.479904       394.0182 
 675   0.0000      14.500817       394.5873 
 676   0.0000      14.600386       397.2967 
 677   0.0000      15.245609       414.8541 
 678   0.0000      15.256610       415.1535 
 679   0.0000      17.098384       465.2707 
 680   0.0000      29.177769       793.9674 
 681   0.0000      36.675072       997.9794 
 682   0.0000      38.781977      1055.3112 
 683   0.0000      38.924123      1059.1792 
 684   0.0000      39.050450      1062.6168 
 685   0.0000      42.224396      1148.9842 
 686   0.0000      44.210957      1203.0413 
 687   0.0000      61.697900      1678.8852 

                    ********************************
                    * MULLIKEN POPULATION ANALYSIS *
                    ********************************

-----------------------
MULLIKEN ATOMIC CHARGES
-----------------------
   0 H :    0.285074
   1 O :   -0.919443
   2 I :    1.579009
   3 O :   -1.111737
   4 N :   -0.325455
   5 H :    0.175170
   6 H :    0.182054
   7 C :   -0.802336
   8 H :    0.267020
   9 H :    0.319642
  10 H :    0.351002
Sum of atomic charges:   -0.0000000

--------------------------------
MULLIKEN REDUCED ORBITAL CHARGES
--------------------------------
  0 H s       :     0.545172  s :     0.545172
      pz      :     0.042325  p :     0.109537
      px      :     0.030647
      py      :     0.036565
      dz2     :     0.011823  d :     0.057478
      dxz     :     0.007918
      dyz     :     0.003697
      dx2y2   :     0.010381
      dxy     :     0.023659
      f0      :    -0.000180  f :     0.002740
      f+1     :     0.000026
      f-1     :     0.003292
      f+2     :    -0.000188
      f-2     :    -0.000048
      f+3     :     0.000039
      f-3     :    -0.000202
  1 O s       :     4.009375  s :     4.009375
      pz      :     1.801959  p :     4.860591
      px      :     1.405778
      py      :     1.652854
      dz2     :     0.005147  d :     0.046026
      dxz     :     0.006196
      dyz     :     0.008858
      dx2y2   :     0.022354
      dxy     :     0.003470
      f0      :     0.000773  f :     0.003032
      f+1     :     0.000555
      f-1     :     0.000121
      f+2     :     0.000728
      f-2     :     0.000132
      f+3     :     0.000467
      f-3     :     0.000255
      g0      :     0.000010  g :     0.000419
      g+1     :     0.000008
      g-1     :     0.000029
      g+2     :     0.000072
      g-2     :     0.000006
      g+3     :     0.000051
      g-3     :     0.000115
      g+4     :     0.000051
      g-4     :     0.000078
  2 I s       :     3.713066  s :     3.713066
      pz      :     3.252551  p :     9.515012
      px      :     2.703464
      py      :     3.558998
      dz2     :     2.032407  d :    10.144741
      dxz     :     2.050119
      dyz     :     2.012445
      dx2y2   :     2.029722
      dxy     :     2.020047
      f0      :     0.007557  f :     0.041587
      f+1     :     0.006841
      f-1     :     0.005430
      f+2     :     0.010170
      f-2     :     0.006468
      f+3     :     0.003821
      f-3     :     0.001300
      g0      :     0.000605  g :     0.006585
      g+1     :     0.000914
      g-1     :     0.000884
      g+2     :     0.001543
      g-2     :     0.000823
      g+3     :     0.001201
      g-3     :     0.000803
      g+4     :     0.000039
      g-4     :    -0.000228
  3 O s       :     4.075512  s :     4.075512
      pz      :     1.467315  p :     4.982706
      px      :     1.834651
      py      :     1.680740
      dz2     :     0.010793  d :     0.047335
      dxz     :     0.010341
      dyz     :     0.015744
      dx2y2   :     0.004169
      dxy     :     0.006288
      f0      :     0.001051  f :     0.005718
      f+1     :     0.000582
      f-1     :     0.001376
      f+2     :     0.000958
      f-2     :     0.001325
      f+3     :     0.000285
      f-3     :     0.000141
      g0      :     0.000042  g :     0.000465
      g+1     :     0.000014
      g-1     :     0.000112
      g+2     :     0.000083
      g-2     :     0.000088
      g+3     :     0.000051
      g-3     :     0.000063
      g+4     :     0.000009
      g-4     :     0.000004
  4 N s       :     3.415904  s :     3.415904
      pz      :     1.191043  p :     3.877075
      px      :     1.128453
      py      :     1.557580
      dz2     :     0.003348  d :     0.035970
      dxz     :     0.008468
      dyz     :     0.010413
      dx2y2   :     0.008675
      dxy     :     0.005067
      f0      :    -0.000684  f :    -0.004837
      f+1     :    -0.001185
      f-1     :    -0.001739
      f+2     :    -0.000548
      f-2     :     0.000581
      f+3     :     0.001074
      f-3     :    -0.002336
      g0      :     0.000019  g :     0.001343
      g+1     :     0.000127
      g-1     :     0.000118
      g+2     :     0.000272
      g-2     :     0.000172
      g+3     :     0.000308
      g-3     :     0.000179
      g+4     :     0.000085
      g-4     :     0.000062
  5 H s       :     0.718901  s :     0.718901
      pz      :     0.025279  p :     0.092193
      px      :     0.022838
      py      :     0.044075
      dz2     :     0.001829  d :     0.014646
      dxz     :     0.003824
      dyz     :     0.000777
      dx2y2   :     0.003159
      dxy     :     0.005058
      f0      :    -0.000160  f :    -0.000910
      f+1     :     0.000041
      f-1     :     0.000004
      f+2     :    -0.000261
      f-2     :    -0.000249
      f+3     :    -0.000176
      f-3     :    -0.000110
  6 H s       :     0.705085  s :     0.705085
      pz      :     0.029132  p :     0.099659
      px      :     0.023433
      py      :     0.047094
      dz2     :     0.003963  d :     0.014340
      dxz     :     0.000009
      dyz     :     0.003485
      dx2y2   :     0.003948
      dxy     :     0.002934
      f0      :    -0.000022  f :    -0.001137
      f+1     :    -0.000637
      f-1     :    -0.000353
      f+2     :    -0.000090
      f-2     :    -0.000091
      f+3     :     0.000001
      f-3     :     0.000054
  7 C s       :     3.220883  s :     3.220883
      pz      :     0.961451  p :     3.347686
      px      :     1.266300
      py      :     1.119935
      dz2     :     0.042049  d :     0.198548
      dxz     :     0.046822
      dyz     :     0.034072
      dx2y2   :     0.060570
      dxy     :     0.015036
      f0      :     0.009520  f :     0.032661
      f+1     :     0.003925
      f-1     :     0.003920
      f+2     :     0.004966
      f-2     :     0.005651
      f+3     :     0.001673
      f-3     :     0.003006
      g0      :     0.000193  g :     0.002558
      g+1     :     0.000070
      g-1     :     0.000738
      g+2     :     0.000286
      g-2     :     0.000443
      g+3     :     0.000314
      g-3     :     0.000319
      g+4     :     0.000125
      g-4     :     0.000070
  8 H s       :     0.665257  s :     0.665257
      pz      :     0.013290  p :     0.055567
      px      :     0.017772
      py      :     0.024504
      dz2     :     0.003708  d :     0.011205
      dxz     :     0.000079
      dyz     :     0.003180
      dx2y2   :     0.003097
      dxy     :     0.001141
      f0      :     0.000555  f :     0.000951
      f+1     :     0.000054
      f-1     :     0.000250
      f+2     :    -0.000032
      f-2     :     0.000031
      f+3     :     0.000038
      f-3     :     0.000055
  9 H s       :     0.655005  s :     0.655005
      pz      :     0.007106  p :     0.023375
      px      :     0.022770
      py      :    -0.006501
      dz2     :     0.002288  d :     0.001099
      dxz     :     0.002814
      dyz     :    -0.002519
      dx2y2   :    -0.001466
      dxy     :    -0.000018
      f0      :     0.000053  f :     0.000880
      f+1     :     0.000645
      f-1     :     0.000038
      f+2     :     0.000192
      f-2     :     0.000057
      f+3     :    -0.000249
      f-3     :     0.000143
 10 H s       :     0.590163  s :     0.590163
      pz      :     0.011835  p :     0.047963
      px      :     0.020657
      py      :     0.015471
      dz2     :     0.001094  d :     0.010006
      dxz     :     0.001379
      dyz     :     0.002865
      dx2y2   :     0.000557
      dxy     :     0.004112
      f0      :     0.000040  f :     0.000866
      f+1     :    -0.000021
      f-1     :     0.000080
      f+2     :     0.000508
      f-2     :    -0.000005
      f+3     :     0.000175
      f-3     :     0.000090


                     *******************************
                     * LOEWDIN POPULATION ANALYSIS *
                     *******************************

----------------------
LOEWDIN ATOMIC CHARGES
----------------------
   0 H :   -1.319194
   1 O :    0.613432
   2 I :    0.979825
   3 O :   -0.462218
   4 N :    1.241707
   5 H :   -0.457598
   6 H :   -0.464029
   7 C :    0.783264
   8 H :   -0.293291
   9 H :   -0.341109
  10 H :   -0.280790

-------------------------------
LOEWDIN REDUCED ORBITAL CHARGES
-------------------------------
  0 H s       :     0.548812  s :     0.548812
      pz      :     0.222700  p :     0.809954
      px      :     0.183140
      py      :     0.404114
      dz2     :     0.106893  d :     0.650936
      dxz     :     0.053979
      dyz     :     0.178103
      dx2y2   :     0.168673
      dxy     :     0.143289
      f0      :     0.021376  f :     0.309492
      f+1     :     0.004592
      f-1     :     0.083120
      f+2     :     0.056051
      f-2     :     0.043234
      f+3     :     0.045556
      f-3     :     0.055563
  1 O s       :     3.033819  s :     3.033819
      pz      :     1.339865  p :     3.882210
      px      :     1.202756
      py      :     1.339589
      dz2     :     0.033860  d :     0.342871
      dxz     :     0.077449
      dyz     :     0.032528
      dx2y2   :     0.109489
      dxy     :     0.089545
      f0      :     0.011633  f :     0.114749
      f+1     :     0.017355
      f-1     :     0.002161
      f+2     :     0.022812
      f-2     :     0.006903
      f+3     :     0.021654
      f-3     :     0.032232
      g0      :     0.000967  g :     0.012918
      g+1     :     0.001623
      g-1     :     0.000371
      g+2     :     0.001744
      g-2     :     0.000182
      g+3     :     0.001699
      g-3     :     0.001108
      g+4     :     0.002709
      g-4     :     0.002515
  2 I s       :     3.097142  s :     3.097142
      pz      :     3.071887  p :     9.059036
      px      :     2.741168
      py      :     3.245980
      dz2     :     2.190394  d :    10.836524
      dxz     :     2.207132
      dyz     :     2.140939
      dx2y2   :     2.193063
      dxy     :     2.104997
      f0      :     0.103612  f :     0.687639
      f+1     :     0.095623
      f-1     :     0.107507
      f+2     :     0.124628
      f-2     :     0.090603
      f+3     :     0.084768
      f-3     :     0.080898
      g0      :     0.037680  g :     0.339834
      g+1     :     0.021959
      g-1     :     0.055041
      g+2     :     0.051461
      g-2     :     0.036188
      g+3     :     0.040057
      g-3     :     0.032842
      g+4     :     0.026740
      g-4     :     0.037867
  3 O s       :     3.457129  s :     3.457129
      pz      :     1.470116  p :     4.558006
      px      :     1.534849
      py      :     1.553042
      dz2     :     0.111957  d :     0.313652
      dxz     :     0.033134
      dyz     :     0.098257
      dx2y2   :     0.049981
      dxy     :     0.020323
      f0      :     0.030955  f :     0.113775
      f+1     :     0.007356
      f-1     :     0.028610
      f+2     :     0.021889
      f-2     :     0.014549
      f+3     :     0.003592
      f-3     :     0.006823
      g0      :     0.002296  g :     0.019657
      g+1     :     0.000452
      g-1     :     0.005564
      g+2     :     0.004511
      g-2     :     0.002421
      g+3     :     0.001630
      g-3     :     0.002194
      g+4     :     0.000331
      g-4     :     0.000258
  4 N s       :     2.526191  s :     2.526191
      pz      :     0.812043  p :     2.539406
      px      :     0.819175
      py      :     0.908187
      dz2     :     0.096171  d :     0.449434
      dxz     :     0.130533
      dyz     :     0.091231
      dx2y2   :     0.093868
      dxy     :     0.037631
      f0      :     0.037240  f :     0.207674
      f+1     :     0.023538
      f-1     :     0.033638
      f+2     :     0.041043
      f-2     :     0.031024
      f+3     :     0.014010
      f-3     :     0.027181
      g0      :     0.002372  g :     0.035588
      g+1     :     0.001897
      g-1     :     0.009133
      g+2     :     0.004983
      g-2     :     0.005416
      g+3     :     0.003138
      g-3     :     0.005830
      g+4     :     0.001810
      g-4     :     0.001008
  5 H s       :     0.562248  s :     0.562248
      pz      :     0.106121  p :     0.399812
      px      :     0.169832
      py      :     0.123859
      dz2     :     0.043594  d :     0.333150
      dxz     :     0.096181
      dyz     :     0.023359
      dx2y2   :     0.077627
      dxy     :     0.092389
      f0      :     0.014555  f :     0.162389
      f+1     :     0.033189
      f-1     :     0.001818
      f+2     :     0.027725
      f-2     :     0.018472
      f+3     :     0.032529
      f-3     :     0.034101
  6 H s       :     0.565507  s :     0.565507
      pz      :     0.144023  p :     0.402839
      px      :     0.133985
      py      :     0.124831
      dz2     :     0.090353  d :     0.333437
      dxz     :     0.061784
      dyz     :     0.075096
      dx2y2   :     0.064778
      dxy     :     0.041426
      f0      :     0.031871  f :     0.162245
      f+1     :     0.031968
      f-1     :     0.017788
      f+2     :     0.025984
      f-2     :     0.030162
      f+3     :     0.017300
      f-3     :     0.007172
  7 C s       :     2.374889  s :     2.374889
      pz      :     0.589082  p :     1.892302
      px      :     0.668321
      py      :     0.634899
      dz2     :     0.124998  d :     0.568322
      dxz     :     0.139570
      dyz     :     0.107700
      dx2y2   :     0.156221
      dxy     :     0.039832
      f0      :     0.064496  f :     0.290662
      f+1     :     0.035109
      f-1     :     0.053898
      f+2     :     0.049324
      f-2     :     0.051018
      f+3     :     0.014268
      f-3     :     0.022550
      g0      :     0.008379  g :     0.090561
      g+1     :     0.003969
      g-1     :     0.022777
      g+2     :     0.013446
      g-2     :     0.014118
      g+3     :     0.007924
      g-3     :     0.013616
      g+4     :     0.003942
      g-4     :     0.002390
  8 H s       :     0.603674  s :     0.603674
      pz      :     0.101582  p :     0.289971
      px      :     0.111193
      py      :     0.077196
      dz2     :     0.067617  d :     0.269678
      dxz     :     0.044294
      dyz     :     0.063839
      dx2y2   :     0.065276
      dxy     :     0.028652
      f0      :     0.023952  f :     0.129968
      f+1     :     0.025037
      f-1     :     0.014576
      f+2     :     0.022640
      f-2     :     0.023044
      f+3     :     0.017956
      f-3     :     0.002763
  9 H s       :     0.602514  s :     0.602514
      pz      :     0.081189  p :     0.316661
      px      :     0.140419
      py      :     0.095053
      dz2     :     0.038635  d :     0.290578
      dxz     :     0.074236
      dyz     :     0.032645
      dx2y2   :     0.075831
      dxy     :     0.069231
      f0      :     0.012779  f :     0.131355
      f+1     :     0.026333
      f-1     :     0.002115
      f+2     :     0.019675
      f-2     :     0.020122
      f+3     :     0.033691
      f-3     :     0.016640
 10 H s       :     0.614731  s :     0.614731
      pz      :     0.074320  p :     0.286979
      px      :     0.079895
      py      :     0.132763
      dz2     :     0.020180  d :     0.256255
      dxz     :     0.023355
      dyz     :     0.087025
      dx2y2   :     0.042740
      dxy     :     0.082955
      f0      :     0.013628  f :     0.122825
      f+1     :     0.000678
      f-1     :     0.017349
      f+2     :     0.021968
      f-2     :     0.020759
      f+3     :     0.031534
      f-3     :     0.016909


                      *****************************
                      * MAYER POPULATION ANALYSIS *
                      *****************************

  NA   - Mulliken gross atomic population
  ZA   - Total nuclear charge
  QA   - Mulliken gross atomic charge
  VA   - Mayer's total valence
  BVA  - Mayer's bonded valence
  FA   - Mayer's free valence

  ATOM       NA         ZA         QA         VA         BVA        FA
  0 H      0.7149     1.0000     0.2851     1.0701     1.0701     0.0000
  1 O      8.9194     8.0000    -0.9194     1.4840     1.4840     0.0000
  2 I     23.4210    25.0000     1.5790     1.7496     1.7496    -0.0000
  3 O      9.1117     8.0000    -1.1117     1.0907     1.0907    -0.0000
  4 N      7.3255     7.0000    -0.3255     3.1622     3.1622    -0.0000
  5 H      0.8248     1.0000     0.1752     1.0577     1.0577    -0.0000
  6 H      0.8179     1.0000     0.1821     1.0671     1.0671    -0.0000
  7 C      6.8023     6.0000    -0.8023     3.7449     3.7449    -0.0000
  8 H      0.7330     1.0000     0.2670     1.0155     1.0155    -0.0000
  9 H      0.6804     1.0000     0.3196     0.9020     0.9020    -0.0000
 10 H      0.6490     1.0000     0.3510     0.9261     0.9261    -0.0000

  Mayer bond orders larger than 0.100000
B(  0-H ,  1-O ) :   0.8805 B(  0-H ,  4-N ) :   0.1671 B(  1-O ,  2-I ) :   0.6088 
B(  2-I ,  3-O ) :   1.1171 B(  4-N ,  5-H ) :   1.0097 B(  4-N ,  6-H ) :   1.0056 
B(  4-N ,  7-C ) :   0.9870 B(  7-C ,  8-H ) :   0.9448 B(  7-C ,  9-H ) :   0.8987 
B(  7-C , 10-H ) :   0.8645 

-------
TIMINGS
-------

Total SCF time: 0 days 0 hours 23 min 31 sec 

Total time                  ....    1411.710 sec
Sum of individual times     ....    1410.221 sec  ( 99.9%)

Fock matrix formation       ....    1405.866 sec  ( 99.6%)
Diagonalization             ....       1.128 sec  (  0.1%)
Density matrix formation    ....       0.049 sec  (  0.0%)
Population analysis         ....       0.076 sec  (  0.0%)
Initial guess               ....       1.810 sec  (  0.1%)
Orbital Transformation      ....       0.000 sec  (  0.0%)
Orbital Orthonormalization  ....       0.000 sec  (  0.0%)
DIIS solution               ....       0.510 sec  (  0.0%)
SOSCF solution              ....       0.697 sec  (  0.0%)

Maximum memory used throughout the entire SCF-calculation: 278.6 MB


           ************************************************************
           *        Program running with 8 parallel MPI-processes     *
           *              working on a common directory               *
           ************************************************************

------------------------------------------------------------------------------
                                ORCA  MP2 
------------------------------------------------------------------------------

Freezing NCore=16 chemical core electrons

-------------
RI-MP2 ENERGY
-------------
Dimension of the basis                    ...  688
Memory devoted to MP2                     ... 16000 MB   
Data format for buffers                   ... DOUBLE
Compression type for matrix containers    ... UNCOMPRESSED
Overall scaling of the MP2 energy         ...   1.000e+00
Calculating two index integrals           ... done (    0.016 sec)
Cholesky decomposition of V**-1           ... done (    0.163 sec)

-----------------
RI-TRANSFORMATION (AUX index driven)
-----------------

Dimension of the orbital-basis         ... 688
Dimension of the aux-basis             ... 1430
Transformation of internal/external MOs...    8-  29 to   30- 687
Number Format for Storage              ... Double (8 Byte)
Integral mode                          ... Direct

First Phase: integral generation and transformation of MO indices
  Aux angular momentum 0               ... done (    0.138 sec)
  Aux angular momentum 1               ... done (    0.278 sec)
  Aux angular momentum 2               ... done (    0.404 sec)
  Aux angular momentum 3               ... done (    0.487 sec)
  Aux angular momentum 4               ... done (    0.469 sec)
  Aux angular momentum 5               ... done (    0.256 sec)
  Aux angular momentum 6               ... done (    0.181 sec)
Closing buffer VIA ( 0.15 GB; CompressionRatio= 1.00)
  Phase 1 completed in     2.337 sec
Second Phase: sorting and transformation of aux index

IA-Transformation
Memory available                       ... 15935 MB 
Max. # MO pairs treated in a batch     ... 3    
# of internal orbitals                 ... 22
# batches for internal orbitals        ... 1
Closing buffer IAV ( 0.15 GB; CompressionRatio= 1.00)
(ia|v) transformation done in     0.214 sec

  Phase 2 completed in     0.227 sec
RI-Integral transformation completed in     2.565 sec
Opening buffers                              ... done

Starting loop over batches of integrals:

Operator 0  - window                       ... (  8- 29)x( 30-687)
Operator 0  - Memory available             ... 16000 MB
Operator 0  - Memory needed per MO         ...   7.2 MB
Operator 0  - Number of orbitals per batch ... 3
Operator 0  - Number of batches            ... 1

OPERATOR  0   PASS   0:  MOs     8 ...   10 +   11 ...   13 +   14 ...   16 +   17 ...   19
                            +   20 ...   22 +   23 ...   25 +   26 ...   28 +   29 ...   29
  Reading integrals       ... ok
  Internal MO  10
Time spent in pair loops =     0.179 sec
Deleting buffer (Ka|jb)[aa] ...done

-----------------------------------------------
 RI-MP2 CORRELATION ENERGY:     -1.303105859 Eh
-----------------------------------------------


-------
TIMINGS
-------

Total time                :    4.381 sec
Integral trafo            :    2.579 sec ( 58.9%)
I/O of integrals          :    0.009 sec (  0.2%)
K(i,j) Operators          :    0.131 sec (  3.0%)
T(i,j) pair energies      :    0.022 sec (  0.5%)
V-calculation             :    0.016 sec (  0.4%)
V**(-1/2)                 :    0.163 sec (  3.7%)
Gamma(ia|P)               :    0.000 sec (  0.0%)
Gamma-Trafo               :    0.000 sec (  0.0%)
D(virtual)                :    0.000 sec (  0.0%)
D(internal)               :    0.000 sec (  0.0%)
W(virtual)                :    0.000 sec (  0.0%)
W(internal)               :    0.000 sec (  0.0%)
L(virtual)                :    0.000 sec (  0.0%)
L(internal)               :    0.000 sec (  0.0%)
G(D)                      :    0.000 sec (  0.0%)
G(Z)                      :    0.000 sec (  0.0%)
Z-Vector Solution         :    0.000 sec (  0.0%)
3-Index Derivative        :    0.000 sec (  0.0%)
2-Index Derivative        :    0.000 sec (  0.0%)
Separable Gradient        :    0.000 sec (  0.0%)


---------------------------------------
MP2 TOTAL ENERGY:     -541.462203531 Eh
---------------------------------------

Maximum memory used throughout the entire MP2-calculation: 165.0 MB

-------------------------   --------------------
FINAL SINGLE POINT ENERGY      -541.462203531278
-------------------------   --------------------


                            ***************************************
                            *     ORCA property calculations      *
                            ***************************************


  WARNING: The energy has been calculated at the MP2 level but the densities
           used in the property calculations are still SCF densities
           MP2 response densities have not been calculated 
           use %mp2 Density relaxed end
           or  %mp2 Density unrelaxed end

                                    ---------------------
                                    Active property flags
                                    ---------------------
   (+) Dipole Moment


------------------------------------------------------------------------------
                       ORCA ELECTRIC PROPERTIES CALCULATION
------------------------------------------------------------------------------

Dipole Moment Calculation                       ... on
Quadrupole Moment Calculation                   ... off
Polarizability Calculation                      ... off
GBWName                                         ... 1isa1ma-010001000_2_306.gbw
Electron density                                ... 1isa1ma-010001000_2_306.scfp
The origin for moment calculation is the CENTER OF MASS  = (-2.055919,  3.128898  0.973679)

-------------
DIPOLE MOMENT
-------------
                                X             Y             Z
Electronic contribution:    -41.81600      56.34732       9.51771
Nuclear contribution   :     42.03749     -56.85162     -11.36972
                        -----------------------------------------
Total Dipole Moment    :      0.22149      -0.50430      -1.85201
                        -----------------------------------------
Magnitude (a.u.)       :      1.93218
Magnitude (Debye)      :      4.91121


--------------------
Rotational spectrum 
--------------------
 
Rotational constants in cm-1:     0.156485     0.043862     0.037605 
Rotational constants in MHz :  4691.287386  1314.934854  1127.367456 

 Dipole components along the rotational axes: 
x,y,z [a.u.] :    -1.078134    -1.035102    -1.224542 
x,y,z [Debye]:    -2.740399    -2.631021    -3.112538 

 

Timings for individual modules:

Sum of individual times         ...     1420.421 sec (=  23.674 min)
GTO integral calculation        ...        3.494 sec (=   0.058 min)   0.2 %
SCF iterations                  ...     1412.046 sec (=  23.534 min)  99.4 %
MP2 module                      ...        4.881 sec (=   0.081 min)   0.3 %
                             ****ORCA TERMINATED NORMALLY****
TOTAL RUN TIME: 0 days 0 hours 23 minutes 41 seconds 705 msec
