# Supplementary material for: Iodine Clusters in the Atmosphere I: Computational Benchmark and Dimer Formation of Oxyacids and Oxides
Source: ACS Omega. 2024 Jul 9;9(29):31521–32. doi: 10.1021/acsomega.4c01235 (PMC11270685; doi:10.1021/acsomega.4c01235)
Supplement: Supplementary file 2 — ao4c01235_si_002.zip [file ao4c01235_si_002.zip › SI_zip/basis_extrapolation/quadruple/1isa1am-010010000_2_136.inp]

! aug-cc-pVQZ/C aug-cc-pVQZ/JK aug-cc-pVQZ RI-MP2 TightSCF
%pal nprocs 8 end
%maxcore 16000
%basis
	NewGTO I "aug-cc-pVQZ-PP" end
	NewECP I "SK-MCDHF-RSC" end
	NewAuxCGTO I "aug-cc-pVQZ-PP/C" end
	NewAuxJKGTO I "def2/JK" end
end
* xyz 0 1
H        0.59305125      -0.90266313       0.27880686
O        1.43754582      -0.80210226       0.79347220
I        2.08119439       0.94867053       0.27224759
O        0.77792678       2.08621810       0.85381934
N       -0.98168570      -0.44724055      -0.48220736
H       -1.11776346      -0.45103368      -1.48562851
H       -1.03226073       0.51711375      -0.16269681
H       -1.75800832      -0.94896272      -0.06781332
*
