# Supplementary material for: Iodine Clusters in the Atmosphere I: Computational Benchmark and Dimer Formation of Oxyacids and Oxides
Source: ACS Omega. 2024 Jul 9;9(29):31521–32. doi: 10.1021/acsomega.4c01235 (PMC11270685; doi:10.1021/acsomega.4c01235)
Supplement: Supplementary file 2 — ao4c01235_si_002.zip [file ao4c01235_si_002.zip › SI_zip/basis_extrapolation/quadruple/1it1sa-00011_1_791.log]

                                 *****************
                                 * O   R   C   A *
                                 *****************

                                            #,                                       
                                            ###                                      
                                            ####                                     
                                            #####                                    
                                            ######                                   
                                           ########,                                 
                                     ,,################,,,,,                         
                               ,,#################################,,                 
                          ,,##########################################,,             
                       ,#########################################, ''#####,          
                    ,#############################################,,   '####,        
                  ,##################################################,,,,####,       
                ,###########''''           ''''###############################       
              ,#####''   ,,,,##########,,,,          '''####'''          '####       
            ,##' ,,,,###########################,,,                        '##       
           ' ,,###''''                  '''############,,,                           
         ,,##''                                '''############,,,,        ,,,,,,###''
      ,#''                                            '''#######################'''  
     '                                                          ''''####''''         
             ,#######,   #######,   ,#######,      ##                                
            ,#'     '#,  ##    ##  ,#'     '#,    #''#        ######   ,####,        
            ##       ##  ##   ,#'  ##            #'  '#       #        #'  '#        
            ##       ##  #######   ##           ,######,      #####,   #    #        
            '#,     ,#'  ##    ##  '#,     ,#' ,#      #,         ##   #,  ,#        
             '#######'   ##     ##  '#######'  #'      '#     #####' # '####'        


                  #######################################################
                  #                        -***-                        #
                  #          Department of theory and spectroscopy      #
                  #    Directorship and core code : Frank Neese         #
                  #        Max Planck Institute fuer Kohlenforschung    #
                  #                Kaiser Wilhelm Platz 1               #
                  #                 D-45470 Muelheim/Ruhr               #
                  #                      Germany                        #
                  #                                                     #
                  #                  All rights reserved                #
                  #                        -***-                        #
                  #######################################################


                         Program Version 5.0.4 -  RELEASE  -


 With contributions from (in alphabetic order):
   Daniel Aravena         : Magnetic Suceptibility
   Michael Atanasov       : Ab Initio Ligand Field Theory (pilot matlab implementation)
   Alexander A. Auer      : GIAO ZORA, VPT2 properties, NMR spectrum
   Ute Becker             : Parallelization
   Giovanni Bistoni       : ED, misc. LED, open-shell LED, HFLD
   Martin Brehm           : Molecular dynamics
   Dmytro Bykov           : SCF Hessian
   Vijay G. Chilkuri      : MRCI spin determinant printing, contributions to CSF-ICE
   Dipayan Datta          : RHF DLPNO-CCSD density
   Achintya Kumar Dutta   : EOM-CC, STEOM-CC
   Dmitry Ganyushin       : Spin-Orbit,Spin-Spin,Magnetic field MRCI
   Miquel Garcia          : C-PCM and meta-GGA Hessian, CC/C-PCM, Gaussian charge scheme
   Yang Guo               : DLPNO-NEVPT2, F12-NEVPT2, CIM, IAO-localization
   Andreas Hansen         : Spin unrestricted coupled pair/coupled cluster methods
   Benjamin Helmich-Paris : MC-RPA, TRAH-SCF, COSX integrals
   Lee Huntington         : MR-EOM, pCC
   Robert Izsak           : Overlap fitted RIJCOSX, COSX-SCS-MP3, EOM
   Marcus Kettner         : VPT2
   Christian Kollmar      : KDIIS, OOCD, Brueckner-CCSD(T), CCSD density, CASPT2, CASPT2-K
   Simone Kossmann        : Meta GGA functionals, TD-DFT gradient, OOMP2, MP2 Hessian
   Martin Krupicka        : Initial AUTO-CI
   Lucas Lang             : DCDCAS
   Marvin Lechner         : AUTO-CI (C++ implementation), FIC-MRCC
   Dagmar Lenk            : GEPOL surface, SMD
   Dimitrios Liakos       : Extrapolation schemes; Compound Job, initial MDCI parallelization
   Dimitrios Manganas     : Further ROCIS development; embedding schemes
   Dimitrios Pantazis     : SARC Basis sets
   Anastasios Papadopoulos: AUTO-CI, single reference methods and gradients
   Taras Petrenko         : DFT Hessian,TD-DFT gradient, ASA, ECA, R-Raman, ABS, FL, XAS/XES, NRVS
   Peter Pinski           : DLPNO-MP2, DLPNO-MP2 Gradient
   Christoph Reimann      : Effective Core Potentials
   Marius Retegan         : Local ZFS, SOC
   Christoph Riplinger    : Optimizer, TS searches, QM/MM, DLPNO-CCSD(T), (RO)-DLPNO pert. Triples
   Tobias Risthaus        : Range-separated hybrids, TD-DFT gradient, RPA, STAB
   Michael Roemelt        : Original ROCIS implementation
   Masaaki Saitow         : Open-shell DLPNO-CCSD energy and density
   Barbara Sandhoefer     : DKH picture change effects
   Avijit Sen             : IP-ROCIS
   Kantharuban Sivalingam : CASSCF convergence, NEVPT2, FIC-MRCI
   Bernardo de Souza      : ESD, SOC TD-DFT
   Georgi Stoychev        : AutoAux, RI-MP2 NMR, DLPNO-MP2 response
   Willem Van den Heuvel  : Paramagnetic NMR
   Boris Wezisla          : Elementary symmetry handling
   Frank Wennmohs         : Technical directorship


 We gratefully acknowledge several colleagues who have allowed us to
 interface, adapt or use parts of their codes:
   Stefan Grimme, W. Hujo, H. Kruse, P. Pracht,  : VdW corrections, initial TS optimization,
                  C. Bannwarth, S. Ehlert          DFT functionals, gCP, sTDA/sTD-DF
   Ed Valeev, F. Pavosevic, A. Kumar             : LibInt (2-el integral package), F12 methods
   Garnet Chan, S. Sharma, J. Yang, R. Olivares  : DMRG
   Ulf Ekstrom                                   : XCFun DFT Library
   Mihaly Kallay                                 : mrcc  (arbitrary order and MRCC methods)
   Jiri Pittner, Ondrej Demel                    : Mk-CCSD
   Frank Weinhold                                : gennbo (NPA and NBO analysis)
   Christopher J. Cramer and Donald G. Truhlar   : smd solvation model
   Lars Goerigk                                  : TD-DFT with DH, B97 family of functionals
   V. Asgeirsson, H. Jonsson                     : NEB implementation
   FAccTs GmbH                                   : IRC, NEB, NEB-TS, DLPNO-Multilevel, CI-OPT
                                                   MM, QMMM, 2- and 3-layer-ONIOM, Crystal-QMMM,
                                                   LR-CPCM, SF, NACMEs, symmetry and pop. for TD-DFT,
                                                   nearIR, NL-DFT gradient (VV10), updates on ESD,
                                                   ML-optimized integration grids
   S Lehtola, MJT Oliveira, MAL Marques          : LibXC Library
   Liviu Ungur et al                             : ANISO software


 Your calculation uses the libint2 library for the computation of 2-el integrals
 For citations please refer to: http://libint.valeyev.net

 Your ORCA version has been built with support for libXC version: 5.1.0
 For citations please refer to: https://tddft.org/programs/libxc/

 This ORCA versions uses:
   CBLAS   interface :  Fast vector & matrix operations
   LAPACKE interface :  Fast linear algebra routines
   SCALAPACK package :  Parallel linear algebra routines
   Shared memory     :  Shared parallel matrices
   BLAS/LAPACK       :  OpenBLAS 0.3.15  USE64BITINT DYNAMIC_ARCH NO_AFFINITY Haswell SINGLE_THREADED
        Core in use  :  Haswell
   Copyright (c) 2011-2014, The OpenBLAS Project


================================================================================

cite the ECPs for I  [SK MCDHF RSC] as follows:
O: B. Metz and H. Stoll, private communication (KAP)
Tl: B. Metz, M. Schweizer, H. Stoll, M. Dolg, W. Liu, Theor. Chem. Acc. 104, 22 (2000)
Ga-As, In-Sb, Pb-Bi: B. Metz, H. Stoll, M. Dolg, J. Chem. Phys. 113, 2563 (2000)
Se-Kr, Te-Xe, Po-Rn: K.A. Peterson, D. Figgen, E. Goll, H. Stoll, and M. Dolg, J. Chem. Phys., in press (2003)
Cu-Zn, Ag-Cd, Au-Hg: D. Figgen, G. Rauhut, M. Dolg, and H. Stoll, Chem. Phys. 311, 227 (2005)
Y-Pd: K.A. Peterson, D. Figgen, M. Dolg, H. Stoll, J. Chem. Phys. 126, 124101 (2007)
I: K. A. Peterson, B. C. Shepler, D. Figgen, H. Stoll, J. Phys. Chem. A 110, 13877 (2006)
Hf-Pt: D. Figgen, K.A. Peterson, M. Dolg, H. Stoll, J. Chem. Phys. 130, 164108 (2009)
Ca, Sr, Ba, Ra: I.S. Lim, H. Stoll, P. Schwerdtfeger, J. Chem. Phys. 124, 034107 (2006)
U: M. Dolg, X. Cao, J. Phys. Chem. A 113, 12573 (2009)

ECP parameters for I  [SK MCDHF RSC] have been obtained from:
cc-pVDZ-PP  EMSL  Basis Set Exchange Library   4/7/16 5:27 AM
Ca, Sr, Ba, Ra: http://www.tc.uni-koeln.de/PP/index.en.html 3/16/17 1:54 PM


----- Orbital basis set information -----
Your calculation utilizes the basis: aug-cc-pVQZ 
    H, B-Ne : Obtained from the ccRepo (grant-hill.group.shef.ac.uk/ccrepo) Feb. 2017
              R. A. Kendall, T. H. Dunning, Jr., R. J. Harrison, J. Chem. Phys. 96, 6796 (1992)
         He : Obtained from the ccRepo (grant-hill.group.shef.ac.uk/ccrepo) Feb. 2017
              D. E. Woon, T. H. Dunning, Jr., J. Chem. Phys. 100, 2975 (1994)
  Li-Be, Na : Obtained from the ccRepo (grant-hill.group.shef.ac.uk/ccrepo) Feb. 2017
              B. P. Prascher, D. E. Woon, K. A. Peterson, T. H. Dunning, Jr., A. K. Wilson, Theor. Chem. Acc. 128, 69 (2011)
         Mg : Obtained from the Peterson Research Group Website (tyr0.chem.wsu.edu/~kipeters) Feb. 2017
              B. P. Prascher, D. E. Woon, K. A. Peterson, T. H. Dunning, Jr., A. K. Wilson, Theor. Chem. Acc. 128, 69 (2011)
      Al-Ar : Obtained from the ccRepo (grant-hill.group.shef.ac.uk/ccrepo) Feb. 2017
              D. E. Woon, T. H. Dunning, Jr., J. Chem. Phys. 98, 1358 (1993)
      Sc-Zn : Obtained from the ccRepo (grant-hill.group.shef.ac.uk/ccrepo) Feb. 2017
              N. B. Balabanov, K. A. Peterson, J. Chem. Phys. 123, 064107 (2005)
              N. B. Balabanov, K. A. Peterson, J. Chem. Phys. 125, 074110 (2006)
      Ga-Kr : Obtained from the ccRepo (grant-hill.group.shef.ac.uk/ccrepo) Feb. 2017
              A. K. Wilson, D. E. Woon, K. A. Peterson, T. H. Dunning, Jr., J. Chem. Phys. 110, 7667 (1999)

The basis set includes element-specific modifications.

Your calculation utilizes the basis: aug-cc-pVQZ-PP 
       Ca, Sr, Ba, Ra : Obtained from the Peterson Research Group Website (tyr0.chem.wsu.edu/~kipeters) Feb. 2017
                        H. Li, H. Feng, W. Sun, Y. Zhang, Q. Fan, K. A. Peterson, Y. Xie, H. F. Schaefer III, Mol. Phys. 111, 2292 (2013)
  Cu-Zn, Ag-Cd, Au-Hg : Obtained from the ccRepo (grant-hill.group.shef.ac.uk/ccrepo) Feb. 2017
                        K. A. Peterson, C. Puzzarini, Theor. Chem. Acc. 114, 283 (2005)
  Ga-Kr, In-Xe, Tl-Rn : Obtained from the ccRepo (grant-hill.group.shef.ac.uk/ccrepo) Feb. 2017
                        K. A. Peterson, J. Chem. Phys. 119, 11099 (2003)
                        K. A. Peterson, D. Figgen, E. Goll, H. Stoll, M. Dolg, J. Chem. Phys. 119, 11113 (2003)
                 Y-Pd : Obtained from the ccRepo (grant-hill.group.shef.ac.uk/ccrepo) Feb. 2017
                        K. A. Peterson, D. Figgen, M. Dolg, H. Stoll, J. Chem. Phys. 126, 124101 (2007)
                Hf-Pt : Obtained from the ccRepo (grant-hill.group.shef.ac.uk/ccrepo) Feb. 2017
                        D. Figgen, K. A. Peterson, M. Dolg, H. Stoll, J. Chem. Phys. 130, 164108 (2009)

----- AuxC basis set information -----
Your calculation utilizes the auxiliary basis: aug-cc-pVQZ/C 
  H-He, B-F, Al-Ar, Ga-Kr : Obtained from the EMSL Basis Set Exchange (bse.pnl.gov) Feb. 2017
                            F. Weigend, A. Kohn, C. Hattig, J. Chem. Phys. 116, 3175 (2002)
                   Be, Mg : Obtained from the TURBOMOLE 7.0 basis set library
                            C. Haettig, Phys. Chem. Chem. Phys. 7, 59 (2005)
                       Ne : Obtained from the EMSL Basis Set Exchange (bse.pnl.gov) Feb. 2017
                            C. Haettig, Phys. Chem. Chem. Phys. 7, 59 (2005)
                            F. Weigend, A. Kohn, C. Hattig, J. Chem. Phys. 116, 3175 (2002)
                    Sc-Zn : Obtained from the EMSL Basis Set Exchange (bse.pnl.gov) Feb. 2017
                            D. H. Bross, J. G. Hill, H. J. Werner, K. A. Peterson, J. Chem. Phys. 139, 094302 (2013)

The basis set includes element-specific modifications.

Your calculation utilizes the auxiliary basis: aug-cc-pVQZ-PP/C 
  Obtained from the EMSL Basis Set Exchange (bse.pnl.gov) Feb. 2017
  Cu-Zn, Ag-Cd, Au-Hg : C. Haettig, unpublished
  Ga-Kr, In-Xe, Tl-Rn : C. Haettig, G. Schmitz, J. Kossmann, Phys. Chem. Chem. Phys. 14, 6549 (2012)
          Y-Tc, Rh-Pd : J. G. Hill, J. A. Platts, J. Chem. Theory Comput. 5, 500 (2009)
                   Ru : J. G. Hill, J. A. Platts, J. Chem. Phys. 129, 134101 (2008)
                Hf-Pt : J. G. Hill, J. Chem. Phys. 135, 044105 (2011)

----- AuxJK basis set information -----
Your calculation utilizes the auxiliary basis: aug-cc-pVQZ/JK 
  H, B-F, Al-Cl, Ga-Br : Obtained from the TURBOMOLE 7.0 basis set library

The basis set includes element-specific modifications.

Your calculation utilizes the auxiliary basis: def2/JK
   H-Ba, Hf-Rn: F. Weigend, J. Comput. Chem. 29, 167 (2008).

================================================================================
                                        WARNINGS
                       Please study these warnings very carefully!
================================================================================


WARNING: No MP2 level density has been requested!
         To caclulate MP2 level properties use
         %mp2 Density relaxed end
         or
         %mp2 Density unrelaxed end

WARNING: Post HF methods need fully converged wavefunctions
  ===> : Setting SCFConvForced true
         You can overwrite this default with %scf ConvForced false 


INFO   : the flag for use of the SHARK integral package has been found!

================================================================================
                                       INPUT FILE
================================================================================
NAME = 1it1sa-00011_1_791.inp
|  1> ! aug-cc-pVQZ/C aug-cc-pVQZ/JK aug-cc-pVQZ RI-MP2 TightSCF
|  2> %pal nprocs 8 end
|  3> %maxcore 16000
|  4> %basis
|  5> 	NewGTO I "aug-cc-pVQZ-PP" end
|  6> 	NewECP I "SK-MCDHF-RSC" end
|  7> 	NewAuxCGTO I "aug-cc-pVQZ-PP/C" end
|  8> 	NewAuxJKGTO I "def2/JK" end
|  9> end
| 10> * xyz 0 1
| 11> I       -1.86157592       1.21621399      -1.68692173
| 12> O       -0.75332691       2.16124919      -0.59850900
| 13> O       -0.81528677      -0.36050364      -2.16559766
| 14> I       -0.89830902      -1.89120417      -0.93633146
| 15> O       -2.31974980      -2.69714851      -1.59575728
| 16> O       -1.51800042      -1.01229268       0.48946114
| 17> S        1.62845518       0.15572389       0.98587972
| 18> O        1.34530789      -0.76056656      -0.12116919
| 19> O        2.83672827      -0.00457071       1.72032369
| 20> O        1.59152378       1.61693715       0.44546033
| 21> O        0.41097087       0.07779882       1.97205857
| 22> H       -0.37006055      -0.31210615       1.49741918
| 23> H        0.72332338       1.81046937      -0.00631629
| 24> *
| 25> 
| 26>                          ****END OF INPUT****
================================================================================

                       ****************************
                       * Single Point Calculation *
                       ****************************

---------------------------------
CARTESIAN COORDINATES (ANGSTROEM)
---------------------------------
  I     -1.861576    1.216214   -1.686922
  O     -0.753327    2.161249   -0.598509
  O     -0.815287   -0.360504   -2.165598
  I     -0.898309   -1.891204   -0.936331
  O     -2.319750   -2.697149   -1.595757
  O     -1.518000   -1.012293    0.489461
  S      1.628455    0.155724    0.985880
  O      1.345308   -0.760567   -0.121169
  O      2.836728   -0.004571    1.720324
  O      1.591524    1.616937    0.445460
  O      0.410971    0.077799    1.972059
  H     -0.370061   -0.312106    1.497419
  H      0.723323    1.810469   -0.006316

----------------------------
CARTESIAN COORDINATES (A.U.)
----------------------------
  NO LB      ZA    FRAG     MASS         X           Y           Z
   0 I    25.0000*   0   126.900   -3.517869    2.298311   -3.187820
   1 O     8.0000    0    15.999   -1.423582    4.084169   -1.131018
   2 O     8.0000    0    15.999   -1.540669   -0.681253   -4.092386
   3 I    25.0000*   0   126.900   -1.697558   -3.573858   -1.769410
   4 O     8.0000    0    15.999   -4.383692   -5.096872   -3.015544
   5 O     8.0000    0    15.999   -2.868605   -1.912956    0.924948
   6 S    16.0000    0    32.060    3.077334    0.294276    1.863043
   7 O     8.0000    0    15.999    2.542263   -1.437263   -0.228977
   8 O     8.0000    0    15.999    5.360640   -0.008637    3.250941
   9 O     8.0000    0    15.999    3.007544    3.055568    0.841798
  10 O     8.0000    0    15.999    0.776622    0.147018    3.726651
  11 H     1.0000    0     1.008   -0.699313   -0.589795    2.829712
  12 H     1.0000    0     1.008    1.366883    3.421291   -0.011936
* core charge reduced due to ECP

--------------------------------
INTERNAL COORDINATES (ANGSTROEM)
--------------------------------
 I      0   0   0     0.000000000000     0.00000000     0.00000000
 O      1   0   0     1.818227067291     0.00000000     0.00000000
 O      1   2   0     1.951893981783   103.88229915     0.00000000
 I      3   1   2     1.964950940100   116.94925795    86.51650502
 O      4   3   1     1.762067700830    98.99037875    87.26644206
 O      4   3   1     1.785885600116    97.51213654   341.60246772
 S      6   4   3     3.392768332370    87.96216181   282.30685985
 O      7   6   4     1.464690365138    59.65277489   358.63936206
 O      7   6   4     1.423034140095   145.50504001   260.71774292
 O      7   6   4     1.558384174905   104.48238014   102.03239766
 O      7   6   4     1.568722118738    49.84375985   198.62178304
 H     11   7   6     0.993639026607   109.22252959   359.35551270
 H     10   7   6     0.997661650620   111.07247309   352.84891483

---------------------------
INTERNAL COORDINATES (A.U.)
---------------------------
 I      0   0   0     0.000000000000     0.00000000     0.00000000
 O      1   0   0     3.435951206464     0.00000000     0.00000000
 O      1   2   0     3.688545068020   103.88229915     0.00000000
 I      3   1   2     3.713219143380   116.94925795    86.51650502
 O      4   3   1     3.329825383997    98.99037875    87.26644206
 O      4   3   1     3.374834690733    97.51213654   341.60246772
 S      6   4   3     6.411402984021    87.96216181   282.30685985
 O      7   6   4     2.767863661104    59.65277489   358.63936206
 O      7   6   4     2.689144804000   145.50504001   260.71774292
 O      7   6   4     2.944919302007   104.48238014   102.03239766
 O      7   6   4     2.964455184640    49.84375985   198.62178304
 H     11   7   6     1.877705636264   109.22252959   359.35551270
 H     10   7   6     1.885307293987   111.07247309   352.84891483

---------------------
BASIS SET INFORMATION
---------------------
There are 4 groups of distinct atoms

 Group   1 Type I   : 25s19p13d3f2g contracted to 7s7p5d3f2g pattern {101011111/7711111/91111/111/11}
 Group   2 Type O   : 22s7p4d3f2g contracted to 6s5p4d3f2g pattern {991111/31111/1111/111/11}
 Group   3 Type S   : 43s20p4d3f2g contracted to 7s6p4d3f2g pattern {1313131111/881111/1111/111/11}
 Group   4 Type H   : 7s4p3d2f contracted to 5s4p3d2f pattern {31111/1111/111/11}

Atom   0I    basis set group =>   1
Atom   1O    basis set group =>   2
Atom   2O    basis set group =>   2
Atom   3I    basis set group =>   1
Atom   4O    basis set group =>   2
Atom   5O    basis set group =>   2
Atom   6S    basis set group =>   3
Atom   7O    basis set group =>   2
Atom   8O    basis set group =>   2
Atom   9O    basis set group =>   2
Atom  10O    basis set group =>   2
Atom  11H    basis set group =>   4
Atom  12H    basis set group =>   4
---------------------------------
AUXILIARY/C BASIS SET INFORMATION
---------------------------------
There are 4 groups of distinct atoms

 Group   1 Type I   : 12s12p10d8f6g4h2i contracted to 12s12p10d8f6g4h2i pattern {111111111111/111111111111/1111111111/11111111/111111/1111/11}
 Group   2 Type O   : 9s8p7d6f4g2h contracted to 9s8p7d6f4g2h pattern {111111111/11111111/1111111/111111/1111/11}
 Group   3 Type S   : 12s10p9d7f4g2h contracted to 12s10p9d7f4g2h pattern {111111111111/1111111111/111111111/1111111/1111/11}
 Group   4 Type H   : 6s5p4d3f2g contracted to 6s5p4d3f2g pattern {111111/11111/1111/111/11}

Atom   0I    basis set group =>   1
Atom   1O    basis set group =>   2
Atom   2O    basis set group =>   2
Atom   3I    basis set group =>   1
Atom   4O    basis set group =>   2
Atom   5O    basis set group =>   2
Atom   6S    basis set group =>   3
Atom   7O    basis set group =>   2
Atom   8O    basis set group =>   2
Atom   9O    basis set group =>   2
Atom  10O    basis set group =>   2
Atom  11H    basis set group =>   4
Atom  12H    basis set group =>   4
----------------------------------
AUXILIARY/JK BASIS SET INFORMATION
----------------------------------
There are 4 groups of distinct atoms

 Group   1 Type I   : 13s12p11d8f6g3h contracted to 11s10p10d7f5g3h pattern {31111111111/3111111111/2111111111/2111111/21111/111}
 Group   2 Type O   : 10s7p5d3f2g1h contracted to 10s7p5d3f2g1h pattern {1111111111/1111111/11111/111/11/1}
 Group   3 Type S   : 13s11p9d4f2g1h contracted to 13s11p9d4f2g1h pattern {1111111111111/11111111111/111111111/1111/11/1}
 Group   4 Type H   : 4s3p3d2f1g contracted to 4s3p3d2f1g pattern {1111/111/111/11/1}

Atom   0I    basis set group =>   1
Atom   1O    basis set group =>   2
Atom   2O    basis set group =>   2
Atom   3I    basis set group =>   1
Atom   4O    basis set group =>   2
Atom   5O    basis set group =>   2
Atom   6S    basis set group =>   3
Atom   7O    basis set group =>   2
Atom   8O    basis set group =>   2
Atom   9O    basis set group =>   2
Atom  10O    basis set group =>   2
Atom  11H    basis set group =>   4
Atom  12H    basis set group =>   4
-------------------------
ECP PARAMETER INFORMATION
-------------------------

 Group 1, Type I  ECP SK MCDHF RSC (replacing 28 core electrons, lmax=4)

Atom   0I    ECP group =>   1
Atom   3I    ECP group =>   1


           ************************************************************
           *        Program running with 8 parallel MPI-processes     *
           *              working on a common directory               *
           ************************************************************
------------------------------------------------------------------------------
                           ORCA GTO INTEGRAL CALCULATION
------------------------------------------------------------------------------
------------------------------------------------------------------------------
                   ___                                                        
                  /   \      - P O W E R E D   B Y -                         
                 /     \                                                     
                 |  |  |   _    _      __       _____    __    __             
                 |  |  |  | |  | |    /  \     |  _  \  |  |  /  |          
                  \  \/   | |  | |   /    \    | | | |  |  | /  /          
                 / \  \   | |__| |  /  /\  \   | |_| |  |  |/  /          
                |  |  |   |  __  | /  /__\  \  |    /   |      \           
                |  |  |   | |  | | |   __   |  |    \   |  |\   \          
                \     /   | |  | | |  |  |  |  | |\  \  |  | \   \       
                 \___/    |_|  |_| |__|  |__|  |_| \__\ |__|  \__/        
                                                                              
                      - O R C A' S   B I G   F R I E N D -                    
                                      &                                       
                       - I N T E G R A L  F E E D E R -                       
                                                                              
 v1 FN, 2020, v2 2021                                                         
------------------------------------------------------------------------------


Reading SHARK input file 1it1sa-00011_1_791.SHARKINP.tmp ... ok
----------------------
SHARK INTEGRAL PACKAGE
----------------------

Number of atoms                             ...     13
Number of basis functions                   ...   1130
Number of shells                            ...    356
Maximum angular momentum                    ...      4
Integral batch strategy                     ... SHARK/LIBINT Hybrid
RI-J (if used) integral strategy            ... SPLIT-RIJ (Revised 2003 algorithm where possible)
Printlevel                                  ...      1
Contraction scheme used                     ... PARTIAL GENERAL contraction
Coulomb Range Separation                    ... NOT USED
Exchange Range Separation                   ... NOT USED
Finite Nucleus Model                        ... NOT USED
Auxiliary Coulomb fitting basis             ... NOT available
Auxiliary J/K fitting basis                 ... AVAILABLE
   # of basis functions in Aux-JK           ...   1534
   # of shells in Aux-JK                    ...    382
   Maximum angular momentum in Aux-JK       ...      5
Auxiliary Correlation fitting basis         ... AVAILABLE
   # of basis functions in Aux-C            ...   2254
   # of shells in Aux-C                     ...    480
   Maximum angular momentum in Aux-C        ...      6
Auxiliary 'external' fitting basis          ... NOT available
Integral threshold                          ...     2.500000e-11
Primitive cut-off                           ...     2.500000e-12
Primitive pair pre-selection threshold      ...     2.500000e-12

Calculating pre-screening integrals         ... done (  0.4 sec) Dimension = 356
Calculating pre-screening integrals (ORCA)  ... done (  0.9 sec) Dimension = 258
Organizing shell pair data                  ... done (  2.1 sec)
Shell pair information
Total number of shell pairs                 ...     63546
Shell pairs after pre-screening             ...     44447
Total number of primitive shell pairs       ...     77130
Primitive shell pairs kept                  ...     50667
          la=0 lb=0:   6515 shell pairs
          la=1 lb=0:   8909 shell pairs
          la=1 lb=1:   2844 shell pairs
          la=2 lb=0:   6095 shell pairs
          la=2 lb=1:   3682 shell pairs
          la=2 lb=2:   1231 shell pairs
          la=3 lb=0:   4346 shell pairs
          la=3 lb=1:   2639 shell pairs
          la=3 lb=2:   1727 shell pairs
          la=3 lb=3:    635 shell pairs
          la=4 lb=0:   2363 shell pairs
          la=4 lb=1:   1514 shell pairs
          la=4 lb=2:   1004 shell pairs
          la=4 lb=3:    722 shell pairs
          la=4 lb=4:    221 shell pairs

Calculating one electron integrals          ... done (  0.1 sec)
Calculating ECP integrals                   ... done (  4.5 sec)
Calculating RI/JK V-Matrix + Cholesky decomp... done (  0.1 sec)
Calculating RI/C V-Matrix + Cholesky decomp.... done (  0.3 sec)
Calculating Nuclear repulsion               ... done (  0.0 sec) ENN=   1366.350983047850 Eh

SHARK setup successfully completed in  10.0 seconds

Maximum memory used throughout the entire GTOINT-calculation: 102.2 MB
[1712564542.186894] [s83n21:20001:0]          mpool.c:43   UCX  WARN  object 0xb7c6c40 was not returned to mpool ucp_requests
[1712564542.186934] [s83n21:20001:0]          mpool.c:43   UCX  WARN  object 0xb7c6e00 was not returned to mpool ucp_requests
[1712564542.186941] [s83n21:20001:0]          mpool.c:43   UCX  WARN  object 0xb7c6fc0 was not returned to mpool ucp_requests
[1712564542.186947] [s83n21:20001:0]          mpool.c:43   UCX  WARN  object 0xb7c7180 was not returned to mpool ucp_requests
[1712564542.186952] [s83n21:20001:0]          mpool.c:43   UCX  WARN  object 0xb7c7340 was not returned to mpool ucp_requests
[1712564542.186958] [s83n21:20001:0]          mpool.c:43   UCX  WARN  object 0xb7c7500 was not returned to mpool ucp_requests
[1712564542.186963] [s83n21:20001:0]          mpool.c:43   UCX  WARN  object 0xb7c76c0 was not returned to mpool ucp_requests
[1712564542.186982] [s83n21:20001:0]          mpool.c:43   UCX  WARN  object 0xb7c7880 was not returned to mpool ucp_requests
[1712564542.186988] [s83n21:20001:0]          mpool.c:43   UCX  WARN  object 0xb7c7a40 was not returned to mpool ucp_requests
[1712564542.186993] [s83n21:20001:0]          mpool.c:43   UCX  WARN  object 0xb7c7c00 was not returned to mpool ucp_requests
[1712564542.186998] [s83n21:20001:0]          mpool.c:43   UCX  WARN  object 0xb7c7dc0 was not returned to mpool ucp_requests
[1712564542.187006] [s83n21:20001:0]          mpool.c:43   UCX  WARN  object 0xb7c7f80 was not returned to mpool ucp_requests
[1712564542.187147] [s83n21:20005:0]          mpool.c:43   UCX  WARN  object 0xbf8c300 was not returned to mpool ucp_requests
[1712564542.187179] [s83n21:20005:0]          mpool.c:43   UCX  WARN  object 0xbf8c4c0 was not returned to mpool ucp_requests
[1712564542.187186] [s83n21:20005:0]          mpool.c:43   UCX  WARN  object 0xbf8c680 was not returned to mpool ucp_requests
[1712564542.187193] [s83n21:20005:0]          mpool.c:43   UCX  WARN  object 0xbf8c840 was not returned to mpool ucp_requests
[1712564542.187206] [s83n21:20005:0]          mpool.c:43   UCX  WARN  object 0xbf8ca00 was not returned to mpool ucp_requests
[1712564542.187211] [s83n21:20005:0]          mpool.c:43   UCX  WARN  object 0xbf8cbc0 was not returned to mpool ucp_requests
[1712564542.187217] [s83n21:20005:0]          mpool.c:43   UCX  WARN  object 0xbf8cd80 was not returned to mpool ucp_requests
[1712564542.187229] [s83n21:20005:0]          mpool.c:43   UCX  WARN  object 0xbf8cf40 was not returned to mpool ucp_requests
[1712564542.187235] [s83n21:20005:0]          mpool.c:43   UCX  WARN  object 0xbf8d100 was not returned to mpool ucp_requests
[1712564542.187247] [s83n21:20005:0]          mpool.c:43   UCX  WARN  object 0xbf8d2c0 was not returned to mpool ucp_requests
[1712564542.187259] [s83n21:20005:0]          mpool.c:43   UCX  WARN  object 0xbf8d480 was not returned to mpool ucp_requests
[1712564542.187265] [s83n21:20005:0]          mpool.c:43   UCX  WARN  object 0xbf8d640 was not returned to mpool ucp_requests
[1712564542.187271] [s83n21:20005:0]          mpool.c:43   UCX  WARN  object 0xbf8d800 was not returned to mpool ucp_requests
[1712564542.187280] [s83n21:20005:0]          mpool.c:43   UCX  WARN  object 0xbf8d9c0 was not returned to mpool ucp_requests
[1712564542.187286] [s83n21:20005:0]          mpool.c:43   UCX  WARN  object 0xbf8db80 was not returned to mpool ucp_requests
[1712564542.187292] [s83n21:20005:0]          mpool.c:43   UCX  WARN  object 0xbf8dd40 was not returned to mpool ucp_requests
[1712564542.187297] [s83n21:20005:0]          mpool.c:43   UCX  WARN  object 0xbf8df00 was not returned to mpool ucp_requests
[1712564542.187303] [s83n21:20005:0]          mpool.c:43   UCX  WARN  object 0xbf8e0c0 was not returned to mpool ucp_requests
[1712564542.267588] [s83n21:20006:0]          mpool.c:43   UCX  WARN  object 0xc158800 was not returned to mpool ucp_requests
[1712564542.267631] [s83n21:20006:0]          mpool.c:43   UCX  WARN  object 0xc1589c0 was not returned to mpool ucp_requests
[1712564542.267638] [s83n21:20006:0]          mpool.c:43   UCX  WARN  object 0xc158b80 was not returned to mpool ucp_requests
[1712564542.267644] [s83n21:20006:0]          mpool.c:43   UCX  WARN  object 0xc158d40 was not returned to mpool ucp_requests
[1712564542.267649] [s83n21:20006:0]          mpool.c:43   UCX  WARN  object 0xc158f00 was not returned to mpool ucp_requests
[1712564542.267655] [s83n21:20006:0]          mpool.c:43   UCX  WARN  object 0xc1590c0 was not returned to mpool ucp_requests
[1712564542.267660] [s83n21:20006:0]          mpool.c:43   UCX  WARN  object 0xc159280 was not returned to mpool ucp_requests
[1712564542.267672] [s83n21:20006:0]          mpool.c:43   UCX  WARN  object 0xc159440 was not returned to mpool ucp_requests
[1712564542.267679] [s83n21:20006:0]          mpool.c:43   UCX  WARN  object 0xc159600 was not returned to mpool ucp_requests
[1712564542.267684] [s83n21:20006:0]          mpool.c:43   UCX  WARN  object 0xc1597c0 was not returned to mpool ucp_requests
[1712564542.267689] [s83n21:20006:0]          mpool.c:43   UCX  WARN  object 0xc159980 was not returned to mpool ucp_requests
[1712564542.267694] [s83n21:20006:0]          mpool.c:43   UCX  WARN  object 0xc159b40 was not returned to mpool ucp_requests
[1712564542.267699] [s83n21:20006:0]          mpool.c:43   UCX  WARN  object 0xc159d00 was not returned to mpool ucp_requests
[1712564542.267704] [s83n21:20006:0]          mpool.c:43   UCX  WARN  object 0xc159ec0 was not returned to mpool ucp_requests
[1712564542.267710] [s83n21:20006:0]          mpool.c:43   UCX  WARN  object 0xc15a080 was not returned to mpool ucp_requests
[1712564542.267720] [s83n21:20006:0]          mpool.c:43   UCX  WARN  object 0xc15a240 was not returned to mpool ucp_requests
[1712564542.267725] [s83n21:20006:0]          mpool.c:43   UCX  WARN  object 0xc15a400 was not returned to mpool ucp_requests
[1712564542.269314] [s83n21:20004:0]          mpool.c:43   UCX  WARN  object 0xab55300 was not returned to mpool ucp_requests
[1712564542.269349] [s83n21:20004:0]          mpool.c:43   UCX  WARN  object 0xab554c0 was not returned to mpool ucp_requests
[1712564542.269357] [s83n21:20004:0]          mpool.c:43   UCX  WARN  object 0xab55680 was not returned to mpool ucp_requests
[1712564542.269364] [s83n21:20004:0]          mpool.c:43   UCX  WARN  object 0xab55840 was not returned to mpool ucp_requests
[1712564542.269370] [s83n21:20004:0]          mpool.c:43   UCX  WARN  object 0xab55a00 was not returned to mpool ucp_requests
[1712564542.269380] [s83n21:20004:0]          mpool.c:43   UCX  WARN  object 0xab55bc0 was not returned to mpool ucp_requests
[1712564542.269385] [s83n21:20004:0]          mpool.c:43   UCX  WARN  object 0xab55d80 was not returned to mpool ucp_requests
[1712564542.269395] [s83n21:20004:0]          mpool.c:43   UCX  WARN  object 0xab55f40 was not returned to mpool ucp_requests
[1712564542.269400] [s83n21:20004:0]          mpool.c:43   UCX  WARN  object 0xab56100 was not returned to mpool ucp_requests
[1712564542.269419] [s83n21:20004:0]          mpool.c:43   UCX  WARN  object 0xab562c0 was not returned to mpool ucp_requests
[1712564542.269425] [s83n21:20004:0]          mpool.c:43   UCX  WARN  object 0xab56480 was not returned to mpool ucp_requests
[1712564542.269436] [s83n21:20004:0]          mpool.c:43   UCX  WARN  object 0xab56640 was not returned to mpool ucp_requests
[1712564542.269443] [s83n21:20004:0]          mpool.c:43   UCX  WARN  object 0xab56800 was not returned to mpool ucp_requests
[1712564542.269449] [s83n21:20004:0]          mpool.c:43   UCX  WARN  object 0xab569c0 was not returned to mpool ucp_requests
[1712564542.269460] [s83n21:20004:0]          mpool.c:43   UCX  WARN  object 0xab56b80 was not returned to mpool ucp_requests
[1712564542.269465] [s83n21:20004:0]          mpool.c:43   UCX  WARN  object 0xab56d40 was not returned to mpool ucp_requests
[1712564542.269471] [s83n21:20004:0]          mpool.c:43   UCX  WARN  object 0xab56f00 was not returned to mpool ucp_requests
[1712564542.269476] [s83n21:20004:0]          mpool.c:43   UCX  WARN  object 0xab570c0 was not returned to mpool ucp_requests
[1712564542.269912] [s83n21:20002:0]          mpool.c:43   UCX  WARN  object 0xa4a23c0 was not returned to mpool ucp_requests
[1712564542.269954] [s83n21:20002:0]          mpool.c:43   UCX  WARN  object 0xa4a2580 was not returned to mpool ucp_requests
[1712564542.269961] [s83n21:20002:0]          mpool.c:43   UCX  WARN  object 0xa4a2740 was not returned to mpool ucp_requests
[1712564542.269967] [s83n21:20002:0]          mpool.c:43   UCX  WARN  object 0xa4a2900 was not returned to mpool ucp_requests
[1712564542.269973] [s83n21:20002:0]          mpool.c:43   UCX  WARN  object 0xa4a2ac0 was not returned to mpool ucp_requests
[1712564542.269979] [s83n21:20002:0]          mpool.c:43   UCX  WARN  object 0xa4a2c80 was not returned to mpool ucp_requests
[1712564542.269992] [s83n21:20002:0]          mpool.c:43   UCX  WARN  object 0xa4a2e40 was not returned to mpool ucp_requests
[1712564542.269998] [s83n21:20002:0]          mpool.c:43   UCX  WARN  object 0xa4a3000 was not returned to mpool ucp_requests
[1712564542.270005] [s83n21:20002:0]          mpool.c:43   UCX  WARN  object 0xa4a31c0 was not returned to mpool ucp_requests
[1712564542.270014] [s83n21:20002:0]          mpool.c:43   UCX  WARN  object 0xa4a3380 was not returned to mpool ucp_requests
[1712564542.270019] [s83n21:20002:0]          mpool.c:43   UCX  WARN  object 0xa4a3540 was not returned to mpool ucp_requests
[1712564542.270023] [s83n21:20002:0]          mpool.c:43   UCX  WARN  object 0xa4a3700 was not returned to mpool ucp_requests
[1712564542.270054] [s83n21:20002:0]          mpool.c:43   UCX  WARN  object 0xa4a38c0 was not returned to mpool ucp_requests
[1712564542.270060] [s83n21:20002:0]          mpool.c:43   UCX  WARN  object 0xa4a3a80 was not returned to mpool ucp_requests
[1712564542.270065] [s83n21:20002:0]          mpool.c:43   UCX  WARN  object 0xa4a3c40 was not returned to mpool ucp_requests
[1712564542.270071] [s83n21:20002:0]          mpool.c:43   UCX  WARN  object 0xa4a3e00 was not returned to mpool ucp_requests
[1712564542.270076] [s83n21:20002:0]          mpool.c:43   UCX  WARN  object 0xa4a3fc0 was not returned to mpool ucp_requests
[1712564542.270081] [s83n21:20002:0]          mpool.c:43   UCX  WARN  object 0xa4a4180 was not returned to mpool ucp_requests
[1712564542.270180] [s83n21:20007:0]          mpool.c:43   UCX  WARN  object 0xb589380 was not returned to mpool ucp_requests
[1712564542.270217] [s83n21:20007:0]          mpool.c:43   UCX  WARN  object 0xb589540 was not returned to mpool ucp_requests
[1712564542.270224] [s83n21:20007:0]          mpool.c:43   UCX  WARN  object 0xb589700 was not returned to mpool ucp_requests
[1712564542.270244] [s83n21:20007:0]          mpool.c:43   UCX  WARN  object 0xb5898c0 was not returned to mpool ucp_requests
[1712564542.270256] [s83n21:20007:0]          mpool.c:43   UCX  WARN  object 0xb589a80 was not returned to mpool ucp_requests
[1712564542.270262] [s83n21:20007:0]          mpool.c:43   UCX  WARN  object 0xb589c40 was not returned to mpool ucp_requests
[1712564542.270267] [s83n21:20007:0]          mpool.c:43   UCX  WARN  object 0xb589e00 was not returned to mpool ucp_requests
[1712564542.270280] [s83n21:20007:0]          mpool.c:43   UCX  WARN  object 0xb589fc0 was not returned to mpool ucp_requests
[1712564542.270285] [s83n21:20007:0]          mpool.c:43   UCX  WARN  object 0xb58a180 was not returned to mpool ucp_requests
[1712564542.270291] [s83n21:20007:0]          mpool.c:43   UCX  WARN  object 0xb58a340 was not returned to mpool ucp_requests
[1712564542.270296] [s83n21:20007:0]          mpool.c:43   UCX  WARN  object 0xb58a500 was not returned to mpool ucp_requests
[1712564542.270303] [s83n21:20007:0]          mpool.c:43   UCX  WARN  object 0xb58a6c0 was not returned to mpool ucp_requests
[1712564542.270308] [s83n21:20007:0]          mpool.c:43   UCX  WARN  object 0xb58a880 was not returned to mpool ucp_requests
[1712564542.270328] [s83n21:20007:0]          mpool.c:43   UCX  WARN  object 0xb58aa40 was not returned to mpool ucp_requests
[1712564542.270333] [s83n21:20007:0]          mpool.c:43   UCX  WARN  object 0xb58ac00 was not returned to mpool ucp_requests
[1712564542.270339] [s83n21:20007:0]          mpool.c:43   UCX  WARN  object 0xb58adc0 was not returned to mpool ucp_requests
[1712564542.270344] [s83n21:20007:0]          mpool.c:43   UCX  WARN  object 0xb58af80 was not returned to mpool ucp_requests
[1712564542.270716] [s83n21:20003:0]          mpool.c:43   UCX  WARN  object 0xb93e280 was not returned to mpool ucp_requests
[1712564542.270754] [s83n21:20003:0]          mpool.c:43   UCX  WARN  object 0xb93e440 was not returned to mpool ucp_requests
[1712564542.270760] [s83n21:20003:0]          mpool.c:43   UCX  WARN  object 0xb93e600 was not returned to mpool ucp_requests
[1712564542.270767] [s83n21:20003:0]          mpool.c:43   UCX  WARN  object 0xb93e7c0 was not returned to mpool ucp_requests
[1712564542.270773] [s83n21:20003:0]          mpool.c:43   UCX  WARN  object 0xb93e980 was not returned to mpool ucp_requests
[1712564542.270778] [s83n21:20003:0]          mpool.c:43   UCX  WARN  object 0xb93eb40 was not returned to mpool ucp_requests
[1712564542.270787] [s83n21:20003:0]          mpool.c:43   UCX  WARN  object 0xb93ed00 was not returned to mpool ucp_requests
[1712564542.270792] [s83n21:20003:0]          mpool.c:43   UCX  WARN  object 0xb93eec0 was not returned to mpool ucp_requests
[1712564542.270798] [s83n21:20003:0]          mpool.c:43   UCX  WARN  object 0xb93f080 was not returned to mpool ucp_requests
[1712564542.270806] [s83n21:20003:0]          mpool.c:43   UCX  WARN  object 0xb93f240 was not returned to mpool ucp_requests
[1712564542.270815] [s83n21:20003:0]          mpool.c:43   UCX  WARN  object 0xb93f400 was not returned to mpool ucp_requests
[1712564542.270824] [s83n21:20003:0]          mpool.c:43   UCX  WARN  object 0xb93f5c0 was not returned to mpool ucp_requests
[1712564542.270830] [s83n21:20003:0]          mpool.c:43   UCX  WARN  object 0xb93f780 was not returned to mpool ucp_requests
[1712564542.270835] [s83n21:20003:0]          mpool.c:43   UCX  WARN  object 0xb93f940 was not returned to mpool ucp_requests
[1712564542.270844] [s83n21:20003:0]          mpool.c:43   UCX  WARN  object 0xb93fb00 was not returned to mpool ucp_requests
[1712564542.270850] [s83n21:20003:0]          mpool.c:43   UCX  WARN  object 0xb93fcc0 was not returned to mpool ucp_requests
[1712564542.270855] [s83n21:20003:0]          mpool.c:43   UCX  WARN  object 0xb93fe80 was not returned to mpool ucp_requests
[1712564542.270861] [s83n21:20003:0]          mpool.c:43   UCX  WARN  object 0xb940040 was not returned to mpool ucp_requests


           ************************************************************
           *        Program running with 8 parallel MPI-processes     *
           *              working on a common directory               *
           ************************************************************
-------------------------------------------------------------------------------
                                 ORCA SCF
-------------------------------------------------------------------------------

------------
SCF SETTINGS
------------
Hamiltonian:
 Ab initio Hamiltonian  Method          .... Hartree-Fock(GTOs)


General Settings:
 Integral files         IntName         .... 1it1sa-00011_1_791
 Hartree-Fock type      HFTyp           .... RHF
 Total Charge           Charge          ....    0
 Multiplicity           Mult            ....    1
 Number of Electrons    NEL             ....  132
 Basis Dimension        Dim             .... 1000
 Nuclear Repulsion      ENuc            ....   1366.3509830478 Eh

Convergence Acceleration:
 DIIS                   CNVDIIS         .... on
   Start iteration      DIISMaxIt       ....    12
   Startup error        DIISStart       ....  0.200000
   # of expansion vecs  DIISMaxEq       ....     5
   Bias factor          DIISBfac        ....   1.050
   Max. coefficient     DIISMaxC        ....  10.000
 Trust-Rad. Augm. Hess. CNVTRAH         .... auto
   Auto Start mean grad. ratio tolernc. ....  1.125000
   Auto Start start iteration           ....    20
   Auto Start num. interpolation iter.  ....    10
   Max. Number of Micro iterations      ....    16
   Max. Number of Macro iterations      .... Maxiter - #DIIS iter
   Number of Davidson start vectors     ....     2
   Converg. threshold I  (grad. norm)   ....   1.000e-05
   Converg. threshold II (energy diff.) ....   1.000e-08
   Grad. Scal. Fac. for Micro threshold ....   0.100
   Minimum threshold for Micro iter.    ....   0.010
   NR start threshold (gradient norm)   ....   0.001
   Initial trust radius                 ....   0.400
   Minimum AH scaling param. (alpha)    ....   1.000
   Maximum AH scaling param. (alpha)    .... 1000.000
   Orbital update algorithm             .... Taylor
   White noise on init. David. guess    .... on
   Maximum white noise                  ....   0.010
   Quad. conv. algorithm                .... NR
 SOSCF                  CNVSOSCF        .... on
   Start iteration      SOSCFMaxIt      ....   150
   Startup grad/error   SOSCFStart      ....  0.003300
 Level Shifting         CNVShift        .... on
   Level shift para.    LevelShift      ....    0.2500
   Turn off err/grad.   ShiftErr        ....    0.0010
 Zerner damping         CNVZerner       .... off
 Static damping         CNVDamp         .... on
   Fraction old density DampFac         ....    0.7000
   Max. Damping (<1)    DampMax         ....    0.9800
   Min. Damping (>=0)   DampMin         ....    0.0000
   Turn off err/grad.   DampErr         ....    0.1000
 Fernandez-Rico         CNVRico         .... off

SCF Procedure:
 Maximum # iterations   MaxIter         ....   125
 SCF integral mode      SCFMode         .... Direct
   Integral package                     .... SHARK and LIBINT hybrid scheme
 Reset frequency        DirectResetFreq ....    20
 Integral Threshold     Thresh          ....  2.500e-11 Eh
 Primitive CutOff       TCut            ....  2.500e-12 Eh

Convergence Tolerance:
 Convergence Check Mode ConvCheckMode   .... Total+1el-Energy
 Convergence forced     ConvForced      .... 1
 Energy Change          TolE            ....  1.000e-08 Eh
 1-El. energy change                    ....  1.000e-05 Eh
 Orbital Gradient       TolG            ....  1.000e-05
 Orbital Rotation angle TolX            ....  1.000e-05
 DIIS Error             TolErr          ....  5.000e-07


Diagonalization of the overlap matrix:
Smallest eigenvalue                        ... 8.097e-06
Time for diagonalization                   ...    0.184 sec
Threshold for overlap eigenvalues          ... 1.000e-08
Number of eigenvalues below threshold      ... 0
Time for construction of square roots      ...    0.113 sec
Total time needed                          ...    0.303 sec

Time for model grid setup =    0.233 sec

------------------------------
INITIAL GUESS: MODEL POTENTIAL
------------------------------
Loading Hartree-Fock densities                     ... done
  calling /comm/groupstacks/chemistry/apps/orca/5.0.4/orca 1it1sa-00011_1_791_atom53.inp > 1it1sa-00011_1_791_atom53.out in order to generate an atomic fitting density for atom 0 (I  with ECP) on-the-fly... 
    atom 0 (I ), assumed electronic state with S=2: 1s2 2s2 2p6 3s2 3p6 4s2 3d10 4p6 5s2 4d10 5p5           ... done
Calculating cut-offs                               ... done
Initializing the effective Hamiltonian             ... done
Setting up the integral package (SHARK)            ... done
Starting the Coulomb interaction                   ... done (   1.0 sec)
Reading the grid                                   ... done
Mapping shells                                     ... done
Starting the XC term evaluation                    ... done (   0.4 sec)
Transforming the Hamiltonian                       ... done (   0.1 sec)
Diagonalizing the Hamiltonian                      ... done (   0.2 sec)
Back transforming the eigenvectors                 ... done (   0.1 sec)
Now organizing SCF variables                       ... done
                      ------------------
                      INITIAL GUESS DONE (   3.9 sec)
                      ------------------
--------------
SCF ITERATIONS
--------------
ITER       Energy         Delta-E        Max-DP      RMS-DP      [F,P]     Damp
               ***  Starting incremental Fock matrix formation  ***
  0  -1585.9607393001   0.000000000000 0.26828957  0.00135180  0.4144867 0.7000
  1  -1586.3003143857  -0.339575085598 0.17789004  0.00096350  0.2278072 0.7000
                               ***Turning on DIIS***
  2  -1586.4772294517  -0.176915065983 0.12264985  0.00065954  0.1271174 0.7000
  3  -1587.1224412501  -0.645211798412 0.28902141  0.00150376  0.0757800 0.0000
  4  -1586.8118499466   0.310591303477 0.02858529  0.00009961  0.0127138 0.0000
  5  -1586.8362560979  -0.024406151299 0.01812898  0.00006225  0.0054500 0.0000
  6  -1586.8004008528   0.035855245117 0.00473366  0.00003012  0.0043153 0.0000
                      *** Initiating the SOSCF procedure ***
                           *** Shutting down DIIS ***
                      *** Re-Reading the Fockian *** 
                      *** Removing any level shift *** 
ITER      Energy       Delta-E        Grad      Rot      Max-DP    RMS-DP
  7  -1586.83897613  -0.0385752798  0.001854  0.001854  0.004068  0.000020
               *** Restarting incremental Fock matrix formation ***
  8  -1586.84677437  -0.0077982409  0.000694  0.001456  0.000961  0.000009
  9  -1586.84681874  -0.0000443626  0.000372  0.001953  0.001548  0.000013
 10  -1586.84684281  -0.0000240749  0.000088  0.000149  0.000524  0.000002
 11  -1586.84684362  -0.0000008084  0.000061  0.000096  0.000166  0.000001
 12  -1586.84684410  -0.0000004812  0.000017  0.000044  0.000067  0.000000
 13  -1586.84684412  -0.0000000203  0.000008  0.000026  0.000019  0.000000
 14  -1586.84684412   0.0000000046  0.000003  0.000010  0.000029  0.000000
                  ***Gradient check signals convergence***
              ***Rediagonalizing the Fockian in SOSCF/NRSCF***

               *****************************************************
               *                     SUCCESS                       *
               *           SCF CONVERGED AFTER  15 CYCLES          *
               *****************************************************


----------------
TOTAL SCF ENERGY
----------------

Total Energy       :        -1586.84684410 Eh          -43180.29787 eV

Components:
Nuclear Repulsion  :         1366.35098305 Eh           37180.30046 eV
Electronic Energy  :        -2953.19782715 Eh          -80360.59833 eV
One Electron Energy:        -5125.69285511 Eh         -139477.19347 eV
Two Electron Energy:         2172.49502796 Eh           59116.59514 eV

Virial components:
Potential Energy   :        -2805.74428315 Eh          -76348.18341 eV
Kinetic Energy     :         1218.89743905 Eh           33167.88554 eV
Virial Ratio       :            2.30187069


---------------
SCF CONVERGENCE
---------------

  Last Energy change         ...    1.7023e-08  Tolerance :   1.0000e-08
  Last MAX-Density change    ...    7.9856e-05  Tolerance :   1.0000e-07
  Last RMS-Density change    ...    4.3156e-07  Tolerance :   5.0000e-09
  Last Orbital Gradient      ...    2.0857e-06  Tolerance :   1.0000e-05
  Last Orbital Rotation      ...    9.0716e-06  Tolerance :   1.0000e-05

             **** THE GBW FILE WAS UPDATED (1it1sa-00011_1_791.gbw) ****
             **** DENSITY 1it1sa-00011_1_791.scfp WAS UPDATED ****
             **** ENERGY FILE WAS UPDATED (1it1sa-00011_1_791.en.tmp) ****
             **** THE GBW FILE WAS UPDATED (1it1sa-00011_1_791.gbw) ****
             **** DENSITY 1it1sa-00011_1_791.scfp WAS UPDATED ****
----------------
ORBITAL ENERGIES
----------------

  NO   OCC          E(Eh)            E(eV) 
   0   2.0000     -92.259065     -2510.4968 
   1   2.0000     -20.677628      -562.6669 
   2   2.0000     -20.627479      -561.3022 
   3   2.0000     -20.622743      -561.1734 
   4   2.0000     -20.609672      -560.8177 
   5   2.0000     -20.592991      -560.3638 
   6   2.0000     -20.592443      -560.3489 
   7   2.0000     -20.584759      -560.1398 
   8   2.0000     -20.564910      -559.5997 
   9   2.0000      -9.216446      -250.7922 
  10   2.0000      -7.946094      -216.2242 
  11   2.0000      -7.884950      -214.5604 
  12   2.0000      -6.903337      -187.8494 
  13   2.0000      -6.902775      -187.8341 
  14   2.0000      -6.901765      -187.8066 
  15   2.0000      -5.777327      -157.2091 
  16   2.0000      -5.770416      -157.0210 
  17   2.0000      -5.767146      -156.9320 
  18   2.0000      -5.718477      -155.6077 
  19   2.0000      -5.710163      -155.3814 
  20   2.0000      -5.701753      -155.1526 
  21   2.0000      -2.510840       -68.3234 
  22   2.0000      -2.506962       -68.2179 
  23   2.0000      -2.500922       -68.0535 
  24   2.0000      -2.499326       -68.0101 
  25   2.0000      -2.494360       -67.8750 
  26   2.0000      -2.452686       -66.7410 
  27   2.0000      -2.448596       -66.6297 
  28   2.0000      -2.437651       -66.3318 
  29   2.0000      -2.428973       -66.0957 
  30   2.0000      -2.428535       -66.0838 
  31   2.0000      -1.554202       -42.2920 
  32   2.0000      -1.442120       -39.2421 
  33   2.0000      -1.418463       -38.5983 
  34   2.0000      -1.394892       -37.9570 
  35   2.0000      -1.377737       -37.4901 
  36   2.0000      -1.370803       -37.3014 
  37   2.0000      -1.324115       -36.0310 
  38   2.0000      -1.314509       -35.7696 
  39   2.0000      -0.980533       -26.6817 
  40   2.0000      -0.915734       -24.9184 
  41   2.0000      -0.907439       -24.6927 
  42   2.0000      -0.814928       -22.1753 
  43   2.0000      -0.763562       -20.7776 
  44   2.0000      -0.721376       -19.6296 
  45   2.0000      -0.709999       -19.3201 
  46   2.0000      -0.698216       -18.9994 
  47   2.0000      -0.675114       -18.3708 
  48   2.0000      -0.657232       -17.8842 
  49   2.0000      -0.651606       -17.7311 
  50   2.0000      -0.617721       -16.8090 
  51   2.0000      -0.613294       -16.6886 
  52   2.0000      -0.593345       -16.1457 
  53   2.0000      -0.580713       -15.8020 
  54   2.0000      -0.566536       -15.4162 
  55   2.0000      -0.561756       -15.2862 
  56   2.0000      -0.551135       -14.9971 
  57   2.0000      -0.544617       -14.8198 
  58   2.0000      -0.530213       -14.4278 
  59   2.0000      -0.526332       -14.3222 
  60   2.0000      -0.520741       -14.1701 
  61   2.0000      -0.509547       -13.8655 
  62   2.0000      -0.508099       -13.8261 
  63   2.0000      -0.499714       -13.5979 
  64   2.0000      -0.477687       -12.9985 
  65   2.0000      -0.416212       -11.3257 
  66   0.0000      -0.041884        -1.1397 
  67   0.0000       0.015520         0.4223 
  68   0.0000       0.019193         0.5223 
  69   0.0000       0.026271         0.7149 
  70   0.0000       0.032749         0.8911 
  71   0.0000       0.042467         1.1556 
  72   0.0000       0.052883         1.4390 
  73   0.0000       0.058117         1.5814 
  74   0.0000       0.060661         1.6507 
  75   0.0000       0.065307         1.7771 
  76   0.0000       0.074177         2.0185 
  77   0.0000       0.081507         2.2179 
  78   0.0000       0.084706         2.3050 
  79   0.0000       0.090859         2.4724 
  80   0.0000       0.098232         2.6730 
  81   0.0000       0.101853         2.7716 
  82   0.0000       0.115212         3.1351 
  83   0.0000       0.128173         3.4878 
  84   0.0000       0.130111         3.5405 
  85   0.0000       0.132094         3.5945 
  86   0.0000       0.134108         3.6493 
  87   0.0000       0.140811         3.8317 
  88   0.0000       0.151882         4.1329 
  89   0.0000       0.159810         4.3486 
  90   0.0000       0.167273         4.5517 
  91   0.0000       0.174922         4.7599 
  92   0.0000       0.177719         4.8360 
  93   0.0000       0.179132         4.8744 
  94   0.0000       0.180959         4.9242 
  95   0.0000       0.183725         4.9994 
  96   0.0000       0.185183         5.0391 
  97   0.0000       0.194393         5.2897 
  98   0.0000       0.197270         5.3680 
  99   0.0000       0.203204         5.5295 
 100   0.0000       0.204422         5.5626 
 101   0.0000       0.209504         5.7009 
 102   0.0000       0.214911         5.8480 
 103   0.0000       0.220064         5.9883 
 104   0.0000       0.224673         6.1137 
 105   0.0000       0.228467         6.2169 
 106   0.0000       0.232105         6.3159 
 107   0.0000       0.234803         6.3893 
 108   0.0000       0.239506         6.5173 
 109   0.0000       0.244211         6.6453 
 110   0.0000       0.246304         6.7023 
 111   0.0000       0.249870         6.7993 
 112   0.0000       0.254586         6.9276 
 113   0.0000       0.260442         7.0870 
 114   0.0000       0.267637         7.2828 
 115   0.0000       0.275667         7.5013 
 116   0.0000       0.277199         7.5430 
 117   0.0000       0.284848         7.7511 
 118   0.0000       0.286500         7.7961 
 119   0.0000       0.291521         7.9327 
 120   0.0000       0.297010         8.0820 
 121   0.0000       0.301697         8.2096 
 122   0.0000       0.308464         8.3937 
 123   0.0000       0.318061         8.6549 
 124   0.0000       0.319499         8.6940 
 125   0.0000       0.326219         8.8769 
 126   0.0000       0.333220         9.0674 
 127   0.0000       0.335942         9.1414 
 128   0.0000       0.341565         9.2945 
 129   0.0000       0.349463         9.5094 
 130   0.0000       0.351992         9.5782 
 131   0.0000       0.354320         9.6415 
 132   0.0000       0.370754        10.0887 
 133   0.0000       0.373762        10.1706 
 134   0.0000       0.380265        10.3475 
 135   0.0000       0.384151        10.4533 
 136   0.0000       0.387566        10.5462 
 137   0.0000       0.392366        10.6768 
 138   0.0000       0.403679        10.9847 
 139   0.0000       0.405356        11.0303 
 140   0.0000       0.414549        11.2805 
 141   0.0000       0.415855        11.3160 
 142   0.0000       0.423020        11.5110 
 143   0.0000       0.424103        11.5404 
 144   0.0000       0.426856        11.6153 
 145   0.0000       0.434605        11.8262 
 146   0.0000       0.437083        11.8936 
 147   0.0000       0.443966        12.0809 
 148   0.0000       0.453870        12.3504 
 149   0.0000       0.460940        12.5428 
 150   0.0000       0.463972        12.6253 
 151   0.0000       0.474126        12.9016 
 152   0.0000       0.474661        12.9162 
 153   0.0000       0.475552        12.9404 
 154   0.0000       0.493292        13.4232 
 155   0.0000       0.499012        13.5788 
 156   0.0000       0.508165        13.8279 
 157   0.0000       0.510927        13.9030 
 158   0.0000       0.515531        14.0283 
 159   0.0000       0.518404        14.1065 
 160   0.0000       0.527014        14.3408 
 161   0.0000       0.533918        14.5286 
 162   0.0000       0.536463        14.5979 
 163   0.0000       0.542009        14.7488 
 164   0.0000       0.550557        14.9814 
 165   0.0000       0.557377        15.1670 
 166   0.0000       0.563772        15.3410 
 167   0.0000       0.569471        15.4961 
 168   0.0000       0.571402        15.5486 
 169   0.0000       0.578037        15.7292 
 170   0.0000       0.585183        15.9236 
 171   0.0000       0.596051        16.2194 
 172   0.0000       0.598395        16.2832 
 173   0.0000       0.604160        16.4400 
 174   0.0000       0.610741        16.6191 
 175   0.0000       0.614936        16.7333 
 176   0.0000       0.619330        16.8528 
 177   0.0000       0.622005        16.9256 
 178   0.0000       0.628021        17.0893 
 179   0.0000       0.631723        17.1900 
 180   0.0000       0.634014        17.2524 
 181   0.0000       0.645419        17.5628 
 182   0.0000       0.646727        17.5983 
 183   0.0000       0.652218        17.7477 
 184   0.0000       0.659295        17.9403 
 185   0.0000       0.662984        18.0407 
 186   0.0000       0.664846        18.0914 
 187   0.0000       0.678500        18.4629 
 188   0.0000       0.684299        18.6207 
 189   0.0000       0.688304        18.7297 
 190   0.0000       0.695965        18.9382 
 191   0.0000       0.698513        19.0075 
 192   0.0000       0.708394        19.2764 
 193   0.0000       0.711043        19.3485 
 194   0.0000       0.720619        19.6090 
 195   0.0000       0.727111        19.7857 
 196   0.0000       0.736404        20.0386 
 197   0.0000       0.744674        20.2636 
 198   0.0000       0.753342        20.4995 
 199   0.0000       0.754497        20.5309 
 200   0.0000       0.761073        20.7098 
 201   0.0000       0.764950        20.8153 
 202   0.0000       0.769500        20.9392 
 203   0.0000       0.773400        21.0453 
 204   0.0000       0.775745        21.1091 
 205   0.0000       0.783771        21.3275 
 206   0.0000       0.787566        21.4308 
 207   0.0000       0.797998        21.7146 
 208   0.0000       0.801525        21.8106 
 209   0.0000       0.811103        22.0712 
 210   0.0000       0.812194        22.1009 
 211   0.0000       0.821638        22.3579 
 212   0.0000       0.826951        22.5025 
 213   0.0000       0.832928        22.6651 
 214   0.0000       0.837367        22.7859 
 215   0.0000       0.843657        22.9571 
 216   0.0000       0.846009        23.0211 
 217   0.0000       0.854126        23.2419 
 218   0.0000       0.858883        23.3714 
 219   0.0000       0.869057        23.6482 
 220   0.0000       0.873395        23.7663 
 221   0.0000       0.891107        24.2482 
 222   0.0000       0.896082        24.3836 
 223   0.0000       0.907420        24.6921 
 224   0.0000       0.915562        24.9137 
 225   0.0000       0.918937        25.0055 
 226   0.0000       0.921515        25.0757 
 227   0.0000       0.933834        25.4109 
 228   0.0000       0.935560        25.4579 
 229   0.0000       0.943507        25.6741 
 230   0.0000       0.953207        25.9381 
 231   0.0000       0.957163        26.0457 
 232   0.0000       0.961775        26.1712 
 233   0.0000       0.970309        26.4034 
 234   0.0000       0.978398        26.6236 
 235   0.0000       0.985990        26.8302 
 236   0.0000       0.992889        27.0179 
 237   0.0000       0.998846        27.1800 
 238   0.0000       1.003518        27.3071 
 239   0.0000       1.006909        27.3994 
 240   0.0000       1.017038        27.6750 
 241   0.0000       1.023991        27.8642 
 242   0.0000       1.029837        28.0233 
 243   0.0000       1.035006        28.1639 
 244   0.0000       1.044935        28.4341 
 245   0.0000       1.052369        28.6364 
 246   0.0000       1.054594        28.6970 
 247   0.0000       1.061451        28.8836 
 248   0.0000       1.062644        28.9160 
 249   0.0000       1.072040        29.1717 
 250   0.0000       1.079515        29.3751 
 251   0.0000       1.089651        29.6509 
 252   0.0000       1.093717        29.7616 
 253   0.0000       1.108510        30.1641 
 254   0.0000       1.111792        30.2534 
 255   0.0000       1.112879        30.2830 
 256   0.0000       1.122233        30.5375 
 257   0.0000       1.126573        30.6556 
 258   0.0000       1.136113        30.9152 
 259   0.0000       1.146549        31.1992 
 260   0.0000       1.156674        31.4747 
 261   0.0000       1.162620        31.6365 
 262   0.0000       1.164980        31.7007 
 263   0.0000       1.170356        31.8470 
 264   0.0000       1.178055        32.0565 
 265   0.0000       1.186109        32.2757 
 266   0.0000       1.189752        32.3748 
 267   0.0000       1.193640        32.4806 
 268   0.0000       1.198373        32.6094 
 269   0.0000       1.208271        32.8787 
 270   0.0000       1.212581        32.9960 
 271   0.0000       1.213767        33.0283 
 272   0.0000       1.215227        33.0680 
 273   0.0000       1.222284        33.2600 
 274   0.0000       1.230451        33.4823 
 275   0.0000       1.236351        33.6428 
 276   0.0000       1.242159        33.8009 
 277   0.0000       1.247087        33.9349 
 278   0.0000       1.258700        34.2510 
 279   0.0000       1.266321        34.4584 
 280   0.0000       1.273682        34.6586 
 281   0.0000       1.276190        34.7269 
 282   0.0000       1.282472        34.8978 
 283   0.0000       1.288547        35.0632 
 284   0.0000       1.295906        35.2634 
 285   0.0000       1.305822        35.5332 
 286   0.0000       1.311692        35.6929 
 287   0.0000       1.319098        35.8945 
 288   0.0000       1.326743        36.1025 
 289   0.0000       1.331445        36.2305 
 290   0.0000       1.343016        36.5453 
 291   0.0000       1.359474        36.9932 
 292   0.0000       1.364878        37.1402 
 293   0.0000       1.367964        37.2242 
 294   0.0000       1.378958        37.5233 
 295   0.0000       1.386395        37.7257 
 296   0.0000       1.392826        37.9007 
 297   0.0000       1.406814        38.2814 
 298   0.0000       1.410870        38.3917 
 299   0.0000       1.414690        38.4957 
 300   0.0000       1.422884        38.7186 
 301   0.0000       1.428283        38.8655 
 302   0.0000       1.438103        39.1328 
 303   0.0000       1.452791        39.5325 
 304   0.0000       1.455690        39.6113 
 305   0.0000       1.463927        39.8355 
 306   0.0000       1.474070        40.1115 
 307   0.0000       1.477167        40.1957 
 308   0.0000       1.491982        40.5989 
 309   0.0000       1.499173        40.7946 
 310   0.0000       1.503667        40.9169 
 311   0.0000       1.510423        41.1007 
 312   0.0000       1.513736        41.1909 
 313   0.0000       1.525425        41.5089 
 314   0.0000       1.531328        41.6695 
 315   0.0000       1.532737        41.7079 
 316   0.0000       1.537528        41.8383 
 317   0.0000       1.550819        42.1999 
 318   0.0000       1.559463        42.4352 
 319   0.0000       1.563321        42.5401 
 320   0.0000       1.567859        42.6636 
 321   0.0000       1.585799        43.1518 
 322   0.0000       1.593184        43.3527 
 323   0.0000       1.595321        43.4109 
 324   0.0000       1.599338        43.5202 
 325   0.0000       1.605809        43.6963 
 326   0.0000       1.610675        43.8287 
 327   0.0000       1.616218        43.9795 
 328   0.0000       1.628622        44.3171 
 329   0.0000       1.642793        44.7027 
 330   0.0000       1.645249        44.7695 
 331   0.0000       1.649894        44.8959 
 332   0.0000       1.660505        45.1846 
 333   0.0000       1.667082        45.3636 
 334   0.0000       1.670921        45.4681 
 335   0.0000       1.673642        45.5421 
 336   0.0000       1.678419        45.6721 
 337   0.0000       1.696764        46.1713 
 338   0.0000       1.702960        46.3399 
 339   0.0000       1.712039        46.5869 
 340   0.0000       1.718029        46.7500 
 341   0.0000       1.725798        46.9613 
 342   0.0000       1.728916        47.0462 
 343   0.0000       1.732353        47.1397 
 344   0.0000       1.737338        47.2754 
 345   0.0000       1.746778        47.5323 
 346   0.0000       1.754766        47.7496 
 347   0.0000       1.766795        48.0769 
 348   0.0000       1.768557        48.1249 
 349   0.0000       1.780005        48.4364 
 350   0.0000       1.783396        48.5287 
 351   0.0000       1.788680        48.6725 
 352   0.0000       1.798832        48.9487 
 353   0.0000       1.804539        49.1040 
 354   0.0000       1.810850        49.2757 
 355   0.0000       1.819034        49.4984 
 356   0.0000       1.821323        49.5607 
 357   0.0000       1.829768        49.7905 
 358   0.0000       1.837511        50.0012 
 359   0.0000       1.842059        50.1250 
 360   0.0000       1.855885        50.5012 
 361   0.0000       1.867883        50.8277 
 362   0.0000       1.870511        50.8992 
 363   0.0000       1.877450        51.0880 
 364   0.0000       1.884884        51.2903 
 365   0.0000       1.886145        51.3246 
 366   0.0000       1.888502        51.3888 
 367   0.0000       1.891513        51.4707 
 368   0.0000       1.907062        51.8938 
 369   0.0000       1.911698        52.0199 
 370   0.0000       1.920228        52.2521 
 371   0.0000       1.924311        52.3632 
 372   0.0000       1.935963        52.6802 
 373   0.0000       1.947154        52.9848 
 374   0.0000       1.960215        53.3402 
 375   0.0000       1.961912        53.3863 
 376   0.0000       1.967177        53.5296 
 377   0.0000       1.983120        53.9634 
 378   0.0000       1.985255        54.0215 
 379   0.0000       1.992389        54.2157 
 380   0.0000       1.999063        54.3973 
 381   0.0000       2.009130        54.6712 
 382   0.0000       2.017934        54.9108 
 383   0.0000       2.021256        55.0012 
 384   0.0000       2.028966        55.2110 
 385   0.0000       2.034402        55.3589 
 386   0.0000       2.044635        55.6373 
 387   0.0000       2.048809        55.7509 
 388   0.0000       2.057556        55.9889 
 389   0.0000       2.065263        56.1987 
 390   0.0000       2.075502        56.4773 
 391   0.0000       2.078768        56.5661 
 392   0.0000       2.087311        56.7986 
 393   0.0000       2.094268        56.9879 
 394   0.0000       2.107062        57.3361 
 395   0.0000       2.112849        57.4935 
 396   0.0000       2.119586        57.6769 
 397   0.0000       2.129538        57.9477 
 398   0.0000       2.136770        58.1445 
 399   0.0000       2.138779        58.1991 
 400   0.0000       2.153070        58.5880 
 401   0.0000       2.160182        58.7815 
 402   0.0000       2.164485        58.8986 
 403   0.0000       2.172233        59.1095 
 404   0.0000       2.179167        59.2981 
 405   0.0000       2.191074        59.6222 
 406   0.0000       2.195710        59.7483 
 407   0.0000       2.200482        59.8782 
 408   0.0000       2.203153        59.9509 
 409   0.0000       2.210437        60.1491 
 410   0.0000       2.224949        60.5439 
 411   0.0000       2.228287        60.6348 
 412   0.0000       2.248903        61.1958 
 413   0.0000       2.255353        61.3713 
 414   0.0000       2.263070        61.5813 
 415   0.0000       2.277154        61.9645 
 416   0.0000       2.286650        62.2229 
 417   0.0000       2.292974        62.3950 
 418   0.0000       2.308941        62.8295 
 419   0.0000       2.313046        62.9412 
 420   0.0000       2.323465        63.2247 
 421   0.0000       2.329697        63.3943 
 422   0.0000       2.331848        63.4528 
 423   0.0000       2.346898        63.8624 
 424   0.0000       2.350237        63.9532 
 425   0.0000       2.362241        64.2798 
 426   0.0000       2.370937        64.5165 
 427   0.0000       2.377235        64.6879 
 428   0.0000       2.378784        64.7300 
 429   0.0000       2.395749        65.1917 
 430   0.0000       2.396093        65.2010 
 431   0.0000       2.408299        65.5331 
 432   0.0000       2.411241        65.6132 
 433   0.0000       2.421195        65.8841 
 434   0.0000       2.429319        66.1051 
 435   0.0000       2.431458        66.1633 
 436   0.0000       2.438452        66.3536 
 437   0.0000       2.446245        66.5657 
 438   0.0000       2.453298        66.7576 
 439   0.0000       2.466230        67.1095 
 440   0.0000       2.469210        67.1906 
 441   0.0000       2.481405        67.5225 
 442   0.0000       2.495021        67.8930 
 443   0.0000       2.506411        68.2029 
 444   0.0000       2.511571        68.3433 
 445   0.0000       2.518750        68.5387 
 446   0.0000       2.529444        68.8297 
 447   0.0000       2.540558        69.1321 
 448   0.0000       2.544742        69.2459 
 449   0.0000       2.563729        69.7626 
 450   0.0000       2.588365        70.4330 
 451   0.0000       2.597079        70.6701 
 452   0.0000       2.600005        70.7497 
 453   0.0000       2.612340        71.0854 
 454   0.0000       2.618170        71.2440 
 455   0.0000       2.618695        71.2583 
 456   0.0000       2.642247        71.8992 
 457   0.0000       2.647226        72.0347 
 458   0.0000       2.651950        72.1632 
 459   0.0000       2.661797        72.4312 
 460   0.0000       2.664241        72.4977 
 461   0.0000       2.676120        72.8209 
 462   0.0000       2.678029        72.8729 
 463   0.0000       2.682109        72.9839 
 464   0.0000       2.702076        73.5272 
 465   0.0000       2.709857        73.7390 
 466   0.0000       2.714187        73.8568 
 467   0.0000       2.721847        74.0652 
 468   0.0000       2.743816        74.6630 
 469   0.0000       2.747392        74.7603 
 470   0.0000       2.753173        74.9177 
 471   0.0000       2.762966        75.1841 
 472   0.0000       2.771444        75.4148 
 473   0.0000       2.780654        75.6654 
 474   0.0000       2.784355        75.7661 
 475   0.0000       2.795898        76.0803 
 476   0.0000       2.806584        76.3710 
 477   0.0000       2.820445        76.7482 
 478   0.0000       2.827112        76.9296 
 479   0.0000       2.838290        77.2338 
 480   0.0000       2.850397        77.5632 
 481   0.0000       2.877158        78.2914 
 482   0.0000       2.878755        78.3349 
 483   0.0000       2.895772        78.7980 
 484   0.0000       2.916964        79.3746 
 485   0.0000       2.927457        79.6602 
 486   0.0000       2.939775        79.9953 
 487   0.0000       2.955262        80.4168 
 488   0.0000       2.977907        81.0330 
 489   0.0000       2.978824        81.0579 
 490   0.0000       2.996215        81.5312 
 491   0.0000       3.014397        82.0259 
 492   0.0000       3.030953        82.4764 
 493   0.0000       3.045225        82.8648 
 494   0.0000       3.072597        83.6096 
 495   0.0000       3.096654        84.2642 
 496   0.0000       3.112273        84.6893 
 497   0.0000       3.150970        85.7423 
 498   0.0000       3.159468        85.9735 
 499   0.0000       3.169070        86.2348 
 500   0.0000       3.187108        86.7256 
 501   0.0000       3.215263        87.4917 
 502   0.0000       3.249412        88.4210 
 503   0.0000       3.274136        89.0938 
 504   0.0000       3.296116        89.6919 
 505   0.0000       3.323250        90.4302 
 506   0.0000       3.332350        90.6778 
 507   0.0000       3.348709        91.1230 
 508   0.0000       3.364202        91.5446 
 509   0.0000       3.386158        92.1421 
 510   0.0000       3.395245        92.3893 
 511   0.0000       3.408420        92.7478 
 512   0.0000       3.418675        93.0269 
 513   0.0000       3.428201        93.2861 
 514   0.0000       3.437609        93.5421 
 515   0.0000       3.456316        94.0512 
 516   0.0000       3.467501        94.3555 
 517   0.0000       3.488833        94.9360 
 518   0.0000       3.524463        95.9055 
 519   0.0000       3.535506        96.2060 
 520   0.0000       3.550041        96.6015 
 521   0.0000       3.555099        96.7391 
 522   0.0000       3.571764        97.1926 
 523   0.0000       3.586035        97.5810 
 524   0.0000       3.597153        97.8835 
 525   0.0000       3.614801        98.3637 
 526   0.0000       3.618930        98.4761 
 527   0.0000       3.643784        99.1524 
 528   0.0000       3.654014        99.4308 
 529   0.0000       3.668622        99.8283 
 530   0.0000       3.682444       100.2044 
 531   0.0000       3.688993       100.3826 
 532   0.0000       3.696197       100.5786 
 533   0.0000       3.700622       100.6990 
 534   0.0000       3.718431       101.1836 
 535   0.0000       3.720463       101.2390 
 536   0.0000       3.738934       101.7416 
 537   0.0000       3.749987       102.0423 
 538   0.0000       3.764427       102.4353 
 539   0.0000       3.775812       102.7451 
 540   0.0000       3.788624       103.0937 
 541   0.0000       3.799548       103.3910 
 542   0.0000       3.809733       103.6681 
 543   0.0000       3.813908       103.7817 
 544   0.0000       3.831075       104.2488 
 545   0.0000       3.831804       104.2687 
 546   0.0000       3.840705       104.5109 
 547   0.0000       3.852970       104.8446 
 548   0.0000       3.861217       105.0691 
 549   0.0000       3.873620       105.4066 
 550   0.0000       3.881268       105.6147 
 551   0.0000       3.894196       105.9665 
 552   0.0000       3.904747       106.2536 
 553   0.0000       3.915535       106.5471 
 554   0.0000       3.926170       106.8365 
 555   0.0000       3.935247       107.0835 
 556   0.0000       3.944960       107.3478 
 557   0.0000       3.950976       107.5115 
 558   0.0000       3.962630       107.8286 
 559   0.0000       3.971358       108.0662 
 560   0.0000       3.989808       108.5682 
 561   0.0000       3.995873       108.7332 
 562   0.0000       4.011658       109.1628 
 563   0.0000       4.024911       109.5234 
 564   0.0000       4.035677       109.8163 
 565   0.0000       4.049304       110.1872 
 566   0.0000       4.053445       110.2998 
 567   0.0000       4.067131       110.6723 
 568   0.0000       4.075812       110.9085 
 569   0.0000       4.082755       111.0974 
 570   0.0000       4.089451       111.2796 
 571   0.0000       4.105375       111.7129 
 572   0.0000       4.112349       111.9027 
 573   0.0000       4.127156       112.3056 
 574   0.0000       4.132117       112.4406 
 575   0.0000       4.138748       112.6211 
 576   0.0000       4.142643       112.7270 
 577   0.0000       4.158757       113.1655 
 578   0.0000       4.180894       113.7679 
 579   0.0000       4.191675       114.0613 
 580   0.0000       4.193745       114.1176 
 581   0.0000       4.212071       114.6163 
 582   0.0000       4.221647       114.8768 
 583   0.0000       4.223476       114.9266 
 584   0.0000       4.232688       115.1773 
 585   0.0000       4.232991       115.1855 
 586   0.0000       4.243457       115.4703 
 587   0.0000       4.251187       115.6807 
 588   0.0000       4.255535       115.7990 
 589   0.0000       4.265275       116.0640 
 590   0.0000       4.276128       116.3594 
 591   0.0000       4.288270       116.6898 
 592   0.0000       4.292958       116.8173 
 593   0.0000       4.299125       116.9851 
 594   0.0000       4.306177       117.1770 
 595   0.0000       4.313560       117.3779 
 596   0.0000       4.317059       117.4732 
 597   0.0000       4.324790       117.6835 
 598   0.0000       4.334127       117.9376 
 599   0.0000       4.342051       118.1532 
 600   0.0000       4.354493       118.4918 
 601   0.0000       4.365827       118.8002 
 602   0.0000       4.368647       118.8769 
 603   0.0000       4.379045       119.1599 
 604   0.0000       4.384759       119.3154 
 605   0.0000       4.391725       119.5049 
 606   0.0000       4.401927       119.7825 
 607   0.0000       4.404692       119.8578 
 608   0.0000       4.407253       119.9274 
 609   0.0000       4.419912       120.2719 
 610   0.0000       4.427740       120.4849 
 611   0.0000       4.436030       120.7105 
 612   0.0000       4.441048       120.8471 
 613   0.0000       4.450883       121.1147 
 614   0.0000       4.453953       121.1982 
 615   0.0000       4.461472       121.4028 
 616   0.0000       4.472068       121.6912 
 617   0.0000       4.477108       121.8283 
 618   0.0000       4.493490       122.2741 
 619   0.0000       4.494576       122.3036 
 620   0.0000       4.499728       122.4438 
 621   0.0000       4.508943       122.6946 
 622   0.0000       4.512506       122.7915 
 623   0.0000       4.519287       122.9761 
 624   0.0000       4.530471       123.2804 
 625   0.0000       4.540878       123.5636 
 626   0.0000       4.547501       123.7438 
 627   0.0000       4.551101       123.8418 
 628   0.0000       4.558432       124.0412 
 629   0.0000       4.561349       124.1206 
 630   0.0000       4.578138       124.5775 
 631   0.0000       4.583142       124.7136 
 632   0.0000       4.586372       124.8015 
 633   0.0000       4.597432       125.1025 
 634   0.0000       4.603989       125.2809 
 635   0.0000       4.616212       125.6135 
 636   0.0000       4.628053       125.9357 
 637   0.0000       4.630013       125.9890 
 638   0.0000       4.640065       126.2626 
 639   0.0000       4.648599       126.4948 
 640   0.0000       4.650176       126.5377 
 641   0.0000       4.674014       127.1864 
 642   0.0000       4.685530       127.4998 
 643   0.0000       4.689595       127.6104 
 644   0.0000       4.699943       127.8919 
 645   0.0000       4.706920       128.0818 
 646   0.0000       4.712945       128.2458 
 647   0.0000       4.727807       128.6502 
 648   0.0000       4.730694       128.7287 
 649   0.0000       4.742140       129.0402 
 650   0.0000       4.752553       129.3235 
 651   0.0000       4.754897       129.3873 
 652   0.0000       4.764223       129.6411 
 653   0.0000       4.775224       129.9405 
 654   0.0000       4.779670       130.0614 
 655   0.0000       4.784309       130.1877 
 656   0.0000       4.788388       130.2987 
 657   0.0000       4.798576       130.5759 
 658   0.0000       4.815994       131.0498 
 659   0.0000       4.823321       131.2492 
 660   0.0000       4.832144       131.4893 
 661   0.0000       4.848848       131.9438 
 662   0.0000       4.862108       132.3047 
 663   0.0000       4.885026       132.9283 
 664   0.0000       4.889612       133.0531 
 665   0.0000       4.894662       133.1905 
 666   0.0000       4.903114       133.4205 
 667   0.0000       4.917696       133.8173 
 668   0.0000       4.927645       134.0880 
 669   0.0000       4.949360       134.6789 
 670   0.0000       4.970740       135.2607 
 671   0.0000       4.980602       135.5291 
 672   0.0000       4.993882       135.8904 
 673   0.0000       5.000569       136.0724 
 674   0.0000       5.003010       136.1388 
 675   0.0000       5.022649       136.6732 
 676   0.0000       5.044338       137.2634 
 677   0.0000       5.055055       137.5551 
 678   0.0000       5.058315       137.6437 
 679   0.0000       5.076690       138.1437 
 680   0.0000       5.091236       138.5396 
 681   0.0000       5.098412       138.7348 
 682   0.0000       5.122855       139.4000 
 683   0.0000       5.135842       139.7534 
 684   0.0000       5.153523       140.2345 
 685   0.0000       5.155753       140.2952 
 686   0.0000       5.172758       140.7579 
 687   0.0000       5.187830       141.1680 
 688   0.0000       5.208504       141.7306 
 689   0.0000       5.211861       141.8220 
 690   0.0000       5.225706       142.1987 
 691   0.0000       5.244182       142.7014 
 692   0.0000       5.253594       142.9576 
 693   0.0000       5.266253       143.3020 
 694   0.0000       5.274118       143.5160 
 695   0.0000       5.293453       144.0422 
 696   0.0000       5.317800       144.7047 
 697   0.0000       5.339705       145.3008 
 698   0.0000       5.355241       145.7235 
 699   0.0000       5.358611       145.8152 
 700   0.0000       5.365204       145.9946 
 701   0.0000       5.385507       146.5471 
 702   0.0000       5.405337       147.0867 
 703   0.0000       5.413667       147.3134 
 704   0.0000       5.425989       147.6487 
 705   0.0000       5.435425       147.9054 
 706   0.0000       5.449097       148.2775 
 707   0.0000       5.481144       149.1495 
 708   0.0000       5.493314       149.4807 
 709   0.0000       5.508537       149.8949 
 710   0.0000       5.522841       150.2841 
 711   0.0000       5.547609       150.9581 
 712   0.0000       5.564420       151.4156 
 713   0.0000       5.572369       151.6319 
 714   0.0000       5.581221       151.8728 
 715   0.0000       5.610465       152.6685 
 716   0.0000       5.623426       153.0212 
 717   0.0000       5.630648       153.2177 
 718   0.0000       5.646202       153.6410 
 719   0.0000       5.688201       154.7838 
 720   0.0000       5.696618       155.0128 
 721   0.0000       5.716265       155.5475 
 722   0.0000       5.744376       156.3124 
 723   0.0000       5.767524       156.9423 
 724   0.0000       5.780030       157.2826 
 725   0.0000       5.807387       158.0270 
 726   0.0000       5.838990       158.8870 
 727   0.0000       5.852524       159.2553 
 728   0.0000       5.862065       159.5149 
 729   0.0000       5.922228       161.1520 
 730   0.0000       5.945281       161.7793 
 731   0.0000       5.988007       162.9420 
 732   0.0000       6.001148       163.2995 
 733   0.0000       6.031329       164.1208 
 734   0.0000       6.054923       164.7628 
 735   0.0000       6.063390       164.9932 
 736   0.0000       6.077202       165.3691 
 737   0.0000       6.105188       166.1306 
 738   0.0000       6.162278       167.6841 
 739   0.0000       6.203763       168.8130 
 740   0.0000       6.212614       169.0538 
 741   0.0000       6.244708       169.9271 
 742   0.0000       6.302099       171.4888 
 743   0.0000       6.339712       172.5123 
 744   0.0000       6.355284       172.9361 
 745   0.0000       6.440533       175.2558 
 746   0.0000       6.456472       175.6895 
 747   0.0000       6.520502       177.4319 
 748   0.0000       6.554953       178.3693 
 749   0.0000       6.588387       179.2791 
 750   0.0000       6.633988       180.5200 
 751   0.0000       6.708115       182.5371 
 752   0.0000       6.834970       185.9890 
 753   0.0000       6.892840       187.5637 
 754   0.0000       6.968190       189.6141 
 755   0.0000       6.999098       190.4551 
 756   0.0000       7.046859       191.7548 
 757   0.0000       7.062341       192.1761 
 758   0.0000       7.126226       193.9145 
 759   0.0000       7.485349       203.6867 
 760   0.0000       7.929806       215.7810 
 761   0.0000       7.943225       216.1462 
 762   0.0000       7.993624       217.5176 
 763   0.0000       8.018655       218.1987 
 764   0.0000       8.102263       220.4738 
 765   0.0000       8.104403       220.5320 
 766   0.0000       8.345199       227.0844 
 767   0.0000       8.356578       227.3941 
 768   0.0000       8.374101       227.8709 
 769   0.0000       8.413669       228.9476 
 770   0.0000       8.649984       235.3780 
 771   0.0000       8.903145       242.2669 
 772   0.0000       8.948881       243.5114 
 773   0.0000       8.988704       244.5951 
 774   0.0000       9.102977       247.7046 
 775   0.0000       9.128547       248.4004 
 776   0.0000       9.139667       248.7030 
 777   0.0000       9.175780       249.6857 
 778   0.0000       9.385998       255.4060 
 779   0.0000       9.451058       257.1764 
 780   0.0000       9.589556       260.9451 
 781   0.0000       9.694593       263.8033 
 782   0.0000       9.719295       264.4755 
 783   0.0000       9.935093       270.3476 
 784   0.0000       9.946587       270.6604 
 785   0.0000      10.029808       272.9250 
 786   0.0000      10.075057       274.1562 
 787   0.0000      10.161625       276.5119 
 788   0.0000      10.236835       278.5584 
 789   0.0000      10.654771       289.9311 
 790   0.0000      10.670446       290.3576 
 791   0.0000      10.679212       290.5961 
 792   0.0000      10.683114       290.7023 
 793   0.0000      10.704693       291.2895 
 794   0.0000      10.706197       291.3304 
 795   0.0000      10.717385       291.6349 
 796   0.0000      10.746694       292.4324 
 797   0.0000      10.750980       292.5490 
 798   0.0000      10.766372       292.9679 
 799   0.0000      10.776164       293.2343 
 800   0.0000      10.783024       293.4210 
 801   0.0000      10.786159       293.5063 
 802   0.0000      10.800637       293.9003 
 803   0.0000      10.816259       294.3254 
 804   0.0000      10.831532       294.7410 
 805   0.0000      10.863232       295.6036 
 806   0.0000      10.870948       295.8135 
 807   0.0000      10.883166       296.1460 
 808   0.0000      10.886961       296.2493 
 809   0.0000      10.895028       296.4688 
 810   0.0000      10.918262       297.1010 
 811   0.0000      10.923225       297.2361 
 812   0.0000      10.929887       297.4173 
 813   0.0000      10.940394       297.7033 
 814   0.0000      10.949716       297.9569 
 815   0.0000      10.956584       298.1438 
 816   0.0000      10.964673       298.3639 
 817   0.0000      10.979243       298.7604 
 818   0.0000      10.984171       298.8945 
 819   0.0000      11.001780       299.3737 
 820   0.0000      11.004099       299.4368 
 821   0.0000      11.007157       299.5200 
 822   0.0000      11.017498       299.8014 
 823   0.0000      11.023854       299.9743 
 824   0.0000      11.026714       300.0521 
 825   0.0000      11.038304       300.3675 
 826   0.0000      11.049566       300.6740 
 827   0.0000      11.052128       300.7437 
 828   0.0000      11.059934       300.9561 
 829   0.0000      11.069347       301.2122 
 830   0.0000      11.072598       301.3007 
 831   0.0000      11.078251       301.4545 
 832   0.0000      11.080872       301.5258 
 833   0.0000      11.087665       301.7107 
 834   0.0000      11.094007       301.8833 
 835   0.0000      11.101330       302.0826 
 836   0.0000      11.111973       302.3722 
 837   0.0000      11.124207       302.7051 
 838   0.0000      11.132493       302.9305 
 839   0.0000      11.135272       303.0062 
 840   0.0000      11.148092       303.3550 
 841   0.0000      11.151128       303.4376 
 842   0.0000      11.166048       303.8436 
 843   0.0000      11.183727       304.3247 
 844   0.0000      11.201800       304.8165 
 845   0.0000      11.206352       304.9403 
 846   0.0000      11.230163       305.5883 
 847   0.0000      11.247189       306.0516 
 848   0.0000      11.255426       306.2757 
 849   0.0000      11.260814       306.4223 
 850   0.0000      11.294584       307.3412 
 851   0.0000      11.302654       307.5609 
 852   0.0000      11.318032       307.9793 
 853   0.0000      11.327564       308.2387 
 854   0.0000      11.375589       309.5455 
 855   0.0000      11.392081       309.9943 
 856   0.0000      11.452173       311.6295 
 857   0.0000      11.473613       312.2129 
 858   0.0000      11.482081       312.4433 
 859   0.0000      11.495738       312.8149 
 860   0.0000      11.534497       313.8696 
 861   0.0000      11.550117       314.2947 
 862   0.0000      11.554018       314.4008 
 863   0.0000      11.574408       314.9557 
 864   0.0000      11.622351       316.2602 
 865   0.0000      11.640793       316.7621 
 866   0.0000      11.662367       317.3491 
 867   0.0000      11.686464       318.0048 
 868   0.0000      11.703675       318.4732 
 869   0.0000      11.738220       319.4132 
 870   0.0000      11.794211       320.9368 
 871   0.0000      11.832209       321.9708 
 872   0.0000      11.868760       322.9654 
 873   0.0000      11.890918       323.5683 
 874   0.0000      11.903564       323.9124 
 875   0.0000      11.949111       325.1519 
 876   0.0000      11.966163       325.6158 
 877   0.0000      11.973790       325.8234 
 878   0.0000      11.980741       326.0125 
 879   0.0000      12.022634       327.1525 
 880   0.0000      12.033425       327.4462 
 881   0.0000      12.050401       327.9081 
 882   0.0000      12.056318       328.0691 
 883   0.0000      12.068234       328.3933 
 884   0.0000      12.076728       328.6245 
 885   0.0000      12.080040       328.7146 
 886   0.0000      12.083825       328.8176 
 887   0.0000      12.097389       329.1867 
 888   0.0000      12.104110       329.3696 
 889   0.0000      12.107942       329.4739 
 890   0.0000      12.118705       329.7667 
 891   0.0000      12.121892       329.8535 
 892   0.0000      12.130705       330.0933 
 893   0.0000      12.147325       330.5455 
 894   0.0000      12.148956       330.5899 
 895   0.0000      12.165089       331.0289 
 896   0.0000      12.175475       331.3115 
 897   0.0000      12.185471       331.5835 
 898   0.0000      12.197521       331.9114 
 899   0.0000      12.205379       332.1252 
 900   0.0000      12.211554       332.2933 
 901   0.0000      12.217962       332.4676 
 902   0.0000      12.232637       332.8670 
 903   0.0000      12.246600       333.2469 
 904   0.0000      12.248795       333.3066 
 905   0.0000      12.269762       333.8772 
 906   0.0000      12.276376       334.0572 
 907   0.0000      12.292643       334.4998 
 908   0.0000      12.305136       334.8398 
 909   0.0000      12.310054       334.9736 
 910   0.0000      12.325505       335.3940 
 911   0.0000      12.326948       335.4333 
 912   0.0000      12.350779       336.0818 
 913   0.0000      12.378697       336.8415 
 914   0.0000      12.402494       337.4890 
 915   0.0000      12.410323       337.7021 
 916   0.0000      12.439528       338.4968 
 917   0.0000      12.457526       338.9865 
 918   0.0000      12.483023       339.6803 
 919   0.0000      12.517874       340.6287 
 920   0.0000      12.527519       340.8911 
 921   0.0000      12.549357       341.4854 
 922   0.0000      12.586000       342.4825 
 923   0.0000      12.620351       343.4172 
 924   0.0000      12.635432       343.8276 
 925   0.0000      12.671156       344.7997 
 926   0.0000      12.719322       346.1104 
 927   0.0000      12.762632       347.2889 
 928   0.0000      12.801615       348.3496 
 929   0.0000      12.851635       349.7108 
 930   0.0000      12.878073       350.4302 
 931   0.0000      12.899800       351.0214 
 932   0.0000      12.927296       351.7696 
 933   0.0000      12.956948       352.5765 
 934   0.0000      12.986360       353.3768 
 935   0.0000      13.022523       354.3609 
 936   0.0000      13.046971       355.0261 
 937   0.0000      13.059541       355.3682 
 938   0.0000      13.075822       355.8112 
 939   0.0000      13.101624       356.5133 
 940   0.0000      13.104249       356.5848 
 941   0.0000      13.147784       357.7694 
 942   0.0000      13.158790       358.0689 
 943   0.0000      13.219170       359.7119 
 944   0.0000      13.231799       360.0555 
 945   0.0000      13.247176       360.4740 
 946   0.0000      13.281265       361.4016 
 947   0.0000      13.288851       361.6080 
 948   0.0000      13.324957       362.5905 
 949   0.0000      13.350573       363.2876 
 950   0.0000      13.371615       363.8601 
 951   0.0000      13.381406       364.1266 
 952   0.0000      13.390009       364.3607 
 953   0.0000      13.397325       364.5597 
 954   0.0000      13.419422       365.1610 
 955   0.0000      13.426826       365.3625 
 956   0.0000      13.439271       365.7012 
 957   0.0000      13.474611       366.6628 
 958   0.0000      13.492692       367.1548 
 959   0.0000      13.501433       367.3927 
 960   0.0000      13.522799       367.9741 
 961   0.0000      13.528443       368.1277 
 962   0.0000      13.558787       368.9534 
 963   0.0000      13.586656       369.7117 
 964   0.0000      13.623508       370.7145 
 965   0.0000      13.643225       371.2510 
 966   0.0000      13.649251       371.4150 
 967   0.0000      13.675351       372.1252 
 968   0.0000      13.734506       373.7349 
 969   0.0000      13.783354       375.0641 
 970   0.0000      13.824778       376.1913 
 971   0.0000      13.862631       377.2214 
 972   0.0000      13.887402       377.8954 
 973   0.0000      14.192414       386.1952 
 974   0.0000      14.297532       389.0556 
 975   0.0000      14.503272       394.6541 
 976   0.0000      14.513848       394.9419 
 977   0.0000      14.649338       398.6287 
 978   0.0000      14.660283       398.9266 
 979   0.0000      14.863843       404.4657 
 980   0.0000      14.927789       406.2058 
 981   0.0000      17.174120       467.3316 
 982   0.0000      17.250320       469.4051 
 983   0.0000      27.223886       740.7996 
 984   0.0000      38.714845      1053.4845 
 985   0.0000      38.816617      1056.2539 
 986   0.0000      38.881749      1058.0262 
 987   0.0000      38.929243      1059.3186 
 988   0.0000      38.975488      1060.5769 
 989   0.0000      39.037253      1062.2577 
 990   0.0000      42.476912      1155.8555 
 991   0.0000      42.549368      1157.8272 
 992   0.0000      42.929825      1168.1799 
 993   0.0000      43.047370      1171.3785 
 994   0.0000      44.166448      1201.8301 
 995   0.0000      44.708554      1216.5816 
 996   0.0000      45.109283      1227.4860 
 997   0.0000      45.533523      1239.0301 
 998   0.0000      61.677660      1678.3345 
 999   0.0000      62.043610      1688.2924 

                    ********************************
                    * MULLIKEN POPULATION ANALYSIS *
                    ********************************

-----------------------
MULLIKEN ATOMIC CHARGES
-----------------------
   0 I :    1.857485
   1 O :   -1.116433
   2 O :   -1.288451
   3 I :    2.931311
   4 O :   -1.115422
   5 O :   -1.186544
   6 S :    3.035569
   7 O :   -1.133032
   8 O :   -1.183086
   9 O :   -0.759311
  10 O :   -0.740380
  11 H :    0.360984
  12 H :    0.337310
Sum of atomic charges:    0.0000000

--------------------------------
MULLIKEN REDUCED ORBITAL CHARGES
--------------------------------
  0 I s       :     3.710122  s :     3.710122
      pz      :     3.505631  p :     9.316913
      px      :     3.087184
      py      :     2.724098
      dz2     :     2.032102  d :    10.086238
      dxz     :     2.010106
      dyz     :     2.011085
      dx2y2   :     2.028068
      dxy     :     2.004878
      f0      :     0.000593  f :     0.025067
      f+1     :     0.003183
      f-1     :     0.005626
      f+2     :     0.007799
      f-2     :     0.001453
      f+3     :     0.006953
      f-3     :    -0.000540
      g0      :     0.000340  g :     0.004174
      g+1     :    -0.000142
      g-1     :     0.000571
      g+2     :     0.000298
      g-2     :     0.000955
      g+3     :     0.000044
      g-3     :     0.001296
      g+4     :     0.000131
      g-4     :     0.000681
  1 O s       :     4.087228  s :     4.087228
      pz      :     1.686045  p :     4.975480
      px      :     1.625832
      py      :     1.663602
      dz2     :     0.006034  d :     0.048906
      dxz     :     0.012663
      dyz     :     0.010119
      dx2y2   :     0.014194
      dxy     :     0.005896
      f0      :     0.000342  f :     0.004382
      f+1     :     0.000441
      f-1     :     0.000783
      f+2     :     0.000609
      f-2     :     0.001105
      f+3     :     0.000409
      f-3     :     0.000691
      g0      :     0.000017  g :     0.000437
      g+1     :     0.000037
      g-1     :     0.000037
      g+2     :     0.000039
      g-2     :     0.000062
      g+3     :     0.000085
      g-3     :     0.000092
      g+4     :     0.000025
      g-4     :     0.000043
  2 O s       :     4.102046  s :     4.102046
      pz      :     1.740936  p :     5.147968
      px      :     1.838345
      py      :     1.568687
      dz2     :     0.005997  d :     0.033584
      dxz     :     0.003461
      dyz     :     0.013153
      dx2y2   :     0.003714
      dxy     :     0.007259
      f0      :     0.000371  f :     0.004497
      f+1     :     0.000072
      f-1     :     0.000811
      f+2     :     0.000699
      f-2     :     0.000943
      f+3     :     0.000794
      f-3     :     0.000808
      g0      :     0.000034  g :     0.000355
      g+1     :     0.000005
      g-1     :     0.000108
      g+2     :     0.000033
      g-2     :     0.000033
      g+3     :     0.000033
      g-3     :     0.000042
      g+4     :     0.000036
      g-4     :     0.000031
  3 I s       :     3.568050  s :     3.568050
      pz      :     2.535760  p :     8.155879
      px      :     2.956112
      py      :     2.664007
      dz2     :     2.049437  d :    10.258531
      dxz     :     2.024397
      dyz     :     2.044173
      dx2y2   :     2.062242
      dxy     :     2.078282
      f0      :     0.012942  f :     0.067953
      f+1     :     0.011131
      f-1     :     0.009798
      f+2     :     0.007716
      f-2     :     0.007821
      f+3     :     0.014282
      f-3     :     0.004263
      g0      :     0.001426  g :     0.018275
      g+1     :     0.002354
      g-1     :     0.001842
      g+2     :     0.001532
      g-2     :     0.003221
      g+3     :     0.000578
      g-3     :     0.003238
      g+4     :     0.002125
      g-4     :     0.001960
  4 O s       :     4.052341  s :     4.052341
      pz      :     1.743257  p :     4.992872
      px      :     1.523820
      py      :     1.725796
      dz2     :     0.009222  d :     0.062061
      dxz     :     0.015980
      dyz     :     0.005204
      dx2y2   :     0.016549
      dxy     :     0.015106
      f0      :     0.000374  f :     0.007457
      f+1     :     0.001598
      f-1     :     0.000565
      f+2     :     0.000917
      f-2     :     0.000973
      f+3     :     0.001841
      f-3     :     0.001188
      g0      :     0.000087  g :     0.000691
      g+1     :     0.000050
      g-1     :     0.000017
      g+2     :     0.000018
      g-2     :     0.000142
      g+3     :     0.000108
      g-3     :     0.000066
      g+4     :     0.000116
      g-4     :     0.000087
  5 O s       :     4.106247  s :     4.106247
      pz      :     1.508627  p :     5.024370
      px      :     1.796314
      py      :     1.719429
      dz2     :     0.015354  d :     0.050189
      dxz     :     0.012961
      dyz     :     0.010109
      dx2y2   :     0.004713
      dxy     :     0.007053
      f0      :     0.001686  f :     0.005305
      f+1     :     0.001158
      f-1     :     0.000511
      f+2     :     0.001303
      f-2     :     0.000487
      f+3     :     0.000003
      f-3     :     0.000157
      g0      :     0.000077  g :     0.000433
      g+1     :     0.000077
      g-1     :     0.000048
      g+2     :     0.000092
      g-2     :     0.000066
      g+3     :     0.000035
      g-3     :     0.000044
      g+4     :    -0.000005
      g-4     :    -0.000000
  6 S s       :     4.961711  s :     4.961711
      pz      :     2.511448  p :     7.558970
      px      :     2.569478
      py      :     2.478044
      dz2     :     0.121041  d :     0.490815
      dxz     :     0.061247
      dyz     :     0.098661
      dx2y2   :     0.081524
      dxy     :     0.128342
      f0      :    -0.012560  f :    -0.065142
      f+1     :    -0.013913
      f-1     :    -0.006241
      f+2     :    -0.000407
      f-2     :    -0.009790
      f+3     :    -0.008077
      f-3     :    -0.014154
      g0      :     0.002308  g :     0.018078
      g+1     :     0.000664
      g-1     :     0.001671
      g+2     :     0.003449
      g-2     :     0.000967
      g+3     :     0.003243
      g-3     :     0.002839
      g+4     :     0.002371
      g-4     :     0.000566
  7 O s       :     3.958709  s :     3.958709
      pz      :     1.597638  p :     5.121406
      px      :     1.852864
      py      :     1.670904
      dz2     :     0.016234  d :     0.044340
      dxz     :    -0.001126
      dyz     :     0.019585
      dx2y2   :     0.002884
      dxy     :     0.006763
      f0      :     0.001468  f :     0.007565
      f+1     :     0.000511
      f-1     :     0.001839
      f+2     :     0.001606
      f-2     :     0.001286
      f+3     :     0.000334
      f-3     :     0.000520
      g0      :     0.000087  g :     0.001013
      g+1     :     0.000085
      g-1     :     0.000251
      g+2     :     0.000091
      g-2     :     0.000142
      g+3     :     0.000097
      g-3     :     0.000147
      g+4     :     0.000056
      g-4     :     0.000058
  8 O s       :     3.987729  s :     3.987729
      pz      :     1.722308  p :     5.103477
      px      :     1.499468
      py      :     1.881701
      dz2     :     0.016702  d :     0.082649
      dxz     :     0.020395
      dyz     :     0.008434
      dx2y2   :     0.016525
      dxy     :     0.020593
      f0      :     0.000338  f :     0.008136
      f+1     :     0.002599
      f-1     :     0.000169
      f+2     :     0.001147
      f-2     :     0.001537
      f+3     :     0.001109
      f-3     :     0.001237
      g0      :     0.000126  g :     0.001094
      g+1     :     0.000127
      g-1     :     0.000020
      g+2     :     0.000176
      g-2     :     0.000116
      g+3     :     0.000098
      g-3     :     0.000161
      g+4     :     0.000193
      g-4     :     0.000076
  9 O s       :     3.911319  s :     3.911319
      pz      :     1.737723  p :     4.782147
      px      :     1.628286
      py      :     1.416137
      dz2     :     0.004649  d :     0.057695
      dxz     :     0.010290
      dyz     :     0.005893
      dx2y2   :     0.031691
      dxy     :     0.005173
      f0      :     0.001330  f :     0.006538
      f+1     :    -0.000099
      f-1     :     0.002118
      f+2     :     0.001545
      f-2     :     0.000026
      f+3     :     0.000491
      f-3     :     0.001126
      g0      :     0.000083  g :     0.001612
      g+1     :     0.000057
      g-1     :     0.000120
      g+2     :     0.000207
      g-2     :     0.000081
      g+3     :     0.000409
      g-3     :     0.000194
      g+4     :     0.000209
      g-4     :     0.000252
 10 O s       :     3.897815  s :     3.897815
      pz      :     1.594362  p :     4.792652
      px      :     1.381691
      py      :     1.816599
      dz2     :     0.002477  d :     0.040600
      dxz     :     0.029713
      dyz     :     0.009636
      dx2y2   :    -0.003964
      dxy     :     0.002737
      f0      :     0.000795  f :     0.007897
      f+1     :     0.002336
      f-1     :     0.000152
      f+2     :     0.001423
      f-2     :     0.001864
      f+3     :     0.000377
      f-3     :     0.000949
      g0      :     0.000096  g :     0.001416
      g+1     :     0.000265
      g-1     :     0.000047
      g+2     :     0.000181
      g-2     :     0.000190
      g+3     :     0.000135
      g-3     :     0.000302
      g+4     :     0.000148
      g-4     :     0.000053
 11 H s       :     0.489785  s :     0.489785
      pz      :     0.036623  p :     0.135756
      px      :     0.046875
      py      :     0.052258
      dz2     :     0.003868  d :     0.006826
      dxz     :    -0.009739
      dyz     :     0.001682
      dx2y2   :     0.014040
      dxy     :    -0.003025
      f0      :     0.000787  f :     0.006649
      f+1     :     0.000967
      f-1     :     0.001127
      f+2     :     0.002056
      f-2     :     0.000802
      f+3     :     0.000755
      f-3     :     0.000155
 12 H s       :     0.496362  s :     0.496362
      pz      :     0.044346  p :     0.131714
      px      :     0.043327
      py      :     0.044042
      dz2     :     0.006603  d :     0.026555
      dxz     :     0.004619
      dyz     :     0.003444
      dx2y2   :     0.001264
      dxy     :     0.010624
      f0      :     0.000421  f :     0.008059
      f+1     :     0.003104
      f-1     :    -0.000175
      f+2     :     0.001222
      f-2     :     0.000628
      f+3     :     0.000666
      f-3     :     0.002194


                     *******************************
                     * LOEWDIN POPULATION ANALYSIS *
                     *******************************

----------------------
LOEWDIN ATOMIC CHARGES
----------------------
   0 I :    1.048508
   1 O :   -0.101201
   2 O :   -0.370416
   3 I :    0.732256
   4 O :   -0.257060
   5 O :    0.048141
   6 S :   -0.894793
   7 O :    0.193392
   8 O :    0.270945
   9 O :    1.001264
  10 O :    1.017964
  11 H :   -1.334896
  12 H :   -1.354103

-------------------------------
LOEWDIN REDUCED ORBITAL CHARGES
-------------------------------
  0 I s       :     3.107330  s :     3.107330
      pz      :     3.217373  p :     8.996814
      px      :     3.025032
      py      :     2.754410
      dz2     :     2.143368  d :    10.805657
      dxz     :     2.122193
      dyz     :     2.181938
      dx2y2   :     2.178997
      dxy     :     2.179160
      f0      :     0.063003  f :     0.693197
      f+1     :     0.074570
      f-1     :     0.102915
      f+2     :     0.091050
      f-2     :     0.126789
      f+3     :     0.118911
      f-3     :     0.115959
      g0      :     0.024960  g :     0.348495
      g+1     :     0.031657
      g-1     :     0.034680
      g+2     :     0.018570
      g-2     :     0.054361
      g+3     :     0.055559
      g-3     :     0.037454
      g+4     :     0.048831
      g-4     :     0.042422
  1 O s       :     3.257621  s :     3.257621
      pz      :     1.476379  p :     4.308399
      px      :     1.430320
      py      :     1.401699
      dz2     :     0.096460  d :     0.378443
      dxz     :     0.098172
      dyz     :     0.048069
      dx2y2   :     0.057652
      dxy     :     0.078090
      f0      :     0.016261  f :     0.135429
      f+1     :     0.029428
      f-1     :     0.016133
      f+2     :     0.020003
      f-2     :     0.021767
      f+3     :     0.013019
      f-3     :     0.018819
      g0      :     0.001820  g :     0.021309
      g+1     :     0.002783
      g-1     :     0.001735
      g+2     :     0.000939
      g-2     :     0.004260
      g+3     :     0.003030
      g-3     :     0.003931
      g+4     :     0.001578
      g-4     :     0.001231
  2 O s       :     3.264193  s :     3.264193
      pz      :     1.482261  p :     4.397803
      px      :     1.520646
      py      :     1.394896
      dz2     :     0.072069  d :     0.511110
      dxz     :     0.055284
      dyz     :     0.138285
      dx2y2   :     0.120937
      dxy     :     0.124535
      f0      :     0.020868  f :     0.177910
      f+1     :     0.008464
      f-1     :     0.030794
      f+2     :     0.023712
      f-2     :     0.033032
      f+3     :     0.030440
      f-3     :     0.030601
      g0      :     0.001643  g :     0.019400
      g+1     :     0.000701
      g-1     :     0.002394
      g+2     :     0.002050
      g-2     :     0.001929
      g+3     :     0.002780
      g-3     :     0.002633
      g+4     :     0.002465
      g-4     :     0.002806
  3 I s       :     2.838047  s :     2.838047
      pz      :     2.612176  p :     8.199700
      px      :     2.892232
      py      :     2.695293
      dz2     :     2.247418  d :    11.306395
      dxz     :     2.225843
      dyz     :     2.308120
      dx2y2   :     2.236994
      dxy     :     2.288020
      f0      :     0.170055  f :     1.300134
      f+1     :     0.166699
      f-1     :     0.208036
      f+2     :     0.219888
      f-2     :     0.214822
      f+3     :     0.164858
      f-3     :     0.155775
      g0      :     0.053184  g :     0.623468
      g+1     :     0.046791
      g-1     :     0.079814
      g+2     :     0.088183
      g-2     :     0.074542
      g+3     :     0.084060
      g-3     :     0.088318
      g+4     :     0.053709
      g-4     :     0.054868
  4 O s       :     3.414282  s :     3.414282
      pz      :     1.479517  p :     4.455140
      px      :     1.503458
      py      :     1.472165
      dz2     :     0.034931  d :     0.251838
      dxz     :     0.053430
      dyz     :     0.028489
      dx2y2   :     0.078005
      dxy     :     0.056982
      f0      :     0.009451  f :     0.109481
      f+1     :     0.016135
      f-1     :     0.007013
      f+2     :     0.014277
      f-2     :     0.017876
      f+3     :     0.026375
      f-3     :     0.018354
      g0      :     0.001862  g :     0.026319
      g+1     :     0.003379
      g-1     :     0.001170
      g+2     :     0.000941
      g-2     :     0.002454
      g+3     :     0.002694
      g-3     :     0.005558
      g+4     :     0.003865
      g-4     :     0.004395
  5 O s       :     3.226041  s :     3.226041
      pz      :     1.352468  p :     4.251268
      px      :     1.476659
      py      :     1.422141
      dz2     :     0.063520  d :     0.323024
      dxz     :     0.074872
      dyz     :     0.102292
      dx2y2   :     0.033583
      dxy     :     0.048756
      f0      :     0.022230  f :     0.127325
      f+1     :     0.018851
      f-1     :     0.023604
      f+2     :     0.018084
      f-2     :     0.030111
      f+3     :     0.006581
      f-3     :     0.007864
      g0      :     0.002649  g :     0.024201
      g+1     :     0.002534
      g-1     :     0.004344
      g+2     :     0.003273
      g-2     :     0.005821
      g+3     :     0.002354
      g-3     :     0.002435
      g+4     :     0.000413
      g-4     :     0.000379
  6 S s       :     4.377264  s :     4.377264
      pz      :     2.616135  p :     7.811795
      px      :     2.618806
      py      :     2.576854
      dz2     :     0.388137  d :     2.249124
      dxz     :     0.538554
      dyz     :     0.464391
      dx2y2   :     0.511227
      dxy     :     0.346816
      f0      :     0.184370  f :     1.685962
      f+1     :     0.290598
      f-1     :     0.209789
      f+2     :     0.286888
      f-2     :     0.280688
      f+3     :     0.213083
      f-3     :     0.220545
      g0      :     0.073038  g :     0.770649
      g+1     :     0.091913
      g-1     :     0.077227
      g+2     :     0.114858
      g-2     :     0.065864
      g+3     :     0.092412
      g-3     :     0.108583
      g+4     :     0.056453
      g-4     :     0.090302
  7 O s       :     3.151490  s :     3.151490
      pz      :     1.370408  p :     4.131607
      px      :     1.387375
      py      :     1.373823
      dz2     :     0.067128  d :     0.342003
      dxz     :     0.080335
      dyz     :     0.074472
      dx2y2   :     0.059331
      dxy     :     0.060737
      f0      :     0.020047  f :     0.150662
      f+1     :     0.023206
      f-1     :     0.030643
      f+2     :     0.022815
      f-2     :     0.025313
      f+3     :     0.009589
      f-3     :     0.019049
      g0      :     0.002846  g :     0.030846
      g+1     :     0.001707
      g-1     :     0.005836
      g+2     :     0.006798
      g-2     :     0.004950
      g+3     :     0.003252
      g-3     :     0.003696
      g+4     :     0.000893
      g-4     :     0.000869
  8 O s       :     3.216334  s :     3.216334
      pz      :     1.360927  p :     4.086502
      px      :     1.367203
      py      :     1.358372
      dz2     :     0.038268  d :     0.253759
      dxz     :     0.076477
      dyz     :     0.034105
      dx2y2   :     0.060913
      dxy     :     0.043995
      f0      :     0.013419  f :     0.135964
      f+1     :     0.030351
      f-1     :     0.005663
      f+2     :     0.022742
      f-2     :     0.024291
      f+3     :     0.024138
      f-3     :     0.015358
      g0      :     0.003479  g :     0.036496
      g+1     :     0.005156
      g-1     :     0.000471
      g+2     :     0.005478
      g-2     :     0.001532
      g+3     :     0.008775
      g-3     :     0.004829
      g+4     :     0.004288
      g-4     :     0.002488
  9 O s       :     2.912224  s :     2.912224
      pz      :     1.233944  p :     3.609699
      px      :     1.232944
      py      :     1.142812
      dz2     :     0.033226  d :     0.315045
      dxz     :     0.051268
      dyz     :     0.073738
      dx2y2   :     0.093754
      dxy     :     0.063061
      f0      :     0.015873  f :     0.139233
      f+1     :     0.004980
      f-1     :     0.021060
      f+2     :     0.023596
      f-2     :     0.023446
      f+3     :     0.024325
      f-3     :     0.025954
      g0      :     0.001358  g :     0.022535
      g+1     :     0.000578
      g-1     :     0.003528
      g+2     :     0.002204
      g-2     :     0.000874
      g+3     :     0.002992
      g-3     :     0.004066
      g+4     :     0.004445
      g-4     :     0.002489
 10 O s       :     2.910332  s :     2.910332
      pz      :     1.225428  p :     3.608799
      px      :     1.127007
      py      :     1.256364
      dz2     :     0.048300  d :     0.305287
      dxz     :     0.097539
      dyz     :     0.042632
      dx2y2   :     0.066038
      dxy     :     0.050779
      f0      :     0.015122  f :     0.136130
      f+1     :     0.031967
      f-1     :     0.009516
      f+2     :     0.019908
      f-2     :     0.025040
      f+3     :     0.019859
      f-3     :     0.014719
      g0      :     0.002401  g :     0.021488
      g+1     :     0.003187
      g-1     :     0.000304
      g+2     :     0.004257
      g-2     :     0.002258
      g+3     :     0.003937
      g-3     :     0.002618
      g+4     :     0.001587
      g-4     :     0.000938
 11 H s       :     0.531449  s :     0.531449
      pz      :     0.239964  p :     0.741708
      px      :     0.302010
      py      :     0.199734
      dz2     :     0.104806  d :     0.677586
      dxz     :     0.193232
      dyz     :     0.091534
      dx2y2   :     0.145003
      dxy     :     0.143010
      f0      :     0.027534  f :     0.384153
      f+1     :     0.088077
      f-1     :     0.022384
      f+2     :     0.064891
      f-2     :     0.068827
      f+3     :     0.065287
      f-3     :     0.047152
 12 H s       :     0.528885  s :     0.528885
      pz      :     0.201828  p :     0.756176
      px      :     0.402238
      py      :     0.152110
      dz2     :     0.108282  d :     0.680588
      dxz     :     0.179509
      dyz     :     0.059261
      dx2y2   :     0.182909
      dxy     :     0.150627
      f0      :     0.025587  f :     0.388454
      f+1     :     0.092364
      f-1     :     0.009339
      f+2     :     0.065197
      f-2     :     0.055705
      f+3     :     0.076689
      f-3     :     0.063572


                      *****************************
                      * MAYER POPULATION ANALYSIS *
                      *****************************

  NA   - Mulliken gross atomic population
  ZA   - Total nuclear charge
  QA   - Mulliken gross atomic charge
  VA   - Mayer's total valence
  BVA  - Mayer's bonded valence
  FA   - Mayer's free valence

  ATOM       NA         ZA         QA         VA         BVA        FA
  0 I     23.1425    25.0000     1.8575     1.4738     1.4738    -0.0000
  1 O      9.1164     8.0000    -1.1164     0.9663     0.9663    -0.0000
  2 O      9.2885     8.0000    -1.2885     0.8546     0.8546    -0.0000
  3 I     22.0687    25.0000     2.9313     2.8424     2.8424    -0.0000
  4 O      9.1154     8.0000    -1.1154     1.2895     1.2895     0.0000
  5 O      9.1865     8.0000    -1.1865     1.0390     1.0390     0.0000
  6 S     12.9644    16.0000     3.0356     3.7147     3.7147    -0.0000
  7 O      9.1330     8.0000    -1.1330     0.8655     0.8655     0.0000
  8 O      9.1831     8.0000    -1.1831     0.9885     0.9885     0.0000
  9 O      8.7593     8.0000    -0.7593     1.5497     1.5497     0.0000
 10 O      8.7404     8.0000    -0.7404     1.3870     1.3870    -0.0000
 11 H      0.6390     1.0000     0.3610     0.9711     0.9711    -0.0000
 12 H      0.6627     1.0000     0.3373     1.0039     1.0039     0.0000

  Mayer bond orders larger than 0.100000
B(  0-I ,  1-O ) :   0.9261 B(  0-I ,  2-O ) :   0.4487 B(  1-O , 12-H ) :   0.1353 
B(  2-O ,  3-I ) :   0.4791 B(  3-I ,  4-O ) :   1.2517 B(  3-I ,  5-O ) :   1.0347 
B(  5-O , 11-H ) :   0.1370 B(  6-S ,  7-O ) :   1.1500 B(  6-S ,  8-O ) :   1.0653 
B(  6-S ,  9-O ) :   0.7757 B(  6-S , 10-O ) :   0.7601 B(  9-O , 12-H ) :   0.8864 
B( 10-O , 11-H ) :   0.8325 

-------
TIMINGS
-------

Total SCF time: 0 days 1 hours 53 min 14 sec 

Total time                  ....    6794.060 sec
Sum of individual times     ....    6789.662 sec  ( 99.9%)

Fock matrix formation       ....    6779.581 sec  ( 99.8%)
Diagonalization             ....       2.484 sec  (  0.0%)
Density matrix formation    ....       0.148 sec  (  0.0%)
Population analysis         ....       0.316 sec  (  0.0%)
Initial guess               ....       3.637 sec  (  0.1%)
Orbital Transformation      ....       0.000 sec  (  0.0%)
Orbital Orthonormalization  ....       0.000 sec  (  0.0%)
DIIS solution               ....       1.461 sec  (  0.0%)
SOSCF solution              ....       1.802 sec  (  0.0%)

Maximum memory used throughout the entire SCF-calculation: 328.7 MB
[1712571336.985461] [s83n21:20070:0]          mpool.c:43   UCX  WARN  object 0x13074ec0 was not returned to mpool ucp_requests
[1712571336.985506] [s83n21:20070:0]          mpool.c:43   UCX  WARN  object 0x13075080 was not returned to mpool ucp_requests
[1712571336.985512] [s83n21:20070:0]          mpool.c:43   UCX  WARN  object 0x13075240 was not returned to mpool ucp_requests
[1712571336.985519] [s83n21:20070:0]          mpool.c:43   UCX  WARN  object 0x13075400 was not returned to mpool ucp_requests
[1712571336.985524] [s83n21:20070:0]          mpool.c:43   UCX  WARN  object 0x130755c0 was not returned to mpool ucp_requests
[1712571336.985530] [s83n21:20070:0]          mpool.c:43   UCX  WARN  object 0x13075780 was not returned to mpool ucp_requests
[1712571336.985535] [s83n21:20070:0]          mpool.c:43   UCX  WARN  object 0x13075940 was not returned to mpool ucp_requests
[1712571336.985541] [s83n21:20070:0]          mpool.c:43   UCX  WARN  object 0x13075b00 was not returned to mpool ucp_requests
[1712571336.985470] [s83n21:20072:0]          mpool.c:43   UCX  WARN  object 0x12a09cc0 was not returned to mpool ucp_requests
[1712571336.985506] [s83n21:20072:0]          mpool.c:43   UCX  WARN  object 0x12a09e80 was not returned to mpool ucp_requests
[1712571336.985512] [s83n21:20072:0]          mpool.c:43   UCX  WARN  object 0x12a0a040 was not returned to mpool ucp_requests
[1712571336.985518] [s83n21:20072:0]          mpool.c:43   UCX  WARN  object 0x12a0a200 was not returned to mpool ucp_requests
[1712571336.985524] [s83n21:20072:0]          mpool.c:43   UCX  WARN  object 0x12a0a3c0 was not returned to mpool ucp_requests
[1712571336.985529] [s83n21:20072:0]          mpool.c:43   UCX  WARN  object 0x12a0a580 was not returned to mpool ucp_requests
[1712571336.985534] [s83n21:20072:0]          mpool.c:43   UCX  WARN  object 0x12a0a740 was not returned to mpool ucp_requests
[1712571336.985540] [s83n21:20072:0]          mpool.c:43   UCX  WARN  object 0x12a0a900 was not returned to mpool ucp_requests
[1712571337.067297] [s83n21:20071:0]          mpool.c:43   UCX  WARN  object 0x13ffbd40 was not returned to mpool ucp_requests
[1712571337.067332] [s83n21:20071:0]          mpool.c:43   UCX  WARN  object 0x13ffbf00 was not returned to mpool ucp_requests
[1712571337.067343] [s83n21:20071:0]          mpool.c:43   UCX  WARN  object 0x13ffc0c0 was not returned to mpool ucp_requests
[1712571337.067349] [s83n21:20071:0]          mpool.c:43   UCX  WARN  object 0x13ffc280 was not returned to mpool ucp_requests
[1712571337.067354] [s83n21:20071:0]          mpool.c:43   UCX  WARN  object 0x13ffc440 was not returned to mpool ucp_requests
[1712571337.067360] [s83n21:20071:0]          mpool.c:43   UCX  WARN  object 0x13ffc600 was not returned to mpool ucp_requests
[1712571337.067365] [s83n21:20071:0]          mpool.c:43   UCX  WARN  object 0x13ffc7c0 was not returned to mpool ucp_requests
[1712571337.067371] [s83n21:20071:0]          mpool.c:43   UCX  WARN  object 0x13ffc980 was not returned to mpool ucp_requests
[1712571337.067425] [s83n21:20069:0]          mpool.c:43   UCX  WARN  object 0x129b7d00 was not returned to mpool ucp_requests
[1712571337.067454] [s83n21:20069:0]          mpool.c:43   UCX  WARN  object 0x129b7ec0 was not returned to mpool ucp_requests
[1712571337.067466] [s83n21:20069:0]          mpool.c:43   UCX  WARN  object 0x129b8080 was not returned to mpool ucp_requests
[1712571337.067472] [s83n21:20069:0]          mpool.c:43   UCX  WARN  object 0x129b8240 was not returned to mpool ucp_requests
[1712571337.067477] [s83n21:20069:0]          mpool.c:43   UCX  WARN  object 0x129b85c0 was not returned to mpool ucp_requests
[1712571337.067486] [s83n21:20069:0]          mpool.c:43   UCX  WARN  object 0x129b8780 was not returned to mpool ucp_requests
[1712571337.067496] [s83n21:20069:0]          mpool.c:43   UCX  WARN  object 0x129b8940 was not returned to mpool ucp_requests
[1712571337.067505] [s83n21:20069:0]          mpool.c:43   UCX  WARN  object 0x129b8b00 was not returned to mpool ucp_requests
[1712571337.068259] [s83n21:20076:0]          mpool.c:43   UCX  WARN  object 0x13ec4ec0 was not returned to mpool ucp_requests
[1712571337.068289] [s83n21:20076:0]          mpool.c:43   UCX  WARN  object 0x13ec5080 was not returned to mpool ucp_requests
[1712571337.068296] [s83n21:20076:0]          mpool.c:43   UCX  WARN  object 0x13ec5240 was not returned to mpool ucp_requests
[1712571337.068302] [s83n21:20076:0]          mpool.c:43   UCX  WARN  object 0x13ec5400 was not returned to mpool ucp_requests
[1712571337.068312] [s83n21:20076:0]          mpool.c:43   UCX  WARN  object 0x13ec55c0 was not returned to mpool ucp_requests
[1712571337.068321] [s83n21:20076:0]          mpool.c:43   UCX  WARN  object 0x13ec5780 was not returned to mpool ucp_requests
[1712571337.068327] [s83n21:20076:0]          mpool.c:43   UCX  WARN  object 0x13ec5940 was not returned to mpool ucp_requests
[1712571337.068332] [s83n21:20076:0]          mpool.c:43   UCX  WARN  object 0x13ec5b00 was not returned to mpool ucp_requests
[1712571337.069485] [s83n21:20074:0]          mpool.c:43   UCX  WARN  object 0x134a4e00 was not returned to mpool ucp_requests
[1712571337.069532] [s83n21:20074:0]          mpool.c:43   UCX  WARN  object 0x134a4fc0 was not returned to mpool ucp_requests
[1712571337.069545] [s83n21:20074:0]          mpool.c:43   UCX  WARN  object 0x134a5180 was not returned to mpool ucp_requests
[1712571337.069552] [s83n21:20074:0]          mpool.c:43   UCX  WARN  object 0x134a5340 was not returned to mpool ucp_requests
[1712571337.069562] [s83n21:20074:0]          mpool.c:43   UCX  WARN  object 0x134a5500 was not returned to mpool ucp_requests
[1712571337.069568] [s83n21:20074:0]          mpool.c:43   UCX  WARN  object 0x134a56c0 was not returned to mpool ucp_requests
[1712571337.069579] [s83n21:20074:0]          mpool.c:43   UCX  WARN  object 0x134a5880 was not returned to mpool ucp_requests
[1712571337.069585] [s83n21:20074:0]          mpool.c:43   UCX  WARN  object 0x134a5a40 was not returned to mpool ucp_requests
[1712571337.070622] [s83n21:20073:0]          mpool.c:43   UCX  WARN  object 0x1282cdc0 was not returned to mpool ucp_requests
[1712571337.070651] [s83n21:20073:0]          mpool.c:43   UCX  WARN  object 0x1282cf80 was not returned to mpool ucp_requests
[1712571337.070658] [s83n21:20073:0]          mpool.c:43   UCX  WARN  object 0x1282d140 was not returned to mpool ucp_requests
[1712571337.070664] [s83n21:20073:0]          mpool.c:43   UCX  WARN  object 0x1282d300 was not returned to mpool ucp_requests
[1712571337.070669] [s83n21:20073:0]          mpool.c:43   UCX  WARN  object 0x1282d4c0 was not returned to mpool ucp_requests
[1712571337.070675] [s83n21:20073:0]          mpool.c:43   UCX  WARN  object 0x1282d680 was not returned to mpool ucp_requests
[1712571337.070680] [s83n21:20073:0]          mpool.c:43   UCX  WARN  object 0x1282d840 was not returned to mpool ucp_requests
[1712571337.070690] [s83n21:20073:0]          mpool.c:43   UCX  WARN  object 0x1282da00 was not returned to mpool ucp_requests


           ************************************************************
           *        Program running with 8 parallel MPI-processes     *
           *              working on a common directory               *
           ************************************************************

------------------------------------------------------------------------------
                                ORCA  MP2 
------------------------------------------------------------------------------

Freezing NCore=42 chemical core electrons

-------------
RI-MP2 ENERGY
-------------
Dimension of the basis                    ... 1000
Memory devoted to MP2                     ... 16000 MB   
Data format for buffers                   ... DOUBLE
Compression type for matrix containers    ... UNCOMPRESSED
Overall scaling of the MP2 energy         ...   1.000e+00
Calculating two index integrals           ... done (    0.037 sec)
Cholesky decomposition of V**-1           ... done (    0.670 sec)

-----------------
RI-TRANSFORMATION (AUX index driven)
-----------------

Dimension of the orbital-basis         ... 1000
Dimension of the aux-basis             ... 2254
Transformation of internal/external MOs...   21-  65 to   66- 999
Number Format for Storage              ... Double (8 Byte)
Integral mode                          ... Direct

First Phase: integral generation and transformation of MO indices
  Aux angular momentum 0               ... done (    0.610 sec)
  Aux angular momentum 1               ... done (    1.323 sec)
  Aux angular momentum 2               ... done (    1.915 sec)
  Aux angular momentum 3               ... done (    2.344 sec)
  Aux angular momentum 4               ... done (    2.251 sec)
  Aux angular momentum 5               ... done (    1.816 sec)
  Aux angular momentum 6               ... done (    0.611 sec)
Closing buffer VIA ( 0.71 GB; CompressionRatio= 1.00)
  Phase 1 completed in    11.031 sec
Second Phase: sorting and transformation of aux index

IA-Transformation
Memory available                       ... 15902 MB 
Max. # MO pairs treated in a batch     ... 6    
# of internal orbitals                 ... 45
# batches for internal orbitals        ... 1
Closing buffer IAV ( 0.71 GB; CompressionRatio= 1.00)
(ia|v) transformation done in     1.939 sec

  Phase 2 completed in     2.064 sec
RI-Integral transformation completed in    13.100 sec
Opening buffers                              ... done

Starting loop over batches of integrals:

Operator 0  - window                       ... ( 21- 65)x( 66-999)
Operator 0  - Memory available             ... 16000 MB
Operator 0  - Memory needed per MO         ...  16.1 MB
Operator 0  - Number of orbitals per batch ... 6
Operator 0  - Number of batches            ... 1

OPERATOR  0   PASS   0:  MOs    21 ...   26 +   27 ...   32 +   33 ...   38 +   39 ...   44
                            +   45 ...   50 +   51 ...   56 +   57 ...   62 +   63 ...   65
  Reading integrals       ... ok
  Internal MO  23
  Internal MO  26
Time spent in pair loops =     2.636 sec
Deleting buffer (Ka|jb)[aa] ...done

-----------------------------------------------
 RI-MP2 CORRELATION ENERGY:     -2.995397000 Eh
-----------------------------------------------


-------
TIMINGS
-------

Total time                :   43.383 sec
Integral trafo            :   13.119 sec ( 30.2%)
I/O of integrals          :    0.065 sec (  0.1%)
K(i,j) Operators          :    2.337 sec (  5.4%)
T(i,j) pair energies      :    0.161 sec (  0.4%)
V-calculation             :    0.037 sec (  0.1%)
V**(-1/2)                 :    0.670 sec (  1.5%)
Gamma(ia|P)               :    0.000 sec (  0.0%)
Gamma-Trafo               :    0.000 sec (  0.0%)
D(virtual)                :    0.000 sec (  0.0%)
D(internal)               :    0.000 sec (  0.0%)
W(virtual)                :    0.000 sec (  0.0%)
W(internal)               :    0.000 sec (  0.0%)
L(virtual)                :    0.000 sec (  0.0%)
L(internal)               :    0.000 sec (  0.0%)
G(D)                      :    0.000 sec (  0.0%)
G(Z)                      :    0.000 sec (  0.0%)
Z-Vector Solution         :    0.000 sec (  0.0%)
3-Index Derivative        :    0.000 sec (  0.0%)
2-Index Derivative        :    0.000 sec (  0.0%)
Separable Gradient        :    0.000 sec (  0.0%)


---------------------------------------
MP2 TOTAL ENERGY:    -1589.842241099 Eh
---------------------------------------

Maximum memory used throughout the entire MP2-calculation: 266.8 MB

-------------------------   --------------------
FINAL SINGLE POINT ENERGY     -1589.842241099490
-------------------------   --------------------


                            ***************************************
                            *     ORCA property calculations      *
                            ***************************************


  WARNING: The energy has been calculated at the MP2 level but the densities
           used in the property calculations are still SCF densities
           MP2 response densities have not been calculated 
           use %mp2 Density relaxed end
           or  %mp2 Density unrelaxed end

                                    ---------------------
                                    Active property flags
                                    ---------------------
   (+) Dipole Moment


------------------------------------------------------------------------------
                       ORCA ELECTRIC PROPERTIES CALCULATION
------------------------------------------------------------------------------

Dipole Moment Calculation                       ... on
Quadrupole Moment Calculation                   ... off
Polarizability Calculation                      ... off
GBWName                                         ... 1it1sa-00011_1_791.gbw
Electron density                                ... 1it1sa-00011_1_791.scfp
The origin for moment calculation is the CENTER OF MASS  = (-1.296033, -0.430858 -1.351584)

-------------
DIPOLE MOMENT
-------------
                                X             Y             Z
Electronic contribution:   -104.01311     -17.78808     -91.06688
Nuclear contribution   :    102.35974      17.72267      89.31615
                        -----------------------------------------
Total Dipole Moment    :     -1.65337      -0.06541      -1.75073
                        -----------------------------------------
Magnitude (a.u.)       :      2.40894
Magnitude (Debye)      :      6.12303


--------------------
Rotational spectrum 
--------------------
 
Rotational constants in cm-1:     0.017046     0.012893     0.008074 
Rotational constants in MHz :   511.028740   386.530028   242.056192 

 Dipole components along the rotational axes: 
x,y,z [a.u.] :     2.376889    -0.191688    -0.341508 
x,y,z [Debye]:     6.041570    -0.487233    -0.868045 

 

Timings for individual modules:

Sum of individual times         ...     6851.199 sec (= 114.187 min)
GTO integral calculation        ...       11.454 sec (=   0.191 min)   0.2 %
SCF iterations                  ...     6794.796 sec (= 113.247 min)  99.2 %
MP2 module                      ...       44.949 sec (=   0.749 min)   0.7 %
                             ****ORCA TERMINATED NORMALLY****
TOTAL RUN TIME: 0 days 1 hours 54 minutes 14 seconds 571 msec
