# Supplementary material for: Iodine Clusters in the Atmosphere I: Computational Benchmark and Dimer Formation of Oxyacids and Oxides
Source: ACS Omega. 2024 Jul 9;9(29):31521–32. doi: 10.1021/acsomega.4c01235 (PMC11270685; doi:10.1021/acsomega.4c01235)
Supplement: Supplementary file 2 — ao4c01235_si_002.zip [file ao4c01235_si_002.zip › SI_zip/basis_extrapolation/quadruple/1it1nta-00011_1_676.inp]

! aug-cc-pVQZ/C aug-cc-pVQZ/JK aug-cc-pVQZ RI-MP2 TightSCF
%pal nprocs 8 end
%maxcore 16000
%basis
	NewGTO I "aug-cc-pVQZ-PP" end
	NewECP I "SK-MCDHF-RSC" end
	NewAuxCGTO I "aug-cc-pVQZ-PP/C" end
	NewAuxJKGTO I "def2/JK" end
end
* xyz 0 1
I        0.49382964      -0.25172827      -1.04353511
O       -0.27542965       1.42215825      -0.55284171
O        2.35031356       0.59580691      -0.53607328
I        2.67337208       0.74523608       1.31824028
O        2.82055459      -0.94989141       1.79913858
O        1.05387239       1.29657199       1.84094192
N       -2.31062641      -1.10643296      -0.74793499
O       -1.37021076      -0.82134217      -1.71473794
O       -3.35982655      -1.48166634      -1.17813739
O       -1.98096325      -0.94775912       0.40323283
H       -0.09488564       1.49904703       0.41170682
*
