# Supplementary material for: Iodine Clusters in the Atmosphere I: Computational Benchmark and Dimer Formation of Oxyacids and Oxides
Source: ACS Omega. 2024 Jul 9;9(29):31521–32. doi: 10.1021/acsomega.4c01235 (PMC11270685; doi:10.1021/acsomega.4c01235)
Supplement: Supplementary file 2 — ao4c01235_si_002.zip [file ao4c01235_si_002.zip › SI_zip/basis_extrapolation/quadruple/1ica1w-10001_2_610.inp]

! aug-cc-pVQZ/C aug-cc-pVQZ/JK aug-cc-pVQZ RI-MP2 TightSCF
%pal nprocs 8 end
%maxcore 16000
%basis
	NewGTO I "aug-cc-pVQZ-PP" end
	NewECP I "SK-MCDHF-RSC" end
	NewAuxCGTO I "aug-cc-pVQZ-PP/C" end
	NewAuxJKGTO I "def2/JK" end
end
* xyz 0 1
I       -0.88669641       1.35386869       0.81782869
O       -0.74157466       2.25194815      -0.69890621
O        0.76130985       0.88875990       1.31316340
O       -1.56768425      -0.33485711       0.26153494
H       -0.79567232      -0.85407457      -0.09298161
O        0.81267237      -1.35685484      -0.41729002
H        1.24132428      -0.66974776       0.11933600
H        1.17632112      -1.27904246      -1.30268521
*
