# Supplementary material for: Iodine Clusters in the Atmosphere I: Computational Benchmark and Dimer Formation of Oxyacids and Oxides
Source: ACS Omega. 2024 Jul 9;9(29):31521–32. doi: 10.1021/acsomega.4c01235 (PMC11270685; doi:10.1021/acsomega.4c01235)
Supplement: Supplementary file 2 — ao4c01235_si_002.zip [file ao4c01235_si_002.zip › SI_zip/basis_extrapolation/quadruple/1ica1ip-1010_1_673.log]

                                 *****************
                                 * O   R   C   A *
                                 *****************

                                            #,                                       
                                            ###                                      
                                            ####                                     
                                            #####                                    
                                            ######                                   
                                           ########,                                 
                                     ,,################,,,,,                         
                               ,,#################################,,                 
                          ,,##########################################,,             
                       ,#########################################, ''#####,          
                    ,#############################################,,   '####,        
                  ,##################################################,,,,####,       
                ,###########''''           ''''###############################       
              ,#####''   ,,,,##########,,,,          '''####'''          '####       
            ,##' ,,,,###########################,,,                        '##       
           ' ,,###''''                  '''############,,,                           
         ,,##''                                '''############,,,,        ,,,,,,###''
      ,#''                                            '''#######################'''  
     '                                                          ''''####''''         
             ,#######,   #######,   ,#######,      ##                                
            ,#'     '#,  ##    ##  ,#'     '#,    #''#        ######   ,####,        
            ##       ##  ##   ,#'  ##            #'  '#       #        #'  '#        
            ##       ##  #######   ##           ,######,      #####,   #    #        
            '#,     ,#'  ##    ##  '#,     ,#' ,#      #,         ##   #,  ,#        
             '#######'   ##     ##  '#######'  #'      '#     #####' # '####'        


                  #######################################################
                  #                        -***-                        #
                  #          Department of theory and spectroscopy      #
                  #    Directorship and core code : Frank Neese         #
                  #        Max Planck Institute fuer Kohlenforschung    #
                  #                Kaiser Wilhelm Platz 1               #
                  #                 D-45470 Muelheim/Ruhr               #
                  #                      Germany                        #
                  #                                                     #
                  #                  All rights reserved                #
                  #                        -***-                        #
                  #######################################################


                         Program Version 5.0.4 -  RELEASE  -


 With contributions from (in alphabetic order):
   Daniel Aravena         : Magnetic Suceptibility
   Michael Atanasov       : Ab Initio Ligand Field Theory (pilot matlab implementation)
   Alexander A. Auer      : GIAO ZORA, VPT2 properties, NMR spectrum
   Ute Becker             : Parallelization
   Giovanni Bistoni       : ED, misc. LED, open-shell LED, HFLD
   Martin Brehm           : Molecular dynamics
   Dmytro Bykov           : SCF Hessian
   Vijay G. Chilkuri      : MRCI spin determinant printing, contributions to CSF-ICE
   Dipayan Datta          : RHF DLPNO-CCSD density
   Achintya Kumar Dutta   : EOM-CC, STEOM-CC
   Dmitry Ganyushin       : Spin-Orbit,Spin-Spin,Magnetic field MRCI
   Miquel Garcia          : C-PCM and meta-GGA Hessian, CC/C-PCM, Gaussian charge scheme
   Yang Guo               : DLPNO-NEVPT2, F12-NEVPT2, CIM, IAO-localization
   Andreas Hansen         : Spin unrestricted coupled pair/coupled cluster methods
   Benjamin Helmich-Paris : MC-RPA, TRAH-SCF, COSX integrals
   Lee Huntington         : MR-EOM, pCC
   Robert Izsak           : Overlap fitted RIJCOSX, COSX-SCS-MP3, EOM
   Marcus Kettner         : VPT2
   Christian Kollmar      : KDIIS, OOCD, Brueckner-CCSD(T), CCSD density, CASPT2, CASPT2-K
   Simone Kossmann        : Meta GGA functionals, TD-DFT gradient, OOMP2, MP2 Hessian
   Martin Krupicka        : Initial AUTO-CI
   Lucas Lang             : DCDCAS
   Marvin Lechner         : AUTO-CI (C++ implementation), FIC-MRCC
   Dagmar Lenk            : GEPOL surface, SMD
   Dimitrios Liakos       : Extrapolation schemes; Compound Job, initial MDCI parallelization
   Dimitrios Manganas     : Further ROCIS development; embedding schemes
   Dimitrios Pantazis     : SARC Basis sets
   Anastasios Papadopoulos: AUTO-CI, single reference methods and gradients
   Taras Petrenko         : DFT Hessian,TD-DFT gradient, ASA, ECA, R-Raman, ABS, FL, XAS/XES, NRVS
   Peter Pinski           : DLPNO-MP2, DLPNO-MP2 Gradient
   Christoph Reimann      : Effective Core Potentials
   Marius Retegan         : Local ZFS, SOC
   Christoph Riplinger    : Optimizer, TS searches, QM/MM, DLPNO-CCSD(T), (RO)-DLPNO pert. Triples
   Tobias Risthaus        : Range-separated hybrids, TD-DFT gradient, RPA, STAB
   Michael Roemelt        : Original ROCIS implementation
   Masaaki Saitow         : Open-shell DLPNO-CCSD energy and density
   Barbara Sandhoefer     : DKH picture change effects
   Avijit Sen             : IP-ROCIS
   Kantharuban Sivalingam : CASSCF convergence, NEVPT2, FIC-MRCI
   Bernardo de Souza      : ESD, SOC TD-DFT
   Georgi Stoychev        : AutoAux, RI-MP2 NMR, DLPNO-MP2 response
   Willem Van den Heuvel  : Paramagnetic NMR
   Boris Wezisla          : Elementary symmetry handling
   Frank Wennmohs         : Technical directorship


 We gratefully acknowledge several colleagues who have allowed us to
 interface, adapt or use parts of their codes:
   Stefan Grimme, W. Hujo, H. Kruse, P. Pracht,  : VdW corrections, initial TS optimization,
                  C. Bannwarth, S. Ehlert          DFT functionals, gCP, sTDA/sTD-DF
   Ed Valeev, F. Pavosevic, A. Kumar             : LibInt (2-el integral package), F12 methods
   Garnet Chan, S. Sharma, J. Yang, R. Olivares  : DMRG
   Ulf Ekstrom                                   : XCFun DFT Library
   Mihaly Kallay                                 : mrcc  (arbitrary order and MRCC methods)
   Jiri Pittner, Ondrej Demel                    : Mk-CCSD
   Frank Weinhold                                : gennbo (NPA and NBO analysis)
   Christopher J. Cramer and Donald G. Truhlar   : smd solvation model
   Lars Goerigk                                  : TD-DFT with DH, B97 family of functionals
   V. Asgeirsson, H. Jonsson                     : NEB implementation
   FAccTs GmbH                                   : IRC, NEB, NEB-TS, DLPNO-Multilevel, CI-OPT
                                                   MM, QMMM, 2- and 3-layer-ONIOM, Crystal-QMMM,
                                                   LR-CPCM, SF, NACMEs, symmetry and pop. for TD-DFT,
                                                   nearIR, NL-DFT gradient (VV10), updates on ESD,
                                                   ML-optimized integration grids
   S Lehtola, MJT Oliveira, MAL Marques          : LibXC Library
   Liviu Ungur et al                             : ANISO software


 Your calculation uses the libint2 library for the computation of 2-el integrals
 For citations please refer to: http://libint.valeyev.net

 Your ORCA version has been built with support for libXC version: 5.1.0
 For citations please refer to: https://tddft.org/programs/libxc/

 This ORCA versions uses:
   CBLAS   interface :  Fast vector & matrix operations
   LAPACKE interface :  Fast linear algebra routines
   SCALAPACK package :  Parallel linear algebra routines
   Shared memory     :  Shared parallel matrices
   BLAS/LAPACK       :  OpenBLAS 0.3.15  USE64BITINT DYNAMIC_ARCH NO_AFFINITY SkylakeX SINGLE_THREADED
        Core in use  :  SkylakeX
   Copyright (c) 2011-2014, The OpenBLAS Project


================================================================================

cite the ECPs for I  [SK MCDHF RSC] as follows:
O: B. Metz and H. Stoll, private communication (KAP)
Tl: B. Metz, M. Schweizer, H. Stoll, M. Dolg, W. Liu, Theor. Chem. Acc. 104, 22 (2000)
Ga-As, In-Sb, Pb-Bi: B. Metz, H. Stoll, M. Dolg, J. Chem. Phys. 113, 2563 (2000)
Se-Kr, Te-Xe, Po-Rn: K.A. Peterson, D. Figgen, E. Goll, H. Stoll, and M. Dolg, J. Chem. Phys., in press (2003)
Cu-Zn, Ag-Cd, Au-Hg: D. Figgen, G. Rauhut, M. Dolg, and H. Stoll, Chem. Phys. 311, 227 (2005)
Y-Pd: K.A. Peterson, D. Figgen, M. Dolg, H. Stoll, J. Chem. Phys. 126, 124101 (2007)
I: K. A. Peterson, B. C. Shepler, D. Figgen, H. Stoll, J. Phys. Chem. A 110, 13877 (2006)
Hf-Pt: D. Figgen, K.A. Peterson, M. Dolg, H. Stoll, J. Chem. Phys. 130, 164108 (2009)
Ca, Sr, Ba, Ra: I.S. Lim, H. Stoll, P. Schwerdtfeger, J. Chem. Phys. 124, 034107 (2006)
U: M. Dolg, X. Cao, J. Phys. Chem. A 113, 12573 (2009)

ECP parameters for I  [SK MCDHF RSC] have been obtained from:
cc-pVDZ-PP  EMSL  Basis Set Exchange Library   4/7/16 5:27 AM
Ca, Sr, Ba, Ra: http://www.tc.uni-koeln.de/PP/index.en.html 3/16/17 1:54 PM


----- Orbital basis set information -----
Your calculation utilizes the basis: aug-cc-pVQZ 
    H, B-Ne : Obtained from the ccRepo (grant-hill.group.shef.ac.uk/ccrepo) Feb. 2017
              R. A. Kendall, T. H. Dunning, Jr., R. J. Harrison, J. Chem. Phys. 96, 6796 (1992)
         He : Obtained from the ccRepo (grant-hill.group.shef.ac.uk/ccrepo) Feb. 2017
              D. E. Woon, T. H. Dunning, Jr., J. Chem. Phys. 100, 2975 (1994)
  Li-Be, Na : Obtained from the ccRepo (grant-hill.group.shef.ac.uk/ccrepo) Feb. 2017
              B. P. Prascher, D. E. Woon, K. A. Peterson, T. H. Dunning, Jr., A. K. Wilson, Theor. Chem. Acc. 128, 69 (2011)
         Mg : Obtained from the Peterson Research Group Website (tyr0.chem.wsu.edu/~kipeters) Feb. 2017
              B. P. Prascher, D. E. Woon, K. A. Peterson, T. H. Dunning, Jr., A. K. Wilson, Theor. Chem. Acc. 128, 69 (2011)
      Al-Ar : Obtained from the ccRepo (grant-hill.group.shef.ac.uk/ccrepo) Feb. 2017
              D. E. Woon, T. H. Dunning, Jr., J. Chem. Phys. 98, 1358 (1993)
      Sc-Zn : Obtained from the ccRepo (grant-hill.group.shef.ac.uk/ccrepo) Feb. 2017
              N. B. Balabanov, K. A. Peterson, J. Chem. Phys. 123, 064107 (2005)
              N. B. Balabanov, K. A. Peterson, J. Chem. Phys. 125, 074110 (2006)
      Ga-Kr : Obtained from the ccRepo (grant-hill.group.shef.ac.uk/ccrepo) Feb. 2017
              A. K. Wilson, D. E. Woon, K. A. Peterson, T. H. Dunning, Jr., J. Chem. Phys. 110, 7667 (1999)

The basis set includes element-specific modifications.

Your calculation utilizes the basis: aug-cc-pVQZ-PP 
       Ca, Sr, Ba, Ra : Obtained from the Peterson Research Group Website (tyr0.chem.wsu.edu/~kipeters) Feb. 2017
                        H. Li, H. Feng, W. Sun, Y. Zhang, Q. Fan, K. A. Peterson, Y. Xie, H. F. Schaefer III, Mol. Phys. 111, 2292 (2013)
  Cu-Zn, Ag-Cd, Au-Hg : Obtained from the ccRepo (grant-hill.group.shef.ac.uk/ccrepo) Feb. 2017
                        K. A. Peterson, C. Puzzarini, Theor. Chem. Acc. 114, 283 (2005)
  Ga-Kr, In-Xe, Tl-Rn : Obtained from the ccRepo (grant-hill.group.shef.ac.uk/ccrepo) Feb. 2017
                        K. A. Peterson, J. Chem. Phys. 119, 11099 (2003)
                        K. A. Peterson, D. Figgen, E. Goll, H. Stoll, M. Dolg, J. Chem. Phys. 119, 11113 (2003)
                 Y-Pd : Obtained from the ccRepo (grant-hill.group.shef.ac.uk/ccrepo) Feb. 2017
                        K. A. Peterson, D. Figgen, M. Dolg, H. Stoll, J. Chem. Phys. 126, 124101 (2007)
                Hf-Pt : Obtained from the ccRepo (grant-hill.group.shef.ac.uk/ccrepo) Feb. 2017
                        D. Figgen, K. A. Peterson, M. Dolg, H. Stoll, J. Chem. Phys. 130, 164108 (2009)

----- AuxC basis set information -----
Your calculation utilizes the auxiliary basis: aug-cc-pVQZ/C 
  H-He, B-F, Al-Ar, Ga-Kr : Obtained from the EMSL Basis Set Exchange (bse.pnl.gov) Feb. 2017
                            F. Weigend, A. Kohn, C. Hattig, J. Chem. Phys. 116, 3175 (2002)
                   Be, Mg : Obtained from the TURBOMOLE 7.0 basis set library
                            C. Haettig, Phys. Chem. Chem. Phys. 7, 59 (2005)
                       Ne : Obtained from the EMSL Basis Set Exchange (bse.pnl.gov) Feb. 2017
                            C. Haettig, Phys. Chem. Chem. Phys. 7, 59 (2005)
                            F. Weigend, A. Kohn, C. Hattig, J. Chem. Phys. 116, 3175 (2002)
                    Sc-Zn : Obtained from the EMSL Basis Set Exchange (bse.pnl.gov) Feb. 2017
                            D. H. Bross, J. G. Hill, H. J. Werner, K. A. Peterson, J. Chem. Phys. 139, 094302 (2013)

The basis set includes element-specific modifications.

Your calculation utilizes the auxiliary basis: aug-cc-pVQZ-PP/C 
  Obtained from the EMSL Basis Set Exchange (bse.pnl.gov) Feb. 2017
  Cu-Zn, Ag-Cd, Au-Hg : C. Haettig, unpublished
  Ga-Kr, In-Xe, Tl-Rn : C. Haettig, G. Schmitz, J. Kossmann, Phys. Chem. Chem. Phys. 14, 6549 (2012)
          Y-Tc, Rh-Pd : J. G. Hill, J. A. Platts, J. Chem. Theory Comput. 5, 500 (2009)
                   Ru : J. G. Hill, J. A. Platts, J. Chem. Phys. 129, 134101 (2008)
                Hf-Pt : J. G. Hill, J. Chem. Phys. 135, 044105 (2011)

----- AuxJK basis set information -----
Your calculation utilizes the auxiliary basis: aug-cc-pVQZ/JK 
  H, B-F, Al-Cl, Ga-Br : Obtained from the TURBOMOLE 7.0 basis set library

The basis set includes element-specific modifications.

Your calculation utilizes the auxiliary basis: def2/JK
   H-Ba, Hf-Rn: F. Weigend, J. Comput. Chem. 29, 167 (2008).

================================================================================
                                        WARNINGS
                       Please study these warnings very carefully!
================================================================================


WARNING: No MP2 level density has been requested!
         To caclulate MP2 level properties use
         %mp2 Density relaxed end
         or
         %mp2 Density unrelaxed end

WARNING: Post HF methods need fully converged wavefunctions
  ===> : Setting SCFConvForced true
         You can overwrite this default with %scf ConvForced false 


INFO   : the flag for use of the SHARK integral package has been found!

================================================================================
                                       INPUT FILE
================================================================================
NAME = 1ica1ip-1010_1_673.inp
|  1> ! aug-cc-pVQZ/C aug-cc-pVQZ/JK aug-cc-pVQZ RI-MP2 TightSCF
|  2> %pal nprocs 8 end
|  3> %maxcore 16000
|  4> %basis
|  5> 	NewGTO I "aug-cc-pVQZ-PP" end
|  6> 	NewECP I "SK-MCDHF-RSC" end
|  7> 	NewAuxCGTO I "aug-cc-pVQZ-PP/C" end
|  8> 	NewAuxJKGTO I "def2/JK" end
|  9> end
| 10> * xyz 0 1
| 11> I        1.08763295       0.94312815       1.89646504
| 12> O        2.63632940       1.45698763       2.56101176
| 13> O        1.44060299      -0.55212090       0.95591921
| 14> O        0.95996448       2.16886868       0.44832988
| 15> H        0.67026095       1.65492300      -0.34228472
| 16> I       -2.22990815      -0.33255565      -0.33668068
| 17> O       -0.93546961      -1.79142276      -0.56173599
| 18> I        0.74034613      -1.25476917      -1.40041046
| 19> O        0.21022077       0.45728161      -1.56109592
| 20> O        0.48357075      -1.92725484      -3.00742193
| 21> O       -1.51280350       0.49274151       1.06490292
| 22> O       -3.55074717      -1.31580727       0.28300089
| 23> *
| 24> 
| 25>                          ****END OF INPUT****
================================================================================

                       ****************************
                       * Single Point Calculation *
                       ****************************

---------------------------------
CARTESIAN COORDINATES (ANGSTROEM)
---------------------------------
  I      1.087633    0.943128    1.896465
  O      2.636329    1.456988    2.561012
  O      1.440603   -0.552121    0.955919
  O      0.959964    2.168869    0.448330
  H      0.670261    1.654923   -0.342285
  I     -2.229908   -0.332556   -0.336681
  O     -0.935470   -1.791423   -0.561736
  I      0.740346   -1.254769   -1.400410
  O      0.210221    0.457282   -1.561096
  O      0.483571   -1.927255   -3.007422
  O     -1.512803    0.492742    1.064903
  O     -3.550747   -1.315807    0.283001

----------------------------
CARTESIAN COORDINATES (A.U.)
----------------------------
  NO LB      ZA    FRAG     MASS         X           Y           Z
   0 I    25.0000*   0   126.900    2.055328    1.782254    3.583800
   1 O     8.0000    0    15.999    4.981941    2.753308    4.839611
   2 O     8.0000    0    15.999    2.722345   -1.043357    1.806426
   3 O     8.0000    0    15.999    1.814070    4.098568    0.847221
   4 H     1.0000    0     1.008    1.266610    3.127351   -0.646824
   5 I    25.0000*   0   126.900   -4.213916   -0.628439   -0.636234
   6 O     8.0000    0    15.999   -1.767781   -3.385298   -1.061527
   7 I    25.0000*   0   126.900    1.399051   -2.371170   -2.646392
   8 O     8.0000    0    15.999    0.397260    0.864137   -2.950044
   9 O     8.0000    0    15.999    0.913816   -3.641984   -5.683204
  10 O     8.0000    0    15.999   -2.858784    0.931147    2.012375
  11 O     8.0000    0    15.999   -6.709940   -2.486515    0.534794
* core charge reduced due to ECP

--------------------------------
INTERNAL COORDINATES (ANGSTROEM)
--------------------------------
 I      0   0   0     0.000000000000     0.00000000     0.00000000
 O      1   0   0     1.761855443131     0.00000000     0.00000000
 O      1   2   0     1.801383920488   105.47350779     0.00000000
 O      1   2   3     1.901534781892    99.10604436   258.31019101
 H      4   1   2     0.986478455425   107.11186040   134.87450484
 I      5   4   1     3.515833272222   122.37671821    54.58167862
 O      6   5   4     1.963291692805    82.87731164   245.18013802
 I      7   6   5     1.949289700563   114.30339890   334.23566156
 O      5   4   1     1.769599561342   168.79696200   350.08578323
 O      8   7   6     1.760868091835    99.33152498   255.47702620
 O      6   5   4     1.777580116097    53.56063351   352.90611622
 O      6   5   4     1.759376228436   159.35167155   335.84331251

---------------------------
INTERNAL COORDINATES (A.U.)
---------------------------
 I      0   0   0     0.000000000000     0.00000000     0.00000000
 O      1   0   0     3.329424275077     0.00000000     0.00000000
 O      1   2   0     3.404122271772   105.47350779     0.00000000
 O      1   2   3     3.593379971902    99.10604436   258.31019101
 H      4   1   2     1.864174117767   107.11186040   134.87450484
 I      5   4   1     6.643962017028   122.37671821    54.58167862
 O      6   5   4     3.710083620404    82.87731164   245.18013802
 I      7   6   5     3.683623689738   114.30339890   334.23566156
 O      5   4   1     3.344058537643   168.79696200   350.08578323
 O      8   7   6     3.327558451528    99.33152498   255.47702620
 O      6   5   4     3.359139600528    53.56063351   352.90611622
 O      6   5   4     3.324739238275   159.35167155   335.84331251

---------------------
BASIS SET INFORMATION
---------------------
There are 3 groups of distinct atoms

 Group   1 Type I   : 25s19p13d3f2g contracted to 7s7p5d3f2g pattern {101011111/7711111/91111/111/11}
 Group   2 Type O   : 22s7p4d3f2g contracted to 6s5p4d3f2g pattern {991111/31111/1111/111/11}
 Group   3 Type H   : 7s4p3d2f contracted to 5s4p3d2f pattern {31111/1111/111/11}

Atom   0I    basis set group =>   1
Atom   1O    basis set group =>   2
Atom   2O    basis set group =>   2
Atom   3O    basis set group =>   2
Atom   4H    basis set group =>   3
Atom   5I    basis set group =>   1
Atom   6O    basis set group =>   2
Atom   7I    basis set group =>   1
Atom   8O    basis set group =>   2
Atom   9O    basis set group =>   2
Atom  10O    basis set group =>   2
Atom  11O    basis set group =>   2
---------------------------------
AUXILIARY/C BASIS SET INFORMATION
---------------------------------
There are 3 groups of distinct atoms

 Group   1 Type I   : 12s12p10d8f6g4h2i contracted to 12s12p10d8f6g4h2i pattern {111111111111/111111111111/1111111111/11111111/111111/1111/11}
 Group   2 Type O   : 9s8p7d6f4g2h contracted to 9s8p7d6f4g2h pattern {111111111/11111111/1111111/111111/1111/11}
 Group   3 Type H   : 6s5p4d3f2g contracted to 6s5p4d3f2g pattern {111111/11111/1111/111/11}

Atom   0I    basis set group =>   1
Atom   1O    basis set group =>   2
Atom   2O    basis set group =>   2
Atom   3O    basis set group =>   2
Atom   4H    basis set group =>   3
Atom   5I    basis set group =>   1
Atom   6O    basis set group =>   2
Atom   7I    basis set group =>   1
Atom   8O    basis set group =>   2
Atom   9O    basis set group =>   2
Atom  10O    basis set group =>   2
Atom  11O    basis set group =>   2
----------------------------------
AUXILIARY/JK BASIS SET INFORMATION
----------------------------------
There are 3 groups of distinct atoms

 Group   1 Type I   : 13s12p11d8f6g3h contracted to 11s10p10d7f5g3h pattern {31111111111/3111111111/2111111111/2111111/21111/111}
 Group   2 Type O   : 10s7p5d3f2g1h contracted to 10s7p5d3f2g1h pattern {1111111111/1111111/11111/111/11/1}
 Group   3 Type H   : 4s3p3d2f1g contracted to 4s3p3d2f1g pattern {1111/111/111/11/1}

Atom   0I    basis set group =>   1
Atom   1O    basis set group =>   2
Atom   2O    basis set group =>   2
Atom   3O    basis set group =>   2
Atom   4H    basis set group =>   3
Atom   5I    basis set group =>   1
Atom   6O    basis set group =>   2
Atom   7I    basis set group =>   1
Atom   8O    basis set group =>   2
Atom   9O    basis set group =>   2
Atom  10O    basis set group =>   2
Atom  11O    basis set group =>   2
-------------------------
ECP PARAMETER INFORMATION
-------------------------

 Group 1, Type I  ECP SK MCDHF RSC (replacing 28 core electrons, lmax=4)

Atom   0I    ECP group =>   1
Atom   5I    ECP group =>   1
Atom   7I    ECP group =>   1


           ************************************************************
           *        Program running with 8 parallel MPI-processes     *
           *              working on a common directory               *
           ************************************************************
------------------------------------------------------------------------------
                           ORCA GTO INTEGRAL CALCULATION
------------------------------------------------------------------------------
------------------------------------------------------------------------------
                   ___                                                        
                  /   \      - P O W E R E D   B Y -                         
                 /     \                                                     
                 |  |  |   _    _      __       _____    __    __             
                 |  |  |  | |  | |    /  \     |  _  \  |  |  /  |          
                  \  \/   | |  | |   /    \    | | | |  |  | /  /          
                 / \  \   | |__| |  /  /\  \   | |_| |  |  |/  /          
                |  |  |   |  __  | /  /__\  \  |    /   |      \           
                |  |  |   | |  | | |   __   |  |    \   |  |\   \          
                \     /   | |  | | |  |  |  |  | |\  \  |  | \   \       
                 \___/    |_|  |_| |__|  |__|  |_| \__\ |__|  \__/        
                                                                              
                      - O R C A' S   B I G   F R I E N D -                    
                                      &                                       
                       - I N T E G R A L  F E E D E R -                       
                                                                              
 v1 FN, 2020, v2 2021                                                         
------------------------------------------------------------------------------


Reading SHARK input file 1ica1ip-1010_1_673.SHARKINP.tmp ... ok
----------------------
SHARK INTEGRAL PACKAGE
----------------------

Number of atoms                             ...     12
Number of basis functions                   ...   1087
Number of shells                            ...    341
Maximum angular momentum                    ...      4
Integral batch strategy                     ... SHARK/LIBINT Hybrid
RI-J (if used) integral strategy            ... SPLIT-RIJ (Revised 2003 algorithm where possible)
Printlevel                                  ...      1
Contraction scheme used                     ... PARTIAL GENERAL contraction
Coulomb Range Separation                    ... NOT USED
Exchange Range Separation                   ... NOT USED
Finite Nucleus Model                        ... NOT USED
Auxiliary Coulomb fitting basis             ... NOT available
Auxiliary J/K fitting basis                 ... AVAILABLE
   # of basis functions in Aux-JK           ...   1553
   # of shells in Aux-JK                    ...    375
   Maximum angular momentum in Aux-JK       ...      5
Auxiliary Correlation fitting basis         ... AVAILABLE
   # of basis functions in Aux-C            ...   2258
   # of shells in Aux-C                     ...    470
   Maximum angular momentum in Aux-C        ...      6
Auxiliary 'external' fitting basis          ... NOT available
Integral threshold                          ...     2.500000e-11
Primitive cut-off                           ...     2.500000e-12
Primitive pair pre-selection threshold      ...     2.500000e-12

Calculating pre-screening integrals         ... done (  0.4 sec) Dimension = 341
Calculating pre-screening integrals (ORCA)  ... done (  0.9 sec) Dimension = 246
Organizing shell pair data                  ... done (  1.5 sec)
Shell pair information
Total number of shell pairs                 ...     58311
Shell pairs after pre-screening             ...     39768
Total number of primitive shell pairs       ...     73671
Primitive shell pairs kept                  ...     46878
          la=0 lb=0:   5821 shell pairs
          la=1 lb=0:   7948 shell pairs
          la=1 lb=1:   2546 shell pairs
          la=2 lb=0:   5371 shell pairs
          la=2 lb=1:   3316 shell pairs
          la=2 lb=2:   1115 shell pairs
          la=3 lb=0:   3817 shell pairs
          la=3 lb=1:   2326 shell pairs
          la=3 lb=2:   1529 shell pairs
          la=3 lb=3:    545 shell pairs
          la=4 lb=0:   2224 shell pairs
          la=4 lb=1:   1409 shell pairs
          la=4 lb=2:    937 shell pairs
          la=4 lb=3:    653 shell pairs
          la=4 lb=4:    211 shell pairs

Calculating one electron integrals          ... done (  0.1 sec)
Calculating ECP integrals                   ... done (  5.1 sec)
Calculating RI/JK V-Matrix + Cholesky decomp... done (  0.1 sec)
Calculating RI/C V-Matrix + Cholesky decomp.... done (  0.3 sec)
Calculating Nuclear repulsion               ... done (  0.0 sec) ENN=   1476.556050068449 Eh

SHARK setup successfully completed in   9.9 seconds

Maximum memory used throughout the entire GTOINT-calculation: 83.6 MB
[1712564540.150776] [s42n19:1254251:0]          mpool.c:43   UCX  WARN  object 0xabb4780 was not returned to mpool ucp_requests
[1712564540.150799] [s42n19:1254251:0]          mpool.c:43   UCX  WARN  object 0xabb4940 was not returned to mpool ucp_requests
[1712564540.150803] [s42n19:1254251:0]          mpool.c:43   UCX  WARN  object 0xabb4b00 was not returned to mpool ucp_requests
[1712564540.150806] [s42n19:1254251:0]          mpool.c:43   UCX  WARN  object 0xabb4cc0 was not returned to mpool ucp_requests
[1712564540.150808] [s42n19:1254251:0]          mpool.c:43   UCX  WARN  object 0xabb4e80 was not returned to mpool ucp_requests
[1712564540.150811] [s42n19:1254251:0]          mpool.c:43   UCX  WARN  object 0xabb5040 was not returned to mpool ucp_requests
[1712564540.150814] [s42n19:1254251:0]          mpool.c:43   UCX  WARN  object 0xabb5200 was not returned to mpool ucp_requests
[1712564540.150816] [s42n19:1254251:0]          mpool.c:43   UCX  WARN  object 0xabb53c0 was not returned to mpool ucp_requests
[1712564540.150819] [s42n19:1254251:0]          mpool.c:43   UCX  WARN  object 0xabb5580 was not returned to mpool ucp_requests
[1712564540.150822] [s42n19:1254251:0]          mpool.c:43   UCX  WARN  object 0xabb5740 was not returned to mpool ucp_requests
[1712564540.150826] [s42n19:1254251:0]          mpool.c:43   UCX  WARN  object 0xabb5900 was not returned to mpool ucp_requests
[1712564540.150785] [s42n19:1254256:0]          mpool.c:43   UCX  WARN  object 0xba14940 was not returned to mpool ucp_requests
[1712564540.150800] [s42n19:1254256:0]          mpool.c:43   UCX  WARN  object 0xba14b00 was not returned to mpool ucp_requests
[1712564540.150804] [s42n19:1254256:0]          mpool.c:43   UCX  WARN  object 0xba14cc0 was not returned to mpool ucp_requests
[1712564540.150806] [s42n19:1254256:0]          mpool.c:43   UCX  WARN  object 0xba14e80 was not returned to mpool ucp_requests
[1712564540.150809] [s42n19:1254256:0]          mpool.c:43   UCX  WARN  object 0xba15040 was not returned to mpool ucp_requests
[1712564540.150812] [s42n19:1254256:0]          mpool.c:43   UCX  WARN  object 0xba15200 was not returned to mpool ucp_requests
[1712564540.150816] [s42n19:1254256:0]          mpool.c:43   UCX  WARN  object 0xba153c0 was not returned to mpool ucp_requests
[1712564540.150819] [s42n19:1254256:0]          mpool.c:43   UCX  WARN  object 0xba15580 was not returned to mpool ucp_requests
[1712564540.150821] [s42n19:1254256:0]          mpool.c:43   UCX  WARN  object 0xba15740 was not returned to mpool ucp_requests
[1712564540.150826] [s42n19:1254256:0]          mpool.c:43   UCX  WARN  object 0xba15900 was not returned to mpool ucp_requests
[1712564540.150828] [s42n19:1254255:0]          mpool.c:43   UCX  WARN  object 0xbcda940 was not returned to mpool ucp_requests
[1712564540.150841] [s42n19:1254255:0]          mpool.c:43   UCX  WARN  object 0xbcdab00 was not returned to mpool ucp_requests
[1712564540.150844] [s42n19:1254255:0]          mpool.c:43   UCX  WARN  object 0xbcdacc0 was not returned to mpool ucp_requests
[1712564540.150847] [s42n19:1254255:0]          mpool.c:43   UCX  WARN  object 0xbcdae80 was not returned to mpool ucp_requests
[1712564540.150849] [s42n19:1254255:0]          mpool.c:43   UCX  WARN  object 0xbcdb040 was not returned to mpool ucp_requests
[1712564540.150851] [s42n19:1254255:0]          mpool.c:43   UCX  WARN  object 0xbcdb200 was not returned to mpool ucp_requests
[1712564540.150854] [s42n19:1254255:0]          mpool.c:43   UCX  WARN  object 0xbcdb3c0 was not returned to mpool ucp_requests
[1712564540.150856] [s42n19:1254255:0]          mpool.c:43   UCX  WARN  object 0xbcdb580 was not returned to mpool ucp_requests
[1712564540.150859] [s42n19:1254255:0]          mpool.c:43   UCX  WARN  object 0xbcdb740 was not returned to mpool ucp_requests
[1712564540.150861] [s42n19:1254255:0]          mpool.c:43   UCX  WARN  object 0xbcdb900 was not returned to mpool ucp_requests
[1712564540.150863] [s42n19:1254255:0]          mpool.c:43   UCX  WARN  object 0xbcdbac0 was not returned to mpool ucp_requests
[1712564540.150866] [s42n19:1254255:0]          mpool.c:43   UCX  WARN  object 0xbcdbc80 was not returned to mpool ucp_requests
[1712564540.150868] [s42n19:1254255:0]          mpool.c:43   UCX  WARN  object 0xbcdbe40 was not returned to mpool ucp_requests
[1712564540.150871] [s42n19:1254255:0]          mpool.c:43   UCX  WARN  object 0xbcdc000 was not returned to mpool ucp_requests
[1712564540.150873] [s42n19:1254255:0]          mpool.c:43   UCX  WARN  object 0xbcdc1c0 was not returned to mpool ucp_requests
[1712564540.150875] [s42n19:1254255:0]          mpool.c:43   UCX  WARN  object 0xbcdc380 was not returned to mpool ucp_requests
[1712564540.150877] [s42n19:1254255:0]          mpool.c:43   UCX  WARN  object 0xbcdc540 was not returned to mpool ucp_requests
[1712564540.150829] [s42n19:1254251:0]          mpool.c:43   UCX  WARN  object 0xabb5ac0 was not returned to mpool ucp_requests
[1712564540.150833] [s42n19:1254251:0]          mpool.c:43   UCX  WARN  object 0xabb5c80 was not returned to mpool ucp_requests
[1712564540.150836] [s42n19:1254251:0]          mpool.c:43   UCX  WARN  object 0xabb5e40 was not returned to mpool ucp_requests
[1712564540.150838] [s42n19:1254251:0]          mpool.c:43   UCX  WARN  object 0xabb6000 was not returned to mpool ucp_requests
[1712564540.150839] [s42n19:1254251:0]          mpool.c:43   UCX  WARN  object 0xabb61c0 was not returned to mpool ucp_requests
[1712564540.150841] [s42n19:1254251:0]          mpool.c:43   UCX  WARN  object 0xabb6380 was not returned to mpool ucp_requests
[1712564540.150844] [s42n19:1254251:0]          mpool.c:43   UCX  WARN  object 0xabb6540 was not returned to mpool ucp_requests
[1712564540.150829] [s42n19:1254256:0]          mpool.c:43   UCX  WARN  object 0xba15ac0 was not returned to mpool ucp_requests
[1712564540.150833] [s42n19:1254256:0]          mpool.c:43   UCX  WARN  object 0xba15c80 was not returned to mpool ucp_requests
[1712564540.150836] [s42n19:1254256:0]          mpool.c:43   UCX  WARN  object 0xba15e40 was not returned to mpool ucp_requests
[1712564540.150838] [s42n19:1254256:0]          mpool.c:43   UCX  WARN  object 0xba16000 was not returned to mpool ucp_requests
[1712564540.150840] [s42n19:1254256:0]          mpool.c:43   UCX  WARN  object 0xba161c0 was not returned to mpool ucp_requests
[1712564540.150843] [s42n19:1254256:0]          mpool.c:43   UCX  WARN  object 0xba16380 was not returned to mpool ucp_requests
[1712564540.150845] [s42n19:1254256:0]          mpool.c:43   UCX  WARN  object 0xba16540 was not returned to mpool ucp_requests
[1712564540.151090] [s42n19:1254250:0]          mpool.c:43   UCX  WARN  object 0xac4be40 was not returned to mpool ucp_requests
[1712564540.151104] [s42n19:1254250:0]          mpool.c:43   UCX  WARN  object 0xac4c000 was not returned to mpool ucp_requests
[1712564540.151109] [s42n19:1254250:0]          mpool.c:43   UCX  WARN  object 0xac4c1c0 was not returned to mpool ucp_requests
[1712564540.151113] [s42n19:1254250:0]          mpool.c:43   UCX  WARN  object 0xac4c380 was not returned to mpool ucp_requests
[1712564540.151117] [s42n19:1254250:0]          mpool.c:43   UCX  WARN  object 0xac4c540 was not returned to mpool ucp_requests
[1712564540.151120] [s42n19:1254250:0]          mpool.c:43   UCX  WARN  object 0xac4c700 was not returned to mpool ucp_requests
[1712564540.151123] [s42n19:1254250:0]          mpool.c:43   UCX  WARN  object 0xac4c8c0 was not returned to mpool ucp_requests
[1712564540.151131] [s42n19:1254250:0]          mpool.c:43   UCX  WARN  object 0xac4ca80 was not returned to mpool ucp_requests
[1712564540.151133] [s42n19:1254250:0]          mpool.c:43   UCX  WARN  object 0xac4cc40 was not returned to mpool ucp_requests
[1712564540.151136] [s42n19:1254250:0]          mpool.c:43   UCX  WARN  object 0xac4ce00 was not returned to mpool ucp_requests
[1712564540.151138] [s42n19:1254250:0]          mpool.c:43   UCX  WARN  object 0xac4cfc0 was not returned to mpool ucp_requests
[1712564540.151141] [s42n19:1254250:0]          mpool.c:43   UCX  WARN  object 0xac4d180 was not returned to mpool ucp_requests
[1712564540.151144] [s42n19:1254250:0]          mpool.c:43   UCX  WARN  object 0xac4d340 was not returned to mpool ucp_requests
[1712564540.151197] [s42n19:1254252:0]          mpool.c:43   UCX  WARN  object 0xbe40d80 was not returned to mpool ucp_requests
[1712564540.151209] [s42n19:1254252:0]          mpool.c:43   UCX  WARN  object 0xbe40f40 was not returned to mpool ucp_requests
[1712564540.151213] [s42n19:1254252:0]          mpool.c:43   UCX  WARN  object 0xbe41100 was not returned to mpool ucp_requests
[1712564540.151216] [s42n19:1254252:0]          mpool.c:43   UCX  WARN  object 0xbe412c0 was not returned to mpool ucp_requests
[1712564540.151219] [s42n19:1254252:0]          mpool.c:43   UCX  WARN  object 0xbe41480 was not returned to mpool ucp_requests
[1712564540.151223] [s42n19:1254252:0]          mpool.c:43   UCX  WARN  object 0xbe41640 was not returned to mpool ucp_requests
[1712564540.151225] [s42n19:1254252:0]          mpool.c:43   UCX  WARN  object 0xbe41800 was not returned to mpool ucp_requests
[1712564540.151228] [s42n19:1254252:0]          mpool.c:43   UCX  WARN  object 0xbe419c0 was not returned to mpool ucp_requests
[1712564540.151222] [s42n19:1254254:0]          mpool.c:43   UCX  WARN  object 0xc050300 was not returned to mpool ucp_requests
[1712564540.151234] [s42n19:1254254:0]          mpool.c:43   UCX  WARN  object 0xc0504c0 was not returned to mpool ucp_requests
[1712564540.151238] [s42n19:1254254:0]          mpool.c:43   UCX  WARN  object 0xc050680 was not returned to mpool ucp_requests
[1712564540.151231] [s42n19:1254252:0]          mpool.c:43   UCX  WARN  object 0xbe41b80 was not returned to mpool ucp_requests
[1712564540.151234] [s42n19:1254252:0]          mpool.c:43   UCX  WARN  object 0xbe41d40 was not returned to mpool ucp_requests
[1712564540.151236] [s42n19:1254252:0]          mpool.c:43   UCX  WARN  object 0xbe41f00 was not returned to mpool ucp_requests
[1712564540.151239] [s42n19:1254252:0]          mpool.c:43   UCX  WARN  object 0xbe420c0 was not returned to mpool ucp_requests
[1712564540.151241] [s42n19:1254254:0]          mpool.c:43   UCX  WARN  object 0xc050840 was not returned to mpool ucp_requests
[1712564540.151245] [s42n19:1254254:0]          mpool.c:43   UCX  WARN  object 0xc050a00 was not returned to mpool ucp_requests
[1712564540.151248] [s42n19:1254254:0]          mpool.c:43   UCX  WARN  object 0xc050bc0 was not returned to mpool ucp_requests
[1712564540.151251] [s42n19:1254254:0]          mpool.c:43   UCX  WARN  object 0xc050d80 was not returned to mpool ucp_requests
[1712564540.151254] [s42n19:1254254:0]          mpool.c:43   UCX  WARN  object 0xc050f40 was not returned to mpool ucp_requests
[1712564540.151257] [s42n19:1254254:0]          mpool.c:43   UCX  WARN  object 0xc051100 was not returned to mpool ucp_requests
[1712564540.151260] [s42n19:1254254:0]          mpool.c:43   UCX  WARN  object 0xc0512c0 was not returned to mpool ucp_requests
[1712564540.151242] [s42n19:1254252:0]          mpool.c:43   UCX  WARN  object 0xbe42280 was not returned to mpool ucp_requests
[1712564540.151245] [s42n19:1254252:0]          mpool.c:43   UCX  WARN  object 0xbe42440 was not returned to mpool ucp_requests
[1712564540.151248] [s42n19:1254252:0]          mpool.c:43   UCX  WARN  object 0xbe42600 was not returned to mpool ucp_requests
[1712564540.151251] [s42n19:1254252:0]          mpool.c:43   UCX  WARN  object 0xbe427c0 was not returned to mpool ucp_requests
[1712564540.151254] [s42n19:1254252:0]          mpool.c:43   UCX  WARN  object 0xbe42980 was not returned to mpool ucp_requests
[1712564540.151257] [s42n19:1254252:0]          mpool.c:43   UCX  WARN  object 0xbe42b40 was not returned to mpool ucp_requests
[1712564540.151262] [s42n19:1254254:0]          mpool.c:43   UCX  WARN  object 0xc051480 was not returned to mpool ucp_requests
[1712564540.151265] [s42n19:1254254:0]          mpool.c:43   UCX  WARN  object 0xc051640 was not returned to mpool ucp_requests
[1712564540.151261] [s42n19:1254253:0]          mpool.c:43   UCX  WARN  object 0xc202c80 was not returned to mpool ucp_requests
[1712564540.151267] [s42n19:1254254:0]          mpool.c:43   UCX  WARN  object 0xc051800 was not returned to mpool ucp_requests
[1712564540.151270] [s42n19:1254254:0]          mpool.c:43   UCX  WARN  object 0xc0519c0 was not returned to mpool ucp_requests
[1712564540.151274] [s42n19:1254254:0]          mpool.c:43   UCX  WARN  object 0xc051b80 was not returned to mpool ucp_requests
[1712564540.151273] [s42n19:1254253:0]          mpool.c:43   UCX  WARN  object 0xc202e40 was not returned to mpool ucp_requests
[1712564540.151277] [s42n19:1254253:0]          mpool.c:43   UCX  WARN  object 0xc203000 was not returned to mpool ucp_requests
[1712564540.151277] [s42n19:1254254:0]          mpool.c:43   UCX  WARN  object 0xc051d40 was not returned to mpool ucp_requests
[1712564540.151279] [s42n19:1254254:0]          mpool.c:43   UCX  WARN  object 0xc051f00 was not returned to mpool ucp_requests
[1712564540.151281] [s42n19:1254253:0]          mpool.c:43   UCX  WARN  object 0xc2031c0 was not returned to mpool ucp_requests
[1712564540.151284] [s42n19:1254253:0]          mpool.c:43   UCX  WARN  object 0xc203380 was not returned to mpool ucp_requests
[1712564540.151288] [s42n19:1254253:0]          mpool.c:43   UCX  WARN  object 0xc203540 was not returned to mpool ucp_requests
[1712564540.151283] [s42n19:1254254:0]          mpool.c:43   UCX  WARN  object 0xc0520c0 was not returned to mpool ucp_requests
[1712564540.151286] [s42n19:1254254:0]          mpool.c:43   UCX  WARN  object 0xc052280 was not returned to mpool ucp_requests
[1712564540.151290] [s42n19:1254253:0]          mpool.c:43   UCX  WARN  object 0xc203700 was not returned to mpool ucp_requests
[1712564540.151293] [s42n19:1254253:0]          mpool.c:43   UCX  WARN  object 0xc2038c0 was not returned to mpool ucp_requests
[1712564540.151299] [s42n19:1254253:0]          mpool.c:43   UCX  WARN  object 0xc203a80 was not returned to mpool ucp_requests
[1712564540.151301] [s42n19:1254253:0]          mpool.c:43   UCX  WARN  object 0xc203c40 was not returned to mpool ucp_requests
[1712564540.151303] [s42n19:1254253:0]          mpool.c:43   UCX  WARN  object 0xc203e00 was not returned to mpool ucp_requests
[1712564540.151305] [s42n19:1254253:0]          mpool.c:43   UCX  WARN  object 0xc203fc0 was not returned to mpool ucp_requests
[1712564540.151307] [s42n19:1254253:0]          mpool.c:43   UCX  WARN  object 0xc204180 was not returned to mpool ucp_requests
[1712564540.151309] [s42n19:1254253:0]          mpool.c:43   UCX  WARN  object 0xc204340 was not returned to mpool ucp_requests
[1712564540.151312] [s42n19:1254253:0]          mpool.c:43   UCX  WARN  object 0xc204500 was not returned to mpool ucp_requests
[1712564540.151314] [s42n19:1254253:0]          mpool.c:43   UCX  WARN  object 0xc2046c0 was not returned to mpool ucp_requests
[1712564540.151316] [s42n19:1254253:0]          mpool.c:43   UCX  WARN  object 0xc204880 was not returned to mpool ucp_requests
[1712564540.151318] [s42n19:1254253:0]          mpool.c:43   UCX  WARN  object 0xc204a40 was not returned to mpool ucp_requests
[1712564540.151321] [s42n19:1254253:0]          mpool.c:43   UCX  WARN  object 0xc204c00 was not returned to mpool ucp_requests


           ************************************************************
           *        Program running with 8 parallel MPI-processes     *
           *              working on a common directory               *
           ************************************************************
-------------------------------------------------------------------------------
                                 ORCA SCF
-------------------------------------------------------------------------------

------------
SCF SETTINGS
------------
Hamiltonian:
 Ab initio Hamiltonian  Method          .... Hartree-Fock(GTOs)


General Settings:
 Integral files         IntName         .... 1ica1ip-1010_1_673
 Hartree-Fock type      HFTyp           .... RHF
 Total Charge           Charge          ....    0
 Multiplicity           Mult            ....    1
 Number of Electrons    NEL             ....  140
 Basis Dimension        Dim             ....  962
 Nuclear Repulsion      ENuc            ....   1476.5560500684 Eh

Convergence Acceleration:
 DIIS                   CNVDIIS         .... on
   Start iteration      DIISMaxIt       ....    12
   Startup error        DIISStart       ....  0.200000
   # of expansion vecs  DIISMaxEq       ....     5
   Bias factor          DIISBfac        ....   1.050
   Max. coefficient     DIISMaxC        ....  10.000
 Trust-Rad. Augm. Hess. CNVTRAH         .... auto
   Auto Start mean grad. ratio tolernc. ....  1.125000
   Auto Start start iteration           ....    20
   Auto Start num. interpolation iter.  ....    10
   Max. Number of Micro iterations      ....    16
   Max. Number of Macro iterations      .... Maxiter - #DIIS iter
   Number of Davidson start vectors     ....     2
   Converg. threshold I  (grad. norm)   ....   1.000e-05
   Converg. threshold II (energy diff.) ....   1.000e-08
   Grad. Scal. Fac. for Micro threshold ....   0.100
   Minimum threshold for Micro iter.    ....   0.010
   NR start threshold (gradient norm)   ....   0.001
   Initial trust radius                 ....   0.400
   Minimum AH scaling param. (alpha)    ....   1.000
   Maximum AH scaling param. (alpha)    .... 1000.000
   Orbital update algorithm             .... Taylor
   White noise on init. David. guess    .... on
   Maximum white noise                  ....   0.010
   Quad. conv. algorithm                .... NR
 SOSCF                  CNVSOSCF        .... on
   Start iteration      SOSCFMaxIt      ....   150
   Startup grad/error   SOSCFStart      ....  0.003300
 Level Shifting         CNVShift        .... on
   Level shift para.    LevelShift      ....    0.2500
   Turn off err/grad.   ShiftErr        ....    0.0010
 Zerner damping         CNVZerner       .... off
 Static damping         CNVDamp         .... on
   Fraction old density DampFac         ....    0.7000
   Max. Damping (<1)    DampMax         ....    0.9800
   Min. Damping (>=0)   DampMin         ....    0.0000
   Turn off err/grad.   DampErr         ....    0.1000
 Fernandez-Rico         CNVRico         .... off

SCF Procedure:
 Maximum # iterations   MaxIter         ....   125
 SCF integral mode      SCFMode         .... Direct
   Integral package                     .... SHARK and LIBINT hybrid scheme
 Reset frequency        DirectResetFreq ....    20
 Integral Threshold     Thresh          ....  2.500e-11 Eh
 Primitive CutOff       TCut            ....  2.500e-12 Eh

Convergence Tolerance:
 Convergence Check Mode ConvCheckMode   .... Total+1el-Energy
 Convergence forced     ConvForced      .... 1
 Energy Change          TolE            ....  1.000e-08 Eh
 1-El. energy change                    ....  1.000e-05 Eh
 Orbital Gradient       TolG            ....  1.000e-05
 Orbital Rotation angle TolX            ....  1.000e-05
 DIIS Error             TolErr          ....  5.000e-07


Diagonalization of the overlap matrix:
Smallest eigenvalue                        ... 2.129e-05
Time for diagonalization                   ...    0.188 sec
Threshold for overlap eigenvalues          ... 1.000e-08
Number of eigenvalues below threshold      ... 0
Time for construction of square roots      ...    0.086 sec
Total time needed                          ...    0.278 sec

Time for model grid setup =    0.191 sec

------------------------------
INITIAL GUESS: MODEL POTENTIAL
------------------------------
Loading Hartree-Fock densities                     ... done
  calling /comm/groupstacks/chemistry/apps/orca/5.0.4/orca 1ica1ip-1010_1_673_atom53.inp > 1ica1ip-1010_1_673_atom53.out in order to generate an atomic fitting density for atom 0 (I  with ECP) on-the-fly... 
    atom 0 (I ), assumed electronic state with S=2: 1s2 2s2 2p6 3s2 3p6 4s2 3d10 4p6 5s2 4d10 5p5           ... done
Calculating cut-offs                               ... done
Initializing the effective Hamiltonian             ... done
Setting up the integral package (SHARK)            ... done
Starting the Coulomb interaction                   ... done (   0.7 sec)
Reading the grid                                   ... done
Mapping shells                                     ... done
Starting the XC term evaluation                    ... done (   0.3 sec)
Transforming the Hamiltonian                       ... done (   0.1 sec)
Diagonalizing the Hamiltonian                      ... done (   0.2 sec)
Back transforming the eigenvectors                 ... done (   0.0 sec)
Now organizing SCF variables                       ... done
                      ------------------
                      INITIAL GUESS DONE (   3.0 sec)
                      ------------------
--------------
SCF ITERATIONS
--------------
ITER       Energy         Delta-E        Max-DP      RMS-DP      [F,P]     Damp
               ***  Starting incremental Fock matrix formation  ***
  0  -1481.9848800880   0.000000000000 0.28048583  0.00170409  0.4166930 0.7000
  1  -1482.4151044537  -0.430224365695 0.18337339  0.00122244  0.2297129 0.7000
                               ***Turning on DIIS***
  2  -1482.6335114546  -0.218407000905 0.12166958  0.00084008  0.1264659 0.7000
  3  -1483.3176002451  -0.684088790495 0.29318940  0.00192289  0.0754437 0.0000
  4  -1483.0216820007   0.295918244401 0.03280356  0.00013493  0.0164301 0.0000
  5  -1483.0560188173  -0.034336816641 0.01954477  0.00008850  0.0066322 0.0000
  6  -1483.0089522804   0.047066536950 0.00727278  0.00004575  0.0049495 0.0000
                      *** Initiating the SOSCF procedure ***
                           *** Shutting down DIIS ***
                      *** Re-Reading the Fockian *** 
                      *** Removing any level shift *** 
ITER      Energy       Delta-E        Grad      Rot      Max-DP    RMS-DP
  7  -1483.07315504  -0.0642027591  0.001768  0.001768  0.005274  0.000031
               *** Restarting incremental Fock matrix formation ***
  8  -1483.08950526  -0.0163502199  0.000595  0.001145  0.000978  0.000012
  9  -1483.08956953  -0.0000642735  0.000268  0.001393  0.001704  0.000018
 10  -1483.08960246  -0.0000329276  0.000104  0.000215  0.000585  0.000003
 11  -1483.08960437  -0.0000019089  0.000097  0.000150  0.000178  0.000001
 12  -1483.08960522  -0.0000008490  0.000016  0.000037  0.000029  0.000000
 13  -1483.08960525  -0.0000000342  0.000006  0.000022  0.000026  0.000000
 14  -1483.08960527  -0.0000000142  0.000004  0.000010  0.000011  0.000000
                  ***Gradient check signals convergence***
              ***Rediagonalizing the Fockian in SOSCF/NRSCF***

               *****************************************************
               *                     SUCCESS                       *
               *           SCF CONVERGED AFTER  15 CYCLES          *
               *****************************************************


----------------
TOTAL SCF ENERGY
----------------

Total Energy       :        -1483.08960526 Eh          -40356.91987 eV

Components:
Nuclear Repulsion  :         1476.55605007 Eh           40179.13279 eV
Electronic Energy  :        -2959.64565533 Eh          -80536.05266 eV
One Electron Energy:        -5308.09177301 Eh         -144440.52036 eV
Two Electron Energy:         2348.44611768 Eh           63904.46770 eV

Virial components:
Potential Energy   :        -2415.49358566 Eh          -65728.92206 eV
Kinetic Energy     :          932.40398041 Eh           25372.00219 eV
Virial Ratio       :            2.59060840


---------------
SCF CONVERGENCE
---------------

  Last Energy change         ...    8.4451e-09  Tolerance :   1.0000e-08
  Last MAX-Density change    ...    1.9134e-05  Tolerance :   1.0000e-07
  Last RMS-Density change    ...    2.3988e-07  Tolerance :   5.0000e-09
  Last Orbital Gradient      ...    1.6132e-06  Tolerance :   1.0000e-05
  Last Orbital Rotation      ...    7.2799e-06  Tolerance :   1.0000e-05

             **** THE GBW FILE WAS UPDATED (1ica1ip-1010_1_673.gbw) ****
             **** DENSITY 1ica1ip-1010_1_673.scfp WAS UPDATED ****
             **** ENERGY FILE WAS UPDATED (1ica1ip-1010_1_673.en.tmp) ****
             **** THE GBW FILE WAS UPDATED (1ica1ip-1010_1_673.gbw) ****
             **** DENSITY 1ica1ip-1010_1_673.scfp WAS UPDATED ****
----------------
ORBITAL ENERGIES
----------------

  NO   OCC          E(Eh)            E(eV) 
   0   2.0000     -20.673838      -562.5637 
   1   2.0000     -20.627227      -561.2954 
   2   2.0000     -20.610978      -560.8532 
   3   2.0000     -20.605830      -560.7131 
   4   2.0000     -20.598701      -560.5192 
   5   2.0000     -20.592132      -560.3404 
   6   2.0000     -20.588643      -560.2455 
   7   2.0000     -20.569014      -559.7113 
   8   2.0000      -7.948689      -216.2948 
   9   2.0000      -7.948445      -216.2882 
  10   2.0000      -7.921060      -215.5430 
  11   2.0000      -5.780251      -157.2886 
  12   2.0000      -5.779948      -157.2804 
  13   2.0000      -5.772958      -157.0902 
  14   2.0000      -5.772574      -157.0797 
  15   2.0000      -5.769534      -156.9970 
  16   2.0000      -5.769464      -156.9951 
  17   2.0000      -5.751281      -156.5003 
  18   2.0000      -5.746494      -156.3700 
  19   2.0000      -5.742587      -156.2637 
  20   2.0000      -2.513979       -68.4088 
  21   2.0000      -2.513318       -68.3909 
  22   2.0000      -2.509747       -68.2937 
  23   2.0000      -2.509531       -68.2878 
  24   2.0000      -2.503797       -68.1318 
  25   2.0000      -2.503405       -68.1211 
  26   2.0000      -2.501732       -68.0756 
  27   2.0000      -2.501028       -68.0564 
  28   2.0000      -2.496713       -67.9390 
  29   2.0000      -2.496605       -67.9361 
  30   2.0000      -2.485539       -67.6349 
  31   2.0000      -2.482656       -67.5565 
  32   2.0000      -2.475506       -67.3619 
  33   2.0000      -2.474408       -67.3321 
  34   2.0000      -2.470608       -67.2287 
  35   2.0000      -1.457796       -39.6687 
  36   2.0000      -1.422881       -38.7186 
  37   2.0000      -1.393298       -37.9136 
  38   2.0000      -1.354281       -36.8518 
  39   2.0000      -1.343832       -36.5675 
  40   2.0000      -1.318316       -35.8732 
  41   2.0000      -1.315160       -35.7873 
  42   2.0000      -1.294385       -35.2220 
  43   2.0000      -0.970420       -26.4065 
  44   2.0000      -0.928099       -25.2549 
  45   2.0000      -0.900386       -24.5008 
  46   2.0000      -0.739218       -20.1152 
  47   2.0000      -0.724392       -19.7117 
  48   2.0000      -0.700386       -19.0585 
  49   2.0000      -0.691073       -18.8051 
  50   2.0000      -0.667054       -18.1515 
  51   2.0000      -0.654835       -17.8190 
  52   2.0000      -0.635293       -17.2872 
  53   2.0000      -0.620866       -16.8946 
  54   2.0000      -0.613595       -16.6968 
  55   2.0000      -0.602318       -16.3899 
  56   2.0000      -0.578543       -15.7430 
  57   2.0000      -0.562232       -15.2991 
  58   2.0000      -0.553223       -15.0540 
  59   2.0000      -0.541526       -14.7357 
  60   2.0000      -0.526385       -14.3237 
  61   2.0000      -0.525179       -14.2908 
  62   2.0000      -0.521450       -14.1894 
  63   2.0000      -0.515736       -14.0339 
  64   2.0000      -0.507270       -13.8035 
  65   2.0000      -0.504152       -13.7187 
  66   2.0000      -0.501091       -13.6354 
  67   2.0000      -0.488069       -13.2810 
  68   2.0000      -0.467022       -12.7083 
  69   2.0000      -0.451832       -12.2950 
  70   0.0000      -0.033484        -0.9111 
  71   0.0000       0.004367         0.1188 
  72   0.0000       0.019556         0.5321 
  73   0.0000       0.027363         0.7446 
  74   0.0000       0.028988         0.7888 
  75   0.0000       0.032741         0.8909 
  76   0.0000       0.045004         1.2246 
  77   0.0000       0.051772         1.4088 
  78   0.0000       0.057458         1.5635 
  79   0.0000       0.059243         1.6121 
  80   0.0000       0.059696         1.6244 
  81   0.0000       0.069749         1.8980 
  82   0.0000       0.079297         2.1578 
  83   0.0000       0.082015         2.2317 
  84   0.0000       0.086746         2.3605 
  85   0.0000       0.096391         2.6229 
  86   0.0000       0.099036         2.6949 
  87   0.0000       0.108211         2.9446 
  88   0.0000       0.114756         3.1227 
  89   0.0000       0.122931         3.3451 
  90   0.0000       0.128734         3.5030 
  91   0.0000       0.135056         3.6751 
  92   0.0000       0.138137         3.7589 
  93   0.0000       0.140660         3.8276 
  94   0.0000       0.145205         3.9512 
  95   0.0000       0.153461         4.1759 
  96   0.0000       0.159397         4.3374 
  97   0.0000       0.168748         4.5919 
  98   0.0000       0.172270         4.6877 
  99   0.0000       0.175927         4.7872 
 100   0.0000       0.181348         4.9347 
 101   0.0000       0.181908         4.9500 
 102   0.0000       0.185455         5.0465 
 103   0.0000       0.186950         5.0872 
 104   0.0000       0.188871         5.1394 
 105   0.0000       0.196273         5.3409 
 106   0.0000       0.199217         5.4210 
 107   0.0000       0.204922         5.5762 
 108   0.0000       0.207451         5.6450 
 109   0.0000       0.213083         5.7983 
 110   0.0000       0.216891         5.9019 
 111   0.0000       0.219272         5.9667 
 112   0.0000       0.223090         6.0706 
 113   0.0000       0.228149         6.2082 
 114   0.0000       0.229850         6.2545 
 115   0.0000       0.238026         6.4770 
 116   0.0000       0.239760         6.5242 
 117   0.0000       0.242298         6.5933 
 118   0.0000       0.246722         6.7136 
 119   0.0000       0.257662         7.0113 
 120   0.0000       0.265499         7.2246 
 121   0.0000       0.268018         7.2932 
 122   0.0000       0.272031         7.4023 
 123   0.0000       0.275583         7.4990 
 124   0.0000       0.286141         7.7863 
 125   0.0000       0.292290         7.9536 
 126   0.0000       0.300944         8.1891 
 127   0.0000       0.303944         8.2707 
 128   0.0000       0.308205         8.3867 
 129   0.0000       0.318236         8.6596 
 130   0.0000       0.322602         8.7785 
 131   0.0000       0.327549         8.9131 
 132   0.0000       0.336674         9.1614 
 133   0.0000       0.344206         9.3663 
 134   0.0000       0.352051         9.5798 
 135   0.0000       0.361958         9.8494 
 136   0.0000       0.367714        10.0060 
 137   0.0000       0.372295        10.1307 
 138   0.0000       0.376798        10.2532 
 139   0.0000       0.383747        10.4423 
 140   0.0000       0.389765        10.6060 
 141   0.0000       0.392131        10.6704 
 142   0.0000       0.395901        10.7730 
 143   0.0000       0.400329        10.8935 
 144   0.0000       0.409017        11.1299 
 145   0.0000       0.420713        11.4482 
 146   0.0000       0.424727        11.5574 
 147   0.0000       0.425957        11.5909 
 148   0.0000       0.429642        11.6911 
 149   0.0000       0.435660        11.8549 
 150   0.0000       0.440540        11.9877 
 151   0.0000       0.444549        12.0968 
 152   0.0000       0.448056        12.1922 
 153   0.0000       0.453155        12.3310 
 154   0.0000       0.454432        12.3657 
 155   0.0000       0.460871        12.5409 
 156   0.0000       0.461654        12.5622 
 157   0.0000       0.474074        12.9002 
 158   0.0000       0.478832        13.0297 
 159   0.0000       0.488138        13.2829 
 160   0.0000       0.490607        13.3501 
 161   0.0000       0.500415        13.6170 
 162   0.0000       0.511706        13.9242 
 163   0.0000       0.521767        14.1980 
 164   0.0000       0.528330        14.3766 
 165   0.0000       0.533730        14.5235 
 166   0.0000       0.535712        14.5775 
 167   0.0000       0.537533        14.6270 
 168   0.0000       0.542468        14.7613 
 169   0.0000       0.550353        14.9759 
 170   0.0000       0.554701        15.0942 
 171   0.0000       0.560074        15.2404 
 172   0.0000       0.571920        15.5627 
 173   0.0000       0.575544        15.6613 
 174   0.0000       0.583019        15.8648 
 175   0.0000       0.586627        15.9629 
 176   0.0000       0.590273        16.0621 
 177   0.0000       0.595483        16.2039 
 178   0.0000       0.603833        16.4311 
 179   0.0000       0.606646        16.5077 
 180   0.0000       0.610989        16.6259 
 181   0.0000       0.614036        16.7088 
 182   0.0000       0.618790        16.8381 
 183   0.0000       0.620579        16.8868 
 184   0.0000       0.625156        17.0114 
 185   0.0000       0.634855        17.2753 
 186   0.0000       0.644362        17.5340 
 187   0.0000       0.646284        17.5863 
 188   0.0000       0.653229        17.7753 
 189   0.0000       0.657758        17.8985 
 190   0.0000       0.662489        18.0272 
 191   0.0000       0.664892        18.0926 
 192   0.0000       0.678120        18.4526 
 193   0.0000       0.685466        18.6525 
 194   0.0000       0.687806        18.7162 
 195   0.0000       0.691587        18.8190 
 196   0.0000       0.695917        18.9369 
 197   0.0000       0.699186        19.0258 
 198   0.0000       0.705953        19.2100 
 199   0.0000       0.712228        19.3807 
 200   0.0000       0.727088        19.7851 
 201   0.0000       0.731219        19.8975 
 202   0.0000       0.733238        19.9524 
 203   0.0000       0.736432        20.0393 
 204   0.0000       0.750688        20.4273 
 205   0.0000       0.753602        20.5066 
 206   0.0000       0.756015        20.5722 
 207   0.0000       0.761704        20.7270 
 208   0.0000       0.766639        20.8613 
 209   0.0000       0.775107        21.0917 
 210   0.0000       0.779388        21.2082 
 211   0.0000       0.781403        21.2631 
 212   0.0000       0.789250        21.4766 
 213   0.0000       0.803449        21.8630 
 214   0.0000       0.806107        21.9353 
 215   0.0000       0.808286        21.9946 
 216   0.0000       0.819282        22.2938 
 217   0.0000       0.824359        22.4319 
 218   0.0000       0.828722        22.5507 
 219   0.0000       0.833614        22.6838 
 220   0.0000       0.840659        22.8755 
 221   0.0000       0.847910        23.0728 
 222   0.0000       0.850454        23.1420 
 223   0.0000       0.852784        23.2054 
 224   0.0000       0.859446        23.3867 
 225   0.0000       0.870407        23.6850 
 226   0.0000       0.885877        24.1059 
 227   0.0000       0.892494        24.2860 
 228   0.0000       0.897517        24.4227 
 229   0.0000       0.902217        24.5506 
 230   0.0000       0.910171        24.7670 
 231   0.0000       0.921097        25.0643 
 232   0.0000       0.927227        25.2311 
 233   0.0000       0.929963        25.3056 
 234   0.0000       0.938802        25.5461 
 235   0.0000       0.953005        25.9326 
 236   0.0000       0.958842        26.0914 
 237   0.0000       0.967244        26.3201 
 238   0.0000       0.976128        26.5618 
 239   0.0000       0.981061        26.6960 
 240   0.0000       0.998560        27.1722 
 241   0.0000       1.006405        27.3857 
 242   0.0000       1.011504        27.5244 
 243   0.0000       1.017888        27.6981 
 244   0.0000       1.018432        27.7129 
 245   0.0000       1.031547        28.0698 
 246   0.0000       1.041585        28.3430 
 247   0.0000       1.047906        28.5150 
 248   0.0000       1.054583        28.6967 
 249   0.0000       1.060213        28.8499 
 250   0.0000       1.063269        28.9330 
 251   0.0000       1.069131        29.0925 
 252   0.0000       1.071536        29.1580 
 253   0.0000       1.081764        29.4363 
 254   0.0000       1.089521        29.6474 
 255   0.0000       1.093809        29.7641 
 256   0.0000       1.100601        29.9489 
 257   0.0000       1.102764        30.0077 
 258   0.0000       1.107934        30.1484 
 259   0.0000       1.118213        30.4281 
 260   0.0000       1.122595        30.5474 
 261   0.0000       1.123685        30.5770 
 262   0.0000       1.132789        30.8247 
 263   0.0000       1.133593        30.8466 
 264   0.0000       1.136996        30.9392 
 265   0.0000       1.145733        31.1770 
 266   0.0000       1.157188        31.4887 
 267   0.0000       1.159239        31.5445 
 268   0.0000       1.170434        31.8491 
 269   0.0000       1.177068        32.0296 
 270   0.0000       1.183593        32.2072 
 271   0.0000       1.186990        32.2996 
 272   0.0000       1.200081        32.6559 
 273   0.0000       1.205791        32.8112 
 274   0.0000       1.210947        32.9515 
 275   0.0000       1.218600        33.1598 
 276   0.0000       1.226319        33.3698 
 277   0.0000       1.227896        33.4127 
 278   0.0000       1.234932        33.6042 
 279   0.0000       1.241568        33.7848 
 280   0.0000       1.251188        34.0465 
 281   0.0000       1.256943        34.2032 
 282   0.0000       1.259276        34.2667 
 283   0.0000       1.272833        34.6356 
 284   0.0000       1.276914        34.7466 
 285   0.0000       1.283992        34.9392 
 286   0.0000       1.289690        35.0942 
 287   0.0000       1.299753        35.3681 
 288   0.0000       1.304582        35.4995 
 289   0.0000       1.307334        35.5744 
 290   0.0000       1.314615        35.7725 
 291   0.0000       1.322785        35.9948 
 292   0.0000       1.328195        36.1420 
 293   0.0000       1.332767        36.2664 
 294   0.0000       1.345617        36.6161 
 295   0.0000       1.352093        36.7923 
 296   0.0000       1.354097        36.8469 
 297   0.0000       1.367866        37.2215 
 298   0.0000       1.378532        37.5118 
 299   0.0000       1.385061        37.6894 
 300   0.0000       1.389898        37.8210 
 301   0.0000       1.392645        37.8958 
 302   0.0000       1.404781        38.2260 
 303   0.0000       1.409138        38.3446 
 304   0.0000       1.412767        38.4433 
 305   0.0000       1.421100        38.6701 
 306   0.0000       1.430171        38.9169 
 307   0.0000       1.441343        39.2209 
 308   0.0000       1.443333        39.2751 
 309   0.0000       1.448334        39.4112 
 310   0.0000       1.460042        39.7298 
 311   0.0000       1.466842        39.9148 
 312   0.0000       1.470020        40.0013 
 313   0.0000       1.483721        40.3741 
 314   0.0000       1.487931        40.4887 
 315   0.0000       1.494647        40.6714 
 316   0.0000       1.495932        40.7064 
 317   0.0000       1.507361        41.0174 
 318   0.0000       1.515959        41.2513 
 319   0.0000       1.521393        41.3992 
 320   0.0000       1.524932        41.4955 
 321   0.0000       1.531880        41.6846 
 322   0.0000       1.545511        42.0555 
 323   0.0000       1.548125        42.1266 
 324   0.0000       1.557328        42.3771 
 325   0.0000       1.568967        42.6938 
 326   0.0000       1.570347        42.7313 
 327   0.0000       1.572716        42.7958 
 328   0.0000       1.586721        43.1769 
 329   0.0000       1.590728        43.2859 
 330   0.0000       1.596185        43.4344 
 331   0.0000       1.605307        43.6826 
 332   0.0000       1.611505        43.8513 
 333   0.0000       1.625254        44.2254 
 334   0.0000       1.631166        44.3863 
 335   0.0000       1.635534        44.5052 
 336   0.0000       1.644508        44.7493 
 337   0.0000       1.651218        44.9319 
 338   0.0000       1.659449        45.1559 
 339   0.0000       1.665666        45.3251 
 340   0.0000       1.675884        45.6031 
 341   0.0000       1.681311        45.7508 
 342   0.0000       1.685165        45.8557 
 343   0.0000       1.693215        46.0747 
 344   0.0000       1.699967        46.2584 
 345   0.0000       1.708253        46.4839 
 346   0.0000       1.718106        46.7520 
 347   0.0000       1.723085        46.8875 
 348   0.0000       1.726605        46.9833 
 349   0.0000       1.741034        47.3759 
 350   0.0000       1.742347        47.4117 
 351   0.0000       1.753939        47.7271 
 352   0.0000       1.759248        47.8716 
 353   0.0000       1.766227        48.0615 
 354   0.0000       1.769655        48.1547 
 355   0.0000       1.774790        48.2945 
 356   0.0000       1.778533        48.3963 
 357   0.0000       1.784912        48.5699 
 358   0.0000       1.793301        48.7982 
 359   0.0000       1.801382        49.0181 
 360   0.0000       1.806980        49.1704 
 361   0.0000       1.808002        49.1982 
 362   0.0000       1.822026        49.5798 
 363   0.0000       1.826349        49.6975 
 364   0.0000       1.830193        49.8021 
 365   0.0000       1.840073        50.0709 
 366   0.0000       1.841206        50.1018 
 367   0.0000       1.853602        50.4391 
 368   0.0000       1.861277        50.6479 
 369   0.0000       1.876597        51.0648 
 370   0.0000       1.879721        51.1498 
 371   0.0000       1.888915        51.4000 
 372   0.0000       1.891005        51.4569 
 373   0.0000       1.899316        51.6830 
 374   0.0000       1.906175        51.8697 
 375   0.0000       1.912191        52.0334 
 376   0.0000       1.914897        52.1070 
 377   0.0000       1.929850        52.5139 
 378   0.0000       1.932648        52.5900 
 379   0.0000       1.938064        52.7374 
 380   0.0000       1.954505        53.1848 
 381   0.0000       1.956031        53.2263 
 382   0.0000       1.963558        53.4311 
 383   0.0000       1.979495        53.8648 
 384   0.0000       1.980336        53.8877 
 385   0.0000       1.986278        54.0494 
 386   0.0000       1.987396        54.0798 
 387   0.0000       2.004288        54.5395 
 388   0.0000       2.009062        54.6694 
 389   0.0000       2.012267        54.7566 
 390   0.0000       2.015368        54.8410 
 391   0.0000       2.021144        54.9981 
 392   0.0000       2.033349        55.3302 
 393   0.0000       2.036483        55.4155 
 394   0.0000       2.038327        55.4657 
 395   0.0000       2.043232        55.5992 
 396   0.0000       2.051504        55.8243 
 397   0.0000       2.056029        55.9474 
 398   0.0000       2.071452        56.3671 
 399   0.0000       2.079434        56.5843 
 400   0.0000       2.084097        56.7112 
 401   0.0000       2.086274        56.7704 
 402   0.0000       2.099589        57.1327 
 403   0.0000       2.112557        57.4856 
 404   0.0000       2.125466        57.8369 
 405   0.0000       2.130362        57.9701 
 406   0.0000       2.135407        58.1074 
 407   0.0000       2.143736        58.3340 
 408   0.0000       2.146952        58.4215 
 409   0.0000       2.161285        58.8116 
 410   0.0000       2.169193        59.0267 
 411   0.0000       2.176785        59.2333 
 412   0.0000       2.181909        59.3728 
 413   0.0000       2.192306        59.6557 
 414   0.0000       2.200805        59.8870 
 415   0.0000       2.211078        60.1665 
 416   0.0000       2.218942        60.3805 
 417   0.0000       2.228283        60.6347 
 418   0.0000       2.252284        61.2878 
 419   0.0000       2.255065        61.3634 
 420   0.0000       2.258171        61.4479 
 421   0.0000       2.264231        61.6129 
 422   0.0000       2.270175        61.7746 
 423   0.0000       2.275951        61.9318 
 424   0.0000       2.295846        62.4731 
 425   0.0000       2.309923        62.8562 
 426   0.0000       2.315680        63.0128 
 427   0.0000       2.329910        63.4001 
 428   0.0000       2.339243        63.6540 
 429   0.0000       2.344880        63.8074 
 430   0.0000       2.353460        64.0409 
 431   0.0000       2.363851        64.3237 
 432   0.0000       2.378368        64.7187 
 433   0.0000       2.388736        65.0008 
 434   0.0000       2.396757        65.2191 
 435   0.0000       2.401194        65.3398 
 436   0.0000       2.409582        65.5681 
 437   0.0000       2.420168        65.8561 
 438   0.0000       2.427650        66.0597 
 439   0.0000       2.428801        66.0910 
 440   0.0000       2.447558        66.6014 
 441   0.0000       2.449729        66.6605 
 442   0.0000       2.459005        66.9129 
 443   0.0000       2.469348        67.1944 
 444   0.0000       2.475843        67.3711 
 445   0.0000       2.483986        67.5927 
 446   0.0000       2.501725        68.0754 
 447   0.0000       2.509922        68.2984 
 448   0.0000       2.514600        68.4257 
 449   0.0000       2.523641        68.6718 
 450   0.0000       2.546556        69.2953 
 451   0.0000       2.558301        69.6149 
 452   0.0000       2.567812        69.8737 
 453   0.0000       2.572091        69.9902 
 454   0.0000       2.577479        70.1368 
 455   0.0000       2.581205        70.2382 
 456   0.0000       2.607613        70.9568 
 457   0.0000       2.624225        71.4088 
 458   0.0000       2.625739        71.4500 
 459   0.0000       2.640412        71.8493 
 460   0.0000       2.646673        72.0196 
 461   0.0000       2.662464        72.4493 
 462   0.0000       2.667629        72.5899 
 463   0.0000       2.672085        72.7111 
 464   0.0000       2.681332        72.9628 
 465   0.0000       2.690680        73.2171 
 466   0.0000       2.702132        73.5287 
 467   0.0000       2.710712        73.7622 
 468   0.0000       2.715082        73.8811 
 469   0.0000       2.725374        74.1612 
 470   0.0000       2.730654        74.3049 
 471   0.0000       2.744144        74.6720 
 472   0.0000       2.759597        75.0924 
 473   0.0000       2.763825        75.2075 
 474   0.0000       2.772722        75.4496 
 475   0.0000       2.783184        75.7343 
 476   0.0000       2.796607        76.0995 
 477   0.0000       2.806198        76.3605 
 478   0.0000       2.823024        76.8184 
 479   0.0000       2.839239        77.2596 
 480   0.0000       2.850239        77.5589 
 481   0.0000       2.855432        77.7003 
 482   0.0000       2.872945        78.1768 
 483   0.0000       2.882317        78.4318 
 484   0.0000       2.891399        78.6790 
 485   0.0000       2.907029        79.1043 
 486   0.0000       2.926019        79.6210 
 487   0.0000       2.932572        79.7993 
 488   0.0000       2.938294        79.9551 
 489   0.0000       2.967805        80.7581 
 490   0.0000       2.990031        81.3629 
 491   0.0000       3.013362        81.9978 
 492   0.0000       3.021520        82.2197 
 493   0.0000       3.034360        82.5691 
 494   0.0000       3.046537        82.9005 
 495   0.0000       3.067727        83.4771 
 496   0.0000       3.088190        84.0339 
 497   0.0000       3.103392        84.4476 
 498   0.0000       3.112833        84.7045 
 499   0.0000       3.125961        85.0617 
 500   0.0000       3.147621        85.6511 
 501   0.0000       3.212222        87.4090 
 502   0.0000       3.249510        88.4237 
 503   0.0000       3.259995        88.7090 
 504   0.0000       3.281469        89.2933 
 505   0.0000       3.305992        89.9606 
 506   0.0000       3.325041        90.4790 
 507   0.0000       3.334579        90.7385 
 508   0.0000       3.344386        91.0054 
 509   0.0000       3.371956        91.7556 
 510   0.0000       3.378123        91.9234 
 511   0.0000       3.416160        92.9584 
 512   0.0000       3.426795        93.2478 
 513   0.0000       3.436909        93.5230 
 514   0.0000       3.443977        93.7154 
 515   0.0000       3.471029        94.4515 
 516   0.0000       3.475827        94.5821 
 517   0.0000       3.500436        95.2517 
 518   0.0000       3.503641        95.3389 
 519   0.0000       3.531680        96.1019 
 520   0.0000       3.545101        96.4671 
 521   0.0000       3.555275        96.7439 
 522   0.0000       3.583910        97.5231 
 523   0.0000       3.593116        97.7736 
 524   0.0000       3.596372        97.8623 
 525   0.0000       3.614249        98.3487 
 526   0.0000       3.639019        99.0227 
 527   0.0000       3.654410        99.4416 
 528   0.0000       3.659648        99.5841 
 529   0.0000       3.668069        99.8132 
 530   0.0000       3.679366       100.1206 
 531   0.0000       3.684938       100.2723 
 532   0.0000       3.689603       100.3992 
 533   0.0000       3.700039       100.6832 
 534   0.0000       3.705456       100.8306 
 535   0.0000       3.713483       101.0490 
 536   0.0000       3.724459       101.3477 
 537   0.0000       3.731244       101.5323 
 538   0.0000       3.743285       101.8600 
 539   0.0000       3.748513       102.0022 
 540   0.0000       3.757705       102.2523 
 541   0.0000       3.766396       102.4889 
 542   0.0000       3.780302       102.8673 
 543   0.0000       3.786242       103.0289 
 544   0.0000       3.791272       103.1658 
 545   0.0000       3.802507       103.4715 
 546   0.0000       3.821787       103.9961 
 547   0.0000       3.828562       104.1805 
 548   0.0000       3.851687       104.8097 
 549   0.0000       3.859173       105.0134 
 550   0.0000       3.869235       105.2872 
 551   0.0000       3.877645       105.5161 
 552   0.0000       3.887518       105.7847 
 553   0.0000       3.894156       105.9654 
 554   0.0000       3.918874       106.6380 
 555   0.0000       3.923742       106.7704 
 556   0.0000       3.933372       107.0325 
 557   0.0000       3.936950       107.1299 
 558   0.0000       3.951181       107.5171 
 559   0.0000       3.967775       107.9687 
 560   0.0000       3.972453       108.0959 
 561   0.0000       3.990177       108.5782 
 562   0.0000       4.002873       108.9237 
 563   0.0000       4.015583       109.2696 
 564   0.0000       4.021175       109.4217 
 565   0.0000       4.039195       109.9121 
 566   0.0000       4.049580       110.1947 
 567   0.0000       4.057650       110.4143 
 568   0.0000       4.064067       110.5889 
 569   0.0000       4.082458       111.0893 
 570   0.0000       4.102653       111.6389 
 571   0.0000       4.117370       112.0393 
 572   0.0000       4.130801       112.4048 
 573   0.0000       4.136016       112.5467 
 574   0.0000       4.139788       112.6493 
 575   0.0000       4.156214       113.0963 
 576   0.0000       4.164553       113.3232 
 577   0.0000       4.168779       113.4382 
 578   0.0000       4.182893       113.8223 
 579   0.0000       4.193717       114.1168 
 580   0.0000       4.198644       114.2509 
 581   0.0000       4.203408       114.3806 
 582   0.0000       4.209113       114.5358 
 583   0.0000       4.220456       114.8444 
 584   0.0000       4.224546       114.9557 
 585   0.0000       4.232157       115.1628 
 586   0.0000       4.243443       115.4699 
 587   0.0000       4.247126       115.5702 
 588   0.0000       4.249592       115.6373 
 589   0.0000       4.253494       115.7435 
 590   0.0000       4.258711       115.8854 
 591   0.0000       4.271944       116.2455 
 592   0.0000       4.281319       116.5006 
 593   0.0000       4.285109       116.6038 
 594   0.0000       4.288585       116.6983 
 595   0.0000       4.300895       117.0333 
 596   0.0000       4.304345       117.1272 
 597   0.0000       4.310281       117.2887 
 598   0.0000       4.320418       117.5646 
 599   0.0000       4.327235       117.7500 
 600   0.0000       4.337982       118.0425 
 601   0.0000       4.342945       118.1775 
 602   0.0000       4.353507       118.4650 
 603   0.0000       4.357381       118.5704 
 604   0.0000       4.367578       118.8478 
 605   0.0000       4.377579       119.1200 
 606   0.0000       4.388276       119.4111 
 607   0.0000       4.398811       119.6977 
 608   0.0000       4.402640       119.8019 
 609   0.0000       4.409351       119.9845 
 610   0.0000       4.417042       120.1938 
 611   0.0000       4.418290       120.2278 
 612   0.0000       4.427531       120.4792 
 613   0.0000       4.437051       120.7383 
 614   0.0000       4.445762       120.9753 
 615   0.0000       4.449891       121.0877 
 616   0.0000       4.460684       121.3814 
 617   0.0000       4.461234       121.3964 
 618   0.0000       4.467725       121.5730 
 619   0.0000       4.475102       121.7737 
 620   0.0000       4.478575       121.8682 
 621   0.0000       4.487808       122.1195 
 622   0.0000       4.494616       122.3047 
 623   0.0000       4.501461       122.4910 
 624   0.0000       4.511635       122.7678 
 625   0.0000       4.518931       122.9664 
 626   0.0000       4.523882       123.1011 
 627   0.0000       4.530918       123.2925 
 628   0.0000       4.541750       123.5873 
 629   0.0000       4.549192       123.7898 
 630   0.0000       4.550889       123.8360 
 631   0.0000       4.560773       124.1049 
 632   0.0000       4.565174       124.2247 
 633   0.0000       4.575474       124.5050 
 634   0.0000       4.584557       124.7521 
 635   0.0000       4.587190       124.8238 
 636   0.0000       4.593997       125.0090 
 637   0.0000       4.605761       125.3291 
 638   0.0000       4.611221       125.4777 
 639   0.0000       4.627881       125.9310 
 640   0.0000       4.634179       126.1024 
 641   0.0000       4.642907       126.3399 
 642   0.0000       4.649961       126.5319 
 643   0.0000       4.657924       126.7486 
 644   0.0000       4.668089       127.0252 
 645   0.0000       4.683323       127.4397 
 646   0.0000       4.686538       127.5272 
 647   0.0000       4.689160       127.5985 
 648   0.0000       4.703317       127.9838 
 649   0.0000       4.711922       128.2179 
 650   0.0000       4.719767       128.4314 
 651   0.0000       4.723802       128.5412 
 652   0.0000       4.733443       128.8035 
 653   0.0000       4.736813       128.8952 
 654   0.0000       4.743302       129.0718 
 655   0.0000       4.755164       129.3946 
 656   0.0000       4.758976       129.4983 
 657   0.0000       4.768613       129.7606 
 658   0.0000       4.772993       129.8798 
 659   0.0000       4.780442       130.0824 
 660   0.0000       4.786128       130.2372 
 661   0.0000       4.802184       130.6741 
 662   0.0000       4.804475       130.7364 
 663   0.0000       4.813226       130.9746 
 664   0.0000       4.824925       131.2929 
 665   0.0000       4.839540       131.6906 
 666   0.0000       4.845819       131.8614 
 667   0.0000       4.855353       132.1209 
 668   0.0000       4.866415       132.4219 
 669   0.0000       4.869376       132.5025 
 670   0.0000       4.886477       132.9678 
 671   0.0000       4.890661       133.0817 
 672   0.0000       4.892303       133.1263 
 673   0.0000       4.930698       134.1711 
 674   0.0000       4.939723       134.4167 
 675   0.0000       4.959288       134.9491 
 676   0.0000       4.967378       135.1692 
 677   0.0000       4.994971       135.9201 
 678   0.0000       4.996853       135.9713 
 679   0.0000       5.020673       136.6195 
 680   0.0000       5.031462       136.9130 
 681   0.0000       5.048534       137.3776 
 682   0.0000       5.052078       137.4740 
 683   0.0000       5.074902       138.0951 
 684   0.0000       5.081193       138.2663 
 685   0.0000       5.096686       138.6879 
 686   0.0000       5.115784       139.2076 
 687   0.0000       5.145804       140.0244 
 688   0.0000       5.165095       140.5494 
 689   0.0000       5.181462       140.9947 
 690   0.0000       5.192612       141.2981 
 691   0.0000       5.208147       141.7209 
 692   0.0000       5.226049       142.2080 
 693   0.0000       5.270714       143.4234 
 694   0.0000       5.276440       143.5792 
 695   0.0000       5.326944       144.9535 
 696   0.0000       5.335990       145.1997 
 697   0.0000       5.343864       145.4139 
 698   0.0000       5.359711       145.8452 
 699   0.0000       5.375110       146.2642 
 700   0.0000       5.387505       146.6015 
 701   0.0000       5.393533       146.7655 
 702   0.0000       5.412733       147.2880 
 703   0.0000       5.415536       147.3642 
 704   0.0000       5.431913       147.8099 
 705   0.0000       5.453569       148.3992 
 706   0.0000       5.465029       148.7110 
 707   0.0000       5.484906       149.2519 
 708   0.0000       5.505903       149.8232 
 709   0.0000       5.528100       150.4273 
 710   0.0000       5.567405       151.4968 
 711   0.0000       5.585777       151.9967 
 712   0.0000       5.609556       152.6438 
 713   0.0000       5.614289       152.7726 
 714   0.0000       5.633386       153.2922 
 715   0.0000       5.668039       154.2352 
 716   0.0000       5.686448       154.7361 
 717   0.0000       5.716016       155.5407 
 718   0.0000       5.757571       156.6715 
 719   0.0000       5.803129       157.9112 
 720   0.0000       5.828303       158.5962 
 721   0.0000       5.880076       160.0050 
 722   0.0000       5.889812       160.2699 
 723   0.0000       5.899941       160.5456 
 724   0.0000       5.940656       161.6535 
 725   0.0000       5.955267       162.0511 
 726   0.0000       5.963817       162.2837 
 727   0.0000       6.009187       163.5183 
 728   0.0000       6.018030       163.7589 
 729   0.0000       6.048178       164.5793 
 730   0.0000       6.081164       165.4769 
 731   0.0000       6.113947       166.3690 
 732   0.0000       6.285046       171.0248 
 733   0.0000       6.518400       177.3747 
 734   0.0000       6.920891       188.3270 
 735   0.0000       6.988251       190.1600 
 736   0.0000       7.794402       212.0965 
 737   0.0000       7.860941       213.9071 
 738   0.0000       7.990669       217.4372 
 739   0.0000       8.178293       222.5427 
 740   0.0000       8.220682       223.6961 
 741   0.0000       8.869236       241.3442 
 742   0.0000       8.920170       242.7302 
 743   0.0000       8.960458       243.8265 
 744   0.0000       9.217939       250.8329 
 745   0.0000       9.438193       256.8263 
 746   0.0000       9.912945       269.7450 
 747   0.0000       9.966997       271.2158 
 748   0.0000      10.050039       273.4755 
 749   0.0000      10.642229       289.5898 
 750   0.0000      10.657437       290.0036 
 751   0.0000      10.664361       290.1920 
 752   0.0000      10.668462       290.3036 
 753   0.0000      10.673433       290.4389 
 754   0.0000      10.676794       290.5303 
 755   0.0000      10.684443       290.7385 
 756   0.0000      10.690223       290.8958 
 757   0.0000      10.693630       290.9885 
 758   0.0000      10.703539       291.2581 
 759   0.0000      10.706251       291.3319 
 760   0.0000      10.709206       291.4123 
 761   0.0000      10.714005       291.5429 
 762   0.0000      10.722224       291.7666 
 763   0.0000      10.728291       291.9316 
 764   0.0000      10.735963       292.1404 
 765   0.0000      10.740694       292.2691 
 766   0.0000      10.744364       292.3690 
 767   0.0000      10.750141       292.5262 
 768   0.0000      10.772925       293.1462 
 769   0.0000      10.778644       293.3018 
 770   0.0000      10.785417       293.4861 
 771   0.0000      10.789297       293.5917 
 772   0.0000      10.801485       293.9234 
 773   0.0000      10.809291       294.1358 
 774   0.0000      10.816146       294.3223 
 775   0.0000      10.819087       294.4023 
 776   0.0000      10.840380       294.9817 
 777   0.0000      10.845068       295.1093 
 778   0.0000      10.860092       295.5181 
 779   0.0000      10.869504       295.7743 
 780   0.0000      10.879140       296.0364 
 781   0.0000      10.879998       296.0598 
 782   0.0000      10.891812       296.3813 
 783   0.0000      10.899579       296.5926 
 784   0.0000      10.907408       296.8057 
 785   0.0000      10.927368       297.3488 
 786   0.0000      10.930609       297.4370 
 787   0.0000      10.936180       297.5886 
 788   0.0000      10.942430       297.7586 
 789   0.0000      10.949656       297.9553 
 790   0.0000      10.960101       298.2395 
 791   0.0000      10.965885       298.3969 
 792   0.0000      10.976947       298.6979 
 793   0.0000      10.983953       298.8886 
 794   0.0000      10.987913       298.9963 
 795   0.0000      10.993990       299.1617 
 796   0.0000      11.001021       299.3530 
 797   0.0000      11.012367       299.6617 
 798   0.0000      11.016030       299.7614 
 799   0.0000      11.018471       299.8278 
 800   0.0000      11.023818       299.9733 
 801   0.0000      11.036373       300.3150 
 802   0.0000      11.040121       300.4170 
 803   0.0000      11.046204       300.5825 
 804   0.0000      11.054056       300.7961 
 805   0.0000      11.057172       300.8810 
 806   0.0000      11.062360       301.0221 
 807   0.0000      11.070656       301.2479 
 808   0.0000      11.077413       301.4317 
 809   0.0000      11.083472       301.5966 
 810   0.0000      11.088679       301.7383 
 811   0.0000      11.097510       301.9786 
 812   0.0000      11.108565       302.2794 
 813   0.0000      11.112376       302.3831 
 814   0.0000      11.115425       302.4661 
 815   0.0000      11.125805       302.7486 
 816   0.0000      11.145830       303.2934 
 817   0.0000      11.149832       303.4024 
 818   0.0000      11.173620       304.0497 
 819   0.0000      11.184077       304.3342 
 820   0.0000      11.197877       304.7097 
 821   0.0000      11.227542       305.5170 
 822   0.0000      11.247176       306.0512 
 823   0.0000      11.271758       306.7201 
 824   0.0000      11.276787       306.8570 
 825   0.0000      11.299342       307.4707 
 826   0.0000      11.306876       307.6758 
 827   0.0000      11.369280       309.3738 
 828   0.0000      11.385801       309.8234 
 829   0.0000      11.413793       310.5851 
 830   0.0000      11.453010       311.6522 
 831   0.0000      11.501852       312.9813 
 832   0.0000      11.527787       313.6870 
 833   0.0000      11.566310       314.7353 
 834   0.0000      11.709197       318.6235 
 835   0.0000      11.755676       319.8882 
 836   0.0000      11.762488       320.0736 
 837   0.0000      11.796067       320.9873 
 838   0.0000      11.810579       321.3822 
 839   0.0000      11.830810       321.9327 
 840   0.0000      11.838103       322.1312 
 841   0.0000      11.870873       323.0229 
 842   0.0000      11.885793       323.4289 
 843   0.0000      11.957771       325.3875 
 844   0.0000      11.962350       325.5121 
 845   0.0000      11.975203       325.8618 
 846   0.0000      11.979355       325.9748 
 847   0.0000      11.984599       326.1175 
 848   0.0000      11.988977       326.2367 
 849   0.0000      12.005121       326.6760 
 850   0.0000      12.031091       327.3826 
 851   0.0000      12.044284       327.7416 
 852   0.0000      12.053819       328.0011 
 853   0.0000      12.063998       328.2781 
 854   0.0000      12.072952       328.5217 
 855   0.0000      12.076128       328.6081 
 856   0.0000      12.082935       328.7934 
 857   0.0000      12.089801       328.9802 
 858   0.0000      12.095962       329.1478 
 859   0.0000      12.099016       329.2310 
 860   0.0000      12.106745       329.4413 
 861   0.0000      12.117353       329.7299 
 862   0.0000      12.119793       329.7963 
 863   0.0000      12.136912       330.2622 
 864   0.0000      12.140979       330.3728 
 865   0.0000      12.144424       330.4666 
 866   0.0000      12.157789       330.8303 
 867   0.0000      12.165767       331.0474 
 868   0.0000      12.165989       331.0534 
 869   0.0000      12.182277       331.4966 
 870   0.0000      12.188170       331.6570 
 871   0.0000      12.191469       331.7467 
 872   0.0000      12.200268       331.9862 
 873   0.0000      12.204161       332.0921 
 874   0.0000      12.228026       332.7415 
 875   0.0000      12.246977       333.2572 
 876   0.0000      12.249239       333.3187 
 877   0.0000      12.252827       333.4164 
 878   0.0000      12.267225       333.8082 
 879   0.0000      12.285762       334.3126 
 880   0.0000      12.290890       334.4521 
 881   0.0000      12.292676       334.5007 
 882   0.0000      12.304656       334.8267 
 883   0.0000      12.316981       335.1621 
 884   0.0000      12.323540       335.3406 
 885   0.0000      12.337142       335.7107 
 886   0.0000      12.353749       336.1626 
 887   0.0000      12.375431       336.7526 
 888   0.0000      12.395770       337.3060 
 889   0.0000      12.425595       338.1176 
 890   0.0000      12.447890       338.7243 
 891   0.0000      12.507902       340.3573 
 892   0.0000      12.521523       340.7280 
 893   0.0000      12.531971       341.0123 
 894   0.0000      12.558392       341.7312 
 895   0.0000      12.570543       342.0619 
 896   0.0000      12.586983       342.5092 
 897   0.0000      12.592331       342.6547 
 898   0.0000      12.659432       344.4807 
 899   0.0000      12.831143       349.1531 
 900   0.0000      12.888443       350.7124 
 901   0.0000      12.901523       351.0683 
 902   0.0000      12.910371       351.3090 
 903   0.0000      12.922348       351.6350 
 904   0.0000      12.933784       351.9462 
 905   0.0000      12.967155       352.8542 
 906   0.0000      12.985102       353.3426 
 907   0.0000      13.009480       354.0059 
 908   0.0000      13.021944       354.3451 
 909   0.0000      13.052557       355.1781 
 910   0.0000      13.097070       356.3894 
 911   0.0000      13.129016       357.2587 
 912   0.0000      13.169640       358.3641 
 913   0.0000      13.194072       359.0289 
 914   0.0000      13.261826       360.8726 
 915   0.0000      13.306926       362.0999 
 916   0.0000      13.325627       362.6088 
 917   0.0000      13.326232       362.6252 
 918   0.0000      13.341517       363.0411 
 919   0.0000      13.352458       363.3388 
 920   0.0000      13.379465       364.0738 
 921   0.0000      13.385339       364.2336 
 922   0.0000      13.396589       364.5397 
 923   0.0000      13.402910       364.7117 
 924   0.0000      13.434183       365.5627 
 925   0.0000      13.435051       365.5863 
 926   0.0000      13.464244       366.3807 
 927   0.0000      13.475995       366.7005 
 928   0.0000      13.496049       367.2462 
 929   0.0000      13.504447       367.4747 
 930   0.0000      13.510924       367.6509 
 931   0.0000      13.540907       368.4668 
 932   0.0000      13.546077       368.6075 
 933   0.0000      13.596697       369.9849 
 934   0.0000      13.612514       370.4153 
 935   0.0000      13.646352       371.3361 
 936   0.0000      13.669666       371.9705 
 937   0.0000      13.767845       374.6421 
 938   0.0000      14.518881       395.0788 
 939   0.0000      14.531679       395.4271 
 940   0.0000      14.674844       399.3228 
 941   0.0000      17.094091       465.1539 
 942   0.0000      38.767014      1054.9041 
 943   0.0000      38.820145      1056.3499 
 944   0.0000      38.828377      1056.5739 
 945   0.0000      38.899806      1058.5175 
 946   0.0000      38.924755      1059.1964 
 947   0.0000      38.956700      1060.0657 
 948   0.0000      38.976800      1060.6126 
 949   0.0000      39.047824      1062.5453 
 950   0.0000      39.065860      1063.0361 
 951   0.0000      42.380313      1153.2270 
 952   0.0000      42.456653      1155.3043 
 953   0.0000      42.468761      1155.6337 
 954   0.0000      42.567557      1158.3221 
 955   0.0000      42.610878      1159.5009 
 956   0.0000      42.673767      1161.2122 
 957   0.0000      43.017913      1170.5769 
 958   0.0000      44.106944      1200.2110 
 959   0.0000      61.923945      1685.0362 
 960   0.0000      62.034037      1688.0320 
 961   0.0000      62.057500      1688.6704 

                    ********************************
                    * MULLIKEN POPULATION ANALYSIS *
                    ********************************

-----------------------
MULLIKEN ATOMIC CHARGES
-----------------------
   0 I :    2.998289
   1 O :   -1.119816
   2 O :   -1.346925
   3 O :   -0.909964
   4 H :    0.340680
   5 I :    2.982713
   6 O :   -1.310284
   7 I :    3.040592
   8 O :   -1.210669
   9 O :   -1.099284
  10 O :   -1.274995
  11 O :   -1.090336
Sum of atomic charges:   -0.0000000

--------------------------------
MULLIKEN REDUCED ORBITAL CHARGES
--------------------------------
  0 I s       :     3.529106  s :     3.529106
      pz      :     2.777629  p :     8.160298
      px      :     2.921050
      py      :     2.461619
      dz2     :     2.052235  d :    10.227370
      dxz     :     2.073695
      dyz     :     2.037643
      dx2y2   :     2.033623
      dxy     :     2.030174
      f0      :    -0.000737  f :     0.068474
      f+1     :     0.006897
      f-1     :     0.015345
      f+2     :     0.016045
      f-2     :     0.013070
      f+3     :     0.009615
      f-3     :     0.008239
      g0      :     0.000010  g :     0.016463
      g+1     :     0.000716
      g-1     :     0.001363
      g+2     :     0.002605
      g-2     :     0.000511
      g+3     :     0.003837
      g-3     :     0.003197
      g+4     :     0.002201
      g-4     :     0.002024
  1 O s       :     4.063262  s :     4.063262
      pz      :     1.788829  p :     4.990287
      px      :     1.433332
      py      :     1.768126
      dz2     :     0.007912  d :     0.058380
      dxz     :     0.015348
      dyz     :     0.003334
      dx2y2   :     0.014251
      dxy     :     0.017534
      f0      :     0.000429  f :     0.007225
      f+1     :     0.001743
      f-1     :     0.000208
      f+2     :     0.001176
      f-2     :     0.000784
      f+3     :     0.001601
      f-3     :     0.001284
      g0      :     0.000076  g :     0.000662
      g+1     :     0.000044
      g-1     :     0.000015
      g+2     :     0.000098
      g-2     :     0.000049
      g+3     :     0.000127
      g-3     :     0.000067
      g+4     :     0.000111
      g-4     :     0.000076
  2 O s       :     4.109230  s :     4.109230
      pz      :     1.765608  p :     5.194914
      px      :     1.894850
      py      :     1.534457
      dz2     :     0.005350  d :     0.036218
      dxz     :     0.002511
      dyz     :     0.010829
      dx2y2   :     0.007303
      dxy     :     0.010225
      f0      :     0.000651  f :     0.006096
      f+1     :     0.000155
      f-1     :     0.002286
      f+2     :     0.000602
      f-2     :     0.000599
      f+3     :     0.001014
      f-3     :     0.000789
      g0      :     0.000062  g :     0.000466
      g+1     :     0.000021
      g-1     :     0.000061
      g+2     :     0.000102
      g-2     :     0.000045
      g+3     :     0.000082
      g-3     :     0.000006
      g+4     :     0.000033
      g-4     :     0.000054
  3 O s       :     4.015744  s :     4.015744
      pz      :     1.429225  p :     4.853109
      px      :     1.846088
      py      :     1.577796
      dz2     :    -0.003541  d :     0.035015
      dxz     :     0.004138
      dyz     :     0.025064
      dx2y2   :     0.003575
      dxy     :     0.005780
      f0      :     0.001019  f :     0.005536
      f+1     :     0.000812
      f-1     :     0.001300
      f+2     :     0.000714
      f-2     :     0.000933
      f+3     :     0.000512
      f-3     :     0.000245
      g0      :     0.000026  g :     0.000559
      g+1     :     0.000020
      g-1     :     0.000226
      g+2     :     0.000035
      g-2     :     0.000142
      g+3     :     0.000028
      g-3     :     0.000049
      g+4     :     0.000020
      g-4     :     0.000014
  4 H s       :     0.504127  s :     0.504127
      pz      :     0.044827  p :     0.132363
      px      :     0.054397
      py      :     0.033139
      dz2     :     0.000598  d :     0.014790
      dxz     :     0.012992
      dyz     :    -0.002933
      dx2y2   :     0.003233
      dxy     :     0.000901
      f0      :     0.000099  f :     0.008040
      f+1     :     0.000632
      f-1     :     0.001822
      f+2     :     0.001882
      f-2     :     0.001782
      f+3     :     0.000606
      f-3     :     0.001217
  5 I s       :     3.523184  s :     3.523184
      pz      :     2.964576  p :     8.199604
      px      :     2.577695
      py      :     2.657333
      dz2     :     2.027739  d :    10.202226
      dxz     :     2.046471
      dyz     :     2.034162
      dx2y2   :     2.060551
      dxy     :     2.033303
      f0      :     0.006276  f :     0.075113
      f+1     :     0.009737
      f-1     :     0.008330
      f+2     :     0.011444
      f-2     :     0.012695
      f+3     :     0.011062
      f-3     :     0.015570
      g0      :     0.001419  g :     0.017160
      g+1     :     0.002649
      g-1     :     0.001911
      g+2     :     0.000897
      g-2     :     0.003491
      g+3     :     0.001919
      g-3     :     0.001610
      g+4     :     0.002226
      g-4     :     0.001038
  6 O s       :     4.129499  s :     4.129499
      pz      :     1.906160  p :     5.143494
      px      :     1.575163
      py      :     1.662171
      dz2     :     0.004259  d :     0.031713
      dxz     :     0.001535
      dyz     :     0.004001
      dx2y2   :     0.005079
      dxy     :     0.016840
      f0      :     0.000794  f :     0.005136
      f+1     :     0.001047
      f-1     :     0.000477
      f+2     :     0.000372
      f-2     :     0.000855
      f+3     :     0.001200
      f-3     :     0.000392
      g0      :     0.000023  g :     0.000442
      g+1     :     0.000044
      g-1     :     0.000038
      g+2     :     0.000020
      g-2     :     0.000049
      g+3     :     0.000090
      g-3     :     0.000021
      g+4     :     0.000068
      g-4     :     0.000089
  7 I s       :     3.566439  s :     3.566439
      pz      :     2.643802  p :     8.073240
      px      :     2.828608
      py      :     2.600829
      dz2     :     2.058457  d :    10.240621
      dxz     :     2.074444
      dyz     :     2.045504
      dx2y2   :     2.037448
      dxy     :     2.024768
      f0      :     0.009323  f :     0.058729
      f+1     :     0.006074
      f-1     :     0.009328
      f+2     :     0.016438
      f-2     :     0.002057
      f+3     :     0.008872
      f-3     :     0.006637
      g0      :     0.005182  g :     0.020380
      g+1     :     0.002448
      g-1     :     0.003920
      g+2     :     0.003241
      g-2     :     0.001124
      g+3     :     0.001114
      g-3     :     0.001137
      g+4     :     0.000950
      g-4     :     0.001265
  8 O s       :     4.093412  s :     4.093412
      pz      :     1.879137  p :     5.065505
      px      :     1.819021
      py      :     1.367347
      dz2     :     0.005089  d :     0.047098
      dxz     :    -0.000331
      dyz     :     0.012565
      dx2y2   :     0.010227
      dxy     :     0.019548
      f0      :     0.000829  f :     0.004288
      f+1     :    -0.000155
      f-1     :     0.000682
      f+2     :     0.000597
      f-2     :     0.000229
      f+3     :     0.001106
      f-3     :     0.001000
      g0      :     0.000011  g :     0.000366
      g+1     :     0.000003
      g-1     :     0.000092
      g+2     :    -0.000013
      g-2     :     0.000008
      g+3     :     0.000028
      g-3     :     0.000059
      g+4     :     0.000103
      g-4     :     0.000076
  9 O s       :     4.047375  s :     4.047375
      pz      :     1.399297  p :     4.981643
      px      :     1.829219
      py      :     1.753128
      dz2     :     0.021002  d :     0.062075
      dxz     :     0.016469
      dyz     :     0.017843
      dx2y2   :     0.001888
      dxy     :     0.004872
      f0      :     0.002596  f :     0.007470
      f+1     :     0.001686
      f-1     :     0.001388
      f+2     :     0.000580
      f-2     :     0.001067
      f+3     :     0.000068
      f-3     :     0.000084
      g0      :     0.000204  g :     0.000721
      g+1     :     0.000131
      g-1     :     0.000099
      g+2     :     0.000091
      g-2     :     0.000128
      g+3     :     0.000021
      g-3     :     0.000042
      g+4     :     0.000004
      g-4     :     0.000000
 10 O s       :     4.077054  s :     4.077054
      pz      :     1.525782  p :     5.143774
      px      :     1.845855
      py      :     1.772137
      dz2     :     0.016176  d :     0.047512
      dxz     :     0.013412
      dyz     :     0.011946
      dx2y2   :     0.003814
      dxy     :     0.002164
      f0      :     0.001124  f :     0.006160
      f+1     :     0.000536
      f-1     :     0.001351
      f+2     :     0.001877
      f-2     :     0.000816
      f+3     :     0.000368
      f-3     :     0.000087
      g0      :     0.000014  g :     0.000494
      g+1     :     0.000068
      g-1     :     0.000081
      g+2     :     0.000125
      g-2     :     0.000036
      g+3     :     0.000038
      g-3     :     0.000097
      g+4     :     0.000024
      g-4     :     0.000011
 11 O s       :     4.073633  s :     4.073633
      pz      :     1.805892  p :     4.948820
      px      :     1.498857
      py      :     1.644070
      dz2     :     0.008771  d :     0.059900
      dxz     :     0.012109
      dyz     :     0.007253
      dx2y2   :     0.019787
      dxy     :     0.011981
      f0      :     0.000502  f :     0.007323
      f+1     :     0.001041
      f-1     :     0.000545
      f+2     :     0.001032
      f-2     :     0.001133
      f+3     :     0.002136
      f-3     :     0.000935
      g0      :     0.000057  g :     0.000660
      g+1     :     0.000040
      g-1     :     0.000021
      g+2     :     0.000010
      g-2     :     0.000084
      g+3     :     0.000117
      g-3     :     0.000080
      g+4     :     0.000136
      g-4     :     0.000116


                     *******************************
                     * LOEWDIN POPULATION ANALYSIS *
                     *******************************

----------------------
LOEWDIN ATOMIC CHARGES
----------------------
   0 I :    0.801727
   1 O :   -0.256761
   2 O :   -0.293499
   3 O :    0.790487
   4 H :   -1.428365
   5 I :    0.705409
   6 O :   -0.190749
   7 I :    0.678812
   8 O :   -0.025282
   9 O :   -0.253966
  10 O :   -0.281868
  11 O :   -0.245945

-------------------------------
LOEWDIN REDUCED ORBITAL CHARGES
-------------------------------
  0 I s       :     2.823906  s :     2.823906
      pz      :     2.731202  p :     8.202485
      px      :     2.861064
      py      :     2.610218
      dz2     :     2.195519  d :    11.293173
      dxz     :     2.278771
      dyz     :     2.295856
      dx2y2   :     2.304545
      dxy     :     2.218482
      f0      :     0.128669  f :     1.271059
      f+1     :     0.136573
      f-1     :     0.209323
      f+2     :     0.231910
      f-2     :     0.185341
      f+3     :     0.201948
      f-3     :     0.177295
      g0      :     0.066607  g :     0.607649
      g+1     :     0.034958
      g-1     :     0.081203
      g+2     :     0.073478
      g-2     :     0.053331
      g+3     :     0.086317
      g-3     :     0.080407
      g+4     :     0.071587
      g-4     :     0.059761
  1 O s       :     3.418466  s :     3.418466
      pz      :     1.503103  p :     4.458255
      px      :     1.471522
      py      :     1.483630
      dz2     :     0.040830  d :     0.245671
      dxz     :     0.056074
      dyz     :     0.020767
      dx2y2   :     0.077186
      dxy     :     0.050814
      f0      :     0.008993  f :     0.108046
      f+1     :     0.024068
      f-1     :     0.003120
      f+2     :     0.015802
      f-2     :     0.014557
      f+3     :     0.022339
      f-3     :     0.019167
      g0      :     0.002059  g :     0.026323
      g+1     :     0.003838
      g-1     :     0.000624
      g+2     :     0.002455
      g-2     :     0.001354
      g+3     :     0.003492
      g-3     :     0.004557
      g+4     :     0.003425
      g-4     :     0.004518
  2 O s       :     3.325225  s :     3.325225
      pz      :     1.504023  p :     4.467133
      px      :     1.538956
      py      :     1.424154
      dz2     :     0.078685  d :     0.349744
      dxz     :     0.046860
      dyz     :     0.121070
      dx2y2   :     0.052647
      dxy     :     0.050482
      f0      :     0.017756  f :     0.129125
      f+1     :     0.008025
      f-1     :     0.030887
      f+2     :     0.019938
      f-2     :     0.023292
      f+3     :     0.014909
      f-3     :     0.014319
      g0      :     0.002052  g :     0.022272
      g+1     :     0.000548
      g-1     :     0.003316
      g+2     :     0.002924
      g-2     :     0.001453
      g+3     :     0.004000
      g-3     :     0.004022
      g+4     :     0.001930
      g-4     :     0.002028
  3 O s       :     3.008859  s :     3.008859
      pz      :     1.203428  p :     3.811401
      px      :     1.338874
      py      :     1.269099
      dz2     :     0.068832  d :     0.274466
      dxz     :     0.048163
      dyz     :     0.101703
      dx2y2   :     0.029208
      dxy     :     0.026560
      f0      :     0.013012  f :     0.101137
      f+1     :     0.011813
      f-1     :     0.030606
      f+2     :     0.017298
      f-2     :     0.017903
      f+3     :     0.004799
      f-3     :     0.005706
      g0      :     0.001219  g :     0.013651
      g+1     :     0.000385
      g-1     :     0.003091
      g+2     :     0.003323
      g-2     :     0.002109
      g+3     :     0.001382
      g-3     :     0.001622
      g+4     :     0.000270
      g-4     :     0.000251
  4 H s       :     0.582796  s :     0.582796
      pz      :     0.327466  p :     0.790869
      px      :     0.192619
      py      :     0.270784
      dz2     :     0.183923  d :     0.698151
      dxz     :     0.136988
      dyz     :     0.211886
      dx2y2   :     0.081917
      dxy     :     0.083437
      f0      :     0.078917  f :     0.356548
      f+1     :     0.040047
      f-1     :     0.072047
      f+2     :     0.069071
      f-2     :     0.064490
      f+3     :     0.015766
      f-3     :     0.016209
  5 I s       :     2.850474  s :     2.850474
      pz      :     2.905286  p :     8.250766
      px      :     2.640197
      py      :     2.705283
      dz2     :     2.235815  d :    11.313854
      dxz     :     2.254930
      dyz     :     2.254225
      dx2y2   :     2.236585
      dxy     :     2.332299
      f0      :     0.158578  f :     1.271452
      f+1     :     0.172081
      f-1     :     0.149686
      f+2     :     0.149227
      f-2     :     0.222350
      f+3     :     0.229173
      f-3     :     0.190357
      g0      :     0.062229  g :     0.608046
      g+1     :     0.062134
      g-1     :     0.059617
      g+2     :     0.049265
      g-2     :     0.085336
      g+3     :     0.064032
      g-3     :     0.065640
      g+4     :     0.062932
      g-4     :     0.096861
  6 O s       :     3.246125  s :     3.246125
      pz      :     1.517529  p :     4.337127
      px      :     1.376207
      py      :     1.443391
      dz2     :     0.059233  d :     0.428658
      dxz     :     0.085617
      dyz     :     0.049398
      dx2y2   :     0.113762
      dxy     :     0.120648
      f0      :     0.016137  f :     0.160250
      f+1     :     0.023897
      f-1     :     0.009503
      f+2     :     0.017818
      f-2     :     0.025070
      f+3     :     0.040937
      f-3     :     0.026889
      g0      :     0.001364  g :     0.018588
      g+1     :     0.002204
      g-1     :     0.001045
      g+2     :     0.001248
      g-2     :     0.001772
      g+3     :     0.002328
      g-3     :     0.002075
      g+4     :     0.003506
      g-4     :     0.003045
  7 I s       :     2.837881  s :     2.837881
      pz      :     2.710422  p :     8.177136
      px      :     2.798332
      py      :     2.668382
      dz2     :     2.315688  d :    11.323003
      dxz     :     2.269519
      dyz     :     2.288540
      dx2y2   :     2.242784
      dxy     :     2.206472
      f0      :     0.259676  f :     1.334253
      f+1     :     0.212868
      f-1     :     0.206413
      f+2     :     0.176149
      f-2     :     0.147656
      f+3     :     0.166485
      f-3     :     0.165006
      g0      :     0.098185  g :     0.648916
      g+1     :     0.065799
      g-1     :     0.102065
      g+2     :     0.075655
      g-2     :     0.064139
      g+3     :     0.051544
      g-3     :     0.049638
      g+4     :     0.080772
      g-4     :     0.061119
  8 O s       :     3.240480  s :     3.240480
      pz      :     1.499714  p :     4.301568
      px      :     1.471504
      py      :     1.330350
      dz2     :     0.046169  d :     0.334524
      dxz     :     0.031553
      dyz     :     0.076740
      dx2y2   :     0.087310
      dxy     :     0.092753
      f0      :     0.013896  f :     0.126433
      f+1     :     0.005958
      f-1     :     0.019402
      f+2     :     0.019158
      f-2     :     0.012960
      f+3     :     0.030305
      f-3     :     0.024752
      g0      :     0.001701  g :     0.022277
      g+1     :     0.000432
      g-1     :     0.002732
      g+2     :     0.002581
      g-2     :     0.001650
      g+3     :     0.001953
      g-3     :     0.001204
      g+4     :     0.004334
      g-4     :     0.005689
  9 O s       :     3.415968  s :     3.415968
      pz      :     1.445002  p :     4.450455
      px      :     1.518460
      py      :     1.486993
      dz2     :     0.088924  d :     0.251670
      dxz     :     0.071681
      dyz     :     0.061149
      dx2y2   :     0.018151
      dxy     :     0.011765
      f0      :     0.028114  f :     0.109426
      f+1     :     0.027614
      f-1     :     0.025722
      f+2     :     0.014118
      f-2     :     0.010654
      f+3     :     0.001087
      f-3     :     0.002119
      g0      :     0.005088  g :     0.026448
      g+1     :     0.003969
      g-1     :     0.008507
      g+2     :     0.003803
      g-2     :     0.003487
      g+3     :     0.000671
      g-3     :     0.000799
      g+4     :     0.000065
      g-4     :     0.000060
 10 O s       :     3.350599  s :     3.350599
      pz      :     1.471828  p :     4.462028
      px      :     1.502192
      py      :     1.488007
      dz2     :     0.082179  d :     0.323318
      dxz     :     0.091413
      dyz     :     0.056701
      dx2y2   :     0.047081
      dxy     :     0.045945
      f0      :     0.024788  f :     0.121214
      f+1     :     0.022746
      f-1     :     0.018506
      f+2     :     0.019726
      f-2     :     0.019071
      f+3     :     0.008176
      f-3     :     0.008200
      g0      :     0.002701  g :     0.024709
      g+1     :     0.003465
      g-1     :     0.003884
      g+2     :     0.002876
      g-2     :     0.006126
      g+3     :     0.002607
      g-3     :     0.002188
      g+4     :     0.000488
      g-4     :     0.000376
 11 O s       :     3.420559  s :     3.420559
      pz      :     1.545189  p :     4.438132
      px      :     1.414790
      py      :     1.478153
      dz2     :     0.029243  d :     0.251274
      dxz     :     0.053503
      dyz     :     0.047655
      dx2y2   :     0.047134
      dxy     :     0.073739
      f0      :     0.010697  f :     0.109264
      f+1     :     0.014788
      f-1     :     0.009228
      f+2     :     0.009610
      f-2     :     0.024274
      f+3     :     0.020813
      f-3     :     0.019854
      g0      :     0.002017  g :     0.026717
      g+1     :     0.002918
      g-1     :     0.001711
      g+2     :     0.000412
      g-2     :     0.003365
      g+3     :     0.002856
      g-3     :     0.005043
      g+4     :     0.004581
      g-4     :     0.003813


                      *****************************
                      * MAYER POPULATION ANALYSIS *
                      *****************************

  NA   - Mulliken gross atomic population
  ZA   - Total nuclear charge
  QA   - Mulliken gross atomic charge
  VA   - Mayer's total valence
  BVA  - Mayer's bonded valence
  FA   - Mayer's free valence

  ATOM       NA         ZA         QA         VA         BVA        FA
  0 I     22.0017    25.0000     2.9983     2.6629     2.6629    -0.0000
  1 O      9.1198     8.0000    -1.1198     1.2238     1.2238     0.0000
  2 O      9.3469     8.0000    -1.3469     0.8024     0.8024    -0.0000
  3 O      8.9100     8.0000    -0.9100     1.4613     1.4613    -0.0000
  4 H      0.6593     1.0000     0.3407     0.9852     0.9852     0.0000
  5 I     22.0173    25.0000     2.9827     2.7402     2.7402    -0.0000
  6 O      9.3103     8.0000    -1.3103     0.8460     0.8460    -0.0000
  7 I     21.9594    25.0000     3.0406     2.6834     2.6834     0.0000
  8 O      9.2107     8.0000    -1.2107     0.9584     0.9584    -0.0000
  9 O      9.0993     8.0000    -1.0993     1.3081     1.3081     0.0000
 10 O      9.2750     8.0000    -1.2750     0.9192     0.9192    -0.0000
 11 O      9.0903     8.0000    -1.0903     1.2415     1.2415     0.0000

  Mayer bond orders larger than 0.100000
B(  0-I ,  1-O ) :   1.1941 B(  0-I ,  2-O ) :   0.8444 B(  0-I ,  3-O ) :   0.6057 
B(  3-O ,  4-H ) :   0.8869 B(  5-I ,  6-O ) :   0.4767 B(  5-I , 10-O ) :   0.9912 
B(  5-I , 11-O ) :   1.1864 B(  6-O ,  7-I ) :   0.4115 B(  7-I ,  8-O ) :   0.9125 
B(  7-I ,  9-O ) :   1.2857 

-------
TIMINGS
-------

Total SCF time: 0 days 1 hours 17 min 31 sec 

Total time                  ....    4651.650 sec
Sum of individual times     ....    4648.384 sec  ( 99.9%)

Fock matrix formation       ....    4639.620 sec  ( 99.7%)
Diagonalization             ....       2.439 sec  (  0.1%)
Density matrix formation    ....       0.130 sec  (  0.0%)
Population analysis         ....       0.196 sec  (  0.0%)
Initial guess               ....       2.772 sec  (  0.1%)
Orbital Transformation      ....       0.000 sec  (  0.0%)
Orbital Orthonormalization  ....       0.000 sec  (  0.0%)
DIIS solution               ....       1.058 sec  (  0.0%)
SOSCF solution              ....       1.980 sec  (  0.0%)

Maximum memory used throughout the entire SCF-calculation: 321.3 MB


           ************************************************************
           *        Program running with 8 parallel MPI-processes     *
           *              working on a common directory               *
           ************************************************************

------------------------------------------------------------------------------
                                ORCA  MP2 
------------------------------------------------------------------------------

Freezing NCore=40 chemical core electrons

-------------
RI-MP2 ENERGY
-------------
Dimension of the basis                    ...  962
Memory devoted to MP2                     ... 16000 MB   
Data format for buffers                   ... DOUBLE
Compression type for matrix containers    ... UNCOMPRESSED
Overall scaling of the MP2 energy         ...   1.000e+00
Calculating two index integrals           ... done (    0.031 sec)
Cholesky decomposition of V**-1           ... done (    0.415 sec)

-----------------
RI-TRANSFORMATION (AUX index driven)
-----------------

Dimension of the orbital-basis         ... 962
Dimension of the aux-basis             ... 2258
Transformation of internal/external MOs...   20-  69 to   70- 961
Number Format for Storage              ... Double (8 Byte)
Integral mode                          ... Direct

First Phase: integral generation and transformation of MO indices
  Aux angular momentum 0               ... done (    0.510 sec)
  Aux angular momentum 1               ... done (    0.837 sec)
  Aux angular momentum 2               ... done (    1.257 sec)
  Aux angular momentum 3               ... done (    1.440 sec)
  Aux angular momentum 4               ... done (    1.408 sec)
  Aux angular momentum 5               ... done (    1.162 sec)
  Aux angular momentum 6               ... done (    0.436 sec)
Closing buffer VIA ( 0.75 GB; CompressionRatio= 1.00)
  Phase 1 completed in     7.220 sec
Second Phase: sorting and transformation of aux index

IA-Transformation
Memory available                       ... 15903 MB 
Max. # MO pairs treated in a batch     ... 7    
# of internal orbitals                 ... 50
# batches for internal orbitals        ... 1
Closing buffer IAV ( 0.75 GB; CompressionRatio= 1.00)
(ia|v) transformation done in     1.440 sec

  Phase 2 completed in     1.508 sec
RI-Integral transformation completed in     8.736 sec
Opening buffers                              ... done

Starting loop over batches of integrals:

Operator 0  - window                       ... ( 20- 69)x( 70-961)
Operator 0  - Memory available             ... 16000 MB
Operator 0  - Memory needed per MO         ...  15.4 MB
Operator 0  - Number of orbitals per batch ... 7
Operator 0  - Number of batches            ... 1

OPERATOR  0   PASS   0:  MOs    20 ...   26 +   27 ...   33 +   34 ...   40 +   41 ...   47
                            +   48 ...   54 +   55 ...   61 +   62 ...   68 +   69 ...   69
  Reading integrals       ... ok
  Internal MO  22
  Internal MO  25
Time spent in pair loops =     2.054 sec
Deleting buffer (Ka|jb)[aa] ...done

-----------------------------------------------
 RI-MP2 CORRELATION ENERGY:     -3.182493984 Eh
-----------------------------------------------


-------
TIMINGS
-------

Total time                :   32.217 sec
Integral trafo            :    8.750 sec ( 27.2%)
I/O of integrals          :    0.053 sec (  0.2%)
K(i,j) Operators          :    1.683 sec (  5.2%)
T(i,j) pair energies      :    0.189 sec (  0.6%)
V-calculation             :    0.031 sec (  0.1%)
V**(-1/2)                 :    0.415 sec (  1.3%)
Gamma(ia|P)               :    0.000 sec (  0.0%)
Gamma-Trafo               :    0.000 sec (  0.0%)
D(virtual)                :    0.000 sec (  0.0%)
D(internal)               :    0.000 sec (  0.0%)
W(virtual)                :    0.000 sec (  0.0%)
W(internal)               :    0.000 sec (  0.0%)
L(virtual)                :    0.000 sec (  0.0%)
L(internal)               :    0.000 sec (  0.0%)
G(D)                      :    0.000 sec (  0.0%)
G(Z)                      :    0.000 sec (  0.0%)
Z-Vector Solution         :    0.000 sec (  0.0%)
3-Index Derivative        :    0.000 sec (  0.0%)
2-Index Derivative        :    0.000 sec (  0.0%)
Separable Gradient        :    0.000 sec (  0.0%)


---------------------------------------
MP2 TOTAL ENERGY:    -1486.272099242 Eh
---------------------------------------

Maximum memory used throughout the entire MP2-calculation: 269.9 MB

-------------------------   --------------------
FINAL SINGLE POINT ENERGY     -1486.272099241833
-------------------------   --------------------


                            ***************************************
                            *     ORCA property calculations      *
                            ***************************************


  WARNING: The energy has been calculated at the MP2 level but the densities
           used in the property calculations are still SCF densities
           MP2 response densities have not been calculated 
           use %mp2 Density relaxed end
           or  %mp2 Density unrelaxed end

                                    ---------------------
                                    Active property flags
                                    ---------------------
   (+) Dipole Moment


------------------------------------------------------------------------------
                       ORCA ELECTRIC PROPERTIES CALCULATION
------------------------------------------------------------------------------

Dipole Moment Calculation                       ... on
Quadrupole Moment Calculation                   ... off
Polarizability Calculation                      ... off
GBWName                                         ... 1ica1ip-1010_1_673.gbw
Electron density                                ... 1ica1ip-1010_1_673.scfp
The origin for moment calculation is the CENTER OF MASS  = (-0.202513, -0.356853  0.084554)

-------------
DIPOLE MOMENT
-------------
                                X             Y             Z
Electronic contribution:     -7.18405      -7.24941       1.92571
Nuclear contribution   :      6.57349       7.37294      -2.18978
                        -----------------------------------------
Total Dipole Moment    :     -0.61057       0.12353      -0.26407
                        -----------------------------------------
Magnitude (a.u.)       :      0.67660
Magnitude (Debye)      :      1.71977


--------------------
Rotational spectrum 
--------------------
 
Rotational constants in cm-1:     0.015374     0.008797     0.006127 
Rotational constants in MHz :   460.915155   263.726583   183.694270 

 Dipole components along the rotational axes: 
x,y,z [a.u.] :    -0.481158    -0.389656     0.272829 
x,y,z [Debye]:    -1.223007    -0.990428     0.693476 

 

Timings for individual modules:

Sum of individual times         ...     4697.646 sec (=  78.294 min)
GTO integral calculation        ...       10.330 sec (=   0.172 min)   0.2 %
SCF iterations                  ...     4652.134 sec (=  77.536 min)  99.0 %
MP2 module                      ...       35.183 sec (=   0.586 min)   0.7 %
                             ****ORCA TERMINATED NORMALLY****
TOTAL RUN TIME: 0 days 1 hours 18 minutes 22 seconds 137 msec
