# Supplementary material for: Iodine Clusters in the Atmosphere I: Computational Benchmark and Dimer Formation of Oxyacids and Oxides
Source: ACS Omega. 2024 Jul 9;9(29):31521–32. doi: 10.1021/acsomega.4c01235 (PMC11270685; doi:10.1021/acsomega.4c01235)
Supplement: Supplementary file 2 — ao4c01235_si_002.zip [file ao4c01235_si_002.zip › SI_zip/basis_extrapolation/quadruple/1tma.log]

                                 *****************
                                 * O   R   C   A *
                                 *****************

                                            #,                                       
                                            ###                                      
                                            ####                                     
                                            #####                                    
                                            ######                                   
                                           ########,                                 
                                     ,,################,,,,,                         
                               ,,#################################,,                 
                          ,,##########################################,,             
                       ,#########################################, ''#####,          
                    ,#############################################,,   '####,        
                  ,##################################################,,,,####,       
                ,###########''''           ''''###############################       
              ,#####''   ,,,,##########,,,,          '''####'''          '####       
            ,##' ,,,,###########################,,,                        '##       
           ' ,,###''''                  '''############,,,                           
         ,,##''                                '''############,,,,        ,,,,,,###''
      ,#''                                            '''#######################'''  
     '                                                          ''''####''''         
             ,#######,   #######,   ,#######,      ##                                
            ,#'     '#,  ##    ##  ,#'     '#,    #''#        ######   ,####,        
            ##       ##  ##   ,#'  ##            #'  '#       #        #'  '#        
            ##       ##  #######   ##           ,######,      #####,   #    #        
            '#,     ,#'  ##    ##  '#,     ,#' ,#      #,         ##   #,  ,#        
             '#######'   ##     ##  '#######'  #'      '#     #####' # '####'        


                  #######################################################
                  #                        -***-                        #
                  #          Department of theory and spectroscopy      #
                  #    Directorship and core code : Frank Neese         #
                  #        Max Planck Institute fuer Kohlenforschung    #
                  #                Kaiser Wilhelm Platz 1               #
                  #                 D-45470 Muelheim/Ruhr               #
                  #                      Germany                        #
                  #                                                     #
                  #                  All rights reserved                #
                  #                        -***-                        #
                  #######################################################


                         Program Version 5.0.4 -  RELEASE  -


 With contributions from (in alphabetic order):
   Daniel Aravena         : Magnetic Suceptibility
   Michael Atanasov       : Ab Initio Ligand Field Theory (pilot matlab implementation)
   Alexander A. Auer      : GIAO ZORA, VPT2 properties, NMR spectrum
   Ute Becker             : Parallelization
   Giovanni Bistoni       : ED, misc. LED, open-shell LED, HFLD
   Martin Brehm           : Molecular dynamics
   Dmytro Bykov           : SCF Hessian
   Vijay G. Chilkuri      : MRCI spin determinant printing, contributions to CSF-ICE
   Dipayan Datta          : RHF DLPNO-CCSD density
   Achintya Kumar Dutta   : EOM-CC, STEOM-CC
   Dmitry Ganyushin       : Spin-Orbit,Spin-Spin,Magnetic field MRCI
   Miquel Garcia          : C-PCM and meta-GGA Hessian, CC/C-PCM, Gaussian charge scheme
   Yang Guo               : DLPNO-NEVPT2, F12-NEVPT2, CIM, IAO-localization
   Andreas Hansen         : Spin unrestricted coupled pair/coupled cluster methods
   Benjamin Helmich-Paris : MC-RPA, TRAH-SCF, COSX integrals
   Lee Huntington         : MR-EOM, pCC
   Robert Izsak           : Overlap fitted RIJCOSX, COSX-SCS-MP3, EOM
   Marcus Kettner         : VPT2
   Christian Kollmar      : KDIIS, OOCD, Brueckner-CCSD(T), CCSD density, CASPT2, CASPT2-K
   Simone Kossmann        : Meta GGA functionals, TD-DFT gradient, OOMP2, MP2 Hessian
   Martin Krupicka        : Initial AUTO-CI
   Lucas Lang             : DCDCAS
   Marvin Lechner         : AUTO-CI (C++ implementation), FIC-MRCC
   Dagmar Lenk            : GEPOL surface, SMD
   Dimitrios Liakos       : Extrapolation schemes; Compound Job, initial MDCI parallelization
   Dimitrios Manganas     : Further ROCIS development; embedding schemes
   Dimitrios Pantazis     : SARC Basis sets
   Anastasios Papadopoulos: AUTO-CI, single reference methods and gradients
   Taras Petrenko         : DFT Hessian,TD-DFT gradient, ASA, ECA, R-Raman, ABS, FL, XAS/XES, NRVS
   Peter Pinski           : DLPNO-MP2, DLPNO-MP2 Gradient
   Christoph Reimann      : Effective Core Potentials
   Marius Retegan         : Local ZFS, SOC
   Christoph Riplinger    : Optimizer, TS searches, QM/MM, DLPNO-CCSD(T), (RO)-DLPNO pert. Triples
   Tobias Risthaus        : Range-separated hybrids, TD-DFT gradient, RPA, STAB
   Michael Roemelt        : Original ROCIS implementation
   Masaaki Saitow         : Open-shell DLPNO-CCSD energy and density
   Barbara Sandhoefer     : DKH picture change effects
   Avijit Sen             : IP-ROCIS
   Kantharuban Sivalingam : CASSCF convergence, NEVPT2, FIC-MRCI
   Bernardo de Souza      : ESD, SOC TD-DFT
   Georgi Stoychev        : AutoAux, RI-MP2 NMR, DLPNO-MP2 response
   Willem Van den Heuvel  : Paramagnetic NMR
   Boris Wezisla          : Elementary symmetry handling
   Frank Wennmohs         : Technical directorship


 We gratefully acknowledge several colleagues who have allowed us to
 interface, adapt or use parts of their codes:
   Stefan Grimme, W. Hujo, H. Kruse, P. Pracht,  : VdW corrections, initial TS optimization,
                  C. Bannwarth, S. Ehlert          DFT functionals, gCP, sTDA/sTD-DF
   Ed Valeev, F. Pavosevic, A. Kumar             : LibInt (2-el integral package), F12 methods
   Garnet Chan, S. Sharma, J. Yang, R. Olivares  : DMRG
   Ulf Ekstrom                                   : XCFun DFT Library
   Mihaly Kallay                                 : mrcc  (arbitrary order and MRCC methods)
   Jiri Pittner, Ondrej Demel                    : Mk-CCSD
   Frank Weinhold                                : gennbo (NPA and NBO analysis)
   Christopher J. Cramer and Donald G. Truhlar   : smd solvation model
   Lars Goerigk                                  : TD-DFT with DH, B97 family of functionals
   V. Asgeirsson, H. Jonsson                     : NEB implementation
   FAccTs GmbH                                   : IRC, NEB, NEB-TS, DLPNO-Multilevel, CI-OPT
                                                   MM, QMMM, 2- and 3-layer-ONIOM, Crystal-QMMM,
                                                   LR-CPCM, SF, NACMEs, symmetry and pop. for TD-DFT,
                                                   nearIR, NL-DFT gradient (VV10), updates on ESD,
                                                   ML-optimized integration grids
   S Lehtola, MJT Oliveira, MAL Marques          : LibXC Library
   Liviu Ungur et al                             : ANISO software


 Your calculation uses the libint2 library for the computation of 2-el integrals
 For citations please refer to: http://libint.valeyev.net

 Your ORCA version has been built with support for libXC version: 5.1.0
 For citations please refer to: https://tddft.org/programs/libxc/

 This ORCA versions uses:
   CBLAS   interface :  Fast vector & matrix operations
   LAPACKE interface :  Fast linear algebra routines
   SCALAPACK package :  Parallel linear algebra routines
   Shared memory     :  Shared parallel matrices
   BLAS/LAPACK       :  OpenBLAS 0.3.15  USE64BITINT DYNAMIC_ARCH NO_AFFINITY Haswell SINGLE_THREADED
        Core in use  :  Haswell
   Copyright (c) 2011-2014, The OpenBLAS Project


================================================================================

----- Orbital basis set information -----
Your calculation utilizes the basis: aug-cc-pVQZ 
    H, B-Ne : Obtained from the ccRepo (grant-hill.group.shef.ac.uk/ccrepo) Feb. 2017
              R. A. Kendall, T. H. Dunning, Jr., R. J. Harrison, J. Chem. Phys. 96, 6796 (1992)
         He : Obtained from the ccRepo (grant-hill.group.shef.ac.uk/ccrepo) Feb. 2017
              D. E. Woon, T. H. Dunning, Jr., J. Chem. Phys. 100, 2975 (1994)
  Li-Be, Na : Obtained from the ccRepo (grant-hill.group.shef.ac.uk/ccrepo) Feb. 2017
              B. P. Prascher, D. E. Woon, K. A. Peterson, T. H. Dunning, Jr., A. K. Wilson, Theor. Chem. Acc. 128, 69 (2011)
         Mg : Obtained from the Peterson Research Group Website (tyr0.chem.wsu.edu/~kipeters) Feb. 2017
              B. P. Prascher, D. E. Woon, K. A. Peterson, T. H. Dunning, Jr., A. K. Wilson, Theor. Chem. Acc. 128, 69 (2011)
      Al-Ar : Obtained from the ccRepo (grant-hill.group.shef.ac.uk/ccrepo) Feb. 2017
              D. E. Woon, T. H. Dunning, Jr., J. Chem. Phys. 98, 1358 (1993)
      Sc-Zn : Obtained from the ccRepo (grant-hill.group.shef.ac.uk/ccrepo) Feb. 2017
              N. B. Balabanov, K. A. Peterson, J. Chem. Phys. 123, 064107 (2005)
              N. B. Balabanov, K. A. Peterson, J. Chem. Phys. 125, 074110 (2006)
      Ga-Kr : Obtained from the ccRepo (grant-hill.group.shef.ac.uk/ccrepo) Feb. 2017
              A. K. Wilson, D. E. Woon, K. A. Peterson, T. H. Dunning, Jr., J. Chem. Phys. 110, 7667 (1999)

The basis set includes element-specific modifications.

Your calculation utilizes the basis: aug-cc-pVQZ-PP 
       Ca, Sr, Ba, Ra : Obtained from the Peterson Research Group Website (tyr0.chem.wsu.edu/~kipeters) Feb. 2017
                        H. Li, H. Feng, W. Sun, Y. Zhang, Q. Fan, K. A. Peterson, Y. Xie, H. F. Schaefer III, Mol. Phys. 111, 2292 (2013)
  Cu-Zn, Ag-Cd, Au-Hg : Obtained from the ccRepo (grant-hill.group.shef.ac.uk/ccrepo) Feb. 2017
                        K. A. Peterson, C. Puzzarini, Theor. Chem. Acc. 114, 283 (2005)
  Ga-Kr, In-Xe, Tl-Rn : Obtained from the ccRepo (grant-hill.group.shef.ac.uk/ccrepo) Feb. 2017
                        K. A. Peterson, J. Chem. Phys. 119, 11099 (2003)
                        K. A. Peterson, D. Figgen, E. Goll, H. Stoll, M. Dolg, J. Chem. Phys. 119, 11113 (2003)
                 Y-Pd : Obtained from the ccRepo (grant-hill.group.shef.ac.uk/ccrepo) Feb. 2017
                        K. A. Peterson, D. Figgen, M. Dolg, H. Stoll, J. Chem. Phys. 126, 124101 (2007)
                Hf-Pt : Obtained from the ccRepo (grant-hill.group.shef.ac.uk/ccrepo) Feb. 2017
                        D. Figgen, K. A. Peterson, M. Dolg, H. Stoll, J. Chem. Phys. 130, 164108 (2009)

----- AuxC basis set information -----
Your calculation utilizes the auxiliary basis: aug-cc-pVQZ/C 
  H-He, B-F, Al-Ar, Ga-Kr : Obtained from the EMSL Basis Set Exchange (bse.pnl.gov) Feb. 2017
                            F. Weigend, A. Kohn, C. Hattig, J. Chem. Phys. 116, 3175 (2002)
                   Be, Mg : Obtained from the TURBOMOLE 7.0 basis set library
                            C. Haettig, Phys. Chem. Chem. Phys. 7, 59 (2005)
                       Ne : Obtained from the EMSL Basis Set Exchange (bse.pnl.gov) Feb. 2017
                            C. Haettig, Phys. Chem. Chem. Phys. 7, 59 (2005)
                            F. Weigend, A. Kohn, C. Hattig, J. Chem. Phys. 116, 3175 (2002)
                    Sc-Zn : Obtained from the EMSL Basis Set Exchange (bse.pnl.gov) Feb. 2017
                            D. H. Bross, J. G. Hill, H. J. Werner, K. A. Peterson, J. Chem. Phys. 139, 094302 (2013)

The basis set includes element-specific modifications.

Your calculation utilizes the auxiliary basis: aug-cc-pVQZ-PP/C 
  Obtained from the EMSL Basis Set Exchange (bse.pnl.gov) Feb. 2017
  Cu-Zn, Ag-Cd, Au-Hg : C. Haettig, unpublished
  Ga-Kr, In-Xe, Tl-Rn : C. Haettig, G. Schmitz, J. Kossmann, Phys. Chem. Chem. Phys. 14, 6549 (2012)
          Y-Tc, Rh-Pd : J. G. Hill, J. A. Platts, J. Chem. Theory Comput. 5, 500 (2009)
                   Ru : J. G. Hill, J. A. Platts, J. Chem. Phys. 129, 134101 (2008)
                Hf-Pt : J. G. Hill, J. Chem. Phys. 135, 044105 (2011)

----- AuxJK basis set information -----
Your calculation utilizes the auxiliary basis: aug-cc-pVQZ/JK 
  H, B-F, Al-Cl, Ga-Br : Obtained from the TURBOMOLE 7.0 basis set library

The basis set includes element-specific modifications.

Your calculation utilizes the auxiliary basis: def2/JK
   H-Ba, Hf-Rn: F. Weigend, J. Comput. Chem. 29, 167 (2008).

================================================================================
                                        WARNINGS
                       Please study these warnings very carefully!
================================================================================


WARNING: No MP2 level density has been requested!
         To caclulate MP2 level properties use
         %mp2 Density relaxed end
         or
         %mp2 Density unrelaxed end

WARNING: Post HF methods need fully converged wavefunctions
  ===> : Setting SCFConvForced true
         You can overwrite this default with %scf ConvForced false 


INFO   : the flag for use of the SHARK integral package has been found!

================================================================================
                                       INPUT FILE
================================================================================
NAME = 1tma.inp
|  1> ! aug-cc-pVQZ/C aug-cc-pVQZ/JK aug-cc-pVQZ RI-MP2 TightSCF
|  2> %pal nprocs 8 end
|  3> %maxcore 16000
|  4> %basis
|  5> 	NewGTO I "aug-cc-pVQZ-PP" end
|  6> 	NewECP I "SK-MCDHF-RSC" end
|  7> 	NewAuxCGTO I "aug-cc-pVQZ-PP/C" end
|  8> 	NewAuxJKGTO I "def2/JK" end
|  9> end
| 10> * xyz 0 1
| 11> N        0.00028164      -0.00009730      -0.38519291
| 12> C       -1.14152721      -0.77834212       0.05837505
| 13> C        1.24519261      -0.59942194       0.05850264
| 14> C       -0.10359744       1.37765740       0.05871333
| 15> H        2.09021012      -0.02455053      -0.32539366
| 16> H        1.32585456      -0.63761943       1.15967893
| 17> H        1.32227192      -1.61889287      -0.32440365
| 18> H       -2.06274276      -0.33542664      -0.32517800
| 19> H       -1.06628818      -1.79786373      -0.32471592
| 20> H       -1.21546444      -0.82804793       1.15959525
| 21> H       -1.02425630       1.82182200      -0.32469408
| 22> H       -0.11031745       1.46636511       1.15991064
| 23> H        0.74031794       1.95458698      -0.32456161
| 24> *
| 25> 
| 26>                          ****END OF INPUT****
================================================================================

                       ****************************
                       * Single Point Calculation *
                       ****************************

---------------------------------
CARTESIAN COORDINATES (ANGSTROEM)
---------------------------------
  N      0.000282   -0.000097   -0.385193
  C     -1.141527   -0.778342    0.058375
  C      1.245193   -0.599422    0.058503
  C     -0.103597    1.377657    0.058713
  H      2.090210   -0.024551   -0.325394
  H      1.325855   -0.637619    1.159679
  H      1.322272   -1.618893   -0.324404
  H     -2.062743   -0.335427   -0.325178
  H     -1.066288   -1.797864   -0.324716
  H     -1.215464   -0.828048    1.159595
  H     -1.024256    1.821822   -0.324694
  H     -0.110317    1.466365    1.159911
  H      0.740318    1.954587   -0.324562

----------------------------
CARTESIAN COORDINATES (A.U.)
----------------------------
  NO LB      ZA    FRAG     MASS         X           Y           Z
   0 N     7.0000    0    14.007    0.000532   -0.000184   -0.727909
   1 C     6.0000    0    12.011   -2.157174   -1.470853    0.110313
   2 C     6.0000    0    12.011    2.353073   -1.132743    0.110554
   3 C     6.0000    0    12.011   -0.195771    2.603395    0.110952
   4 H     1.0000    0     1.008    3.949925   -0.046394   -0.614905
   5 H     1.0000    0     1.008    2.505502   -1.204926    2.191476
   6 H     1.0000    0     1.008    2.498732   -3.059264   -0.613034
   7 H     1.0000    0     1.008   -3.898019   -0.633864   -0.614497
   8 H     1.0000    0     1.008   -2.014993   -3.397470   -0.613624
   9 H     1.0000    0     1.008   -2.296895   -1.564784    2.191317
  10 H     1.0000    0     1.008   -1.935564    3.442745   -0.613583
  11 H     1.0000    0     1.008   -0.208470    2.771028    2.191913
  12 H     1.0000    0     1.008    1.398998    3.693634   -0.613333

--------------------------------
INTERNAL COORDINATES (ANGSTROEM)
--------------------------------
 N      0   0   0     0.000000000000     0.00000000     0.00000000
 C      1   0   0     1.451256347078     0.00000000     0.00000000
 C      1   2   0     1.451157844077   111.10192252     0.00000000
 C      1   2   3     1.451224182042   111.05711664   235.80355869
 H      3   1   2     1.091745437085   109.81703280   177.35560346
 H      3   1   2     1.104787137904   112.43699022   297.87364739
 H      3   1   2     1.091732304215   109.81548297    58.38794777
 H      2   1   3     1.091753247831   109.81239556   182.61020906
 H      2   1   3     1.091716041921   109.83533344   301.58750412
 H      2   1   3     1.104818225056   112.42214719    62.12223920
 H      4   1   2     1.091739973818   109.82719531   301.58714521
 H      4   1   2     1.104784925630   112.43004960    62.11313015
 H      4   1   2     1.091760316421   109.81428016   182.62560321

---------------------------
INTERNAL COORDINATES (A.U.)
---------------------------
 N      0   0   0     0.000000000000     0.00000000     0.00000000
 C      1   0   0     2.742477046092     0.00000000     0.00000000
 C      1   2   0     2.742290902398   111.10192252     0.00000000
 C      1   2   3     2.742416262984   111.05711664   235.80355869
 H      3   1   2     2.063099884049   109.81703280   177.35560346
 H      3   1   2     2.087745126917   112.43699022   297.87364739
 H      3   1   2     2.063075066521   109.81548297    58.38794777
 H      2   1   3     2.063114644220   109.81239556   182.61020906
 H      2   1   3     2.063044335239   109.83533344   301.58750412
 H      2   1   3     2.087803873121   112.42214719    62.12223920
 H      4   1   2     2.063089559971   109.82719531   301.58714521
 H      4   1   2     2.087740946325   112.43004960    62.11313015
 H      4   1   2     2.063128001919   109.81428016   182.62560321

---------------------
BASIS SET INFORMATION
---------------------
There are 3 groups of distinct atoms

 Group   1 Type N   : 22s7p4d3f2g contracted to 6s5p4d3f2g pattern {991111/31111/1111/111/11}
 Group   2 Type C   : 22s7p4d3f2g contracted to 6s5p4d3f2g pattern {991111/31111/1111/111/11}
 Group   3 Type H   : 7s4p3d2f contracted to 5s4p3d2f pattern {31111/1111/111/11}

Atom   0N    basis set group =>   1
Atom   1C    basis set group =>   2
Atom   2C    basis set group =>   2
Atom   3C    basis set group =>   2
Atom   4H    basis set group =>   3
Atom   5H    basis set group =>   3
Atom   6H    basis set group =>   3
Atom   7H    basis set group =>   3
Atom   8H    basis set group =>   3
Atom   9H    basis set group =>   3
Atom  10H    basis set group =>   3
Atom  11H    basis set group =>   3
Atom  12H    basis set group =>   3
---------------------------------
AUXILIARY/C BASIS SET INFORMATION
---------------------------------
There are 3 groups of distinct atoms

 Group   1 Type N   : 9s8p7d6f4g2h contracted to 9s8p7d6f4g2h pattern {111111111/11111111/1111111/111111/1111/11}
 Group   2 Type C   : 9s8p7d6f4g2h contracted to 9s8p7d6f4g2h pattern {111111111/11111111/1111111/111111/1111/11}
 Group   3 Type H   : 6s5p4d3f2g contracted to 6s5p4d3f2g pattern {111111/11111/1111/111/11}

Atom   0N    basis set group =>   1
Atom   1C    basis set group =>   2
Atom   2C    basis set group =>   2
Atom   3C    basis set group =>   2
Atom   4H    basis set group =>   3
Atom   5H    basis set group =>   3
Atom   6H    basis set group =>   3
Atom   7H    basis set group =>   3
Atom   8H    basis set group =>   3
Atom   9H    basis set group =>   3
Atom  10H    basis set group =>   3
Atom  11H    basis set group =>   3
Atom  12H    basis set group =>   3
----------------------------------
AUXILIARY/JK BASIS SET INFORMATION
----------------------------------
There are 3 groups of distinct atoms

 Group   1 Type N   : 10s7p5d3f2g1h contracted to 10s7p5d3f2g1h pattern {1111111111/1111111/11111/111/11/1}
 Group   2 Type C   : 10s7p5d3f2g1h contracted to 10s7p5d3f2g1h pattern {1111111111/1111111/11111/111/11/1}
 Group   3 Type H   : 4s3p3d2f1g contracted to 4s3p3d2f1g pattern {1111/111/111/11/1}

Atom   0N    basis set group =>   1
Atom   1C    basis set group =>   2
Atom   2C    basis set group =>   2
Atom   3C    basis set group =>   2
Atom   4H    basis set group =>   3
Atom   5H    basis set group =>   3
Atom   6H    basis set group =>   3
Atom   7H    basis set group =>   3
Atom   8H    basis set group =>   3
Atom   9H    basis set group =>   3
Atom  10H    basis set group =>   3
Atom  11H    basis set group =>   3
Atom  12H    basis set group =>   3


           ************************************************************
           *        Program running with 8 parallel MPI-processes     *
           *              working on a common directory               *
           ************************************************************
------------------------------------------------------------------------------
                           ORCA GTO INTEGRAL CALCULATION
------------------------------------------------------------------------------
------------------------------------------------------------------------------
                   ___                                                        
                  /   \      - P O W E R E D   B Y -                         
                 /     \                                                     
                 |  |  |   _    _      __       _____    __    __             
                 |  |  |  | |  | |    /  \     |  _  \  |  |  /  |          
                  \  \/   | |  | |   /    \    | | | |  |  | /  /          
                 / \  \   | |__| |  /  /\  \   | |_| |  |  |/  /          
                |  |  |   |  __  | /  /__\  \  |    /   |      \           
                |  |  |   | |  | | |   __   |  |    \   |  |\   \          
                \     /   | |  | | |  |  |  |  | |\  \  |  | \   \       
                 \___/    |_|  |_| |__|  |__|  |_| \__\ |__|  \__/        
                                                                              
                      - O R C A' S   B I G   F R I E N D -                    
                                      &                                       
                       - I N T E G R A L  F E E D E R -                       
                                                                              
 v1 FN, 2020, v2 2021                                                         
------------------------------------------------------------------------------


Reading SHARK input file 1tma.SHARKINP.tmp ... ok
----------------------
SHARK INTEGRAL PACKAGE
----------------------

Number of atoms                             ...     13
Number of basis functions                   ...    762
Number of shells                            ...    234
Maximum angular momentum                    ...      4
Integral batch strategy                     ... SHARK/LIBINT Hybrid
RI-J (if used) integral strategy            ... SPLIT-RIJ (Revised 2003 algorithm where possible)
Printlevel                                  ...      1
Contraction scheme used                     ... PARTIAL GENERAL contraction
Coulomb Range Separation                    ... NOT USED
Exchange Range Separation                   ... NOT USED
Finite Nucleus Model                        ... NOT USED
Auxiliary Coulomb fitting basis             ... NOT available
Auxiliary J/K fitting basis                 ... AVAILABLE
   # of basis functions in Aux-JK           ...    883
   # of shells in Aux-JK                    ...    229
   Maximum angular momentum in Aux-JK       ...      5
Auxiliary Correlation fitting basis         ... AVAILABLE
   # of basis functions in Aux-C            ...   1392
   # of shells in Aux-C                     ...    324
   Maximum angular momentum in Aux-C        ...      5
Auxiliary 'external' fitting basis          ... NOT available
Integral threshold                          ...     2.500000e-11
Primitive cut-off                           ...     2.500000e-12
Primitive pair pre-selection threshold      ...     2.500000e-12

Calculating pre-screening integrals         ... done (  0.1 sec) Dimension = 234
Calculating pre-screening integrals (ORCA)  ... done (  0.2 sec) Dimension = 206
Organizing shell pair data                  ... done (  0.6 sec)
Shell pair information
Total number of shell pairs                 ...     27495
Shell pairs after pre-screening             ...     25574
Total number of primitive shell pairs       ...     33969
Primitive shell pairs kept                  ...     29956
          la=0 lb=0:   3973 shell pairs
          la=1 lb=0:   4991 shell pairs
          la=1 lb=1:   1557 shell pairs
          la=2 lb=0:   3858 shell pairs
          la=2 lb=1:   2346 shell pairs
          la=2 lb=2:    919 shell pairs
          la=3 lb=0:   2730 shell pairs
          la=3 lb=1:   1638 shell pairs
          la=3 lb=2:   1260 shell pairs
          la=3 lb=3:    462 shell pairs
          la=4 lb=0:    772 shell pairs
          la=4 lb=1:    448 shell pairs
          la=4 lb=2:    344 shell pairs
          la=4 lb=3:    240 shell pairs
          la=4 lb=4:     36 shell pairs

Calculating one electron integrals          ... done (  0.0 sec)
Calculating RI/JK V-Matrix + Cholesky decomp... done (  0.0 sec)
Calculating RI/C V-Matrix + Cholesky decomp.... done (  0.1 sec)
Calculating Nuclear repulsion               ... done (  0.0 sec) ENN=    138.845574536011 Eh

SHARK setup successfully completed in   2.2 seconds

Maximum memory used throughout the entire GTOINT-calculation: 52.9 MB
[1712564533.458403] [s85n25:7098 :0]          mpool.c:43   UCX  WARN  object 0xb77a100 was not returned to mpool ucp_requests
[1712564533.458434] [s85n25:7098 :0]          mpool.c:43   UCX  WARN  object 0xb77a2c0 was not returned to mpool ucp_requests
[1712564533.458441] [s85n25:7098 :0]          mpool.c:43   UCX  WARN  object 0xb77a480 was not returned to mpool ucp_requests
[1712564533.458447] [s85n25:7098 :0]          mpool.c:43   UCX  WARN  object 0xb77a640 was not returned to mpool ucp_requests
[1712564533.458452] [s85n25:7098 :0]          mpool.c:43   UCX  WARN  object 0xb77a800 was not returned to mpool ucp_requests
[1712564533.458458] [s85n25:7098 :0]          mpool.c:43   UCX  WARN  object 0xb77a9c0 was not returned to mpool ucp_requests
[1712564533.458475] [s85n25:7098 :0]          mpool.c:43   UCX  WARN  object 0xb77ab80 was not returned to mpool ucp_requests
[1712564533.458481] [s85n25:7098 :0]          mpool.c:43   UCX  WARN  object 0xb77ad40 was not returned to mpool ucp_requests
[1712564533.458486] [s85n25:7098 :0]          mpool.c:43   UCX  WARN  object 0xb77af00 was not returned to mpool ucp_requests
[1712564533.642231] [s85n25:7101 :0]          mpool.c:43   UCX  WARN  object 0xac7dd40 was not returned to mpool ucp_requests
[1712564533.642259] [s85n25:7101 :0]          mpool.c:43   UCX  WARN  object 0xac7df00 was not returned to mpool ucp_requests
[1712564533.642274] [s85n25:7101 :0]          mpool.c:43   UCX  WARN  object 0xac7e0c0 was not returned to mpool ucp_requests
[1712564533.642280] [s85n25:7101 :0]          mpool.c:43   UCX  WARN  object 0xac7e280 was not returned to mpool ucp_requests
[1712564533.642285] [s85n25:7101 :0]          mpool.c:43   UCX  WARN  object 0xac7e440 was not returned to mpool ucp_requests
[1712564533.642295] [s85n25:7101 :0]          mpool.c:43   UCX  WARN  object 0xac7e600 was not returned to mpool ucp_requests
[1712564533.642303] [s85n25:7101 :0]          mpool.c:43   UCX  WARN  object 0xac7e7c0 was not returned to mpool ucp_requests
[1712564533.642309] [s85n25:7101 :0]          mpool.c:43   UCX  WARN  object 0xac7e980 was not returned to mpool ucp_requests
[1712564533.642314] [s85n25:7101 :0]          mpool.c:43   UCX  WARN  object 0xac7eb40 was not returned to mpool ucp_requests
[1712564533.642319] [s85n25:7101 :0]          mpool.c:43   UCX  WARN  object 0xac7ed00 was not returned to mpool ucp_requests
[1712564533.642324] [s85n25:7101 :0]          mpool.c:43   UCX  WARN  object 0xac7eec0 was not returned to mpool ucp_requests
[1712564533.644350] [s85n25:7102 :0]          mpool.c:43   UCX  WARN  object 0xb0feac0 was not returned to mpool ucp_requests
[1712564533.644386] [s85n25:7102 :0]          mpool.c:43   UCX  WARN  object 0xb0fec80 was not returned to mpool ucp_requests
[1712564533.644393] [s85n25:7102 :0]          mpool.c:43   UCX  WARN  object 0xb0fee40 was not returned to mpool ucp_requests
[1712564533.644410] [s85n25:7102 :0]          mpool.c:43   UCX  WARN  object 0xb0ff000 was not returned to mpool ucp_requests
[1712564533.644419] [s85n25:7102 :0]          mpool.c:43   UCX  WARN  object 0xb0ff1c0 was not returned to mpool ucp_requests
[1712564533.644425] [s85n25:7102 :0]          mpool.c:43   UCX  WARN  object 0xb0ff380 was not returned to mpool ucp_requests
[1712564533.644431] [s85n25:7102 :0]          mpool.c:43   UCX  WARN  object 0xb0ff540 was not returned to mpool ucp_requests
[1712564533.644440] [s85n25:7102 :0]          mpool.c:43   UCX  WARN  object 0xb0ff700 was not returned to mpool ucp_requests
[1712564533.644449] [s85n25:7102 :0]          mpool.c:43   UCX  WARN  object 0xb0ff8c0 was not returned to mpool ucp_requests
[1712564533.644456] [s85n25:7102 :0]          mpool.c:43   UCX  WARN  object 0xb0ffa80 was not returned to mpool ucp_requests
[1712564533.644461] [s85n25:7102 :0]          mpool.c:43   UCX  WARN  object 0xb0ffc40 was not returned to mpool ucp_requests
[1712564533.645211] [s85n25:7103 :0]          mpool.c:43   UCX  WARN  object 0xbdc0980 was not returned to mpool ucp_requests
[1712564533.645239] [s85n25:7103 :0]          mpool.c:43   UCX  WARN  object 0xbdc0b40 was not returned to mpool ucp_requests
[1712564533.645246] [s85n25:7103 :0]          mpool.c:43   UCX  WARN  object 0xbdc0d00 was not returned to mpool ucp_requests
[1712564533.645256] [s85n25:7103 :0]          mpool.c:43   UCX  WARN  object 0xbdc0ec0 was not returned to mpool ucp_requests
[1712564533.645262] [s85n25:7103 :0]          mpool.c:43   UCX  WARN  object 0xbdc1080 was not returned to mpool ucp_requests
[1712564533.645268] [s85n25:7103 :0]          mpool.c:43   UCX  WARN  object 0xbdc1240 was not returned to mpool ucp_requests
[1712564533.645276] [s85n25:7103 :0]          mpool.c:43   UCX  WARN  object 0xbdc1400 was not returned to mpool ucp_requests
[1712564533.645285] [s85n25:7103 :0]          mpool.c:43   UCX  WARN  object 0xbdc15c0 was not returned to mpool ucp_requests
[1712564533.645291] [s85n25:7103 :0]          mpool.c:43   UCX  WARN  object 0xbdc1780 was not returned to mpool ucp_requests
[1712564533.645300] [s85n25:7103 :0]          mpool.c:43   UCX  WARN  object 0xbdc1940 was not returned to mpool ucp_requests
[1712564533.645309] [s85n25:7103 :0]          mpool.c:43   UCX  WARN  object 0xbdc1b00 was not returned to mpool ucp_requests
[1712564533.645317] [s85n25:7103 :0]          mpool.c:43   UCX  WARN  object 0xbdc1cc0 was not returned to mpool ucp_requests
[1712564533.645620] [s85n25:7100 :0]          mpool.c:43   UCX  WARN  object 0xa6d49c0 was not returned to mpool ucp_requests
[1712564533.645649] [s85n25:7100 :0]          mpool.c:43   UCX  WARN  object 0xa6d4b80 was not returned to mpool ucp_requests
[1712564533.645658] [s85n25:7100 :0]          mpool.c:43   UCX  WARN  object 0xa6d4d40 was not returned to mpool ucp_requests
[1712564533.645668] [s85n25:7100 :0]          mpool.c:43   UCX  WARN  object 0xa6d4f00 was not returned to mpool ucp_requests
[1712564533.645674] [s85n25:7100 :0]          mpool.c:43   UCX  WARN  object 0xa6d50c0 was not returned to mpool ucp_requests
[1712564533.645683] [s85n25:7100 :0]          mpool.c:43   UCX  WARN  object 0xa6d5280 was not returned to mpool ucp_requests
[1712564533.645692] [s85n25:7100 :0]          mpool.c:43   UCX  WARN  object 0xa6d5440 was not returned to mpool ucp_requests
[1712564533.645701] [s85n25:7100 :0]          mpool.c:43   UCX  WARN  object 0xa6d5600 was not returned to mpool ucp_requests
[1712564533.645707] [s85n25:7100 :0]          mpool.c:43   UCX  WARN  object 0xa6d57c0 was not returned to mpool ucp_requests
[1712564533.645712] [s85n25:7100 :0]          mpool.c:43   UCX  WARN  object 0xa6d5980 was not returned to mpool ucp_requests
[1712564533.645717] [s85n25:7100 :0]          mpool.c:43   UCX  WARN  object 0xa6d5b40 was not returned to mpool ucp_requests
[1712564533.645804] [s85n25:7104 :0]          mpool.c:43   UCX  WARN  object 0xa86ba80 was not returned to mpool ucp_requests
[1712564533.645832] [s85n25:7104 :0]          mpool.c:43   UCX  WARN  object 0xa86bc40 was not returned to mpool ucp_requests
[1712564533.645842] [s85n25:7104 :0]          mpool.c:43   UCX  WARN  object 0xa86be00 was not returned to mpool ucp_requests
[1712564533.645852] [s85n25:7104 :0]          mpool.c:43   UCX  WARN  object 0xa86bfc0 was not returned to mpool ucp_requests
[1712564533.645858] [s85n25:7104 :0]          mpool.c:43   UCX  WARN  object 0xa86c180 was not returned to mpool ucp_requests
[1712564533.645867] [s85n25:7104 :0]          mpool.c:43   UCX  WARN  object 0xa86c340 was not returned to mpool ucp_requests
[1712564533.645876] [s85n25:7104 :0]          mpool.c:43   UCX  WARN  object 0xa86c500 was not returned to mpool ucp_requests
[1712564533.645885] [s85n25:7104 :0]          mpool.c:43   UCX  WARN  object 0xa86c6c0 was not returned to mpool ucp_requests
[1712564533.645891] [s85n25:7104 :0]          mpool.c:43   UCX  WARN  object 0xa86c880 was not returned to mpool ucp_requests
[1712564533.645900] [s85n25:7104 :0]          mpool.c:43   UCX  WARN  object 0xa86ca40 was not returned to mpool ucp_requests
[1712564533.645908] [s85n25:7104 :0]          mpool.c:43   UCX  WARN  object 0xa86cc00 was not returned to mpool ucp_requests
[1712564533.645917] [s85n25:7104 :0]          mpool.c:43   UCX  WARN  object 0xa86cdc0 was not returned to mpool ucp_requests
[1712564533.646413] [s85n25:7099 :0]          mpool.c:43   UCX  WARN  object 0xa7d2ac0 was not returned to mpool ucp_requests
[1712564533.646441] [s85n25:7099 :0]          mpool.c:43   UCX  WARN  object 0xa7d2c80 was not returned to mpool ucp_requests
[1712564533.646451] [s85n25:7099 :0]          mpool.c:43   UCX  WARN  object 0xa7d2e40 was not returned to mpool ucp_requests
[1712564533.646460] [s85n25:7099 :0]          mpool.c:43   UCX  WARN  object 0xa7d3000 was not returned to mpool ucp_requests
[1712564533.646467] [s85n25:7099 :0]          mpool.c:43   UCX  WARN  object 0xa7d31c0 was not returned to mpool ucp_requests
[1712564533.646476] [s85n25:7099 :0]          mpool.c:43   UCX  WARN  object 0xa7d3380 was not returned to mpool ucp_requests
[1712564533.646484] [s85n25:7099 :0]          mpool.c:43   UCX  WARN  object 0xa7d3540 was not returned to mpool ucp_requests
[1712564533.646494] [s85n25:7099 :0]          mpool.c:43   UCX  WARN  object 0xa7d3700 was not returned to mpool ucp_requests
[1712564533.646500] [s85n25:7099 :0]          mpool.c:43   UCX  WARN  object 0xa7d38c0 was not returned to mpool ucp_requests
[1712564533.646509] [s85n25:7099 :0]          mpool.c:43   UCX  WARN  object 0xa7d3a80 was not returned to mpool ucp_requests
[1712564533.646517] [s85n25:7099 :0]          mpool.c:43   UCX  WARN  object 0xa7d3c40 was not returned to mpool ucp_requests


           ************************************************************
           *        Program running with 8 parallel MPI-processes     *
           *              working on a common directory               *
           ************************************************************
-------------------------------------------------------------------------------
                                 ORCA SCF
-------------------------------------------------------------------------------

------------
SCF SETTINGS
------------
Hamiltonian:
 Ab initio Hamiltonian  Method          .... Hartree-Fock(GTOs)


General Settings:
 Integral files         IntName         .... 1tma
 Hartree-Fock type      HFTyp           .... RHF
 Total Charge           Charge          ....    0
 Multiplicity           Mult            ....    1
 Number of Electrons    NEL             ....   34
 Basis Dimension        Dim             ....  734
 Nuclear Repulsion      ENuc            ....    138.8455745360 Eh

Convergence Acceleration:
 DIIS                   CNVDIIS         .... on
   Start iteration      DIISMaxIt       ....    12
   Startup error        DIISStart       ....  0.200000
   # of expansion vecs  DIISMaxEq       ....     5
   Bias factor          DIISBfac        ....   1.050
   Max. coefficient     DIISMaxC        ....  10.000
 Trust-Rad. Augm. Hess. CNVTRAH         .... auto
   Auto Start mean grad. ratio tolernc. ....  1.125000
   Auto Start start iteration           ....    20
   Auto Start num. interpolation iter.  ....    10
   Max. Number of Micro iterations      ....    16
   Max. Number of Macro iterations      .... Maxiter - #DIIS iter
   Number of Davidson start vectors     ....     2
   Converg. threshold I  (grad. norm)   ....   1.000e-05
   Converg. threshold II (energy diff.) ....   1.000e-08
   Grad. Scal. Fac. for Micro threshold ....   0.100
   Minimum threshold for Micro iter.    ....   0.010
   NR start threshold (gradient norm)   ....   0.001
   Initial trust radius                 ....   0.400
   Minimum AH scaling param. (alpha)    ....   1.000
   Maximum AH scaling param. (alpha)    .... 1000.000
   Orbital update algorithm             .... Taylor
   White noise on init. David. guess    .... on
   Maximum white noise                  ....   0.010
   Quad. conv. algorithm                .... NR
 SOSCF                  CNVSOSCF        .... on
   Start iteration      SOSCFMaxIt      ....   150
   Startup grad/error   SOSCFStart      ....  0.003300
 Level Shifting         CNVShift        .... on
   Level shift para.    LevelShift      ....    0.2500
   Turn off err/grad.   ShiftErr        ....    0.0010
 Zerner damping         CNVZerner       .... off
 Static damping         CNVDamp         .... on
   Fraction old density DampFac         ....    0.7000
   Max. Damping (<1)    DampMax         ....    0.9800
   Min. Damping (>=0)   DampMin         ....    0.0000
   Turn off err/grad.   DampErr         ....    0.1000
 Fernandez-Rico         CNVRico         .... off

SCF Procedure:
 Maximum # iterations   MaxIter         ....   125
 SCF integral mode      SCFMode         .... Direct
   Integral package                     .... SHARK and LIBINT hybrid scheme
 Reset frequency        DirectResetFreq ....    20
 Integral Threshold     Thresh          ....  2.500e-11 Eh
 Primitive CutOff       TCut            ....  2.500e-12 Eh

Convergence Tolerance:
 Convergence Check Mode ConvCheckMode   .... Total+1el-Energy
 Convergence forced     ConvForced      .... 1
 Energy Change          TolE            ....  1.000e-08 Eh
 1-El. energy change                    ....  1.000e-05 Eh
 Orbital Gradient       TolG            ....  1.000e-05
 Orbital Rotation angle TolX            ....  1.000e-05
 DIIS Error             TolErr          ....  5.000e-07


Diagonalization of the overlap matrix:
Smallest eigenvalue                        ... 2.061e-06
Time for diagonalization                   ...    0.109 sec
Threshold for overlap eigenvalues          ... 1.000e-08
Number of eigenvalues below threshold      ... 0
Time for construction of square roots      ...    0.062 sec
Total time needed                          ...    0.175 sec

Time for model grid setup =    0.075 sec

------------------------------
INITIAL GUESS: MODEL POTENTIAL
------------------------------
Loading Hartree-Fock densities                     ... done
Calculating cut-offs                               ... done
Initializing the effective Hamiltonian             ... done
Setting up the integral package (SHARK)            ... done
Starting the Coulomb interaction                   ... done (   0.3 sec)
Reading the grid                                   ... done
Mapping shells                                     ... done
Starting the XC term evaluation                    ... done (   0.2 sec)
Transforming the Hamiltonian                       ... done (   0.1 sec)
Diagonalizing the Hamiltonian                      ... done (   0.1 sec)
Back transforming the eigenvectors                 ... done (   0.0 sec)
Now organizing SCF variables                       ... done
                      ------------------
                      INITIAL GUESS DONE (   0.7 sec)
                      ------------------
--------------
SCF ITERATIONS
--------------
ITER       Energy         Delta-E        Max-DP      RMS-DP      [F,P]     Damp
               ***  Starting incremental Fock matrix formation  ***
  0   -173.0926947032   0.000000000000 0.05917611  0.00033621  0.2384411 0.7000
  1   -173.1820197402  -0.089325037010 0.04478734  0.00026043  0.1556763 0.7000
                               ***Turning on DIIS***
  2   -173.2358284935  -0.053808753271 0.11091175  0.00061619  0.0955315 0.0000
  3   -172.9053062709   0.330522222635 0.01143957  0.00011866  0.0309719 0.0000
  4   -173.3101876411  -0.404881370258 0.00457788  0.00003606  0.0060047 0.0000
                      *** Initiating the SOSCF procedure ***
                           *** Shutting down DIIS ***
                      *** Re-Reading the Fockian *** 
                      *** Removing any level shift *** 
ITER      Energy       Delta-E        Grad      Rot      Max-DP    RMS-DP
  5   -173.32876675  -0.0185791137  0.000857  0.000857  0.001420  0.000014
               *** Restarting incremental Fock matrix formation ***
  6   -173.34586335  -0.0170965993  0.000271  0.000498  0.003578  0.000013
  7   -173.34587179  -0.0000084357  0.000124  0.000293  0.001751  0.000007
  8   -173.34587299  -0.0000012016  0.000032  0.000030  0.000252  0.000001
  9   -173.34587306  -0.0000000665  0.000014  0.000012  0.000099  0.000000
 10   -173.34587306  -0.0000000052  0.000003  0.000006  0.000010  0.000000
                  ***Gradient check signals convergence***
              ***Rediagonalizing the Fockian in SOSCF/NRSCF***

               *****************************************************
               *                     SUCCESS                       *
               *           SCF CONVERGED AFTER  11 CYCLES          *
               *****************************************************


----------------
TOTAL SCF ENERGY
----------------

Total Energy       :         -173.34587307 Eh           -4716.98101 eV

Components:
Nuclear Repulsion  :          138.84557454 Eh            3778.18016 eV
Electronic Energy  :         -312.19144760 Eh           -8495.16117 eV
One Electron Energy:         -508.29742928 Eh          -13831.47623 eV
Two Electron Energy:          196.10598167 Eh            5336.31505 eV

Virial components:
Potential Energy   :         -346.50493431 Eh           -9428.87862 eV
Kinetic Energy     :          173.15906125 Eh            4711.89760 eV
Virial Ratio       :            2.00107885


---------------
SCF CONVERGENCE
---------------

  Last Energy change         ...   -5.2567e-09  Tolerance :   1.0000e-08
  Last MAX-Density change    ...    2.2563e-05  Tolerance :   1.0000e-07
  Last RMS-Density change    ...    1.7224e-07  Tolerance :   5.0000e-09
  Last Orbital Gradient      ...    1.0333e-06  Tolerance :   1.0000e-05
  Last Orbital Rotation      ...    2.4863e-06  Tolerance :   1.0000e-05

             **** THE GBW FILE WAS UPDATED (1tma.gbw) ****
             **** DENSITY 1tma.scfp WAS UPDATED ****
             **** ENERGY FILE WAS UPDATED (1tma.en.tmp) ****
             **** THE GBW FILE WAS UPDATED (1tma.gbw) ****
             **** DENSITY 1tma.scfp WAS UPDATED ****
----------------
ORBITAL ENERGIES
----------------

  NO   OCC          E(Eh)            E(eV) 
   0   2.0000     -15.543276      -422.9540 
   1   2.0000     -11.238543      -305.8163 
   2   2.0000     -11.238540      -305.8162 
   3   2.0000     -11.238517      -305.8156 
   4   2.0000      -1.224806       -33.3287 
   5   2.0000      -0.948667       -25.8145 
   6   2.0000      -0.948592       -25.8125 
   7   2.0000      -0.805144       -21.9091 
   8   2.0000      -0.642265       -17.4769 
   9   2.0000      -0.628782       -17.1100 
  10   2.0000      -0.628760       -17.1094 
  11   2.0000      -0.542713       -14.7680 
  12   2.0000      -0.542648       -14.7662 
  13   2.0000      -0.516220       -14.0471 
  14   2.0000      -0.500540       -13.6204 
  15   2.0000      -0.500456       -13.6181 
  16   2.0000      -0.354254        -9.6397 
  17   0.0000       0.027338         0.7439 
  18   0.0000       0.036259         0.9867 
  19   0.0000       0.036263         0.9868 
  20   0.0000       0.041252         1.1225 
  21   0.0000       0.054380         1.4797 
  22   0.0000       0.054382         1.4798 
  23   0.0000       0.057595         1.5672 
  24   0.0000       0.057603         1.5675 
  25   0.0000       0.073085         1.9887 
  26   0.0000       0.080770         2.1979 
  27   0.0000       0.109611         2.9827 
  28   0.0000       0.109616         2.9828 
  29   0.0000       0.116253         3.1634 
  30   0.0000       0.116781         3.1778 
  31   0.0000       0.116787         3.1779 
  32   0.0000       0.118919         3.2360 
  33   0.0000       0.132193         3.5972 
  34   0.0000       0.132223         3.5980 
  35   0.0000       0.152893         4.1604 
  36   0.0000       0.159383         4.3370 
  37   0.0000       0.162277         4.4158 
  38   0.0000       0.162294         4.4162 
  39   0.0000       0.170548         4.6408 
  40   0.0000       0.170931         4.6513 
  41   0.0000       0.170959         4.6520 
  42   0.0000       0.207163         5.6372 
  43   0.0000       0.220808         6.0085 
  44   0.0000       0.220836         6.0093 
  45   0.0000       0.237099         6.4518 
  46   0.0000       0.249515         6.7897 
  47   0.0000       0.249529         6.7900 
  48   0.0000       0.262699         7.1484 
  49   0.0000       0.268869         7.3163 
  50   0.0000       0.268871         7.3164 
  51   0.0000       0.277786         7.5589 
  52   0.0000       0.277804         7.5594 
  53   0.0000       0.287723         7.8293 
  54   0.0000       0.293578         7.9887 
  55   0.0000       0.293584         7.9888 
  56   0.0000       0.295447         8.0395 
  57   0.0000       0.311018         8.4632 
  58   0.0000       0.311046         8.4640 
  59   0.0000       0.314363         8.5543 
  60   0.0000       0.333059         9.0630 
  61   0.0000       0.333073         9.0634 
  62   0.0000       0.336357         9.1528 
  63   0.0000       0.341047         9.2804 
  64   0.0000       0.341061         9.2808 
  65   0.0000       0.351062         9.5529 
  66   0.0000       0.353583         9.6215 
  67   0.0000       0.353621         9.6225 
  68   0.0000       0.364004         9.9051 
  69   0.0000       0.366041         9.9605 
  70   0.0000       0.372854        10.1459 
  71   0.0000       0.372877        10.1465 
  72   0.0000       0.378671        10.3042 
  73   0.0000       0.378687        10.3046 
  74   0.0000       0.380625        10.3573 
  75   0.0000       0.391579        10.6554 
  76   0.0000       0.391591        10.6557 
  77   0.0000       0.407250        11.0818 
  78   0.0000       0.407303        11.0833 
  79   0.0000       0.412729        11.2309 
  80   0.0000       0.428618        11.6633 
  81   0.0000       0.434019        11.8103 
  82   0.0000       0.437112        11.8944 
  83   0.0000       0.455471        12.3940 
  84   0.0000       0.455486        12.3944 
  85   0.0000       0.460860        12.5406 
  86   0.0000       0.465123        12.6566 
  87   0.0000       0.465167        12.6578 
  88   0.0000       0.478902        13.0316 
  89   0.0000       0.478932        13.0324 
  90   0.0000       0.479116        13.0374 
  91   0.0000       0.501671        13.6512 
  92   0.0000       0.501698        13.6519 
  93   0.0000       0.520267        14.1572 
  94   0.0000       0.520271        14.1573 
  95   0.0000       0.531633        14.4665 
  96   0.0000       0.537402        14.6235 
  97   0.0000       0.537468        14.6252 
  98   0.0000       0.565178        15.3793 
  99   0.0000       0.577069        15.7028 
 100   0.0000       0.586143        15.9498 
 101   0.0000       0.586158        15.9502 
 102   0.0000       0.615691        16.7538 
 103   0.0000       0.615732        16.7549 
 104   0.0000       0.631056        17.1719 
 105   0.0000       0.631074        17.1724 
 106   0.0000       0.633493        17.2382 
 107   0.0000       0.667099        18.1527 
 108   0.0000       0.667123        18.1533 
 109   0.0000       0.671442        18.2709 
 110   0.0000       0.671466        18.2715 
 111   0.0000       0.674450        18.3527 
 112   0.0000       0.682518        18.5723 
 113   0.0000       0.689549        18.7636 
 114   0.0000       0.689585        18.7646 
 115   0.0000       0.705970        19.2104 
 116   0.0000       0.713562        19.4170 
 117   0.0000       0.718734        19.5577 
 118   0.0000       0.719261        19.5721 
 119   0.0000       0.719309        19.5734 
 120   0.0000       0.742461        20.2034 
 121   0.0000       0.753739        20.5103 
 122   0.0000       0.753755        20.5107 
 123   0.0000       0.766829        20.8665 
 124   0.0000       0.769065        20.9273 
 125   0.0000       0.771260        20.9870 
 126   0.0000       0.771290        20.9879 
 127   0.0000       0.794172        21.6105 
 128   0.0000       0.794186        21.6109 
 129   0.0000       0.821657        22.3584 
 130   0.0000       0.824095        22.4248 
 131   0.0000       0.824165        22.4267 
 132   0.0000       0.841767        22.9057 
 133   0.0000       0.841830        22.9074 
 134   0.0000       0.850228        23.1359 
 135   0.0000       0.851286        23.1647 
 136   0.0000       0.883463        24.0403 
 137   0.0000       0.883500        24.0413 
 138   0.0000       0.889104        24.1937 
 139   0.0000       0.899667        24.4812 
 140   0.0000       0.908194        24.7132 
 141   0.0000       0.908271        24.7153 
 142   0.0000       0.910581        24.7782 
 143   0.0000       0.924156        25.1476 
 144   0.0000       0.928345        25.2616 
 145   0.0000       0.928365        25.2621 
 146   0.0000       0.942611        25.6497 
 147   0.0000       0.942668        25.6513 
 148   0.0000       0.960750        26.1433 
 149   0.0000       0.960778        26.1441 
 150   0.0000       0.977827        26.6080 
 151   0.0000       0.977860        26.6089 
 152   0.0000       0.988133        26.8885 
 153   0.0000       0.988183        26.8898 
 154   0.0000       0.992278        27.0012 
 155   0.0000       0.997639        27.1471 
 156   0.0000       1.017135        27.6777 
 157   0.0000       1.017191        27.6792 
 158   0.0000       1.039044        28.2738 
 159   0.0000       1.053637        28.6709 
 160   0.0000       1.058887        28.8138 
 161   0.0000       1.058990        28.8166 
 162   0.0000       1.069307        29.0973 
 163   0.0000       1.069800        29.1107 
 164   0.0000       1.069836        29.1117 
 165   0.0000       1.085913        29.5492 
 166   0.0000       1.086010        29.5518 
 167   0.0000       1.106968        30.1221 
 168   0.0000       1.107023        30.1236 
 169   0.0000       1.152766        31.3683 
 170   0.0000       1.154785        31.4233 
 171   0.0000       1.160106        31.5681 
 172   0.0000       1.162440        31.6316 
 173   0.0000       1.162549        31.6346 
 174   0.0000       1.184019        32.2188 
 175   0.0000       1.187858        32.3233 
 176   0.0000       1.187964        32.3261 
 177   0.0000       1.209441        32.9106 
 178   0.0000       1.223551        33.2945 
 179   0.0000       1.223558        33.2947 
 180   0.0000       1.224519        33.3209 
 181   0.0000       1.233850        33.5748 
 182   0.0000       1.233892        33.5759 
 183   0.0000       1.242410        33.8077 
 184   0.0000       1.248654        33.9776 
 185   0.0000       1.248808        33.9818 
 186   0.0000       1.271928        34.6109 
 187   0.0000       1.271962        34.6118 
 188   0.0000       1.278458        34.7886 
 189   0.0000       1.279819        34.8256 
 190   0.0000       1.279901        34.8279 
 191   0.0000       1.319315        35.9004 
 192   0.0000       1.319339        35.9010 
 193   0.0000       1.338565        36.4242 
 194   0.0000       1.350197        36.7407 
 195   0.0000       1.364148        37.1204 
 196   0.0000       1.364188        37.1214 
 197   0.0000       1.384345        37.6700 
 198   0.0000       1.401265        38.1304 
 199   0.0000       1.401412        38.1344 
 200   0.0000       1.431695        38.9584 
 201   0.0000       1.434922        39.0462 
 202   0.0000       1.447406        39.3859 
 203   0.0000       1.447444        39.3870 
 204   0.0000       1.450599        39.4728 
 205   0.0000       1.482920        40.3523 
 206   0.0000       1.482990        40.3542 
 207   0.0000       1.489000        40.5178 
 208   0.0000       1.549396        42.1612 
 209   0.0000       1.549482        42.1635 
 210   0.0000       1.557383        42.3785 
 211   0.0000       1.560702        42.4689 
 212   0.0000       1.568253        42.6743 
 213   0.0000       1.568323        42.6762 
 214   0.0000       1.570832        42.7445 
 215   0.0000       1.584573        43.1184 
 216   0.0000       1.584667        43.1210 
 217   0.0000       1.642301        44.6893 
 218   0.0000       1.642391        44.6917 
 219   0.0000       1.662251        45.2321 
 220   0.0000       1.670208        45.4487 
 221   0.0000       1.670259        45.4501 
 222   0.0000       1.677430        45.6452 
 223   0.0000       1.703911        46.3658 
 224   0.0000       1.703985        46.3678 
 225   0.0000       1.709841        46.5271 
 226   0.0000       1.710000        46.5315 
 227   0.0000       1.745472        47.4967 
 228   0.0000       1.756169        47.7878 
 229   0.0000       1.756235        47.7896 
 230   0.0000       1.762584        47.9624 
 231   0.0000       1.773452        48.2581 
 232   0.0000       1.773489        48.2591 
 233   0.0000       1.784767        48.5660 
 234   0.0000       1.786589        48.6156 
 235   0.0000       1.814080        49.3636 
 236   0.0000       1.814200        49.3669 
 237   0.0000       1.826322        49.6968 
 238   0.0000       1.852735        50.4155 
 239   0.0000       1.852814        50.4176 
 240   0.0000       1.907538        51.9067 
 241   0.0000       1.907677        51.9105 
 242   0.0000       1.914991        52.1095 
 243   0.0000       1.928171        52.4682 
 244   0.0000       1.929314        52.4993 
 245   0.0000       1.929418        52.5021 
 246   0.0000       1.947020        52.9811 
 247   0.0000       1.973215        53.6939 
 248   0.0000       1.973422        53.6995 
 249   0.0000       1.994418        54.2709 
 250   0.0000       1.994541        54.2742 
 251   0.0000       2.008081        54.6427 
 252   0.0000       2.015806        54.8529 
 253   0.0000       2.020036        54.9680 
 254   0.0000       2.020190        54.9722 
 255   0.0000       2.036716        55.4219 
 256   0.0000       2.036830        55.4250 
 257   0.0000       2.052231        55.8440 
 258   0.0000       2.056767        55.9675 
 259   0.0000       2.070260        56.3346 
 260   0.0000       2.070445        56.3397 
 261   0.0000       2.105276        57.2875 
 262   0.0000       2.105390        57.2906 
 263   0.0000       2.113079        57.4998 
 264   0.0000       2.113207        57.5033 
 265   0.0000       2.121081        57.7175 
 266   0.0000       2.121152        57.7195 
 267   0.0000       2.139590        58.2212 
 268   0.0000       2.142861        58.3102 
 269   0.0000       2.147186        58.4279 
 270   0.0000       2.147337        58.4320 
 271   0.0000       2.163490        58.8716 
 272   0.0000       2.173807        59.1523 
 273   0.0000       2.173825        59.1528 
 274   0.0000       2.200603        59.8815 
 275   0.0000       2.211601        60.1807 
 276   0.0000       2.211847        60.1874 
 277   0.0000       2.211941        60.1900 
 278   0.0000       2.233444        60.7751 
 279   0.0000       2.237893        60.8962 
 280   0.0000       2.257837        61.4389 
 281   0.0000       2.257880        61.4400 
 282   0.0000       2.269387        61.7532 
 283   0.0000       2.283623        62.1405 
 284   0.0000       2.283805        62.1455 
 285   0.0000       2.311987        62.9124 
 286   0.0000       2.312163        62.9171 
 287   0.0000       2.325354        63.2761 
 288   0.0000       2.325702        63.2856 
 289   0.0000       2.334633        63.5286 
 290   0.0000       2.334828        63.5339 
 291   0.0000       2.349101        63.9223 
 292   0.0000       2.349205        63.9251 
 293   0.0000       2.373276        64.5801 
 294   0.0000       2.373434        64.5844 
 295   0.0000       2.384953        64.8979 
 296   0.0000       2.386350        64.9359 
 297   0.0000       2.393709        65.1361 
 298   0.0000       2.393906        65.1415 
 299   0.0000       2.416261        65.7498 
 300   0.0000       2.416377        65.7530 
 301   0.0000       2.445336        66.5410 
 302   0.0000       2.459905        66.9374 
 303   0.0000       2.463971        67.0481 
 304   0.0000       2.464056        67.0504 
 305   0.0000       2.473253        67.3006 
 306   0.0000       2.478803        67.4517 
 307   0.0000       2.481481        67.5245 
 308   0.0000       2.481649        67.5291 
 309   0.0000       2.525066        68.7105 
 310   0.0000       2.525241        68.7153 
 311   0.0000       2.532175        68.9040 
 312   0.0000       2.573948        70.0407 
 313   0.0000       2.574053        70.0435 
 314   0.0000       2.595074        70.6156 
 315   0.0000       2.599189        70.7275 
 316   0.0000       2.631183        71.5981 
 317   0.0000       2.631283        71.6009 
 318   0.0000       2.638988        71.8105 
 319   0.0000       2.649925        72.1081 
 320   0.0000       2.650138        72.1139 
 321   0.0000       2.656410        72.2846 
 322   0.0000       2.723716        74.1161 
 323   0.0000       2.723786        74.1180 
 324   0.0000       2.748820        74.7992 
 325   0.0000       2.787374        75.8483 
 326   0.0000       2.787395        75.8489 
 327   0.0000       2.789888        75.9167 
 328   0.0000       2.790179        75.9246 
 329   0.0000       2.804580        76.3165 
 330   0.0000       2.842399        77.3456 
 331   0.0000       2.853371        77.6442 
 332   0.0000       2.853683        77.6527 
 333   0.0000       2.862387        77.8895 
 334   0.0000       2.862485        77.8922 
 335   0.0000       2.866893        78.0121 
 336   0.0000       2.877206        78.2927 
 337   0.0000       2.899229        78.8920 
 338   0.0000       2.899356        78.8955 
 339   0.0000       2.919327        79.4389 
 340   0.0000       2.919481        79.4431 
 341   0.0000       2.950692        80.2924 
 342   0.0000       2.964607        80.6711 
 343   0.0000       2.964825        80.6770 
 344   0.0000       2.976208        80.9867 
 345   0.0000       2.991244        81.3959 
 346   0.0000       2.991304        81.3975 
 347   0.0000       3.022173        82.2375 
 348   0.0000       3.053737        83.0964 
 349   0.0000       3.053812        83.0985 
 350   0.0000       3.072775        83.6145 
 351   0.0000       3.075734        83.6950 
 352   0.0000       3.075856        83.6983 
 353   0.0000       3.082521        83.8797 
 354   0.0000       3.114867        84.7598 
 355   0.0000       3.118131        84.8487 
 356   0.0000       3.118210        84.8508 
 357   0.0000       3.156127        85.8826 
 358   0.0000       3.156339        85.8884 
 359   0.0000       3.174248        86.3757 
 360   0.0000       3.187215        86.7285 
 361   0.0000       3.216868        87.5354 
 362   0.0000       3.216931        87.5371 
 363   0.0000       3.239477        88.1507 
 364   0.0000       3.239583        88.1535 
 365   0.0000       3.245907        88.3256 
 366   0.0000       3.259008        88.6821 
 367   0.0000       3.279960        89.2523 
 368   0.0000       3.294964        89.6605 
 369   0.0000       3.298734        89.7631 
 370   0.0000       3.301775        89.8459 
 371   0.0000       3.301913        89.8496 
 372   0.0000       3.322219        90.4022 
 373   0.0000       3.322376        90.4064 
 374   0.0000       3.332903        90.6929 
 375   0.0000       3.359766        91.4239 
 376   0.0000       3.360040        91.4313 
 377   0.0000       3.387734        92.1849 
 378   0.0000       3.388087        92.1945 
 379   0.0000       3.444430        93.7277 
 380   0.0000       3.444648        93.7336 
 381   0.0000       3.482790        94.7715 
 382   0.0000       3.509304        95.4930 
 383   0.0000       3.545599        96.4806 
 384   0.0000       3.545801        96.4862 
 385   0.0000       3.572599        97.2154 
 386   0.0000       3.572705        97.2182 
 387   0.0000       3.581258        97.4510 
 388   0.0000       3.581454        97.4563 
 389   0.0000       3.586956        97.6060 
 390   0.0000       3.676393       100.0397 
 391   0.0000       3.676624       100.0460 
 392   0.0000       3.699313       100.6634 
 393   0.0000       3.699447       100.6671 
 394   0.0000       3.723076       101.3100 
 395   0.0000       3.729925       101.4964 
 396   0.0000       3.737989       101.7158 
 397   0.0000       3.738011       101.7164 
 398   0.0000       3.782233       102.9198 
 399   0.0000       3.824192       104.0616 
 400   0.0000       3.825327       104.0924 
 401   0.0000       3.825438       104.0955 
 402   0.0000       3.874387       105.4274 
 403   0.0000       3.874610       105.4335 
 404   0.0000       3.905703       106.2796 
 405   0.0000       3.952193       107.5446 
 406   0.0000       3.952456       107.5518 
 407   0.0000       3.957606       107.6919 
 408   0.0000       3.968846       107.9978 
 409   0.0000       3.977874       108.2434 
 410   0.0000       3.978013       108.2472 
 411   0.0000       4.016311       109.2894 
 412   0.0000       4.016610       109.2975 
 413   0.0000       4.047408       110.1356 
 414   0.0000       4.073422       110.8435 
 415   0.0000       4.073520       110.8461 
 416   0.0000       4.075587       110.9023 
 417   0.0000       4.085931       111.1838 
 418   0.0000       4.086125       111.1891 
 419   0.0000       4.098514       111.5262 
 420   0.0000       4.147753       112.8661 
 421   0.0000       4.166096       113.3652 
 422   0.0000       4.200693       114.3067 
 423   0.0000       4.200797       114.3095 
 424   0.0000       4.218134       114.7813 
 425   0.0000       4.218292       114.7856 
 426   0.0000       4.235875       115.2640 
 427   0.0000       4.286578       116.6437 
 428   0.0000       4.293504       116.8322 
 429   0.0000       4.293538       116.8331 
 430   0.0000       4.303639       117.1080 
 431   0.0000       4.303734       117.1106 
 432   0.0000       4.331880       117.8765 
 433   0.0000       4.386761       119.3698 
 434   0.0000       4.386848       119.3722 
 435   0.0000       4.415373       120.1484 
 436   0.0000       4.415739       120.1584 
 437   0.0000       4.419212       120.2529 
 438   0.0000       4.453073       121.1743 
 439   0.0000       4.453116       121.1754 
 440   0.0000       4.473316       121.7251 
 441   0.0000       4.475811       121.7930 
 442   0.0000       4.482240       121.9680 
 443   0.0000       4.520118       122.9987 
 444   0.0000       4.520200       123.0009 
 445   0.0000       4.544604       123.6650 
 446   0.0000       4.544777       123.6697 
 447   0.0000       4.590502       124.9139 
 448   0.0000       4.590725       124.9200 
 449   0.0000       4.626167       125.8844 
 450   0.0000       4.640044       126.2620 
 451   0.0000       4.693484       127.7162 
 452   0.0000       4.693662       127.7210 
 453   0.0000       4.694730       127.7501 
 454   0.0000       4.723601       128.5357 
 455   0.0000       4.723810       128.5414 
 456   0.0000       4.729978       128.7092 
 457   0.0000       4.756134       129.4210 
 458   0.0000       4.756220       129.4233 
 459   0.0000       4.797387       130.5435 
 460   0.0000       4.805204       130.7562 
 461   0.0000       4.862227       132.3079 
 462   0.0000       4.862497       132.3153 
 463   0.0000       4.906465       133.5117 
 464   0.0000       4.906628       133.5161 
 465   0.0000       4.990603       135.8012 
 466   0.0000       5.008680       136.2931 
 467   0.0000       5.008878       136.2985 
 468   0.0000       5.023251       136.6896 
 469   0.0000       5.023665       136.7009 
 470   0.0000       5.051306       137.4530 
 471   0.0000       5.097690       138.7152 
 472   0.0000       5.097995       138.7235 
 473   0.0000       5.125167       139.4629 
 474   0.0000       5.205362       141.6451 
 475   0.0000       5.205548       141.6502 
 476   0.0000       5.215777       141.9285 
 477   0.0000       5.260234       143.1382 
 478   0.0000       5.294656       144.0749 
 479   0.0000       5.294778       144.0782 
 480   0.0000       5.350139       145.5847 
 481   0.0000       5.417309       147.4125 
 482   0.0000       5.437092       147.9508 
 483   0.0000       5.437160       147.9526 
 484   0.0000       5.485887       149.2786 
 485   0.0000       5.485959       149.2805 
 486   0.0000       5.508922       149.9054 
 487   0.0000       5.516180       150.1029 
 488   0.0000       5.677472       154.4919 
 489   0.0000       5.677642       154.4965 
 490   0.0000       6.186494       168.3431 
 491   0.0000       6.294793       171.2900 
 492   0.0000       6.294903       171.2930 
 493   0.0000       6.334498       172.3704 
 494   0.0000       6.356397       172.9664 
 495   0.0000       6.356637       172.9729 
 496   0.0000       6.442987       175.3226 
 497   0.0000       6.443317       175.3316 
 498   0.0000       6.524226       177.5332 
 499   0.0000       6.551162       178.2662 
 500   0.0000       6.615042       180.0045 
 501   0.0000       6.615097       180.0059 
 502   0.0000       6.625293       180.2834 
 503   0.0000       6.633176       180.4979 
 504   0.0000       6.633400       180.5040 
 505   0.0000       6.715015       182.7249 
 506   0.0000       6.727725       183.0707 
 507   0.0000       6.727937       183.0765 
 508   0.0000       6.759679       183.9402 
 509   0.0000       6.781827       184.5429 
 510   0.0000       6.781942       184.5460 
 511   0.0000       6.858958       186.6417 
 512   0.0000       6.859044       186.6441 
 513   0.0000       6.899711       187.7507 
 514   0.0000       6.899783       187.7526 
 515   0.0000       6.904727       187.8872 
 516   0.0000       6.914410       188.1507 
 517   0.0000       6.914782       188.1608 
 518   0.0000       6.949808       189.1139 
 519   0.0000       6.950017       189.1196 
 520   0.0000       6.970616       189.6801 
 521   0.0000       6.981655       189.9805 
 522   0.0000       7.002464       190.5467 
 523   0.0000       7.034773       191.4259 
 524   0.0000       7.035048       191.4334 
 525   0.0000       7.042507       191.6364 
 526   0.0000       7.082583       192.7269 
 527   0.0000       7.082704       192.7302 
 528   0.0000       7.086523       192.8341 
 529   0.0000       7.104027       193.3104 
 530   0.0000       7.118479       193.7037 
 531   0.0000       7.118702       193.7097 
 532   0.0000       7.148068       194.5088 
 533   0.0000       7.148115       194.5101 
 534   0.0000       7.159753       194.8268 
 535   0.0000       7.209685       196.1855 
 536   0.0000       7.209800       196.1886 
 537   0.0000       7.212893       196.2728 
 538   0.0000       7.237465       196.9414 
 539   0.0000       7.276465       198.0027 
 540   0.0000       7.276673       198.0083 
 541   0.0000       7.289271       198.3511 
 542   0.0000       7.306571       198.8219 
 543   0.0000       7.306899       198.8308 
 544   0.0000       7.349944       200.0021 
 545   0.0000       7.366392       200.4497 
 546   0.0000       7.366637       200.4564 
 547   0.0000       7.406341       201.5368 
 548   0.0000       7.406477       201.5405 
 549   0.0000       7.416649       201.8173 
 550   0.0000       7.485760       203.6979 
 551   0.0000       7.486079       203.7066 
 552   0.0000       7.526022       204.7935 
 553   0.0000       7.526049       204.7942 
 554   0.0000       7.570463       206.0028 
 555   0.0000       7.570567       206.0056 
 556   0.0000       7.590170       206.5390 
 557   0.0000       7.599646       206.7969 
 558   0.0000       7.687829       209.1964 
 559   0.0000       7.688169       209.2057 
 560   0.0000       7.708513       209.7593 
 561   0.0000       7.768053       211.3795 
 562   0.0000       7.822039       212.8485 
 563   0.0000       7.824862       212.9253 
 564   0.0000       7.825088       212.9315 
 565   0.0000       7.826164       212.9607 
 566   0.0000       7.841348       213.3739 
 567   0.0000       7.863897       213.9875 
 568   0.0000       7.864085       213.9926 
 569   0.0000       7.898764       214.9363 
 570   0.0000       7.898977       214.9421 
 571   0.0000       7.960947       216.6284 
 572   0.0000       7.961098       216.6325 
 573   0.0000       7.966903       216.7905 
 574   0.0000       8.012866       218.0412 
 575   0.0000       8.013024       218.0455 
 576   0.0000       8.025929       218.3966 
 577   0.0000       8.026088       218.4010 
 578   0.0000       8.027802       218.4476 
 579   0.0000       8.079991       219.8677 
 580   0.0000       8.084118       219.9800 
 581   0.0000       8.113986       220.7928 
 582   0.0000       8.114294       220.8012 
 583   0.0000       8.147550       221.7061 
 584   0.0000       8.147828       221.7137 
 585   0.0000       8.171936       222.3697 
 586   0.0000       8.234127       224.0620 
 587   0.0000       8.234396       224.0693 
 588   0.0000       8.281150       225.3415 
 589   0.0000       8.328971       226.6428 
 590   0.0000       8.329165       226.6481 
 591   0.0000       8.409500       228.8341 
 592   0.0000       8.461301       230.2437 
 593   0.0000       8.461356       230.2452 
 594   0.0000       8.483275       230.8416 
 595   0.0000       8.507285       231.4950 
 596   0.0000       8.591395       233.7837 
 597   0.0000       8.591535       233.7876 
 598   0.0000       8.632906       234.9133 
 599   0.0000       8.669995       235.9225 
 600   0.0000       8.679251       236.1744 
 601   0.0000       8.679488       236.1809 
 602   0.0000       8.760578       238.3874 
 603   0.0000       8.760754       238.3922 
 604   0.0000       8.772521       238.7124 
 605   0.0000       8.786000       239.0792 
 606   0.0000       8.786161       239.0836 
 607   0.0000       8.801537       239.5020 
 608   0.0000       8.801667       239.5055 
 609   0.0000       8.807681       239.6692 
 610   0.0000       8.889344       241.8914 
 611   0.0000       8.889468       241.8947 
 612   0.0000       8.903475       242.2759 
 613   0.0000       8.982791       244.4342 
 614   0.0000       8.996405       244.8046 
 615   0.0000       8.996600       244.8099 
 616   0.0000       9.065730       246.6911 
 617   0.0000       9.095857       247.5108 
 618   0.0000       9.096070       247.5167 
 619   0.0000       9.173362       249.6199 
 620   0.0000       9.173489       249.6233 
 621   0.0000       9.183600       249.8985 
 622   0.0000       9.183778       249.9033 
 623   0.0000       9.191018       250.1003 
 624   0.0000       9.201284       250.3797 
 625   0.0000       9.249851       251.7012 
 626   0.0000       9.250004       251.7054 
 627   0.0000       9.268419       252.2065 
 628   0.0000       9.315686       253.4927 
 629   0.0000       9.316005       253.5014 
 630   0.0000       9.335489       254.0316 
 631   0.0000       9.335621       254.0352 
 632   0.0000       9.361533       254.7403 
 633   0.0000       9.414522       256.1822 
 634   0.0000       9.434090       256.7146 
 635   0.0000       9.434246       256.7189 
 636   0.0000       9.447232       257.0723 
 637   0.0000       9.447460       257.0784 
 638   0.0000       9.510176       258.7850 
 639   0.0000       9.538475       259.5551 
 640   0.0000       9.556843       260.0549 
 641   0.0000       9.557015       260.0596 
 642   0.0000       9.573592       260.5107 
 643   0.0000       9.581280       260.7199 
 644   0.0000       9.581379       260.7226 
 645   0.0000       9.621388       261.8113 
 646   0.0000       9.634113       262.1575 
 647   0.0000       9.694677       263.8056 
 648   0.0000       9.694713       263.8065 
 649   0.0000       9.703574       264.0477 
 650   0.0000       9.734906       264.9003 
 651   0.0000       9.812831       267.0207 
 652   0.0000       9.813218       267.0312 
 653   0.0000       9.817341       267.1434 
 654   0.0000       9.817414       267.1454 
 655   0.0000       9.916491       269.8414 
 656   0.0000       9.916632       269.8453 
 657   0.0000       9.918384       269.8929 
 658   0.0000       9.992846       271.9192 
 659   0.0000      10.063952       273.8540 
 660   0.0000      10.066016       273.9102 
 661   0.0000      10.066123       273.9131 
 662   0.0000      10.098969       274.8069 
 663   0.0000      10.099166       274.8123 
 664   0.0000      10.136923       275.8397 
 665   0.0000      10.137315       275.8504 
 666   0.0000      10.166642       276.6484 
 667   0.0000      10.180280       277.0195 
 668   0.0000      10.180388       277.0224 
 669   0.0000      10.181430       277.0508 
 670   0.0000      10.257353       279.1168 
 671   0.0000      10.267364       279.3892 
 672   0.0000      10.267535       279.3938 
 673   0.0000      10.304772       280.4071 
 674   0.0000      10.304796       280.4078 
 675   0.0000      10.324149       280.9344 
 676   0.0000      10.403668       283.0982 
 677   0.0000      10.403696       283.0990 
 678   0.0000      10.428948       283.7861 
 679   0.0000      10.449147       284.3357 
 680   0.0000      10.460575       284.6467 
 681   0.0000      10.491300       285.4828 
 682   0.0000      10.491365       285.4846 
 683   0.0000      10.522364       286.3281 
 684   0.0000      10.539797       286.8025 
 685   0.0000      10.539995       286.8078 
 686   0.0000      10.556946       287.2691 
 687   0.0000      10.598455       288.3986 
 688   0.0000      10.598816       288.4084 
 689   0.0000      10.680601       290.6339 
 690   0.0000      10.681111       290.6478 
 691   0.0000      10.883838       296.1643 
 692   0.0000      10.885956       296.2219 
 693   0.0000      10.896934       296.5206 
 694   0.0000      10.897103       296.5253 
 695   0.0000      10.961552       298.2790 
 696   0.0000      10.961658       298.2819 
 697   0.0000      11.005265       299.4685 
 698   0.0000      11.029631       300.1315 
 699   0.0000      11.029758       300.1350 
 700   0.0000      11.133432       302.9561 
 701   0.0000      11.133735       302.9643 
 702   0.0000      11.135205       303.0043 
 703   0.0000      11.165026       303.8158 
 704   0.0000      11.276696       306.8545 
 705   0.0000      11.277012       306.8631 
 706   0.0000      11.453412       311.6632 
 707   0.0000      11.453553       311.6670 
 708   0.0000      11.513453       313.2970 
 709   0.0000      11.513565       313.3000 
 710   0.0000      11.519551       313.4629 
 711   0.0000      11.577696       315.0451 
 712   0.0000      11.645387       316.8871 
 713   0.0000      11.829685       321.9021 
 714   0.0000      11.829911       321.9082 
 715   0.0000      11.921127       324.3904 
 716   0.0000      11.981697       326.0386 
 717   0.0000      12.032642       327.4248 
 718   0.0000      12.032900       327.4318 
 719   0.0000      12.464766       339.1835 
 720   0.0000      12.465018       339.1904 
 721   0.0000      13.265878       360.9829 
 722   0.0000      13.342964       363.0805 
 723   0.0000      13.343076       363.0835 
 724   0.0000      13.482856       366.8872 
 725   0.0000      13.483076       366.8931 
 726   0.0000      13.592579       369.8729 
 727   0.0000      13.661527       371.7491 
 728   0.0000      13.924640       378.9087 
 729   0.0000      13.924956       378.9173 
 730   0.0000      29.144600       793.0649 
 731   0.0000      29.251892       795.9844 
 732   0.0000      29.252051       795.9888 
 733   0.0000      35.167795       956.9643 

                    ********************************
                    * MULLIKEN POPULATION ANALYSIS *
                    ********************************

-----------------------
MULLIKEN ATOMIC CHARGES
-----------------------
   0 N :   -0.172792
   1 C :   -0.796829
   2 C :   -0.796948
   3 C :   -0.796746
   4 H :    0.303539
   5 H :    0.247511
   6 H :    0.303435
   7 H :    0.303405
   8 H :    0.303618
   9 H :    0.247418
  10 H :    0.303402
  11 H :    0.247545
  12 H :    0.303442
Sum of atomic charges:   -0.0000000

--------------------------------
MULLIKEN REDUCED ORBITAL CHARGES
--------------------------------
  0 N s       :     3.516381  s :     3.516381
      pz      :     1.596544  p :     3.683782
      px      :     1.043580
      py      :     1.043658
      dz2     :     0.005801  d :     0.027172
      dxz     :    -0.001822
      dyz     :    -0.001788
      dx2y2   :     0.012501
      dxy     :     0.012481
      f0      :     0.001209  f :    -0.056345
      f+1     :    -0.004491
      f-1     :    -0.004484
      f+2     :     0.001897
      f-2     :     0.001897
      f+3     :    -0.049667
      f-3     :    -0.002706
      g0      :     0.000276  g :     0.001801
      g+1     :     0.000134
      g-1     :     0.000134
      g+2     :     0.000146
      g-2     :     0.000145
      g+3     :     0.000068
      g-3     :     0.000314
      g+4     :     0.000292
      g-4     :     0.000292
  1 C s       :     3.236513  s :     3.236513
      pz      :     1.179529  p :     3.335570
      px      :     0.999018
      py      :     1.157023
      dz2     :     0.080392  d :     0.192301
      dxz     :     0.021303
      dyz     :     0.028278
      dx2y2   :     0.028644
      dxy     :     0.033683
      f0      :     0.005251  f :     0.030867
      f+1     :     0.005462
      f-1     :     0.003088
      f+2     :     0.000126
      f-2     :     0.005450
      f+3     :     0.004579
      f-3     :     0.006910
      g0      :     0.000066  g :     0.001577
      g+1     :     0.000337
      g-1     :     0.000283
      g+2     :     0.000056
      g-2     :     0.000177
      g+3     :     0.000191
      g-3     :     0.000335
      g+4     :     0.000079
      g-4     :     0.000054
  2 C s       :     3.236450  s :     3.236450
      pz      :     1.179682  p :     3.335700
      px      :     0.943511
      py      :     1.212507
      dz2     :     0.080390  d :     0.192366
      dxz     :     0.018841
      dyz     :     0.030795
      dx2y2   :     0.030433
      dxy     :     0.031906
      f0      :     0.005245  f :     0.030856
      f+1     :     0.006298
      f-1     :     0.002253
      f+2     :     0.001971
      f-2     :     0.003603
      f+3     :     0.004575
      f-3     :     0.006910
      g0      :     0.000066  g :     0.001576
      g+1     :     0.000356
      g-1     :     0.000264
      g+2     :     0.000098
      g-2     :     0.000135
      g+3     :     0.000191
      g-3     :     0.000335
      g+4     :    -0.000086
      g-4     :     0.000219
  3 C s       :     3.236515  s :     3.236515
      pz      :     1.179551  p :     3.335566
      px      :     1.291198
      py      :     0.864817
      dz2     :     0.080416  d :     0.192239
      dxz     :     0.034305
      dyz     :     0.015220
      dx2y2   :     0.034406
      dxy     :     0.027892
      f0      :     0.005245  f :     0.030849
      f+1     :     0.001062
      f-1     :     0.007498
      f+2     :     0.006248
      f-2     :    -0.000689
      f+3     :     0.004577
      f-3     :     0.006907
      g0      :     0.000066  g :     0.001577
      g+1     :     0.000237
      g-1     :     0.000382
      g+2     :     0.000195
      g-2     :     0.000038
      g+3     :     0.000192
      g-3     :     0.000334
      g+4     :     0.000205
      g-4     :    -0.000072
  4 H s       :     0.628590  s :     0.628590
      pz      :     0.023202  p :     0.056902
      px      :     0.012985
      py      :     0.020715
      dz2     :     0.002615  d :     0.009937
      dxz     :     0.000753
      dyz     :     0.001157
      dx2y2   :     0.004736
      dxy     :     0.000676
      f0      :     0.000105  f :     0.001033
      f+1     :     0.000117
      f-1     :     0.000017
      f+2     :     0.000048
      f-2     :    -0.000010
      f+3     :     0.000747
      f-3     :     0.000010
  5 H s       :     0.690366  s :     0.690366
      pz      :     0.017683  p :     0.052315
      px      :     0.014605
      py      :     0.020027
      dz2     :    -0.000471  d :     0.009006
      dxz     :     0.004787
      dyz     :     0.005072
      dx2y2   :    -0.000225
      dxy     :    -0.000156
      f0      :     0.000015  f :     0.000801
      f+1     :     0.000386
      f-1     :     0.000042
      f+2     :     0.000055
      f-2     :     0.000057
      f+3     :     0.000137
      f-3     :     0.000109
  6 H s       :     0.628696  s :     0.628696
      pz      :     0.023201  p :     0.056898
      px      :     0.012764
      py      :     0.020933
      dz2     :     0.002604  d :     0.009938
      dxz     :    -0.000026
      dyz     :     0.001947
      dx2y2   :     0.000552
      dxy     :     0.004861
      f0      :     0.000106  f :     0.001033
      f+1     :     0.000070
      f-1     :     0.000063
      f+2     :    -0.000060
      f-2     :     0.000097
      f+3     :     0.000732
      f-3     :     0.000025
  7 H s       :     0.628749  s :     0.628749
      pz      :     0.023182  p :     0.056870
      px      :     0.014627
      py      :     0.019062
      dz2     :     0.002610  d :     0.009941
      dxz     :     0.001074
      dyz     :     0.000840
      dx2y2   :     0.003970
      dxy     :     0.001447
      f0      :     0.000105  f :     0.001034
      f+1     :     0.000110
      f-1     :     0.000023
      f+2     :    -0.000025
      f-2     :     0.000064
      f+3     :     0.000732
      f-3     :     0.000025
  8 H s       :     0.628482  s :     0.628482
      pz      :     0.023227  p :     0.056931
      px      :     0.014379
      py      :     0.019325
      dz2     :     0.002609  d :     0.009936
      dxz     :     0.000143
      dyz     :     0.001777
      dx2y2   :     0.001041
      dxy     :     0.004367
      f0      :     0.000105  f :     0.001033
      f+1     :     0.000054
      f-1     :     0.000079
      f+2     :    -0.000101
      f-2     :     0.000138
      f+3     :     0.000748
      f-3     :     0.000009
  9 H s       :     0.690474  s :     0.690474
      pz      :     0.017665  p :     0.052298
      px      :     0.015722
      py      :     0.018912
      dz2     :    -0.000468  d :     0.009008
      dxz     :     0.004847
      dyz     :     0.005011
      dx2y2   :    -0.000313
      dxy     :    -0.000069
      f0      :     0.000015  f :     0.000801
      f+1     :     0.000316
      f-1     :     0.000113
      f+2     :     0.000052
      f-2     :     0.000059
      f+3     :     0.000137
      f-3     :     0.000109
 10 H s       :     0.628753  s :     0.628753
      pz      :     0.023189  p :     0.056872
      px      :     0.023177
      py      :     0.010506
      dz2     :     0.002611  d :     0.009939
      dxz     :     0.001971
      dyz     :    -0.000059
      dx2y2   :     0.002336
      dxy     :     0.003080
      f0      :     0.000105  f :     0.001034
      f+1     :     0.000029
      f-1     :     0.000104
      f+2     :     0.000109
      f-2     :    -0.000071
      f+3     :     0.000748
      f-3     :     0.000010
 11 H s       :     0.690341  s :     0.690341
      pz      :     0.017674  p :     0.052304
      px      :     0.021616
      py      :     0.013015
      dz2     :    -0.000467  d :     0.009008
      dxz     :     0.005155
      dyz     :     0.004700
      dx2y2   :    -0.000031
      dxy     :    -0.000349
      f0      :     0.000016  f :     0.000802
      f+1     :    -0.000059
      f-1     :     0.000488
      f+2     :     0.000061
      f-2     :     0.000051
      f+3     :     0.000137
      f-3     :     0.000109
 12 H s       :     0.628676  s :     0.628676
      pz      :     0.023214  p :     0.056910
      px      :     0.023139
      py      :     0.010556
      dz2     :     0.002609  d :     0.009939
      dxz     :     0.001825
      dyz     :     0.000091
      dx2y2   :     0.003606
      dxy     :     0.001809
      f0      :     0.000105  f :     0.001033
      f+1     :     0.000020
      f-1     :     0.000113
      f+2     :     0.000141
      f-2     :    -0.000104
      f+3     :     0.000731
      f-3     :     0.000026


                     *******************************
                     * LOEWDIN POPULATION ANALYSIS *
                     *******************************

----------------------
LOEWDIN ATOMIC CHARGES
----------------------
   0 N :    0.451557
   1 C :    0.716163
   2 C :    0.716174
   3 C :    0.716109
   4 H :   -0.296453
   5 H :   -0.273725
   6 H :   -0.296516
   7 H :   -0.296522
   8 H :   -0.296419
   9 H :   -0.273722
  10 H :   -0.296466
  11 H :   -0.273743
  12 H :   -0.296437

-------------------------------
LOEWDIN REDUCED ORBITAL CHARGES
-------------------------------
  0 N s       :     2.533891  s :     2.533891
      pz      :     1.000606  p :     2.623592
      px      :     0.811520
      py      :     0.811466
      dz2     :     0.133421  d :     0.809701
      dxz     :     0.110813
      dyz     :     0.110734
      dx2y2   :     0.227373
      dxy     :     0.227360
      f0      :     0.017182  f :     0.489109
      f+1     :     0.070133
      f-1     :     0.070120
      f+2     :     0.049557
      f-2     :     0.049542
      f+3     :     0.182684
      f-3     :     0.049891
      g0      :     0.009757  g :     0.092150
      g+1     :     0.003159
      g-1     :     0.003159
      g+2     :     0.011919
      g-2     :     0.011907
      g+3     :     0.007455
      g-3     :     0.010003
      g+4     :     0.017405
      g-4     :     0.017384
  1 C s       :     2.361745  s :     2.361745
      pz      :     0.637593  p :     1.879736
      px      :     0.608058
      py      :     0.634084
      dz2     :     0.152819  d :     0.610615
      dxz     :     0.102972
      dyz     :     0.067784
      dx2y2   :     0.175120
      dxy     :     0.111921
      f0      :     0.042226  f :     0.325749
      f+1     :     0.040057
      f-1     :     0.022384
      f+2     :     0.038944
      f-2     :     0.054785
      f+3     :     0.068779
      f-3     :     0.058575
      g0      :     0.015164  g :     0.105992
      g+1     :     0.006555
      g-1     :     0.004791
      g+2     :     0.005047
      g-2     :     0.019089
      g+3     :     0.007381
      g-3     :     0.013184
      g+4     :     0.016778
      g-4     :     0.018003
  2 C s       :     2.361762  s :     2.361762
      pz      :     0.637631  p :     1.879781
      px      :     0.598974
      py      :     0.643175
      dz2     :     0.152822  d :     0.610586
      dxz     :     0.115422
      dyz     :     0.055361
      dx2y2   :     0.153111
      dxy     :     0.133872
      f0      :     0.042211  f :     0.325704
      f+1     :     0.046309
      f-1     :     0.016136
      f+2     :     0.044448
      f-2     :     0.049284
      f+3     :     0.068766
      f-3     :     0.058552
      g0      :     0.015166  g :     0.105993
      g+1     :     0.007177
      g-1     :     0.004167
      g+2     :     0.009942
      g-2     :     0.014200
      g+3     :     0.007389
      g-3     :     0.013181
      g+4     :     0.024837
      g-4     :     0.009935
  3 C s       :     2.361736  s :     2.361736
      pz      :     0.637602  p :     1.879731
      px      :     0.656097
      py      :     0.586033
      dz2     :     0.152855  d :     0.610647
      dxz     :     0.037894
      dyz     :     0.132870
      dx2y2   :     0.102309
      dxy     :     0.184719
      f0      :     0.042215  f :     0.325776
      f+1     :     0.007297
      f-1     :     0.055169
      f+2     :     0.057169
      f-2     :     0.036588
      f+3     :     0.068768
      f-3     :     0.058570
      g0      :     0.015169  g :     0.106000
      g+1     :     0.003288
      g-1     :     0.008052
      g+2     :     0.021234
      g-2     :     0.002913
      g+3     :     0.007399
      g-3     :     0.013174
      g+4     :     0.010573
      g-4     :     0.024198
  4 H s       :     0.594473  s :     0.594473
      pz      :     0.085202  p :     0.290592
      px      :     0.101971
      py      :     0.103419
      dz2     :     0.061477  d :     0.276570
      dxz     :     0.047586
      dyz     :     0.028506
      dx2y2   :     0.082179
      dxy     :     0.056821
      f0      :     0.005437  f :     0.134818
      f+1     :     0.029550
      f-1     :     0.017104
      f+2     :     0.008614
      f-2     :     0.015687
      f+3     :     0.044543
      f-3     :     0.013883
  5 H s       :     0.590642  s :     0.590642
      pz      :     0.144885  p :     0.287693
      px      :     0.067722
      py      :     0.075087
      dz2     :     0.063809  d :     0.265880
      dxz     :     0.081459
      dyz     :     0.093846
      dx2y2   :     0.014226
      dxy     :     0.012539
      f0      :     0.021709  f :     0.129509
      f+1     :     0.042569
      f-1     :     0.048437
      f+2     :     0.006476
      f-2     :     0.007211
      f+3     :     0.002207
      f-3     :     0.000900
  6 H s       :     0.594452  s :     0.594452
      pz      :     0.085165  p :     0.290618
      px      :     0.073801
      py      :     0.131652
      dz2     :     0.061363  d :     0.276613
      dxz     :     0.009619
      dyz     :     0.066564
      dx2y2   :     0.050057
      dxy     :     0.089011
      f0      :     0.005429  f :     0.134832
      f+1     :     0.004026
      f-1     :     0.042593
      f+2     :     0.016733
      f-2     :     0.007576
      f+3     :     0.044955
      f-3     :     0.013521
  7 H s       :     0.594407  s :     0.594407
      pz      :     0.085191  p :     0.290630
      px      :     0.110779
      py      :     0.094660
      dz2     :     0.061457  d :     0.276641
      dxz     :     0.055110
      dyz     :     0.021012
      dx2y2   :     0.069574
      dxy     :     0.069488
      f0      :     0.005434  f :     0.134844
      f+1     :     0.034671
      f-1     :     0.011976
      f+2     :     0.010976
      f-2     :     0.013328
      f+3     :     0.044952
      f-3     :     0.013507
  8 H s       :     0.594504  s :     0.594504
      pz      :     0.085163  p :     0.290581
      px      :     0.077227
      py      :     0.128190
      dz2     :     0.061371  d :     0.276540
      dxz     :     0.009911
      dyz     :     0.066235
      dx2y2   :     0.047098
      dxy     :     0.091924
      f0      :     0.005427  f :     0.134795
      f+1     :     0.004299
      f-1     :     0.042317
      f+2     :     0.016649
      f-2     :     0.007654
      f+3     :     0.044567
      f-3     :     0.013883
  9 H s       :     0.590603  s :     0.590603
      pz      :     0.144873  p :     0.287694
      px      :     0.069246
      py      :     0.073575
      dz2     :     0.063810  d :     0.265905
      dxz     :     0.084030
      dyz     :     0.091277
      dx2y2   :     0.016155
      dxy     :     0.010633
      f0      :     0.021709  f :     0.129520
      f+1     :     0.043791
      f-1     :     0.047221
      f+2     :     0.005584
      f-2     :     0.008105
      f+3     :     0.002210
      f-3     :     0.000900
 10 H s       :     0.594425  s :     0.594425
      pz      :     0.085168  p :     0.290608
      px      :     0.128927
      py      :     0.076513
      dz2     :     0.061423  d :     0.276605
      dxz     :     0.056687
      dyz     :     0.019441
      dx2y2   :     0.079234
      dxy     :     0.059820
      f0      :     0.005431  f :     0.134828
      f+1     :     0.036127
      f-1     :     0.010508
      f+2     :     0.011220
      f-2     :     0.013082
      f+3     :     0.044546
      f-3     :     0.013914
 11 H s       :     0.590607  s :     0.590607
      pz      :     0.144872  p :     0.287701
      px      :     0.077233
      py      :     0.065597
      dz2     :     0.063809  d :     0.265912
      dxz     :     0.097472
      dyz     :     0.077837
      dx2y2   :     0.009794
      dxy     :     0.016999
      f0      :     0.021708  f :     0.129523
      f+1     :     0.050170
      f-1     :     0.040849
      f+2     :     0.008495
      f-2     :     0.005190
      f+3     :     0.002211
      f-3     :     0.000900
 12 H s       :     0.594458  s :     0.594458
      pz      :     0.085167  p :     0.290593
      px      :     0.123519
      py      :     0.081907
      dz2     :     0.061401  d :     0.276571
      dxz     :     0.049426
      dyz     :     0.026712
      dx2y2   :     0.088994
      dxy     :     0.050038
      f0      :     0.005430  f :     0.134815
      f+1     :     0.031242
      f-1     :     0.015389
      f+2     :     0.008757
      f-2     :     0.015546
      f+3     :     0.044921
      f-3     :     0.013531


                      *****************************
                      * MAYER POPULATION ANALYSIS *
                      *****************************

  NA   - Mulliken gross atomic population
  ZA   - Total nuclear charge
  QA   - Mulliken gross atomic charge
  VA   - Mayer's total valence
  BVA  - Mayer's bonded valence
  FA   - Mayer's free valence

  ATOM       NA         ZA         QA         VA         BVA        FA
  0 N      7.1728     7.0000    -0.1728     2.5021     2.5021    -0.0000
  1 C      6.7968     6.0000    -0.7968     3.7728     3.7728    -0.0000
  2 C      6.7969     6.0000    -0.7969     3.7728     3.7728     0.0000
  3 C      6.7967     6.0000    -0.7967     3.7727     3.7727    -0.0000
  4 H      0.6965     1.0000     0.3035     0.9726     0.9726     0.0000
  5 H      0.7525     1.0000     0.2475     1.0302     1.0302    -0.0000
  6 H      0.6966     1.0000     0.3034     0.9726     0.9726     0.0000
  7 H      0.6966     1.0000     0.3034     0.9725     0.9725    -0.0000
  8 H      0.6964     1.0000     0.3036     0.9726     0.9726    -0.0000
  9 H      0.7526     1.0000     0.2474     1.0302     1.0302     0.0000
 10 H      0.6966     1.0000     0.3034     0.9726     0.9726    -0.0000
 11 H      0.7525     1.0000     0.2475     1.0301     1.0301    -0.0000
 12 H      0.6966     1.0000     0.3034     0.9726     0.9726    -0.0000

  Mayer bond orders larger than 0.100000
B(  0-N ,  1-C ) :   0.8933 B(  0-N ,  2-C ) :   0.8933 B(  0-N ,  3-C ) :   0.8933 
B(  1-C ,  7-H ) :   0.9367 B(  1-C ,  8-H ) :   0.9365 B(  1-C ,  9-H ) :   0.9336 
B(  2-C ,  4-H ) :   0.9366 B(  2-C ,  5-H ) :   0.9336 B(  2-C ,  6-H ) :   0.9367 
B(  3-C , 10-H ) :   0.9367 B(  3-C , 11-H ) :   0.9335 B(  3-C , 12-H ) :   0.9367 


-------
TIMINGS
-------

Total SCF time: 0 days 0 hours 28 min 13 sec 

Total time                  ....    1693.710 sec
Sum of individual times     ....    1691.777 sec  ( 99.9%)

Fock matrix formation       ....    1688.327 sec  ( 99.7%)
Diagonalization             ....       1.185 sec  (  0.1%)
Density matrix formation    ....       0.038 sec  (  0.0%)
Population analysis         ....       0.145 sec  (  0.0%)
Initial guess               ....       0.655 sec  (  0.0%)
Orbital Transformation      ....       0.000 sec  (  0.0%)
Orbital Orthonormalization  ....       0.000 sec  (  0.0%)
DIIS solution               ....       0.491 sec  (  0.0%)
SOSCF solution              ....       0.862 sec  (  0.1%)

Maximum memory used throughout the entire SCF-calculation: 277.5 MB


           ************************************************************
           *        Program running with 8 parallel MPI-processes     *
           *              working on a common directory               *
           ************************************************************

------------------------------------------------------------------------------
                                ORCA  MP2 
------------------------------------------------------------------------------

Freezing NCore=8 chemical core electrons

-------------
RI-MP2 ENERGY
-------------
Dimension of the basis                    ...  734
Memory devoted to MP2                     ... 16000 MB   
Data format for buffers                   ... DOUBLE
Compression type for matrix containers    ... UNCOMPRESSED
Overall scaling of the MP2 energy         ...   1.000e+00
Calculating two index integrals           ... done (    0.023 sec)
Cholesky decomposition of V**-1           ... done (    0.212 sec)

-----------------
RI-TRANSFORMATION (AUX index driven)
-----------------

Dimension of the orbital-basis         ... 734
Dimension of the aux-basis             ... 1392
Transformation of internal/external MOs...    4-  16 to   17- 733
Number Format for Storage              ... Double (8 Byte)
Integral mode                          ... Direct

First Phase: integral generation and transformation of MO indices
  Aux angular momentum 0               ... done (    0.222 sec)
  Aux angular momentum 1               ... done (    0.442 sec)
  Aux angular momentum 2               ... done (    0.621 sec)
  Aux angular momentum 3               ... done (    0.789 sec)
  Aux angular momentum 4               ... done (    0.761 sec)
  Aux angular momentum 5               ... done (    0.195 sec)
Closing buffer VIA ( 0.10 GB; CompressionRatio= 1.00)
  Phase 1 completed in     3.169 sec
Second Phase: sorting and transformation of aux index

IA-Transformation
Memory available                       ... 15936 MB 
Max. # MO pairs treated in a batch     ... 2    
# of internal orbitals                 ... 13
# batches for internal orbitals        ... 1
Closing buffer IAV ( 0.10 GB; CompressionRatio= 1.00)
(ia|v) transformation done in     0.214 sec

  Phase 2 completed in     0.234 sec
RI-Integral transformation completed in     3.409 sec
Opening buffers                              ... done

Starting loop over batches of integrals:

Operator 0  - window                       ... (  4- 16)x( 17-733)
Operator 0  - Memory available             ... 16000 MB
Operator 0  - Memory needed per MO         ...   7.6 MB
Operator 0  - Number of orbitals per batch ... 2
Operator 0  - Number of batches            ... 1

OPERATOR  0   PASS   0:  MOs     4 ...    5 +    6 ...    7 +    8 ...    9 +   10 ...   11
                            +   12 ...   13 +   14 ...   15 +   16 ...   16
  Reading integrals       ... ok
Time spent in pair loops =     0.167 sec
Deleting buffer (Ka|jb)[aa] ...done

-----------------------------------------------
 RI-MP2 CORRELATION ENERGY:     -0.806130771 Eh
-----------------------------------------------


-------
TIMINGS
-------

Total time                :    4.787 sec
Integral trafo            :    3.435 sec ( 71.8%)
I/O of integrals          :    0.011 sec (  0.2%)
K(i,j) Operators          :    0.126 sec (  2.6%)
T(i,j) pair energies      :    0.014 sec (  0.3%)
V-calculation             :    0.023 sec (  0.5%)
V**(-1/2)                 :    0.212 sec (  4.4%)
Gamma(ia|P)               :    0.000 sec (  0.0%)
Gamma-Trafo               :    0.000 sec (  0.0%)
D(virtual)                :    0.000 sec (  0.0%)
D(internal)               :    0.000 sec (  0.0%)
W(virtual)                :    0.000 sec (  0.0%)
W(internal)               :    0.000 sec (  0.0%)
L(virtual)                :    0.000 sec (  0.0%)
L(internal)               :    0.000 sec (  0.0%)
G(D)                      :    0.000 sec (  0.0%)
G(Z)                      :    0.000 sec (  0.0%)
Z-Vector Solution         :    0.000 sec (  0.0%)
3-Index Derivative        :    0.000 sec (  0.0%)
2-Index Derivative        :    0.000 sec (  0.0%)
Separable Gradient        :    0.000 sec (  0.0%)


---------------------------------------
MP2 TOTAL ENERGY:     -174.152003840 Eh
---------------------------------------

Maximum memory used throughout the entire MP2-calculation: 163.9 MB

-------------------------   --------------------
FINAL SINGLE POINT ENERGY      -174.152003839690
-------------------------   --------------------


                            ***************************************
                            *     ORCA property calculations      *
                            ***************************************


  WARNING: The energy has been calculated at the MP2 level but the densities
           used in the property calculations are still SCF densities
           MP2 response densities have not been calculated 
           use %mp2 Density relaxed end
           or  %mp2 Density unrelaxed end

                                    ---------------------
                                    Active property flags
                                    ---------------------
   (+) Dipole Moment


------------------------------------------------------------------------------
                       ORCA ELECTRIC PROPERTIES CALCULATION
------------------------------------------------------------------------------

Dipole Moment Calculation                       ... on
Quadrupole Moment Calculation                   ... off
Polarizability Calculation                      ... off
GBWName                                         ... 1tma.gbw
Electron density                                ... 1tma.scfp
The origin for moment calculation is the CENTER OF MASS  = ( 0.000139, -0.000073 -0.055750)

-------------
DIPOLE MOMENT
-------------
                                X             Y             Z
Electronic contribution:      0.00086      -0.00071      -1.39949
Nuclear contribution   :     -0.00101       0.00067       1.68277
                        -----------------------------------------
Total Dipole Moment    :     -0.00015      -0.00003       0.28329
                        -----------------------------------------
Magnitude (a.u.)       :      0.28329
Magnitude (Debye)      :      0.72006


--------------------
Rotational spectrum 
--------------------
 
Rotational constants in cm-1:     0.292066     0.291919     0.165669 
Rotational constants in MHz :  8755.914432  8751.502725  4966.619999 

 Dipole components along the rotational axes: 
x,y,z [a.u.] :    -0.000142    -0.000048     0.283288 
x,y,z [Debye]:    -0.000361    -0.000122     0.720060 

 

Timings for individual modules:

Sum of individual times         ...     1703.373 sec (=  28.390 min)
GTO integral calculation        ...        3.037 sec (=   0.051 min)   0.2 %
SCF iterations                  ...     1694.483 sec (=  28.241 min)  99.5 %
MP2 module                      ...        5.852 sec (=   0.098 min)   0.3 %
                             ****ORCA TERMINATED NORMALLY****
TOTAL RUN TIME: 0 days 0 hours 28 minutes 25 seconds 627 msec
