# Supplementary material for: Iodine Clusters in the Atmosphere I: Computational Benchmark and Dimer Formation of Oxyacids and Oxides
Source: ACS Omega. 2024 Jul 9;9(29):31521–32. doi: 10.1021/acsomega.4c01235 (PMC11270685; doi:10.1021/acsomega.4c01235)
Supplement: Supplementary file 2 — ao4c01235_si_002.zip [file ao4c01235_si_002.zip › SI_zip/basis_extrapolation/quadruple/1isa1eda-010000001_2_199.log]

                                 *****************
                                 * O   R   C   A *
                                 *****************

                                            #,                                       
                                            ###                                      
                                            ####                                     
                                            #####                                    
                                            ######                                   
                                           ########,                                 
                                     ,,################,,,,,                         
                               ,,#################################,,                 
                          ,,##########################################,,             
                       ,#########################################, ''#####,          
                    ,#############################################,,   '####,        
                  ,##################################################,,,,####,       
                ,###########''''           ''''###############################       
              ,#####''   ,,,,##########,,,,          '''####'''          '####       
            ,##' ,,,,###########################,,,                        '##       
           ' ,,###''''                  '''############,,,                           
         ,,##''                                '''############,,,,        ,,,,,,###''
      ,#''                                            '''#######################'''  
     '                                                          ''''####''''         
             ,#######,   #######,   ,#######,      ##                                
            ,#'     '#,  ##    ##  ,#'     '#,    #''#        ######   ,####,        
            ##       ##  ##   ,#'  ##            #'  '#       #        #'  '#        
            ##       ##  #######   ##           ,######,      #####,   #    #        
            '#,     ,#'  ##    ##  '#,     ,#' ,#      #,         ##   #,  ,#        
             '#######'   ##     ##  '#######'  #'      '#     #####' # '####'        


                  #######################################################
                  #                        -***-                        #
                  #          Department of theory and spectroscopy      #
                  #    Directorship and core code : Frank Neese         #
                  #        Max Planck Institute fuer Kohlenforschung    #
                  #                Kaiser Wilhelm Platz 1               #
                  #                 D-45470 Muelheim/Ruhr               #
                  #                      Germany                        #
                  #                                                     #
                  #                  All rights reserved                #
                  #                        -***-                        #
                  #######################################################


                         Program Version 5.0.4 -  RELEASE  -


 With contributions from (in alphabetic order):
   Daniel Aravena         : Magnetic Suceptibility
   Michael Atanasov       : Ab Initio Ligand Field Theory (pilot matlab implementation)
   Alexander A. Auer      : GIAO ZORA, VPT2 properties, NMR spectrum
   Ute Becker             : Parallelization
   Giovanni Bistoni       : ED, misc. LED, open-shell LED, HFLD
   Martin Brehm           : Molecular dynamics
   Dmytro Bykov           : SCF Hessian
   Vijay G. Chilkuri      : MRCI spin determinant printing, contributions to CSF-ICE
   Dipayan Datta          : RHF DLPNO-CCSD density
   Achintya Kumar Dutta   : EOM-CC, STEOM-CC
   Dmitry Ganyushin       : Spin-Orbit,Spin-Spin,Magnetic field MRCI
   Miquel Garcia          : C-PCM and meta-GGA Hessian, CC/C-PCM, Gaussian charge scheme
   Yang Guo               : DLPNO-NEVPT2, F12-NEVPT2, CIM, IAO-localization
   Andreas Hansen         : Spin unrestricted coupled pair/coupled cluster methods
   Benjamin Helmich-Paris : MC-RPA, TRAH-SCF, COSX integrals
   Lee Huntington         : MR-EOM, pCC
   Robert Izsak           : Overlap fitted RIJCOSX, COSX-SCS-MP3, EOM
   Marcus Kettner         : VPT2
   Christian Kollmar      : KDIIS, OOCD, Brueckner-CCSD(T), CCSD density, CASPT2, CASPT2-K
   Simone Kossmann        : Meta GGA functionals, TD-DFT gradient, OOMP2, MP2 Hessian
   Martin Krupicka        : Initial AUTO-CI
   Lucas Lang             : DCDCAS
   Marvin Lechner         : AUTO-CI (C++ implementation), FIC-MRCC
   Dagmar Lenk            : GEPOL surface, SMD
   Dimitrios Liakos       : Extrapolation schemes; Compound Job, initial MDCI parallelization
   Dimitrios Manganas     : Further ROCIS development; embedding schemes
   Dimitrios Pantazis     : SARC Basis sets
   Anastasios Papadopoulos: AUTO-CI, single reference methods and gradients
   Taras Petrenko         : DFT Hessian,TD-DFT gradient, ASA, ECA, R-Raman, ABS, FL, XAS/XES, NRVS
   Peter Pinski           : DLPNO-MP2, DLPNO-MP2 Gradient
   Christoph Reimann      : Effective Core Potentials
   Marius Retegan         : Local ZFS, SOC
   Christoph Riplinger    : Optimizer, TS searches, QM/MM, DLPNO-CCSD(T), (RO)-DLPNO pert. Triples
   Tobias Risthaus        : Range-separated hybrids, TD-DFT gradient, RPA, STAB
   Michael Roemelt        : Original ROCIS implementation
   Masaaki Saitow         : Open-shell DLPNO-CCSD energy and density
   Barbara Sandhoefer     : DKH picture change effects
   Avijit Sen             : IP-ROCIS
   Kantharuban Sivalingam : CASSCF convergence, NEVPT2, FIC-MRCI
   Bernardo de Souza      : ESD, SOC TD-DFT
   Georgi Stoychev        : AutoAux, RI-MP2 NMR, DLPNO-MP2 response
   Willem Van den Heuvel  : Paramagnetic NMR
   Boris Wezisla          : Elementary symmetry handling
   Frank Wennmohs         : Technical directorship


 We gratefully acknowledge several colleagues who have allowed us to
 interface, adapt or use parts of their codes:
   Stefan Grimme, W. Hujo, H. Kruse, P. Pracht,  : VdW corrections, initial TS optimization,
                  C. Bannwarth, S. Ehlert          DFT functionals, gCP, sTDA/sTD-DF
   Ed Valeev, F. Pavosevic, A. Kumar             : LibInt (2-el integral package), F12 methods
   Garnet Chan, S. Sharma, J. Yang, R. Olivares  : DMRG
   Ulf Ekstrom                                   : XCFun DFT Library
   Mihaly Kallay                                 : mrcc  (arbitrary order and MRCC methods)
   Jiri Pittner, Ondrej Demel                    : Mk-CCSD
   Frank Weinhold                                : gennbo (NPA and NBO analysis)
   Christopher J. Cramer and Donald G. Truhlar   : smd solvation model
   Lars Goerigk                                  : TD-DFT with DH, B97 family of functionals
   V. Asgeirsson, H. Jonsson                     : NEB implementation
   FAccTs GmbH                                   : IRC, NEB, NEB-TS, DLPNO-Multilevel, CI-OPT
                                                   MM, QMMM, 2- and 3-layer-ONIOM, Crystal-QMMM,
                                                   LR-CPCM, SF, NACMEs, symmetry and pop. for TD-DFT,
                                                   nearIR, NL-DFT gradient (VV10), updates on ESD,
                                                   ML-optimized integration grids
   S Lehtola, MJT Oliveira, MAL Marques          : LibXC Library
   Liviu Ungur et al                             : ANISO software


 Your calculation uses the libint2 library for the computation of 2-el integrals
 For citations please refer to: http://libint.valeyev.net

 Your ORCA version has been built with support for libXC version: 5.1.0
 For citations please refer to: https://tddft.org/programs/libxc/

 This ORCA versions uses:
   CBLAS   interface :  Fast vector & matrix operations
   LAPACKE interface :  Fast linear algebra routines
   SCALAPACK package :  Parallel linear algebra routines
   Shared memory     :  Shared parallel matrices
   BLAS/LAPACK       :  OpenBLAS 0.3.15  USE64BITINT DYNAMIC_ARCH NO_AFFINITY SkylakeX SINGLE_THREADED
        Core in use  :  SkylakeX
   Copyright (c) 2011-2014, The OpenBLAS Project


================================================================================

cite the ECPs for I  [SK MCDHF RSC] as follows:
O: B. Metz and H. Stoll, private communication (KAP)
Tl: B. Metz, M. Schweizer, H. Stoll, M. Dolg, W. Liu, Theor. Chem. Acc. 104, 22 (2000)
Ga-As, In-Sb, Pb-Bi: B. Metz, H. Stoll, M. Dolg, J. Chem. Phys. 113, 2563 (2000)
Se-Kr, Te-Xe, Po-Rn: K.A. Peterson, D. Figgen, E. Goll, H. Stoll, and M. Dolg, J. Chem. Phys., in press (2003)
Cu-Zn, Ag-Cd, Au-Hg: D. Figgen, G. Rauhut, M. Dolg, and H. Stoll, Chem. Phys. 311, 227 (2005)
Y-Pd: K.A. Peterson, D. Figgen, M. Dolg, H. Stoll, J. Chem. Phys. 126, 124101 (2007)
I: K. A. Peterson, B. C. Shepler, D. Figgen, H. Stoll, J. Phys. Chem. A 110, 13877 (2006)
Hf-Pt: D. Figgen, K.A. Peterson, M. Dolg, H. Stoll, J. Chem. Phys. 130, 164108 (2009)
Ca, Sr, Ba, Ra: I.S. Lim, H. Stoll, P. Schwerdtfeger, J. Chem. Phys. 124, 034107 (2006)
U: M. Dolg, X. Cao, J. Phys. Chem. A 113, 12573 (2009)

ECP parameters for I  [SK MCDHF RSC] have been obtained from:
cc-pVDZ-PP  EMSL  Basis Set Exchange Library   4/7/16 5:27 AM
Ca, Sr, Ba, Ra: http://www.tc.uni-koeln.de/PP/index.en.html 3/16/17 1:54 PM


----- Orbital basis set information -----
Your calculation utilizes the basis: aug-cc-pVQZ 
    H, B-Ne : Obtained from the ccRepo (grant-hill.group.shef.ac.uk/ccrepo) Feb. 2017
              R. A. Kendall, T. H. Dunning, Jr., R. J. Harrison, J. Chem. Phys. 96, 6796 (1992)
         He : Obtained from the ccRepo (grant-hill.group.shef.ac.uk/ccrepo) Feb. 2017
              D. E. Woon, T. H. Dunning, Jr., J. Chem. Phys. 100, 2975 (1994)
  Li-Be, Na : Obtained from the ccRepo (grant-hill.group.shef.ac.uk/ccrepo) Feb. 2017
              B. P. Prascher, D. E. Woon, K. A. Peterson, T. H. Dunning, Jr., A. K. Wilson, Theor. Chem. Acc. 128, 69 (2011)
         Mg : Obtained from the Peterson Research Group Website (tyr0.chem.wsu.edu/~kipeters) Feb. 2017
              B. P. Prascher, D. E. Woon, K. A. Peterson, T. H. Dunning, Jr., A. K. Wilson, Theor. Chem. Acc. 128, 69 (2011)
      Al-Ar : Obtained from the ccRepo (grant-hill.group.shef.ac.uk/ccrepo) Feb. 2017
              D. E. Woon, T. H. Dunning, Jr., J. Chem. Phys. 98, 1358 (1993)
      Sc-Zn : Obtained from the ccRepo (grant-hill.group.shef.ac.uk/ccrepo) Feb. 2017
              N. B. Balabanov, K. A. Peterson, J. Chem. Phys. 123, 064107 (2005)
              N. B. Balabanov, K. A. Peterson, J. Chem. Phys. 125, 074110 (2006)
      Ga-Kr : Obtained from the ccRepo (grant-hill.group.shef.ac.uk/ccrepo) Feb. 2017
              A. K. Wilson, D. E. Woon, K. A. Peterson, T. H. Dunning, Jr., J. Chem. Phys. 110, 7667 (1999)

The basis set includes element-specific modifications.

Your calculation utilizes the basis: aug-cc-pVQZ-PP 
       Ca, Sr, Ba, Ra : Obtained from the Peterson Research Group Website (tyr0.chem.wsu.edu/~kipeters) Feb. 2017
                        H. Li, H. Feng, W. Sun, Y. Zhang, Q. Fan, K. A. Peterson, Y. Xie, H. F. Schaefer III, Mol. Phys. 111, 2292 (2013)
  Cu-Zn, Ag-Cd, Au-Hg : Obtained from the ccRepo (grant-hill.group.shef.ac.uk/ccrepo) Feb. 2017
                        K. A. Peterson, C. Puzzarini, Theor. Chem. Acc. 114, 283 (2005)
  Ga-Kr, In-Xe, Tl-Rn : Obtained from the ccRepo (grant-hill.group.shef.ac.uk/ccrepo) Feb. 2017
                        K. A. Peterson, J. Chem. Phys. 119, 11099 (2003)
                        K. A. Peterson, D. Figgen, E. Goll, H. Stoll, M. Dolg, J. Chem. Phys. 119, 11113 (2003)
                 Y-Pd : Obtained from the ccRepo (grant-hill.group.shef.ac.uk/ccrepo) Feb. 2017
                        K. A. Peterson, D. Figgen, M. Dolg, H. Stoll, J. Chem. Phys. 126, 124101 (2007)
                Hf-Pt : Obtained from the ccRepo (grant-hill.group.shef.ac.uk/ccrepo) Feb. 2017
                        D. Figgen, K. A. Peterson, M. Dolg, H. Stoll, J. Chem. Phys. 130, 164108 (2009)

----- AuxC basis set information -----
Your calculation utilizes the auxiliary basis: aug-cc-pVQZ/C 
  H-He, B-F, Al-Ar, Ga-Kr : Obtained from the EMSL Basis Set Exchange (bse.pnl.gov) Feb. 2017
                            F. Weigend, A. Kohn, C. Hattig, J. Chem. Phys. 116, 3175 (2002)
                   Be, Mg : Obtained from the TURBOMOLE 7.0 basis set library
                            C. Haettig, Phys. Chem. Chem. Phys. 7, 59 (2005)
                       Ne : Obtained from the EMSL Basis Set Exchange (bse.pnl.gov) Feb. 2017
                            C. Haettig, Phys. Chem. Chem. Phys. 7, 59 (2005)
                            F. Weigend, A. Kohn, C. Hattig, J. Chem. Phys. 116, 3175 (2002)
                    Sc-Zn : Obtained from the EMSL Basis Set Exchange (bse.pnl.gov) Feb. 2017
                            D. H. Bross, J. G. Hill, H. J. Werner, K. A. Peterson, J. Chem. Phys. 139, 094302 (2013)

The basis set includes element-specific modifications.

Your calculation utilizes the auxiliary basis: aug-cc-pVQZ-PP/C 
  Obtained from the EMSL Basis Set Exchange (bse.pnl.gov) Feb. 2017
  Cu-Zn, Ag-Cd, Au-Hg : C. Haettig, unpublished
  Ga-Kr, In-Xe, Tl-Rn : C. Haettig, G. Schmitz, J. Kossmann, Phys. Chem. Chem. Phys. 14, 6549 (2012)
          Y-Tc, Rh-Pd : J. G. Hill, J. A. Platts, J. Chem. Theory Comput. 5, 500 (2009)
                   Ru : J. G. Hill, J. A. Platts, J. Chem. Phys. 129, 134101 (2008)
                Hf-Pt : J. G. Hill, J. Chem. Phys. 135, 044105 (2011)

----- AuxJK basis set information -----
Your calculation utilizes the auxiliary basis: aug-cc-pVQZ/JK 
  H, B-F, Al-Cl, Ga-Br : Obtained from the TURBOMOLE 7.0 basis set library

The basis set includes element-specific modifications.

Your calculation utilizes the auxiliary basis: def2/JK
   H-Ba, Hf-Rn: F. Weigend, J. Comput. Chem. 29, 167 (2008).

================================================================================
                                        WARNINGS
                       Please study these warnings very carefully!
================================================================================


WARNING: No MP2 level density has been requested!
         To caclulate MP2 level properties use
         %mp2 Density relaxed end
         or
         %mp2 Density unrelaxed end

WARNING: Post HF methods need fully converged wavefunctions
  ===> : Setting SCFConvForced true
         You can overwrite this default with %scf ConvForced false 


INFO   : the flag for use of the SHARK integral package has been found!

================================================================================
                                       INPUT FILE
================================================================================
NAME = 1isa1eda-010000001_2_199.inp
|  1> ! aug-cc-pVQZ/C aug-cc-pVQZ/JK aug-cc-pVQZ RI-MP2 TightSCF
|  2> %pal nprocs 8 end
|  3> %maxcore 16000
|  4> %basis
|  5> 	NewGTO I "aug-cc-pVQZ-PP" end
|  6> 	NewECP I "SK-MCDHF-RSC" end
|  7> 	NewAuxCGTO I "aug-cc-pVQZ-PP/C" end
|  8> 	NewAuxJKGTO I "def2/JK" end
|  9> end
| 10> * xyz 0 1
| 11> I       -2.18052072      -0.45388680      -2.19644998
| 12> O       -2.07544165       1.29009215      -1.66384801
| 13> O       -2.05205255      -1.48254483      -0.57195219
| 14> C        0.83205044      -0.48586965       1.09263513
| 15> N        0.58846984      -1.36825022      -0.06082099
| 16> C        0.20020850       0.87361969       0.80377647
| 17> N        0.67543747       1.39684096      -0.47919992
| 18> H        1.07919196      -2.24734955       0.04072367
| 19> H        0.96802011      -0.88985386      -0.87397860
| 20> H        0.37871714      -0.92830447       1.98294829
| 21> H        1.90538570      -0.36310923       1.28127830
| 22> H        0.41204806       1.54915691       1.63889263
| 23> H       -0.88370442       0.75589861       0.75022982
| 24> H        1.32865735       2.15666627      -0.36107466
| 25> H       -0.11206671       1.71730867      -1.03332593
| 26> H       -1.06440051      -1.52041467      -0.34983401
| 27> *
| 28> 
| 29>                          ****END OF INPUT****
================================================================================

                       ****************************
                       * Single Point Calculation *
                       ****************************

---------------------------------
CARTESIAN COORDINATES (ANGSTROEM)
---------------------------------
  I     -2.180521   -0.453887   -2.196450
  O     -2.075442    1.290092   -1.663848
  O     -2.052053   -1.482545   -0.571952
  C      0.832050   -0.485870    1.092635
  N      0.588470   -1.368250   -0.060821
  C      0.200209    0.873620    0.803776
  N      0.675437    1.396841   -0.479200
  H      1.079192   -2.247350    0.040724
  H      0.968020   -0.889854   -0.873979
  H      0.378717   -0.928304    1.982948
  H      1.905386   -0.363109    1.281278
  H      0.412048    1.549157    1.638893
  H     -0.883704    0.755899    0.750230
  H      1.328657    2.156666   -0.361075
  H     -0.112067    1.717309   -1.033326
  H     -1.064401   -1.520415   -0.349834

----------------------------
CARTESIAN COORDINATES (A.U.)
----------------------------
  NO LB      ZA    FRAG     MASS         X           Y           Z
   0 I    25.0000*   0   126.900   -4.120587   -0.857722   -4.150689
   1 O     8.0000    0    15.999   -3.922016    2.437921   -3.144217
   2 O     8.0000    0    15.999   -3.877817   -2.801604   -1.080833
   3 C     6.0000    0    12.011    1.572347   -0.918161    2.064781
   4 N     7.0000    0    14.007    1.112047   -2.585618   -0.114935
   5 C     6.0000    0    12.011    0.378339    1.650902    1.518917
   6 N     7.0000    0    14.007    1.276392    2.639647   -0.905557
   7 H     1.0000    0     1.008    2.039377   -4.246875    0.076957
   8 H     1.0000    0     1.008    1.829293   -1.681580   -1.651580
   9 H     1.0000    0     1.008    0.715672   -1.754241    3.747229
  10 H     1.0000    0     1.008    3.600657   -0.686177    2.421265
  11 H     1.0000    0     1.008    0.778658    2.927482    3.097058
  12 H     1.0000    0     1.008   -1.669959    1.428441    1.417729
  13 H     1.0000    0     1.008    2.510799    4.075509   -0.682332
  14 H     1.0000    0     1.008   -0.211775    3.245243   -1.952703
  15 H     1.0000    0     1.008   -2.011425   -2.873167   -0.661090
* core charge reduced due to ECP

--------------------------------
INTERNAL COORDINATES (ANGSTROEM)
--------------------------------
 I      0   0   0     0.000000000000     0.00000000     0.00000000
 O      1   0   0     1.826518285549     0.00000000     0.00000000
 O      1   2   0     1.927079262278   105.07154696     0.00000000
 C      3   1   2     3.475954892869   107.81539945   306.02744812
 N      4   3   1     1.472544736086    46.82866170   281.81421974
 C      4   3   1     1.526720284850    79.70780343    49.54938798
 N      6   4   3     1.464797422378   110.45792750   269.09147789
 H      5   4   3     1.011896807505   111.20820609   228.68937807
 H      5   4   3     1.016930077940   106.42248026   111.38428505
 H      4   3   1     1.092665169989    85.97760615   160.78848114
 H      4   3   1     1.096679053628   157.90164484   291.79468622
 H      6   4   3     1.094826714818   108.96812656   144.85243334
 H      6   4   3     1.091600986875   108.91663139    28.18883097
 H      7   6   4     1.008952075370   112.11707704   253.33561836
 H      7   6   4     1.014848767861   109.83323315   131.76551347
 H      3   1   2     1.013028707779   105.65137572   279.56372649

---------------------------
INTERNAL COORDINATES (A.U.)
---------------------------
 I      0   0   0     0.000000000000     0.00000000     0.00000000
 O      1   0   0     3.451619338286     0.00000000     0.00000000
 O      1   2   0     3.641652044064   105.07154696     0.00000000
 C      3   1   2     6.568602801386   107.81539945   306.02744812
 N      4   3   1     2.782706271150    46.82866170   281.81421974
 C      4   3   1     2.885083221469    79.70780343    49.54938798
 N      6   4   3     2.768065969968   110.45792750   269.09147789
 H      5   4   3     1.912207841973   111.20820609   228.68937807
 H      5   4   3     1.921719344654   106.42248026   111.38428505
 H      4   3   1     2.064837927353    85.97760615   160.78848114
 H      4   3   1     2.072423068164   157.90164484   291.79468622
 H      6   4   3     2.068922655107   108.96812656   144.85243334
 H      6   4   3     2.062826912711   108.91663139    28.18883097
 H      7   6   4     1.906643104701   112.11707704   253.33561836
 H      7   6   4     1.917786238604   109.83323315   131.76551347
 H      3   1   2     1.914346823502   105.65137572   279.56372649

---------------------
BASIS SET INFORMATION
---------------------
There are 5 groups of distinct atoms

 Group   1 Type I   : 25s19p13d3f2g contracted to 7s7p5d3f2g pattern {101011111/7711111/91111/111/11}
 Group   2 Type O   : 22s7p4d3f2g contracted to 6s5p4d3f2g pattern {991111/31111/1111/111/11}
 Group   3 Type C   : 22s7p4d3f2g contracted to 6s5p4d3f2g pattern {991111/31111/1111/111/11}
 Group   4 Type N   : 22s7p4d3f2g contracted to 6s5p4d3f2g pattern {991111/31111/1111/111/11}
 Group   5 Type H   : 7s4p3d2f contracted to 5s4p3d2f pattern {31111/1111/111/11}

Atom   0I    basis set group =>   1
Atom   1O    basis set group =>   2
Atom   2O    basis set group =>   2
Atom   3C    basis set group =>   3
Atom   4N    basis set group =>   4
Atom   5C    basis set group =>   3
Atom   6N    basis set group =>   4
Atom   7H    basis set group =>   5
Atom   8H    basis set group =>   5
Atom   9H    basis set group =>   5
Atom  10H    basis set group =>   5
Atom  11H    basis set group =>   5
Atom  12H    basis set group =>   5
Atom  13H    basis set group =>   5
Atom  14H    basis set group =>   5
Atom  15H    basis set group =>   5
---------------------------------
AUXILIARY/C BASIS SET INFORMATION
---------------------------------
There are 5 groups of distinct atoms

 Group   1 Type I   : 12s12p10d8f6g4h2i contracted to 12s12p10d8f6g4h2i pattern {111111111111/111111111111/1111111111/11111111/111111/1111/11}
 Group   2 Type O   : 9s8p7d6f4g2h contracted to 9s8p7d6f4g2h pattern {111111111/11111111/1111111/111111/1111/11}
 Group   3 Type C   : 9s8p7d6f4g2h contracted to 9s8p7d6f4g2h pattern {111111111/11111111/1111111/111111/1111/11}
 Group   4 Type N   : 9s8p7d6f4g2h contracted to 9s8p7d6f4g2h pattern {111111111/11111111/1111111/111111/1111/11}
 Group   5 Type H   : 6s5p4d3f2g contracted to 6s5p4d3f2g pattern {111111/11111/1111/111/11}

Atom   0I    basis set group =>   1
Atom   1O    basis set group =>   2
Atom   2O    basis set group =>   2
Atom   3C    basis set group =>   3
Atom   4N    basis set group =>   4
Atom   5C    basis set group =>   3
Atom   6N    basis set group =>   4
Atom   7H    basis set group =>   5
Atom   8H    basis set group =>   5
Atom   9H    basis set group =>   5
Atom  10H    basis set group =>   5
Atom  11H    basis set group =>   5
Atom  12H    basis set group =>   5
Atom  13H    basis set group =>   5
Atom  14H    basis set group =>   5
Atom  15H    basis set group =>   5
----------------------------------
AUXILIARY/JK BASIS SET INFORMATION
----------------------------------
There are 5 groups of distinct atoms

 Group   1 Type I   : 13s12p11d8f6g3h contracted to 11s10p10d7f5g3h pattern {31111111111/3111111111/2111111111/2111111/21111/111}
 Group   2 Type O   : 10s7p5d3f2g1h contracted to 10s7p5d3f2g1h pattern {1111111111/1111111/11111/111/11/1}
 Group   3 Type C   : 10s7p5d3f2g1h contracted to 10s7p5d3f2g1h pattern {1111111111/1111111/11111/111/11/1}
 Group   4 Type N   : 10s7p5d3f2g1h contracted to 10s7p5d3f2g1h pattern {1111111111/1111111/11111/111/11/1}
 Group   5 Type H   : 4s3p3d2f1g contracted to 4s3p3d2f1g pattern {1111/111/111/11/1}

Atom   0I    basis set group =>   1
Atom   1O    basis set group =>   2
Atom   2O    basis set group =>   2
Atom   3C    basis set group =>   3
Atom   4N    basis set group =>   4
Atom   5C    basis set group =>   3
Atom   6N    basis set group =>   4
Atom   7H    basis set group =>   5
Atom   8H    basis set group =>   5
Atom   9H    basis set group =>   5
Atom  10H    basis set group =>   5
Atom  11H    basis set group =>   5
Atom  12H    basis set group =>   5
Atom  13H    basis set group =>   5
Atom  14H    basis set group =>   5
Atom  15H    basis set group =>   5
-------------------------
ECP PARAMETER INFORMATION
-------------------------

 Group 1, Type I  ECP SK MCDHF RSC (replacing 28 core electrons, lmax=4)

Atom   0I    ECP group =>   1


           ************************************************************
           *        Program running with 8 parallel MPI-processes     *
           *              working on a common directory               *
           ************************************************************
------------------------------------------------------------------------------
                           ORCA GTO INTEGRAL CALCULATION
------------------------------------------------------------------------------
------------------------------------------------------------------------------
                   ___                                                        
                  /   \      - P O W E R E D   B Y -                         
                 /     \                                                     
                 |  |  |   _    _      __       _____    __    __             
                 |  |  |  | |  | |    /  \     |  _  \  |  |  /  |          
                  \  \/   | |  | |   /    \    | | | |  |  | /  /          
                 / \  \   | |__| |  /  /\  \   | |_| |  |  |/  /          
                |  |  |   |  __  | /  /__\  \  |    /   |      \           
                |  |  |   | |  | | |   __   |  |    \   |  |\   \          
                \     /   | |  | | |  |  |  |  | |\  \  |  | \   \       
                 \___/    |_|  |_| |__|  |__|  |_| \__\ |__|  \__/        
                                                                              
                      - O R C A' S   B I G   F R I E N D -                    
                                      &                                       
                       - I N T E G R A L  F E E D E R -                       
                                                                              
 v1 FN, 2020, v2 2021                                                         
------------------------------------------------------------------------------


Reading SHARK input file 1isa1eda-010000001_2_199.SHARKINP.tmp ... ok
----------------------
SHARK INTEGRAL PACKAGE
----------------------

Number of atoms                             ...     16
Number of basis functions                   ...   1051
Number of shells                            ...    325
Maximum angular momentum                    ...      4
Integral batch strategy                     ... SHARK/LIBINT Hybrid
RI-J (if used) integral strategy            ... SPLIT-RIJ (Revised 2003 algorithm where possible)
Printlevel                                  ...      1
Contraction scheme used                     ... PARTIAL GENERAL contraction
Coulomb Range Separation                    ... NOT USED
Exchange Range Separation                   ... NOT USED
Finite Nucleus Model                        ... NOT USED
Auxiliary Coulomb fitting basis             ... NOT available
Auxiliary J/K fitting basis                 ... AVAILABLE
   # of basis functions in Aux-JK           ...   1313
   # of shells in Aux-JK                    ...    331
   Maximum angular momentum in Aux-JK       ...      5
Auxiliary Correlation fitting basis         ... AVAILABLE
   # of basis functions in Aux-C            ...   2006
   # of shells in Aux-C                     ...    450
   Maximum angular momentum in Aux-C        ...      6
Auxiliary 'external' fitting basis          ... NOT available
Integral threshold                          ...     2.500000e-11
Primitive cut-off                           ...     2.500000e-12
Primitive pair pre-selection threshold      ...     2.500000e-12

Calculating pre-screening integrals         ... done (  0.2 sec) Dimension = 325
Calculating pre-screening integrals (ORCA)  ... done (  0.4 sec) Dimension = 270
Organizing shell pair data                  ... done (  1.3 sec)
Shell pair information
Total number of shell pairs                 ...     52975
Shell pairs after pre-screening             ...     44065
Total number of primitive shell pairs       ...     66147
Primitive shell pairs kept                  ...     51524
          la=0 lb=0:   6718 shell pairs
          la=1 lb=0:   8702 shell pairs
          la=1 lb=1:   2747 shell pairs
          la=2 lb=0:   6391 shell pairs
          la=2 lb=1:   3953 shell pairs
          la=2 lb=2:   1492 shell pairs
          la=3 lb=0:   4505 shell pairs
          la=3 lb=1:   2783 shell pairs
          la=3 lb=2:   2054 shell pairs
          la=3 lb=3:    742 shell pairs
          la=4 lb=0:   1605 shell pairs
          la=4 lb=1:   1006 shell pairs
          la=4 lb=2:    739 shell pairs
          la=4 lb=3:    526 shell pairs
          la=4 lb=4:    102 shell pairs

Calculating one electron integrals          ... done (  0.1 sec)
Calculating ECP integrals                   ... done (  1.7 sec)
Calculating RI/JK V-Matrix + Cholesky decomp... done (  0.1 sec)
Calculating RI/C V-Matrix + Cholesky decomp.... done (  0.2 sec)
Calculating Nuclear repulsion               ... done (  0.0 sec) ENN=    471.735224973599 Eh

SHARK setup successfully completed in   5.3 seconds

Maximum memory used throughout the entire GTOINT-calculation: 88.2 MB
[1712564535.575325] [s44n13:3475597:0]          mpool.c:43   UCX  WARN  object 0xb22b780 was not returned to mpool ucp_requests
[1712564535.575341] [s44n13:3475597:0]          mpool.c:43   UCX  WARN  object 0xb22b940 was not returned to mpool ucp_requests
[1712564535.575346] [s44n13:3475597:0]          mpool.c:43   UCX  WARN  object 0xb22bb00 was not returned to mpool ucp_requests
[1712564535.575349] [s44n13:3475597:0]          mpool.c:43   UCX  WARN  object 0xb22bcc0 was not returned to mpool ucp_requests
[1712564535.575352] [s44n13:3475597:0]          mpool.c:43   UCX  WARN  object 0xb22be80 was not returned to mpool ucp_requests
[1712564535.575355] [s44n13:3475597:0]          mpool.c:43   UCX  WARN  object 0xb22c040 was not returned to mpool ucp_requests
[1712564535.575358] [s44n13:3475597:0]          mpool.c:43   UCX  WARN  object 0xb22c200 was not returned to mpool ucp_requests
[1712564535.575360] [s44n13:3475597:0]          mpool.c:43   UCX  WARN  object 0xb22c3c0 was not returned to mpool ucp_requests
[1712564535.575363] [s44n13:3475597:0]          mpool.c:43   UCX  WARN  object 0xb22c580 was not returned to mpool ucp_requests
[1712564535.575365] [s44n13:3475597:0]          mpool.c:43   UCX  WARN  object 0xb22c740 was not returned to mpool ucp_requests
[1712564535.575367] [s44n13:3475597:0]          mpool.c:43   UCX  WARN  object 0xb22c900 was not returned to mpool ucp_requests
[1712564535.575370] [s44n13:3475597:0]          mpool.c:43   UCX  WARN  object 0xb22cac0 was not returned to mpool ucp_requests
[1712564535.575372] [s44n13:3475597:0]          mpool.c:43   UCX  WARN  object 0xb22cc80 was not returned to mpool ucp_requests
[1712564535.575375] [s44n13:3475597:0]          mpool.c:43   UCX  WARN  object 0xb22ce40 was not returned to mpool ucp_requests
[1712564535.575377] [s44n13:3475597:0]          mpool.c:43   UCX  WARN  object 0xb22d000 was not returned to mpool ucp_requests
[1712564535.575380] [s44n13:3475597:0]          mpool.c:43   UCX  WARN  object 0xb22d1c0 was not returned to mpool ucp_requests
[1712564535.575400] [s44n13:3475601:0]          mpool.c:43   UCX  WARN  object 0xb4928c0 was not returned to mpool ucp_requests
[1712564535.575412] [s44n13:3475601:0]          mpool.c:43   UCX  WARN  object 0xb492a80 was not returned to mpool ucp_requests
[1712564535.575416] [s44n13:3475601:0]          mpool.c:43   UCX  WARN  object 0xb492c40 was not returned to mpool ucp_requests
[1712564535.575419] [s44n13:3475601:0]          mpool.c:43   UCX  WARN  object 0xb492e00 was not returned to mpool ucp_requests
[1712564535.575422] [s44n13:3475601:0]          mpool.c:43   UCX  WARN  object 0xb492fc0 was not returned to mpool ucp_requests
[1712564535.575426] [s44n13:3475601:0]          mpool.c:43   UCX  WARN  object 0xb493180 was not returned to mpool ucp_requests
[1712564535.575428] [s44n13:3475601:0]          mpool.c:43   UCX  WARN  object 0xb493340 was not returned to mpool ucp_requests
[1712564535.575432] [s44n13:3475601:0]          mpool.c:43   UCX  WARN  object 0xb493500 was not returned to mpool ucp_requests
[1712564535.575434] [s44n13:3475601:0]          mpool.c:43   UCX  WARN  object 0xb4936c0 was not returned to mpool ucp_requests
[1712564535.575436] [s44n13:3475601:0]          mpool.c:43   UCX  WARN  object 0xb493880 was not returned to mpool ucp_requests
[1712564535.575439] [s44n13:3475601:0]          mpool.c:43   UCX  WARN  object 0xb493a40 was not returned to mpool ucp_requests
[1712564535.575441] [s44n13:3475601:0]          mpool.c:43   UCX  WARN  object 0xb493c00 was not returned to mpool ucp_requests
[1712564535.575444] [s44n13:3475601:0]          mpool.c:43   UCX  WARN  object 0xb493dc0 was not returned to mpool ucp_requests
[1712564535.575447] [s44n13:3475601:0]          mpool.c:43   UCX  WARN  object 0xb493f80 was not returned to mpool ucp_requests
[1712564535.575450] [s44n13:3475601:0]          mpool.c:43   UCX  WARN  object 0xb494140 was not returned to mpool ucp_requests
[1712564535.575452] [s44n13:3475601:0]          mpool.c:43   UCX  WARN  object 0xb494300 was not returned to mpool ucp_requests
[1712564535.575455] [s44n13:3475601:0]          mpool.c:43   UCX  WARN  object 0xb4944c0 was not returned to mpool ucp_requests
[1712564535.575636] [s44n13:3475600:0]          mpool.c:43   UCX  WARN  object 0xc53e700 was not returned to mpool ucp_requests
[1712564535.575648] [s44n13:3475600:0]          mpool.c:43   UCX  WARN  object 0xc53e8c0 was not returned to mpool ucp_requests
[1712564535.575652] [s44n13:3475600:0]          mpool.c:43   UCX  WARN  object 0xc53ea80 was not returned to mpool ucp_requests
[1712564535.575655] [s44n13:3475600:0]          mpool.c:43   UCX  WARN  object 0xc53ec40 was not returned to mpool ucp_requests
[1712564535.575658] [s44n13:3475600:0]          mpool.c:43   UCX  WARN  object 0xc53ee00 was not returned to mpool ucp_requests
[1712564535.575661] [s44n13:3475600:0]          mpool.c:43   UCX  WARN  object 0xc53efc0 was not returned to mpool ucp_requests
[1712564535.575664] [s44n13:3475600:0]          mpool.c:43   UCX  WARN  object 0xc53f180 was not returned to mpool ucp_requests
[1712564535.575667] [s44n13:3475600:0]          mpool.c:43   UCX  WARN  object 0xc53f340 was not returned to mpool ucp_requests
[1712564535.575670] [s44n13:3475600:0]          mpool.c:43   UCX  WARN  object 0xc53f500 was not returned to mpool ucp_requests
[1712564535.575673] [s44n13:3475600:0]          mpool.c:43   UCX  WARN  object 0xc53f6c0 was not returned to mpool ucp_requests
[1712564535.575676] [s44n13:3475600:0]          mpool.c:43   UCX  WARN  object 0xc53f880 was not returned to mpool ucp_requests
[1712564535.575679] [s44n13:3475600:0]          mpool.c:43   UCX  WARN  object 0xc53fa40 was not returned to mpool ucp_requests
[1712564535.575682] [s44n13:3475600:0]          mpool.c:43   UCX  WARN  object 0xc53fc00 was not returned to mpool ucp_requests
[1712564535.575685] [s44n13:3475600:0]          mpool.c:43   UCX  WARN  object 0xc53fdc0 was not returned to mpool ucp_requests
[1712564535.575688] [s44n13:3475600:0]          mpool.c:43   UCX  WARN  object 0xc53ff80 was not returned to mpool ucp_requests
[1712564535.575691] [s44n13:3475600:0]          mpool.c:43   UCX  WARN  object 0xc540140 was not returned to mpool ucp_requests
[1712564535.575693] [s44n13:3475600:0]          mpool.c:43   UCX  WARN  object 0xc540300 was not returned to mpool ucp_requests
[1712564535.575731] [s44n13:3475603:0]          mpool.c:43   UCX  WARN  object 0xbd33a00 was not returned to mpool ucp_requests
[1712564535.575742] [s44n13:3475603:0]          mpool.c:43   UCX  WARN  object 0xbd33bc0 was not returned to mpool ucp_requests
[1712564535.575746] [s44n13:3475603:0]          mpool.c:43   UCX  WARN  object 0xbd33d80 was not returned to mpool ucp_requests
[1712564535.575749] [s44n13:3475603:0]          mpool.c:43   UCX  WARN  object 0xbd33f40 was not returned to mpool ucp_requests
[1712564535.575753] [s44n13:3475603:0]          mpool.c:43   UCX  WARN  object 0xbd34100 was not returned to mpool ucp_requests
[1712564535.575756] [s44n13:3475603:0]          mpool.c:43   UCX  WARN  object 0xbd342c0 was not returned to mpool ucp_requests
[1712564535.575758] [s44n13:3475603:0]          mpool.c:43   UCX  WARN  object 0xbd34480 was not returned to mpool ucp_requests
[1712564535.575760] [s44n13:3475603:0]          mpool.c:43   UCX  WARN  object 0xbd34640 was not returned to mpool ucp_requests
[1712564535.575763] [s44n13:3475603:0]          mpool.c:43   UCX  WARN  object 0xbd34800 was not returned to mpool ucp_requests
[1712564535.575765] [s44n13:3475603:0]          mpool.c:43   UCX  WARN  object 0xbd349c0 was not returned to mpool ucp_requests
[1712564535.575768] [s44n13:3475603:0]          mpool.c:43   UCX  WARN  object 0xbd34b80 was not returned to mpool ucp_requests
[1712564535.575770] [s44n13:3475603:0]          mpool.c:43   UCX  WARN  object 0xbd34d40 was not returned to mpool ucp_requests
[1712564535.575777] [s44n13:3475603:0]          mpool.c:43   UCX  WARN  object 0xbd34f00 was not returned to mpool ucp_requests
[1712564535.575779] [s44n13:3475603:0]          mpool.c:43   UCX  WARN  object 0xbd350c0 was not returned to mpool ucp_requests
[1712564535.575781] [s44n13:3475603:0]          mpool.c:43   UCX  WARN  object 0xbd35280 was not returned to mpool ucp_requests
[1712564535.575877] [s44n13:3475605:0]          mpool.c:43   UCX  WARN  object 0xa9b2c40 was not returned to mpool ucp_requests
[1712564535.575889] [s44n13:3475605:0]          mpool.c:43   UCX  WARN  object 0xa9b2e00 was not returned to mpool ucp_requests
[1712564535.575893] [s44n13:3475605:0]          mpool.c:43   UCX  WARN  object 0xa9b2fc0 was not returned to mpool ucp_requests
[1712564535.575897] [s44n13:3475605:0]          mpool.c:43   UCX  WARN  object 0xa9b3180 was not returned to mpool ucp_requests
[1712564535.575900] [s44n13:3475605:0]          mpool.c:43   UCX  WARN  object 0xa9b3340 was not returned to mpool ucp_requests
[1712564535.575903] [s44n13:3475605:0]          mpool.c:43   UCX  WARN  object 0xa9b3500 was not returned to mpool ucp_requests
[1712564535.575906] [s44n13:3475605:0]          mpool.c:43   UCX  WARN  object 0xa9b36c0 was not returned to mpool ucp_requests
[1712564535.575908] [s44n13:3475605:0]          mpool.c:43   UCX  WARN  object 0xa9b3880 was not returned to mpool ucp_requests
[1712564535.575911] [s44n13:3475605:0]          mpool.c:43   UCX  WARN  object 0xa9b3a40 was not returned to mpool ucp_requests
[1712564535.575913] [s44n13:3475605:0]          mpool.c:43   UCX  WARN  object 0xa9b3c00 was not returned to mpool ucp_requests
[1712564535.575916] [s44n13:3475605:0]          mpool.c:43   UCX  WARN  object 0xa9b3dc0 was not returned to mpool ucp_requests
[1712564535.575919] [s44n13:3475605:0]          mpool.c:43   UCX  WARN  object 0xa9b3f80 was not returned to mpool ucp_requests
[1712564535.575921] [s44n13:3475605:0]          mpool.c:43   UCX  WARN  object 0xa9b4140 was not returned to mpool ucp_requests
[1712564535.575924] [s44n13:3475605:0]          mpool.c:43   UCX  WARN  object 0xa9b4300 was not returned to mpool ucp_requests
[1712564535.575927] [s44n13:3475605:0]          mpool.c:43   UCX  WARN  object 0xa9b44c0 was not returned to mpool ucp_requests
[1712564535.575922] [s44n13:3475596:0]          mpool.c:43   UCX  WARN  object 0xac752c0 was not returned to mpool ucp_requests
[1712564535.575934] [s44n13:3475596:0]          mpool.c:43   UCX  WARN  object 0xac75480 was not returned to mpool ucp_requests
[1712564535.575938] [s44n13:3475596:0]          mpool.c:43   UCX  WARN  object 0xac75640 was not returned to mpool ucp_requests
[1712564535.575941] [s44n13:3475596:0]          mpool.c:43   UCX  WARN  object 0xac75800 was not returned to mpool ucp_requests
[1712564535.575945] [s44n13:3475596:0]          mpool.c:43   UCX  WARN  object 0xac75b80 was not returned to mpool ucp_requests
[1712564535.575948] [s44n13:3475596:0]          mpool.c:43   UCX  WARN  object 0xac75d40 was not returned to mpool ucp_requests
[1712564535.575951] [s44n13:3475596:0]          mpool.c:43   UCX  WARN  object 0xac75f00 was not returned to mpool ucp_requests
[1712564535.575953] [s44n13:3475596:0]          mpool.c:43   UCX  WARN  object 0xac760c0 was not returned to mpool ucp_requests
[1712564535.575956] [s44n13:3475596:0]          mpool.c:43   UCX  WARN  object 0xac76280 was not returned to mpool ucp_requests
[1712564535.575959] [s44n13:3475596:0]          mpool.c:43   UCX  WARN  object 0xac76440 was not returned to mpool ucp_requests
[1712564535.575962] [s44n13:3475596:0]          mpool.c:43   UCX  WARN  object 0xac76600 was not returned to mpool ucp_requests
[1712564535.576206] [s44n13:3475598:0]          mpool.c:43   UCX  WARN  object 0xae0a840 was not returned to mpool ucp_requests
[1712564535.576215] [s44n13:3475598:0]          mpool.c:43   UCX  WARN  object 0xae0aa00 was not returned to mpool ucp_requests
[1712564535.576218] [s44n13:3475598:0]          mpool.c:43   UCX  WARN  object 0xae0abc0 was not returned to mpool ucp_requests
[1712564535.576221] [s44n13:3475598:0]          mpool.c:43   UCX  WARN  object 0xae0ad80 was not returned to mpool ucp_requests
[1712564535.576223] [s44n13:3475598:0]          mpool.c:43   UCX  WARN  object 0xae0af40 was not returned to mpool ucp_requests
[1712564535.576226] [s44n13:3475598:0]          mpool.c:43   UCX  WARN  object 0xae0b100 was not returned to mpool ucp_requests
[1712564535.576229] [s44n13:3475598:0]          mpool.c:43   UCX  WARN  object 0xae0b2c0 was not returned to mpool ucp_requests
[1712564535.576232] [s44n13:3475598:0]          mpool.c:43   UCX  WARN  object 0xae0b480 was not returned to mpool ucp_requests
[1712564535.576234] [s44n13:3475598:0]          mpool.c:43   UCX  WARN  object 0xae0b640 was not returned to mpool ucp_requests
[1712564535.576237] [s44n13:3475598:0]          mpool.c:43   UCX  WARN  object 0xae0b800 was not returned to mpool ucp_requests
[1712564535.576239] [s44n13:3475598:0]          mpool.c:43   UCX  WARN  object 0xae0b9c0 was not returned to mpool ucp_requests
[1712564535.576242] [s44n13:3475598:0]          mpool.c:43   UCX  WARN  object 0xae0bb80 was not returned to mpool ucp_requests
[1712564535.576244] [s44n13:3475598:0]          mpool.c:43   UCX  WARN  object 0xae0bd40 was not returned to mpool ucp_requests
[1712564535.576247] [s44n13:3475598:0]          mpool.c:43   UCX  WARN  object 0xae0bf00 was not returned to mpool ucp_requests
[1712564535.576249] [s44n13:3475598:0]          mpool.c:43   UCX  WARN  object 0xae0c0c0 was not returned to mpool ucp_requests
[1712564535.576251] [s44n13:3475598:0]          mpool.c:43   UCX  WARN  object 0xae0c280 was not returned to mpool ucp_requests


           ************************************************************
           *        Program running with 8 parallel MPI-processes     *
           *              working on a common directory               *
           ************************************************************
-------------------------------------------------------------------------------
                                 ORCA SCF
-------------------------------------------------------------------------------

------------
SCF SETTINGS
------------
Hamiltonian:
 Ab initio Hamiltonian  Method          .... Hartree-Fock(GTOs)


General Settings:
 Integral files         IntName         .... 1isa1eda-010000001_2_199
 Hartree-Fock type      HFTyp           .... RHF
 Total Charge           Charge          ....    0
 Multiplicity           Mult            ....    1
 Number of Electrons    NEL             ....   76
 Basis Dimension        Dim             ....  986
 Nuclear Repulsion      ENuc            ....    471.7352249736 Eh

Convergence Acceleration:
 DIIS                   CNVDIIS         .... on
   Start iteration      DIISMaxIt       ....    12
   Startup error        DIISStart       ....  0.200000
   # of expansion vecs  DIISMaxEq       ....     5
   Bias factor          DIISBfac        ....   1.050
   Max. coefficient     DIISMaxC        ....  10.000
 Trust-Rad. Augm. Hess. CNVTRAH         .... auto
   Auto Start mean grad. ratio tolernc. ....  1.125000
   Auto Start start iteration           ....    20
   Auto Start num. interpolation iter.  ....    10
   Max. Number of Micro iterations      ....    16
   Max. Number of Macro iterations      .... Maxiter - #DIIS iter
   Number of Davidson start vectors     ....     2
   Converg. threshold I  (grad. norm)   ....   1.000e-05
   Converg. threshold II (energy diff.) ....   1.000e-08
   Grad. Scal. Fac. for Micro threshold ....   0.100
   Minimum threshold for Micro iter.    ....   0.010
   NR start threshold (gradient norm)   ....   0.001
   Initial trust radius                 ....   0.400
   Minimum AH scaling param. (alpha)    ....   1.000
   Maximum AH scaling param. (alpha)    .... 1000.000
   Orbital update algorithm             .... Taylor
   White noise on init. David. guess    .... on
   Maximum white noise                  ....   0.010
   Quad. conv. algorithm                .... NR
 SOSCF                  CNVSOSCF        .... on
   Start iteration      SOSCFMaxIt      ....   150
   Startup grad/error   SOSCFStart      ....  0.003300
 Level Shifting         CNVShift        .... on
   Level shift para.    LevelShift      ....    0.2500
   Turn off err/grad.   ShiftErr        ....    0.0010
 Zerner damping         CNVZerner       .... off
 Static damping         CNVDamp         .... on
   Fraction old density DampFac         ....    0.7000
   Max. Damping (<1)    DampMax         ....    0.9800
   Min. Damping (>=0)   DampMin         ....    0.0000
   Turn off err/grad.   DampErr         ....    0.1000
 Fernandez-Rico         CNVRico         .... off

SCF Procedure:
 Maximum # iterations   MaxIter         ....   125
 SCF integral mode      SCFMode         .... Direct
   Integral package                     .... SHARK and LIBINT hybrid scheme
 Reset frequency        DirectResetFreq ....    20
 Integral Threshold     Thresh          ....  2.500e-11 Eh
 Primitive CutOff       TCut            ....  2.500e-12 Eh

Convergence Tolerance:
 Convergence Check Mode ConvCheckMode   .... Total+1el-Energy
 Convergence forced     ConvForced      .... 1
 Energy Change          TolE            ....  1.000e-08 Eh
 1-El. energy change                    ....  1.000e-05 Eh
 Orbital Gradient       TolG            ....  1.000e-05
 Orbital Rotation angle TolX            ....  1.000e-05
 DIIS Error             TolErr          ....  5.000e-07


Diagonalization of the overlap matrix:
Smallest eigenvalue                        ... 1.088e-06
Time for diagonalization                   ...    0.184 sec
Threshold for overlap eigenvalues          ... 1.000e-08
Number of eigenvalues below threshold      ... 0
Time for construction of square roots      ...    0.088 sec
Total time needed                          ...    0.276 sec

Time for model grid setup =    0.129 sec

------------------------------
INITIAL GUESS: MODEL POTENTIAL
------------------------------
Loading Hartree-Fock densities                     ... done
  calling /comm/groupstacks/chemistry/apps/orca/5.0.4/orca 1isa1eda-010000001_2_199_atom53.inp > 1isa1eda-010000001_2_199_atom53.out in order to generate an atomic fitting density for atom 0 (I  with ECP) on-the-fly... 
    atom 0 (I ), assumed electronic state with S=2: 1s2 2s2 2p6 3s2 3p6 4s2 3d10 4p6 5s2 4d10 5p5           ... done
Calculating cut-offs                               ... done
Initializing the effective Hamiltonian             ... done
Setting up the integral package (SHARK)            ... done
Starting the Coulomb interaction                   ... done (   0.6 sec)
Reading the grid                                   ... done
Mapping shells                                     ... done
Starting the XC term evaluation                    ... done (   0.4 sec)
Transforming the Hamiltonian                       ... done (   0.1 sec)
Diagonalizing the Hamiltonian                      ... done (   0.2 sec)
Back transforming the eigenvectors                 ... done (   0.0 sec)
Now organizing SCF variables                       ... done
                      ------------------
                      INITIAL GUESS DONE (   2.8 sec)
                      ------------------
--------------
SCF ITERATIONS
--------------
ITER       Energy         Delta-E        Max-DP      RMS-DP      [F,P]     Damp
               ***  Starting incremental Fock matrix formation  ***
  0   -633.6912750786   0.000000000000 0.25842521  0.00119377  0.4178306 0.7000
  1   -633.9080231673  -0.216748088703 0.18357018  0.00085562  0.2301114 0.7000
                               ***Turning on DIIS***
  2   -634.0247347043  -0.116711536977 0.12740851  0.00058644  0.1233808 0.7000
  3   -634.9789689826  -0.954234278248 0.29242865  0.00133376  0.0722908 0.0000
  4   -634.1552375307   0.823731451819 0.01511070  0.00007877  0.0139705 0.0000
  5   -634.2565151937  -0.101277662989 0.01583207  0.00005055  0.0091229 0.0000
  6   -634.2488412276   0.007673966103 0.00354206  0.00002563  0.0078505 0.0000
  7   -634.2587485144  -0.009907286780 0.00200263  0.00001541  0.0037700 0.0000
                      *** Initiating the SOSCF procedure ***
                           *** Shutting down DIIS ***
                      *** Re-Reading the Fockian *** 
                      *** Removing any level shift *** 
ITER      Energy       Delta-E        Grad      Rot      Max-DP    RMS-DP
  8   -634.26303782  -0.0042893028  0.001377  0.001377  0.001225  0.000011
               *** Restarting incremental Fock matrix formation ***
  9   -634.26474334  -0.0017055252  0.000498  0.001029  0.000550  0.000005
 10   -634.26475504  -0.0000116952  0.000287  0.001492  0.000999  0.000009
 11   -634.26476178  -0.0000067427  0.000132  0.000207  0.000255  0.000002
 12   -634.26476265  -0.0000008730  0.000046  0.000102  0.000131  0.000001
 13   -634.26476273  -0.0000000729  0.000007  0.000010  0.000043  0.000000
 14   -634.26476274  -0.0000000117  0.000004  0.000007  0.000069  0.000000
                  ***Gradient check signals convergence***
              ***Rediagonalizing the Fockian in SOSCF/NRSCF***

               *****************************************************
               *                     SUCCESS                       *
               *           SCF CONVERGED AFTER  15 CYCLES          *
               *****************************************************


----------------
TOTAL SCF ENERGY
----------------

Total Energy       :         -634.26476275 Eh          -17259.22164 eV

Components:
Nuclear Repulsion  :          471.73522497 Eh           12836.56807 eV
Electronic Energy  :        -1105.99998772 Eh          -30095.78971 eV
One Electron Energy:        -1917.09317915 Eh          -52166.75751 eV
Two Electron Energy:          811.09319142 Eh           22070.96780 eV

Virial components:
Potential Energy   :        -1084.59612710 Eh          -29513.36105 eV
Kinetic Energy     :          450.33136435 Eh           12254.13941 eV
Virial Ratio       :            2.40844012


---------------
SCF CONVERGENCE
---------------

  Last Energy change         ...   -1.1131e-08  Tolerance :   1.0000e-08
  Last MAX-Density change    ...    1.7456e-04  Tolerance :   1.0000e-07
  Last RMS-Density change    ...    1.0104e-06  Tolerance :   5.0000e-09
  Last Orbital Gradient      ...    1.3500e-06  Tolerance :   1.0000e-05
  Last Orbital Rotation      ...    4.8754e-06  Tolerance :   1.0000e-05

             **** THE GBW FILE WAS UPDATED (1isa1eda-010000001_2_199.gbw) ****
             **** DENSITY 1isa1eda-010000001_2_199.scfp WAS UPDATED ****
             **** ENERGY FILE WAS UPDATED (1isa1eda-010000001_2_199.en.tmp) ****
             **** THE GBW FILE WAS UPDATED (1isa1eda-010000001_2_199.gbw) ****
             **** DENSITY 1isa1eda-010000001_2_199.scfp WAS UPDATED ****
----------------
ORBITAL ENERGIES
----------------

  NO   OCC          E(Eh)            E(eV) 
   0   2.0000     -20.581483      -560.0506 
   1   2.0000     -20.523158      -558.4635 
   2   2.0000     -15.565081      -423.5474 
   3   2.0000     -15.525997      -422.4838 
   4   2.0000     -11.255421      -306.2756 
   5   2.0000     -11.243972      -305.9640 
   6   2.0000      -7.813739      -212.6226 
   7   2.0000      -5.645790      -153.6297 
   8   2.0000      -5.639451      -153.4573 
   9   2.0000      -5.632328      -153.2634 
  10   2.0000      -2.379990       -64.7628 
  11   2.0000      -2.376248       -64.6610 
  12   2.0000      -2.366584       -64.3980 
  13   2.0000      -2.359916       -64.2166 
  14   2.0000      -2.359448       -64.2039 
  15   2.0000      -1.344275       -36.5796 
  16   2.0000      -1.248078       -33.9619 
  17   2.0000      -1.212493       -32.9936 
  18   2.0000      -1.155525       -31.4434 
  19   2.0000      -0.965152       -26.2631 
  20   2.0000      -0.883918       -24.0526 
  21   2.0000      -0.814360       -22.1599 
  22   2.0000      -0.697135       -18.9700 
  23   2.0000      -0.689845       -18.7716 
  24   2.0000      -0.672615       -18.3028 
  25   2.0000      -0.619205       -16.8494 
  26   2.0000      -0.606405       -16.5011 
  27   2.0000      -0.567376       -15.4391 
  28   2.0000      -0.559925       -15.2363 
  29   2.0000      -0.549071       -14.9410 
  30   2.0000      -0.515728       -14.0337 
  31   2.0000      -0.507995       -13.8232 
  32   2.0000      -0.501188       -13.6380 
  33   2.0000      -0.468826       -12.7574 
  34   2.0000      -0.440820       -11.9953 
  35   2.0000      -0.424305       -11.5459 
  36   2.0000      -0.386036       -10.5046 
  37   2.0000      -0.354494        -9.6463 
  38   0.0000       0.021777         0.5926 
  39   0.0000       0.030510         0.8302 
  40   0.0000       0.032027         0.8715 
  41   0.0000       0.036836         1.0024 
  42   0.0000       0.043381         1.1805 
  43   0.0000       0.049061         1.3350 
  44   0.0000       0.052581         1.4308 
  45   0.0000       0.057906         1.5757 
  46   0.0000       0.058839         1.6011 
  47   0.0000       0.072247         1.9659 
  48   0.0000       0.076394         2.0788 
  49   0.0000       0.080009         2.1771 
  50   0.0000       0.091050         2.4776 
  51   0.0000       0.099237         2.7004 
  52   0.0000       0.104202         2.8355 
  53   0.0000       0.108649         2.9565 
  54   0.0000       0.111949         3.0463 
  55   0.0000       0.115381         3.1397 
  56   0.0000       0.117422         3.1952 
  57   0.0000       0.121655         3.3104 
  58   0.0000       0.122855         3.3430 
  59   0.0000       0.132898         3.6163 
  60   0.0000       0.136771         3.7217 
  61   0.0000       0.144044         3.9196 
  62   0.0000       0.151839         4.1317 
  63   0.0000       0.160771         4.3748 
  64   0.0000       0.164287         4.4705 
  65   0.0000       0.168934         4.5969 
  66   0.0000       0.179755         4.8914 
  67   0.0000       0.186183         5.0663 
  68   0.0000       0.194349         5.2885 
  69   0.0000       0.200557         5.4574 
  70   0.0000       0.204732         5.5710 
  71   0.0000       0.208804         5.6818 
  72   0.0000       0.212699         5.7878 
  73   0.0000       0.223817         6.0904 
  74   0.0000       0.231105         6.2887 
  75   0.0000       0.235230         6.4009 
  76   0.0000       0.241173         6.5627 
  77   0.0000       0.247025         6.7219 
  78   0.0000       0.252196         6.8626 
  79   0.0000       0.253083         6.8867 
  80   0.0000       0.260018         7.0755 
  81   0.0000       0.267234         7.2718 
  82   0.0000       0.268999         7.3198 
  83   0.0000       0.269748         7.3402 
  84   0.0000       0.271449         7.3865 
  85   0.0000       0.275901         7.5076 
  86   0.0000       0.284152         7.7322 
  87   0.0000       0.286869         7.8061 
  88   0.0000       0.293379         7.9832 
  89   0.0000       0.294921         8.0252 
  90   0.0000       0.298597         8.1252 
  91   0.0000       0.311759         8.4834 
  92   0.0000       0.321440         8.7468 
  93   0.0000       0.326276         8.8784 
  94   0.0000       0.327190         8.9033 
  95   0.0000       0.335824         9.1382 
  96   0.0000       0.337423         9.1817 
  97   0.0000       0.339575         9.2403 
  98   0.0000       0.344040         9.3618 
  99   0.0000       0.348295         9.4776 
 100   0.0000       0.351821         9.5735 
 101   0.0000       0.359962         9.7951 
 102   0.0000       0.361254         9.8302 
 103   0.0000       0.362375         9.8607 
 104   0.0000       0.370199        10.0736 
 105   0.0000       0.375220        10.2103 
 106   0.0000       0.385487        10.4896 
 107   0.0000       0.389586        10.6012 
 108   0.0000       0.395844        10.7715 
 109   0.0000       0.398183        10.8351 
 110   0.0000       0.403745        10.9865 
 111   0.0000       0.413001        11.2383 
 112   0.0000       0.413895        11.2627 
 113   0.0000       0.421134        11.4596 
 114   0.0000       0.426462        11.6046 
 115   0.0000       0.430652        11.7186 
 116   0.0000       0.435459        11.8494 
 117   0.0000       0.438919        11.9436 
 118   0.0000       0.444226        12.0880 
 119   0.0000       0.450808        12.2671 
 120   0.0000       0.457706        12.4548 
 121   0.0000       0.458309        12.4712 
 122   0.0000       0.463887        12.6230 
 123   0.0000       0.470039        12.7904 
 124   0.0000       0.473313        12.8795 
 125   0.0000       0.475751        12.9459 
 126   0.0000       0.479835        13.0570 
 127   0.0000       0.484431        13.1820 
 128   0.0000       0.486394        13.2354 
 129   0.0000       0.497633        13.5413 
 130   0.0000       0.501709        13.6522 
 131   0.0000       0.505813        13.7639 
 132   0.0000       0.508418        13.8348 
 133   0.0000       0.512899        13.9567 
 134   0.0000       0.525849        14.3091 
 135   0.0000       0.535978        14.5847 
 136   0.0000       0.540111        14.6972 
 137   0.0000       0.545400        14.8411 
 138   0.0000       0.549511        14.9529 
 139   0.0000       0.552961        15.0468 
 140   0.0000       0.553986        15.0747 
 141   0.0000       0.568045        15.4573 
 142   0.0000       0.575009        15.6468 
 143   0.0000       0.583581        15.8801 
 144   0.0000       0.586535        15.9604 
 145   0.0000       0.590270        16.0621 
 146   0.0000       0.600495        16.3403 
 147   0.0000       0.605381        16.4733 
 148   0.0000       0.608105        16.5474 
 149   0.0000       0.612818        16.6756 
 150   0.0000       0.620344        16.8804 
 151   0.0000       0.635857        17.3026 
 152   0.0000       0.642039        17.4708 
 153   0.0000       0.645832        17.5740 
 154   0.0000       0.654250        17.8030 
 155   0.0000       0.656265        17.8579 
 156   0.0000       0.659993        17.9593 
 157   0.0000       0.669603        18.2208 
 158   0.0000       0.675159        18.3720 
 159   0.0000       0.685555        18.6549 
 160   0.0000       0.691395        18.8138 
 161   0.0000       0.695976        18.9385 
 162   0.0000       0.699957        19.0468 
 163   0.0000       0.701924        19.1003 
 164   0.0000       0.712576        19.3902 
 165   0.0000       0.717816        19.5328 
 166   0.0000       0.722156        19.6509 
 167   0.0000       0.725980        19.7549 
 168   0.0000       0.730896        19.8887 
 169   0.0000       0.735706        20.0196 
 170   0.0000       0.744115        20.2484 
 171   0.0000       0.755009        20.5448 
 172   0.0000       0.762157        20.7393 
 173   0.0000       0.765715        20.8362 
 174   0.0000       0.767840        20.8940 
 175   0.0000       0.776121        21.1193 
 176   0.0000       0.778284        21.1782 
 177   0.0000       0.786108        21.3911 
 178   0.0000       0.793529        21.5930 
 179   0.0000       0.801695        21.8152 
 180   0.0000       0.804905        21.9026 
 181   0.0000       0.816352        22.2141 
 182   0.0000       0.825209        22.4551 
 183   0.0000       0.828622        22.5479 
 184   0.0000       0.833835        22.6898 
 185   0.0000       0.837633        22.7932 
 186   0.0000       0.840086        22.8599 
 187   0.0000       0.846677        23.0393 
 188   0.0000       0.848673        23.0936 
 189   0.0000       0.865557        23.5530 
 190   0.0000       0.868678        23.6379 
 191   0.0000       0.872995        23.7554 
 192   0.0000       0.880054        23.9475 
 193   0.0000       0.882876        24.0243 
 194   0.0000       0.891033        24.2462 
 195   0.0000       0.894309        24.3354 
 196   0.0000       0.898706        24.4550 
 197   0.0000       0.904843        24.6220 
 198   0.0000       0.911992        24.8166 
 199   0.0000       0.915129        24.9019 
 200   0.0000       0.925561        25.1858 
 201   0.0000       0.934964        25.4417 
 202   0.0000       0.938298        25.5324 
 203   0.0000       0.941584        25.6218 
 204   0.0000       0.949534        25.8381 
 205   0.0000       0.952119        25.9085 
 206   0.0000       0.962393        26.1880 
 207   0.0000       0.976256        26.5653 
 208   0.0000       0.983693        26.7676 
 209   0.0000       0.989486        26.9253 
 210   0.0000       0.990408        26.9504 
 211   0.0000       0.995616        27.0921 
 212   0.0000       1.001174        27.2433 
 213   0.0000       1.002747        27.2861 
 214   0.0000       1.011827        27.5332 
 215   0.0000       1.018962        27.7274 
 216   0.0000       1.028917        27.9983 
 217   0.0000       1.033936        28.1348 
 218   0.0000       1.036241        28.1976 
 219   0.0000       1.041888        28.3512 
 220   0.0000       1.048668        28.5357 
 221   0.0000       1.054122        28.6841 
 222   0.0000       1.055751        28.7284 
 223   0.0000       1.067338        29.0437 
 224   0.0000       1.069271        29.0963 
 225   0.0000       1.082303        29.4510 
 226   0.0000       1.083547        29.4848 
 227   0.0000       1.088828        29.6285 
 228   0.0000       1.099548        29.9202 
 229   0.0000       1.106919        30.1208 
 230   0.0000       1.109255        30.1844 
 231   0.0000       1.120690        30.4955 
 232   0.0000       1.130530        30.7633 
 233   0.0000       1.140999        31.0482 
 234   0.0000       1.152804        31.3694 
 235   0.0000       1.154708        31.4212 
 236   0.0000       1.157888        31.5077 
 237   0.0000       1.163571        31.6624 
 238   0.0000       1.167297        31.7638 
 239   0.0000       1.176766        32.0214 
 240   0.0000       1.181874        32.1604 
 241   0.0000       1.197265        32.5792 
 242   0.0000       1.205226        32.7959 
 243   0.0000       1.207402        32.8551 
 244   0.0000       1.210545        32.9406 
 245   0.0000       1.217084        33.1185 
 246   0.0000       1.227950        33.4142 
 247   0.0000       1.229336        33.4519 
 248   0.0000       1.238766        33.7085 
 249   0.0000       1.246996        33.9325 
 250   0.0000       1.252830        34.0912 
 251   0.0000       1.256465        34.1902 
 252   0.0000       1.258682        34.2505 
 253   0.0000       1.268129        34.5075 
 254   0.0000       1.279681        34.8219 
 255   0.0000       1.286816        35.0161 
 256   0.0000       1.291492        35.1433 
 257   0.0000       1.302357        35.4389 
 258   0.0000       1.306312        35.5465 
 259   0.0000       1.311161        35.6785 
 260   0.0000       1.312438        35.7133 
 261   0.0000       1.316075        35.8122 
 262   0.0000       1.336793        36.3760 
 263   0.0000       1.339822        36.4584 
 264   0.0000       1.349514        36.7222 
 265   0.0000       1.350993        36.7624 
 266   0.0000       1.361171        37.0394 
 267   0.0000       1.368523        37.2394 
 268   0.0000       1.371683        37.3254 
 269   0.0000       1.386328        37.7239 
 270   0.0000       1.397438        38.0262 
 271   0.0000       1.400991        38.1229 
 272   0.0000       1.402848        38.1734 
 273   0.0000       1.410346        38.3775 
 274   0.0000       1.429812        38.9072 
 275   0.0000       1.431411        38.9507 
 276   0.0000       1.438360        39.1398 
 277   0.0000       1.443140        39.2698 
 278   0.0000       1.450393        39.4672 
 279   0.0000       1.460785        39.7500 
 280   0.0000       1.467791        39.9406 
 281   0.0000       1.477748        40.2116 
 282   0.0000       1.489737        40.5378 
 283   0.0000       1.503315        40.9073 
 284   0.0000       1.512879        41.1675 
 285   0.0000       1.516020        41.2530 
 286   0.0000       1.518717        41.3264 
 287   0.0000       1.530361        41.6432 
 288   0.0000       1.538528        41.8655 
 289   0.0000       1.543915        42.0121 
 290   0.0000       1.550043        42.1788 
 291   0.0000       1.561883        42.5010 
 292   0.0000       1.567631        42.6574 
 293   0.0000       1.579342        42.9761 
 294   0.0000       1.586083        43.1595 
 295   0.0000       1.595679        43.4206 
 296   0.0000       1.598375        43.4940 
 297   0.0000       1.604869        43.6707 
 298   0.0000       1.606121        43.7048 
 299   0.0000       1.615284        43.9541 
 300   0.0000       1.623435        44.1759 
 301   0.0000       1.625863        44.2420 
 302   0.0000       1.639919        44.6245 
 303   0.0000       1.652886        44.9773 
 304   0.0000       1.661458        45.2106 
 305   0.0000       1.667098        45.3641 
 306   0.0000       1.678660        45.6787 
 307   0.0000       1.684415        45.8353 
 308   0.0000       1.691240        46.0210 
 309   0.0000       1.693215        46.0747 
 310   0.0000       1.700535        46.2739 
 311   0.0000       1.712468        46.5986 
 312   0.0000       1.716380        46.7051 
 313   0.0000       1.724620        46.9293 
 314   0.0000       1.734949        47.2104 
 315   0.0000       1.747863        47.5618 
 316   0.0000       1.758198        47.8430 
 317   0.0000       1.764877        48.0248 
 318   0.0000       1.775450        48.3125 
 319   0.0000       1.777894        48.3790 
 320   0.0000       1.782658        48.5086 
 321   0.0000       1.795708        48.8637 
 322   0.0000       1.802600        49.0512 
 323   0.0000       1.813681        49.3528 
 324   0.0000       1.820940        49.5503 
 325   0.0000       1.827863        49.7387 
 326   0.0000       1.829759        49.7903 
 327   0.0000       1.836678        49.9785 
 328   0.0000       1.847845        50.2824 
 329   0.0000       1.855126        50.4805 
 330   0.0000       1.864224        50.7281 
 331   0.0000       1.866490        50.7898 
 332   0.0000       1.870614        50.9020 
 333   0.0000       1.882348        51.2213 
 334   0.0000       1.892219        51.4899 
 335   0.0000       1.899303        51.6827 
 336   0.0000       1.913956        52.0814 
 337   0.0000       1.915822        52.1322 
 338   0.0000       1.924219        52.3607 
 339   0.0000       1.929354        52.5004 
 340   0.0000       1.942402        52.8555 
 341   0.0000       1.948394        53.0185 
 342   0.0000       1.959700        53.3261 
 343   0.0000       1.962236        53.3951 
 344   0.0000       1.976390        53.7803 
 345   0.0000       1.982705        53.9521 
 346   0.0000       1.996534        54.3285 
 347   0.0000       2.001365        54.4599 
 348   0.0000       2.006160        54.5904 
 349   0.0000       2.013394        54.7872 
 350   0.0000       2.022587        55.0374 
 351   0.0000       2.026563        55.1456 
 352   0.0000       2.029950        55.2378 
 353   0.0000       2.038564        55.4721 
 354   0.0000       2.048108        55.7318 
 355   0.0000       2.057766        55.9947 
 356   0.0000       2.065493        56.2049 
 357   0.0000       2.077424        56.5296 
 358   0.0000       2.079631        56.5896 
 359   0.0000       2.087450        56.8024 
 360   0.0000       2.096762        57.0558 
 361   0.0000       2.101331        57.1801 
 362   0.0000       2.111205        57.4488 
 363   0.0000       2.118199        57.6391 
 364   0.0000       2.126073        57.8534 
 365   0.0000       2.129786        57.9544 
 366   0.0000       2.137103        58.1535 
 367   0.0000       2.146310        58.4041 
 368   0.0000       2.151298        58.5398 
 369   0.0000       2.162212        58.8368 
 370   0.0000       2.164666        58.9036 
 371   0.0000       2.174392        59.1682 
 372   0.0000       2.182467        59.3880 
 373   0.0000       2.186396        59.4949 
 374   0.0000       2.191289        59.6280 
 375   0.0000       2.205319        60.0098 
 376   0.0000       2.207330        60.0645 
 377   0.0000       2.214425        60.2576 
 378   0.0000       2.220882        60.4333 
 379   0.0000       2.226372        60.5827 
 380   0.0000       2.240111        60.9565 
 381   0.0000       2.245472        61.1024 
 382   0.0000       2.246830        61.1393 
 383   0.0000       2.262033        61.5531 
 384   0.0000       2.263914        61.6042 
 385   0.0000       2.276017        61.9336 
 386   0.0000       2.281142        62.0730 
 387   0.0000       2.290407        62.3251 
 388   0.0000       2.296593        62.4935 
 389   0.0000       2.304468        62.7077 
 390   0.0000       2.309196        62.8364 
 391   0.0000       2.317745        63.0690 
 392   0.0000       2.321033        63.1585 
 393   0.0000       2.328206        63.3537 
 394   0.0000       2.333160        63.4885 
 395   0.0000       2.336928        63.5910 
 396   0.0000       2.347995        63.8922 
 397   0.0000       2.351913        63.9988 
 398   0.0000       2.360842        64.2418 
 399   0.0000       2.368150        64.4406 
 400   0.0000       2.379085        64.7382 
 401   0.0000       2.382181        64.8224 
 402   0.0000       2.391017        65.0629 
 403   0.0000       2.404192        65.4214 
 404   0.0000       2.414679        65.7068 
 405   0.0000       2.421209        65.8844 
 406   0.0000       2.427383        66.0524 
 407   0.0000       2.432822        66.2005 
 408   0.0000       2.444913        66.5295 
 409   0.0000       2.453053        66.7510 
 410   0.0000       2.461301        66.9754 
 411   0.0000       2.473209        67.2994 
 412   0.0000       2.475825        67.3706 
 413   0.0000       2.489695        67.7480 
 414   0.0000       2.498580        67.9898 
 415   0.0000       2.512860        68.3784 
 416   0.0000       2.523770        68.6753 
 417   0.0000       2.532812        68.9213 
 418   0.0000       2.544649        69.2434 
 419   0.0000       2.548774        69.3557 
 420   0.0000       2.556828        69.5748 
 421   0.0000       2.565836        69.8199 
 422   0.0000       2.570135        69.9369 
 423   0.0000       2.586873        70.3924 
 424   0.0000       2.591712        70.5241 
 425   0.0000       2.598120        70.6984 
 426   0.0000       2.604040        70.8595 
 427   0.0000       2.619117        71.2698 
 428   0.0000       2.629558        71.5539 
 429   0.0000       2.631841        71.6160 
 430   0.0000       2.647607        72.0450 
 431   0.0000       2.655584        72.2621 
 432   0.0000       2.674296        72.7713 
 433   0.0000       2.677780        72.8661 
 434   0.0000       2.686681        73.1083 
 435   0.0000       2.692388        73.2636 
 436   0.0000       2.698556        73.4314 
 437   0.0000       2.704215        73.5854 
 438   0.0000       2.719021        73.9883 
 439   0.0000       2.722227        74.0756 
 440   0.0000       2.735088        74.4255 
 441   0.0000       2.749637        74.8214 
 442   0.0000       2.753050        74.9143 
 443   0.0000       2.761949        75.1565 
 444   0.0000       2.775390        75.5222 
 445   0.0000       2.783545        75.7441 
 446   0.0000       2.792849        75.9973 
 447   0.0000       2.800416        76.2032 
 448   0.0000       2.806590        76.3712 
 449   0.0000       2.822019        76.7910 
 450   0.0000       2.836467        77.1842 
 451   0.0000       2.843741        77.3821 
 452   0.0000       2.848410        77.5092 
 453   0.0000       2.853320        77.6428 
 454   0.0000       2.865344        77.9700 
 455   0.0000       2.870292        78.1046 
 456   0.0000       2.884058        78.4792 
 457   0.0000       2.895372        78.7871 
 458   0.0000       2.901441        78.9522 
 459   0.0000       2.919610        79.4466 
 460   0.0000       2.936755        79.9132 
 461   0.0000       2.955331        80.4187 
 462   0.0000       2.964849        80.6776 
 463   0.0000       2.966691        80.7278 
 464   0.0000       2.975208        80.9595 
 465   0.0000       2.985960        81.2521 
 466   0.0000       2.994035        81.4718 
 467   0.0000       3.013421        81.9993 
 468   0.0000       3.026355        82.3513 
 469   0.0000       3.034754        82.5798 
 470   0.0000       3.038763        82.6889 
 471   0.0000       3.051896        83.0463 
 472   0.0000       3.064791        83.3972 
 473   0.0000       3.069463        83.5243 
 474   0.0000       3.088481        84.0418 
 475   0.0000       3.090535        84.0977 
 476   0.0000       3.105239        84.4979 
 477   0.0000       3.127198        85.0954 
 478   0.0000       3.132278        85.2336 
 479   0.0000       3.143264        85.5326 
 480   0.0000       3.151684        85.7617 
 481   0.0000       3.161585        86.0311 
 482   0.0000       3.164983        86.1236 
 483   0.0000       3.178525        86.4921 
 484   0.0000       3.196836        86.9903 
 485   0.0000       3.199154        87.0534 
 486   0.0000       3.215658        87.5025 
 487   0.0000       3.231744        87.9402 
 488   0.0000       3.237695        88.1022 
 489   0.0000       3.241808        88.2141 
 490   0.0000       3.258567        88.6701 
 491   0.0000       3.273354        89.0725 
 492   0.0000       3.281549        89.2955 
 493   0.0000       3.289291        89.5061 
 494   0.0000       3.299761        89.7911 
 495   0.0000       3.322757        90.4168 
 496   0.0000       3.331354        90.6508 
 497   0.0000       3.342298        90.9486 
 498   0.0000       3.348606        91.1202 
 499   0.0000       3.356209        91.3271 
 500   0.0000       3.360426        91.4418 
 501   0.0000       3.386730        92.1576 
 502   0.0000       3.403820        92.6227 
 503   0.0000       3.414409        92.9108 
 504   0.0000       3.423533        93.1591 
 505   0.0000       3.435613        93.4878 
 506   0.0000       3.446637        93.7878 
 507   0.0000       3.455865        94.0389 
 508   0.0000       3.460934        94.1768 
 509   0.0000       3.473700        94.5242 
 510   0.0000       3.474956        94.5583 
 511   0.0000       3.481980        94.7495 
 512   0.0000       3.509431        95.4965 
 513   0.0000       3.517184        95.7074 
 514   0.0000       3.530891        96.0804 
 515   0.0000       3.540288        96.3361 
 516   0.0000       3.552117        96.6580 
 517   0.0000       3.573598        97.2425 
 518   0.0000       3.588565        97.6498 
 519   0.0000       3.593877        97.7944 
 520   0.0000       3.607289        98.1593 
 521   0.0000       3.612507        98.3013 
 522   0.0000       3.627378        98.7060 
 523   0.0000       3.630441        98.7893 
 524   0.0000       3.654677        99.4488 
 525   0.0000       3.659729        99.5863 
 526   0.0000       3.678025       100.0842 
 527   0.0000       3.688675       100.3739 
 528   0.0000       3.691327       100.4461 
 529   0.0000       3.705243       100.8248 
 530   0.0000       3.721124       101.2569 
 531   0.0000       3.734199       101.6127 
 532   0.0000       3.752965       102.1234 
 533   0.0000       3.759459       102.3001 
 534   0.0000       3.777984       102.8042 
 535   0.0000       3.783811       102.9627 
 536   0.0000       3.788212       103.0825 
 537   0.0000       3.801182       103.4354 
 538   0.0000       3.815378       103.8217 
 539   0.0000       3.835099       104.3584 
 540   0.0000       3.856191       104.9323 
 541   0.0000       3.860697       105.0549 
 542   0.0000       3.870429       105.3197 
 543   0.0000       3.875711       105.4634 
 544   0.0000       3.893356       105.9436 
 545   0.0000       3.902650       106.1965 
 546   0.0000       3.907386       106.3254 
 547   0.0000       3.932232       107.0015 
 548   0.0000       3.937832       107.1539 
 549   0.0000       3.959095       107.7325 
 550   0.0000       3.971738       108.0765 
 551   0.0000       3.977538       108.2343 
 552   0.0000       4.000625       108.8626 
 553   0.0000       4.006732       109.0287 
 554   0.0000       4.030321       109.6706 
 555   0.0000       4.037507       109.8661 
 556   0.0000       4.060324       110.4870 
 557   0.0000       4.072020       110.8053 
 558   0.0000       4.076341       110.9229 
 559   0.0000       4.086411       111.1969 
 560   0.0000       4.092115       111.3521 
 561   0.0000       4.102073       111.6231 
 562   0.0000       4.114782       111.9689 
 563   0.0000       4.131872       112.4340 
 564   0.0000       4.147202       112.8511 
 565   0.0000       4.157620       113.1346 
 566   0.0000       4.176851       113.6579 
 567   0.0000       4.181456       113.7832 
 568   0.0000       4.194026       114.1252 
 569   0.0000       4.199601       114.2770 
 570   0.0000       4.219133       114.8085 
 571   0.0000       4.229602       115.0933 
 572   0.0000       4.232363       115.1684 
 573   0.0000       4.247407       115.5778 
 574   0.0000       4.256601       115.8280 
 575   0.0000       4.267809       116.1330 
 576   0.0000       4.279273       116.4449 
 577   0.0000       4.283958       116.5724 
 578   0.0000       4.299642       116.9992 
 579   0.0000       4.323750       117.6552 
 580   0.0000       4.330796       117.8469 
 581   0.0000       4.338966       118.0693 
 582   0.0000       4.350304       118.3778 
 583   0.0000       4.359407       118.6255 
 584   0.0000       4.370901       118.9383 
 585   0.0000       4.380438       119.1978 
 586   0.0000       4.391301       119.4934 
 587   0.0000       4.399984       119.7297 
 588   0.0000       4.415386       120.1488 
 589   0.0000       4.432757       120.6214 
 590   0.0000       4.439038       120.7924 
 591   0.0000       4.451842       121.1408 
 592   0.0000       4.453963       121.1985 
 593   0.0000       4.473417       121.7279 
 594   0.0000       4.487621       122.1144 
 595   0.0000       4.504088       122.5625 
 596   0.0000       4.512740       122.7979 
 597   0.0000       4.525100       123.1342 
 598   0.0000       4.534242       123.3830 
 599   0.0000       4.545465       123.6884 
 600   0.0000       4.546226       123.7091 
 601   0.0000       4.560747       124.1042 
 602   0.0000       4.562307       124.1467 
 603   0.0000       4.575831       124.5147 
 604   0.0000       4.587053       124.8201 
 605   0.0000       4.605776       125.3295 
 606   0.0000       4.611696       125.4906 
 607   0.0000       4.618145       125.6661 
 608   0.0000       4.631339       126.0251 
 609   0.0000       4.635770       126.1457 
 610   0.0000       4.649158       126.5100 
 611   0.0000       4.655446       126.6811 
 612   0.0000       4.663259       126.8937 
 613   0.0000       4.664391       126.9245 
 614   0.0000       4.681302       127.3847 
 615   0.0000       4.695453       127.7698 
 616   0.0000       4.702346       127.9573 
 617   0.0000       4.717208       128.3618 
 618   0.0000       4.729739       128.7027 
 619   0.0000       4.745179       129.1229 
 620   0.0000       4.751310       129.2897 
 621   0.0000       4.762587       129.5966 
 622   0.0000       4.785347       130.2159 
 623   0.0000       4.797858       130.5563 
 624   0.0000       4.820073       131.1608 
 625   0.0000       4.829062       131.4055 
 626   0.0000       4.836540       131.6090 
 627   0.0000       4.858067       132.1947 
 628   0.0000       4.879461       132.7769 
 629   0.0000       4.889766       133.0573 
 630   0.0000       4.904662       133.4627 
 631   0.0000       4.918262       133.8327 
 632   0.0000       4.931427       134.1909 
 633   0.0000       4.937330       134.3516 
 634   0.0000       4.949365       134.6791 
 635   0.0000       4.961832       135.0183 
 636   0.0000       4.981812       135.5620 
 637   0.0000       4.999061       136.0314 
 638   0.0000       5.004500       136.1794 
 639   0.0000       5.037356       137.0734 
 640   0.0000       5.047510       137.3497 
 641   0.0000       5.057910       137.6327 
 642   0.0000       5.073697       138.0623 
 643   0.0000       5.096190       138.6744 
 644   0.0000       5.117164       139.2451 
 645   0.0000       5.130326       139.6033 
 646   0.0000       5.140747       139.8868 
 647   0.0000       5.167194       140.6065 
 648   0.0000       5.188105       141.1755 
 649   0.0000       5.192316       141.2901 
 650   0.0000       5.228014       142.2615 
 651   0.0000       5.249845       142.8555 
 652   0.0000       5.261542       143.1738 
 653   0.0000       5.266791       143.3167 
 654   0.0000       5.298873       144.1897 
 655   0.0000       5.313000       144.5741 
 656   0.0000       5.335046       145.1740 
 657   0.0000       5.351347       145.6176 
 658   0.0000       5.372610       146.1962 
 659   0.0000       5.394627       146.7953 
 660   0.0000       5.408724       147.1789 
 661   0.0000       5.430650       147.7755 
 662   0.0000       5.451303       148.3375 
 663   0.0000       5.483597       149.2163 
 664   0.0000       5.492348       149.4544 
 665   0.0000       5.530119       150.4822 
 666   0.0000       5.536154       150.6464 
 667   0.0000       5.553814       151.1270 
 668   0.0000       5.560454       151.3077 
 669   0.0000       5.576251       151.7375 
 670   0.0000       5.592650       152.1838 
 671   0.0000       5.617145       152.8503 
 672   0.0000       5.637188       153.3957 
 673   0.0000       5.663805       154.1200 
 674   0.0000       5.679973       154.5599 
 675   0.0000       5.702506       155.1731 
 676   0.0000       5.750628       156.4825 
 677   0.0000       5.771437       157.0488 
 678   0.0000       5.808147       158.0477 
 679   0.0000       5.842348       158.9784 
 680   0.0000       5.858303       159.4125 
 681   0.0000       5.953662       162.0074 
 682   0.0000       5.983146       162.8097 
 683   0.0000       6.057319       164.8280 
 684   0.0000       6.123688       166.6340 
 685   0.0000       6.157696       167.5594 
 686   0.0000       6.333124       172.3331 
 687   0.0000       6.356450       172.9678 
 688   0.0000       6.453787       175.6165 
 689   0.0000       6.480298       176.3379 
 690   0.0000       6.507685       177.0831 
 691   0.0000       6.560540       178.5214 
 692   0.0000       6.617664       180.0758 
 693   0.0000       6.637504       180.6157 
 694   0.0000       6.690536       182.0587 
 695   0.0000       6.750442       183.6889 
 696   0.0000       6.758753       183.9150 
 697   0.0000       6.784239       184.6085 
 698   0.0000       6.814504       185.4321 
 699   0.0000       6.864658       186.7968 
 700   0.0000       6.891441       187.5256 
 701   0.0000       6.919211       188.2813 
 702   0.0000       6.962336       189.4548 
 703   0.0000       6.971975       189.7171 
 704   0.0000       6.977811       189.8759 
 705   0.0000       7.007393       190.6809 
 706   0.0000       7.038730       191.5336 
 707   0.0000       7.044068       191.6788 
 708   0.0000       7.052882       191.9187 
 709   0.0000       7.065909       192.2732 
 710   0.0000       7.084268       192.7727 
 711   0.0000       7.092284       192.9909 
 712   0.0000       7.110714       193.4924 
 713   0.0000       7.131442       194.0564 
 714   0.0000       7.139658       194.2800 
 715   0.0000       7.155993       194.7245 
 716   0.0000       7.163813       194.9373 
 717   0.0000       7.185999       195.5410 
 718   0.0000       7.205237       196.0645 
 719   0.0000       7.237469       196.9416 
 720   0.0000       7.256960       197.4719 
 721   0.0000       7.282064       198.1550 
 722   0.0000       7.302766       198.7184 
 723   0.0000       7.323340       199.2782 
 724   0.0000       7.333801       199.5629 
 725   0.0000       7.366776       200.4602 
 726   0.0000       7.392871       201.1702 
 727   0.0000       7.407051       201.5561 
 728   0.0000       7.435591       202.3327 
 729   0.0000       7.463109       203.0815 
 730   0.0000       7.479943       203.5396 
 731   0.0000       7.511619       204.4015 
 732   0.0000       7.535603       205.0542 
 733   0.0000       7.562644       205.7900 
 734   0.0000       7.579801       206.2569 
 735   0.0000       7.610134       207.0823 
 736   0.0000       7.636312       207.7946 
 737   0.0000       7.653943       208.2744 
 738   0.0000       7.662873       208.5174 
 739   0.0000       7.668903       208.6815 
 740   0.0000       7.710348       209.8092 
 741   0.0000       7.762503       211.2284 
 742   0.0000       7.785564       211.8560 
 743   0.0000       7.796599       212.1562 
 744   0.0000       7.801230       212.2823 
 745   0.0000       7.823431       212.8864 
 746   0.0000       7.847206       213.5333 
 747   0.0000       7.872850       214.2311 
 748   0.0000       7.885736       214.5818 
 749   0.0000       7.894749       214.8270 
 750   0.0000       7.918491       215.4731 
 751   0.0000       7.946210       216.2274 
 752   0.0000       7.959427       216.5870 
 753   0.0000       7.986417       217.3214 
 754   0.0000       8.009708       217.9552 
 755   0.0000       8.019305       218.2164 
 756   0.0000       8.041185       218.8118 
 757   0.0000       8.060448       219.3359 
 758   0.0000       8.077992       219.8133 
 759   0.0000       8.100813       220.4343 
 760   0.0000       8.121937       221.0091 
 761   0.0000       8.157397       221.9741 
 762   0.0000       8.163453       222.1388 
 763   0.0000       8.197466       223.0644 
 764   0.0000       8.213886       223.5112 
 765   0.0000       8.232930       224.0294 
 766   0.0000       8.245251       224.3647 
 767   0.0000       8.253670       224.5938 
 768   0.0000       8.295403       225.7294 
 769   0.0000       8.326310       226.5704 
 770   0.0000       8.335118       226.8101 
 771   0.0000       8.361508       227.5282 
 772   0.0000       8.385303       228.1757 
 773   0.0000       8.400622       228.5925 
 774   0.0000       8.421966       229.1733 
 775   0.0000       8.482986       230.8338 
 776   0.0000       8.494381       231.1439 
 777   0.0000       8.521808       231.8902 
 778   0.0000       8.541531       232.4269 
 779   0.0000       8.584413       233.5938 
 780   0.0000       8.593354       233.8370 
 781   0.0000       8.624723       234.6906 
 782   0.0000       8.659459       235.6359 
 783   0.0000       8.683438       236.2884 
 784   0.0000       8.696034       236.6311 
 785   0.0000       8.708523       236.9710 
 786   0.0000       8.727812       237.4958 
 787   0.0000       8.743526       237.9234 
 788   0.0000       8.764267       238.4878 
 789   0.0000       8.788533       239.1481 
 790   0.0000       8.800528       239.4745 
 791   0.0000       8.818633       239.9672 
 792   0.0000       8.871886       241.4163 
 793   0.0000       8.894331       242.0270 
 794   0.0000       8.902598       242.2520 
 795   0.0000       8.921277       242.7603 
 796   0.0000       8.928380       242.9536 
 797   0.0000       8.950216       243.5478 
 798   0.0000       8.965495       243.9635 
 799   0.0000       8.972274       244.1480 
 800   0.0000       9.020968       245.4730 
 801   0.0000       9.025127       245.5862 
 802   0.0000       9.036615       245.8988 
 803   0.0000       9.046671       246.1724 
 804   0.0000       9.072563       246.8770 
 805   0.0000       9.113069       247.9792 
 806   0.0000       9.121543       248.2098 
 807   0.0000       9.134077       248.5509 
 808   0.0000       9.159210       249.2348 
 809   0.0000       9.171579       249.5714 
 810   0.0000       9.190638       250.0900 
 811   0.0000       9.205530       250.4952 
 812   0.0000       9.225050       251.0264 
 813   0.0000       9.239547       251.4209 
 814   0.0000       9.266193       252.1459 
 815   0.0000       9.268209       252.2008 
 816   0.0000       9.302936       253.1458 
 817   0.0000       9.337106       254.0756 
 818   0.0000       9.355618       254.5793 
 819   0.0000       9.369453       254.9558 
 820   0.0000       9.394425       255.6353 
 821   0.0000       9.409977       256.0585 
 822   0.0000       9.454276       257.2639 
 823   0.0000       9.461159       257.4512 
 824   0.0000       9.480961       257.9901 
 825   0.0000       9.502470       258.5753 
 826   0.0000       9.537368       259.5250 
 827   0.0000       9.559020       260.1142 
 828   0.0000       9.574315       260.5303 
 829   0.0000       9.607207       261.4254 
 830   0.0000       9.619275       261.7538 
 831   0.0000       9.648235       262.5418 
 832   0.0000       9.660714       262.8814 
 833   0.0000       9.674320       263.2516 
 834   0.0000       9.730148       264.7708 
 835   0.0000       9.742314       265.1018 
 836   0.0000       9.762623       265.6545 
 837   0.0000       9.777029       266.0465 
 838   0.0000       9.798546       266.6320 
 839   0.0000       9.816715       267.1264 
 840   0.0000       9.833653       267.5873 
 841   0.0000       9.842597       267.8307 
 842   0.0000       9.865363       268.4502 
 843   0.0000       9.883736       268.9501 
 844   0.0000       9.902891       269.4714 
 845   0.0000       9.923522       270.0328 
 846   0.0000       9.946448       270.6566 
 847   0.0000       9.949475       270.7390 
 848   0.0000       9.971748       271.3450 
 849   0.0000      10.003840       272.2183 
 850   0.0000      10.016193       272.5545 
 851   0.0000      10.030133       272.9338 
 852   0.0000      10.044236       273.3176 
 853   0.0000      10.082209       274.3509 
 854   0.0000      10.094689       274.6904 
 855   0.0000      10.111129       275.1378 
 856   0.0000      10.139551       275.9112 
 857   0.0000      10.156711       276.3781 
 858   0.0000      10.181062       277.0408 
 859   0.0000      10.200072       277.5581 
 860   0.0000      10.206462       277.7320 
 861   0.0000      10.237954       278.5889 
 862   0.0000      10.247335       278.8442 
 863   0.0000      10.259926       279.1868 
 864   0.0000      10.276937       279.6497 
 865   0.0000      10.291790       280.0538 
 866   0.0000      10.311545       280.5914 
 867   0.0000      10.362130       281.9679 
 868   0.0000      10.366643       282.0907 
 869   0.0000      10.394230       282.8414 
 870   0.0000      10.442041       284.1424 
 871   0.0000      10.467469       284.8343 
 872   0.0000      10.482280       285.2374 
 873   0.0000      10.491649       285.4923 
 874   0.0000      10.517856       286.2054 
 875   0.0000      10.562774       287.4277 
 876   0.0000      10.632849       289.3345 
 877   0.0000      10.645247       289.6719 
 878   0.0000      10.680031       290.6184 
 879   0.0000      10.713845       291.5386 
 880   0.0000      10.724534       291.8294 
 881   0.0000      10.772253       293.1279 
 882   0.0000      10.823400       294.5197 
 883   0.0000      10.834412       294.8193 
 884   0.0000      10.848491       295.2025 
 885   0.0000      10.872530       295.8566 
 886   0.0000      10.905547       296.7550 
 887   0.0000      10.917543       297.0815 
 888   0.0000      10.924747       297.2775 
 889   0.0000      10.944547       297.8163 
 890   0.0000      10.957573       298.1707 
 891   0.0000      10.975937       298.6704 
 892   0.0000      10.984780       298.9111 
 893   0.0000      11.010902       299.6219 
 894   0.0000      11.025104       300.0083 
 895   0.0000      11.042894       300.4924 
 896   0.0000      11.048923       300.6565 
 897   0.0000      11.065660       301.1119 
 898   0.0000      11.079145       301.4789 
 899   0.0000      11.094570       301.8986 
 900   0.0000      11.110059       302.3201 
 901   0.0000      11.123332       302.6813 
 902   0.0000      11.144486       303.2569 
 903   0.0000      11.161386       303.7168 
 904   0.0000      11.184917       304.3571 
 905   0.0000      11.223151       305.3975 
 906   0.0000      11.232431       305.6500 
 907   0.0000      11.246516       306.0333 
 908   0.0000      11.300659       307.5066 
 909   0.0000      11.318688       307.9972 
 910   0.0000      11.364021       309.2307 
 911   0.0000      11.371398       309.4315 
 912   0.0000      11.412869       310.5600 
 913   0.0000      11.421898       310.8056 
 914   0.0000      11.443063       311.3816 
 915   0.0000      11.477506       312.3188 
 916   0.0000      11.488840       312.6272 
 917   0.0000      11.506228       313.1004 
 918   0.0000      11.554872       314.4241 
 919   0.0000      11.623937       316.3034 
 920   0.0000      11.648223       316.9642 
 921   0.0000      11.657530       317.2175 
 922   0.0000      11.683353       317.9202 
 923   0.0000      11.733665       319.2893 
 924   0.0000      11.787678       320.7590 
 925   0.0000      11.844657       322.3095 
 926   0.0000      11.874023       323.1086 
 927   0.0000      11.943424       324.9971 
 928   0.0000      11.962393       325.5133 
 929   0.0000      12.016744       326.9922 
 930   0.0000      12.137108       330.2675 
 931   0.0000      12.169013       331.1357 
 932   0.0000      12.196193       331.8753 
 933   0.0000      12.210825       332.2734 
 934   0.0000      12.236077       332.9606 
 935   0.0000      12.244256       333.1832 
 936   0.0000      12.260564       333.6269 
 937   0.0000      12.277190       334.0793 
 938   0.0000      12.321800       335.2932 
 939   0.0000      12.346657       335.9696 
 940   0.0000      12.363567       336.4298 
 941   0.0000      12.373904       336.7110 
 942   0.0000      12.405769       337.5781 
 943   0.0000      12.441273       338.5443 
 944   0.0000      12.473028       339.4084 
 945   0.0000      12.511410       340.4528 
 946   0.0000      12.522821       340.7633 
 947   0.0000      12.541246       341.2647 
 948   0.0000      12.648047       344.1709 
 949   0.0000      12.679054       345.0146 
 950   0.0000      12.755815       347.1034 
 951   0.0000      12.848311       349.6203 
 952   0.0000      12.911274       351.3336 
 953   0.0000      12.984384       353.3230 
 954   0.0000      13.073775       355.7555 
 955   0.0000      13.119116       356.9893 
 956   0.0000      13.194816       359.0492 
 957   0.0000      13.339920       362.9977 
 958   0.0000      13.345717       363.1554 
 959   0.0000      13.373914       363.9227 
 960   0.0000      13.389903       364.3578 
 961   0.0000      13.508654       367.5892 
 962   0.0000      13.525724       368.0537 
 963   0.0000      13.564676       369.1136 
 964   0.0000      13.599446       370.0597 
 965   0.0000      13.631861       370.9418 
 966   0.0000      13.670598       371.9959 
 967   0.0000      13.808825       375.7572 
 968   0.0000      14.437520       392.8649 
 969   0.0000      14.467269       393.6744 
 970   0.0000      14.621241       397.8642 
 971   0.0000      15.286419       415.9646 
 972   0.0000      15.326968       417.0680 
 973   0.0000      15.363236       418.0549 
 974   0.0000      15.430026       419.8724 
 975   0.0000      17.079010       464.7435 
 976   0.0000      28.610394       778.5284 
 977   0.0000      28.675637       780.3038 
 978   0.0000      36.707232       998.8546 
 979   0.0000      37.010210      1007.0990 
 980   0.0000      38.800812      1055.8238 
 981   0.0000      38.961759      1060.2034 
 982   0.0000      39.073427      1063.2420 
 983   0.0000      42.664040      1160.9475 
 984   0.0000      44.381510      1207.6823 
 985   0.0000      61.816025      1682.0996 

                    ********************************
                    * MULLIKEN POPULATION ANALYSIS *
                    ********************************

-----------------------
MULLIKEN ATOMIC CHARGES
-----------------------
   0 I :    1.645579
   1 O :   -1.191313
   2 O :   -1.008398
   3 C :   -0.516300
   4 N :   -0.321587
   5 C :   -0.417095
   6 N :   -0.739405
   7 H :    0.123699
   8 H :    0.262662
   9 H :    0.300089
  10 H :    0.251128
  11 H :    0.403356
  12 H :    0.349523
  13 H :    0.188226
  14 H :    0.333551
  15 H :    0.336286
Sum of atomic charges:    0.0000000

--------------------------------
MULLIKEN REDUCED ORBITAL CHARGES
--------------------------------
  0 I s       :     3.705521  s :     3.705521
      pz      :     2.872436  p :     9.503446
      px      :     3.972571
      py      :     2.658439
      dz2     :     2.008765  d :    10.116056
      dxz     :     2.020338
      dyz     :     2.042566
      dx2y2   :     2.017162
      dxy     :     2.027226
      f0      :     0.002592  f :     0.026102
      f+1     :    -0.000644
      f-1     :     0.008941
      f+2     :     0.005917
      f-2     :    -0.000019
      f+3     :     0.005366
      f-3     :     0.003949
      g0      :     0.000172  g :     0.003296
      g+1     :    -0.000373
      g-1     :     0.002209
      g+2     :     0.000107
      g-2     :    -0.000520
      g+3     :    -0.000330
      g-3     :     0.001057
      g+4     :     0.000380
      g-4     :     0.000595
  1 O s       :     4.086007  s :     4.086007
      pz      :     1.833194  p :     5.055397
      px      :     1.968381
      py      :     1.253822
      dz2     :     0.006495  d :     0.043970
      dxz     :     0.000037
      dyz     :     0.016364
      dx2y2   :     0.013478
      dxy     :     0.007596
      f0      :     0.000397  f :     0.005489
      f+1     :     0.000086
      f-1     :     0.001242
      f+2     :     0.001109
      f-2     :     0.000174
      f+3     :     0.001315
      f-3     :     0.001166
      g0      :     0.000035  g :     0.000450
      g+1     :     0.000006
      g-1     :     0.000066
      g+2     :     0.000073
      g-2     :     0.000004
      g+3     :     0.000035
      g-3     :     0.000076
      g+4     :     0.000053
      g-4     :     0.000102
  2 O s       :     4.034936  s :     4.034936
      pz      :     1.519853  p :     4.923610
      px      :     1.614259
      py      :     1.789498
      dz2     :     0.013817  d :     0.046377
      dxz     :     0.005009
      dyz     :     0.010005
      dx2y2   :     0.014635
      dxy     :     0.002911
      f0      :     0.000552  f :     0.003041
      f+1     :    -0.000059
      f-1     :     0.000764
      f+2     :     0.000709
      f-2     :     0.000457
      f+3     :     0.000576
      f-3     :     0.000041
      g0      :     0.000020  g :     0.000434
      g+1     :     0.000077
      g-1     :     0.000065
      g+2     :     0.000046
      g-2     :     0.000029
      g+3     :     0.000084
      g-3     :     0.000018
      g+4     :     0.000079
      g-4     :     0.000016
  3 C s       :     3.144897  s :     3.144897
      pz      :     1.021427  p :     3.127991
      px      :     1.199209
      py      :     0.907355
      dz2     :     0.046325  d :     0.191298
      dxz     :     0.053227
      dyz     :     0.028067
      dx2y2   :     0.032463
      dxy     :     0.031216
      f0      :     0.007804  f :     0.048104
      f+1     :     0.004623
      f-1     :     0.005128
      f+2     :     0.002215
      f-2     :     0.012391
      f+3     :     0.005046
      f-3     :     0.010897
      g0      :     0.000590  g :     0.004011
      g+1     :     0.000232
      g-1     :     0.000388
      g+2     :     0.000645
      g-2     :     0.000473
      g+3     :     0.000696
      g-3     :     0.000178
      g+4     :     0.000709
      g-4     :     0.000100
  4 N s       :     3.421981  s :     3.421981
      pz      :     1.158514  p :     3.857076
      px      :     1.571618
      py      :     1.126944
      dz2     :     0.005447  d :     0.042177
      dxz     :     0.008026
      dyz     :     0.017130
      dx2y2   :    -0.001851
      dxy     :     0.013425
      f0      :     0.001540  f :    -0.001185
      f+1     :    -0.000024
      f-1     :     0.001570
      f+2     :    -0.000495
      f-2     :    -0.000433
      f+3     :    -0.001662
      f-3     :    -0.001681
      g0      :     0.000163  g :     0.001538
      g+1     :     0.000082
      g-1     :     0.000333
      g+2     :     0.000186
      g-2     :     0.000295
      g+3     :     0.000110
      g-3     :     0.000167
      g+4     :     0.000054
      g-4     :     0.000150
  5 C s       :     3.124081  s :     3.124081
      pz      :     0.974904  p :     3.115940
      px      :     1.183665
      py      :     0.957371
      dz2     :     0.036894  d :     0.135896
      dxz     :    -0.005101
      dyz     :     0.043067
      dx2y2   :     0.041325
      dxy     :     0.019712
      f0      :     0.011642  f :     0.037590
      f+1     :     0.005484
      f-1     :     0.006573
      f+2     :     0.001850
      f-2     :     0.007561
      f+3     :     0.001792
      f-3     :     0.002688
      g0      :     0.000613  g :     0.003587
      g+1     :     0.000566
      g-1     :     0.000916
      g+2     :     0.000250
      g-2     :     0.000116
      g+3     :     0.000703
      g-3     :    -0.000162
      g+4     :     0.000488
      g-4     :     0.000097
  6 N s       :     3.713918  s :     3.713918
      pz      :     1.241833  p :     3.961139
      px      :     1.292007
      py      :     1.427300
      dz2     :     0.014908  d :     0.053899
      dxz     :     0.013907
      dyz     :     0.003857
      dx2y2   :     0.007150
      dxy     :     0.014077
      f0      :     0.003826  f :     0.008982
      f+1     :     0.001382
      f-1     :     0.000177
      f+2     :    -0.000749
      f-2     :     0.002950
      f+3     :     0.000422
      f-3     :     0.000974
      g0      :     0.000341  g :     0.001468
      g+1     :     0.000180
      g-1     :     0.000118
      g+2     :     0.000212
      g-2     :     0.000261
      g+3     :     0.000021
      g-3     :     0.000111
      g+4     :     0.000153
      g-4     :     0.000071
  7 H s       :     0.751801  s :     0.751801
      pz      :     0.031271  p :     0.112294
      px      :     0.047295
      py      :     0.033728
      dz2     :    -0.000245  d :     0.014137
      dxz     :     0.001577
      dyz     :     0.005257
      dx2y2   :     0.004915
      dxy     :     0.002634
      f0      :    -0.000222  f :    -0.001931
      f+1     :    -0.000039
      f-1     :    -0.000312
      f+2     :    -0.000085
      f-2     :     0.000063
      f+3     :    -0.000404
      f-3     :    -0.000932
  8 H s       :     0.619330  s :     0.619330
      pz      :     0.021841  p :     0.104012
      px      :     0.050129
      py      :     0.032041
      dz2     :     0.003480  d :     0.013124
      dxz     :     0.003554
      dyz     :     0.002697
      dx2y2   :     0.001341
      dxy     :     0.002052
      f0      :    -0.000384  f :     0.000873
      f+1     :    -0.000067
      f-1     :     0.000278
      f+2     :     0.000438
      f-2     :    -0.000066
      f+3     :     0.000027
      f-3     :     0.000646
  9 H s       :     0.628292  s :     0.628292
      pz      :     0.010149  p :     0.054264
      px      :     0.027522
      py      :     0.016592
      dz2     :     0.003972  d :     0.015361
      dxz     :     0.003034
      dyz     :     0.002659
      dx2y2   :     0.004254
      dxy     :     0.001442
      f0      :     0.000779  f :     0.001995
      f+1     :     0.000225
      f-1     :     0.000336
      f+2     :     0.000391
      f-2     :     0.000100
      f+3     :     0.000040
      f-3     :     0.000124
 10 H s       :     0.683270  s :     0.683270
      pz      :     0.023745  p :     0.048721
      px      :     0.011279
      py      :     0.013697
      dz2     :     0.001156  d :     0.015132
      dxz     :     0.006037
      dyz     :     0.000469
      dx2y2   :     0.000764
      dxy     :     0.006706
      f0      :     0.000252  f :     0.001749
      f+1     :     0.000278
      f-1     :     0.000123
      f+2     :     0.000169
      f-2     :     0.000418
      f+3     :     0.000007
      f-3     :     0.000503
 11 H s       :     0.514167  s :     0.514167
      pz      :     0.014535  p :     0.070480
      px      :     0.033267
      py      :     0.022678
      dz2     :     0.003537  d :     0.010771
      dxz     :     0.002202
      dyz     :     0.000184
      dx2y2   :     0.002670
      dxy     :     0.002179
      f0      :     0.000904  f :     0.001226
      f+1     :     0.000134
      f-1     :    -0.000107
      f+2     :     0.000088
      f-2     :    -0.000105
      f+3     :     0.000087
      f-3     :     0.000225
 12 H s       :     0.593072  s :     0.593072
      pz      :     0.024853  p :     0.057979
      px      :     0.022068
      py      :     0.011058
      dz2     :    -0.002342  d :    -0.001634
      dxz     :     0.001375
      dyz     :    -0.002556
      dx2y2   :     0.000080
      dxy     :     0.001809
      f0      :     0.000209  f :     0.001059
      f+1     :    -0.000007
      f-1     :    -0.000045
      f+2     :     0.000339
      f-2     :     0.000023
      f+3     :     0.000258
      f-3     :     0.000281
 13 H s       :     0.695432  s :     0.695432
      pz      :     0.035094  p :     0.106217
      px      :     0.036822
      py      :     0.034301
      dz2     :     0.000755  d :     0.011802
      dxz     :     0.002685
      dyz     :     0.003571
      dx2y2   :     0.004721
      dxy     :     0.000070
      f0      :     0.000045  f :    -0.001677
      f+1     :    -0.000088
      f-1     :    -0.000202
      f+2     :     0.000024
      f-2     :    -0.000235
      f+3     :    -0.000724
      f-3     :    -0.000496
 14 H s       :     0.563208  s :     0.563208
      pz      :     0.025527  p :     0.087614
      px      :     0.030334
      py      :     0.031753
      dz2     :     0.003795  d :     0.012969
      dxz     :    -0.003149
      dyz     :     0.002297
      dx2y2   :    -0.001307
      dxy     :     0.011333
      f0      :     0.000334  f :     0.002657
      f+1     :    -0.000150
      f-1     :    -0.000146
      f+2     :     0.000923
      f-2     :     0.000388
      f+3     :     0.000795
      f-3     :     0.000514
 15 H s       :     0.527190  s :     0.527190
      pz      :     0.036154  p :     0.098848
      px      :     0.038990
      py      :     0.023704
      dz2     :     0.004110  d :     0.039055
      dxz     :     0.022870
      dyz     :     0.000685
      dx2y2   :    -0.002865
      dxy     :     0.014255
      f0      :     0.000636  f :    -0.001378
      f+1     :    -0.001019
      f-1     :     0.000115
      f+2     :     0.000404
      f-2     :    -0.000362
      f+3     :    -0.001508
      f-3     :     0.000355


                     *******************************
                     * LOEWDIN POPULATION ANALYSIS *
                     *******************************

----------------------
LOEWDIN ATOMIC CHARGES
----------------------
   0 I :    1.069978
   1 O :   -0.336026
   2 O :    0.619998
   3 C :    0.397241
   4 N :    1.259502
   5 C :    0.345230
   6 N :    1.261778
   7 H :   -0.435512
   8 H :   -0.526671
   9 H :   -0.276343
  10 H :   -0.268672
  11 H :   -0.269504
  12 H :   -0.334900
  13 H :   -0.491203
  14 H :   -0.703902
  15 H :   -1.310994

-------------------------------
LOEWDIN REDUCED ORBITAL CHARGES
-------------------------------
  0 I s       :     3.078415  s :     3.078415
      pz      :     2.868721  p :     9.032697
      px      :     3.416557
      py      :     2.747420
      dz2     :     2.124927  d :    10.810437
      dxz     :     2.112223
      dyz     :     2.255858
      dx2y2   :     2.171835
      dxy     :     2.145594
      f0      :     0.104258  f :     0.672255
      f+1     :     0.033110
      f-1     :     0.161792
      f+2     :     0.117414
      f-2     :     0.061455
      f+3     :     0.111719
      f-3     :     0.082507
      g0      :     0.044023  g :     0.336218
      g+1     :     0.010843
      g-1     :     0.056027
      g+2     :     0.052110
      g-2     :     0.031851
      g+3     :     0.030617
      g-3     :     0.038353
      g+4     :     0.029135
      g-4     :     0.043259
  1 O s       :     3.387555  s :     3.387555
      pz      :     1.526741  p :     4.472028
      px      :     1.618752
      py      :     1.326535
      dz2     :     0.027883  d :     0.336703
      dxz     :     0.024187
      dyz     :     0.083923
      dx2y2   :     0.085666
      dxy     :     0.115044
      f0      :     0.010233  f :     0.120300
      f+1     :     0.001791
      f-1     :     0.014324
      f+2     :     0.021906
      f-2     :     0.013394
      f+3     :     0.038702
      f-3     :     0.019949
      g0      :     0.001158  g :     0.019439
      g+1     :     0.000275
      g-1     :     0.002934
      g+2     :     0.002050
      g-2     :     0.000178
      g+3     :     0.001914
      g-3     :     0.003282
      g+4     :     0.003746
      g-4     :     0.003902
  2 O s       :     3.027694  s :     3.027694
      pz      :     1.239803  p :     3.875492
      px      :     1.347204
      py      :     1.288484
      dz2     :     0.096068  d :     0.346959
      dxz     :     0.099576
      dyz     :     0.069535
      dx2y2   :     0.052303
      dxy     :     0.029476
      f0      :     0.022425  f :     0.116528
      f+1     :     0.024381
      f-1     :     0.023499
      f+2     :     0.014234
      f-2     :     0.019259
      f+3     :     0.009221
      f-3     :     0.003510
      g0      :     0.001406  g :     0.013329
      g+1     :     0.001083
      g-1     :     0.003537
      g+2     :     0.002462
      g-2     :     0.002250
      g+3     :     0.001059
      g-3     :     0.000782
      g+4     :     0.000609
      g-4     :     0.000141
  3 C s       :     2.348752  s :     2.348752
      pz      :     0.597343  p :     1.860224
      px      :     0.656966
      py      :     0.605915
      dz2     :     0.160634  d :     0.760346
      dxz     :     0.113325
      dyz     :     0.189090
      dx2y2   :     0.177402
      dxy     :     0.119894
      f0      :     0.085896  f :     0.491648
      f+1     :     0.041753
      f-1     :     0.083399
      f+2     :     0.069006
      f-2     :     0.079105
      f+3     :     0.047567
      f-3     :     0.084921
      g0      :     0.018230  g :     0.141789
      g+1     :     0.005267
      g-1     :     0.027499
      g+2     :     0.013620
      g-2     :     0.019172
      g+3     :     0.015313
      g-3     :     0.016793
      g+4     :     0.017445
      g-4     :     0.008449
  4 N s       :     2.508594  s :     2.508594
      pz      :     0.793204  p :     2.518864
      px      :     0.915604
      py      :     0.810056
      dz2     :     0.129084  d :     0.454160
      dxz     :     0.078597
      dyz     :     0.089892
      dx2y2   :     0.082490
      dxy     :     0.074096
      f0      :     0.050086  f :     0.220454
      f+1     :     0.026656
      f-1     :     0.029486
      f+2     :     0.032635
      f-2     :     0.035975
      f+3     :     0.028112
      f-3     :     0.017504
      g0      :     0.005764  g :     0.038428
      g+1     :     0.001211
      g-1     :     0.008602
      g+2     :     0.004651
      g-2     :     0.005743
      g+3     :     0.003375
      g-3     :     0.005337
      g+4     :     0.002438
      g-4     :     0.001307
  5 C s       :     2.344463  s :     2.344463
      pz      :     0.601386  p :     1.869107
      px      :     0.649841
      py      :     0.617880
      dz2     :     0.176042  d :     0.787430
      dxz     :     0.110507
      dyz     :     0.227461
      dx2y2   :     0.165502
      dxy     :     0.107918
      f0      :     0.090067  f :     0.510640
      f+1     :     0.068964
      f-1     :     0.081735
      f+2     :     0.083643
      f-2     :     0.072522
      f+3     :     0.043685
      f-3     :     0.070024
      g0      :     0.021869  g :     0.143130
      g+1     :     0.015163
      g-1     :     0.020426
      g+2     :     0.023348
      g-2     :     0.013691
      g+3     :     0.012604
      g-3     :     0.012663
      g+4     :     0.015430
      g-4     :     0.007936
  6 N s       :     2.540017  s :     2.540017
      pz      :     0.827408  p :     2.575132
      px      :     0.863739
      py      :     0.883985
      dz2     :     0.107838  d :     0.400997
      dxz     :     0.099675
      dyz     :     0.070418
      dx2y2   :     0.051219
      dxy     :     0.071846
      f0      :     0.054719  f :     0.186245
      f+1     :     0.020768
      f-1     :     0.030826
      f+2     :     0.037069
      f-2     :     0.019042
      f+3     :     0.008921
      f-3     :     0.014899
      g0      :     0.009754  g :     0.035832
      g+1     :     0.003587
      g-1     :     0.003817
      g+2     :     0.006881
      g-2     :     0.004738
      g+3     :     0.001333
      g-3     :     0.003714
      g+4     :     0.001184
      g-4     :     0.000824
  7 H s       :     0.561265  s :     0.561265
      pz      :     0.095012  p :     0.388040
      px      :     0.138623
      py      :     0.154405
      dz2     :     0.026329  d :     0.324864
      dxz     :     0.019777
      dyz     :     0.106045
      dx2y2   :     0.096799
      dxy     :     0.075915
      f0      :     0.020746  f :     0.161344
      f+1     :     0.006354
      f-1     :     0.013940
      f+2     :     0.026157
      f-2     :     0.020371
      f+3     :     0.020549
      f-3     :     0.053226
  8 H s       :     0.531722  s :     0.531722
      pz      :     0.149952  p :     0.429242
      px      :     0.132991
      py      :     0.146299
      dz2     :     0.105702  d :     0.382266
      dxz     :     0.069913
      dyz     :     0.089267
      dx2y2   :     0.074349
      dxy     :     0.043035
      f0      :     0.050797  f :     0.183441
      f+1     :     0.020133
      f-1     :     0.027129
      f+2     :     0.041185
      f-2     :     0.023842
      f+3     :     0.004123
      f-3     :     0.016232
  9 H s       :     0.602035  s :     0.602035
      pz      :     0.102269  p :     0.270927
      px      :     0.089273
      py      :     0.079384
      dz2     :     0.072014  d :     0.267921
      dxz     :     0.049677
      dyz     :     0.063863
      dx2y2   :     0.052108
      dxy     :     0.030259
      f0      :     0.037763  f :     0.135460
      f+1     :     0.014925
      f-1     :     0.020088
      f+2     :     0.029864
      f-2     :     0.016432
      f+3     :     0.004531
      f-3     :     0.011858
 10 H s       :     0.600944  s :     0.600944
      pz      :     0.067217  p :     0.273580
      px      :     0.134036
      py      :     0.072327
      dz2     :     0.025514  d :     0.262018
      dxz     :     0.077995
      dyz     :     0.023250
      dx2y2   :     0.049742
      dxy     :     0.085518
      f0      :     0.016921  f :     0.132129
      f+1     :     0.014647
      f-1     :     0.003943
      f+2     :     0.022254
      f-2     :     0.016348
      f+3     :     0.017507
      f-3     :     0.040508
 11 H s       :     0.599598  s :     0.599598
      pz      :     0.100043  p :     0.272092
      px      :     0.077916
      py      :     0.094133
      dz2     :     0.074653  d :     0.264392
      dxz     :     0.050768
      dyz     :     0.048051
      dx2y2   :     0.047929
      dxy     :     0.042991
      f0      :     0.035961  f :     0.133423
      f+1     :     0.009245
      f-1     :     0.020613
      f+2     :     0.021833
      f-2     :     0.024666
      f+3     :     0.005219
      f-3     :     0.015885
 12 H s       :     0.581295  s :     0.581295
      pz      :     0.085948  p :     0.305530
      px      :     0.138610
      py      :     0.080972
      dz2     :     0.029204  d :     0.303478
      dxz     :     0.095638
      dyz     :     0.034928
      dx2y2   :     0.049178
      dxy     :     0.094530
      f0      :     0.018585  f :     0.144597
      f+1     :     0.016649
      f-1     :     0.003969
      f+2     :     0.024246
      f-2     :     0.020341
      f+3     :     0.017404
      f-3     :     0.043402
 13 H s       :     0.577232  s :     0.577232
      pz      :     0.108696  p :     0.415778
      px      :     0.142675
      py      :     0.164406
      dz2     :     0.026151  d :     0.334161
      dxz     :     0.064885
      dyz     :     0.065811
      dx2y2   :     0.112707
      dxy     :     0.064607
      f0      :     0.023609  f :     0.164031
      f+1     :     0.009187
      f-1     :     0.009378
      f+2     :     0.008968
      f-2     :     0.038541
      f+3     :     0.034148
      f-3     :     0.040200
 14 H s       :     0.551181  s :     0.551181
      pz      :     0.141344  p :     0.494035
      px      :     0.224432
      py      :     0.128259
      dz2     :     0.095185  d :     0.448498
      dxz     :     0.099844
      dyz     :     0.049826
      dx2y2   :     0.099719
      dxy     :     0.103923
      f0      :     0.020109  f :     0.210188
      f+1     :     0.047464
      f-1     :     0.015544
      f+2     :     0.033375
      f-2     :     0.031372
      f+3     :     0.032872
      f-3     :     0.029452
 15 H s       :     0.526742  s :     0.526742
      pz      :     0.186957  p :     0.808321
      px      :     0.464343
      py      :     0.157021
      dz2     :     0.095115  d :     0.655816
      dxz     :     0.177640
      dyz     :     0.032134
      dx2y2   :     0.175045
      dxy     :     0.175882
      f0      :     0.027699  f :     0.320115
      f+1     :     0.063248
      f-1     :     0.007624
      f+2     :     0.054074
      f-2     :     0.020285
      f+3     :     0.059550
      f-3     :     0.087636


                      *****************************
                      * MAYER POPULATION ANALYSIS *
                      *****************************

  NA   - Mulliken gross atomic population
  ZA   - Total nuclear charge
  QA   - Mulliken gross atomic charge
  VA   - Mayer's total valence
  BVA  - Mayer's bonded valence
  FA   - Mayer's free valence

  ATOM       NA         ZA         QA         VA         BVA        FA
  0 I     23.3544    25.0000     1.6456     1.6559     1.6559     0.0000
  1 O      9.1913     8.0000    -1.1913     0.9575     0.9575     0.0000
  2 O      9.0084     8.0000    -1.0084     1.3124     1.3124    -0.0000
  3 C      6.5163     6.0000    -0.5163     3.9089     3.9089     0.0000
  4 N      7.3216     7.0000    -0.3216     3.1234     3.1234    -0.0000
  5 C      6.4171     6.0000    -0.4171     3.6370     3.6370     0.0000
  6 N      7.7394     7.0000    -0.7394     2.7781     2.7781    -0.0000
  7 H      0.8763     1.0000     0.1237     1.1325     1.1325     0.0000
  8 H      0.7373     1.0000     0.2627     1.0072     1.0072    -0.0000
  9 H      0.6999     1.0000     0.3001     0.9391     0.9391    -0.0000
 10 H      0.7489     1.0000     0.2511     0.9916     0.9916    -0.0000
 11 H      0.5966     1.0000     0.4034     0.8654     0.8654    -0.0000
 12 H      0.6505     1.0000     0.3495     0.8140     0.8140     0.0000
 13 H      0.8118     1.0000     0.1882     1.0645     1.0645    -0.0000
 14 H      0.6664     1.0000     0.3336     0.8867     0.8867     0.0000
 15 H      0.6637     1.0000     0.3363     0.9708     0.9708     0.0000

  Mayer bond orders larger than 0.100000
B(  0-I ,  1-O ) :   1.0185 B(  0-I ,  2-O ) :   0.6336 B(  2-O , 15-H ) :   0.7719 
B(  3-C ,  4-N ) :   0.9896 B(  3-C ,  5-C ) :   1.0146 B(  3-C ,  9-H ) :   0.8802 
B(  3-C , 10-H ) :   0.9201 B(  4-N ,  7-H ) :   1.1067 B(  4-N ,  8-H ) :   0.9288 
B(  4-N , 15-H ) :   0.1826 B(  5-C ,  6-N ) :   0.9228 B(  5-C , 11-H ) :   0.7850 
B(  5-C , 12-H ) :   0.8805 B(  6-N , 13-H ) :   0.9953 B(  6-N , 14-H ) :   0.8500 


-------
TIMINGS
-------

Total SCF time: 0 days 1 hours 23 min 7 sec 

Total time                  ....    4987.228 sec
Sum of individual times     ....    4984.195 sec  ( 99.9%)

Fock matrix formation       ....    4975.310 sec  ( 99.8%)
Diagonalization             ....       2.876 sec  (  0.1%)
Density matrix formation    ....       0.105 sec  (  0.0%)
Population analysis         ....       0.186 sec  (  0.0%)
Initial guess               ....       2.642 sec  (  0.1%)
Orbital Transformation      ....       0.000 sec  (  0.0%)
Orbital Orthonormalization  ....       0.000 sec  (  0.0%)
DIIS solution               ....       1.281 sec  (  0.0%)
SOSCF solution              ....       1.667 sec  (  0.0%)

Maximum memory used throughout the entire SCF-calculation: 321.7 MB


           ************************************************************
           *        Program running with 8 parallel MPI-processes     *
           *              working on a common directory               *
           ************************************************************

------------------------------------------------------------------------------
                                ORCA  MP2 
------------------------------------------------------------------------------

Freezing NCore=20 chemical core electrons

-------------
RI-MP2 ENERGY
-------------
Dimension of the basis                    ...  986
Memory devoted to MP2                     ... 16000 MB   
Data format for buffers                   ... DOUBLE
Compression type for matrix containers    ... UNCOMPRESSED
Overall scaling of the MP2 energy         ...   1.000e+00
Calculating two index integrals           ... done (    0.020 sec)
Cholesky decomposition of V**-1           ... done (    0.294 sec)

-----------------
RI-TRANSFORMATION (AUX index driven)
-----------------

Dimension of the orbital-basis         ... 986
Dimension of the aux-basis             ... 2006
Transformation of internal/external MOs...   10-  37 to   38- 985
Number Format for Storage              ... Double (8 Byte)
Integral mode                          ... Direct

First Phase: integral generation and transformation of MO indices
  Aux angular momentum 0               ... done (    0.350 sec)
  Aux angular momentum 1               ... done (    0.800 sec)
  Aux angular momentum 2               ... done (    1.133 sec)
  Aux angular momentum 3               ... done (    1.358 sec)
  Aux angular momentum 4               ... done (    1.220 sec)
  Aux angular momentum 5               ... done (    0.566 sec)
  Aux angular momentum 6               ... done (    0.365 sec)
Closing buffer VIA ( 0.40 GB; CompressionRatio= 1.00)
  Phase 1 completed in     5.921 sec
Second Phase: sorting and transformation of aux index

IA-Transformation
Memory available                       ... 15912 MB 
Max. # MO pairs treated in a batch     ... 4    
# of internal orbitals                 ... 28
# batches for internal orbitals        ... 1
Closing buffer IAV ( 0.40 GB; CompressionRatio= 1.00)
(ia|v) transformation done in     0.659 sec

  Phase 2 completed in     0.689 sec
RI-Integral transformation completed in     6.611 sec
Opening buffers                              ... done

Starting loop over batches of integrals:

Operator 0  - window                       ... ( 10- 37)x( 38-985)
Operator 0  - Memory available             ... 16000 MB
Operator 0  - Memory needed per MO         ...  14.5 MB
Operator 0  - Number of orbitals per batch ... 4
Operator 0  - Number of batches            ... 1

OPERATOR  0   PASS   0:  MOs    10 ...   13 +   14 ...   17 +   18 ...   21 +   22 ...   25
                            +   26 ...   29 +   30 ...   33 +   34 ...   37
  Reading integrals       ... ok
  Internal MO  12
Time spent in pair loops =     0.718 sec
Deleting buffer (Ka|jb)[aa] ...done

-----------------------------------------------
 RI-MP2 CORRELATION ENERGY:     -1.723004878 Eh
-----------------------------------------------


-------
TIMINGS
-------

Total time                :   14.065 sec
Integral trafo            :    6.624 sec ( 47.1%)
I/O of integrals          :    0.024 sec (  0.2%)
K(i,j) Operators          :    0.573 sec (  4.1%)
T(i,j) pair energies      :    0.068 sec (  0.5%)
V-calculation             :    0.020 sec (  0.1%)
V**(-1/2)                 :    0.294 sec (  2.1%)
Gamma(ia|P)               :    0.000 sec (  0.0%)
Gamma-Trafo               :    0.000 sec (  0.0%)
D(virtual)                :    0.000 sec (  0.0%)
D(internal)               :    0.000 sec (  0.0%)
W(virtual)                :    0.000 sec (  0.0%)
W(internal)               :    0.000 sec (  0.0%)
L(virtual)                :    0.000 sec (  0.0%)
L(internal)               :    0.000 sec (  0.0%)
G(D)                      :    0.000 sec (  0.0%)
G(Z)                      :    0.000 sec (  0.0%)
Z-Vector Solution         :    0.000 sec (  0.0%)
3-Index Derivative        :    0.000 sec (  0.0%)
2-Index Derivative        :    0.000 sec (  0.0%)
Separable Gradient        :    0.000 sec (  0.0%)


---------------------------------------
MP2 TOTAL ENERGY:     -635.987767627 Eh
---------------------------------------

Maximum memory used throughout the entire MP2-calculation: 251.5 MB

-------------------------   --------------------
FINAL SINGLE POINT ENERGY      -635.987767627269
-------------------------   --------------------


                            ***************************************
                            *     ORCA property calculations      *
                            ***************************************


  WARNING: The energy has been calculated at the MP2 level but the densities
           used in the property calculations are still SCF densities
           MP2 response densities have not been calculated 
           use %mp2 Density relaxed end
           or  %mp2 Density unrelaxed end

                                    ---------------------
                                    Active property flags
                                    ---------------------
   (+) Dipole Moment


------------------------------------------------------------------------------
                       ORCA ELECTRIC PROPERTIES CALCULATION
------------------------------------------------------------------------------

Dipole Moment Calculation                       ... on
Quadrupole Moment Calculation                   ... off
Polarizability Calculation                      ... off
GBWName                                         ... 1isa1eda-010000001_2_199.gbw
Electron density                                ... 1isa1eda-010000001_2_199.scfp
The origin for moment calculation is the CENTER OF MASS  = (-2.650680, -0.475749 -2.544068)

-------------
DIPOLE MOMENT
-------------
                                X             Y             Z
Electronic contribution:    -70.89616     -17.91536     -76.04581
Nuclear contribution   :     72.04283      17.01369      75.95281
                        -----------------------------------------
Total Dipole Moment    :      1.14667      -0.90167      -0.09299
                        -----------------------------------------
Magnitude (a.u.)       :      1.46167
Magnitude (Debye)      :      3.71528


--------------------
Rotational spectrum 
--------------------
 
Rotational constants in cm-1:     0.087219     0.026337     0.022254 
Rotational constants in MHz :  2614.762864   789.574960   667.162252 

 Dipole components along the rotational axes: 
x,y,z [a.u.] :     0.659606     0.846548     0.992356 
x,y,z [Debye]:     1.676584     2.151753     2.522369 

 

Timings for individual modules:

Sum of individual times         ...     5007.946 sec (=  83.466 min)
GTO integral calculation        ...        5.741 sec (=   0.096 min)   0.1 %
SCF iterations                  ...     4987.597 sec (=  83.127 min)  99.6 %
MP2 module                      ...       14.608 sec (=   0.243 min)   0.3 %
                             ****ORCA TERMINATED NORMALLY****
TOTAL RUN TIME: 0 days 1 hours 23 minutes 30 seconds 1 msec
