# Supplementary material for: Iodine Clusters in the Atmosphere I: Computational Benchmark and Dimer Formation of Oxyacids and Oxides
Source: ACS Omega. 2024 Jul 9;9(29):31521–32. doi: 10.1021/acsomega.4c01235 (PMC11270685; doi:10.1021/acsomega.4c01235)
Supplement: Supplementary file 2 — ao4c01235_si_002.zip [file ao4c01235_si_002.zip › SI_zip/basis_extrapolation/quadruple/1ip1it-0011_1_963.log]

                                 *****************
                                 * O   R   C   A *
                                 *****************

                                            #,                                       
                                            ###                                      
                                            ####                                     
                                            #####                                    
                                            ######                                   
                                           ########,                                 
                                     ,,################,,,,,                         
                               ,,#################################,,                 
                          ,,##########################################,,             
                       ,#########################################, ''#####,          
                    ,#############################################,,   '####,        
                  ,##################################################,,,,####,       
                ,###########''''           ''''###############################       
              ,#####''   ,,,,##########,,,,          '''####'''          '####       
            ,##' ,,,,###########################,,,                        '##       
           ' ,,###''''                  '''############,,,                           
         ,,##''                                '''############,,,,        ,,,,,,###''
      ,#''                                            '''#######################'''  
     '                                                          ''''####''''         
             ,#######,   #######,   ,#######,      ##                                
            ,#'     '#,  ##    ##  ,#'     '#,    #''#        ######   ,####,        
            ##       ##  ##   ,#'  ##            #'  '#       #        #'  '#        
            ##       ##  #######   ##           ,######,      #####,   #    #        
            '#,     ,#'  ##    ##  '#,     ,#' ,#      #,         ##   #,  ,#        
             '#######'   ##     ##  '#######'  #'      '#     #####' # '####'        


                  #######################################################
                  #                        -***-                        #
                  #          Department of theory and spectroscopy      #
                  #    Directorship and core code : Frank Neese         #
                  #        Max Planck Institute fuer Kohlenforschung    #
                  #                Kaiser Wilhelm Platz 1               #
                  #                 D-45470 Muelheim/Ruhr               #
                  #                      Germany                        #
                  #                                                     #
                  #                  All rights reserved                #
                  #                        -***-                        #
                  #######################################################


                         Program Version 5.0.4 -  RELEASE  -


 With contributions from (in alphabetic order):
   Daniel Aravena         : Magnetic Suceptibility
   Michael Atanasov       : Ab Initio Ligand Field Theory (pilot matlab implementation)
   Alexander A. Auer      : GIAO ZORA, VPT2 properties, NMR spectrum
   Ute Becker             : Parallelization
   Giovanni Bistoni       : ED, misc. LED, open-shell LED, HFLD
   Martin Brehm           : Molecular dynamics
   Dmytro Bykov           : SCF Hessian
   Vijay G. Chilkuri      : MRCI spin determinant printing, contributions to CSF-ICE
   Dipayan Datta          : RHF DLPNO-CCSD density
   Achintya Kumar Dutta   : EOM-CC, STEOM-CC
   Dmitry Ganyushin       : Spin-Orbit,Spin-Spin,Magnetic field MRCI
   Miquel Garcia          : C-PCM and meta-GGA Hessian, CC/C-PCM, Gaussian charge scheme
   Yang Guo               : DLPNO-NEVPT2, F12-NEVPT2, CIM, IAO-localization
   Andreas Hansen         : Spin unrestricted coupled pair/coupled cluster methods
   Benjamin Helmich-Paris : MC-RPA, TRAH-SCF, COSX integrals
   Lee Huntington         : MR-EOM, pCC
   Robert Izsak           : Overlap fitted RIJCOSX, COSX-SCS-MP3, EOM
   Marcus Kettner         : VPT2
   Christian Kollmar      : KDIIS, OOCD, Brueckner-CCSD(T), CCSD density, CASPT2, CASPT2-K
   Simone Kossmann        : Meta GGA functionals, TD-DFT gradient, OOMP2, MP2 Hessian
   Martin Krupicka        : Initial AUTO-CI
   Lucas Lang             : DCDCAS
   Marvin Lechner         : AUTO-CI (C++ implementation), FIC-MRCC
   Dagmar Lenk            : GEPOL surface, SMD
   Dimitrios Liakos       : Extrapolation schemes; Compound Job, initial MDCI parallelization
   Dimitrios Manganas     : Further ROCIS development; embedding schemes
   Dimitrios Pantazis     : SARC Basis sets
   Anastasios Papadopoulos: AUTO-CI, single reference methods and gradients
   Taras Petrenko         : DFT Hessian,TD-DFT gradient, ASA, ECA, R-Raman, ABS, FL, XAS/XES, NRVS
   Peter Pinski           : DLPNO-MP2, DLPNO-MP2 Gradient
   Christoph Reimann      : Effective Core Potentials
   Marius Retegan         : Local ZFS, SOC
   Christoph Riplinger    : Optimizer, TS searches, QM/MM, DLPNO-CCSD(T), (RO)-DLPNO pert. Triples
   Tobias Risthaus        : Range-separated hybrids, TD-DFT gradient, RPA, STAB
   Michael Roemelt        : Original ROCIS implementation
   Masaaki Saitow         : Open-shell DLPNO-CCSD energy and density
   Barbara Sandhoefer     : DKH picture change effects
   Avijit Sen             : IP-ROCIS
   Kantharuban Sivalingam : CASSCF convergence, NEVPT2, FIC-MRCI
   Bernardo de Souza      : ESD, SOC TD-DFT
   Georgi Stoychev        : AutoAux, RI-MP2 NMR, DLPNO-MP2 response
   Willem Van den Heuvel  : Paramagnetic NMR
   Boris Wezisla          : Elementary symmetry handling
   Frank Wennmohs         : Technical directorship


 We gratefully acknowledge several colleagues who have allowed us to
 interface, adapt or use parts of their codes:
   Stefan Grimme, W. Hujo, H. Kruse, P. Pracht,  : VdW corrections, initial TS optimization,
                  C. Bannwarth, S. Ehlert          DFT functionals, gCP, sTDA/sTD-DF
   Ed Valeev, F. Pavosevic, A. Kumar             : LibInt (2-el integral package), F12 methods
   Garnet Chan, S. Sharma, J. Yang, R. Olivares  : DMRG
   Ulf Ekstrom                                   : XCFun DFT Library
   Mihaly Kallay                                 : mrcc  (arbitrary order and MRCC methods)
   Jiri Pittner, Ondrej Demel                    : Mk-CCSD
   Frank Weinhold                                : gennbo (NPA and NBO analysis)
   Christopher J. Cramer and Donald G. Truhlar   : smd solvation model
   Lars Goerigk                                  : TD-DFT with DH, B97 family of functionals
   V. Asgeirsson, H. Jonsson                     : NEB implementation
   FAccTs GmbH                                   : IRC, NEB, NEB-TS, DLPNO-Multilevel, CI-OPT
                                                   MM, QMMM, 2- and 3-layer-ONIOM, Crystal-QMMM,
                                                   LR-CPCM, SF, NACMEs, symmetry and pop. for TD-DFT,
                                                   nearIR, NL-DFT gradient (VV10), updates on ESD,
                                                   ML-optimized integration grids
   S Lehtola, MJT Oliveira, MAL Marques          : LibXC Library
   Liviu Ungur et al                             : ANISO software


 Your calculation uses the libint2 library for the computation of 2-el integrals
 For citations please refer to: http://libint.valeyev.net

 Your ORCA version has been built with support for libXC version: 5.1.0
 For citations please refer to: https://tddft.org/programs/libxc/

 This ORCA versions uses:
   CBLAS   interface :  Fast vector & matrix operations
   LAPACKE interface :  Fast linear algebra routines
   SCALAPACK package :  Parallel linear algebra routines
   Shared memory     :  Shared parallel matrices
   BLAS/LAPACK       :  OpenBLAS 0.3.15  USE64BITINT DYNAMIC_ARCH NO_AFFINITY SkylakeX SINGLE_THREADED
        Core in use  :  SkylakeX
   Copyright (c) 2011-2014, The OpenBLAS Project


================================================================================

cite the ECPs for I  [SK MCDHF RSC] as follows:
O: B. Metz and H. Stoll, private communication (KAP)
Tl: B. Metz, M. Schweizer, H. Stoll, M. Dolg, W. Liu, Theor. Chem. Acc. 104, 22 (2000)
Ga-As, In-Sb, Pb-Bi: B. Metz, H. Stoll, M. Dolg, J. Chem. Phys. 113, 2563 (2000)
Se-Kr, Te-Xe, Po-Rn: K.A. Peterson, D. Figgen, E. Goll, H. Stoll, and M. Dolg, J. Chem. Phys., in press (2003)
Cu-Zn, Ag-Cd, Au-Hg: D. Figgen, G. Rauhut, M. Dolg, and H. Stoll, Chem. Phys. 311, 227 (2005)
Y-Pd: K.A. Peterson, D. Figgen, M. Dolg, H. Stoll, J. Chem. Phys. 126, 124101 (2007)
I: K. A. Peterson, B. C. Shepler, D. Figgen, H. Stoll, J. Phys. Chem. A 110, 13877 (2006)
Hf-Pt: D. Figgen, K.A. Peterson, M. Dolg, H. Stoll, J. Chem. Phys. 130, 164108 (2009)
Ca, Sr, Ba, Ra: I.S. Lim, H. Stoll, P. Schwerdtfeger, J. Chem. Phys. 124, 034107 (2006)
U: M. Dolg, X. Cao, J. Phys. Chem. A 113, 12573 (2009)

ECP parameters for I  [SK MCDHF RSC] have been obtained from:
cc-pVDZ-PP  EMSL  Basis Set Exchange Library   4/7/16 5:27 AM
Ca, Sr, Ba, Ra: http://www.tc.uni-koeln.de/PP/index.en.html 3/16/17 1:54 PM


----- Orbital basis set information -----
Your calculation utilizes the basis: aug-cc-pVQZ 
    H, B-Ne : Obtained from the ccRepo (grant-hill.group.shef.ac.uk/ccrepo) Feb. 2017
              R. A. Kendall, T. H. Dunning, Jr., R. J. Harrison, J. Chem. Phys. 96, 6796 (1992)
         He : Obtained from the ccRepo (grant-hill.group.shef.ac.uk/ccrepo) Feb. 2017
              D. E. Woon, T. H. Dunning, Jr., J. Chem. Phys. 100, 2975 (1994)
  Li-Be, Na : Obtained from the ccRepo (grant-hill.group.shef.ac.uk/ccrepo) Feb. 2017
              B. P. Prascher, D. E. Woon, K. A. Peterson, T. H. Dunning, Jr., A. K. Wilson, Theor. Chem. Acc. 128, 69 (2011)
         Mg : Obtained from the Peterson Research Group Website (tyr0.chem.wsu.edu/~kipeters) Feb. 2017
              B. P. Prascher, D. E. Woon, K. A. Peterson, T. H. Dunning, Jr., A. K. Wilson, Theor. Chem. Acc. 128, 69 (2011)
      Al-Ar : Obtained from the ccRepo (grant-hill.group.shef.ac.uk/ccrepo) Feb. 2017
              D. E. Woon, T. H. Dunning, Jr., J. Chem. Phys. 98, 1358 (1993)
      Sc-Zn : Obtained from the ccRepo (grant-hill.group.shef.ac.uk/ccrepo) Feb. 2017
              N. B. Balabanov, K. A. Peterson, J. Chem. Phys. 123, 064107 (2005)
              N. B. Balabanov, K. A. Peterson, J. Chem. Phys. 125, 074110 (2006)
      Ga-Kr : Obtained from the ccRepo (grant-hill.group.shef.ac.uk/ccrepo) Feb. 2017
              A. K. Wilson, D. E. Woon, K. A. Peterson, T. H. Dunning, Jr., J. Chem. Phys. 110, 7667 (1999)

The basis set includes element-specific modifications.

Your calculation utilizes the basis: aug-cc-pVQZ-PP 
       Ca, Sr, Ba, Ra : Obtained from the Peterson Research Group Website (tyr0.chem.wsu.edu/~kipeters) Feb. 2017
                        H. Li, H. Feng, W. Sun, Y. Zhang, Q. Fan, K. A. Peterson, Y. Xie, H. F. Schaefer III, Mol. Phys. 111, 2292 (2013)
  Cu-Zn, Ag-Cd, Au-Hg : Obtained from the ccRepo (grant-hill.group.shef.ac.uk/ccrepo) Feb. 2017
                        K. A. Peterson, C. Puzzarini, Theor. Chem. Acc. 114, 283 (2005)
  Ga-Kr, In-Xe, Tl-Rn : Obtained from the ccRepo (grant-hill.group.shef.ac.uk/ccrepo) Feb. 2017
                        K. A. Peterson, J. Chem. Phys. 119, 11099 (2003)
                        K. A. Peterson, D. Figgen, E. Goll, H. Stoll, M. Dolg, J. Chem. Phys. 119, 11113 (2003)
                 Y-Pd : Obtained from the ccRepo (grant-hill.group.shef.ac.uk/ccrepo) Feb. 2017
                        K. A. Peterson, D. Figgen, M. Dolg, H. Stoll, J. Chem. Phys. 126, 124101 (2007)
                Hf-Pt : Obtained from the ccRepo (grant-hill.group.shef.ac.uk/ccrepo) Feb. 2017
                        D. Figgen, K. A. Peterson, M. Dolg, H. Stoll, J. Chem. Phys. 130, 164108 (2009)

----- AuxC basis set information -----
Your calculation utilizes the auxiliary basis: aug-cc-pVQZ/C 
  H-He, B-F, Al-Ar, Ga-Kr : Obtained from the EMSL Basis Set Exchange (bse.pnl.gov) Feb. 2017
                            F. Weigend, A. Kohn, C. Hattig, J. Chem. Phys. 116, 3175 (2002)
                   Be, Mg : Obtained from the TURBOMOLE 7.0 basis set library
                            C. Haettig, Phys. Chem. Chem. Phys. 7, 59 (2005)
                       Ne : Obtained from the EMSL Basis Set Exchange (bse.pnl.gov) Feb. 2017
                            C. Haettig, Phys. Chem. Chem. Phys. 7, 59 (2005)
                            F. Weigend, A. Kohn, C. Hattig, J. Chem. Phys. 116, 3175 (2002)
                    Sc-Zn : Obtained from the EMSL Basis Set Exchange (bse.pnl.gov) Feb. 2017
                            D. H. Bross, J. G. Hill, H. J. Werner, K. A. Peterson, J. Chem. Phys. 139, 094302 (2013)

The basis set includes element-specific modifications.

Your calculation utilizes the auxiliary basis: aug-cc-pVQZ-PP/C 
  Obtained from the EMSL Basis Set Exchange (bse.pnl.gov) Feb. 2017
  Cu-Zn, Ag-Cd, Au-Hg : C. Haettig, unpublished
  Ga-Kr, In-Xe, Tl-Rn : C. Haettig, G. Schmitz, J. Kossmann, Phys. Chem. Chem. Phys. 14, 6549 (2012)
          Y-Tc, Rh-Pd : J. G. Hill, J. A. Platts, J. Chem. Theory Comput. 5, 500 (2009)
                   Ru : J. G. Hill, J. A. Platts, J. Chem. Phys. 129, 134101 (2008)
                Hf-Pt : J. G. Hill, J. Chem. Phys. 135, 044105 (2011)

----- AuxJK basis set information -----
Your calculation utilizes the auxiliary basis: aug-cc-pVQZ/JK 
  H, B-F, Al-Cl, Ga-Br : Obtained from the TURBOMOLE 7.0 basis set library

The basis set includes element-specific modifications.

Your calculation utilizes the auxiliary basis: def2/JK
   H-Ba, Hf-Rn: F. Weigend, J. Comput. Chem. 29, 167 (2008).

================================================================================
                                        WARNINGS
                       Please study these warnings very carefully!
================================================================================


WARNING: No MP2 level density has been requested!
         To caclulate MP2 level properties use
         %mp2 Density relaxed end
         or
         %mp2 Density unrelaxed end

WARNING: Post HF methods need fully converged wavefunctions
  ===> : Setting SCFConvForced true
         You can overwrite this default with %scf ConvForced false 


INFO   : the flag for use of the SHARK integral package has been found!

================================================================================
                                       INPUT FILE
================================================================================
NAME = 1ip1it-0011_1_963.inp
|  1> ! aug-cc-pVQZ/C aug-cc-pVQZ/JK aug-cc-pVQZ RI-MP2 TightSCF
|  2> %pal nprocs 8 end
|  3> %maxcore 16000
|  4> %basis
|  5> 	NewGTO I "aug-cc-pVQZ-PP" end
|  6> 	NewECP I "SK-MCDHF-RSC" end
|  7> 	NewAuxCGTO I "aug-cc-pVQZ-PP/C" end
|  8> 	NewAuxJKGTO I "def2/JK" end
|  9> end
| 10> * xyz 0 1
| 11> I        0.19101745       0.57191095      -2.51630718
| 12> O        1.63687751       0.92929866      -1.40056427
| 13> I        1.00560652       1.32395138       0.62252468
| 14> O       -0.64683819       1.14780825      -0.11937150
| 15> O        1.20537260       3.06989782       0.66872061
| 16> O       -0.36663664      -1.10355020      -1.93290503
| 17> O        1.02305597       0.13757356      -4.00482864
| 18> I       -0.46502302      -0.41972813       3.29401702
| 19> O        0.04535367       1.23309915       2.53925023
| 20> O       -1.77152504      -1.05721713       2.11165525
| 21> I       -1.12250638      -1.43712478       0.06810953
| 22> O       -1.28476025      -3.18473798      -0.02249151
| 23> O        0.55000579      -1.21118157       0.69219083
| 24> *
| 25> 
| 26>                          ****END OF INPUT****
================================================================================

                       ****************************
                       * Single Point Calculation *
                       ****************************

---------------------------------
CARTESIAN COORDINATES (ANGSTROEM)
---------------------------------
  I      0.191017    0.571911   -2.516307
  O      1.636878    0.929299   -1.400564
  I      1.005607    1.323951    0.622525
  O     -0.646838    1.147808   -0.119372
  O      1.205373    3.069898    0.668721
  O     -0.366637   -1.103550   -1.932905
  O      1.023056    0.137574   -4.004829
  I     -0.465023   -0.419728    3.294017
  O      0.045354    1.233099    2.539250
  O     -1.771525   -1.057217    2.111655
  I     -1.122506   -1.437125    0.068110
  O     -1.284760   -3.184738   -0.022492
  O      0.550006   -1.211182    0.692191

----------------------------
CARTESIAN COORDINATES (A.U.)
----------------------------
  NO LB      ZA    FRAG     MASS         X           Y           Z
   0 I    25.0000*   0   126.900    0.360971    1.080755   -4.755131
   1 O     8.0000    0    15.999    3.093250    1.756120   -2.646683
   2 I    25.0000*   0   126.900    1.900321    2.501906    1.176401
   3 O     8.0000    0    15.999   -1.222347    2.169043   -0.225579
   4 O     8.0000    0    15.999    2.277824    5.801266    1.263699
   5 O     8.0000    0    15.999   -0.692843   -2.085408   -3.652661
   6 O     8.0000    0    15.999    1.933296    0.259976   -7.568029
   7 I    25.0000*   0   126.900   -0.878766   -0.793171    6.224790
   8 O     8.0000    0    15.999    0.085706    2.330220    4.798488
   9 O     8.0000    0    15.999   -3.347697   -1.997851    3.990450
  10 I    25.0000*   0   126.900   -2.121230   -2.715772    0.128708
  11 O     8.0000    0    15.999   -2.427845   -6.018283   -0.042503
  12 O     8.0000    0    15.999    1.039360   -2.288801    1.308051
* core charge reduced due to ECP

--------------------------------
INTERNAL COORDINATES (ANGSTROEM)
--------------------------------
 I      0   0   0     0.000000000000     0.00000000     0.00000000
 O      1   0   0     1.860945869599     0.00000000     0.00000000
 I      2   1   0     2.155723250288   111.73465814     0.00000000
 O      3   2   1     1.819892816556    82.27576688   356.42919191
 O      3   2   1     1.757944686848    99.97436251   255.39807066
 O      1   2   3     1.859705949304   102.58641915   289.18858419
 O      1   2   3     1.759725320610   100.78922799   185.58057076
 I      3   2   1     3.512839421350   138.19558752    67.12774498
 O      8   3   2     1.887324903268    31.56548769   192.27722395
 O      8   3   2     1.873851410476    88.90569773   310.86204098
 I      6   1   2     2.164871897735   122.24084366    63.40432627
 O     11   6   1     1.757466006383    97.92089642   185.51014475
 O     11   6   1     1.799395665759    88.66473688   288.66452823

---------------------------
INTERNAL COORDINATES (A.U.)
---------------------------
 I      0   0   0     0.000000000000     0.00000000     0.00000000
 O      1   0   0     3.516678043594     0.00000000     0.00000000
 I      2   1   0     4.073726563570   111.73465814     0.00000000
 O      3   2   1     3.439099016381    82.27576688   356.42919191
 O      3   2   1     3.322034016724    99.97436251   255.39807066
 O      1   2   3     3.514334933809   102.58641915   289.18858419
 O      1   2   3     3.325398926880   100.78922799   185.58057076
 I      3   2   1     6.638304458795   138.19558752    67.12774498
 O      8   3   2     3.566527192905    31.56548769   192.27722395
 O      8   3   2     3.541065981462    88.90569773   310.86204098
 I      6   1   2     4.091015001741   122.24084366    63.40432627
 O     11   6   1     3.321129441741    97.92089642   185.51014475
 O     11   6   1     3.400365014850    88.66473688   288.66452823

---------------------
BASIS SET INFORMATION
---------------------
There are 2 groups of distinct atoms

 Group   1 Type I   : 25s19p13d3f2g contracted to 7s7p5d3f2g pattern {101011111/7711111/91111/111/11}
 Group   2 Type O   : 22s7p4d3f2g contracted to 6s5p4d3f2g pattern {991111/31111/1111/111/11}

Atom   0I    basis set group =>   1
Atom   1O    basis set group =>   2
Atom   2I    basis set group =>   1
Atom   3O    basis set group =>   2
Atom   4O    basis set group =>   2
Atom   5O    basis set group =>   2
Atom   6O    basis set group =>   2
Atom   7I    basis set group =>   1
Atom   8O    basis set group =>   2
Atom   9O    basis set group =>   2
Atom  10I    basis set group =>   1
Atom  11O    basis set group =>   2
Atom  12O    basis set group =>   2
---------------------------------
AUXILIARY/C BASIS SET INFORMATION
---------------------------------
There are 2 groups of distinct atoms

 Group   1 Type I   : 12s12p10d8f6g4h2i contracted to 12s12p10d8f6g4h2i pattern {111111111111/111111111111/1111111111/11111111/111111/1111/11}
 Group   2 Type O   : 9s8p7d6f4g2h contracted to 9s8p7d6f4g2h pattern {111111111/11111111/1111111/111111/1111/11}

Atom   0I    basis set group =>   1
Atom   1O    basis set group =>   2
Atom   2I    basis set group =>   1
Atom   3O    basis set group =>   2
Atom   4O    basis set group =>   2
Atom   5O    basis set group =>   2
Atom   6O    basis set group =>   2
Atom   7I    basis set group =>   1
Atom   8O    basis set group =>   2
Atom   9O    basis set group =>   2
Atom  10I    basis set group =>   1
Atom  11O    basis set group =>   2
Atom  12O    basis set group =>   2
----------------------------------
AUXILIARY/JK BASIS SET INFORMATION
----------------------------------
There are 2 groups of distinct atoms

 Group   1 Type I   : 13s12p11d8f6g3h contracted to 11s10p10d7f5g3h pattern {31111111111/3111111111/2111111111/2111111/21111/111}
 Group   2 Type O   : 10s7p5d3f2g1h contracted to 10s7p5d3f2g1h pattern {1111111111/1111111/11111/111/11/1}

Atom   0I    basis set group =>   1
Atom   1O    basis set group =>   2
Atom   2I    basis set group =>   1
Atom   3O    basis set group =>   2
Atom   4O    basis set group =>   2
Atom   5O    basis set group =>   2
Atom   6O    basis set group =>   2
Atom   7I    basis set group =>   1
Atom   8O    basis set group =>   2
Atom   9O    basis set group =>   2
Atom  10I    basis set group =>   1
Atom  11O    basis set group =>   2
Atom  12O    basis set group =>   2
-------------------------
ECP PARAMETER INFORMATION
-------------------------

 Group 1, Type I  ECP SK MCDHF RSC (replacing 28 core electrons, lmax=4)

Atom   0I    ECP group =>   1
Atom   2I    ECP group =>   1
Atom   7I    ECP group =>   1
Atom  10I    ECP group =>   1


           ************************************************************
           *        Program running with 8 parallel MPI-processes     *
           *              working on a common directory               *
           ************************************************************
------------------------------------------------------------------------------
                           ORCA GTO INTEGRAL CALCULATION
------------------------------------------------------------------------------
------------------------------------------------------------------------------
                   ___                                                        
                  /   \      - P O W E R E D   B Y -                         
                 /     \                                                     
                 |  |  |   _    _      __       _____    __    __             
                 |  |  |  | |  | |    /  \     |  _  \  |  |  /  |          
                  \  \/   | |  | |   /    \    | | | |  |  | /  /          
                 / \  \   | |__| |  /  /\  \   | |_| |  |  |/  /          
                |  |  |   |  __  | /  /__\  \  |    /   |      \           
                |  |  |   | |  | | |   __   |  |    \   |  |\   \          
                \     /   | |  | | |  |  |  |  | |\  \  |  | \   \       
                 \___/    |_|  |_| |__|  |__|  |_| \__\ |__|  \__/        
                                                                              
                      - O R C A' S   B I G   F R I E N D -                    
                                      &                                       
                       - I N T E G R A L  F E E D E R -                       
                                                                              
 v1 FN, 2020, v2 2021                                                         
------------------------------------------------------------------------------


Reading SHARK input file 1ip1it-0011_1_963.SHARKINP.tmp ... ok
----------------------
SHARK INTEGRAL PACKAGE
----------------------

Number of atoms                             ...     13
Number of basis functions                   ...   1243
Number of shells                            ...    391
Maximum angular momentum                    ...      4
Integral batch strategy                     ... SHARK/LIBINT Hybrid
RI-J (if used) integral strategy            ... SPLIT-RIJ (Revised 2003 algorithm where possible)
Printlevel                                  ...      1
Contraction scheme used                     ... PARTIAL GENERAL contraction
Coulomb Range Separation                    ... NOT USED
Exchange Range Separation                   ... NOT USED
Finite Nucleus Model                        ... NOT USED
Auxiliary Coulomb fitting basis             ... NOT available
Auxiliary J/K fitting basis                 ... AVAILABLE
   # of basis functions in Aux-JK           ...   1826
   # of shells in Aux-JK                    ...    436
   Maximum angular momentum in Aux-JK       ...      5
Auxiliary Correlation fitting basis         ... AVAILABLE
   # of basis functions in Aux-C            ...   2624
   # of shells in Aux-C                     ...    540
   Maximum angular momentum in Aux-C        ...      6
Auxiliary 'external' fitting basis          ... NOT available
Integral threshold                          ...     2.500000e-11
Primitive cut-off                           ...     2.500000e-12
Primitive pair pre-selection threshold      ...     2.500000e-12

Calculating pre-screening integrals         ... done (  0.5 sec) Dimension = 391
Calculating pre-screening integrals (ORCA)  ... done (  1.4 sec) Dimension = 276
Organizing shell pair data                  ... done (  1.8 sec)
Shell pair information
Total number of shell pairs                 ...     76636
Shell pairs after pre-screening             ...     50683
Total number of primitive shell pairs       ...     97632
Primitive shell pairs kept                  ...     59885
          la=0 lb=0:   7218 shell pairs
          la=1 lb=0:  10101 shell pairs
          la=1 lb=1:   3298 shell pairs
          la=2 lb=0:   6789 shell pairs
          la=2 lb=1:   4225 shell pairs
          la=2 lb=2:   1389 shell pairs
          la=3 lb=0:   4842 shell pairs
          la=3 lb=1:   2984 shell pairs
          la=3 lb=2:   1895 shell pairs
          la=3 lb=3:    673 shell pairs
          la=4 lb=0:   2970 shell pairs
          la=4 lb=1:   1910 shell pairs
          la=4 lb=2:   1228 shell pairs
          la=4 lb=3:    861 shell pairs
          la=4 lb=4:    300 shell pairs

Calculating one electron integrals          ... done (  0.1 sec)
Calculating ECP integrals                   ... done (  7.8 sec)
Calculating RI/JK V-Matrix + Cholesky decomp... done (  0.1 sec)
Calculating RI/C V-Matrix + Cholesky decomp.... done (  0.3 sec)
Calculating Nuclear repulsion               ... done (  0.0 sec) ENN=   2186.744486765618 Eh

SHARK setup successfully completed in  14.2 seconds

Maximum memory used throughout the entire GTOINT-calculation: 98.7 MB
[1712564544.506699] [s44n02:1218472:0]          mpool.c:43   UCX  WARN  object 0xbed0440 was not returned to mpool ucp_requests
[1712564544.506718] [s44n02:1218472:0]          mpool.c:43   UCX  WARN  object 0xbed0600 was not returned to mpool ucp_requests
[1712564544.506724] [s44n02:1218472:0]          mpool.c:43   UCX  WARN  object 0xbed07c0 was not returned to mpool ucp_requests
[1712564544.506727] [s44n02:1218472:0]          mpool.c:43   UCX  WARN  object 0xbed0980 was not returned to mpool ucp_requests
[1712564544.506729] [s44n02:1218472:0]          mpool.c:43   UCX  WARN  object 0xbed0b40 was not returned to mpool ucp_requests
[1712564544.506732] [s44n02:1218472:0]          mpool.c:43   UCX  WARN  object 0xbed0d00 was not returned to mpool ucp_requests
[1712564544.506735] [s44n02:1218472:0]          mpool.c:43   UCX  WARN  object 0xbed0ec0 was not returned to mpool ucp_requests
[1712564544.506737] [s44n02:1218472:0]          mpool.c:43   UCX  WARN  object 0xbed1080 was not returned to mpool ucp_requests
[1712564544.506740] [s44n02:1218472:0]          mpool.c:43   UCX  WARN  object 0xbed1240 was not returned to mpool ucp_requests
[1712564544.506742] [s44n02:1218472:0]          mpool.c:43   UCX  WARN  object 0xbed1400 was not returned to mpool ucp_requests
[1712564544.506745] [s44n02:1218472:0]          mpool.c:43   UCX  WARN  object 0xbed15c0 was not returned to mpool ucp_requests
[1712564544.506747] [s44n02:1218472:0]          mpool.c:43   UCX  WARN  object 0xbed1780 was not returned to mpool ucp_requests
[1712564544.506749] [s44n02:1218472:0]          mpool.c:43   UCX  WARN  object 0xbed1940 was not returned to mpool ucp_requests
[1712564544.506752] [s44n02:1218472:0]          mpool.c:43   UCX  WARN  object 0xbed1b00 was not returned to mpool ucp_requests
[1712564544.506755] [s44n02:1218472:0]          mpool.c:43   UCX  WARN  object 0xbed1cc0 was not returned to mpool ucp_requests
[1712564544.506756] [s44n02:1218473:0]          mpool.c:43   UCX  WARN  object 0xba35000 was not returned to mpool ucp_requests
[1712564544.506770] [s44n02:1218473:0]          mpool.c:43   UCX  WARN  object 0xba351c0 was not returned to mpool ucp_requests
[1712564544.506774] [s44n02:1218473:0]          mpool.c:43   UCX  WARN  object 0xba35380 was not returned to mpool ucp_requests
[1712564544.506777] [s44n02:1218473:0]          mpool.c:43   UCX  WARN  object 0xba35540 was not returned to mpool ucp_requests
[1712564544.506780] [s44n02:1218473:0]          mpool.c:43   UCX  WARN  object 0xba35700 was not returned to mpool ucp_requests
[1712564544.506783] [s44n02:1218473:0]          mpool.c:43   UCX  WARN  object 0xba358c0 was not returned to mpool ucp_requests
[1712564544.506786] [s44n02:1218473:0]          mpool.c:43   UCX  WARN  object 0xba35a80 was not returned to mpool ucp_requests
[1712564544.506788] [s44n02:1218473:0]          mpool.c:43   UCX  WARN  object 0xba35c40 was not returned to mpool ucp_requests
[1712564544.506791] [s44n02:1218473:0]          mpool.c:43   UCX  WARN  object 0xba35e00 was not returned to mpool ucp_requests
[1712564544.506793] [s44n02:1218473:0]          mpool.c:43   UCX  WARN  object 0xba35fc0 was not returned to mpool ucp_requests
[1712564544.506795] [s44n02:1218473:0]          mpool.c:43   UCX  WARN  object 0xba36180 was not returned to mpool ucp_requests
[1712564544.506798] [s44n02:1218473:0]          mpool.c:43   UCX  WARN  object 0xba36340 was not returned to mpool ucp_requests
[1712564544.506801] [s44n02:1218473:0]          mpool.c:43   UCX  WARN  object 0xba36500 was not returned to mpool ucp_requests
[1712564544.506803] [s44n02:1218473:0]          mpool.c:43   UCX  WARN  object 0xba366c0 was not returned to mpool ucp_requests
[1712564544.506806] [s44n02:1218473:0]          mpool.c:43   UCX  WARN  object 0xba36880 was not returned to mpool ucp_requests
[1712564544.506809] [s44n02:1218473:0]          mpool.c:43   UCX  WARN  object 0xba36a40 was not returned to mpool ucp_requests
[1712564544.506812] [s44n02:1218473:0]          mpool.c:43   UCX  WARN  object 0xba36c00 was not returned to mpool ucp_requests
[1712564544.506814] [s44n02:1218473:0]          mpool.c:43   UCX  WARN  object 0xba36dc0 was not returned to mpool ucp_requests
[1712564544.506817] [s44n02:1218473:0]          mpool.c:43   UCX  WARN  object 0xba36f80 was not returned to mpool ucp_requests
[1712564544.506819] [s44n02:1218473:0]          mpool.c:43   UCX  WARN  object 0xba37140 was not returned to mpool ucp_requests
[1712564544.506822] [s44n02:1218473:0]          mpool.c:43   UCX  WARN  object 0xba37300 was not returned to mpool ucp_requests
[1712564544.506757] [s44n02:1218472:0]          mpool.c:43   UCX  WARN  object 0xbed1e80 was not returned to mpool ucp_requests
[1712564544.506760] [s44n02:1218472:0]          mpool.c:43   UCX  WARN  object 0xbed2040 was not returned to mpool ucp_requests
[1712564544.506762] [s44n02:1218472:0]          mpool.c:43   UCX  WARN  object 0xbed2200 was not returned to mpool ucp_requests
[1712564544.506765] [s44n02:1218472:0]          mpool.c:43   UCX  WARN  object 0xbed23c0 was not returned to mpool ucp_requests
[1712564544.506767] [s44n02:1218472:0]          mpool.c:43   UCX  WARN  object 0xbed2580 was not returned to mpool ucp_requests
[1712564544.506770] [s44n02:1218472:0]          mpool.c:43   UCX  WARN  object 0xbed2740 was not returned to mpool ucp_requests
[1712564544.508100] [s44n02:1218470:0]          mpool.c:43   UCX  WARN  object 0xb43e980 was not returned to mpool ucp_requests
[1712564544.508114] [s44n02:1218470:0]          mpool.c:43   UCX  WARN  object 0xb43eb40 was not returned to mpool ucp_requests
[1712564544.508118] [s44n02:1218470:0]          mpool.c:43   UCX  WARN  object 0xb43ed00 was not returned to mpool ucp_requests
[1712564544.508120] [s44n02:1218470:0]          mpool.c:43   UCX  WARN  object 0xb43eec0 was not returned to mpool ucp_requests
[1712564544.508123] [s44n02:1218470:0]          mpool.c:43   UCX  WARN  object 0xb43f080 was not returned to mpool ucp_requests
[1712564544.508126] [s44n02:1218470:0]          mpool.c:43   UCX  WARN  object 0xb43f240 was not returned to mpool ucp_requests
[1712564544.508129] [s44n02:1218470:0]          mpool.c:43   UCX  WARN  object 0xb43f400 was not returned to mpool ucp_requests
[1712564544.508132] [s44n02:1218470:0]          mpool.c:43   UCX  WARN  object 0xb43f5c0 was not returned to mpool ucp_requests
[1712564544.508134] [s44n02:1218470:0]          mpool.c:43   UCX  WARN  object 0xb43f780 was not returned to mpool ucp_requests
[1712564544.508137] [s44n02:1218470:0]          mpool.c:43   UCX  WARN  object 0xb43f940 was not returned to mpool ucp_requests
[1712564544.508140] [s44n02:1218470:0]          mpool.c:43   UCX  WARN  object 0xb43fb00 was not returned to mpool ucp_requests
[1712564544.508143] [s44n02:1218470:0]          mpool.c:43   UCX  WARN  object 0xb43fcc0 was not returned to mpool ucp_requests
[1712564544.508145] [s44n02:1218470:0]          mpool.c:43   UCX  WARN  object 0xb440040 was not returned to mpool ucp_requests
[1712564544.508147] [s44n02:1218470:0]          mpool.c:43   UCX  WARN  object 0xb440200 was not returned to mpool ucp_requests
[1712564544.508206] [s44n02:1218480:0]          mpool.c:43   UCX  WARN  object 0xa7d5f80 was not returned to mpool ucp_requests
[1712564544.508217] [s44n02:1218480:0]          mpool.c:43   UCX  WARN  object 0xa7d6140 was not returned to mpool ucp_requests
[1712564544.508221] [s44n02:1218480:0]          mpool.c:43   UCX  WARN  object 0xa7d6300 was not returned to mpool ucp_requests
[1712564544.508224] [s44n02:1218480:0]          mpool.c:43   UCX  WARN  object 0xa7d64c0 was not returned to mpool ucp_requests
[1712564544.508228] [s44n02:1218480:0]          mpool.c:43   UCX  WARN  object 0xa7d6680 was not returned to mpool ucp_requests
[1712564544.508231] [s44n02:1218480:0]          mpool.c:43   UCX  WARN  object 0xa7d6840 was not returned to mpool ucp_requests
[1712564544.508234] [s44n02:1218480:0]          mpool.c:43   UCX  WARN  object 0xa7d6a00 was not returned to mpool ucp_requests
[1712564544.508236] [s44n02:1218480:0]          mpool.c:43   UCX  WARN  object 0xa7d6bc0 was not returned to mpool ucp_requests
[1712564544.508239] [s44n02:1218480:0]          mpool.c:43   UCX  WARN  object 0xa7d6d80 was not returned to mpool ucp_requests
[1712564544.508241] [s44n02:1218480:0]          mpool.c:43   UCX  WARN  object 0xa7d6f40 was not returned to mpool ucp_requests
[1712564544.508243] [s44n02:1218480:0]          mpool.c:43   UCX  WARN  object 0xa7d7100 was not returned to mpool ucp_requests
[1712564544.508246] [s44n02:1218480:0]          mpool.c:43   UCX  WARN  object 0xa7d72c0 was not returned to mpool ucp_requests
[1712564544.508248] [s44n02:1218480:0]          mpool.c:43   UCX  WARN  object 0xa7d7480 was not returned to mpool ucp_requests
[1712564544.508251] [s44n02:1218480:0]          mpool.c:43   UCX  WARN  object 0xa7d7640 was not returned to mpool ucp_requests
[1712564544.508253] [s44n02:1218480:0]          mpool.c:43   UCX  WARN  object 0xa7d7800 was not returned to mpool ucp_requests
[1712564544.508255] [s44n02:1218480:0]          mpool.c:43   UCX  WARN  object 0xa7d79c0 was not returned to mpool ucp_requests
[1712564544.508258] [s44n02:1218480:0]          mpool.c:43   UCX  WARN  object 0xa7d7b80 was not returned to mpool ucp_requests
[1712564544.508261] [s44n02:1218480:0]          mpool.c:43   UCX  WARN  object 0xa7d7d40 was not returned to mpool ucp_requests
[1712564544.508263] [s44n02:1218480:0]          mpool.c:43   UCX  WARN  object 0xa7d7f00 was not returned to mpool ucp_requests
[1712564544.508266] [s44n02:1218480:0]          mpool.c:43   UCX  WARN  object 0xa7d80c0 was not returned to mpool ucp_requests
[1712564544.508309] [s44n02:1218477:0]          mpool.c:43   UCX  WARN  object 0xb5aa0c0 was not returned to mpool ucp_requests
[1712564544.508320] [s44n02:1218477:0]          mpool.c:43   UCX  WARN  object 0xb5aa280 was not returned to mpool ucp_requests
[1712564544.508323] [s44n02:1218477:0]          mpool.c:43   UCX  WARN  object 0xb5aa440 was not returned to mpool ucp_requests
[1712564544.508327] [s44n02:1218477:0]          mpool.c:43   UCX  WARN  object 0xb5aa600 was not returned to mpool ucp_requests
[1712564544.508329] [s44n02:1218477:0]          mpool.c:43   UCX  WARN  object 0xb5aa7c0 was not returned to mpool ucp_requests
[1712564544.508332] [s44n02:1218477:0]          mpool.c:43   UCX  WARN  object 0xb5aa980 was not returned to mpool ucp_requests
[1712564544.508335] [s44n02:1218477:0]          mpool.c:43   UCX  WARN  object 0xb5aab40 was not returned to mpool ucp_requests
[1712564544.508337] [s44n02:1218477:0]          mpool.c:43   UCX  WARN  object 0xb5aad00 was not returned to mpool ucp_requests
[1712564544.508340] [s44n02:1218477:0]          mpool.c:43   UCX  WARN  object 0xb5aaec0 was not returned to mpool ucp_requests
[1712564544.508343] [s44n02:1218477:0]          mpool.c:43   UCX  WARN  object 0xb5ab080 was not returned to mpool ucp_requests
[1712564544.508344] [s44n02:1218477:0]          mpool.c:43   UCX  WARN  object 0xb5ab240 was not returned to mpool ucp_requests
[1712564544.508347] [s44n02:1218477:0]          mpool.c:43   UCX  WARN  object 0xb5ab400 was not returned to mpool ucp_requests
[1712564544.508350] [s44n02:1218477:0]          mpool.c:43   UCX  WARN  object 0xb5ab5c0 was not returned to mpool ucp_requests
[1712564544.508352] [s44n02:1218477:0]          mpool.c:43   UCX  WARN  object 0xb5ab780 was not returned to mpool ucp_requests
[1712564544.508355] [s44n02:1218477:0]          mpool.c:43   UCX  WARN  object 0xb5ab940 was not returned to mpool ucp_requests
[1712564544.508358] [s44n02:1218477:0]          mpool.c:43   UCX  WARN  object 0xb5abb00 was not returned to mpool ucp_requests
[1712564544.508360] [s44n02:1218477:0]          mpool.c:43   UCX  WARN  object 0xb5abcc0 was not returned to mpool ucp_requests
[1712564544.508363] [s44n02:1218477:0]          mpool.c:43   UCX  WARN  object 0xb5abe80 was not returned to mpool ucp_requests
[1712564544.508366] [s44n02:1218477:0]          mpool.c:43   UCX  WARN  object 0xb5ac040 was not returned to mpool ucp_requests
[1712564544.508368] [s44n02:1218477:0]          mpool.c:43   UCX  WARN  object 0xb5ac200 was not returned to mpool ucp_requests
[1712564544.508441] [s44n02:1218475:0]          mpool.c:43   UCX  WARN  object 0xc115e00 was not returned to mpool ucp_requests
[1712564544.508452] [s44n02:1218475:0]          mpool.c:43   UCX  WARN  object 0xc115fc0 was not returned to mpool ucp_requests
[1712564544.508456] [s44n02:1218475:0]          mpool.c:43   UCX  WARN  object 0xc116180 was not returned to mpool ucp_requests
[1712564544.508459] [s44n02:1218475:0]          mpool.c:43   UCX  WARN  object 0xc116340 was not returned to mpool ucp_requests
[1712564544.508462] [s44n02:1218475:0]          mpool.c:43   UCX  WARN  object 0xc116500 was not returned to mpool ucp_requests
[1712564544.508465] [s44n02:1218475:0]          mpool.c:43   UCX  WARN  object 0xc1166c0 was not returned to mpool ucp_requests
[1712564544.508468] [s44n02:1218475:0]          mpool.c:43   UCX  WARN  object 0xc116880 was not returned to mpool ucp_requests
[1712564544.508471] [s44n02:1218475:0]          mpool.c:43   UCX  WARN  object 0xc116a40 was not returned to mpool ucp_requests
[1712564544.508474] [s44n02:1218475:0]          mpool.c:43   UCX  WARN  object 0xc116c00 was not returned to mpool ucp_requests
[1712564544.508477] [s44n02:1218475:0]          mpool.c:43   UCX  WARN  object 0xc116dc0 was not returned to mpool ucp_requests
[1712564544.508480] [s44n02:1218475:0]          mpool.c:43   UCX  WARN  object 0xc116f80 was not returned to mpool ucp_requests
[1712564544.508482] [s44n02:1218475:0]          mpool.c:43   UCX  WARN  object 0xc117140 was not returned to mpool ucp_requests
[1712564544.508485] [s44n02:1218475:0]          mpool.c:43   UCX  WARN  object 0xc117300 was not returned to mpool ucp_requests
[1712564544.508488] [s44n02:1218475:0]          mpool.c:43   UCX  WARN  object 0xc1174c0 was not returned to mpool ucp_requests
[1712564544.508491] [s44n02:1218475:0]          mpool.c:43   UCX  WARN  object 0xc117680 was not returned to mpool ucp_requests
[1712564544.508494] [s44n02:1218475:0]          mpool.c:43   UCX  WARN  object 0xc117840 was not returned to mpool ucp_requests
[1712564544.508496] [s44n02:1218475:0]          mpool.c:43   UCX  WARN  object 0xc117a00 was not returned to mpool ucp_requests
[1712564544.508499] [s44n02:1218475:0]          mpool.c:43   UCX  WARN  object 0xc117bc0 was not returned to mpool ucp_requests
[1712564544.508502] [s44n02:1218475:0]          mpool.c:43   UCX  WARN  object 0xc117d80 was not returned to mpool ucp_requests
[1712564544.508504] [s44n02:1218475:0]          mpool.c:43   UCX  WARN  object 0xc117f40 was not returned to mpool ucp_requests
[1712564544.508681] [s44n02:1218482:0]          mpool.c:43   UCX  WARN  object 0xb2b10c0 was not returned to mpool ucp_requests
[1712564544.508691] [s44n02:1218482:0]          mpool.c:43   UCX  WARN  object 0xb2b1280 was not returned to mpool ucp_requests
[1712564544.508694] [s44n02:1218482:0]          mpool.c:43   UCX  WARN  object 0xb2b1440 was not returned to mpool ucp_requests
[1712564544.508697] [s44n02:1218482:0]          mpool.c:43   UCX  WARN  object 0xb2b1600 was not returned to mpool ucp_requests
[1712564544.508699] [s44n02:1218482:0]          mpool.c:43   UCX  WARN  object 0xb2b17c0 was not returned to mpool ucp_requests
[1712564544.508702] [s44n02:1218482:0]          mpool.c:43   UCX  WARN  object 0xb2b1980 was not returned to mpool ucp_requests
[1712564544.508704] [s44n02:1218482:0]          mpool.c:43   UCX  WARN  object 0xb2b1b40 was not returned to mpool ucp_requests
[1712564544.508706] [s44n02:1218482:0]          mpool.c:43   UCX  WARN  object 0xb2b1d00 was not returned to mpool ucp_requests
[1712564544.508708] [s44n02:1218482:0]          mpool.c:43   UCX  WARN  object 0xb2b1ec0 was not returned to mpool ucp_requests
[1712564544.508711] [s44n02:1218482:0]          mpool.c:43   UCX  WARN  object 0xb2b2080 was not returned to mpool ucp_requests
[1712564544.508714] [s44n02:1218482:0]          mpool.c:43   UCX  WARN  object 0xb2b2240 was not returned to mpool ucp_requests
[1712564544.508716] [s44n02:1218482:0]          mpool.c:43   UCX  WARN  object 0xb2b2400 was not returned to mpool ucp_requests
[1712564544.508718] [s44n02:1218482:0]          mpool.c:43   UCX  WARN  object 0xb2b25c0 was not returned to mpool ucp_requests
[1712564544.508721] [s44n02:1218482:0]          mpool.c:43   UCX  WARN  object 0xb2b2780 was not returned to mpool ucp_requests
[1712564544.508723] [s44n02:1218482:0]          mpool.c:43   UCX  WARN  object 0xb2b2940 was not returned to mpool ucp_requests
[1712564544.508726] [s44n02:1218482:0]          mpool.c:43   UCX  WARN  object 0xb2b2b00 was not returned to mpool ucp_requests
[1712564544.508728] [s44n02:1218482:0]          mpool.c:43   UCX  WARN  object 0xb2b2cc0 was not returned to mpool ucp_requests
[1712564544.508731] [s44n02:1218482:0]          mpool.c:43   UCX  WARN  object 0xb2b2e80 was not returned to mpool ucp_requests
[1712564544.508734] [s44n02:1218482:0]          mpool.c:43   UCX  WARN  object 0xb2b3040 was not returned to mpool ucp_requests
[1712564544.508736] [s44n02:1218482:0]          mpool.c:43   UCX  WARN  object 0xb2b3200 was not returned to mpool ucp_requests


           ************************************************************
           *        Program running with 8 parallel MPI-processes     *
           *              working on a common directory               *
           ************************************************************
-------------------------------------------------------------------------------
                                 ORCA SCF
-------------------------------------------------------------------------------

------------
SCF SETTINGS
------------
Hamiltonian:
 Ab initio Hamiltonian  Method          .... Hartree-Fock(GTOs)


General Settings:
 Integral files         IntName         .... 1ip1it-0011_1_963
 Hartree-Fock type      HFTyp           .... RHF
 Total Charge           Charge          ....    0
 Multiplicity           Mult            ....    1
 Number of Electrons    NEL             ....  172
 Basis Dimension        Dim             .... 1088
 Nuclear Repulsion      ENuc            ....   2186.7444867656 Eh

Convergence Acceleration:
 DIIS                   CNVDIIS         .... on
   Start iteration      DIISMaxIt       ....    12
   Startup error        DIISStart       ....  0.200000
   # of expansion vecs  DIISMaxEq       ....     5
   Bias factor          DIISBfac        ....   1.050
   Max. coefficient     DIISMaxC        ....  10.000
 Trust-Rad. Augm. Hess. CNVTRAH         .... auto
   Auto Start mean grad. ratio tolernc. ....  1.125000
   Auto Start start iteration           ....    20
   Auto Start num. interpolation iter.  ....    10
   Max. Number of Micro iterations      ....    16
   Max. Number of Macro iterations      .... Maxiter - #DIIS iter
   Number of Davidson start vectors     ....     2
   Converg. threshold I  (grad. norm)   ....   1.000e-05
   Converg. threshold II (energy diff.) ....   1.000e-08
   Grad. Scal. Fac. for Micro threshold ....   0.100
   Minimum threshold for Micro iter.    ....   0.010
   NR start threshold (gradient norm)   ....   0.001
   Initial trust radius                 ....   0.400
   Minimum AH scaling param. (alpha)    ....   1.000
   Maximum AH scaling param. (alpha)    .... 1000.000
   Orbital update algorithm             .... Taylor
   White noise on init. David. guess    .... on
   Maximum white noise                  ....   0.010
   Quad. conv. algorithm                .... NR
 SOSCF                  CNVSOSCF        .... on
   Start iteration      SOSCFMaxIt      ....   150
   Startup grad/error   SOSCFStart      ....  0.003300
 Level Shifting         CNVShift        .... on
   Level shift para.    LevelShift      ....    0.2500
   Turn off err/grad.   ShiftErr        ....    0.0010
 Zerner damping         CNVZerner       .... off
 Static damping         CNVDamp         .... on
   Fraction old density DampFac         ....    0.7000
   Max. Damping (<1)    DampMax         ....    0.9800
   Min. Damping (>=0)   DampMin         ....    0.0000
   Turn off err/grad.   DampErr         ....    0.1000
 Fernandez-Rico         CNVRico         .... off

SCF Procedure:
 Maximum # iterations   MaxIter         ....   125
 SCF integral mode      SCFMode         .... Direct
   Integral package                     .... SHARK and LIBINT hybrid scheme
 Reset frequency        DirectResetFreq ....    20
 Integral Threshold     Thresh          ....  2.500e-11 Eh
 Primitive CutOff       TCut            ....  2.500e-12 Eh

Convergence Tolerance:
 Convergence Check Mode ConvCheckMode   .... Total+1el-Energy
 Convergence forced     ConvForced      .... 1
 Energy Change          TolE            ....  1.000e-08 Eh
 1-El. energy change                    ....  1.000e-05 Eh
 Orbital Gradient       TolG            ....  1.000e-05
 Orbital Rotation angle TolX            ....  1.000e-05
 DIIS Error             TolErr          ....  5.000e-07


Diagonalization of the overlap matrix:
Smallest eigenvalue                        ... 1.756e-05
Time for diagonalization                   ...    0.145 sec
Threshold for overlap eigenvalues          ... 1.000e-08
Number of eigenvalues below threshold      ... 0
Time for construction of square roots      ...    0.093 sec
Total time needed                          ...    0.243 sec

Time for model grid setup =    0.248 sec

------------------------------
INITIAL GUESS: MODEL POTENTIAL
------------------------------
Loading Hartree-Fock densities                     ... done
  calling /comm/groupstacks/chemistry/apps/orca/5.0.4/orca 1ip1it-0011_1_963_atom53.inp > 1ip1it-0011_1_963_atom53.out in order to generate an atomic fitting density for atom 0 (I  with ECP) on-the-fly... 
    atom 0 (I ), assumed electronic state with S=2: 1s2 2s2 2p6 3s2 3p6 4s2 3d10 4p6 5s2 4d10 5p5           ... done
Calculating cut-offs                               ... done
Initializing the effective Hamiltonian             ... done
Setting up the integral package (SHARK)            ... done
Starting the Coulomb interaction                   ... done (   1.0 sec)
Reading the grid                                   ... done
Mapping shells                                     ... done
Starting the XC term evaluation                    ... done (   0.5 sec)
Transforming the Hamiltonian                       ... done (   0.1 sec)
Diagonalizing the Hamiltonian                      ... done (   0.2 sec)
Back transforming the eigenvectors                 ... done (   0.0 sec)
Now organizing SCF variables                       ... done
                      ------------------
                      INITIAL GUESS DONE (   3.3 sec)
                      ------------------
--------------
SCF ITERATIONS
--------------
ITER       Energy         Delta-E        Max-DP      RMS-DP      [F,P]     Damp
               ***  Starting incremental Fock matrix formation  ***
  0  -1850.6761321310   0.000000000000 0.28347797  0.00176455  0.4157378 0.7000
  1  -1851.1497914284  -0.473659297411 0.19759017  0.00126388  0.2313288 0.7000
                               ***Turning on DIIS***
  2  -1851.3940848286  -0.244293400174 0.13617497  0.00086798  0.1307917 0.7000
  3  -1852.2792650014  -0.885180172741 0.30948084  0.00198234  0.0764186 0.0000
  4  -1851.8508855717   0.428379429659 0.03147910  0.00013768  0.0188533 0.0000
  5  -1851.8855264977  -0.034640925961 0.02025194  0.00009078  0.0088518 0.0000
  6  -1851.8027824592   0.082744038480 0.00699815  0.00004728  0.0061434 0.0000
                      *** Initiating the SOSCF procedure ***
                           *** Shutting down DIIS ***
                      *** Re-Reading the Fockian *** 
                      *** Removing any level shift *** 
ITER      Energy       Delta-E        Grad      Rot      Max-DP    RMS-DP
  7  -1851.90027836  -0.0974959032  0.002037  0.002037  0.005679  0.000032
               *** Restarting incremental Fock matrix formation ***
  8  -1851.91263733  -0.0123589664  0.000597  0.001048  0.000797  0.000012
  9  -1851.91271002  -0.0000726871  0.000304  0.001334  0.001344  0.000016
 10  -1851.91274666  -0.0000366407  0.000068  0.000147  0.000526  0.000003
 11  -1851.91274763  -0.0000009731  0.000062  0.000080  0.000153  0.000001
 12  -1851.91274852  -0.0000008895  0.000019  0.000053  0.000044  0.000000
 13  -1851.91274855  -0.0000000319  0.000011  0.000046  0.000031  0.000000
 14  -1851.91274855  -0.0000000027  0.000004  0.000020  0.000024  0.000000
                  ***Gradient check signals convergence***
              ***Rediagonalizing the Fockian in SOSCF/NRSCF***

               *****************************************************
               *                     SUCCESS                       *
               *           SCF CONVERGED AFTER  15 CYCLES          *
               *****************************************************


----------------
TOTAL SCF ENERGY
----------------

Total Energy       :        -1851.91274855 Eh          -50393.10782 eV

Components:
Nuclear Repulsion  :         2186.74448677 Eh           59504.34263 eV
Electronic Energy  :        -4038.65723531 Eh         -109897.45045 eV
One Electron Energy:        -7342.77865997 Eh         -199807.16534 eV
Two Electron Energy:         3304.12142465 Eh           89909.71489 eV

Virial components:
Potential Energy   :        -2969.60576321 Eh          -80807.08097 eV
Kinetic Energy     :         1117.69301466 Eh           30413.97315 eV
Virial Ratio       :            2.65690644


---------------
SCF CONVERGENCE
---------------

  Last Energy change         ...    6.7012e-09  Tolerance :   1.0000e-08
  Last MAX-Density change    ...    2.9129e-05  Tolerance :   1.0000e-07
  Last RMS-Density change    ...    3.3967e-07  Tolerance :   5.0000e-09
  Last Orbital Gradient      ...    1.5647e-06  Tolerance :   1.0000e-05
  Last Orbital Rotation      ...    7.6840e-06  Tolerance :   1.0000e-05

             **** THE GBW FILE WAS UPDATED (1ip1it-0011_1_963.gbw) ****
             **** DENSITY 1ip1it-0011_1_963.scfp WAS UPDATED ****
             **** ENERGY FILE WAS UPDATED (1ip1it-0011_1_963.en.tmp) ****
             **** THE GBW FILE WAS UPDATED (1ip1it-0011_1_963.gbw) ****
             **** DENSITY 1ip1it-0011_1_963.scfp WAS UPDATED ****
----------------
ORBITAL ENERGIES
----------------

  NO   OCC          E(Eh)            E(eV) 
   0   2.0000     -20.636019      -561.5346 
   1   2.0000     -20.632244      -561.4319 
   2   2.0000     -20.627028      -561.2900 
   3   2.0000     -20.623585      -561.1963 
   4   2.0000     -20.592938      -560.3623 
   5   2.0000     -20.587438      -560.2127 
   6   2.0000     -20.577550      -559.9436 
   7   2.0000     -20.575084      -559.8765 
   8   2.0000     -20.573798      -559.8415 
   9   2.0000      -7.934823      -215.9175 
  10   2.0000      -7.929821      -215.7814 
  11   2.0000      -7.925303      -215.6585 
  12   2.0000      -7.885601      -214.5781 
  13   2.0000      -5.763750      -156.8396 
  14   2.0000      -5.762439      -156.8039 
  15   2.0000      -5.761673      -156.7831 
  16   2.0000      -5.758376      -156.6934 
  17   2.0000      -5.755970      -156.6279 
  18   2.0000      -5.753670      -156.5653 
  19   2.0000      -5.748820      -156.4333 
  20   2.0000      -5.748458      -156.4235 
  21   2.0000      -5.743874      -156.2988 
  22   2.0000      -5.716614      -155.5570 
  23   2.0000      -5.713413      -155.4699 
  24   2.0000      -5.702454      -155.1717 
  25   2.0000      -2.498519       -67.9882 
  26   2.0000      -2.496781       -67.9409 
  27   2.0000      -2.495709       -67.9117 
  28   2.0000      -2.491417       -67.7949 
  29   2.0000      -2.490395       -67.7671 
  30   2.0000      -2.488835       -67.7247 
  31   2.0000      -2.487621       -67.6916 
  32   2.0000      -2.486042       -67.6486 
  33   2.0000      -2.484573       -67.6087 
  34   2.0000      -2.483909       -67.5906 
  35   2.0000      -2.482072       -67.5406 
  36   2.0000      -2.479844       -67.4800 
  37   2.0000      -2.477435       -67.4144 
  38   2.0000      -2.475200       -67.3536 
  39   2.0000      -2.470507       -67.2259 
  40   2.0000      -2.452607       -66.7388 
  41   2.0000      -2.449303       -66.6489 
  42   2.0000      -2.435843       -66.2827 
  43   2.0000      -2.432046       -66.1793 
  44   2.0000      -2.429855       -66.1197 
  45   2.0000      -1.435910       -39.0731 
  46   2.0000      -1.404054       -38.2063 
  47   2.0000      -1.390453       -37.8361 
  48   2.0000      -1.361574       -37.0503 
  49   2.0000      -1.347684       -36.6724 
  50   2.0000      -1.325814       -36.0772 
  51   2.0000      -1.306112       -35.5411 
  52   2.0000      -1.303956       -35.4825 
  53   2.0000      -1.294034       -35.2125 
  54   2.0000      -0.976089       -26.5607 
  55   2.0000      -0.948297       -25.8045 
  56   2.0000      -0.937632       -25.5143 
  57   2.0000      -0.868204       -23.6250 
  58   2.0000      -0.729655       -19.8549 
  59   2.0000      -0.720327       -19.6011 
  60   2.0000      -0.691493       -18.8165 
  61   2.0000      -0.669753       -18.2249 
  62   2.0000      -0.659949       -17.9581 
  63   2.0000      -0.654225       -17.8024 
  64   2.0000      -0.644476       -17.5371 
  65   2.0000      -0.627013       -17.0619 
  66   2.0000      -0.614062       -16.7095 
  67   2.0000      -0.604125       -16.4391 
  68   2.0000      -0.593870       -16.1600 
  69   2.0000      -0.573361       -15.6019 
  70   2.0000      -0.559657       -15.2290 
  71   2.0000      -0.556518       -15.1436 
  72   2.0000      -0.555438       -15.1142 
  73   2.0000      -0.534378       -14.5412 
  74   2.0000      -0.528662       -14.3856 
  75   2.0000      -0.519914       -14.1476 
  76   2.0000      -0.519414       -14.1340 
  77   2.0000      -0.513955       -13.9854 
  78   2.0000      -0.508422       -13.8349 
  79   2.0000      -0.500638       -13.6231 
  80   2.0000      -0.497739       -13.5442 
  81   2.0000      -0.491605       -13.3773 
  82   2.0000      -0.469239       -12.7686 
  83   2.0000      -0.454294       -12.3620 
  84   2.0000      -0.446458       -12.1488 
  85   2.0000      -0.410324       -11.1655 
  86   0.0000      -0.021154        -0.5756 
  87   0.0000       0.004504         0.1226 
  88   0.0000       0.016118         0.4386 
  89   0.0000       0.025194         0.6856 
  90   0.0000       0.029262         0.7963 
  91   0.0000       0.036827         1.0021 
  92   0.0000       0.040169         1.0930 
  93   0.0000       0.046953         1.2776 
  94   0.0000       0.051985         1.4146 
  95   0.0000       0.058607         1.5948 
  96   0.0000       0.065330         1.7777 
  97   0.0000       0.070183         1.9098 
  98   0.0000       0.073091         1.9889 
  99   0.0000       0.073124         1.9898 
 100   0.0000       0.077703         2.1144 
 101   0.0000       0.081365         2.2141 
 102   0.0000       0.081967         2.2304 
 103   0.0000       0.092702         2.5225 
 104   0.0000       0.093400         2.5416 
 105   0.0000       0.095343         2.5944 
 106   0.0000       0.102325         2.7844 
 107   0.0000       0.108534         2.9534 
 108   0.0000       0.123694         3.3659 
 109   0.0000       0.129721         3.5299 
 110   0.0000       0.133003         3.6192 
 111   0.0000       0.135018         3.6740 
 112   0.0000       0.136172         3.7054 
 113   0.0000       0.151578         4.1246 
 114   0.0000       0.154618         4.2074 
 115   0.0000       0.156019         4.2455 
 116   0.0000       0.161729         4.4009 
 117   0.0000       0.165008         4.4901 
 118   0.0000       0.171830         4.6757 
 119   0.0000       0.176872         4.8129 
 120   0.0000       0.179860         4.8942 
 121   0.0000       0.181578         4.9410 
 122   0.0000       0.183874         5.0035 
 123   0.0000       0.188853         5.1389 
 124   0.0000       0.198025         5.3885 
 125   0.0000       0.200164         5.4468 
 126   0.0000       0.201122         5.4728 
 127   0.0000       0.202716         5.5162 
 128   0.0000       0.205142         5.5822 
 129   0.0000       0.208008         5.6602 
 130   0.0000       0.211837         5.7644 
 131   0.0000       0.216054         5.8791 
 132   0.0000       0.218219         5.9380 
 133   0.0000       0.221842         6.0366 
 134   0.0000       0.229652         6.2492 
 135   0.0000       0.231589         6.3019 
 136   0.0000       0.235305         6.4030 
 137   0.0000       0.237178         6.4539 
 138   0.0000       0.238813         6.4984 
 139   0.0000       0.244780         6.6608 
 140   0.0000       0.247827         6.7437 
 141   0.0000       0.254714         6.9311 
 142   0.0000       0.257572         7.0089 
 143   0.0000       0.265098         7.2137 
 144   0.0000       0.269664         7.3379 
 145   0.0000       0.272193         7.4068 
 146   0.0000       0.275343         7.4925 
 147   0.0000       0.286152         7.7866 
 148   0.0000       0.289624         7.8811 
 149   0.0000       0.292033         7.9466 
 150   0.0000       0.301739         8.2107 
 151   0.0000       0.311652         8.4805 
 152   0.0000       0.313287         8.5250 
 153   0.0000       0.319043         8.6816 
 154   0.0000       0.325591         8.8598 
 155   0.0000       0.330440         8.9917 
 156   0.0000       0.332921         9.0592 
 157   0.0000       0.339511         9.2386 
 158   0.0000       0.342213         9.3121 
 159   0.0000       0.350854         9.5472 
 160   0.0000       0.355124         9.6634 
 161   0.0000       0.362310         9.8589 
 162   0.0000       0.365916         9.9571 
 163   0.0000       0.377277        10.2662 
 164   0.0000       0.379888        10.3373 
 165   0.0000       0.383171        10.4266 
 166   0.0000       0.385546        10.4912 
 167   0.0000       0.394572        10.7369 
 168   0.0000       0.396808        10.7977 
 169   0.0000       0.401175        10.9165 
 170   0.0000       0.407594        11.0912 
 171   0.0000       0.416195        11.3252 
 172   0.0000       0.421474        11.4689 
 173   0.0000       0.422143        11.4871 
 174   0.0000       0.428424        11.6580 
 175   0.0000       0.433176        11.7873 
 176   0.0000       0.436912        11.8890 
 177   0.0000       0.439471        11.9586 
 178   0.0000       0.441044        12.0014 
 179   0.0000       0.445975        12.1356 
 180   0.0000       0.450464        12.2578 
 181   0.0000       0.454747        12.3743 
 182   0.0000       0.458911        12.4876 
 183   0.0000       0.461432        12.5562 
 184   0.0000       0.467866        12.7313 
 185   0.0000       0.470892        12.8136 
 186   0.0000       0.474604        12.9146 
 187   0.0000       0.478343        13.0164 
 188   0.0000       0.486819        13.2470 
 189   0.0000       0.491200        13.3662 
 190   0.0000       0.500107        13.6086 
 191   0.0000       0.504323        13.7233 
 192   0.0000       0.507311        13.8046 
 193   0.0000       0.518630        14.1127 
 194   0.0000       0.527347        14.3499 
 195   0.0000       0.527952        14.3663 
 196   0.0000       0.532753        14.4969 
 197   0.0000       0.535288        14.5659 
 198   0.0000       0.544268        14.8103 
 199   0.0000       0.548468        14.9246 
 200   0.0000       0.559408        15.2223 
 201   0.0000       0.563761        15.3407 
 202   0.0000       0.568172        15.4608 
 203   0.0000       0.573419        15.6035 
 204   0.0000       0.583233        15.8706 
 205   0.0000       0.586403        15.9568 
 206   0.0000       0.589131        16.0311 
 207   0.0000       0.592015        16.1096 
 208   0.0000       0.596555        16.2331 
 209   0.0000       0.602253        16.3881 
 210   0.0000       0.607398        16.5281 
 211   0.0000       0.608932        16.5699 
 212   0.0000       0.620564        16.8864 
 213   0.0000       0.622168        16.9301 
 214   0.0000       0.626379        17.0447 
 215   0.0000       0.627721        17.0812 
 216   0.0000       0.632590        17.2136 
 217   0.0000       0.634998        17.2792 
 218   0.0000       0.643026        17.4976 
 219   0.0000       0.648783        17.6543 
 220   0.0000       0.650619        17.7042 
 221   0.0000       0.654535        17.8108 
 222   0.0000       0.662969        18.0403 
 223   0.0000       0.663979        18.0678 
 224   0.0000       0.669418        18.2158 
 225   0.0000       0.679416        18.4878 
 226   0.0000       0.681987        18.5578 
 227   0.0000       0.684769        18.6335 
 228   0.0000       0.690233        18.7822 
 229   0.0000       0.695177        18.9167 
 230   0.0000       0.702781        19.1237 
 231   0.0000       0.706576        19.2269 
 232   0.0000       0.712700        19.3936 
 233   0.0000       0.721082        19.6216 
 234   0.0000       0.724442        19.7131 
 235   0.0000       0.731781        19.9128 
 236   0.0000       0.740124        20.1398 
 237   0.0000       0.742421        20.2023 
 238   0.0000       0.744531        20.2597 
 239   0.0000       0.748209        20.3598 
 240   0.0000       0.755864        20.5681 
 241   0.0000       0.761085        20.7102 
 242   0.0000       0.765336        20.8258 
 243   0.0000       0.776128        21.1195 
 244   0.0000       0.782100        21.2820 
 245   0.0000       0.788199        21.4480 
 246   0.0000       0.791057        21.5257 
 247   0.0000       0.795222        21.6391 
 248   0.0000       0.799591        21.7580 
 249   0.0000       0.802058        21.8251 
 250   0.0000       0.806751        21.9528 
 251   0.0000       0.816170        22.2091 
 252   0.0000       0.819117        22.2893 
 253   0.0000       0.821336        22.3497 
 254   0.0000       0.823934        22.4204 
 255   0.0000       0.832950        22.6657 
 256   0.0000       0.837353        22.7855 
 257   0.0000       0.843245        22.9459 
 258   0.0000       0.846849        23.0439 
 259   0.0000       0.852030        23.1849 
 260   0.0000       0.858197        23.3527 
 261   0.0000       0.864971        23.5371 
 262   0.0000       0.869473        23.6596 
 263   0.0000       0.877629        23.8815 
 264   0.0000       0.884279        24.0625 
 265   0.0000       0.897260        24.4157 
 266   0.0000       0.900728        24.5100 
 267   0.0000       0.905941        24.6519 
 268   0.0000       0.909094        24.7377 
 269   0.0000       0.914535        24.8858 
 270   0.0000       0.916752        24.9461 
 271   0.0000       0.919852        25.0304 
 272   0.0000       0.931722        25.3534 
 273   0.0000       0.934914        25.4403 
 274   0.0000       0.947562        25.7845 
 275   0.0000       0.954321        25.9684 
 276   0.0000       0.959463        26.1083 
 277   0.0000       0.961840        26.1730 
 278   0.0000       0.972066        26.4513 
 279   0.0000       0.980066        26.6689 
 280   0.0000       0.998669        27.1752 
 281   0.0000       1.004719        27.3398 
 282   0.0000       1.007987        27.4287 
 283   0.0000       1.009191        27.4615 
 284   0.0000       1.014025        27.5930 
 285   0.0000       1.022656        27.8279 
 286   0.0000       1.034612        28.1532 
 287   0.0000       1.037194        28.2235 
 288   0.0000       1.042647        28.3719 
 289   0.0000       1.046044        28.4643 
 290   0.0000       1.054757        28.7014 
 291   0.0000       1.061784        28.8926 
 292   0.0000       1.064465        28.9656 
 293   0.0000       1.067848        29.0576 
 294   0.0000       1.071811        29.1654 
 295   0.0000       1.080431        29.4000 
 296   0.0000       1.085285        29.5321 
 297   0.0000       1.089516        29.6472 
 298   0.0000       1.090425        29.6720 
 299   0.0000       1.095244        29.8031 
 300   0.0000       1.101372        29.9699 
 301   0.0000       1.107438        30.1349 
 302   0.0000       1.110888        30.2288 
 303   0.0000       1.117503        30.4088 
 304   0.0000       1.120004        30.4769 
 305   0.0000       1.122193        30.5364 
 306   0.0000       1.133946        30.8563 
 307   0.0000       1.139722        31.0134 
 308   0.0000       1.145606        31.1735 
 309   0.0000       1.149672        31.2842 
 310   0.0000       1.154940        31.4275 
 311   0.0000       1.159102        31.5408 
 312   0.0000       1.161644        31.6099 
 313   0.0000       1.166656        31.7463 
 314   0.0000       1.172055        31.8932 
 315   0.0000       1.178706        32.0742 
 316   0.0000       1.181423        32.1481 
 317   0.0000       1.189742        32.3745 
 318   0.0000       1.192665        32.4541 
 319   0.0000       1.197878        32.5959 
 320   0.0000       1.202835        32.7308 
 321   0.0000       1.210370        32.9358 
 322   0.0000       1.216702        33.1081 
 323   0.0000       1.220914        33.2228 
 324   0.0000       1.230258        33.4770 
 325   0.0000       1.234596        33.5951 
 326   0.0000       1.237094        33.6630 
 327   0.0000       1.248419        33.9712 
 328   0.0000       1.249362        33.9969 
 329   0.0000       1.251092        34.0439 
 330   0.0000       1.258422        34.2434 
 331   0.0000       1.262065        34.3425 
 332   0.0000       1.267737        34.4969 
 333   0.0000       1.277750        34.7693 
 334   0.0000       1.279437        34.8152 
 335   0.0000       1.295217        35.2446 
 336   0.0000       1.297392        35.3038 
 337   0.0000       1.300082        35.3770 
 338   0.0000       1.303969        35.4828 
 339   0.0000       1.318520        35.8788 
 340   0.0000       1.323149        36.0047 
 341   0.0000       1.328025        36.1374 
 342   0.0000       1.337947        36.4074 
 343   0.0000       1.340993        36.4903 
 344   0.0000       1.344073        36.5741 
 345   0.0000       1.350114        36.7385 
 346   0.0000       1.355039        36.8725 
 347   0.0000       1.360051        37.0089 
 348   0.0000       1.366142        37.1746 
 349   0.0000       1.372712        37.3534 
 350   0.0000       1.380014        37.5521 
 351   0.0000       1.383818        37.6556 
 352   0.0000       1.389953        37.8226 
 353   0.0000       1.393308        37.9138 
 354   0.0000       1.396178        37.9919 
 355   0.0000       1.400588        38.1119 
 356   0.0000       1.408417        38.3250 
 357   0.0000       1.415859        38.5275 
 358   0.0000       1.418733        38.6057 
 359   0.0000       1.431946        38.9652 
 360   0.0000       1.440171        39.1891 
 361   0.0000       1.442285        39.2466 
 362   0.0000       1.454341        39.5746 
 363   0.0000       1.462568        39.7985 
 364   0.0000       1.463643        39.8278 
 365   0.0000       1.471733        40.0479 
 366   0.0000       1.476642        40.1815 
 367   0.0000       1.483031        40.3553 
 368   0.0000       1.487445        40.4754 
 369   0.0000       1.490336        40.5541 
 370   0.0000       1.493992        40.6536 
 371   0.0000       1.506437        40.9922 
 372   0.0000       1.508859        41.0581 
 373   0.0000       1.515678        41.2437 
 374   0.0000       1.523630        41.4601 
 375   0.0000       1.531482        41.6737 
 376   0.0000       1.540932        41.9309 
 377   0.0000       1.546423        42.0803 
 378   0.0000       1.547278        42.1036 
 379   0.0000       1.562619        42.5210 
 380   0.0000       1.566534        42.6276 
 381   0.0000       1.576755        42.9057 
 382   0.0000       1.583685        43.0943 
 383   0.0000       1.590366        43.2761 
 384   0.0000       1.595347        43.4116 
 385   0.0000       1.598127        43.4873 
 386   0.0000       1.607202        43.7342 
 387   0.0000       1.616605        43.9901 
 388   0.0000       1.626378        44.2560 
 389   0.0000       1.629730        44.3472 
 390   0.0000       1.637162        44.5494 
 391   0.0000       1.641570        44.6694 
 392   0.0000       1.653562        44.9957 
 393   0.0000       1.660995        45.1980 
 394   0.0000       1.673215        45.5305 
 395   0.0000       1.673910        45.5494 
 396   0.0000       1.676196        45.6116 
 397   0.0000       1.681291        45.7503 
 398   0.0000       1.691561        46.0297 
 399   0.0000       1.694956        46.1221 
 400   0.0000       1.700459        46.2718 
 401   0.0000       1.710666        46.5496 
 402   0.0000       1.713425        46.6247 
 403   0.0000       1.720978        46.8302 
 404   0.0000       1.727208        46.9997 
 405   0.0000       1.737441        47.2782 
 406   0.0000       1.742010        47.4025 
 407   0.0000       1.749041        47.5938 
 408   0.0000       1.757990        47.8373 
 409   0.0000       1.763265        47.9809 
 410   0.0000       1.765638        48.0454 
 411   0.0000       1.767124        48.0859 
 412   0.0000       1.776326        48.3363 
 413   0.0000       1.780412        48.4475 
 414   0.0000       1.788164        48.6584 
 415   0.0000       1.792582        48.7786 
 416   0.0000       1.800042        48.9816 
 417   0.0000       1.808857        49.2215 
 418   0.0000       1.814671        49.3797 
 419   0.0000       1.819357        49.5072 
 420   0.0000       1.821173        49.5566 
 421   0.0000       1.827670        49.7334 
 422   0.0000       1.832696        49.8702 
 423   0.0000       1.839100        50.0445 
 424   0.0000       1.846939        50.2578 
 425   0.0000       1.853593        50.4388 
 426   0.0000       1.865266        50.7565 
 427   0.0000       1.867817        50.8259 
 428   0.0000       1.871686        50.9312 
 429   0.0000       1.877322        51.0845 
 430   0.0000       1.882408        51.2229 
 431   0.0000       1.886680        51.3392 
 432   0.0000       1.889951        51.4282 
 433   0.0000       1.898232        51.6535 
 434   0.0000       1.903701        51.8023 
 435   0.0000       1.908478        51.9323 
 436   0.0000       1.915140        52.1136 
 437   0.0000       1.920028        52.2466 
 438   0.0000       1.927211        52.4421 
 439   0.0000       1.936940        52.7068 
 440   0.0000       1.941272        52.8247 
 441   0.0000       1.950249        53.0690 
 442   0.0000       1.956533        53.2400 
 443   0.0000       1.959165        53.3116 
 444   0.0000       1.960913        53.3591 
 445   0.0000       1.969941        53.6048 
 446   0.0000       1.975354        53.7521 
 447   0.0000       1.987646        54.0866 
 448   0.0000       1.991092        54.1804 
 449   0.0000       1.992893        54.2294 
 450   0.0000       2.001566        54.4654 
 451   0.0000       2.007342        54.6226 
 452   0.0000       2.016240        54.8647 
 453   0.0000       2.024498        55.0894 
 454   0.0000       2.027828        55.1800 
 455   0.0000       2.032021        55.2941 
 456   0.0000       2.040091        55.5137 
 457   0.0000       2.041611        55.5551 
 458   0.0000       2.053122        55.8683 
 459   0.0000       2.055274        55.9269 
 460   0.0000       2.067126        56.2493 
 461   0.0000       2.070642        56.3450 
 462   0.0000       2.080617        56.6165 
 463   0.0000       2.084998        56.7357 
 464   0.0000       2.094049        56.9820 
 465   0.0000       2.097803        57.0841 
 466   0.0000       2.109680        57.4073 
 467   0.0000       2.115365        57.5620 
 468   0.0000       2.125311        57.8326 
 469   0.0000       2.130998        57.9874 
 470   0.0000       2.139594        58.2213 
 471   0.0000       2.144239        58.3477 
 472   0.0000       2.149196        58.4826 
 473   0.0000       2.153206        58.5917 
 474   0.0000       2.161748        58.8242 
 475   0.0000       2.164742        58.9056 
 476   0.0000       2.169735        59.0415 
 477   0.0000       2.179893        59.3179 
 478   0.0000       2.187823        59.5337 
 479   0.0000       2.197273        59.7909 
 480   0.0000       2.207751        60.0760 
 481   0.0000       2.216661        60.3184 
 482   0.0000       2.225368        60.5553 
 483   0.0000       2.229373        60.6643 
 484   0.0000       2.235144        60.8214 
 485   0.0000       2.243036        61.0361 
 486   0.0000       2.257399        61.4269 
 487   0.0000       2.269305        61.7509 
 488   0.0000       2.273466        61.8642 
 489   0.0000       2.279064        62.0165 
 490   0.0000       2.284086        62.1531 
 491   0.0000       2.285939        62.2036 
 492   0.0000       2.302311        62.6491 
 493   0.0000       2.307521        62.7908 
 494   0.0000       2.316098        63.0242 
 495   0.0000       2.318411        63.0872 
 496   0.0000       2.334376        63.5216 
 497   0.0000       2.342464        63.7417 
 498   0.0000       2.350930        63.9721 
 499   0.0000       2.357634        64.1545 
 500   0.0000       2.361823        64.2685 
 501   0.0000       2.370120        64.4942 
 502   0.0000       2.374291        64.6077 
 503   0.0000       2.379506        64.7496 
 504   0.0000       2.387487        64.9668 
 505   0.0000       2.393584        65.1327 
 506   0.0000       2.399516        65.2942 
 507   0.0000       2.402167        65.3663 
 508   0.0000       2.409142        65.5561 
 509   0.0000       2.411947        65.6324 
 510   0.0000       2.424036        65.9614 
 511   0.0000       2.428446        66.0814 
 512   0.0000       2.440788        66.4172 
 513   0.0000       2.447792        66.6078 
 514   0.0000       2.451473        66.7080 
 515   0.0000       2.460235        66.9464 
 516   0.0000       2.469004        67.1850 
 517   0.0000       2.471815        67.2615 
 518   0.0000       2.482289        67.5465 
 519   0.0000       2.488946        67.7277 
 520   0.0000       2.491372        67.7937 
 521   0.0000       2.503949        68.1359 
 522   0.0000       2.509819        68.2957 
 523   0.0000       2.521009        68.6001 
 524   0.0000       2.522750        68.6475 
 525   0.0000       2.531573        68.8876 
 526   0.0000       2.560769        69.6821 
 527   0.0000       2.563413        69.7540 
 528   0.0000       2.574830        70.0647 
 529   0.0000       2.584212        70.3200 
 530   0.0000       2.597589        70.6840 
 531   0.0000       2.606349        70.9224 
 532   0.0000       2.607828        70.9626 
 533   0.0000       2.619082        71.2689 
 534   0.0000       2.627833        71.5070 
 535   0.0000       2.638856        71.8069 
 536   0.0000       2.647719        72.0481 
 537   0.0000       2.657382        72.3110 
 538   0.0000       2.660214        72.3881 
 539   0.0000       2.668854        72.6232 
 540   0.0000       2.677111        72.8479 
 541   0.0000       2.678167        72.8766 
 542   0.0000       2.690224        73.2047 
 543   0.0000       2.698199        73.4217 
 544   0.0000       2.700399        73.4816 
 545   0.0000       2.709842        73.7386 
 546   0.0000       2.720279        74.0226 
 547   0.0000       2.727620        74.2223 
 548   0.0000       2.729908        74.2846 
 549   0.0000       2.742620        74.6305 
 550   0.0000       2.749079        74.8062 
 551   0.0000       2.766519        75.2808 
 552   0.0000       2.773578        75.4729 
 553   0.0000       2.784026        75.7572 
 554   0.0000       2.797004        76.1103 
 555   0.0000       2.804876        76.3246 
 556   0.0000       2.809784        76.4581 
 557   0.0000       2.813632        76.5628 
 558   0.0000       2.835722        77.1639 
 559   0.0000       2.838981        77.2526 
 560   0.0000       2.846185        77.4486 
 561   0.0000       2.853042        77.6352 
 562   0.0000       2.866635        78.0051 
 563   0.0000       2.874893        78.2298 
 564   0.0000       2.887764        78.5801 
 565   0.0000       2.900253        78.9199 
 566   0.0000       2.920097        79.4599 
 567   0.0000       2.928519        79.6891 
 568   0.0000       2.947708        80.2112 
 569   0.0000       2.956896        80.4612 
 570   0.0000       2.960810        80.5677 
 571   0.0000       2.971597        80.8613 
 572   0.0000       2.974835        80.9494 
 573   0.0000       2.985588        81.2420 
 574   0.0000       2.998996        81.6068 
 575   0.0000       3.011691        81.9523 
 576   0.0000       3.021252        82.2124 
 577   0.0000       3.030262        82.4576 
 578   0.0000       3.047097        82.9157 
 579   0.0000       3.055388        83.1413 
 580   0.0000       3.060847        83.2899 
 581   0.0000       3.088773        84.0498 
 582   0.0000       3.119618        84.8891 
 583   0.0000       3.129077        85.1465 
 584   0.0000       3.142115        85.5013 
 585   0.0000       3.161024        86.0158 
 586   0.0000       3.196914        86.9925 
 587   0.0000       3.234463        88.0142 
 588   0.0000       3.269600        88.9703 
 589   0.0000       3.306695        89.9798 
 590   0.0000       3.314118        90.1817 
 591   0.0000       3.344349        91.0044 
 592   0.0000       3.352065        91.2143 
 593   0.0000       3.363364        91.5218 
 594   0.0000       3.371722        91.7492 
 595   0.0000       3.407169        92.7138 
 596   0.0000       3.416292        92.9620 
 597   0.0000       3.424905        93.1964 
 598   0.0000       3.456533        94.0570 
 599   0.0000       3.472793        94.4995 
 600   0.0000       3.484495        94.8179 
 601   0.0000       3.494990        95.1035 
 602   0.0000       3.499527        95.2270 
 603   0.0000       3.502617        95.3111 
 604   0.0000       3.524603        95.9093 
 605   0.0000       3.527086        95.9769 
 606   0.0000       3.539702        96.3202 
 607   0.0000       3.549139        96.5770 
 608   0.0000       3.568201        97.0957 
 609   0.0000       3.575472        97.2935 
 610   0.0000       3.600830        97.9836 
 611   0.0000       3.606768        98.1451 
 612   0.0000       3.610711        98.2524 
 613   0.0000       3.637315        98.9764 
 614   0.0000       3.646435        99.2245 
 615   0.0000       3.659626        99.5835 
 616   0.0000       3.671423        99.9045 
 617   0.0000       3.687698       100.3474 
 618   0.0000       3.702670       100.7548 
 619   0.0000       3.709003       100.9271 
 620   0.0000       3.709401       100.9379 
 621   0.0000       3.725093       101.3649 
 622   0.0000       3.730342       101.5078 
 623   0.0000       3.734130       101.6109 
 624   0.0000       3.738515       101.7302 
 625   0.0000       3.747815       101.9832 
 626   0.0000       3.755305       102.1870 
 627   0.0000       3.760524       102.3291 
 628   0.0000       3.771740       102.6343 
 629   0.0000       3.777651       102.7951 
 630   0.0000       3.785550       103.0101 
 631   0.0000       3.795421       103.2787 
 632   0.0000       3.798432       103.3606 
 633   0.0000       3.816021       103.8392 
 634   0.0000       3.824031       104.0572 
 635   0.0000       3.829852       104.2156 
 636   0.0000       3.834300       104.3366 
 637   0.0000       3.846580       104.6708 
 638   0.0000       3.857400       104.9652 
 639   0.0000       3.864718       105.1643 
 640   0.0000       3.867191       105.2316 
 641   0.0000       3.879219       105.5589 
 642   0.0000       3.895480       106.0014 
 643   0.0000       3.903118       106.2093 
 644   0.0000       3.912548       106.4658 
 645   0.0000       3.921516       106.7099 
 646   0.0000       3.928202       106.8918 
 647   0.0000       3.945334       107.3580 
 648   0.0000       3.962508       107.8253 
 649   0.0000       3.971957       108.0824 
 650   0.0000       3.976068       108.1943 
 651   0.0000       3.984143       108.4140 
 652   0.0000       3.997069       108.7658 
 653   0.0000       4.008822       109.0856 
 654   0.0000       4.016364       109.2908 
 655   0.0000       4.017289       109.3160 
 656   0.0000       4.025922       109.5509 
 657   0.0000       4.041448       109.9734 
 658   0.0000       4.053080       110.2899 
 659   0.0000       4.057512       110.4105 
 660   0.0000       4.066002       110.6415 
 661   0.0000       4.093317       111.3848 
 662   0.0000       4.102042       111.6222 
 663   0.0000       4.115194       111.9801 
 664   0.0000       4.117688       112.0480 
 665   0.0000       4.128390       112.3392 
 666   0.0000       4.132449       112.4497 
 667   0.0000       4.135985       112.5459 
 668   0.0000       4.140079       112.6573 
 669   0.0000       4.155453       113.0756 
 670   0.0000       4.163198       113.2864 
 671   0.0000       4.181260       113.7779 
 672   0.0000       4.187441       113.9461 
 673   0.0000       4.199243       114.2672 
 674   0.0000       4.205267       114.4311 
 675   0.0000       4.216937       114.7487 
 676   0.0000       4.222618       114.9033 
 677   0.0000       4.226606       115.0118 
 678   0.0000       4.234099       115.2157 
 679   0.0000       4.243677       115.4763 
 680   0.0000       4.245062       115.5140 
 681   0.0000       4.253932       115.7554 
 682   0.0000       4.259509       115.9071 
 683   0.0000       4.268652       116.1559 
 684   0.0000       4.273460       116.2868 
 685   0.0000       4.278401       116.4212 
 686   0.0000       4.292142       116.7951 
 687   0.0000       4.299122       116.9851 
 688   0.0000       4.300940       117.0345 
 689   0.0000       4.307450       117.2117 
 690   0.0000       4.318602       117.5151 
 691   0.0000       4.325522       117.7034 
 692   0.0000       4.327591       117.7597 
 693   0.0000       4.330487       117.8385 
 694   0.0000       4.343392       118.1897 
 695   0.0000       4.350122       118.3729 
 696   0.0000       4.353169       118.4558 
 697   0.0000       4.363533       118.7378 
 698   0.0000       4.364916       118.7754 
 699   0.0000       4.370946       118.9395 
 700   0.0000       4.381645       119.2306 
 701   0.0000       4.389750       119.4512 
 702   0.0000       4.397315       119.6570 
 703   0.0000       4.400427       119.7417 
 704   0.0000       4.413256       120.0908 
 705   0.0000       4.417750       120.2131 
 706   0.0000       4.421371       120.3116 
 707   0.0000       4.432262       120.6080 
 708   0.0000       4.435978       120.7091 
 709   0.0000       4.439860       120.8147 
 710   0.0000       4.446556       120.9969 
 711   0.0000       4.452952       121.1710 
 712   0.0000       4.457672       121.2994 
 713   0.0000       4.463777       121.4655 
 714   0.0000       4.471374       121.6723 
 715   0.0000       4.475454       121.7833 
 716   0.0000       4.486320       122.0790 
 717   0.0000       4.489753       122.1724 
 718   0.0000       4.495834       122.3379 
 719   0.0000       4.501470       122.4912 
 720   0.0000       4.504892       122.5843 
 721   0.0000       4.508706       122.6881 
 722   0.0000       4.519135       122.9719 
 723   0.0000       4.524798       123.1260 
 724   0.0000       4.534755       123.3970 
 725   0.0000       4.540827       123.5622 
 726   0.0000       4.548861       123.7808 
 727   0.0000       4.554912       123.9455 
 728   0.0000       4.564067       124.1946 
 729   0.0000       4.568613       124.3183 
 730   0.0000       4.569715       124.3483 
 731   0.0000       4.576180       124.5242 
 732   0.0000       4.586708       124.8107 
 733   0.0000       4.593852       125.0051 
 734   0.0000       4.599733       125.1651 
 735   0.0000       4.608260       125.3971 
 736   0.0000       4.615997       125.6077 
 737   0.0000       4.621945       125.7695 
 738   0.0000       4.627387       125.9176 
 739   0.0000       4.635291       126.1327 
 740   0.0000       4.643387       126.3530 
 741   0.0000       4.652445       126.5995 
 742   0.0000       4.659739       126.7979 
 743   0.0000       4.667032       126.9964 
 744   0.0000       4.676209       127.2461 
 745   0.0000       4.683486       127.4441 
 746   0.0000       4.684605       127.4746 
 747   0.0000       4.693989       127.7299 
 748   0.0000       4.702913       127.9728 
 749   0.0000       4.707222       128.0900 
 750   0.0000       4.712503       128.2337 
 751   0.0000       4.724539       128.5613 
 752   0.0000       4.730823       128.7322 
 753   0.0000       4.734402       128.8296 
 754   0.0000       4.743277       129.0711 
 755   0.0000       4.750206       129.2597 
 756   0.0000       4.752767       129.3294 
 757   0.0000       4.762244       129.5873 
 758   0.0000       4.766567       129.7049 
 759   0.0000       4.784992       130.2063 
 760   0.0000       4.794169       130.4560 
 761   0.0000       4.798584       130.5761 
 762   0.0000       4.808824       130.8548 
 763   0.0000       4.817914       131.1021 
 764   0.0000       4.829931       131.4291 
 765   0.0000       4.834463       131.5524 
 766   0.0000       4.852805       132.0515 
 767   0.0000       4.854099       132.0867 
 768   0.0000       4.861933       132.2999 
 769   0.0000       4.865481       132.3965 
 770   0.0000       4.877400       132.7208 
 771   0.0000       4.879451       132.7766 
 772   0.0000       4.893078       133.1474 
 773   0.0000       4.898952       133.3073 
 774   0.0000       4.912323       133.6711 
 775   0.0000       4.915855       133.7672 
 776   0.0000       4.922287       133.9422 
 777   0.0000       4.937048       134.3439 
 778   0.0000       4.953819       134.8003 
 779   0.0000       4.977227       135.4372 
 780   0.0000       4.984690       135.6403 
 781   0.0000       4.995342       135.9302 
 782   0.0000       5.001833       136.1068 
 783   0.0000       5.013715       136.4301 
 784   0.0000       5.023064       136.6845 
 785   0.0000       5.038642       137.1084 
 786   0.0000       5.049185       137.3953 
 787   0.0000       5.070522       137.9759 
 788   0.0000       5.075830       138.1204 
 789   0.0000       5.089120       138.4820 
 790   0.0000       5.097817       138.7187 
 791   0.0000       5.117687       139.2593 
 792   0.0000       5.121357       139.3592 
 793   0.0000       5.129135       139.5709 
 794   0.0000       5.150131       140.1422 
 795   0.0000       5.153680       140.2388 
 796   0.0000       5.175434       140.8307 
 797   0.0000       5.180203       140.9605 
 798   0.0000       5.200317       141.5078 
 799   0.0000       5.207452       141.7020 
 800   0.0000       5.226991       142.2336 
 801   0.0000       5.235327       142.4605 
 802   0.0000       5.240697       142.6066 
 803   0.0000       5.262840       143.2091 
 804   0.0000       5.271065       143.4330 
 805   0.0000       5.285648       143.8298 
 806   0.0000       5.299979       144.2198 
 807   0.0000       5.317038       144.6840 
 808   0.0000       5.331742       145.0841 
 809   0.0000       5.338186       145.2594 
 810   0.0000       5.346619       145.4889 
 811   0.0000       5.361479       145.8933 
 812   0.0000       5.374468       146.2467 
 813   0.0000       5.404462       147.0629 
 814   0.0000       5.406305       147.1130 
 815   0.0000       5.439484       148.0159 
 816   0.0000       5.456517       148.4794 
 817   0.0000       5.464379       148.6933 
 818   0.0000       5.485298       149.2626 
 819   0.0000       5.503075       149.7463 
 820   0.0000       5.508793       149.9019 
 821   0.0000       5.533610       150.5772 
 822   0.0000       5.542669       150.8237 
 823   0.0000       5.556737       151.2065 
 824   0.0000       5.578839       151.8079 
 825   0.0000       5.599926       152.3817 
 826   0.0000       5.618091       152.8760 
 827   0.0000       5.652389       153.8093 
 828   0.0000       5.681631       154.6050 
 829   0.0000       5.724821       155.7803 
 830   0.0000       5.765064       156.8754 
 831   0.0000       5.776853       157.1962 
 832   0.0000       5.814729       158.2268 
 833   0.0000       5.823321       158.4606 
 834   0.0000       5.840901       158.9390 
 835   0.0000       5.872680       159.8037 
 836   0.0000       5.895907       160.4358 
 837   0.0000       5.914281       160.9358 
 838   0.0000       5.942813       161.7122 
 839   0.0000       5.969735       162.4448 
 840   0.0000       5.983815       162.8279 
 841   0.0000       5.993148       163.0818 
 842   0.0000       6.029891       164.0817 
 843   0.0000       6.062571       164.9709 
 844   0.0000       6.094772       165.8472 
 845   0.0000       6.221214       169.2878 
 846   0.0000       6.247176       169.9943 
 847   0.0000      10.640671       289.5474 
 848   0.0000      10.660054       290.0748 
 849   0.0000      10.663503       290.1687 
 850   0.0000      10.668976       290.3176 
 851   0.0000      10.677897       290.5603 
 852   0.0000      10.686548       290.7958 
 853   0.0000      10.689884       290.8865 
 854   0.0000      10.694823       291.0209 
 855   0.0000      10.695313       291.0343 
 856   0.0000      10.701948       291.2148 
 857   0.0000      10.705734       291.3178 
 858   0.0000      10.710021       291.4345 
 859   0.0000      10.713928       291.5408 
 860   0.0000      10.719516       291.6929 
 861   0.0000      10.726259       291.8763 
 862   0.0000      10.733937       292.0853 
 863   0.0000      10.735150       292.1183 
 864   0.0000      10.746026       292.4142 
 865   0.0000      10.758686       292.7587 
 866   0.0000      10.762055       292.8504 
 867   0.0000      10.766745       292.9780 
 868   0.0000      10.771696       293.1128 
 869   0.0000      10.777738       293.2772 
 870   0.0000      10.789341       293.5929 
 871   0.0000      10.794548       293.7346 
 872   0.0000      10.798600       293.8448 
 873   0.0000      10.808251       294.1075 
 874   0.0000      10.816794       294.3399 
 875   0.0000      10.819262       294.4071 
 876   0.0000      10.824789       294.5575 
 877   0.0000      10.831975       294.7530 
 878   0.0000      10.836937       294.8880 
 879   0.0000      10.842223       295.0319 
 880   0.0000      10.848810       295.2111 
 881   0.0000      10.850062       295.2452 
 882   0.0000      10.858600       295.4775 
 883   0.0000      10.869272       295.7679 
 884   0.0000      10.869935       295.7860 
 885   0.0000      10.878632       296.0226 
 886   0.0000      10.886022       296.2237 
 887   0.0000      10.897136       296.5262 
 888   0.0000      10.900473       296.6170 
 889   0.0000      10.904501       296.7265 
 890   0.0000      10.918913       297.1187 
 891   0.0000      10.924076       297.2592 
 892   0.0000      10.933393       297.5128 
 893   0.0000      10.938107       297.6410 
 894   0.0000      10.947021       297.8836 
 895   0.0000      10.954392       298.0842 
 896   0.0000      10.962127       298.2946 
 897   0.0000      10.964636       298.3629 
 898   0.0000      10.977323       298.7081 
 899   0.0000      10.979256       298.7607 
 900   0.0000      10.985199       298.9225 
 901   0.0000      10.991058       299.0819 
 902   0.0000      11.007776       299.5368 
 903   0.0000      11.009576       299.5858 
 904   0.0000      11.014155       299.7104 
 905   0.0000      11.018807       299.8370 
 906   0.0000      11.029262       300.1215 
 907   0.0000      11.035052       300.2790 
 908   0.0000      11.043906       300.5200 
 909   0.0000      11.052022       300.7408 
 910   0.0000      11.055789       300.8433 
 911   0.0000      11.060270       300.9652 
 912   0.0000      11.066448       301.1334 
 913   0.0000      11.077759       301.4411 
 914   0.0000      11.080284       301.5099 
 915   0.0000      11.086103       301.6682 
 916   0.0000      11.091878       301.8253 
 917   0.0000      11.095353       301.9199 
 918   0.0000      11.104643       302.1727 
 919   0.0000      11.109918       302.3162 
 920   0.0000      11.113368       302.4101 
 921   0.0000      11.127665       302.7992 
 922   0.0000      11.132036       302.9181 
 923   0.0000      11.150516       303.4210 
 924   0.0000      11.152064       303.4631 
 925   0.0000      11.157833       303.6201 
 926   0.0000      11.171532       303.9928 
 927   0.0000      11.179726       304.2158 
 928   0.0000      11.193406       304.5881 
 929   0.0000      11.212734       305.1140 
 930   0.0000      11.219373       305.2947 
 931   0.0000      11.257039       306.3196 
 932   0.0000      11.280802       306.9662 
 933   0.0000      11.286679       307.1262 
 934   0.0000      11.312060       307.8168 
 935   0.0000      11.319348       308.0151 
 936   0.0000      11.333379       308.3969 
 937   0.0000      11.353303       308.9391 
 938   0.0000      11.376083       309.5590 
 939   0.0000      11.401144       310.2409 
 940   0.0000      11.421060       310.7828 
 941   0.0000      11.455514       311.7204 
 942   0.0000      11.482867       312.4647 
 943   0.0000      11.500186       312.9360 
 944   0.0000      11.523371       313.5669 
 945   0.0000      11.574317       314.9532 
 946   0.0000      11.664609       317.4102 
 947   0.0000      11.711338       318.6817 
 948   0.0000      11.756050       319.8984 
 949   0.0000      11.791151       320.8535 
 950   0.0000      11.844499       322.3052 
 951   0.0000      11.874016       323.1084 
 952   0.0000      11.885204       323.4128 
 953   0.0000      11.893365       323.6349 
 954   0.0000      11.911370       324.1248 
 955   0.0000      11.979578       325.9809 
 956   0.0000      12.000477       326.5496 
 957   0.0000      12.004144       326.6494 
 958   0.0000      12.012323       326.8719 
 959   0.0000      12.022511       327.1492 
 960   0.0000      12.029036       327.3267 
 961   0.0000      12.047081       327.8177 
 962   0.0000      12.057487       328.1009 
 963   0.0000      12.064080       328.2803 
 964   0.0000      12.080043       328.7147 
 965   0.0000      12.083335       328.8043 
 966   0.0000      12.087667       328.9222 
 967   0.0000      12.092542       329.0548 
 968   0.0000      12.100469       329.2705 
 969   0.0000      12.104809       329.3886 
 970   0.0000      12.109027       329.5034 
 971   0.0000      12.118243       329.7542 
 972   0.0000      12.123999       329.9108 
 973   0.0000      12.127770       330.0134 
 974   0.0000      12.146353       330.5191 
 975   0.0000      12.151370       330.6556 
 976   0.0000      12.157450       330.8210 
 977   0.0000      12.159970       330.8896 
 978   0.0000      12.164428       331.0109 
 979   0.0000      12.170230       331.1688 
 980   0.0000      12.176401       331.3367 
 981   0.0000      12.179112       331.4105 
 982   0.0000      12.195775       331.8639 
 983   0.0000      12.202370       332.0434 
 984   0.0000      12.210589       332.2670 
 985   0.0000      12.215842       332.4100 
 986   0.0000      12.218217       332.4746 
 987   0.0000      12.219174       332.5006 
 988   0.0000      12.224491       332.6453 
 989   0.0000      12.230725       332.8150 
 990   0.0000      12.235772       332.9523 
 991   0.0000      12.248498       333.2986 
 992   0.0000      12.259622       333.6013 
 993   0.0000      12.270583       333.8995 
 994   0.0000      12.273556       333.9804 
 995   0.0000      12.287020       334.3468 
 996   0.0000      12.290035       334.4289 
 997   0.0000      12.303753       334.8021 
 998   0.0000      12.319966       335.2433 
 999   0.0000      12.330546       335.5312 
 1000   0.0000      12.339573       335.7769 
 1001   0.0000      12.342507       335.8567 
 1002   0.0000      12.355967       336.2230 
 1003   0.0000      12.363448       336.4265 
 1004   0.0000      12.366118       336.4992 
 1005   0.0000      12.383045       336.9598 
 1006   0.0000      12.402724       337.4953 
 1007   0.0000      12.413040       337.7760 
 1008   0.0000      12.434680       338.3648 
 1009   0.0000      12.440244       338.5162 
 1010   0.0000      12.448570       338.7428 
 1011   0.0000      12.479177       339.5757 
 1012   0.0000      12.536261       341.1290 
 1013   0.0000      12.544137       341.3433 
 1014   0.0000      12.569906       342.0445 
 1015   0.0000      12.586158       342.4868 
 1016   0.0000      12.614873       343.2681 
 1017   0.0000      12.627303       343.6064 
 1018   0.0000      12.914237       351.4142 
 1019   0.0000      12.923432       351.6645 
 1020   0.0000      12.950771       352.4084 
 1021   0.0000      12.983410       353.2965 
 1022   0.0000      12.995635       353.6292 
 1023   0.0000      13.031693       354.6104 
 1024   0.0000      13.041393       354.8743 
 1025   0.0000      13.056734       355.2918 
 1026   0.0000      13.064549       355.5044 
 1027   0.0000      13.078072       355.8724 
 1028   0.0000      13.103284       356.5585 
 1029   0.0000      13.133068       357.3689 
 1030   0.0000      13.148877       357.7991 
 1031   0.0000      13.186731       358.8292 
 1032   0.0000      13.206592       359.3696 
 1033   0.0000      13.230344       360.0160 
 1034   0.0000      13.249857       360.5469 
 1035   0.0000      13.258380       360.7789 
 1036   0.0000      13.265337       360.9682 
 1037   0.0000      13.305728       362.0673 
 1038   0.0000      13.318455       362.4136 
 1039   0.0000      13.341146       363.0310 
 1040   0.0000      13.366679       363.7258 
 1041   0.0000      13.371417       363.8547 
 1042   0.0000      13.385663       364.2424 
 1043   0.0000      13.404132       364.7450 
 1044   0.0000      13.418472       365.1352 
 1045   0.0000      13.426106       365.3429 
 1046   0.0000      13.453950       366.1006 
 1047   0.0000      13.463150       366.3509 
 1048   0.0000      13.473503       366.6327 
 1049   0.0000      13.483899       366.9155 
 1050   0.0000      13.515716       367.7813 
 1051   0.0000      13.523718       367.9991 
 1052   0.0000      13.537178       368.3653 
 1053   0.0000      13.551217       368.7474 
 1054   0.0000      13.561306       369.0219 
 1055   0.0000      13.580536       369.5452 
 1056   0.0000      13.595431       369.9505 
 1057   0.0000      13.600264       370.0820 
 1058   0.0000      13.627376       370.8198 
 1059   0.0000      13.647018       371.3542 
 1060   0.0000      13.668638       371.9426 
 1061   0.0000      13.711813       373.1174 
 1062   0.0000      13.736111       373.7786 
 1063   0.0000      38.732395      1053.9620 
 1064   0.0000      38.786908      1055.4454 
 1065   0.0000      38.850955      1057.1882 
 1066   0.0000      38.865233      1057.5768 
 1067   0.0000      38.883791      1058.0817 
 1068   0.0000      38.945886      1059.7714 
 1069   0.0000      38.959652      1060.1460 
 1070   0.0000      38.966069      1060.3206 
 1071   0.0000      38.995775      1061.1290 
 1072   0.0000      39.002847      1061.3214 
 1073   0.0000      39.062703      1062.9502 
 1074   0.0000      39.084330      1063.5387 
 1075   0.0000      42.444018      1154.9604 
 1076   0.0000      42.463984      1155.5037 
 1077   0.0000      42.566012      1158.2801 
 1078   0.0000      42.589562      1158.9209 
 1079   0.0000      42.646036      1160.4576 
 1080   0.0000      42.651173      1160.5974 
 1081   0.0000      42.803285      1164.7366 
 1082   0.0000      42.976868      1169.4600 
 1083   0.0000      43.165878      1174.6032 
 1084   0.0000      61.725083      1679.6249 
 1085   0.0000      62.048827      1688.4344 
 1086   0.0000      62.139512      1690.9021 
 1087   0.0000      62.185963      1692.1661 

                    ********************************
                    * MULLIKEN POPULATION ANALYSIS *
                    ********************************

-----------------------
MULLIKEN ATOMIC CHARGES
-----------------------
   0 I :    3.003501
   1 O :   -1.323735
   2 I :    3.232515
   3 O :   -1.327746
   4 O :   -1.149835
   5 O :   -1.375940
   6 O :   -1.124911
   7 I :    1.876300
   8 O :   -1.290464
   9 O :   -1.276916
  10 I :    3.222403
  11 O :   -1.153025
  12 O :   -1.312147
Sum of atomic charges:   -0.0000000

--------------------------------
MULLIKEN REDUCED ORBITAL CHARGES
--------------------------------
  0 I s       :     3.514803  s :     3.514803
      pz      :     2.594999  p :     8.182847
      px      :     2.805815
      py      :     2.782033
      dz2     :     2.075499  d :    10.222152
      dxz     :     2.038960
      dyz     :     2.073180
      dx2y2   :     1.985721
      dxy     :     2.048791
      f0      :     0.014957  f :     0.055804
      f+1     :     0.009774
      f-1     :     0.006849
      f+2     :     0.007324
      f-2     :     0.009137
      f+3     :     0.004750
      f-3     :     0.003013
      g0      :     0.003573  g :     0.020893
      g+1     :     0.004109
      g-1     :     0.002903
      g+2     :     0.003304
      g-2     :     0.002442
      g+3     :     0.001145
      g-3     :     0.001766
      g+4     :     0.000899
      g-4     :     0.000753
  1 O s       :     4.107186  s :     4.107186
      pz      :     1.682200  p :     5.175073
      px      :     1.579457
      py      :     1.913416
      dz2     :     0.005798  d :     0.036646
      dxz     :     0.013671
      dyz     :    -0.000490
      dx2y2   :     0.010194
      dxy     :     0.007474
      f0      :     0.000302  f :     0.004358
      f+1     :     0.001456
      f-1     :     0.000200
      f+2     :     0.000637
      f-2     :     0.000491
      f+3     :     0.000555
      f-3     :     0.000716
      g0      :     0.000044  g :     0.000472
      g+1     :     0.000136
      g-1     :     0.000046
      g+2     :     0.000034
      g-2     :     0.000056
      g+3     :     0.000075
      g-3     :     0.000028
      g+4     :     0.000035
      g-4     :     0.000019
  2 I s       :     3.558796  s :     3.558796
      pz      :     2.413046  p :     7.916173
      px      :     2.753337
      py      :     2.749790
      dz2     :     2.045778  d :    10.254306
      dxz     :     2.043906
      dyz     :     2.074620
      dx2y2   :     2.014985
      dxy     :     2.075016
      f0      :     0.003178  f :     0.013461
      f+1     :    -0.003786
      f-1     :    -0.008842
      f+2     :     0.011449
      f-2     :    -0.003956
      f+3     :     0.013142
      f-3     :     0.002276
      g0      :     0.004187  g :     0.024749
      g+1     :     0.004290
      g-1     :     0.001962
      g+2     :     0.001782
      g-2     :     0.002922
      g+3     :     0.001050
      g-3     :     0.000660
      g+4     :     0.002745
      g-4     :     0.005150
  3 O s       :     4.090831  s :     4.090831
      pz      :     1.831134  p :     5.203126
      px      :     1.447307
      py      :     1.924685
      dz2     :    -0.006141  d :     0.029472
      dxz     :     0.015478
      dyz     :     0.000667
      dx2y2   :     0.011436
      dxy     :     0.008033
      f0      :    -0.000567  f :     0.003948
      f+1     :     0.001596
      f-1     :     0.000083
      f+2     :     0.000566
      f-2     :     0.000625
      f+3     :     0.000409
      f-3     :     0.001237
      g0      :     0.000062  g :     0.000370
      g+1     :     0.000047
      g-1     :     0.000019
      g+2     :     0.000075
      g-2     :     0.000022
      g+3     :     0.000026
      g-3     :     0.000022
      g+4     :     0.000066
      g-4     :     0.000031
  4 O s       :     4.053495  s :     4.053495
      pz      :     1.825538  p :     5.025509
      px      :     1.870137
      py      :     1.329833
      dz2     :     0.005764  d :     0.062719
      dxz     :     0.000403
      dyz     :     0.022587
      dx2y2   :     0.013898
      dxy     :     0.020066
      f0      :     0.001126  f :     0.007456
      f+1     :     0.000178
      f-1     :     0.000748
      f+2     :     0.001729
      f-2     :     0.000125
      f+3     :     0.002222
      f-3     :     0.001329
      g0      :     0.000028  g :     0.000656
      g+1     :     0.000010
      g-1     :     0.000137
      g+2     :     0.000050
      g-2     :     0.000028
      g+3     :     0.000041
      g-3     :     0.000087
      g+4     :     0.000135
      g-4     :     0.000139
  5 O s       :     4.134652  s :     4.134652
      pz      :     1.805417  p :     5.200021
      px      :     1.899338
      py      :     1.495266
      dz2     :     0.009070  d :     0.037996
      dxz     :    -0.001314
      dyz     :     0.006448
      dx2y2   :     0.014975
      dxy     :     0.008817
      f0      :     0.000524  f :     0.002834
      f+1     :     0.000476
      f-1     :     0.000316
      f+2     :     0.000030
      f-2     :    -0.000139
      f+3     :     0.000597
      f-3     :     0.001030
      g0      :     0.000119  g :     0.000436
      g+1     :     0.000045
      g-1     :     0.000045
      g+2     :     0.000013
      g-2     :     0.000066
      g+3     :     0.000024
      g-3     :     0.000019
      g+4     :     0.000080
      g-4     :     0.000025
  6 O s       :     4.078843  s :     4.078843
      pz      :     1.441087  p :     4.977529
      px      :     1.723951
      py      :     1.812491
      dz2     :     0.018384  d :     0.060231
      dxz     :     0.014754
      dyz     :     0.014285
      dx2y2   :     0.007985
      dxy     :     0.004823
      f0      :     0.002049  f :     0.007570
      f+1     :     0.001272
      f-1     :     0.001427
      f+2     :     0.001429
      f-2     :     0.001064
      f+3     :     0.000185
      f-3     :     0.000144
      g0      :     0.000156  g :     0.000739
      g+1     :     0.000108
      g-1     :     0.000110
      g+2     :     0.000131
      g-2     :     0.000135
      g+3     :     0.000041
      g-3     :     0.000053
      g+4     :     0.000003
      g-4     :     0.000002
  7 I s       :     3.697028  s :     3.697028
      pz      :     3.161081  p :     9.321799
      px      :     3.292928
      py      :     2.867790
      dz2     :     2.026217  d :    10.080184
      dxz     :     2.015452
      dyz     :     2.021336
      dx2y2   :     1.990755
      dxy     :     2.026424
      f0      :     0.003822  f :     0.021604
      f+1     :     0.004000
      f-1     :     0.001157
      f+2     :     0.001710
      f-2     :     0.004501
      f+3     :     0.005637
      f-3     :     0.000776
      g0      :     0.000316  g :     0.003085
      g+1     :    -0.000330
      g-1     :     0.000288
      g+2     :    -0.000030
      g-2     :     0.000694
      g+3     :     0.000731
      g-3     :     0.000583
      g+4     :     0.000393
      g-4     :     0.000441
  8 O s       :     4.113098  s :     4.113098
      pz      :     1.759904  p :     5.138016
      px      :     1.890994
      py      :     1.487118
      dz2     :     0.005284  d :     0.035622
      dxz     :     0.002911
      dyz     :     0.007957
      dx2y2   :     0.013383
      dxy     :     0.006088
      f0      :     0.000755  f :     0.003346
      f+1     :     0.000786
      f-1     :     0.000338
      f+2     :     0.000670
      f-2     :    -0.000316
      f+3     :     0.000550
      f-3     :     0.000563
      g0      :     0.000105  g :     0.000382
      g+1     :     0.000052
      g-1     :     0.000029
      g+2     :     0.000029
      g-2     :     0.000043
      g+3     :     0.000027
      g-3     :     0.000022
      g+4     :     0.000048
      g-4     :     0.000026
  9 O s       :     4.089230  s :     4.089230
      pz      :     1.643731  p :     5.148759
      px      :     1.627855
      py      :     1.877173
      dz2     :     0.006811  d :     0.034233
      dxz     :     0.012791
      dyz     :     0.001027
      dx2y2   :     0.006108
      dxy     :     0.007496
      f0      :     0.000398  f :     0.004286
      f+1     :     0.001341
      f-1     :     0.000440
      f+2     :     0.000534
      f-2     :     0.000527
      f+3     :     0.000559
      f-3     :     0.000487
      g0      :     0.000044  g :     0.000409
      g+1     :     0.000101
      g-1     :     0.000044
      g+2     :     0.000022
      g-2     :     0.000068
      g+3     :     0.000060
      g-3     :     0.000025
      g+4     :     0.000035
      g-4     :     0.000011
 10 I s       :     3.564941  s :     3.564941
      pz      :     2.412105  p :     7.941641
      px      :     2.784718
      py      :     2.744817
      dz2     :     2.054378  d :    10.239804
      dxz     :     2.031757
      dyz     :     2.066725
      dx2y2   :     2.008689
      dxy     :     2.078256
      f0      :     0.001789  f :     0.005653
      f+1     :    -0.001794
      f-1     :    -0.016152
      f+2     :     0.008290
      f-2     :    -0.003462
      f+3     :     0.012920
      f-3     :     0.004063
      g0      :     0.004689  g :     0.025557
      g+1     :     0.004222
      g-1     :     0.002783
      g+2     :     0.001533
      g-2     :     0.002400
      g+3     :     0.000911
      g-3     :     0.000726
      g+4     :     0.003175
      g-4     :     0.005117
 11 O s       :     4.065047  s :     4.065047
      pz      :     1.806727  p :     5.016639
      px      :     1.879251
      py      :     1.330661
      dz2     :     0.005993  d :     0.063279
      dxz     :     0.000579
      dyz     :     0.023159
      dx2y2   :     0.014150
      dxy     :     0.019398
      f0      :     0.001100  f :     0.007440
      f+1     :     0.000166
      f-1     :     0.000886
      f+2     :     0.001738
      f-2     :     0.000153
      f+3     :     0.002154
      f-3     :     0.001242
      g0      :     0.000031  g :     0.000619
      g+1     :     0.000009
      g-1     :     0.000131
      g+2     :     0.000052
      g-2     :     0.000025
      g+3     :     0.000034
      g-3     :     0.000089
      g+4     :     0.000120
      g-4     :     0.000130
 12 O s       :     4.106994  s :     4.106994
      pz      :     1.850530  p :     5.165781
      px      :     1.403666
      py      :     1.911586
      dz2     :     0.000195  d :     0.034942
      dxz     :     0.013385
      dyz     :    -0.001345
      dx2y2   :     0.013616
      dxy     :     0.009090
      f0      :    -0.000064  f :     0.004069
      f+1     :     0.001298
      f-1     :     0.000213
      f+2     :     0.000532
      f-2     :     0.000434
      f+3     :     0.000286
      f-3     :     0.001370
      g0      :     0.000056  g :     0.000361
      g+1     :     0.000023
      g-1     :     0.000012
      g+2     :     0.000083
      g-2     :     0.000018
      g+3     :     0.000038
      g-3     :     0.000023
      g+4     :     0.000085
      g-4     :     0.000023


                     *******************************
                     * LOEWDIN POPULATION ANALYSIS *
                     *******************************

----------------------
LOEWDIN ATOMIC CHARGES
----------------------
   0 I :    0.652548
   1 O :   -0.215236
   2 I :    0.375691
   3 O :   -0.243513
   4 O :   -0.193192
   5 O :   -0.229270
   6 O :   -0.244563
   7 I :    0.941725
   8 O :   -0.404224
   9 O :   -0.420960
  10 I :    0.416479
  11 O :   -0.198698
  12 O :   -0.236786

-------------------------------
LOEWDIN REDUCED ORBITAL CHARGES
-------------------------------
  0 I s       :     2.828641  s :     2.828641
      pz      :     2.647087  p :     8.215790
      px      :     2.795330
      py      :     2.773373
      dz2     :     2.321989  d :    11.334569
      dxz     :     2.322184
      dyz     :     2.259436
      dx2y2   :     2.178632
      dxy     :     2.252328
      f0      :     0.223746  f :     1.318637
      f+1     :     0.242294
      f-1     :     0.192973
      f+2     :     0.215392
      f-2     :     0.188042
      f+3     :     0.122580
      f-3     :     0.133609
      g0      :     0.078019  g :     0.649816
      g+1     :     0.107374
      g-1     :     0.050052
      g+2     :     0.101009
      g-2     :     0.071663
      g+3     :     0.074443
      g-3     :     0.070965
      g+4     :     0.055428
      g-4     :     0.040864
  1 O s       :     3.269745  s :     3.269745
      pz      :     1.419766  p :     4.367911
      px      :     1.437931
      py      :     1.510215
      dz2     :     0.129537  d :     0.404956
      dxz     :     0.123789
      dyz     :     0.057160
      dx2y2   :     0.053280
      dxy     :     0.041189
      f0      :     0.040471  f :     0.153034
      f+1     :     0.030298
      f-1     :     0.013310
      f+2     :     0.027718
      f-2     :     0.018467
      f+3     :     0.012365
      f-3     :     0.010405
      g0      :     0.003099  g :     0.019590
      g+1     :     0.003387
      g-1     :     0.000852
      g+2     :     0.002944
      g-2     :     0.001621
      g+3     :     0.003038
      g-3     :     0.002576
      g+4     :     0.001132
      g-4     :     0.000941
  2 I s       :     2.810978  s :     2.810978
      pz      :     2.553236  p :     8.084933
      px      :     2.762140
      py      :     2.769556
      dz2     :     2.340003  d :    11.443810
      dxz     :     2.273353
      dyz     :     2.226912
      dx2y2   :     2.339230
      dxy     :     2.264312
      f0      :     0.256105  f :     1.508500
      f+1     :     0.269315
      f-1     :     0.185622
      f+2     :     0.231514
      f-2     :     0.100232
      f+3     :     0.232734
      f-3     :     0.232978
      g0      :     0.110685  g :     0.776089
      g+1     :     0.100584
      g-1     :     0.088151
      g+2     :     0.115144
      g-2     :     0.050935
      g+3     :     0.043942
      g-3     :     0.072500
      g+4     :     0.083076
      g-4     :     0.111071
  3 O s       :     3.278069  s :     3.278069
      pz      :     1.480179  p :     4.401474
      px      :     1.386122
      py      :     1.535173
      dz2     :     0.099296  d :     0.399187
      dxz     :     0.089817
      dyz     :     0.039041
      dx2y2   :     0.096311
      dxy     :     0.074723
      f0      :     0.024127  f :     0.144216
      f+1     :     0.021824
      f-1     :     0.010000
      f+2     :     0.024519
      f-2     :     0.012577
      f+3     :     0.028222
      f-3     :     0.022948
      g0      :     0.001604  g :     0.020568
      g+1     :     0.003545
      g-1     :     0.000464
      g+2     :     0.002244
      g-2     :     0.000373
      g+3     :     0.004080
      g-3     :     0.002403
      g+4     :     0.003137
      g-4     :     0.002718
  4 O s       :     3.397467  s :     3.397467
      pz      :     1.470052  p :     4.418171
      px      :     1.527343
      py      :     1.420776
      dz2     :     0.035359  d :     0.243283
      dxz     :     0.007254
      dyz     :     0.049742
      dx2y2   :     0.088420
      dxy     :     0.062508
      f0      :     0.008913  f :     0.107526
      f+1     :     0.002284
      f-1     :     0.019675
      f+2     :     0.013986
      f-2     :     0.004711
      f+3     :     0.029068
      f-3     :     0.028890
      g0      :     0.002101  g :     0.026744
      g+1     :     0.000129
      g-1     :     0.003115
      g+2     :     0.004330
      g-2     :     0.001000
      g+3     :     0.000596
      g-3     :     0.002206
      g+4     :     0.007339
      g-4     :     0.005929
  5 O s       :     3.264500  s :     3.264500
      pz      :     1.470254  p :     4.384708
      px      :     1.514571
      py      :     1.399883
      dz2     :     0.090513  d :     0.409602
      dxz     :     0.082746
      dyz     :     0.095622
      dx2y2   :     0.082242
      dxy     :     0.058480
      f0      :     0.023223  f :     0.151104
      f+1     :     0.025058
      f-1     :     0.023716
      f+2     :     0.021803
      f-2     :     0.016042
      f+3     :     0.018383
      f-3     :     0.022880
      g0      :     0.001790  g :     0.019356
      g+1     :     0.001920
      g-1     :     0.002651
      g+2     :     0.001923
      g-2     :     0.001176
      g+3     :     0.002447
      g-3     :     0.001892
      g+4     :     0.002710
      g-4     :     0.002846
  6 O s       :     3.416271  s :     3.416271
      pz      :     1.409178  p :     4.440768
      px      :     1.510980
      py      :     1.520610
      dz2     :     0.064421  d :     0.250946
      dxz     :     0.081277
      dyz     :     0.057006
      dx2y2   :     0.015403
      dxy     :     0.032839
      f0      :     0.025208  f :     0.109924
      f+1     :     0.025716
      f-1     :     0.017132
      f+2     :     0.013222
      f-2     :     0.021611
      f+3     :     0.002576
      f-3     :     0.004461
      g0      :     0.003448  g :     0.026653
      g+1     :     0.006898
      g-1     :     0.002855
      g+2     :     0.004154
      g-2     :     0.005454
      g+3     :     0.001412
      g-3     :     0.002057
      g+4     :     0.000177
      g-4     :     0.000200
  7 I s       :     3.098775  s :     3.098775
      pz      :     3.051737  p :     9.007420
      px      :     3.099630
      py      :     2.856053
      dz2     :     2.174750  d :    10.835530
      dxz     :     2.162588
      dyz     :     2.153056
      dx2y2   :     2.154780
      dxy     :     2.190355
      f0      :     0.079173  f :     0.738434
      f+1     :     0.100066
      f-1     :     0.108207
      f+2     :     0.131462
      f-2     :     0.121248
      f+3     :     0.093567
      f-3     :     0.104711
      g0      :     0.030514  g :     0.378116
      g+1     :     0.044620
      g-1     :     0.030715
      g+2     :     0.048255
      g-2     :     0.040312
      g+3     :     0.057967
      g-3     :     0.054523
      g+4     :     0.041877
      g-4     :     0.029334
  8 O s       :     3.291446  s :     3.291446
      pz      :     1.485039  p :     4.436457
      px      :     1.551498
      py      :     1.399921
      dz2     :     0.093100  d :     0.490561
      dxz     :     0.105573
      dyz     :     0.119583
      dx2y2   :     0.094910
      dxy     :     0.077397
      f0      :     0.021900  f :     0.167107
      f+1     :     0.022340
      f-1     :     0.028591
      f+2     :     0.026412
      f-2     :     0.024975
      f+3     :     0.018366
      f-3     :     0.024523
      g0      :     0.001891  g :     0.018652
      g+1     :     0.001649
      g-1     :     0.002143
      g+2     :     0.002352
      g-2     :     0.001263
      g+3     :     0.002751
      g-3     :     0.002350
      g+4     :     0.002303
      g-4     :     0.001950
  9 O s       :     3.304727  s :     3.304727
      pz      :     1.457868  p :     4.449850
      px      :     1.475007
      py      :     1.516975
      dz2     :     0.160579  d :     0.479584
      dxz     :     0.132267
      dyz     :     0.079694
      dx2y2   :     0.065960
      dxy     :     0.041083
      f0      :     0.039709  f :     0.167461
      f+1     :     0.034668
      f-1     :     0.018599
      f+2     :     0.031150
      f-2     :     0.020709
      f+3     :     0.014568
      f-3     :     0.008057
      g0      :     0.002884  g :     0.019339
      g+1     :     0.003250
      g-1     :     0.001172
      g+2     :     0.002092
      g-2     :     0.002830
      g+3     :     0.002657
      g-3     :     0.002754
      g+4     :     0.000878
      g-4     :     0.000822
 10 I s       :     2.814301  s :     2.814301
      pz      :     2.538790  p :     8.098374
      px      :     2.792846
      py      :     2.766737
      dz2     :     2.349226  d :    11.432899
      dxz     :     2.241912
      dyz     :     2.230991
      dx2y2   :     2.340135
      dxy     :     2.270634
      f0      :     0.265042  f :     1.489194
      f+1     :     0.251941
      f-1     :     0.191994
      f+2     :     0.220690
      f-2     :     0.084260
      f+3     :     0.241063
      f-3     :     0.234205
      g0      :     0.113477  g :     0.748753
      g+1     :     0.095565
      g-1     :     0.087567
      g+2     :     0.103795
      g-2     :     0.046167
      g+3     :     0.039683
      g-3     :     0.062510
      g+4     :     0.085355
      g-4     :     0.114634
 11 O s       :     3.403225  s :     3.403225
      pz      :     1.459632  p :     4.420386
      px      :     1.538554
      py      :     1.422200
      dz2     :     0.036258  d :     0.241303
      dxz     :     0.005832
      dyz     :     0.047164
      dx2y2   :     0.087864
      dxy     :     0.064185
      f0      :     0.008534  f :     0.106934
      f+1     :     0.002326
      f-1     :     0.019794
      f+2     :     0.013904
      f-2     :     0.003886
      f+3     :     0.030137
      f-3     :     0.028353
      g0      :     0.002104  g :     0.026851
      g+1     :     0.000111
      g-1     :     0.003150
      g+2     :     0.004340
      g-2     :     0.000959
      g+3     :     0.000534
      g-3     :     0.002349
      g+4     :     0.007424
      g-4     :     0.005880
 12 O s       :     3.293459  s :     3.293459
      pz      :     1.498036  p :     4.404742
      px      :     1.378838
      py      :     1.527869
      dz2     :     0.081342  d :     0.377099
      dxz     :     0.077083
      dyz     :     0.031994
      dx2y2   :     0.105478
      dxy     :     0.081203
      f0      :     0.016433  f :     0.138953
      f+1     :     0.020609
      f-1     :     0.010163
      f+2     :     0.021788
      f-2     :     0.010548
      f+3     :     0.032969
      f-3     :     0.026442
      g0      :     0.001452  g :     0.022534
      g+1     :     0.003764
      g-1     :     0.000397
      g+2     :     0.002397
      g-2     :     0.000386
      g+3     :     0.003992
      g-3     :     0.002384
      g+4     :     0.004096
      g-4     :     0.003667


                      *****************************
                      * MAYER POPULATION ANALYSIS *
                      *****************************

  NA   - Mulliken gross atomic population
  ZA   - Total nuclear charge
  QA   - Mulliken gross atomic charge
  VA   - Mayer's total valence
  BVA  - Mayer's bonded valence
  FA   - Mayer's free valence

  ATOM       NA         ZA         QA         VA         BVA        FA
  0 I     21.9965    25.0000     3.0035     2.7466     2.7466     0.0000
  1 O      9.3237     8.0000    -1.3237     0.8475     0.8475     0.0000
  2 I     21.7675    25.0000     3.2325     2.4701     2.4701    -0.0000
  3 O      9.3277     8.0000    -1.3277     0.6304     0.6304    -0.0000
  4 O      9.1498     8.0000    -1.1498     1.1758     1.1758    -0.0000
  5 O      9.3759     8.0000    -1.3759     0.7925     0.7925    -0.0000
  6 O      9.1249     8.0000    -1.1249     1.1952     1.1952    -0.0000
  7 I     23.1237    25.0000     1.8763     1.4592     1.4592     0.0000
  8 O      9.2905     8.0000    -1.2905     0.8614     0.8614    -0.0000
  9 O      9.2769     8.0000    -1.2769     0.8236     0.8236     0.0000
 10 I     21.7776    25.0000     3.2224     2.4281     2.4281     0.0000
 11 O      9.1530     8.0000    -1.1530     1.1652     1.1652    -0.0000
 12 O      9.3121     8.0000    -1.3121     0.7365     0.7365    -0.0000

  Mayer bond orders larger than 0.100000
B(  0-I ,  1-O ) :   0.7316 B(  0-I ,  5-O ) :   0.7170 B(  0-I ,  6-O ) :   1.1458 
B(  1-O ,  2-I ) :   0.1807 B(  2-I ,  3-O ) :   0.7568 B(  2-I ,  4-O ) :   1.1654 
B(  2-I ,  8-O ) :   0.2717 B(  5-O , 10-I ) :   0.1535 B(  7-I ,  8-O ) :   0.6437 
B(  7-I ,  9-O ) :   0.6886 B(  9-O , 10-I ) :   0.2056 B( 10-I , 11-O ) :   1.1582 
B( 10-I , 12-O ) :   0.8505 

-------
TIMINGS
-------

Total SCF time: 0 days 2 hours 7 min 27 sec 

Total time                  ....    7647.077 sec
Sum of individual times     ....    7643.360 sec  (100.0%)

Fock matrix formation       ....    7635.259 sec  ( 99.8%)
Diagonalization             ....       1.731 sec  (  0.0%)
Density matrix formation    ....       0.150 sec  (  0.0%)
Population analysis         ....       0.226 sec  (  0.0%)
Initial guess               ....       3.099 sec  (  0.0%)
Orbital Transformation      ....       0.000 sec  (  0.0%)
Orbital Orthonormalization  ....       0.000 sec  (  0.0%)
DIIS solution               ....       1.167 sec  (  0.0%)
SOSCF solution              ....       1.479 sec  (  0.0%)

Maximum memory used throughout the entire SCF-calculation: 346.7 MB
[1712572191.989804] [s44n02:1218605:0]          mpool.c:43   UCX  WARN  object 0x13e35580 was not returned to mpool ucp_requests
[1712572191.989818] [s44n02:1218605:0]          mpool.c:43   UCX  WARN  object 0x13e35740 was not returned to mpool ucp_requests
[1712572191.989822] [s44n02:1218605:0]          mpool.c:43   UCX  WARN  object 0x13e35900 was not returned to mpool ucp_requests
[1712572191.989825] [s44n02:1218605:0]          mpool.c:43   UCX  WARN  object 0x13e35ac0 was not returned to mpool ucp_requests
[1712572191.989828] [s44n02:1218605:0]          mpool.c:43   UCX  WARN  object 0x13e35c80 was not returned to mpool ucp_requests
[1712572191.989830] [s44n02:1218605:0]          mpool.c:43   UCX  WARN  object 0x13e35e40 was not returned to mpool ucp_requests
[1712572191.989833] [s44n02:1218605:0]          mpool.c:43   UCX  WARN  object 0x13e36000 was not returned to mpool ucp_requests
[1712572191.989835] [s44n02:1218605:0]          mpool.c:43   UCX  WARN  object 0x13e361c0 was not returned to mpool ucp_requests
[1712572192.003677] [s44n02:1218607:0]          mpool.c:43   UCX  WARN  object 0x13ddc380 was not returned to mpool ucp_requests
[1712572192.003689] [s44n02:1218607:0]          mpool.c:43   UCX  WARN  object 0x13ddc700 was not returned to mpool ucp_requests
[1712572192.003693] [s44n02:1218607:0]          mpool.c:43   UCX  WARN  object 0x13ddc8c0 was not returned to mpool ucp_requests
[1712572192.003696] [s44n02:1218607:0]          mpool.c:43   UCX  WARN  object 0x13ddca80 was not returned to mpool ucp_requests
[1712572192.003698] [s44n02:1218607:0]          mpool.c:43   UCX  WARN  object 0x13ddcc40 was not returned to mpool ucp_requests
[1712572192.003701] [s44n02:1218607:0]          mpool.c:43   UCX  WARN  object 0x13ddce00 was not returned to mpool ucp_requests
[1712572192.003704] [s44n02:1218607:0]          mpool.c:43   UCX  WARN  object 0x13ddcfc0 was not returned to mpool ucp_requests
[1712572192.003707] [s44n02:1218607:0]          mpool.c:43   UCX  WARN  object 0x13ddd180 was not returned to mpool ucp_requests
[1712572192.004110] [s44n02:1218601:0]          mpool.c:43   UCX  WARN  object 0x13a7c700 was not returned to mpool ucp_requests
[1712572192.004121] [s44n02:1218601:0]          mpool.c:43   UCX  WARN  object 0x13a7c8c0 was not returned to mpool ucp_requests
[1712572192.004125] [s44n02:1218601:0]          mpool.c:43   UCX  WARN  object 0x13a7ca80 was not returned to mpool ucp_requests
[1712572192.004128] [s44n02:1218601:0]          mpool.c:43   UCX  WARN  object 0x13a7cc40 was not returned to mpool ucp_requests
[1712572192.004131] [s44n02:1218601:0]          mpool.c:43   UCX  WARN  object 0x13a7cfc0 was not returned to mpool ucp_requests
[1712572192.004135] [s44n02:1218601:0]          mpool.c:43   UCX  WARN  object 0x13a7d180 was not returned to mpool ucp_requests
[1712572192.004137] [s44n02:1218601:0]          mpool.c:43   UCX  WARN  object 0x13a7d340 was not returned to mpool ucp_requests
[1712572192.006147] [s44n02:1218606:0]          mpool.c:43   UCX  WARN  object 0x12ed1080 was not returned to mpool ucp_requests
[1712572192.006158] [s44n02:1218606:0]          mpool.c:43   UCX  WARN  object 0x12ed1400 was not returned to mpool ucp_requests
[1712572192.006161] [s44n02:1218606:0]          mpool.c:43   UCX  WARN  object 0x12ed15c0 was not returned to mpool ucp_requests
[1712572192.006165] [s44n02:1218606:0]          mpool.c:43   UCX  WARN  object 0x12ed1780 was not returned to mpool ucp_requests
[1712572192.006168] [s44n02:1218606:0]          mpool.c:43   UCX  WARN  object 0x12ed1940 was not returned to mpool ucp_requests
[1712572192.006171] [s44n02:1218606:0]          mpool.c:43   UCX  WARN  object 0x12ed1b00 was not returned to mpool ucp_requests
[1712572192.006173] [s44n02:1218606:0]          mpool.c:43   UCX  WARN  object 0x12ed1cc0 was not returned to mpool ucp_requests
[1712572192.006176] [s44n02:1218606:0]          mpool.c:43   UCX  WARN  object 0x12ed1e80 was not returned to mpool ucp_requests
[1712572192.006425] [s44n02:1218602:0]          mpool.c:43   UCX  WARN  object 0x12afaf40 was not returned to mpool ucp_requests
[1712572192.006436] [s44n02:1218602:0]          mpool.c:43   UCX  WARN  object 0x12afb100 was not returned to mpool ucp_requests
[1712572192.006440] [s44n02:1218602:0]          mpool.c:43   UCX  WARN  object 0x12afb2c0 was not returned to mpool ucp_requests
[1712572192.006443] [s44n02:1218602:0]          mpool.c:43   UCX  WARN  object 0x12afb640 was not returned to mpool ucp_requests
[1712572192.006446] [s44n02:1218602:0]          mpool.c:43   UCX  WARN  object 0x12afb800 was not returned to mpool ucp_requests
[1712572192.006448] [s44n02:1218602:0]          mpool.c:43   UCX  WARN  object 0x12afb9c0 was not returned to mpool ucp_requests
[1712572192.006451] [s44n02:1218602:0]          mpool.c:43   UCX  WARN  object 0x12afbb80 was not returned to mpool ucp_requests
[1712572192.006454] [s44n02:1218602:0]          mpool.c:43   UCX  WARN  object 0x12afbd40 was not returned to mpool ucp_requests
[1712572192.006456] [s44n02:1218602:0]          mpool.c:43   UCX  WARN  object 0x12afbf00 was not returned to mpool ucp_requests
[1712572192.006506] [s44n02:1218603:0]          mpool.c:43   UCX  WARN  object 0x12d50f40 was not returned to mpool ucp_requests
[1712572192.006517] [s44n02:1218603:0]          mpool.c:43   UCX  WARN  object 0x12d51100 was not returned to mpool ucp_requests
[1712572192.006521] [s44n02:1218603:0]          mpool.c:43   UCX  WARN  object 0x12d51480 was not returned to mpool ucp_requests
[1712572192.006524] [s44n02:1218603:0]          mpool.c:43   UCX  WARN  object 0x12d51640 was not returned to mpool ucp_requests
[1712572192.006527] [s44n02:1218603:0]          mpool.c:43   UCX  WARN  object 0x12d51800 was not returned to mpool ucp_requests
[1712572192.006530] [s44n02:1218603:0]          mpool.c:43   UCX  WARN  object 0x12d519c0 was not returned to mpool ucp_requests
[1712572192.006532] [s44n02:1218603:0]          mpool.c:43   UCX  WARN  object 0x12d51b80 was not returned to mpool ucp_requests
[1712572192.006534] [s44n02:1218603:0]          mpool.c:43   UCX  WARN  object 0x12d51d40 was not returned to mpool ucp_requests
[1712572192.006537] [s44n02:1218603:0]          mpool.c:43   UCX  WARN  object 0x12d51f00 was not returned to mpool ucp_requests
[1712572192.009121] [s44n02:1218604:0]          mpool.c:43   UCX  WARN  object 0x12fc6200 was not returned to mpool ucp_requests
[1712572192.009131] [s44n02:1218604:0]          mpool.c:43   UCX  WARN  object 0x12fc63c0 was not returned to mpool ucp_requests
[1712572192.009136] [s44n02:1218604:0]          mpool.c:43   UCX  WARN  object 0x12fc6580 was not returned to mpool ucp_requests
[1712572192.009139] [s44n02:1218604:0]          mpool.c:43   UCX  WARN  object 0x12fc6740 was not returned to mpool ucp_requests
[1712572192.009142] [s44n02:1218604:0]          mpool.c:43   UCX  WARN  object 0x12fc6900 was not returned to mpool ucp_requests
[1712572192.009144] [s44n02:1218604:0]          mpool.c:43   UCX  WARN  object 0x12fc6ac0 was not returned to mpool ucp_requests
[1712572192.009147] [s44n02:1218604:0]          mpool.c:43   UCX  WARN  object 0x12fc6c80 was not returned to mpool ucp_requests
[1712572192.009150] [s44n02:1218604:0]          mpool.c:43   UCX  WARN  object 0x12fc6e40 was not returned to mpool ucp_requests


           ************************************************************
           *        Program running with 8 parallel MPI-processes     *
           *              working on a common directory               *
           ************************************************************

------------------------------------------------------------------------------
                                ORCA  MP2 
------------------------------------------------------------------------------

Freezing NCore=50 chemical core electrons

-------------
RI-MP2 ENERGY
-------------
Dimension of the basis                    ... 1088
Memory devoted to MP2                     ... 16000 MB   
Data format for buffers                   ... DOUBLE
Compression type for matrix containers    ... UNCOMPRESSED
Overall scaling of the MP2 energy         ...   1.000e+00
Calculating two index integrals           ... done (    0.035 sec)
Cholesky decomposition of V**-1           ... done (    0.523 sec)

-----------------
RI-TRANSFORMATION (AUX index driven)
-----------------

Dimension of the orbital-basis         ... 1088
Dimension of the aux-basis             ... 2624
Transformation of internal/external MOs...   25-  85 to   86-1087
Number Format for Storage              ... Double (8 Byte)
Integral mode                          ... Direct

First Phase: integral generation and transformation of MO indices
  Aux angular momentum 0               ... done (    0.540 sec)
  Aux angular momentum 1               ... done (    1.172 sec)
  Aux angular momentum 2               ... done (    1.780 sec)
  Aux angular momentum 3               ... done (    2.166 sec)
  Aux angular momentum 4               ... done (    2.151 sec)
  Aux angular momentum 5               ... done (    1.898 sec)
  Aux angular momentum 6               ... done (    0.503 sec)
Closing buffer VIA ( 1.19 GB; CompressionRatio= 1.00)
  Phase 1 completed in    10.345 sec
Second Phase: sorting and transformation of aux index

IA-Transformation
Memory available                       ... 15885 MB 
Max. # MO pairs treated in a batch     ... 8    
# of internal orbitals                 ... 61
# batches for internal orbitals        ... 1
Closing buffer IAV ( 1.19 GB; CompressionRatio= 1.00)
(ia|v) transformation done in     2.220 sec

  Phase 2 completed in     2.300 sec
RI-Integral transformation completed in    12.646 sec
Opening buffers                              ... done

Starting loop over batches of integrals:

Operator 0  - window                       ... ( 25- 85)x( 86-1087)
Operator 0  - Memory available             ... 16000 MB
Operator 0  - Memory needed per MO         ...  20.1 MB
Operator 0  - Number of orbitals per batch ... 8
Operator 0  - Number of batches            ... 1

OPERATOR  0   PASS   0:  MOs    25 ...   32 +   33 ...   40 +   41 ...   48 +   49 ...   56
                            +   57 ...   64 +   65 ...   72 +   73 ...   80 +   81 ...   85
  Reading integrals       ... ok
  Internal MO  27
  Internal MO  30
Time spent in pair loops =     3.553 sec
Deleting buffer (Ka|jb)[aa] ...done

-----------------------------------------------
 RI-MP2 CORRELATION ENERGY:     -3.788421940 Eh
-----------------------------------------------


-------
TIMINGS
-------

Total time                :   53.393 sec
Integral trafo            :   12.659 sec ( 23.7%)
I/O of integrals          :    0.074 sec (  0.1%)
K(i,j) Operators          :    2.982 sec (  5.6%)
T(i,j) pair energies      :    0.314 sec (  0.6%)
V-calculation             :    0.035 sec (  0.1%)
V**(-1/2)                 :    0.523 sec (  1.0%)
Gamma(ia|P)               :    0.000 sec (  0.0%)
Gamma-Trafo               :    0.000 sec (  0.0%)
D(virtual)                :    0.000 sec (  0.0%)
D(internal)               :    0.000 sec (  0.0%)
W(virtual)                :    0.000 sec (  0.0%)
W(internal)               :    0.000 sec (  0.0%)
L(virtual)                :    0.000 sec (  0.0%)
L(internal)               :    0.000 sec (  0.0%)
G(D)                      :    0.000 sec (  0.0%)
G(Z)                      :    0.000 sec (  0.0%)
Z-Vector Solution         :    0.000 sec (  0.0%)
3-Index Derivative        :    0.000 sec (  0.0%)
2-Index Derivative        :    0.000 sec (  0.0%)
Separable Gradient        :    0.000 sec (  0.0%)


---------------------------------------
MP2 TOTAL ENERGY:    -1855.701170487 Eh
---------------------------------------

Maximum memory used throughout the entire MP2-calculation: 349.6 MB

-------------------------   --------------------
FINAL SINGLE POINT ENERGY     -1855.701170487473
-------------------------   --------------------


                            ***************************************
                            *     ORCA property calculations      *
                            ***************************************


  WARNING: The energy has been calculated at the MP2 level but the densities
           used in the property calculations are still SCF densities
           MP2 response densities have not been calculated 
           use %mp2 Density relaxed end
           or  %mp2 Density unrelaxed end

                                    ---------------------
                                    Active property flags
                                    ---------------------
   (+) Dipole Moment


------------------------------------------------------------------------------
                       ORCA ELECTRIC PROPERTIES CALCULATION
------------------------------------------------------------------------------

Dipole Moment Calculation                       ... on
Quadrupole Moment Calculation                   ... off
Polarizability Calculation                      ... off
GBWName                                         ... 1ip1it-0011_1_963.gbw
Electron density                                ... 1ip1it-0011_1_963.scfp
The origin for moment calculation is the CENTER OF MASS  = (-0.125728,  0.012547  0.472266)

-------------
DIPOLE MOMENT
-------------
                                X             Y             Z
Electronic contribution:     -9.91251       1.25725      36.23301
Nuclear contribution   :      9.06719      -0.90484     -34.05877
                        -----------------------------------------
Total Dipole Moment    :     -0.84532       0.35241       2.17424
                        -----------------------------------------
Magnitude (a.u.)       :      2.35926
Magnitude (Debye)      :      5.99675


--------------------
Rotational spectrum 
--------------------
 
Rotational constants in cm-1:     0.012232     0.005768     0.004114 
Rotational constants in MHz :   366.715555   172.933318   123.326929 

 Dipole components along the rotational axes: 
x,y,z [a.u.] :     2.190714     0.372914     0.792337 
x,y,z [Debye]:     5.568353     0.947872     2.013961 

 

Timings for individual modules:

Sum of individual times         ...     7716.186 sec (= 128.603 min)
GTO integral calculation        ...       14.745 sec (=   0.246 min)   0.2 %
SCF iterations                  ...     7647.485 sec (= 127.458 min)  99.1 %
MP2 module                      ...       53.955 sec (=   0.899 min)   0.7 %
                             ****ORCA TERMINATED NORMALLY****
TOTAL RUN TIME: 0 days 2 hours 8 minutes 38 seconds 884 msec
