# Supplementary material for: Iodine Clusters in the Atmosphere I: Computational Benchmark and Dimer Formation of Oxyacids and Oxides
Source: ACS Omega. 2024 Jul 9;9(29):31521–32. doi: 10.1021/acsomega.4c01235 (PMC11270685; doi:10.1021/acsomega.4c01235)
Supplement: Supplementary file 2 — ao4c01235_si_002.zip [file ao4c01235_si_002.zip › SI_zip/basis_extrapolation/quadruple/1ica1msa-10001_1_898.inp]

! aug-cc-pVQZ/C aug-cc-pVQZ/JK aug-cc-pVQZ RI-MP2 TightSCF
%pal nprocs 8 end
%maxcore 16000
%basis
	NewGTO I "aug-cc-pVQZ-PP" end
	NewECP I "SK-MCDHF-RSC" end
	NewAuxCGTO I "aug-cc-pVQZ-PP/C" end
	NewAuxJKGTO I "def2/JK" end
end
* xyz 0 1
I       -1.48365923      -1.00536841       0.83315167
O       -0.52105327      -2.04233027      -0.39738484
O       -0.26955121      -0.46228783       1.98995123
O       -1.95305185      -2.65880591       1.70786220
H       -1.16670760      -3.17127882       1.93797174
S        0.17435696       1.02534109      -1.24217963
O        0.76670228      -0.24964399      -1.68409771
O       -1.11417561       0.68705747      -0.45026636
H        0.03287922      -1.42501603      -0.98394210
O       -0.10520098       2.00749114      -2.25343248
C        1.25742693       1.72283263      -0.02990205
H        1.38560455       0.99790285       0.77088344
H        2.19736856       1.93564835      -0.53586765
H        0.79906124       2.63845772       0.33725254
*
