# Supplementary material for: Iodine Clusters in the Atmosphere I: Computational Benchmark and Dimer Formation of Oxyacids and Oxides
Source: ACS Omega. 2024 Jul 9;9(29):31521–32. doi: 10.1021/acsomega.4c01235 (PMC11270685; doi:10.1021/acsomega.4c01235)
Supplement: Supplementary file 2 — ao4c01235_si_002.zip [file ao4c01235_si_002.zip › SI_zip/basis_extrapolation/quadruple/1ip.log]

                                 *****************
                                 * O   R   C   A *
                                 *****************

                                            #,                                       
                                            ###                                      
                                            ####                                     
                                            #####                                    
                                            ######                                   
                                           ########,                                 
                                     ,,################,,,,,                         
                               ,,#################################,,                 
                          ,,##########################################,,             
                       ,#########################################, ''#####,          
                    ,#############################################,,   '####,        
                  ,##################################################,,,,####,       
                ,###########''''           ''''###############################       
              ,#####''   ,,,,##########,,,,          '''####'''          '####       
            ,##' ,,,,###########################,,,                        '##       
           ' ,,###''''                  '''############,,,                           
         ,,##''                                '''############,,,,        ,,,,,,###''
      ,#''                                            '''#######################'''  
     '                                                          ''''####''''         
             ,#######,   #######,   ,#######,      ##                                
            ,#'     '#,  ##    ##  ,#'     '#,    #''#        ######   ,####,        
            ##       ##  ##   ,#'  ##            #'  '#       #        #'  '#        
            ##       ##  #######   ##           ,######,      #####,   #    #        
            '#,     ,#'  ##    ##  '#,     ,#' ,#      #,         ##   #,  ,#        
             '#######'   ##     ##  '#######'  #'      '#     #####' # '####'        


                  #######################################################
                  #                        -***-                        #
                  #          Department of theory and spectroscopy      #
                  #    Directorship and core code : Frank Neese         #
                  #        Max Planck Institute fuer Kohlenforschung    #
                  #                Kaiser Wilhelm Platz 1               #
                  #                 D-45470 Muelheim/Ruhr               #
                  #                      Germany                        #
                  #                                                     #
                  #                  All rights reserved                #
                  #                        -***-                        #
                  #######################################################


                         Program Version 5.0.4 -  RELEASE  -


 With contributions from (in alphabetic order):
   Daniel Aravena         : Magnetic Suceptibility
   Michael Atanasov       : Ab Initio Ligand Field Theory (pilot matlab implementation)
   Alexander A. Auer      : GIAO ZORA, VPT2 properties, NMR spectrum
   Ute Becker             : Parallelization
   Giovanni Bistoni       : ED, misc. LED, open-shell LED, HFLD
   Martin Brehm           : Molecular dynamics
   Dmytro Bykov           : SCF Hessian
   Vijay G. Chilkuri      : MRCI spin determinant printing, contributions to CSF-ICE
   Dipayan Datta          : RHF DLPNO-CCSD density
   Achintya Kumar Dutta   : EOM-CC, STEOM-CC
   Dmitry Ganyushin       : Spin-Orbit,Spin-Spin,Magnetic field MRCI
   Miquel Garcia          : C-PCM and meta-GGA Hessian, CC/C-PCM, Gaussian charge scheme
   Yang Guo               : DLPNO-NEVPT2, F12-NEVPT2, CIM, IAO-localization
   Andreas Hansen         : Spin unrestricted coupled pair/coupled cluster methods
   Benjamin Helmich-Paris : MC-RPA, TRAH-SCF, COSX integrals
   Lee Huntington         : MR-EOM, pCC
   Robert Izsak           : Overlap fitted RIJCOSX, COSX-SCS-MP3, EOM
   Marcus Kettner         : VPT2
   Christian Kollmar      : KDIIS, OOCD, Brueckner-CCSD(T), CCSD density, CASPT2, CASPT2-K
   Simone Kossmann        : Meta GGA functionals, TD-DFT gradient, OOMP2, MP2 Hessian
   Martin Krupicka        : Initial AUTO-CI
   Lucas Lang             : DCDCAS
   Marvin Lechner         : AUTO-CI (C++ implementation), FIC-MRCC
   Dagmar Lenk            : GEPOL surface, SMD
   Dimitrios Liakos       : Extrapolation schemes; Compound Job, initial MDCI parallelization
   Dimitrios Manganas     : Further ROCIS development; embedding schemes
   Dimitrios Pantazis     : SARC Basis sets
   Anastasios Papadopoulos: AUTO-CI, single reference methods and gradients
   Taras Petrenko         : DFT Hessian,TD-DFT gradient, ASA, ECA, R-Raman, ABS, FL, XAS/XES, NRVS
   Peter Pinski           : DLPNO-MP2, DLPNO-MP2 Gradient
   Christoph Reimann      : Effective Core Potentials
   Marius Retegan         : Local ZFS, SOC
   Christoph Riplinger    : Optimizer, TS searches, QM/MM, DLPNO-CCSD(T), (RO)-DLPNO pert. Triples
   Tobias Risthaus        : Range-separated hybrids, TD-DFT gradient, RPA, STAB
   Michael Roemelt        : Original ROCIS implementation
   Masaaki Saitow         : Open-shell DLPNO-CCSD energy and density
   Barbara Sandhoefer     : DKH picture change effects
   Avijit Sen             : IP-ROCIS
   Kantharuban Sivalingam : CASSCF convergence, NEVPT2, FIC-MRCI
   Bernardo de Souza      : ESD, SOC TD-DFT
   Georgi Stoychev        : AutoAux, RI-MP2 NMR, DLPNO-MP2 response
   Willem Van den Heuvel  : Paramagnetic NMR
   Boris Wezisla          : Elementary symmetry handling
   Frank Wennmohs         : Technical directorship


 We gratefully acknowledge several colleagues who have allowed us to
 interface, adapt or use parts of their codes:
   Stefan Grimme, W. Hujo, H. Kruse, P. Pracht,  : VdW corrections, initial TS optimization,
                  C. Bannwarth, S. Ehlert          DFT functionals, gCP, sTDA/sTD-DF
   Ed Valeev, F. Pavosevic, A. Kumar             : LibInt (2-el integral package), F12 methods
   Garnet Chan, S. Sharma, J. Yang, R. Olivares  : DMRG
   Ulf Ekstrom                                   : XCFun DFT Library
   Mihaly Kallay                                 : mrcc  (arbitrary order and MRCC methods)
   Jiri Pittner, Ondrej Demel                    : Mk-CCSD
   Frank Weinhold                                : gennbo (NPA and NBO analysis)
   Christopher J. Cramer and Donald G. Truhlar   : smd solvation model
   Lars Goerigk                                  : TD-DFT with DH, B97 family of functionals
   V. Asgeirsson, H. Jonsson                     : NEB implementation
   FAccTs GmbH                                   : IRC, NEB, NEB-TS, DLPNO-Multilevel, CI-OPT
                                                   MM, QMMM, 2- and 3-layer-ONIOM, Crystal-QMMM,
                                                   LR-CPCM, SF, NACMEs, symmetry and pop. for TD-DFT,
                                                   nearIR, NL-DFT gradient (VV10), updates on ESD,
                                                   ML-optimized integration grids
   S Lehtola, MJT Oliveira, MAL Marques          : LibXC Library
   Liviu Ungur et al                             : ANISO software


 Your calculation uses the libint2 library for the computation of 2-el integrals
 For citations please refer to: http://libint.valeyev.net

 Your ORCA version has been built with support for libXC version: 5.1.0
 For citations please refer to: https://tddft.org/programs/libxc/

 This ORCA versions uses:
   CBLAS   interface :  Fast vector & matrix operations
   LAPACKE interface :  Fast linear algebra routines
   SCALAPACK package :  Parallel linear algebra routines
   Shared memory     :  Shared parallel matrices
   BLAS/LAPACK       :  OpenBLAS 0.3.15  USE64BITINT DYNAMIC_ARCH NO_AFFINITY SkylakeX SINGLE_THREADED
        Core in use  :  SkylakeX
   Copyright (c) 2011-2014, The OpenBLAS Project


================================================================================

cite the ECPs for I  [SK MCDHF RSC] as follows:
O: B. Metz and H. Stoll, private communication (KAP)
Tl: B. Metz, M. Schweizer, H. Stoll, M. Dolg, W. Liu, Theor. Chem. Acc. 104, 22 (2000)
Ga-As, In-Sb, Pb-Bi: B. Metz, H. Stoll, M. Dolg, J. Chem. Phys. 113, 2563 (2000)
Se-Kr, Te-Xe, Po-Rn: K.A. Peterson, D. Figgen, E. Goll, H. Stoll, and M. Dolg, J. Chem. Phys., in press (2003)
Cu-Zn, Ag-Cd, Au-Hg: D. Figgen, G. Rauhut, M. Dolg, and H. Stoll, Chem. Phys. 311, 227 (2005)
Y-Pd: K.A. Peterson, D. Figgen, M. Dolg, H. Stoll, J. Chem. Phys. 126, 124101 (2007)
I: K. A. Peterson, B. C. Shepler, D. Figgen, H. Stoll, J. Phys. Chem. A 110, 13877 (2006)
Hf-Pt: D. Figgen, K.A. Peterson, M. Dolg, H. Stoll, J. Chem. Phys. 130, 164108 (2009)
Ca, Sr, Ba, Ra: I.S. Lim, H. Stoll, P. Schwerdtfeger, J. Chem. Phys. 124, 034107 (2006)
U: M. Dolg, X. Cao, J. Phys. Chem. A 113, 12573 (2009)

ECP parameters for I  [SK MCDHF RSC] have been obtained from:
cc-pVDZ-PP  EMSL  Basis Set Exchange Library   4/7/16 5:27 AM
Ca, Sr, Ba, Ra: http://www.tc.uni-koeln.de/PP/index.en.html 3/16/17 1:54 PM


----- Orbital basis set information -----
Your calculation utilizes the basis: aug-cc-pVQZ 
    H, B-Ne : Obtained from the ccRepo (grant-hill.group.shef.ac.uk/ccrepo) Feb. 2017
              R. A. Kendall, T. H. Dunning, Jr., R. J. Harrison, J. Chem. Phys. 96, 6796 (1992)
         He : Obtained from the ccRepo (grant-hill.group.shef.ac.uk/ccrepo) Feb. 2017
              D. E. Woon, T. H. Dunning, Jr., J. Chem. Phys. 100, 2975 (1994)
  Li-Be, Na : Obtained from the ccRepo (grant-hill.group.shef.ac.uk/ccrepo) Feb. 2017
              B. P. Prascher, D. E. Woon, K. A. Peterson, T. H. Dunning, Jr., A. K. Wilson, Theor. Chem. Acc. 128, 69 (2011)
         Mg : Obtained from the Peterson Research Group Website (tyr0.chem.wsu.edu/~kipeters) Feb. 2017
              B. P. Prascher, D. E. Woon, K. A. Peterson, T. H. Dunning, Jr., A. K. Wilson, Theor. Chem. Acc. 128, 69 (2011)
      Al-Ar : Obtained from the ccRepo (grant-hill.group.shef.ac.uk/ccrepo) Feb. 2017
              D. E. Woon, T. H. Dunning, Jr., J. Chem. Phys. 98, 1358 (1993)
      Sc-Zn : Obtained from the ccRepo (grant-hill.group.shef.ac.uk/ccrepo) Feb. 2017
              N. B. Balabanov, K. A. Peterson, J. Chem. Phys. 123, 064107 (2005)
              N. B. Balabanov, K. A. Peterson, J. Chem. Phys. 125, 074110 (2006)
      Ga-Kr : Obtained from the ccRepo (grant-hill.group.shef.ac.uk/ccrepo) Feb. 2017
              A. K. Wilson, D. E. Woon, K. A. Peterson, T. H. Dunning, Jr., J. Chem. Phys. 110, 7667 (1999)

The basis set includes element-specific modifications.

Your calculation utilizes the basis: aug-cc-pVQZ-PP 
       Ca, Sr, Ba, Ra : Obtained from the Peterson Research Group Website (tyr0.chem.wsu.edu/~kipeters) Feb. 2017
                        H. Li, H. Feng, W. Sun, Y. Zhang, Q. Fan, K. A. Peterson, Y. Xie, H. F. Schaefer III, Mol. Phys. 111, 2292 (2013)
  Cu-Zn, Ag-Cd, Au-Hg : Obtained from the ccRepo (grant-hill.group.shef.ac.uk/ccrepo) Feb. 2017
                        K. A. Peterson, C. Puzzarini, Theor. Chem. Acc. 114, 283 (2005)
  Ga-Kr, In-Xe, Tl-Rn : Obtained from the ccRepo (grant-hill.group.shef.ac.uk/ccrepo) Feb. 2017
                        K. A. Peterson, J. Chem. Phys. 119, 11099 (2003)
                        K. A. Peterson, D. Figgen, E. Goll, H. Stoll, M. Dolg, J. Chem. Phys. 119, 11113 (2003)
                 Y-Pd : Obtained from the ccRepo (grant-hill.group.shef.ac.uk/ccrepo) Feb. 2017
                        K. A. Peterson, D. Figgen, M. Dolg, H. Stoll, J. Chem. Phys. 126, 124101 (2007)
                Hf-Pt : Obtained from the ccRepo (grant-hill.group.shef.ac.uk/ccrepo) Feb. 2017
                        D. Figgen, K. A. Peterson, M. Dolg, H. Stoll, J. Chem. Phys. 130, 164108 (2009)

----- AuxC basis set information -----
Your calculation utilizes the auxiliary basis: aug-cc-pVQZ/C 
  H-He, B-F, Al-Ar, Ga-Kr : Obtained from the EMSL Basis Set Exchange (bse.pnl.gov) Feb. 2017
                            F. Weigend, A. Kohn, C. Hattig, J. Chem. Phys. 116, 3175 (2002)
                   Be, Mg : Obtained from the TURBOMOLE 7.0 basis set library
                            C. Haettig, Phys. Chem. Chem. Phys. 7, 59 (2005)
                       Ne : Obtained from the EMSL Basis Set Exchange (bse.pnl.gov) Feb. 2017
                            C. Haettig, Phys. Chem. Chem. Phys. 7, 59 (2005)
                            F. Weigend, A. Kohn, C. Hattig, J. Chem. Phys. 116, 3175 (2002)
                    Sc-Zn : Obtained from the EMSL Basis Set Exchange (bse.pnl.gov) Feb. 2017
                            D. H. Bross, J. G. Hill, H. J. Werner, K. A. Peterson, J. Chem. Phys. 139, 094302 (2013)

The basis set includes element-specific modifications.

Your calculation utilizes the auxiliary basis: aug-cc-pVQZ-PP/C 
  Obtained from the EMSL Basis Set Exchange (bse.pnl.gov) Feb. 2017
  Cu-Zn, Ag-Cd, Au-Hg : C. Haettig, unpublished
  Ga-Kr, In-Xe, Tl-Rn : C. Haettig, G. Schmitz, J. Kossmann, Phys. Chem. Chem. Phys. 14, 6549 (2012)
          Y-Tc, Rh-Pd : J. G. Hill, J. A. Platts, J. Chem. Theory Comput. 5, 500 (2009)
                   Ru : J. G. Hill, J. A. Platts, J. Chem. Phys. 129, 134101 (2008)
                Hf-Pt : J. G. Hill, J. Chem. Phys. 135, 044105 (2011)

----- AuxJK basis set information -----
Your calculation utilizes the auxiliary basis: aug-cc-pVQZ/JK 
  H, B-F, Al-Cl, Ga-Br : Obtained from the TURBOMOLE 7.0 basis set library

The basis set includes element-specific modifications.

Your calculation utilizes the auxiliary basis: def2/JK
   H-Ba, Hf-Rn: F. Weigend, J. Comput. Chem. 29, 167 (2008).

================================================================================
                                        WARNINGS
                       Please study these warnings very carefully!
================================================================================


WARNING: No MP2 level density has been requested!
         To caclulate MP2 level properties use
         %mp2 Density relaxed end
         or
         %mp2 Density unrelaxed end

WARNING: Post HF methods need fully converged wavefunctions
  ===> : Setting SCFConvForced true
         You can overwrite this default with %scf ConvForced false 


INFO   : the flag for use of the SHARK integral package has been found!

================================================================================
                                       INPUT FILE
================================================================================
NAME = 1ip.inp
|  1> ! aug-cc-pVQZ/C aug-cc-pVQZ/JK aug-cc-pVQZ RI-MP2 TightSCF
|  2> %pal nprocs 8 end
|  3> %maxcore 16000
|  4> %basis
|  5> 	NewGTO I "aug-cc-pVQZ-PP" end
|  6> 	NewECP I "SK-MCDHF-RSC" end
|  7> 	NewAuxCGTO I "aug-cc-pVQZ-PP/C" end
|  8> 	NewAuxJKGTO I "def2/JK" end
|  9> end
| 10> * xyz 0 1
| 11> I       -1.88229718       1.27562720       0.76561002
| 12> O       -3.30478853       0.55443472      -0.02181818
| 13> O       -1.01824145       0.00117497       1.62212087
| 14> O       -2.84557795       2.11386503       2.21260889
| 15> I       -4.83938767       2.01657186       2.12582385
| 16> O       -5.12235739       3.34820142       1.00498565
| 17> O       -5.12627984       2.60356479       3.76294890
| 18> *
| 19> 
| 20>                          ****END OF INPUT****
================================================================================

                       ****************************
                       * Single Point Calculation *
                       ****************************

---------------------------------
CARTESIAN COORDINATES (ANGSTROEM)
---------------------------------
  I     -1.882297    1.275627    0.765610
  O     -3.304789    0.554435   -0.021818
  O     -1.018241    0.001175    1.622121
  O     -2.845578    2.113865    2.212609
  I     -4.839388    2.016572    2.125824
  O     -5.122357    3.348201    1.004986
  O     -5.126280    2.603565    3.762949

----------------------------
CARTESIAN COORDINATES (A.U.)
----------------------------
  NO LB      ZA    FRAG     MASS         X           Y           Z
   0 I    25.0000*   0   126.900   -3.557026    2.410586    1.446793
   1 O     8.0000    0    15.999   -6.245145    1.047730   -0.041230
   2 O     8.0000    0    15.999   -1.924197    0.002220    3.065364
   3 O     8.0000    0    15.999   -5.377363    3.994626    4.181225
   4 I    25.0000*   0   126.900   -9.145117    3.810769    4.017225
   5 O     8.0000    0    15.999   -9.679853    6.327184    1.899148
   6 O     8.0000    0    15.999   -9.687265    4.920024    7.110943
* core charge reduced due to ECP

--------------------------------
INTERNAL COORDINATES (ANGSTROEM)
--------------------------------
 I      0   0   0     0.000000000000     0.00000000     0.00000000
 O      1   0   0     1.778663375737     0.00000000     0.00000000
 O      1   2   0     1.761939734289   108.30783769     0.00000000
 O      1   2   3     1.929859640304    96.24977720   255.97785743
 I      4   1   2     1.998067767535   116.38269796   353.84963678
 O      5   4   1     1.763402228104    98.68271656   278.80541515
 O      5   4   1     1.762681549916    96.07648221   169.26837399

---------------------------
INTERNAL COORDINATES (A.U.)
---------------------------
 I      0   0   0     0.000000000000     0.00000000     0.00000000
 O      1   0   0     3.361186664579     0.00000000     0.00000000
 O      1   2   0     3.329583562280   108.30783769     0.00000000
 O      1   2   3     3.646906197083    96.24977720   255.97785743
 I      4   1   2     3.775800877657   116.38269796   353.84963678
 O      5   4   1     3.332347275063    98.68271656   278.80541515
 O      5   4   1     3.330985390657    96.07648221   169.26837399

---------------------
BASIS SET INFORMATION
---------------------
There are 2 groups of distinct atoms

 Group   1 Type I   : 25s19p13d3f2g contracted to 7s7p5d3f2g pattern {101011111/7711111/91111/111/11}
 Group   2 Type O   : 22s7p4d3f2g contracted to 6s5p4d3f2g pattern {991111/31111/1111/111/11}

Atom   0I    basis set group =>   1
Atom   1O    basis set group =>   2
Atom   2O    basis set group =>   2
Atom   3O    basis set group =>   2
Atom   4I    basis set group =>   1
Atom   5O    basis set group =>   2
Atom   6O    basis set group =>   2
---------------------------------
AUXILIARY/C BASIS SET INFORMATION
---------------------------------
There are 2 groups of distinct atoms

 Group   1 Type I   : 12s12p10d8f6g4h2i contracted to 12s12p10d8f6g4h2i pattern {111111111111/111111111111/1111111111/11111111/111111/1111/11}
 Group   2 Type O   : 9s8p7d6f4g2h contracted to 9s8p7d6f4g2h pattern {111111111/11111111/1111111/111111/1111/11}

Atom   0I    basis set group =>   1
Atom   1O    basis set group =>   2
Atom   2O    basis set group =>   2
Atom   3O    basis set group =>   2
Atom   4I    basis set group =>   1
Atom   5O    basis set group =>   2
Atom   6O    basis set group =>   2
----------------------------------
AUXILIARY/JK BASIS SET INFORMATION
----------------------------------
There are 2 groups of distinct atoms

 Group   1 Type I   : 13s12p11d8f6g3h contracted to 11s10p10d7f5g3h pattern {31111111111/3111111111/2111111111/2111111/21111/111}
 Group   2 Type O   : 10s7p5d3f2g1h contracted to 10s7p5d3f2g1h pattern {1111111111/1111111/11111/111/11/1}

Atom   0I    basis set group =>   1
Atom   1O    basis set group =>   2
Atom   2O    basis set group =>   2
Atom   3O    basis set group =>   2
Atom   4I    basis set group =>   1
Atom   5O    basis set group =>   2
Atom   6O    basis set group =>   2
-------------------------
ECP PARAMETER INFORMATION
-------------------------

 Group 1, Type I  ECP SK MCDHF RSC (replacing 28 core electrons, lmax=4)

Atom   0I    ECP group =>   1
Atom   4I    ECP group =>   1


           ************************************************************
           *        Program running with 8 parallel MPI-processes     *
           *              working on a common directory               *
           ************************************************************
------------------------------------------------------------------------------
                           ORCA GTO INTEGRAL CALCULATION
------------------------------------------------------------------------------
------------------------------------------------------------------------------
                   ___                                                        
                  /   \      - P O W E R E D   B Y -                         
                 /     \                                                     
                 |  |  |   _    _      __       _____    __    __             
                 |  |  |  | |  | |    /  \     |  _  \  |  |  /  |          
                  \  \/   | |  | |   /    \    | | | |  |  | /  /          
                 / \  \   | |__| |  /  /\  \   | |_| |  |  |/  /          
                |  |  |   |  __  | /  /__\  \  |    /   |      \           
                |  |  |   | |  | | |   __   |  |    \   |  |\   \          
                \     /   | |  | | |  |  |  |  | |\  \  |  | \   \       
                 \___/    |_|  |_| |__|  |__|  |_| \__\ |__|  \__/        
                                                                              
                      - O R C A' S   B I G   F R I E N D -                    
                                      &                                       
                       - I N T E G R A L  F E E D E R -                       
                                                                              
 v1 FN, 2020, v2 2021                                                         
------------------------------------------------------------------------------


Reading SHARK input file 1ip.SHARKINP.tmp ... ok
----------------------
SHARK INTEGRAL PACKAGE
----------------------

Number of atoms                             ...      7
Number of basis functions                   ...    665
Number of shells                            ...    209
Maximum angular momentum                    ...      4
Integral batch strategy                     ... SHARK/LIBINT Hybrid
RI-J (if used) integral strategy            ... SPLIT-RIJ (Revised 2003 algorithm where possible)
Printlevel                                  ...      1
Contraction scheme used                     ... PARTIAL GENERAL contraction
Coulomb Range Separation                    ... NOT USED
Exchange Range Separation                   ... NOT USED
Finite Nucleus Model                        ... NOT USED
Auxiliary Coulomb fitting basis             ... NOT available
Auxiliary J/K fitting basis                 ... AVAILABLE
   # of basis functions in Aux-JK           ...    966
   # of shells in Aux-JK                    ...    232
   Maximum angular momentum in Aux-JK       ...      5
Auxiliary Correlation fitting basis         ... AVAILABLE
   # of basis functions in Aux-C            ...   1396
   # of shells in Aux-C                     ...    288
   Maximum angular momentum in Aux-C        ...      6
Auxiliary 'external' fitting basis          ... NOT available
Integral threshold                          ...     2.500000e-11
Primitive cut-off                           ...     2.500000e-12
Primitive pair pre-selection threshold      ...     2.500000e-12

Calculating pre-screening integrals         ... done (  0.2 sec) Dimension = 209
Calculating pre-screening integrals (ORCA)  ... done (  0.5 sec) Dimension = 148
Organizing shell pair data                  ... done (  0.6 sec)
Shell pair information
Total number of shell pairs                 ...     21945
Shell pairs after pre-screening             ...     16224
Total number of primitive shell pairs       ...     27817
Primitive shell pairs kept                  ...     19479
          la=0 lb=0:   2445 shell pairs
          la=1 lb=0:   3235 shell pairs
          la=1 lb=1:   1023 shell pairs
          la=2 lb=0:   2183 shell pairs
          la=2 lb=1:   1294 shell pairs
          la=2 lb=2:    428 shell pairs
          la=3 lb=0:   1578 shell pairs
          la=3 lb=1:    924 shell pairs
          la=3 lb=2:    578 shell pairs
          la=3 lb=3:    213 shell pairs
          la=4 lb=0:    980 shell pairs
          la=4 lb=1:    596 shell pairs
          la=4 lb=2:    382 shell pairs
          la=4 lb=3:    270 shell pairs
          la=4 lb=4:     95 shell pairs

Calculating one electron integrals          ... done (  0.0 sec)
Calculating ECP integrals                   ... done (  1.5 sec)
Calculating RI/JK V-Matrix + Cholesky decomp... done (  0.0 sec)
Calculating RI/C V-Matrix + Cholesky decomp.... done (  0.1 sec)
Calculating Nuclear repulsion               ... done (  0.0 sec) ENN=    657.737119012106 Eh

SHARK setup successfully completed in   3.8 seconds

Maximum memory used throughout the entire GTOINT-calculation: 55.3 MB
[1712564534.049264] [s44n14:2550106:0]          mpool.c:43   UCX  WARN  object 0xb04c600 was not returned to mpool ucp_requests
[1712564534.049280] [s44n14:2550106:0]          mpool.c:43   UCX  WARN  object 0xb04c7c0 was not returned to mpool ucp_requests
[1712564534.049285] [s44n14:2550106:0]          mpool.c:43   UCX  WARN  object 0xb04c980 was not returned to mpool ucp_requests
[1712564534.049288] [s44n14:2550106:0]          mpool.c:43   UCX  WARN  object 0xb04cb40 was not returned to mpool ucp_requests
[1712564534.049291] [s44n14:2550106:0]          mpool.c:43   UCX  WARN  object 0xb04cd00 was not returned to mpool ucp_requests
[1712564534.049294] [s44n14:2550106:0]          mpool.c:43   UCX  WARN  object 0xb04cec0 was not returned to mpool ucp_requests
[1712564534.049297] [s44n14:2550106:0]          mpool.c:43   UCX  WARN  object 0xb04d080 was not returned to mpool ucp_requests
[1712564534.049300] [s44n14:2550106:0]          mpool.c:43   UCX  WARN  object 0xb04d240 was not returned to mpool ucp_requests
[1712564534.049303] [s44n14:2550106:0]          mpool.c:43   UCX  WARN  object 0xb04d400 was not returned to mpool ucp_requests
[1712564534.049306] [s44n14:2550106:0]          mpool.c:43   UCX  WARN  object 0xb04d5c0 was not returned to mpool ucp_requests
[1712564534.049309] [s44n14:2550106:0]          mpool.c:43   UCX  WARN  object 0xb04d780 was not returned to mpool ucp_requests
[1712564534.049817] [s44n14:2550104:0]          mpool.c:43   UCX  WARN  object 0xb9d8600 was not returned to mpool ucp_requests
[1712564534.049829] [s44n14:2550104:0]          mpool.c:43   UCX  WARN  object 0xb9d87c0 was not returned to mpool ucp_requests
[1712564534.049835] [s44n14:2550104:0]          mpool.c:43   UCX  WARN  object 0xb9d8980 was not returned to mpool ucp_requests
[1712564534.049838] [s44n14:2550104:0]          mpool.c:43   UCX  WARN  object 0xb9d8b40 was not returned to mpool ucp_requests
[1712564534.049842] [s44n14:2550104:0]          mpool.c:43   UCX  WARN  object 0xb9d8d00 was not returned to mpool ucp_requests
[1712564534.049844] [s44n14:2550104:0]          mpool.c:43   UCX  WARN  object 0xb9d8ec0 was not returned to mpool ucp_requests
[1712564534.049846] [s44n14:2550104:0]          mpool.c:43   UCX  WARN  object 0xb9d9080 was not returned to mpool ucp_requests
[1712564534.049848] [s44n14:2550104:0]          mpool.c:43   UCX  WARN  object 0xb9d9240 was not returned to mpool ucp_requests
[1712564534.049850] [s44n14:2550104:0]          mpool.c:43   UCX  WARN  object 0xb9d9400 was not returned to mpool ucp_requests
[1712564534.049853] [s44n14:2550104:0]          mpool.c:43   UCX  WARN  object 0xb9d95c0 was not returned to mpool ucp_requests
[1712564534.049855] [s44n14:2550104:0]          mpool.c:43   UCX  WARN  object 0xb9d9780 was not returned to mpool ucp_requests
[1712564534.049898] [s44n14:2550114:0]          mpool.c:43   UCX  WARN  object 0xa6e24c0 was not returned to mpool ucp_requests
[1712564534.049909] [s44n14:2550114:0]          mpool.c:43   UCX  WARN  object 0xa6e2680 was not returned to mpool ucp_requests
[1712564534.049914] [s44n14:2550114:0]          mpool.c:43   UCX  WARN  object 0xa6e2840 was not returned to mpool ucp_requests
[1712564534.049917] [s44n14:2550114:0]          mpool.c:43   UCX  WARN  object 0xa6e2a00 was not returned to mpool ucp_requests
[1712564534.049920] [s44n14:2550114:0]          mpool.c:43   UCX  WARN  object 0xa6e2bc0 was not returned to mpool ucp_requests
[1712564534.049924] [s44n14:2550114:0]          mpool.c:43   UCX  WARN  object 0xa6e2d80 was not returned to mpool ucp_requests
[1712564534.049926] [s44n14:2550114:0]          mpool.c:43   UCX  WARN  object 0xa6e2f40 was not returned to mpool ucp_requests
[1712564534.049928] [s44n14:2550114:0]          mpool.c:43   UCX  WARN  object 0xa6e3100 was not returned to mpool ucp_requests
[1712564534.049930] [s44n14:2550114:0]          mpool.c:43   UCX  WARN  object 0xa6e32c0 was not returned to mpool ucp_requests
[1712564534.049932] [s44n14:2550114:0]          mpool.c:43   UCX  WARN  object 0xa6e3480 was not returned to mpool ucp_requests
[1712564534.049934] [s44n14:2550114:0]          mpool.c:43   UCX  WARN  object 0xa6e3640 was not returned to mpool ucp_requests
[1712564534.049936] [s44n14:2550114:0]          mpool.c:43   UCX  WARN  object 0xa6e3800 was not returned to mpool ucp_requests
[1712564534.051406] [s44n14:2550110:0]          mpool.c:43   UCX  WARN  object 0xa872600 was not returned to mpool ucp_requests
[1712564534.051419] [s44n14:2550110:0]          mpool.c:43   UCX  WARN  object 0xa8727c0 was not returned to mpool ucp_requests
[1712564534.051422] [s44n14:2550110:0]          mpool.c:43   UCX  WARN  object 0xa872980 was not returned to mpool ucp_requests
[1712564534.051424] [s44n14:2550110:0]          mpool.c:43   UCX  WARN  object 0xa872b40 was not returned to mpool ucp_requests
[1712564534.051426] [s44n14:2550110:0]          mpool.c:43   UCX  WARN  object 0xa872d00 was not returned to mpool ucp_requests
[1712564534.051429] [s44n14:2550110:0]          mpool.c:43   UCX  WARN  object 0xa872ec0 was not returned to mpool ucp_requests
[1712564534.051431] [s44n14:2550110:0]          mpool.c:43   UCX  WARN  object 0xa873080 was not returned to mpool ucp_requests
[1712564534.051433] [s44n14:2550110:0]          mpool.c:43   UCX  WARN  object 0xa873240 was not returned to mpool ucp_requests
[1712564534.051435] [s44n14:2550110:0]          mpool.c:43   UCX  WARN  object 0xa873400 was not returned to mpool ucp_requests
[1712564534.051437] [s44n14:2550110:0]          mpool.c:43   UCX  WARN  object 0xa8735c0 was not returned to mpool ucp_requests
[1712564534.051439] [s44n14:2550110:0]          mpool.c:43   UCX  WARN  object 0xa873780 was not returned to mpool ucp_requests
[1712564534.056694] [s44n14:2550108:0]          mpool.c:43   UCX  WARN  object 0xc1d8c40 was not returned to mpool ucp_requests
[1712564534.056705] [s44n14:2550108:0]          mpool.c:43   UCX  WARN  object 0xc1d8e00 was not returned to mpool ucp_requests
[1712564534.056709] [s44n14:2550108:0]          mpool.c:43   UCX  WARN  object 0xc1d8fc0 was not returned to mpool ucp_requests
[1712564534.056712] [s44n14:2550108:0]          mpool.c:43   UCX  WARN  object 0xc1d9180 was not returned to mpool ucp_requests
[1712564534.056716] [s44n14:2550108:0]          mpool.c:43   UCX  WARN  object 0xc1d9340 was not returned to mpool ucp_requests
[1712564534.056719] [s44n14:2550108:0]          mpool.c:43   UCX  WARN  object 0xc1d9500 was not returned to mpool ucp_requests
[1712564534.056722] [s44n14:2550108:0]          mpool.c:43   UCX  WARN  object 0xc1d96c0 was not returned to mpool ucp_requests
[1712564534.056725] [s44n14:2550108:0]          mpool.c:43   UCX  WARN  object 0xc1d9880 was not returned to mpool ucp_requests
[1712564534.056728] [s44n14:2550108:0]          mpool.c:43   UCX  WARN  object 0xc1d9a40 was not returned to mpool ucp_requests
[1712564534.056730] [s44n14:2550108:0]          mpool.c:43   UCX  WARN  object 0xc1d9c00 was not returned to mpool ucp_requests
[1712564534.056733] [s44n14:2550108:0]          mpool.c:43   UCX  WARN  object 0xc1d9dc0 was not returned to mpool ucp_requests
[1712564534.056827] [s44n14:2550102:0]          mpool.c:43   UCX  WARN  object 0xb1f5180 was not returned to mpool ucp_requests
[1712564534.056837] [s44n14:2550102:0]          mpool.c:43   UCX  WARN  object 0xb1f5340 was not returned to mpool ucp_requests
[1712564534.056841] [s44n14:2550102:0]          mpool.c:43   UCX  WARN  object 0xb1f5500 was not returned to mpool ucp_requests
[1712564534.056844] [s44n14:2550102:0]          mpool.c:43   UCX  WARN  object 0xb1f56c0 was not returned to mpool ucp_requests
[1712564534.056847] [s44n14:2550102:0]          mpool.c:43   UCX  WARN  object 0xb1f5880 was not returned to mpool ucp_requests
[1712564534.056849] [s44n14:2550102:0]          mpool.c:43   UCX  WARN  object 0xb1f5a40 was not returned to mpool ucp_requests
[1712564534.056852] [s44n14:2550102:0]          mpool.c:43   UCX  WARN  object 0xb1f5c00 was not returned to mpool ucp_requests
[1712564534.056855] [s44n14:2550102:0]          mpool.c:43   UCX  WARN  object 0xb1f5dc0 was not returned to mpool ucp_requests
[1712564534.058635] [s44n14:2550112:0]          mpool.c:43   UCX  WARN  object 0xab736c0 was not returned to mpool ucp_requests
[1712564534.058646] [s44n14:2550112:0]          mpool.c:43   UCX  WARN  object 0xab73880 was not returned to mpool ucp_requests
[1712564534.058650] [s44n14:2550112:0]          mpool.c:43   UCX  WARN  object 0xab73a40 was not returned to mpool ucp_requests
[1712564534.058653] [s44n14:2550112:0]          mpool.c:43   UCX  WARN  object 0xab73c00 was not returned to mpool ucp_requests
[1712564534.058656] [s44n14:2550112:0]          mpool.c:43   UCX  WARN  object 0xab73dc0 was not returned to mpool ucp_requests
[1712564534.058659] [s44n14:2550112:0]          mpool.c:43   UCX  WARN  object 0xab73f80 was not returned to mpool ucp_requests
[1712564534.058662] [s44n14:2550112:0]          mpool.c:43   UCX  WARN  object 0xab74140 was not returned to mpool ucp_requests
[1712564534.058665] [s44n14:2550112:0]          mpool.c:43   UCX  WARN  object 0xab74300 was not returned to mpool ucp_requests
[1712564534.058668] [s44n14:2550112:0]          mpool.c:43   UCX  WARN  object 0xab744c0 was not returned to mpool ucp_requests
[1712564534.058672] [s44n14:2550112:0]          mpool.c:43   UCX  WARN  object 0xab74680 was not returned to mpool ucp_requests
[1712564534.058675] [s44n14:2550112:0]          mpool.c:43   UCX  WARN  object 0xab74840 was not returned to mpool ucp_requests
[1712564534.058678] [s44n14:2550112:0]          mpool.c:43   UCX  WARN  object 0xab74a00 was not returned to mpool ucp_requests


           ************************************************************
           *        Program running with 8 parallel MPI-processes     *
           *              working on a common directory               *
           ************************************************************
-------------------------------------------------------------------------------
                                 ORCA SCF
-------------------------------------------------------------------------------

------------
SCF SETTINGS
------------
Hamiltonian:
 Ab initio Hamiltonian  Method          .... Hartree-Fock(GTOs)


General Settings:
 Integral files         IntName         .... 1ip
 Hartree-Fock type      HFTyp           .... RHF
 Total Charge           Charge          ....    0
 Multiplicity           Mult            ....    1
 Number of Electrons    NEL             ....   90
 Basis Dimension        Dim             ....  584
 Nuclear Repulsion      ENuc            ....    657.7371190121 Eh

Convergence Acceleration:
 DIIS                   CNVDIIS         .... on
   Start iteration      DIISMaxIt       ....    12
   Startup error        DIISStart       ....  0.200000
   # of expansion vecs  DIISMaxEq       ....     5
   Bias factor          DIISBfac        ....   1.050
   Max. coefficient     DIISMaxC        ....  10.000
 Trust-Rad. Augm. Hess. CNVTRAH         .... auto
   Auto Start mean grad. ratio tolernc. ....  1.125000
   Auto Start start iteration           ....    20
   Auto Start num. interpolation iter.  ....    10
   Max. Number of Micro iterations      ....    16
   Max. Number of Macro iterations      .... Maxiter - #DIIS iter
   Number of Davidson start vectors     ....     2
   Converg. threshold I  (grad. norm)   ....   1.000e-05
   Converg. threshold II (energy diff.) ....   1.000e-08
   Grad. Scal. Fac. for Micro threshold ....   0.100
   Minimum threshold for Micro iter.    ....   0.010
   NR start threshold (gradient norm)   ....   0.001
   Initial trust radius                 ....   0.400
   Minimum AH scaling param. (alpha)    ....   1.000
   Maximum AH scaling param. (alpha)    .... 1000.000
   Orbital update algorithm             .... Taylor
   White noise on init. David. guess    .... on
   Maximum white noise                  ....   0.010
   Quad. conv. algorithm                .... NR
 SOSCF                  CNVSOSCF        .... on
   Start iteration      SOSCFMaxIt      ....   150
   Startup grad/error   SOSCFStart      ....  0.003300
 Level Shifting         CNVShift        .... on
   Level shift para.    LevelShift      ....    0.2500
   Turn off err/grad.   ShiftErr        ....    0.0010
 Zerner damping         CNVZerner       .... off
 Static damping         CNVDamp         .... on
   Fraction old density DampFac         ....    0.7000
   Max. Damping (<1)    DampMax         ....    0.9800
   Min. Damping (>=0)   DampMin         ....    0.0000
   Turn off err/grad.   DampErr         ....    0.1000
 Fernandez-Rico         CNVRico         .... off

SCF Procedure:
 Maximum # iterations   MaxIter         ....   125
 SCF integral mode      SCFMode         .... Direct
   Integral package                     .... SHARK and LIBINT hybrid scheme
 Reset frequency        DirectResetFreq ....    20
 Integral Threshold     Thresh          ....  2.500e-11 Eh
 Primitive CutOff       TCut            ....  2.500e-12 Eh

Convergence Tolerance:
 Convergence Check Mode ConvCheckMode   .... Total+1el-Energy
 Convergence forced     ConvForced      .... 1
 Energy Change          TolE            ....  1.000e-08 Eh
 1-El. energy change                    ....  1.000e-05 Eh
 Orbital Gradient       TolG            ....  1.000e-05
 Orbital Rotation angle TolX            ....  1.000e-05
 DIIS Error             TolErr          ....  5.000e-07


Diagonalization of the overlap matrix:
Smallest eigenvalue                        ... 3.958e-05
Time for diagonalization                   ...    0.051 sec
Threshold for overlap eigenvalues          ... 1.000e-08
Number of eigenvalues below threshold      ... 0
Time for construction of square roots      ...    0.025 sec
Total time needed                          ...    0.079 sec

Time for model grid setup =    0.103 sec

------------------------------
INITIAL GUESS: MODEL POTENTIAL
------------------------------
Loading Hartree-Fock densities                     ... done
  calling /comm/groupstacks/chemistry/apps/orca/5.0.4/orca 1ip_atom53.inp > 1ip_atom53.out in order to generate an atomic fitting density for atom 0 (I  with ECP) on-the-fly... 
    atom 0 (I ), assumed electronic state with S=2: 1s2 2s2 2p6 3s2 3p6 4s2 3d10 4p6 5s2 4d10 5p5           ... done
Calculating cut-offs                               ... done
Initializing the effective Hamiltonian             ... done
Setting up the integral package (SHARK)            ... done
Starting the Coulomb interaction                   ... done (   0.2 sec)
Reading the grid                                   ... done
Mapping shells                                     ... done
Starting the XC term evaluation                    ... done (   0.1 sec)
Transforming the Hamiltonian                       ... done (   0.0 sec)
Diagonalizing the Hamiltonian                      ... done (   0.0 sec)
Back transforming the eigenvectors                 ... done (   0.0 sec)
Now organizing SCF variables                       ... done
                      ------------------
                      INITIAL GUESS DONE (   1.9 sec)
                      ------------------
--------------
SCF ITERATIONS
--------------
ITER       Energy         Delta-E        Max-DP      RMS-DP      [F,P]     Damp
               ***  Starting incremental Fock matrix formation  ***
  0   -962.5917359675   0.000000000000 0.24849407  0.00209855  0.4092065 0.7000
  1   -962.8920450523  -0.300309084827 0.17290399  0.00150544  0.2290616 0.7000
                               ***Turning on DIIS***
  2   -963.0407354210  -0.148690368671 0.11923885  0.00103541  0.1228544 0.7000
  3   -963.4594158747  -0.418680453670 0.29330155  0.00238005  0.0756484 0.0000
  4   -963.3111543214   0.148261553228 0.03120349  0.00016814  0.0166614 0.0000
  5   -963.3260745332  -0.014920211733 0.01951906  0.00011676  0.0064662 0.0000
  6   -963.2997124583   0.026362074904 0.00618331  0.00005824  0.0058652 0.0000
                      *** Initiating the SOSCF procedure ***
                           *** Shutting down DIIS ***
                      *** Re-Reading the Fockian *** 
                      *** Removing any level shift *** 
ITER      Energy       Delta-E        Grad      Rot      Max-DP    RMS-DP
  7   -963.33809312  -0.0383806571  0.002301  0.002301  0.003736  0.000039
               *** Restarting incremental Fock matrix formation ***
  8   -963.35082934  -0.0127362214  0.000739  0.001427  0.000955  0.000015
  9   -963.35088059  -0.0000512565  0.000376  0.001857  0.001705  0.000024
 10   -963.35090956  -0.0000289692  0.000125  0.000303  0.000604  0.000004
 11   -963.35091026  -0.0000006932  0.000125  0.000161  0.000172  0.000001
 12   -963.35091089  -0.0000006308  0.000015  0.000035  0.000033  0.000000
 13   -963.35091091  -0.0000000247  0.000009  0.000034  0.000019  0.000000
 14   -963.35091092  -0.0000000085  0.000005  0.000013  0.000006  0.000000
                  ***Gradient check signals convergence***
              ***Rediagonalizing the Fockian in SOSCF/NRSCF***

               *****************************************************
               *                     SUCCESS                       *
               *           SCF CONVERGED AFTER  15 CYCLES          *
               *****************************************************


----------------
TOTAL SCF ENERGY
----------------

Total Energy       :         -963.35091092 Eh          -26214.11099 eV

Components:
Nuclear Repulsion  :          657.73711901 Eh           17897.93692 eV
Electronic Energy  :        -1621.08802993 Eh          -44112.04791 eV
One Electron Energy:        -2850.86667172 Eh          -77576.02603 eV
Two Electron Energy:         1229.77864179 Eh           33463.97812 eV

Virial components:
Potential Energy   :        -1559.52898592 Eh          -42436.94116 eV
Kinetic Energy     :          596.17807500 Eh           16222.83017 eV
Virial Ratio       :            2.61587779


---------------
SCF CONVERGENCE
---------------

  Last Energy change         ...    4.2246e-10  Tolerance :   1.0000e-08
  Last MAX-Density change    ...    8.6982e-06  Tolerance :   1.0000e-07
  Last RMS-Density change    ...    9.5829e-08  Tolerance :   5.0000e-09
  Last Orbital Gradient      ...    2.2151e-06  Tolerance :   1.0000e-05
  Last Orbital Rotation      ...    9.7291e-06  Tolerance :   1.0000e-05

             **** THE GBW FILE WAS UPDATED (1ip.gbw) ****
             **** DENSITY 1ip.scfp WAS UPDATED ****
             **** ENERGY FILE WAS UPDATED (1ip.en.tmp) ****
             **** THE GBW FILE WAS UPDATED (1ip.gbw) ****
             **** DENSITY 1ip.scfp WAS UPDATED ****
----------------
ORBITAL ENERGIES
----------------

  NO   OCC          E(Eh)            E(eV) 
   0   2.0000     -20.664270      -562.3034 
   1   2.0000     -20.602162      -560.6133 
   2   2.0000     -20.599944      -560.5530 
   3   2.0000     -20.589654      -560.2730 
   4   2.0000     -20.588173      -560.2327 
   5   2.0000      -7.945206      -216.2001 
   6   2.0000      -7.933647      -215.8855 
   7   2.0000      -5.776861      -157.1964 
   8   2.0000      -5.769472      -156.9953 
   9   2.0000      -5.766862      -156.9243 
  10   2.0000      -5.766270      -156.9082 
  11   2.0000      -5.757048      -156.6572 
  12   2.0000      -5.754580      -156.5901 
  13   2.0000      -2.510823       -68.3230 
  14   2.0000      -2.506280       -68.1993 
  15   2.0000      -2.500825       -68.0509 
  16   2.0000      -2.499421       -68.0127 
  17   2.0000      -2.498382       -67.9844 
  18   2.0000      -2.494669       -67.8834 
  19   2.0000      -2.494223       -67.8712 
  20   2.0000      -2.489505       -67.7429 
  21   2.0000      -2.485942       -67.6459 
  22   2.0000      -2.481315       -67.5200 
  23   2.0000      -1.444915       -39.3181 
  24   2.0000      -1.382750       -37.6265 
  25   2.0000      -1.342956       -36.5437 
  26   2.0000      -1.314315       -35.7643 
  27   2.0000      -1.299759       -35.3682 
  28   2.0000      -0.957345       -26.0507 
  29   2.0000      -0.893367       -24.3098 
  30   2.0000      -0.715176       -19.4609 
  31   2.0000      -0.683376       -18.5956 
  32   2.0000      -0.672369       -18.2961 
  33   2.0000      -0.627560       -17.0768 
  34   2.0000      -0.618857       -16.8400 
  35   2.0000      -0.602508       -16.3951 
  36   2.0000      -0.578403       -15.7391 
  37   2.0000      -0.542811       -14.7706 
  38   2.0000      -0.529975       -14.4214 
  39   2.0000      -0.514304       -13.9949 
  40   2.0000      -0.509141       -13.8544 
  41   2.0000      -0.507114       -13.7993 
  42   2.0000      -0.496124       -13.5002 
  43   2.0000      -0.484763       -13.1911 
  44   2.0000      -0.461282       -12.5521 
  45   0.0000      -0.024609        -0.6696 
  46   0.0000       0.008226         0.2238 
  47   0.0000       0.025629         0.6974 
  48   0.0000       0.034952         0.9511 
  49   0.0000       0.039536         1.0758 
  50   0.0000       0.052333         1.4241 
  51   0.0000       0.056315         1.5324 
  52   0.0000       0.063713         1.7337 
  53   0.0000       0.066859         1.8193 
  54   0.0000       0.085902         2.3375 
  55   0.0000       0.099200         2.6994 
  56   0.0000       0.107973         2.9381 
  57   0.0000       0.111156         3.0247 
  58   0.0000       0.122159         3.3241 
  59   0.0000       0.132855         3.6152 
  60   0.0000       0.134134         3.6500 
  61   0.0000       0.144491         3.9318 
  62   0.0000       0.146684         3.9915 
  63   0.0000       0.155496         4.2313 
  64   0.0000       0.162261         4.4154 
  65   0.0000       0.168521         4.5857 
  66   0.0000       0.173330         4.7165 
  67   0.0000       0.186114         5.0644 
  68   0.0000       0.190890         5.1944 
  69   0.0000       0.195422         5.3177 
  70   0.0000       0.203721         5.5435 
  71   0.0000       0.207845         5.6558 
  72   0.0000       0.216245         5.8843 
  73   0.0000       0.218549         5.9470 
  74   0.0000       0.225172         6.1273 
  75   0.0000       0.232993         6.3400 
  76   0.0000       0.238569         6.4918 
  77   0.0000       0.240338         6.5399 
  78   0.0000       0.245687         6.6855 
  79   0.0000       0.265430         7.2227 
  80   0.0000       0.268624         7.3096 
  81   0.0000       0.274599         7.4722 
  82   0.0000       0.275570         7.4987 
  83   0.0000       0.282162         7.6780 
  84   0.0000       0.309465         8.4210 
  85   0.0000       0.314017         8.5448 
  86   0.0000       0.332468         9.0469 
  87   0.0000       0.346991         9.4421 
  88   0.0000       0.352685         9.5970 
  89   0.0000       0.360756         9.8167 
  90   0.0000       0.370272        10.0756 
  91   0.0000       0.383052        10.4234 
  92   0.0000       0.396472        10.7885 
  93   0.0000       0.404563        11.0087 
  94   0.0000       0.415886        11.3168 
  95   0.0000       0.419862        11.4250 
  96   0.0000       0.430335        11.7100 
  97   0.0000       0.434667        11.8279 
  98   0.0000       0.440064        11.9747 
  99   0.0000       0.449042        12.2191 
 100   0.0000       0.469023        12.7628 
 101   0.0000       0.476514        12.9666 
 102   0.0000       0.484674        13.1887 
 103   0.0000       0.496021        13.4974 
 104   0.0000       0.502476        13.6731 
 105   0.0000       0.510583        13.8937 
 106   0.0000       0.516002        14.0411 
 107   0.0000       0.523621        14.2484 
 108   0.0000       0.531566        14.4647 
 109   0.0000       0.544439        14.8149 
 110   0.0000       0.549573        14.9547 
 111   0.0000       0.551126        14.9969 
 112   0.0000       0.564533        15.3617 
 113   0.0000       0.583687        15.8829 
 114   0.0000       0.588065        16.0021 
 115   0.0000       0.594575        16.1792 
 116   0.0000       0.597629        16.2623 
 117   0.0000       0.602082        16.3835 
 118   0.0000       0.608067        16.5463 
 119   0.0000       0.611177        16.6310 
 120   0.0000       0.616542        16.7769 
 121   0.0000       0.620259        16.8781 
 122   0.0000       0.631090        17.1728 
 123   0.0000       0.642348        17.4792 
 124   0.0000       0.653005        17.7692 
 125   0.0000       0.667878        18.1739 
 126   0.0000       0.671115        18.2620 
 127   0.0000       0.682938        18.5837 
 128   0.0000       0.687638        18.7116 
 129   0.0000       0.701755        19.0957 
 130   0.0000       0.709572        19.3084 
 131   0.0000       0.714288        19.4368 
 132   0.0000       0.726838        19.7783 
 133   0.0000       0.736935        20.0530 
 134   0.0000       0.752016        20.4634 
 135   0.0000       0.754578        20.5331 
 136   0.0000       0.757957        20.6251 
 137   0.0000       0.770346        20.9622 
 138   0.0000       0.790633        21.5142 
 139   0.0000       0.796471        21.6731 
 140   0.0000       0.806780        21.9536 
 141   0.0000       0.813121        22.1261 
 142   0.0000       0.823393        22.4057 
 143   0.0000       0.826686        22.4953 
 144   0.0000       0.842404        22.9230 
 145   0.0000       0.864564        23.5260 
 146   0.0000       0.893984        24.3265 
 147   0.0000       0.897708        24.4279 
 148   0.0000       0.914652        24.8890 
 149   0.0000       0.923499        25.1297 
 150   0.0000       0.963059        26.2062 
 151   0.0000       0.976507        26.5721 
 152   0.0000       0.996547        27.1174 
 153   0.0000       0.998858        27.1803 
 154   0.0000       1.001846        27.2616 
 155   0.0000       1.014311        27.6008 
 156   0.0000       1.019384        27.7389 
 157   0.0000       1.028350        27.9828 
 158   0.0000       1.029047        28.0018 
 159   0.0000       1.033414        28.1206 
 160   0.0000       1.046842        28.4860 
 161   0.0000       1.054460        28.6933 
 162   0.0000       1.063008        28.9259 
 163   0.0000       1.071828        29.1659 
 164   0.0000       1.075644        29.2698 
 165   0.0000       1.080556        29.4034 
 166   0.0000       1.087731        29.5987 
 167   0.0000       1.102328        29.9959 
 168   0.0000       1.107463        30.1356 
 169   0.0000       1.118784        30.4437 
 170   0.0000       1.124890        30.6098 
 171   0.0000       1.140642        31.0384 
 172   0.0000       1.145460        31.1696 
 173   0.0000       1.162918        31.6446 
 174   0.0000       1.180545        32.1243 
 175   0.0000       1.198436        32.6111 
 176   0.0000       1.205937        32.8152 
 177   0.0000       1.211930        32.9783 
 178   0.0000       1.221756        33.2457 
 179   0.0000       1.229890        33.4670 
 180   0.0000       1.249638        34.0044 
 181   0.0000       1.256292        34.1854 
 182   0.0000       1.261594        34.3297 
 183   0.0000       1.281738        34.8779 
 184   0.0000       1.288780        35.0695 
 185   0.0000       1.295926        35.2639 
 186   0.0000       1.315619        35.7998 
 187   0.0000       1.326018        36.0828 
 188   0.0000       1.337228        36.3878 
 189   0.0000       1.343550        36.5599 
 190   0.0000       1.347222        36.6598 
 191   0.0000       1.356577        36.9143 
 192   0.0000       1.372145        37.3380 
 193   0.0000       1.384652        37.6783 
 194   0.0000       1.391057        37.8526 
 195   0.0000       1.402456        38.1628 
 196   0.0000       1.418018        38.5862 
 197   0.0000       1.431803        38.9613 
 198   0.0000       1.435687        39.0670 
 199   0.0000       1.452275        39.5184 
 200   0.0000       1.456040        39.6209 
 201   0.0000       1.470653        40.0185 
 202   0.0000       1.490837        40.5677 
 203   0.0000       1.502325        40.8803 
 204   0.0000       1.508387        41.0453 
 205   0.0000       1.522357        41.4254 
 206   0.0000       1.533264        41.7222 
 207   0.0000       1.541844        41.9557 
 208   0.0000       1.554088        42.2889 
 209   0.0000       1.582391        43.0591 
 210   0.0000       1.588838        43.2345 
 211   0.0000       1.594847        43.3980 
 212   0.0000       1.600971        43.5646 
 213   0.0000       1.605261        43.6814 
 214   0.0000       1.612431        43.8765 
 215   0.0000       1.635296        44.4987 
 216   0.0000       1.648079        44.8465 
 217   0.0000       1.664621        45.2966 
 218   0.0000       1.672231        45.5037 
 219   0.0000       1.675677        45.5975 
 220   0.0000       1.687921        45.9307 
 221   0.0000       1.703446        46.3531 
 222   0.0000       1.720730        46.8234 
 223   0.0000       1.725976        46.9662 
 224   0.0000       1.742268        47.4095 
 225   0.0000       1.746052        47.5125 
 226   0.0000       1.748830        47.5881 
 227   0.0000       1.756763        47.8039 
 228   0.0000       1.761368        47.9293 
 229   0.0000       1.784577        48.5608 
 230   0.0000       1.796426        48.8832 
 231   0.0000       1.799758        48.9739 
 232   0.0000       1.814907        49.3861 
 233   0.0000       1.821928        49.5772 
 234   0.0000       1.829585        49.7855 
 235   0.0000       1.834054        49.9072 
 236   0.0000       1.841141        50.1000 
 237   0.0000       1.861123        50.6437 
 238   0.0000       1.875545        51.0362 
 239   0.0000       1.878227        51.1092 
 240   0.0000       1.885413        51.3047 
 241   0.0000       1.906638        51.8823 
 242   0.0000       1.916906        52.1617 
 243   0.0000       1.925984        52.4087 
 244   0.0000       1.928293        52.4715 
 245   0.0000       1.944746        52.9192 
 246   0.0000       1.949228        53.0412 
 247   0.0000       1.955950        53.2241 
 248   0.0000       1.977506        53.8107 
 249   0.0000       1.985707        54.0338 
 250   0.0000       1.993305        54.2406 
 251   0.0000       2.001846        54.4730 
 252   0.0000       2.019835        54.9625 
 253   0.0000       2.034293        55.3559 
 254   0.0000       2.041706        55.5576 
 255   0.0000       2.048548        55.7438 
 256   0.0000       2.068040        56.2742 
 257   0.0000       2.089062        56.8463 
 258   0.0000       2.113993        57.5247 
 259   0.0000       2.141590        58.2756 
 260   0.0000       2.148440        58.4620 
 261   0.0000       2.154186        58.6184 
 262   0.0000       2.168361        59.0041 
 263   0.0000       2.208596        60.0989 
 264   0.0000       2.218471        60.3677 
 265   0.0000       2.240667        60.9716 
 266   0.0000       2.250332        61.2347 
 267   0.0000       2.282174        62.1011 
 268   0.0000       2.294408        62.4340 
 269   0.0000       2.306719        62.7690 
 270   0.0000       2.324085        63.2416 
 271   0.0000       2.328142        63.3520 
 272   0.0000       2.344381        63.7938 
 273   0.0000       2.362046        64.2745 
 274   0.0000       2.370067        64.4928 
 275   0.0000       2.388667        64.9989 
 276   0.0000       2.393410        65.1280 
 277   0.0000       2.405284        65.4511 
 278   0.0000       2.424989        65.9873 
 279   0.0000       2.448755        66.6340 
 280   0.0000       2.459485        66.9260 
 281   0.0000       2.478928        67.4551 
 282   0.0000       2.492562        67.8261 
 283   0.0000       2.503690        68.1289 
 284   0.0000       2.531460        68.8845 
 285   0.0000       2.558033        69.6076 
 286   0.0000       2.574236        70.0485 
 287   0.0000       2.589672        70.4686 
 288   0.0000       2.596697        70.6597 
 289   0.0000       2.626652        71.4748 
 290   0.0000       2.634941        71.7004 
 291   0.0000       2.639967        71.8372 
 292   0.0000       2.655135        72.2499 
 293   0.0000       2.671230        72.6879 
 294   0.0000       2.692943        73.2787 
 295   0.0000       2.698669        73.4345 
 296   0.0000       2.715760        73.8996 
 297   0.0000       2.727503        74.2191 
 298   0.0000       2.757262        75.0289 
 299   0.0000       2.789560        75.9078 
 300   0.0000       2.804120        76.3040 
 301   0.0000       2.807954        76.4083 
 302   0.0000       2.826402        76.9103 
 303   0.0000       2.855849        77.7116 
 304   0.0000       2.869668        78.0876 
 305   0.0000       2.900147        78.9170 
 306   0.0000       2.943025        80.0838 
 307   0.0000       3.037744        82.6612 
 308   0.0000       3.051761        83.0426 
 309   0.0000       3.071997        83.5933 
 310   0.0000       3.104008        84.4643 
 311   0.0000       3.201050        87.1050 
 312   0.0000       3.245041        88.3021 
 313   0.0000       3.252493        88.5048 
 314   0.0000       3.308479        90.0283 
 315   0.0000       3.352620        91.2294 
 316   0.0000       3.357688        91.3673 
 317   0.0000       3.404692        92.6464 
 318   0.0000       3.416077        92.9562 
 319   0.0000       3.421640        93.1075 
 320   0.0000       3.455637        94.0327 
 321   0.0000       3.458175        94.1017 
 322   0.0000       3.489383        94.9509 
 323   0.0000       3.552377        96.6651 
 324   0.0000       3.566120        97.0391 
 325   0.0000       3.627564        98.7110 
 326   0.0000       3.641849        99.0997 
 327   0.0000       3.642486        99.1171 
 328   0.0000       3.664989        99.7294 
 329   0.0000       3.671239        99.8995 
 330   0.0000       3.683175       100.2243 
 331   0.0000       3.697316       100.6091 
 332   0.0000       3.698235       100.6341 
 333   0.0000       3.711473       100.9943 
 334   0.0000       3.715775       101.1114 
 335   0.0000       3.729327       101.4802 
 336   0.0000       3.740387       101.7811 
 337   0.0000       3.749568       102.0309 
 338   0.0000       3.759400       102.2985 
 339   0.0000       3.771468       102.6269 
 340   0.0000       3.773024       102.6692 
 341   0.0000       3.785312       103.0036 
 342   0.0000       3.811084       103.7049 
 343   0.0000       3.824482       104.0695 
 344   0.0000       3.842873       104.5699 
 345   0.0000       3.861841       105.0860 
 346   0.0000       3.894406       105.9722 
 347   0.0000       3.907961       106.3410 
 348   0.0000       3.951633       107.5294 
 349   0.0000       3.958884       107.7267 
 350   0.0000       3.977384       108.2301 
 351   0.0000       3.992122       108.6312 
 352   0.0000       4.027641       109.5977 
 353   0.0000       4.056939       110.3949 
 354   0.0000       4.068671       110.7142 
 355   0.0000       4.094420       111.4148 
 356   0.0000       4.099342       111.5488 
 357   0.0000       4.106093       111.7325 
 358   0.0000       4.127890       112.3256 
 359   0.0000       4.138398       112.6115 
 360   0.0000       4.167398       113.4007 
 361   0.0000       4.179222       113.7224 
 362   0.0000       4.189493       114.0019 
 363   0.0000       4.206544       114.4659 
 364   0.0000       4.211834       114.6098 
 365   0.0000       4.218304       114.7859 
 366   0.0000       4.224533       114.9554 
 367   0.0000       4.232850       115.1817 
 368   0.0000       4.238205       115.3274 
 369   0.0000       4.261486       115.9609 
 370   0.0000       4.264273       116.0368 
 371   0.0000       4.281761       116.5126 
 372   0.0000       4.288519       116.6965 
 373   0.0000       4.290114       116.7399 
 374   0.0000       4.300828       117.0315 
 375   0.0000       4.311620       117.3251 
 376   0.0000       4.328014       117.7712 
 377   0.0000       4.332910       117.9045 
 378   0.0000       4.350997       118.3967 
 379   0.0000       4.364351       118.7600 
 380   0.0000       4.371788       118.9624 
 381   0.0000       4.393293       119.5476 
 382   0.0000       4.399933       119.7283 
 383   0.0000       4.411309       120.0378 
 384   0.0000       4.415681       120.1568 
 385   0.0000       4.426136       120.4413 
 386   0.0000       4.438887       120.7882 
 387   0.0000       4.448788       121.0577 
 388   0.0000       4.454499       121.2131 
 389   0.0000       4.456582       121.2698 
 390   0.0000       4.468650       121.5981 
 391   0.0000       4.481589       121.9502 
 392   0.0000       4.490018       122.1796 
 393   0.0000       4.503052       122.5343 
 394   0.0000       4.513136       122.8087 
 395   0.0000       4.521460       123.0352 
 396   0.0000       4.555395       123.9586 
 397   0.0000       4.562805       124.1602 
 398   0.0000       4.568335       124.3107 
 399   0.0000       4.580371       124.6382 
 400   0.0000       4.587805       124.8405 
 401   0.0000       4.606783       125.3569 
 402   0.0000       4.608855       125.4133 
 403   0.0000       4.619540       125.7041 
 404   0.0000       4.633742       126.0905 
 405   0.0000       4.644395       126.3804 
 406   0.0000       4.655250       126.6758 
 407   0.0000       4.668559       127.0380 
 408   0.0000       4.677461       127.2802 
 409   0.0000       4.686564       127.5279 
 410   0.0000       4.707624       128.1010 
 411   0.0000       4.723027       128.5201 
 412   0.0000       4.732509       128.7781 
 413   0.0000       4.745500       129.1316 
 414   0.0000       4.755642       129.4076 
 415   0.0000       4.770773       129.8193 
 416   0.0000       4.790606       130.3590 
 417   0.0000       4.799750       130.6078 
 418   0.0000       4.825946       131.3207 
 419   0.0000       4.834470       131.5526 
 420   0.0000       4.856348       132.1479 
 421   0.0000       4.867031       132.4387 
 422   0.0000       4.913517       133.7036 
 423   0.0000       4.940927       134.4495 
 424   0.0000       4.967891       135.1832 
 425   0.0000       5.010652       136.3468 
 426   0.0000       5.024864       136.7335 
 427   0.0000       5.081536       138.2756 
 428   0.0000       5.130371       139.6045 
 429   0.0000       5.180228       140.9612 
 430   0.0000       5.202806       141.5755 
 431   0.0000       5.297541       144.1534 
 432   0.0000       5.310707       144.5117 
 433   0.0000       5.328992       145.0092 
 434   0.0000       5.334106       145.1484 
 435   0.0000       5.364330       145.9708 
 436   0.0000       5.378411       146.3540 
 437   0.0000       5.418566       147.4467 
 438   0.0000       5.426037       147.6500 
 439   0.0000       5.464852       148.7062 
 440   0.0000       5.495155       149.5308 
 441   0.0000       5.566860       151.4820 
 442   0.0000       5.614885       152.7888 
 443   0.0000       5.620300       152.9361 
 444   0.0000       5.640362       153.4821 
 445   0.0000       5.752239       156.5264 
 446   0.0000       5.843389       159.0067 
 447   0.0000       5.915988       160.9822 
 448   0.0000       5.946782       161.8202 
 449   0.0000       5.974493       162.5742 
 450   0.0000       5.994346       163.1145 
 451   0.0000      10.614621       288.8385 
 452   0.0000      10.643936       289.6362 
 453   0.0000      10.648141       289.7506 
 454   0.0000      10.658135       290.0226 
 455   0.0000      10.666716       290.2561 
 456   0.0000      10.668647       290.3086 
 457   0.0000      10.669650       290.3359 
 458   0.0000      10.672807       290.4218 
 459   0.0000      10.684748       290.7468 
 460   0.0000      10.688438       290.8472 
 461   0.0000      10.689361       290.8723 
 462   0.0000      10.695124       291.0291 
 463   0.0000      10.701141       291.1929 
 464   0.0000      10.708005       291.3796 
 465   0.0000      10.717121       291.6277 
 466   0.0000      10.728433       291.9355 
 467   0.0000      10.731625       292.0224 
 468   0.0000      10.744960       292.3852 
 469   0.0000      10.757627       292.7299 
 470   0.0000      10.764900       292.9278 
 471   0.0000      10.767993       293.0120 
 472   0.0000      10.799363       293.8656 
 473   0.0000      10.823027       294.5095 
 474   0.0000      10.833383       294.7913 
 475   0.0000      10.845432       295.1192 
 476   0.0000      10.870539       295.8024 
 477   0.0000      10.877402       295.9892 
 478   0.0000      10.881313       296.0956 
 479   0.0000      10.890456       296.3444 
 480   0.0000      10.908571       296.8373 
 481   0.0000      10.917702       297.0858 
 482   0.0000      10.931645       297.4652 
 483   0.0000      10.944087       297.8038 
 484   0.0000      10.962015       298.2916 
 485   0.0000      10.970964       298.5351 
 486   0.0000      10.973904       298.6151 
 487   0.0000      10.989086       299.0282 
 488   0.0000      10.991740       299.1004 
 489   0.0000      11.002857       299.4030 
 490   0.0000      11.011189       299.6297 
 491   0.0000      11.013060       299.6806 
 492   0.0000      11.023679       299.9695 
 493   0.0000      11.026907       300.0574 
 494   0.0000      11.041212       300.4466 
 495   0.0000      11.050466       300.6985 
 496   0.0000      11.057445       300.8884 
 497   0.0000      11.059518       300.9448 
 498   0.0000      11.070118       301.2332 
 499   0.0000      11.091513       301.8154 
 500   0.0000      11.111291       302.3536 
 501   0.0000      11.121878       302.6417 
 502   0.0000      11.191581       304.5384 
 503   0.0000      11.259902       306.3975 
 504   0.0000      11.290409       307.2277 
 505   0.0000      11.383842       309.7701 
 506   0.0000      11.676198       317.7255 
 507   0.0000      11.707904       318.5883 
 508   0.0000      11.741873       319.5126 
 509   0.0000      11.766490       320.1825 
 510   0.0000      11.770066       320.2798 
 511   0.0000      11.952813       325.2526 
 512   0.0000      11.958990       325.4207 
 513   0.0000      11.966463       325.6240 
 514   0.0000      11.971014       325.7478 
 515   0.0000      11.980174       325.9971 
 516   0.0000      11.985801       326.1502 
 517   0.0000      12.012748       326.8835 
 518   0.0000      12.019620       327.0705 
 519   0.0000      12.026639       327.2615 
 520   0.0000      12.036381       327.5266 
 521   0.0000      12.052371       327.9617 
 522   0.0000      12.059859       328.1655 
 523   0.0000      12.065668       328.3235 
 524   0.0000      12.080063       328.7152 
 525   0.0000      12.087240       328.9105 
 526   0.0000      12.097267       329.1834 
 527   0.0000      12.107187       329.4533 
 528   0.0000      12.117094       329.7229 
 529   0.0000      12.129394       330.0576 
 530   0.0000      12.134679       330.2014 
 531   0.0000      12.139699       330.3380 
 532   0.0000      12.152485       330.6859 
 533   0.0000      12.184003       331.5436 
 534   0.0000      12.190641       331.7242 
 535   0.0000      12.218197       332.4740 
 536   0.0000      12.246879       333.2545 
 537   0.0000      12.255029       333.4763 
 538   0.0000      12.291803       334.4770 
 539   0.0000      12.301920       334.7522 
 540   0.0000      12.327211       335.4405 
 541   0.0000      12.368387       336.5609 
 542   0.0000      12.474401       339.4457 
 543   0.0000      12.487958       339.8146 
 544   0.0000      12.519550       340.6743 
 545   0.0000      12.552564       341.5726 
 546   0.0000      12.847238       349.5911 
 547   0.0000      12.855843       349.8253 
 548   0.0000      12.867913       350.1537 
 549   0.0000      12.893218       350.8423 
 550   0.0000      12.901150       351.0581 
 551   0.0000      12.921313       351.6068 
 552   0.0000      12.962147       352.7180 
 553   0.0000      13.023169       354.3785 
 554   0.0000      13.080700       355.9440 
 555   0.0000      13.101863       356.5198 
 556   0.0000      13.259299       360.8039 
 557   0.0000      13.299659       361.9021 
 558   0.0000      13.317199       362.3794 
 559   0.0000      13.331191       362.7602 
 560   0.0000      13.339802       362.9945 
 561   0.0000      13.354182       363.3858 
 562   0.0000      13.381196       364.1209 
 563   0.0000      13.392706       364.4340 
 564   0.0000      13.413114       364.9894 
 565   0.0000      13.456601       366.1727 
 566   0.0000      13.464528       366.3884 
 567   0.0000      13.472864       366.6153 
 568   0.0000      13.485765       366.9663 
 569   0.0000      13.554792       368.8446 
 570   0.0000      13.595751       369.9592 
 571   0.0000      38.753009      1054.5230 
 572   0.0000      38.771714      1055.0320 
 573   0.0000      38.886074      1058.1439 
 574   0.0000      38.909604      1058.7842 
 575   0.0000      38.959964      1060.1545 
 576   0.0000      39.015386      1061.6626 
 577   0.0000      42.259659      1149.9438 
 578   0.0000      42.280777      1150.5184 
 579   0.0000      42.327066      1151.7780 
 580   0.0000      42.394199      1153.6048 
 581   0.0000      42.461300      1155.4307 
 582   0.0000      61.769087      1680.8223 
 583   0.0000      61.836372      1682.6532 

                    ********************************
                    * MULLIKEN POPULATION ANALYSIS *
                    ********************************

-----------------------
MULLIKEN ATOMIC CHARGES
-----------------------
   0 I :    2.763149
   1 O :   -1.106128
   2 O :   -1.040110
   3 O :   -1.277144
   4 I :    2.785002
   5 O :   -1.062248
   6 O :   -1.062520
Sum of atomic charges:   -0.0000000

--------------------------------
MULLIKEN REDUCED ORBITAL CHARGES
--------------------------------
  0 I s       :     3.561578  s :     3.561578
      pz      :     2.670819  p :     8.316352
      px      :     2.769804
      py      :     2.875729
      dz2     :     2.041464  d :    10.227910
      dxz     :     2.048045
      dyz     :     2.031380
      dx2y2   :     2.046537
      dxy     :     2.060485
      f0      :     0.005397  f :     0.109544
      f+1     :     0.015568
      f-1     :     0.016094
      f+2     :     0.019209
      f-2     :     0.021034
      f+3     :     0.016461
      f-3     :     0.015781
      g0      :     0.002008  g :     0.021467
      g+1     :     0.002024
      g-1     :     0.001432
      g+2     :     0.000739
      g-2     :     0.002400
      g+3     :     0.004429
      g-3     :     0.003280
      g+4     :     0.002174
      g-4     :     0.002982
  1 O s       :     4.049749  s :     4.049749
      pz      :     1.743963  p :     4.995631
      px      :     1.482728
      py      :     1.768940
      dz2     :     0.010839  d :     0.054090
      dxz     :     0.008499
      dyz     :     0.006673
      dx2y2   :     0.015345
      dxy     :     0.012734
      f0      :     0.000330  f :     0.006150
      f+1     :     0.001426
      f-1     :     0.000470
      f+2     :     0.000700
      f-2     :     0.001110
      f+3     :     0.001306
      f-3     :     0.000808
      g0      :     0.000056  g :     0.000509
      g+1     :     0.000050
      g-1     :     0.000014
      g+2     :     0.000035
      g-2     :     0.000088
      g+3     :     0.000103
      g-3     :     0.000046
      g+4     :     0.000065
      g-4     :     0.000051
  2 O s       :     4.047191  s :     4.047191
      pz      :     1.671585  p :     4.924814
      px      :     1.723310
      py      :     1.529920
      dz2     :     0.014406  d :     0.060487
      dxz     :     0.006178
      dyz     :     0.012901
      dx2y2   :     0.014583
      dxy     :     0.012419
      f0      :     0.000340  f :     0.007022
      f+1     :     0.000830
      f-1     :     0.001682
      f+2     :     0.000976
      f-2     :     0.000821
      f+3     :     0.001080
      f-3     :     0.001293
      g0      :     0.000075  g :     0.000595
      g+1     :     0.000024
      g-1     :     0.000041
      g+2     :     0.000033
      g-2     :     0.000136
      g+3     :     0.000064
      g-3     :     0.000093
      g+4     :     0.000053
      g-4     :     0.000075
  3 O s       :     4.098407  s :     4.098407
      pz      :     1.694332  p :     5.144487
      px      :     1.567002
      py      :     1.883152
      dz2     :     0.011878  d :     0.029133
      dxz     :     0.002418
      dyz     :     0.005892
      dx2y2   :     0.005439
      dxy     :     0.003505
      f0      :     0.000548  f :     0.004669
      f+1     :     0.000281
      f-1     :     0.000855
      f+2     :     0.001340
      f-2     :     0.000305
      f+3     :     0.000927
      f-3     :     0.000413
      g0      :     0.000012  g :     0.000448
      g+1     :     0.000090
      g-1     :     0.000069
      g+2     :     0.000090
      g-2     :     0.000012
      g+3     :     0.000053
      g-3     :     0.000026
      g+4     :     0.000037
      g-4     :     0.000059
  4 I s       :     3.567700  s :     3.567700
      pz      :     2.643128  p :     8.291726
      px      :     2.546152
      py      :     3.102446
      dz2     :     2.056903  d :    10.238067
      dxz     :     2.070708
      dyz     :     2.040520
      dx2y2   :     2.044444
      dxy     :     2.025491
      f0      :     0.019506  f :     0.097785
      f+1     :     0.020407
      f-1     :     0.021010
      f+2     :     0.009573
      f-2     :     0.016332
      f+3     :     0.009453
      f-3     :     0.001504
      g0      :     0.004227  g :     0.019721
      g+1     :     0.001224
      g-1     :     0.005321
      g+2     :     0.002646
      g-2     :     0.002017
      g+3     :     0.001296
      g-3     :     0.001888
      g+4     :     0.001114
      g-4     :    -0.000013
  5 O s       :     4.050414  s :     4.050414
      pz      :     1.639271  p :     4.944064
      px      :     1.779744
      py      :     1.525048
      dz2     :     0.012099  d :     0.060279
      dxz     :     0.008799
      dyz     :     0.014783
      dx2y2   :     0.010166
      dxy     :     0.014432
      f0      :     0.000781  f :     0.006942
      f+1     :     0.000284
      f-1     :     0.001529
      f+2     :     0.001163
      f-2     :     0.001787
      f+3     :     0.000809
      f-3     :     0.000588
      g0      :     0.000017  g :     0.000550
      g+1     :     0.000011
      g-1     :     0.000144
      g+2     :     0.000051
      g-2     :     0.000063
      g+3     :     0.000099
      g-3     :     0.000105
      g+4     :     0.000043
      g-4     :     0.000017
  6 O s       :     4.065841  s :     4.065841
      pz      :     1.345613  p :     4.930942
      px      :     1.763530
      py      :     1.821799
      dz2     :     0.016231  d :     0.058101
      dxz     :     0.020516
      dyz     :     0.015587
      dx2y2   :     0.001918
      dxy     :     0.003849
      f0      :     0.001599  f :     0.007040
      f+1     :     0.002118
      f-1     :     0.001707
      f+2     :     0.000645
      f-2     :     0.000959
      f+3     :    -0.000015
      f-3     :     0.000026
      g0      :     0.000157  g :     0.000596
      g+1     :     0.000115
      g-1     :     0.000115
      g+2     :     0.000095
      g-2     :     0.000090
      g+3     :     0.000005
      g-3     :     0.000020
      g+4     :     0.000000
      g-4     :    -0.000001


                     *******************************
                     * LOEWDIN POPULATION ANALYSIS *
                     *******************************

----------------------
LOEWDIN ATOMIC CHARGES
----------------------
   0 I :    0.663701
   1 O :   -0.288025
   2 O :   -0.267871
   3 O :   -0.259465
   4 I :    0.670210
   5 O :   -0.254918
   6 O :   -0.263633

-------------------------------
LOEWDIN REDUCED ORBITAL CHARGES
-------------------------------
  0 I s       :     2.880678  s :     2.880678
      pz      :     2.710409  p :     8.307743
      px      :     2.773501
      py      :     2.823834
      dz2     :     2.196242  d :    11.317860
      dxz     :     2.307694
      dyz     :     2.270802
      dx2y2   :     2.230399
      dxy     :     2.312724
      f0      :     0.119475  f :     1.241030
      f+1     :     0.196506
      f-1     :     0.160531
      f+2     :     0.197472
      f-2     :     0.226672
      f+3     :     0.170358
      f-3     :     0.170016
      g0      :     0.060026  g :     0.588987
      g+1     :     0.065009
      g-1     :     0.053253
      g+2     :     0.051039
      g-2     :     0.071732
      g+3     :     0.086431
      g-3     :     0.082376
      g+4     :     0.063590
      g-4     :     0.055531
  1 O s       :     3.398603  s :     3.398603
      pz      :     1.510278  p :     4.478047
      px      :     1.441249
      py      :     1.526520
      dz2     :     0.045730  d :     0.276475
      dxz     :     0.067100
      dyz     :     0.034153
      dx2y2   :     0.049280
      dxy     :     0.080211
      f0      :     0.009190  f :     0.110762
      f+1     :     0.020648
      f-1     :     0.009084
      f+2     :     0.016397
      f-2     :     0.017995
      f+3     :     0.016446
      f-3     :     0.021002
      g0      :     0.002009  g :     0.024138
      g+1     :     0.003066
      g-1     :     0.000960
      g+2     :     0.001372
      g-2     :     0.002483
      g+3     :     0.002875
      g-3     :     0.005382
      g+4     :     0.002715
      g-4     :     0.003276
  2 O s       :     3.428922  s :     3.428922
      pz      :     1.482949  p :     4.454850
      px      :     1.498005
      py      :     1.473896
      dz2     :     0.027170  d :     0.249663
      dxz     :     0.037807
      dyz     :     0.073974
      dx2y2   :     0.057325
      dxy     :     0.053387
      f0      :     0.009776  f :     0.108062
      f+1     :     0.007805
      f-1     :     0.014887
      f+2     :     0.020764
      f-2     :     0.020135
      f+3     :     0.015989
      f-3     :     0.018705
      g0      :     0.002165  g :     0.026374
      g+1     :     0.001390
      g-1     :     0.002785
      g+2     :     0.000996
      g-2     :     0.003448
      g+3     :     0.006032
      g-3     :     0.003805
      g+4     :     0.002982
      g-4     :     0.002772
  3 O s       :     3.267380  s :     3.267380
      pz      :     1.469781  p :     4.376516
      px      :     1.389262
      py      :     1.517473
      dz2     :     0.079043  d :     0.436410
      dxz     :     0.124827
      dyz     :     0.050285
      dx2y2   :     0.097266
      dxy     :     0.084988
      f0      :     0.018639  f :     0.160903
      f+1     :     0.031372
      f-1     :     0.015984
      f+2     :     0.029064
      f-2     :     0.016577
      f+3     :     0.022451
      f-3     :     0.026815
      g0      :     0.001506  g :     0.018255
      g+1     :     0.002488
      g-1     :     0.001161
      g+2     :     0.002615
      g-2     :     0.002826
      g+3     :     0.001985
      g-3     :     0.001492
      g+4     :     0.002111
      g-4     :     0.002071
  4 I s       :     2.883860  s :     2.883860
      pz      :     2.720882  p :     8.287162
      px      :     2.597768
      py      :     2.968512
      dz2     :     2.352473  d :    11.321348
      dxz     :     2.250365
      dyz     :     2.311179
      dx2y2   :     2.260118
      dxy     :     2.147214
      f0      :     0.227314  f :     1.253008
      f+1     :     0.184940
      f-1     :     0.251996
      f+2     :     0.198750
      f-2     :     0.144447
      f+3     :     0.125776
      f-3     :     0.119785
      g0      :     0.079006  g :     0.584412
      g+1     :     0.070218
      g-1     :     0.093635
      g+2     :     0.076260
      g-2     :     0.057497
      g+3     :     0.069586
      g-3     :     0.044641
      g+4     :     0.037376
      g-4     :     0.056194
  5 O s       :     3.419284  s :     3.419284
      pz      :     1.485588  p :     4.452563
      px      :     1.471800
      py      :     1.495175
      dz2     :     0.051637  d :     0.249034
      dxz     :     0.024770
      dyz     :     0.081977
      dx2y2   :     0.060200
      dxy     :     0.030451
      f0      :     0.015838  f :     0.107866
      f+1     :     0.003766
      f-1     :     0.027069
      f+2     :     0.023087
      f-2     :     0.015883
      f+3     :     0.007782
      f-3     :     0.014441
      g0      :     0.002527  g :     0.026172
      g+1     :     0.000289
      g-1     :     0.004578
      g+2     :     0.005210
      g-2     :     0.002249
      g+3     :     0.003790
      g-3     :     0.004785
      g+4     :     0.001461
      g-4     :     0.001282
  6 O s       :     3.427761  s :     3.427761
      pz      :     1.422300  p :     4.449252
      px      :     1.463507
      py      :     1.563444
      dz2     :     0.087171  d :     0.251867
      dxz     :     0.046760
      dyz     :     0.090571
      dx2y2   :     0.018722
      dxy     :     0.008643
      f0      :     0.032107  f :     0.108529
      f+1     :     0.018660
      f-1     :     0.032575
      f+2     :     0.014671
      f-2     :     0.008177
      f+3     :     0.000805
      f-3     :     0.001534
      g0      :     0.006439  g :     0.026224
      g+1     :     0.004064
      g-1     :     0.008146
      g+2     :     0.003354
      g-2     :     0.003031
      g+3     :     0.000513
      g-3     :     0.000566
      g+4     :     0.000050
      g-4     :     0.000061


                      *****************************
                      * MAYER POPULATION ANALYSIS *
                      *****************************

  NA   - Mulliken gross atomic population
  ZA   - Total nuclear charge
  QA   - Mulliken gross atomic charge
  VA   - Mayer's total valence
  BVA  - Mayer's bonded valence
  FA   - Mayer's free valence

  ATOM       NA         ZA         QA         VA         BVA        FA
  0 I     22.2369    25.0000     2.7631     3.0009     3.0009    -0.0000
  1 O      9.1061     8.0000    -1.1061     1.1758     1.1758     0.0000
  2 O      9.0401     8.0000    -1.0401     1.3221     1.3221    -0.0000
  3 O      9.2771     8.0000    -1.2771     0.8759     0.8759    -0.0000
  4 I     22.2150    25.0000     2.7850     2.9471     2.9471    -0.0000
  5 O      9.0622     8.0000    -1.0622     1.3072     1.3072     0.0000
  6 O      9.0625     8.0000    -1.0625     1.2902     1.2902    -0.0000

  Mayer bond orders larger than 0.100000
B(  0-I ,  1-O ) :   1.1879 B(  0-I ,  2-O ) :   1.2631 B(  0-I ,  3-O ) :   0.4852 
B(  3-O ,  4-I ) :   0.4046 B(  4-I ,  5-O ) :   1.2549 B(  4-I ,  6-O ) :   1.2447 


-------
TIMINGS
-------

Total SCF time: 0 days 0 hours 16 min 22 sec 

Total time                  ....     982.544 sec
Sum of individual times     ....     981.277 sec  ( 99.9%)

Fock matrix formation       ....     977.816 sec  ( 99.5%)
Diagonalization             ....       0.649 sec  (  0.1%)
Density matrix formation    ....       0.040 sec  (  0.0%)
Population analysis         ....       0.051 sec  (  0.0%)
Initial guess               ....       1.756 sec  (  0.2%)
Orbital Transformation      ....       0.000 sec  (  0.0%)
Orbital Orthonormalization  ....       0.000 sec  (  0.0%)
DIIS solution               ....       0.321 sec  (  0.0%)
SOSCF solution              ....       0.541 sec  (  0.1%)

Maximum memory used throughout the entire SCF-calculation: 269.9 MB


           ************************************************************
           *        Program running with 8 parallel MPI-processes     *
           *              working on a common directory               *
           ************************************************************

------------------------------------------------------------------------------
                                ORCA  MP2 
------------------------------------------------------------------------------

Freezing NCore=26 chemical core electrons

-------------
RI-MP2 ENERGY
-------------
Dimension of the basis                    ...  584
Memory devoted to MP2                     ... 16000 MB   
Data format for buffers                   ... DOUBLE
Compression type for matrix containers    ... UNCOMPRESSED
Overall scaling of the MP2 energy         ...   1.000e+00
Calculating two index integrals           ... done (    0.011 sec)
Cholesky decomposition of V**-1           ... done (    0.132 sec)

-----------------
RI-TRANSFORMATION (AUX index driven)
-----------------

Dimension of the orbital-basis         ... 584
Dimension of the aux-basis             ... 1396
Transformation of internal/external MOs...   13-  44 to   45- 583
Number Format for Storage              ... Double (8 Byte)
Integral mode                          ... Direct

First Phase: integral generation and transformation of MO indices
  Aux angular momentum 0               ... done (    0.071 sec)
  Aux angular momentum 1               ... done (    0.156 sec)
  Aux angular momentum 2               ... done (    0.237 sec)
  Aux angular momentum 3               ... done (    0.298 sec)
  Aux angular momentum 4               ... done (    0.271 sec)
  Aux angular momentum 5               ... done (    0.298 sec)
  Aux angular momentum 6               ... done (    0.142 sec)
Closing buffer VIA ( 0.18 GB; CompressionRatio= 1.00)
  Phase 1 completed in     1.595 sec
Second Phase: sorting and transformation of aux index

IA-Transformation
Memory available                       ... 15937 MB 
Max. # MO pairs treated in a batch     ... 4    
# of internal orbitals                 ... 32
# batches for internal orbitals        ... 1
Closing buffer IAV ( 0.18 GB; CompressionRatio= 1.00)
(ia|v) transformation done in     0.236 sec

  Phase 2 completed in     0.251 sec
RI-Integral transformation completed in     1.847 sec
Opening buffers                              ... done

Starting loop over batches of integrals:

Operator 0  - window                       ... ( 13- 44)x( 45-583)
Operator 0  - Memory available             ... 16000 MB
Operator 0  - Memory needed per MO         ...   5.7 MB
Operator 0  - Number of orbitals per batch ... 4
Operator 0  - Number of batches            ... 1

OPERATOR  0   PASS   0:  MOs    13 ...   16 +   17 ...   20 +   21 ...   24 +   25 ...   28
                            +   29 ...   32 +   33 ...   36 +   37 ...   40 +   41 ...   44
  Reading integrals       ... ok
  Internal MO  15
Time spent in pair loops =     0.201 sec
Deleting buffer (Ka|jb)[aa] ...done

-----------------------------------------------
 RI-MP2 CORRELATION ENERGY:     -2.018395400 Eh
-----------------------------------------------


-------
TIMINGS
-------

Total time                :    4.300 sec
Integral trafo            :    1.859 sec ( 43.2%)
I/O of integrals          :    0.009 sec (  0.2%)
K(i,j) Operators          :    0.151 sec (  3.5%)
T(i,j) pair energies      :    0.023 sec (  0.5%)
V-calculation             :    0.011 sec (  0.3%)
V**(-1/2)                 :    0.132 sec (  3.1%)
Gamma(ia|P)               :    0.000 sec (  0.0%)
Gamma-Trafo               :    0.000 sec (  0.0%)
D(virtual)                :    0.000 sec (  0.0%)
D(internal)               :    0.000 sec (  0.0%)
W(virtual)                :    0.000 sec (  0.0%)
W(internal)               :    0.000 sec (  0.0%)
L(virtual)                :    0.000 sec (  0.0%)
L(internal)               :    0.000 sec (  0.0%)
G(D)                      :    0.000 sec (  0.0%)
G(Z)                      :    0.000 sec (  0.0%)
Z-Vector Solution         :    0.000 sec (  0.0%)
3-Index Derivative        :    0.000 sec (  0.0%)
2-Index Derivative        :    0.000 sec (  0.0%)
Separable Gradient        :    0.000 sec (  0.0%)


---------------------------------------
MP2 TOTAL ENERGY:     -965.369306319 Eh
---------------------------------------

Maximum memory used throughout the entire MP2-calculation: 146.6 MB

-------------------------   --------------------
FINAL SINGLE POINT ENERGY      -965.369306318731
-------------------------   --------------------


                            ***************************************
                            *     ORCA property calculations      *
                            ***************************************


  WARNING: The energy has been calculated at the MP2 level but the densities
           used in the property calculations are still SCF densities
           MP2 response densities have not been calculated 
           use %mp2 Density relaxed end
           or  %mp2 Density unrelaxed end

                                    ---------------------
                                    Active property flags
                                    ---------------------
   (+) Dipole Moment


------------------------------------------------------------------------------
                       ORCA ELECTRIC PROPERTIES CALCULATION
------------------------------------------------------------------------------

Dipole Moment Calculation                       ... on
Quadrupole Moment Calculation                   ... off
Polarizability Calculation                      ... off
GBWName                                         ... 1ip.gbw
Electron density                                ... 1ip.scfp
The origin for moment calculation is the CENTER OF MASS  = (-6.406598,  3.146069  2.854491)

-------------
DIPOLE MOMENT
-------------
                                X             Y             Z
Electronic contribution:      4.92532      -2.95481     -10.42257
Nuclear contribution   :     -4.27038       2.72191       9.41984
                        -----------------------------------------
Total Dipole Moment    :      0.65493      -0.23289      -1.00272
                        -----------------------------------------
Magnitude (a.u.)       :      1.22009
Magnitude (Debye)      :      3.10123


--------------------
Rotational spectrum 
--------------------
 
Rotational constants in cm-1:     0.100529     0.016155     0.015283 
Rotational constants in MHz :  3013.793567   484.309944   458.173440 

 Dipole components along the rotational axes: 
x,y,z [a.u.] :     1.033507    -0.648438    -0.004347 
x,y,z [Debye]:     2.626965    -1.648200    -0.011049 

 

Timings for individual modules:

Sum of individual times         ...      991.926 sec (=  16.532 min)
GTO integral calculation        ...        4.225 sec (=   0.070 min)   0.4 %
SCF iterations                  ...      982.967 sec (=  16.383 min)  99.1 %
MP2 module                      ...        4.733 sec (=   0.079 min)   0.5 %
                             ****ORCA TERMINATED NORMALLY****
TOTAL RUN TIME: 0 days 0 hours 16 minutes 33 seconds 140 msec
