# Supplementary material for: Iodine Clusters in the Atmosphere I: Computational Benchmark and Dimer Formation of Oxyacids and Oxides
Source: ACS Omega. 2024 Jul 9;9(29):31521–32. doi: 10.1021/acsomega.4c01235 (PMC11270685; doi:10.1021/acsomega.4c01235)
Supplement: Supplementary file 2 — ao4c01235_si_002.zip [file ao4c01235_si_002.zip › SI_zip/basis_extrapolation/quadruple/1ica1nta-10001_1_51.log]

                                 *****************
                                 * O   R   C   A *
                                 *****************

                                            #,                                       
                                            ###                                      
                                            ####                                     
                                            #####                                    
                                            ######                                   
                                           ########,                                 
                                     ,,################,,,,,                         
                               ,,#################################,,                 
                          ,,##########################################,,             
                       ,#########################################, ''#####,          
                    ,#############################################,,   '####,        
                  ,##################################################,,,,####,       
                ,###########''''           ''''###############################       
              ,#####''   ,,,,##########,,,,          '''####'''          '####       
            ,##' ,,,,###########################,,,                        '##       
           ' ,,###''''                  '''############,,,                           
         ,,##''                                '''############,,,,        ,,,,,,###''
      ,#''                                            '''#######################'''  
     '                                                          ''''####''''         
             ,#######,   #######,   ,#######,      ##                                
            ,#'     '#,  ##    ##  ,#'     '#,    #''#        ######   ,####,        
            ##       ##  ##   ,#'  ##            #'  '#       #        #'  '#        
            ##       ##  #######   ##           ,######,      #####,   #    #        
            '#,     ,#'  ##    ##  '#,     ,#' ,#      #,         ##   #,  ,#        
             '#######'   ##     ##  '#######'  #'      '#     #####' # '####'        


                  #######################################################
                  #                        -***-                        #
                  #          Department of theory and spectroscopy      #
                  #    Directorship and core code : Frank Neese         #
                  #        Max Planck Institute fuer Kohlenforschung    #
                  #                Kaiser Wilhelm Platz 1               #
                  #                 D-45470 Muelheim/Ruhr               #
                  #                      Germany                        #
                  #                                                     #
                  #                  All rights reserved                #
                  #                        -***-                        #
                  #######################################################


                         Program Version 5.0.4 -  RELEASE  -


 With contributions from (in alphabetic order):
   Daniel Aravena         : Magnetic Suceptibility
   Michael Atanasov       : Ab Initio Ligand Field Theory (pilot matlab implementation)
   Alexander A. Auer      : GIAO ZORA, VPT2 properties, NMR spectrum
   Ute Becker             : Parallelization
   Giovanni Bistoni       : ED, misc. LED, open-shell LED, HFLD
   Martin Brehm           : Molecular dynamics
   Dmytro Bykov           : SCF Hessian
   Vijay G. Chilkuri      : MRCI spin determinant printing, contributions to CSF-ICE
   Dipayan Datta          : RHF DLPNO-CCSD density
   Achintya Kumar Dutta   : EOM-CC, STEOM-CC
   Dmitry Ganyushin       : Spin-Orbit,Spin-Spin,Magnetic field MRCI
   Miquel Garcia          : C-PCM and meta-GGA Hessian, CC/C-PCM, Gaussian charge scheme
   Yang Guo               : DLPNO-NEVPT2, F12-NEVPT2, CIM, IAO-localization
   Andreas Hansen         : Spin unrestricted coupled pair/coupled cluster methods
   Benjamin Helmich-Paris : MC-RPA, TRAH-SCF, COSX integrals
   Lee Huntington         : MR-EOM, pCC
   Robert Izsak           : Overlap fitted RIJCOSX, COSX-SCS-MP3, EOM
   Marcus Kettner         : VPT2
   Christian Kollmar      : KDIIS, OOCD, Brueckner-CCSD(T), CCSD density, CASPT2, CASPT2-K
   Simone Kossmann        : Meta GGA functionals, TD-DFT gradient, OOMP2, MP2 Hessian
   Martin Krupicka        : Initial AUTO-CI
   Lucas Lang             : DCDCAS
   Marvin Lechner         : AUTO-CI (C++ implementation), FIC-MRCC
   Dagmar Lenk            : GEPOL surface, SMD
   Dimitrios Liakos       : Extrapolation schemes; Compound Job, initial MDCI parallelization
   Dimitrios Manganas     : Further ROCIS development; embedding schemes
   Dimitrios Pantazis     : SARC Basis sets
   Anastasios Papadopoulos: AUTO-CI, single reference methods and gradients
   Taras Petrenko         : DFT Hessian,TD-DFT gradient, ASA, ECA, R-Raman, ABS, FL, XAS/XES, NRVS
   Peter Pinski           : DLPNO-MP2, DLPNO-MP2 Gradient
   Christoph Reimann      : Effective Core Potentials
   Marius Retegan         : Local ZFS, SOC
   Christoph Riplinger    : Optimizer, TS searches, QM/MM, DLPNO-CCSD(T), (RO)-DLPNO pert. Triples
   Tobias Risthaus        : Range-separated hybrids, TD-DFT gradient, RPA, STAB
   Michael Roemelt        : Original ROCIS implementation
   Masaaki Saitow         : Open-shell DLPNO-CCSD energy and density
   Barbara Sandhoefer     : DKH picture change effects
   Avijit Sen             : IP-ROCIS
   Kantharuban Sivalingam : CASSCF convergence, NEVPT2, FIC-MRCI
   Bernardo de Souza      : ESD, SOC TD-DFT
   Georgi Stoychev        : AutoAux, RI-MP2 NMR, DLPNO-MP2 response
   Willem Van den Heuvel  : Paramagnetic NMR
   Boris Wezisla          : Elementary symmetry handling
   Frank Wennmohs         : Technical directorship


 We gratefully acknowledge several colleagues who have allowed us to
 interface, adapt or use parts of their codes:
   Stefan Grimme, W. Hujo, H. Kruse, P. Pracht,  : VdW corrections, initial TS optimization,
                  C. Bannwarth, S. Ehlert          DFT functionals, gCP, sTDA/sTD-DF
   Ed Valeev, F. Pavosevic, A. Kumar             : LibInt (2-el integral package), F12 methods
   Garnet Chan, S. Sharma, J. Yang, R. Olivares  : DMRG
   Ulf Ekstrom                                   : XCFun DFT Library
   Mihaly Kallay                                 : mrcc  (arbitrary order and MRCC methods)
   Jiri Pittner, Ondrej Demel                    : Mk-CCSD
   Frank Weinhold                                : gennbo (NPA and NBO analysis)
   Christopher J. Cramer and Donald G. Truhlar   : smd solvation model
   Lars Goerigk                                  : TD-DFT with DH, B97 family of functionals
   V. Asgeirsson, H. Jonsson                     : NEB implementation
   FAccTs GmbH                                   : IRC, NEB, NEB-TS, DLPNO-Multilevel, CI-OPT
                                                   MM, QMMM, 2- and 3-layer-ONIOM, Crystal-QMMM,
                                                   LR-CPCM, SF, NACMEs, symmetry and pop. for TD-DFT,
                                                   nearIR, NL-DFT gradient (VV10), updates on ESD,
                                                   ML-optimized integration grids
   S Lehtola, MJT Oliveira, MAL Marques          : LibXC Library
   Liviu Ungur et al                             : ANISO software


 Your calculation uses the libint2 library for the computation of 2-el integrals
 For citations please refer to: http://libint.valeyev.net

 Your ORCA version has been built with support for libXC version: 5.1.0
 For citations please refer to: https://tddft.org/programs/libxc/

 This ORCA versions uses:
   CBLAS   interface :  Fast vector & matrix operations
   LAPACKE interface :  Fast linear algebra routines
   SCALAPACK package :  Parallel linear algebra routines
   Shared memory     :  Shared parallel matrices
   BLAS/LAPACK       :  OpenBLAS 0.3.15  USE64BITINT DYNAMIC_ARCH NO_AFFINITY SkylakeX SINGLE_THREADED
        Core in use  :  SkylakeX
   Copyright (c) 2011-2014, The OpenBLAS Project


================================================================================

cite the ECPs for I  [SK MCDHF RSC] as follows:
O: B. Metz and H. Stoll, private communication (KAP)
Tl: B. Metz, M. Schweizer, H. Stoll, M. Dolg, W. Liu, Theor. Chem. Acc. 104, 22 (2000)
Ga-As, In-Sb, Pb-Bi: B. Metz, H. Stoll, M. Dolg, J. Chem. Phys. 113, 2563 (2000)
Se-Kr, Te-Xe, Po-Rn: K.A. Peterson, D. Figgen, E. Goll, H. Stoll, and M. Dolg, J. Chem. Phys., in press (2003)
Cu-Zn, Ag-Cd, Au-Hg: D. Figgen, G. Rauhut, M. Dolg, and H. Stoll, Chem. Phys. 311, 227 (2005)
Y-Pd: K.A. Peterson, D. Figgen, M. Dolg, H. Stoll, J. Chem. Phys. 126, 124101 (2007)
I: K. A. Peterson, B. C. Shepler, D. Figgen, H. Stoll, J. Phys. Chem. A 110, 13877 (2006)
Hf-Pt: D. Figgen, K.A. Peterson, M. Dolg, H. Stoll, J. Chem. Phys. 130, 164108 (2009)
Ca, Sr, Ba, Ra: I.S. Lim, H. Stoll, P. Schwerdtfeger, J. Chem. Phys. 124, 034107 (2006)
U: M. Dolg, X. Cao, J. Phys. Chem. A 113, 12573 (2009)

ECP parameters for I  [SK MCDHF RSC] have been obtained from:
cc-pVDZ-PP  EMSL  Basis Set Exchange Library   4/7/16 5:27 AM
Ca, Sr, Ba, Ra: http://www.tc.uni-koeln.de/PP/index.en.html 3/16/17 1:54 PM


----- Orbital basis set information -----
Your calculation utilizes the basis: aug-cc-pVQZ 
    H, B-Ne : Obtained from the ccRepo (grant-hill.group.shef.ac.uk/ccrepo) Feb. 2017
              R. A. Kendall, T. H. Dunning, Jr., R. J. Harrison, J. Chem. Phys. 96, 6796 (1992)
         He : Obtained from the ccRepo (grant-hill.group.shef.ac.uk/ccrepo) Feb. 2017
              D. E. Woon, T. H. Dunning, Jr., J. Chem. Phys. 100, 2975 (1994)
  Li-Be, Na : Obtained from the ccRepo (grant-hill.group.shef.ac.uk/ccrepo) Feb. 2017
              B. P. Prascher, D. E. Woon, K. A. Peterson, T. H. Dunning, Jr., A. K. Wilson, Theor. Chem. Acc. 128, 69 (2011)
         Mg : Obtained from the Peterson Research Group Website (tyr0.chem.wsu.edu/~kipeters) Feb. 2017
              B. P. Prascher, D. E. Woon, K. A. Peterson, T. H. Dunning, Jr., A. K. Wilson, Theor. Chem. Acc. 128, 69 (2011)
      Al-Ar : Obtained from the ccRepo (grant-hill.group.shef.ac.uk/ccrepo) Feb. 2017
              D. E. Woon, T. H. Dunning, Jr., J. Chem. Phys. 98, 1358 (1993)
      Sc-Zn : Obtained from the ccRepo (grant-hill.group.shef.ac.uk/ccrepo) Feb. 2017
              N. B. Balabanov, K. A. Peterson, J. Chem. Phys. 123, 064107 (2005)
              N. B. Balabanov, K. A. Peterson, J. Chem. Phys. 125, 074110 (2006)
      Ga-Kr : Obtained from the ccRepo (grant-hill.group.shef.ac.uk/ccrepo) Feb. 2017
              A. K. Wilson, D. E. Woon, K. A. Peterson, T. H. Dunning, Jr., J. Chem. Phys. 110, 7667 (1999)

The basis set includes element-specific modifications.

Your calculation utilizes the basis: aug-cc-pVQZ-PP 
       Ca, Sr, Ba, Ra : Obtained from the Peterson Research Group Website (tyr0.chem.wsu.edu/~kipeters) Feb. 2017
                        H. Li, H. Feng, W. Sun, Y. Zhang, Q. Fan, K. A. Peterson, Y. Xie, H. F. Schaefer III, Mol. Phys. 111, 2292 (2013)
  Cu-Zn, Ag-Cd, Au-Hg : Obtained from the ccRepo (grant-hill.group.shef.ac.uk/ccrepo) Feb. 2017
                        K. A. Peterson, C. Puzzarini, Theor. Chem. Acc. 114, 283 (2005)
  Ga-Kr, In-Xe, Tl-Rn : Obtained from the ccRepo (grant-hill.group.shef.ac.uk/ccrepo) Feb. 2017
                        K. A. Peterson, J. Chem. Phys. 119, 11099 (2003)
                        K. A. Peterson, D. Figgen, E. Goll, H. Stoll, M. Dolg, J. Chem. Phys. 119, 11113 (2003)
                 Y-Pd : Obtained from the ccRepo (grant-hill.group.shef.ac.uk/ccrepo) Feb. 2017
                        K. A. Peterson, D. Figgen, M. Dolg, H. Stoll, J. Chem. Phys. 126, 124101 (2007)
                Hf-Pt : Obtained from the ccRepo (grant-hill.group.shef.ac.uk/ccrepo) Feb. 2017
                        D. Figgen, K. A. Peterson, M. Dolg, H. Stoll, J. Chem. Phys. 130, 164108 (2009)

----- AuxC basis set information -----
Your calculation utilizes the auxiliary basis: aug-cc-pVQZ/C 
  H-He, B-F, Al-Ar, Ga-Kr : Obtained from the EMSL Basis Set Exchange (bse.pnl.gov) Feb. 2017
                            F. Weigend, A. Kohn, C. Hattig, J. Chem. Phys. 116, 3175 (2002)
                   Be, Mg : Obtained from the TURBOMOLE 7.0 basis set library
                            C. Haettig, Phys. Chem. Chem. Phys. 7, 59 (2005)
                       Ne : Obtained from the EMSL Basis Set Exchange (bse.pnl.gov) Feb. 2017
                            C. Haettig, Phys. Chem. Chem. Phys. 7, 59 (2005)
                            F. Weigend, A. Kohn, C. Hattig, J. Chem. Phys. 116, 3175 (2002)
                    Sc-Zn : Obtained from the EMSL Basis Set Exchange (bse.pnl.gov) Feb. 2017
                            D. H. Bross, J. G. Hill, H. J. Werner, K. A. Peterson, J. Chem. Phys. 139, 094302 (2013)

The basis set includes element-specific modifications.

Your calculation utilizes the auxiliary basis: aug-cc-pVQZ-PP/C 
  Obtained from the EMSL Basis Set Exchange (bse.pnl.gov) Feb. 2017
  Cu-Zn, Ag-Cd, Au-Hg : C. Haettig, unpublished
  Ga-Kr, In-Xe, Tl-Rn : C. Haettig, G. Schmitz, J. Kossmann, Phys. Chem. Chem. Phys. 14, 6549 (2012)
          Y-Tc, Rh-Pd : J. G. Hill, J. A. Platts, J. Chem. Theory Comput. 5, 500 (2009)
                   Ru : J. G. Hill, J. A. Platts, J. Chem. Phys. 129, 134101 (2008)
                Hf-Pt : J. G. Hill, J. Chem. Phys. 135, 044105 (2011)

----- AuxJK basis set information -----
Your calculation utilizes the auxiliary basis: aug-cc-pVQZ/JK 
  H, B-F, Al-Cl, Ga-Br : Obtained from the TURBOMOLE 7.0 basis set library

The basis set includes element-specific modifications.

Your calculation utilizes the auxiliary basis: def2/JK
   H-Ba, Hf-Rn: F. Weigend, J. Comput. Chem. 29, 167 (2008).

================================================================================
                                        WARNINGS
                       Please study these warnings very carefully!
================================================================================


WARNING: No MP2 level density has been requested!
         To caclulate MP2 level properties use
         %mp2 Density relaxed end
         or
         %mp2 Density unrelaxed end

WARNING: Post HF methods need fully converged wavefunctions
  ===> : Setting SCFConvForced true
         You can overwrite this default with %scf ConvForced false 


INFO   : the flag for use of the SHARK integral package has been found!

================================================================================
                                       INPUT FILE
================================================================================
NAME = 1ica1nta-10001_1_51.inp
|  1> ! aug-cc-pVQZ/C aug-cc-pVQZ/JK aug-cc-pVQZ RI-MP2 TightSCF
|  2> %pal nprocs 8 end
|  3> %maxcore 16000
|  4> %basis
|  5> 	NewGTO I "aug-cc-pVQZ-PP" end
|  6> 	NewECP I "SK-MCDHF-RSC" end
|  7> 	NewAuxCGTO I "aug-cc-pVQZ-PP/C" end
|  8> 	NewAuxJKGTO I "def2/JK" end
|  9> end
| 10> * xyz 0 1
| 11> I        0.17638935       0.93081367      -1.39322175
| 12> O       -1.27654844       0.21191423      -0.64469622
| 13> O       -0.36561951       1.47790953      -2.98138251
| 14> O        1.13873214      -0.66460516      -1.86165413
| 15> H        0.68499522      -1.07849306      -2.61249767
| 16> N        0.24559548      -0.14043523       2.17920584
| 17> O        0.91947400       0.42415886       1.32244891
| 18> O        0.57469518      -0.37590105       3.29863575
| 19> O       -0.98982455      -0.53307547       1.82822893
| 20> H       -1.10788886      -0.25228635       0.86493282
| 21> *
| 22> 
| 23>                          ****END OF INPUT****
================================================================================

                       ****************************
                       * Single Point Calculation *
                       ****************************

---------------------------------
CARTESIAN COORDINATES (ANGSTROEM)
---------------------------------
  I      0.176389    0.930814   -1.393222
  O     -1.276548    0.211914   -0.644696
  O     -0.365620    1.477910   -2.981383
  O      1.138732   -0.664605   -1.861654
  H      0.684995   -1.078493   -2.612498
  N      0.245595   -0.140435    2.179206
  O      0.919474    0.424159    1.322449
  O      0.574695   -0.375901    3.298636
  O     -0.989825   -0.533075    1.828229
  H     -1.107889   -0.252286    0.864933

----------------------------
CARTESIAN COORDINATES (A.U.)
----------------------------
  NO LB      ZA    FRAG     MASS         X           Y           Z
   0 I    25.0000*   0   126.900    0.333328    1.758983   -2.632808
   1 O     8.0000    0    15.999   -2.412327    0.400460   -1.218299
   2 O     8.0000    0    15.999   -0.690921    2.792844   -5.633996
   3 O     8.0000    0    15.999    2.151892   -1.255922   -3.518016
   4 H     1.0000    0     1.008    1.294453   -2.038057   -4.936905
   5 N     7.0000    0    14.007    0.464108   -0.265384    4.118102
   6 O     8.0000    0    15.999    1.737554    0.801544    2.499066
   7 O     8.0000    0    15.999    1.086017   -0.710350    6.233518
   8 O     8.0000    0    15.999   -1.870497   -1.007367    3.454852
   9 H     1.0000    0     1.008   -2.093607   -0.476752    1.634486
* core charge reduced due to ECP

--------------------------------
INTERNAL COORDINATES (ANGSTROEM)
--------------------------------
 I      0   0   0     0.000000000000     0.00000000     0.00000000
 O      1   0   0     1.785534960594     0.00000000     0.00000000
 O      1   2   0     1.765033167947   104.60332303     0.00000000
 O      1   2   3     1.921169899623   100.10591783   255.65257613
 H      4   1   2     0.970023921302   107.98433484    72.46621516
 N      2   1   3     3.227304618351    91.54617575   187.44299158
 O      6   2   1     1.227563107658    66.29703994     3.48286630
 O      6   2   1     1.190325202762   167.13195284   180.66244891
 O      6   2   1     1.342986894927    50.90387847   184.20169683
 H      9   6   2     1.010307431799   105.98733394     0.34990018

---------------------------
INTERNAL COORDINATES (A.U.)
---------------------------
 I      0   0   0     0.000000000000     0.00000000     0.00000000
 O      1   0   0     3.374172078065     0.00000000     0.00000000
 O      1   2   0     3.335429304706   104.60332303     0.00000000
 O      1   2   3     3.630484967020   100.10591783   255.65257613
 H      4   1   2     1.833079554612   107.98433484    72.46621516
 N      2   1   3     6.098721879422    91.54617575   187.44299158
 O      6   2   1     2.319758085579    66.29703994     3.48286630
 O      6   2   1     2.249388643525   167.13195284   180.66244891
 O      6   2   1     2.537877432857    50.90387847   184.20169683
 H      9   6   2     1.909204357164   105.98733394     0.34990018

---------------------
BASIS SET INFORMATION
---------------------
There are 4 groups of distinct atoms

 Group   1 Type I   : 25s19p13d3f2g contracted to 7s7p5d3f2g pattern {101011111/7711111/91111/111/11}
 Group   2 Type O   : 22s7p4d3f2g contracted to 6s5p4d3f2g pattern {991111/31111/1111/111/11}
 Group   3 Type H   : 7s4p3d2f contracted to 5s4p3d2f pattern {31111/1111/111/11}
 Group   4 Type N   : 22s7p4d3f2g contracted to 6s5p4d3f2g pattern {991111/31111/1111/111/11}

Atom   0I    basis set group =>   1
Atom   1O    basis set group =>   2
Atom   2O    basis set group =>   2
Atom   3O    basis set group =>   2
Atom   4H    basis set group =>   3
Atom   5N    basis set group =>   4
Atom   6O    basis set group =>   2
Atom   7O    basis set group =>   2
Atom   8O    basis set group =>   2
Atom   9H    basis set group =>   3
---------------------------------
AUXILIARY/C BASIS SET INFORMATION
---------------------------------
There are 4 groups of distinct atoms

 Group   1 Type I   : 12s12p10d8f6g4h2i contracted to 12s12p10d8f6g4h2i pattern {111111111111/111111111111/1111111111/11111111/111111/1111/11}
 Group   2 Type O   : 9s8p7d6f4g2h contracted to 9s8p7d6f4g2h pattern {111111111/11111111/1111111/111111/1111/11}
 Group   3 Type H   : 6s5p4d3f2g contracted to 6s5p4d3f2g pattern {111111/11111/1111/111/11}
 Group   4 Type N   : 9s8p7d6f4g2h contracted to 9s8p7d6f4g2h pattern {111111111/11111111/1111111/111111/1111/11}

Atom   0I    basis set group =>   1
Atom   1O    basis set group =>   2
Atom   2O    basis set group =>   2
Atom   3O    basis set group =>   2
Atom   4H    basis set group =>   3
Atom   5N    basis set group =>   4
Atom   6O    basis set group =>   2
Atom   7O    basis set group =>   2
Atom   8O    basis set group =>   2
Atom   9H    basis set group =>   3
----------------------------------
AUXILIARY/JK BASIS SET INFORMATION
----------------------------------
There are 4 groups of distinct atoms

 Group   1 Type I   : 13s12p11d8f6g3h contracted to 11s10p10d7f5g3h pattern {31111111111/3111111111/2111111111/2111111/21111/111}
 Group   2 Type O   : 10s7p5d3f2g1h contracted to 10s7p5d3f2g1h pattern {1111111111/1111111/11111/111/11/1}
 Group   3 Type H   : 4s3p3d2f1g contracted to 4s3p3d2f1g pattern {1111/111/111/11/1}
 Group   4 Type N   : 10s7p5d3f2g1h contracted to 10s7p5d3f2g1h pattern {1111111111/1111111/11111/111/11/1}

Atom   0I    basis set group =>   1
Atom   1O    basis set group =>   2
Atom   2O    basis set group =>   2
Atom   3O    basis set group =>   2
Atom   4H    basis set group =>   3
Atom   5N    basis set group =>   4
Atom   6O    basis set group =>   2
Atom   7O    basis set group =>   2
Atom   8O    basis set group =>   2
Atom   9H    basis set group =>   3
-------------------------
ECP PARAMETER INFORMATION
-------------------------

 Group 1, Type I  ECP SK MCDHF RSC (replacing 28 core electrons, lmax=4)

Atom   0I    ECP group =>   1


           ************************************************************
           *        Program running with 8 parallel MPI-processes     *
           *              working on a common directory               *
           ************************************************************
------------------------------------------------------------------------------
                           ORCA GTO INTEGRAL CALCULATION
------------------------------------------------------------------------------
------------------------------------------------------------------------------
                   ___                                                        
                  /   \      - P O W E R E D   B Y -                         
                 /     \                                                     
                 |  |  |   _    _      __       _____    __    __             
                 |  |  |  | |  | |    /  \     |  _  \  |  |  /  |          
                  \  \/   | |  | |   /    \    | | | |  |  | /  /          
                 / \  \   | |__| |  /  /\  \   | |_| |  |  |/  /          
                |  |  |   |  __  | /  /__\  \  |    /   |      \           
                |  |  |   | |  | | |   __   |  |    \   |  |\   \          
                \     /   | |  | | |  |  |  |  | |\  \  |  | \   \       
                 \___/    |_|  |_| |__|  |__|  |_| \__\ |__|  \__/        
                                                                              
                      - O R C A' S   B I G   F R I E N D -                    
                                      &                                       
                       - I N T E G R A L  F E E D E R -                       
                                                                              
 v1 FN, 2020, v2 2021                                                         
------------------------------------------------------------------------------


Reading SHARK input file 1ica1nta-10001_1_51.SHARKINP.tmp ... ok
----------------------
SHARK INTEGRAL PACKAGE
----------------------

Number of atoms                             ...     10
Number of basis functions                   ...    816
Number of shells                            ...    254
Maximum angular momentum                    ...      4
Integral batch strategy                     ... SHARK/LIBINT Hybrid
RI-J (if used) integral strategy            ... SPLIT-RIJ (Revised 2003 algorithm where possible)
Printlevel                                  ...      1
Contraction scheme used                     ... PARTIAL GENERAL contraction
Coulomb Range Separation                    ... NOT USED
Exchange Range Separation                   ... NOT USED
Finite Nucleus Model                        ... NOT USED
Auxiliary Coulomb fitting basis             ... NOT available
Auxiliary J/K fitting basis                 ... AVAILABLE
   # of basis functions in Aux-JK           ...   1062
   # of shells in Aux-JK                    ...    268
   Maximum angular momentum in Aux-JK       ...      5
Auxiliary Correlation fitting basis         ... AVAILABLE
   # of basis functions in Aux-C            ...   1614
   # of shells in Aux-C                     ...    346
   Maximum angular momentum in Aux-C        ...      6
Auxiliary 'external' fitting basis          ... NOT available
Integral threshold                          ...     2.500000e-11
Primitive cut-off                           ...     2.500000e-12
Primitive pair pre-selection threshold      ...     2.500000e-12

Calculating pre-screening integrals         ... done (  0.2 sec) Dimension = 254
Calculating pre-screening integrals (ORCA)  ... done (  0.3 sec) Dimension = 192
Organizing shell pair data                  ... done (  0.8 sec)
Shell pair information
Total number of shell pairs                 ...     32385
Shell pairs after pre-screening             ...     23869
Total number of primitive shell pairs       ...     39403
Primitive shell pairs kept                  ...     27442
          la=0 lb=0:   3749 shell pairs
          la=1 lb=0:   4678 shell pairs
          la=1 lb=1:   1336 shell pairs
          la=2 lb=0:   3364 shell pairs
          la=2 lb=1:   1866 shell pairs
          la=2 lb=2:    698 shell pairs
          la=3 lb=0:   2420 shell pairs
          la=3 lb=1:   1352 shell pairs
          la=3 lb=2:    962 shell pairs
          la=3 lb=3:    357 shell pairs
          la=4 lb=0:   1295 shell pairs
          la=4 lb=1:    747 shell pairs
          la=4 lb=2:    539 shell pairs
          la=4 lb=3:    389 shell pairs
          la=4 lb=4:    117 shell pairs

Calculating one electron integrals          ... done (  0.0 sec)
Calculating ECP integrals                   ... done (  1.1 sec)
Calculating RI/JK V-Matrix + Cholesky decomp... done (  0.1 sec)
Calculating RI/C V-Matrix + Cholesky decomp.... done (  0.1 sec)
Calculating Nuclear repulsion               ... done (  0.0 sec) ENN=    572.609739540978 Eh

SHARK setup successfully completed in   3.5 seconds

Maximum memory used throughout the entire GTOINT-calculation: 61.4 MB
[1712564533.705790] [s43n22:3487563:0]          mpool.c:43   UCX  WARN  object 0xc54de40 was not returned to mpool ucp_requests
[1712564533.705812] [s43n22:3487563:0]          mpool.c:43   UCX  WARN  object 0xc54e000 was not returned to mpool ucp_requests
[1712564533.705815] [s43n22:3487563:0]          mpool.c:43   UCX  WARN  object 0xc54e1c0 was not returned to mpool ucp_requests
[1712564533.705819] [s43n22:3487563:0]          mpool.c:43   UCX  WARN  object 0xc54e380 was not returned to mpool ucp_requests
[1712564533.705822] [s43n22:3487563:0]          mpool.c:43   UCX  WARN  object 0xc54e540 was not returned to mpool ucp_requests
[1712564533.705824] [s43n22:3487563:0]          mpool.c:43   UCX  WARN  object 0xc54e700 was not returned to mpool ucp_requests
[1712564533.705827] [s43n22:3487563:0]          mpool.c:43   UCX  WARN  object 0xc54e8c0 was not returned to mpool ucp_requests
[1712564533.705830] [s43n22:3487563:0]          mpool.c:43   UCX  WARN  object 0xc54ea80 was not returned to mpool ucp_requests
[1712564533.705832] [s43n22:3487563:0]          mpool.c:43   UCX  WARN  object 0xc54ec40 was not returned to mpool ucp_requests
[1712564533.705834] [s43n22:3487563:0]          mpool.c:43   UCX  WARN  object 0xc54ee00 was not returned to mpool ucp_requests
[1712564533.705836] [s43n22:3487563:0]          mpool.c:43   UCX  WARN  object 0xc54efc0 was not returned to mpool ucp_requests
[1712564533.705839] [s43n22:3487563:0]          mpool.c:43   UCX  WARN  object 0xc54f180 was not returned to mpool ucp_requests
[1712564533.705841] [s43n22:3487563:0]          mpool.c:43   UCX  WARN  object 0xc54f340 was not returned to mpool ucp_requests
[1712564533.705844] [s43n22:3487563:0]          mpool.c:43   UCX  WARN  object 0xc54f500 was not returned to mpool ucp_requests
[1712564533.706169] [s43n22:3487559:0]          mpool.c:43   UCX  WARN  object 0xc115b40 was not returned to mpool ucp_requests
[1712564533.706182] [s43n22:3487559:0]          mpool.c:43   UCX  WARN  object 0xc115d00 was not returned to mpool ucp_requests
[1712564533.706186] [s43n22:3487559:0]          mpool.c:43   UCX  WARN  object 0xc115ec0 was not returned to mpool ucp_requests
[1712564533.706189] [s43n22:3487559:0]          mpool.c:43   UCX  WARN  object 0xc116080 was not returned to mpool ucp_requests
[1712564533.706192] [s43n22:3487559:0]          mpool.c:43   UCX  WARN  object 0xc116240 was not returned to mpool ucp_requests
[1712564533.706195] [s43n22:3487559:0]          mpool.c:43   UCX  WARN  object 0xc116400 was not returned to mpool ucp_requests
[1712564533.706197] [s43n22:3487559:0]          mpool.c:43   UCX  WARN  object 0xc1165c0 was not returned to mpool ucp_requests
[1712564533.706199] [s43n22:3487559:0]          mpool.c:43   UCX  WARN  object 0xc116780 was not returned to mpool ucp_requests
[1712564533.706201] [s43n22:3487559:0]          mpool.c:43   UCX  WARN  object 0xc116940 was not returned to mpool ucp_requests
[1712564533.706204] [s43n22:3487559:0]          mpool.c:43   UCX  WARN  object 0xc116b00 was not returned to mpool ucp_requests
[1712564533.706206] [s43n22:3487559:0]          mpool.c:43   UCX  WARN  object 0xc116cc0 was not returned to mpool ucp_requests
[1712564533.706209] [s43n22:3487559:0]          mpool.c:43   UCX  WARN  object 0xc116e80 was not returned to mpool ucp_requests
[1712564533.706212] [s43n22:3487559:0]          mpool.c:43   UCX  WARN  object 0xc117040 was not returned to mpool ucp_requests
[1712564533.706576] [s43n22:3487557:0]          mpool.c:43   UCX  WARN  object 0xb871780 was not returned to mpool ucp_requests
[1712564533.706591] [s43n22:3487557:0]          mpool.c:43   UCX  WARN  object 0xb871940 was not returned to mpool ucp_requests
[1712564533.706595] [s43n22:3487557:0]          mpool.c:43   UCX  WARN  object 0xb871b00 was not returned to mpool ucp_requests
[1712564533.706600] [s43n22:3487557:0]          mpool.c:43   UCX  WARN  object 0xb871cc0 was not returned to mpool ucp_requests
[1712564533.706602] [s43n22:3487557:0]          mpool.c:43   UCX  WARN  object 0xb871e80 was not returned to mpool ucp_requests
[1712564533.706605] [s43n22:3487557:0]          mpool.c:43   UCX  WARN  object 0xb872040 was not returned to mpool ucp_requests
[1712564533.706607] [s43n22:3487557:0]          mpool.c:43   UCX  WARN  object 0xb872200 was not returned to mpool ucp_requests
[1712564533.706610] [s43n22:3487557:0]          mpool.c:43   UCX  WARN  object 0xb8723c0 was not returned to mpool ucp_requests
[1712564533.706613] [s43n22:3487557:0]          mpool.c:43   UCX  WARN  object 0xb872740 was not returned to mpool ucp_requests
[1712564533.706663] [s43n22:3487561:0]          mpool.c:43   UCX  WARN  object 0xb325540 was not returned to mpool ucp_requests
[1712564533.706677] [s43n22:3487561:0]          mpool.c:43   UCX  WARN  object 0xb325700 was not returned to mpool ucp_requests
[1712564533.706681] [s43n22:3487561:0]          mpool.c:43   UCX  WARN  object 0xb3258c0 was not returned to mpool ucp_requests
[1712564533.706684] [s43n22:3487561:0]          mpool.c:43   UCX  WARN  object 0xb325a80 was not returned to mpool ucp_requests
[1712564533.706687] [s43n22:3487561:0]          mpool.c:43   UCX  WARN  object 0xb325c40 was not returned to mpool ucp_requests
[1712564533.706690] [s43n22:3487561:0]          mpool.c:43   UCX  WARN  object 0xb325e00 was not returned to mpool ucp_requests
[1712564533.706693] [s43n22:3487561:0]          mpool.c:43   UCX  WARN  object 0xb325fc0 was not returned to mpool ucp_requests
[1712564533.706696] [s43n22:3487561:0]          mpool.c:43   UCX  WARN  object 0xb326180 was not returned to mpool ucp_requests
[1712564533.706698] [s43n22:3487561:0]          mpool.c:43   UCX  WARN  object 0xb326340 was not returned to mpool ucp_requests
[1712564533.706701] [s43n22:3487561:0]          mpool.c:43   UCX  WARN  object 0xb326500 was not returned to mpool ucp_requests
[1712564533.706745] [s43n22:3487567:0]          mpool.c:43   UCX  WARN  object 0xb860700 was not returned to mpool ucp_requests
[1712564533.706759] [s43n22:3487567:0]          mpool.c:43   UCX  WARN  object 0xb8608c0 was not returned to mpool ucp_requests
[1712564533.706763] [s43n22:3487567:0]          mpool.c:43   UCX  WARN  object 0xb860a80 was not returned to mpool ucp_requests
[1712564533.706766] [s43n22:3487567:0]          mpool.c:43   UCX  WARN  object 0xb860c40 was not returned to mpool ucp_requests
[1712564533.706768] [s43n22:3487567:0]          mpool.c:43   UCX  WARN  object 0xb860e00 was not returned to mpool ucp_requests
[1712564533.706771] [s43n22:3487567:0]          mpool.c:43   UCX  WARN  object 0xb860fc0 was not returned to mpool ucp_requests
[1712564533.706704] [s43n22:3487561:0]          mpool.c:43   UCX  WARN  object 0xb3266c0 was not returned to mpool ucp_requests
[1712564533.706707] [s43n22:3487561:0]          mpool.c:43   UCX  WARN  object 0xb326880 was not returned to mpool ucp_requests
[1712564533.706709] [s43n22:3487561:0]          mpool.c:43   UCX  WARN  object 0xb326a40 was not returned to mpool ucp_requests
[1712564533.706775] [s43n22:3487567:0]          mpool.c:43   UCX  WARN  object 0xb861180 was not returned to mpool ucp_requests
[1712564533.706778] [s43n22:3487567:0]          mpool.c:43   UCX  WARN  object 0xb861340 was not returned to mpool ucp_requests
[1712564533.706781] [s43n22:3487567:0]          mpool.c:43   UCX  WARN  object 0xb861500 was not returned to mpool ucp_requests
[1712564533.706784] [s43n22:3487567:0]          mpool.c:43   UCX  WARN  object 0xb8616c0 was not returned to mpool ucp_requests
[1712564533.706787] [s43n22:3487567:0]          mpool.c:43   UCX  WARN  object 0xb861880 was not returned to mpool ucp_requests
[1712564533.706789] [s43n22:3487567:0]          mpool.c:43   UCX  WARN  object 0xb861a40 was not returned to mpool ucp_requests
[1712564533.706856] [s43n22:3487565:0]          mpool.c:43   UCX  WARN  object 0xa6c42c0 was not returned to mpool ucp_requests
[1712564533.706867] [s43n22:3487565:0]          mpool.c:43   UCX  WARN  object 0xa6c4480 was not returned to mpool ucp_requests
[1712564533.706871] [s43n22:3487565:0]          mpool.c:43   UCX  WARN  object 0xa6c4640 was not returned to mpool ucp_requests
[1712564533.706874] [s43n22:3487565:0]          mpool.c:43   UCX  WARN  object 0xa6c4800 was not returned to mpool ucp_requests
[1712564533.706877] [s43n22:3487565:0]          mpool.c:43   UCX  WARN  object 0xa6c49c0 was not returned to mpool ucp_requests
[1712564533.706879] [s43n22:3487565:0]          mpool.c:43   UCX  WARN  object 0xa6c4b80 was not returned to mpool ucp_requests
[1712564533.706882] [s43n22:3487565:0]          mpool.c:43   UCX  WARN  object 0xa6c4d40 was not returned to mpool ucp_requests
[1712564533.706885] [s43n22:3487565:0]          mpool.c:43   UCX  WARN  object 0xa6c4f00 was not returned to mpool ucp_requests
[1712564533.706888] [s43n22:3487565:0]          mpool.c:43   UCX  WARN  object 0xa6c50c0 was not returned to mpool ucp_requests
[1712564533.706889] [s43n22:3487569:0]          mpool.c:43   UCX  WARN  object 0xbb2f640 was not returned to mpool ucp_requests
[1712564533.706899] [s43n22:3487569:0]          mpool.c:43   UCX  WARN  object 0xbb2f800 was not returned to mpool ucp_requests
[1712564533.706902] [s43n22:3487569:0]          mpool.c:43   UCX  WARN  object 0xbb2f9c0 was not returned to mpool ucp_requests
[1712564533.706890] [s43n22:3487565:0]          mpool.c:43   UCX  WARN  object 0xa6c5280 was not returned to mpool ucp_requests
[1712564533.706893] [s43n22:3487565:0]          mpool.c:43   UCX  WARN  object 0xa6c5440 was not returned to mpool ucp_requests
[1712564533.706895] [s43n22:3487565:0]          mpool.c:43   UCX  WARN  object 0xa6c5600 was not returned to mpool ucp_requests
[1712564533.706899] [s43n22:3487565:0]          mpool.c:43   UCX  WARN  object 0xa6c57c0 was not returned to mpool ucp_requests
[1712564533.706901] [s43n22:3487565:0]          mpool.c:43   UCX  WARN  object 0xa6c5980 was not returned to mpool ucp_requests
[1712564533.706906] [s43n22:3487569:0]          mpool.c:43   UCX  WARN  object 0xbb2fb80 was not returned to mpool ucp_requests
[1712564533.706909] [s43n22:3487569:0]          mpool.c:43   UCX  WARN  object 0xbb2fd40 was not returned to mpool ucp_requests
[1712564533.706912] [s43n22:3487569:0]          mpool.c:43   UCX  WARN  object 0xbb2ff00 was not returned to mpool ucp_requests
[1712564533.706915] [s43n22:3487569:0]          mpool.c:43   UCX  WARN  object 0xbb300c0 was not returned to mpool ucp_requests
[1712564533.706917] [s43n22:3487569:0]          mpool.c:43   UCX  WARN  object 0xbb30280 was not returned to mpool ucp_requests
[1712564533.706920] [s43n22:3487569:0]          mpool.c:43   UCX  WARN  object 0xbb30440 was not returned to mpool ucp_requests
[1712564533.706923] [s43n22:3487569:0]          mpool.c:43   UCX  WARN  object 0xbb30600 was not returned to mpool ucp_requests
[1712564533.706925] [s43n22:3487569:0]          mpool.c:43   UCX  WARN  object 0xbb307c0 was not returned to mpool ucp_requests
[1712564533.706928] [s43n22:3487569:0]          mpool.c:43   UCX  WARN  object 0xbb30980 was not returned to mpool ucp_requests


           ************************************************************
           *        Program running with 8 parallel MPI-processes     *
           *              working on a common directory               *
           ************************************************************
-------------------------------------------------------------------------------
                                 ORCA SCF
-------------------------------------------------------------------------------

------------
SCF SETTINGS
------------
Hamiltonian:
 Ab initio Hamiltonian  Method          .... Hartree-Fock(GTOs)


General Settings:
 Integral files         IntName         .... 1ica1nta-10001_1_51
 Hartree-Fock type      HFTyp           .... RHF
 Total Charge           Charge          ....    0
 Multiplicity           Mult            ....    1
 Number of Electrons    NEL             ....   82
 Basis Dimension        Dim             ....  744
 Nuclear Repulsion      ENuc            ....    572.6097395410 Eh

Convergence Acceleration:
 DIIS                   CNVDIIS         .... on
   Start iteration      DIISMaxIt       ....    12
   Startup error        DIISStart       ....  0.200000
   # of expansion vecs  DIISMaxEq       ....     5
   Bias factor          DIISBfac        ....   1.050
   Max. coefficient     DIISMaxC        ....  10.000
 Trust-Rad. Augm. Hess. CNVTRAH         .... auto
   Auto Start mean grad. ratio tolernc. ....  1.125000
   Auto Start start iteration           ....    20
   Auto Start num. interpolation iter.  ....    10
   Max. Number of Micro iterations      ....    16
   Max. Number of Macro iterations      .... Maxiter - #DIIS iter
   Number of Davidson start vectors     ....     2
   Converg. threshold I  (grad. norm)   ....   1.000e-05
   Converg. threshold II (energy diff.) ....   1.000e-08
   Grad. Scal. Fac. for Micro threshold ....   0.100
   Minimum threshold for Micro iter.    ....   0.010
   NR start threshold (gradient norm)   ....   0.001
   Initial trust radius                 ....   0.400
   Minimum AH scaling param. (alpha)    ....   1.000
   Maximum AH scaling param. (alpha)    .... 1000.000
   Orbital update algorithm             .... Taylor
   White noise on init. David. guess    .... on
   Maximum white noise                  ....   0.010
   Quad. conv. algorithm                .... NR
 SOSCF                  CNVSOSCF        .... on
   Start iteration      SOSCFMaxIt      ....   150
   Startup grad/error   SOSCFStart      ....  0.003300
 Level Shifting         CNVShift        .... on
   Level shift para.    LevelShift      ....    0.2500
   Turn off err/grad.   ShiftErr        ....    0.0010
 Zerner damping         CNVZerner       .... off
 Static damping         CNVDamp         .... on
   Fraction old density DampFac         ....    0.7000
   Max. Damping (<1)    DampMax         ....    0.9800
   Min. Damping (>=0)   DampMin         ....    0.0000
   Turn off err/grad.   DampErr         ....    0.1000
 Fernandez-Rico         CNVRico         .... off

SCF Procedure:
 Maximum # iterations   MaxIter         ....   125
 SCF integral mode      SCFMode         .... Direct
   Integral package                     .... SHARK and LIBINT hybrid scheme
 Reset frequency        DirectResetFreq ....    20
 Integral Threshold     Thresh          ....  2.500e-11 Eh
 Primitive CutOff       TCut            ....  2.500e-12 Eh

Convergence Tolerance:
 Convergence Check Mode ConvCheckMode   .... Total+1el-Energy
 Convergence forced     ConvForced      .... 1
 Energy Change          TolE            ....  1.000e-08 Eh
 1-El. energy change                    ....  1.000e-05 Eh
 Orbital Gradient       TolG            ....  1.000e-05
 Orbital Rotation angle TolX            ....  1.000e-05
 DIIS Error             TolErr          ....  5.000e-07


Diagonalization of the overlap matrix:
Smallest eigenvalue                        ... 1.110e-05
Time for diagonalization                   ...    0.098 sec
Threshold for overlap eigenvalues          ... 1.000e-08
Number of eigenvalues below threshold      ... 0
Time for construction of square roots      ...    0.045 sec
Total time needed                          ...    0.151 sec

Time for model grid setup =    0.102 sec

------------------------------
INITIAL GUESS: MODEL POTENTIAL
------------------------------
Loading Hartree-Fock densities                     ... done
  calling /comm/groupstacks/chemistry/apps/orca/5.0.4/orca 1ica1nta-10001_1_51_atom53.inp > 1ica1nta-10001_1_51_atom53.out in order to generate an atomic fitting density for atom 0 (I  with ECP) on-the-fly... 
    atom 0 (I ), assumed electronic state with S=2: 1s2 2s2 2p6 3s2 3p6 4s2 3d10 4p6 5s2 4d10 5p5           ... done
Calculating cut-offs                               ... done
Initializing the effective Hamiltonian             ... done
Setting up the integral package (SHARK)            ... done
Starting the Coulomb interaction                   ... done (   0.3 sec)
Reading the grid                                   ... done
Mapping shells                                     ... done
Starting the XC term evaluation                    ... done (   0.1 sec)
Transforming the Hamiltonian                       ... done (   0.0 sec)
Diagonalizing the Hamiltonian                      ... done (   0.1 sec)
Back transforming the eigenvectors                 ... done (   0.0 sec)
Now organizing SCF variables                       ... done
                      ------------------
                      INITIAL GUESS DONE (   2.1 sec)
                      ------------------
--------------
SCF ITERATIONS
--------------
ITER       Energy         Delta-E        Max-DP      RMS-DP      [F,P]     Damp
               ***  Starting incremental Fock matrix formation  ***
  0   -798.7178814358   0.000000000000 0.25885429  0.00127288  0.4102969 0.7000
  1   -798.9472889202  -0.229407484404 0.16810050  0.00091411  0.2286009 0.7000
                               ***Turning on DIIS***
  2   -799.0657963724  -0.118507452250 0.11018498  0.00062781  0.1229107 0.7000
  3   -799.4815633985  -0.415767026071 0.29389423  0.00143908  0.0737248 0.0000
  4   -799.3021134288   0.179449969683 0.03089454  0.00010262  0.0112928 0.0000
  5   -799.2907530008   0.011360427993 0.01954830  0.00006842  0.0056059 0.0000
  6   -799.2792510885   0.011501912352 0.00593337  0.00003475  0.0046561 0.0000
                      *** Initiating the SOSCF procedure ***
                           *** Shutting down DIIS ***
                      *** Re-Reading the Fockian *** 
                      *** Removing any level shift *** 
ITER      Energy       Delta-E        Grad      Rot      Max-DP    RMS-DP
  7   -799.30788076  -0.0286296745  0.001471  0.001471  0.003617  0.000020
               *** Restarting incremental Fock matrix formation ***
  8   -799.31461634  -0.0067355795  0.000528  0.000982  0.000763  0.000009
  9   -799.31464185  -0.0000255057  0.000282  0.001328  0.001216  0.000012
 10   -799.31465476  -0.0000129161  0.000130  0.000220  0.000228  0.000002
 11   -799.31465520  -0.0000004333  0.000091  0.000096  0.000095  0.000001
 12   -799.31465548  -0.0000002782  0.000013  0.000016  0.000028  0.000000
 13   -799.31465548  -0.0000000069  0.000006  0.000011  0.000012  0.000000
                  ***Gradient check signals convergence***
              ***Rediagonalizing the Fockian in SOSCF/NRSCF***

               *****************************************************
               *                     SUCCESS                       *
               *           SCF CONVERGED AFTER  14 CYCLES          *
               *****************************************************


----------------
TOTAL SCF ENERGY
----------------

Total Energy       :         -799.31465549 Eh          -21750.45755 eV

Components:
Nuclear Repulsion  :          572.60973954 Eh           15581.50316 eV
Electronic Energy  :        -1371.92439503 Eh          -37331.96071 eV
One Electron Energy:        -2346.69907275 Eh          -63856.92819 eV
Two Electron Energy:          974.77467773 Eh           26524.96748 eV

Virial components:
Potential Energy   :        -1414.62093223 Eh          -38493.79255 eV
Kinetic Energy     :          615.30627674 Eh           16743.33500 eV
Virial Ratio       :            2.29905168


---------------
SCF CONVERGENCE
---------------

  Last Energy change         ...   -2.8056e-09  Tolerance :   1.0000e-08
  Last MAX-Density change    ...    5.5620e-06  Tolerance :   1.0000e-07
  Last RMS-Density change    ...    4.3077e-08  Tolerance :   5.0000e-09
  Last Orbital Gradient      ...    1.6167e-06  Tolerance :   1.0000e-05
  Last Orbital Rotation      ...    2.6430e-06  Tolerance :   1.0000e-05

             **** THE GBW FILE WAS UPDATED (1ica1nta-10001_1_51.gbw) ****
             **** DENSITY 1ica1nta-10001_1_51.scfp WAS UPDATED ****
             **** ENERGY FILE WAS UPDATED (1ica1nta-10001_1_51.en.tmp) ****
             **** THE GBW FILE WAS UPDATED (1ica1nta-10001_1_51.gbw) ****
             **** DENSITY 1ica1nta-10001_1_51.scfp WAS UPDATED ****
----------------
ORBITAL ENERGIES
----------------

  NO   OCC          E(Eh)            E(eV) 
   0   2.0000     -20.667703      -562.3968 
   1   2.0000     -20.654097      -562.0265 
   2   2.0000     -20.642441      -561.7094 
   3   2.0000     -20.630227      -561.3770 
   4   2.0000     -20.596720      -560.4653 
   5   2.0000     -20.587978      -560.2274 
   6   2.0000     -15.936276      -433.6481 
   7   2.0000      -7.937147      -215.9807 
   8   2.0000      -5.768078      -156.9574 
   9   2.0000      -5.761935      -156.7902 
  10   2.0000      -5.758624      -156.7001 
  11   2.0000      -2.502156       -68.0871 
  12   2.0000      -2.498474       -67.9869 
  13   2.0000      -2.492000       -67.8108 
  14   2.0000      -2.490396       -67.7671 
  15   2.0000      -2.486111       -67.6505 
  16   2.0000      -1.693486       -46.0821 
  17   2.0000      -1.461871       -39.7795 
  18   2.0000      -1.441283       -39.2193 
  19   2.0000      -1.437816       -39.1250 
  20   2.0000      -1.362626       -37.0789 
  21   2.0000      -1.308071       -35.5944 
  22   2.0000      -0.956746       -26.0344 
  23   2.0000      -0.940714       -25.5981 
  24   2.0000      -0.834330       -22.7033 
  25   2.0000      -0.796179       -21.6651 
  26   2.0000      -0.789075       -21.4718 
  27   2.0000      -0.748666       -20.3722 
  28   2.0000      -0.701792       -19.0967 
  29   2.0000      -0.670108       -18.2346 
  30   2.0000      -0.652400       -17.7527 
  31   2.0000      -0.602627       -16.3983 
  32   2.0000      -0.581897       -15.8342 
  33   2.0000      -0.566719       -15.4212 
  34   2.0000      -0.555761       -15.1230 
  35   2.0000      -0.531695       -14.4681 
  36   2.0000      -0.529129       -14.3983 
  37   2.0000      -0.516841       -14.0640 
  38   2.0000      -0.504119       -13.7178 
  39   2.0000      -0.502979       -13.6867 
  40   2.0000      -0.477487       -12.9931 
  41   0.0000       0.006031         0.1641 
  42   0.0000       0.022079         0.6008 
  43   0.0000       0.034165         0.9297 
  44   0.0000       0.044247         1.2040 
  45   0.0000       0.055894         1.5210 
  46   0.0000       0.064933         1.7669 
  47   0.0000       0.077647         2.1129 
  48   0.0000       0.086379         2.3505 
  49   0.0000       0.088522         2.4088 
  50   0.0000       0.091284         2.4840 
  51   0.0000       0.105223         2.8633 
  52   0.0000       0.110903         3.0178 
  53   0.0000       0.115493         3.1427 
  54   0.0000       0.127027         3.4566 
  55   0.0000       0.127236         3.4623 
  56   0.0000       0.141555         3.8519 
  57   0.0000       0.144185         3.9235 
  58   0.0000       0.150153         4.0859 
  59   0.0000       0.151240         4.1154 
  60   0.0000       0.157577         4.2879 
  61   0.0000       0.172761         4.7011 
  62   0.0000       0.176264         4.7964 
  63   0.0000       0.182254         4.9594 
  64   0.0000       0.186764         5.0821 
  65   0.0000       0.189619         5.1598 
  66   0.0000       0.199109         5.4180 
  67   0.0000       0.201407         5.4806 
  68   0.0000       0.208765         5.6808 
  69   0.0000       0.216431         5.8894 
  70   0.0000       0.225413         6.1338 
  71   0.0000       0.233842         6.3632 
  72   0.0000       0.238466         6.4890 
  73   0.0000       0.245956         6.6928 
  74   0.0000       0.247845         6.7442 
  75   0.0000       0.252850         6.8804 
  76   0.0000       0.271963         7.4005 
  77   0.0000       0.273687         7.4474 
  78   0.0000       0.285678         7.7737 
  79   0.0000       0.292055         7.9472 
  80   0.0000       0.298716         8.1285 
  81   0.0000       0.309590         8.4244 
  82   0.0000       0.313041         8.5183 
  83   0.0000       0.319310         8.6889 
  84   0.0000       0.330632         8.9970 
  85   0.0000       0.339493         9.2381 
  86   0.0000       0.343387         9.3440 
  87   0.0000       0.346894         9.4395 
  88   0.0000       0.362541         9.8653 
  89   0.0000       0.364190         9.9101 
  90   0.0000       0.385367        10.4864 
  91   0.0000       0.396666        10.7938 
  92   0.0000       0.403729        10.9860 
  93   0.0000       0.406340        11.0571 
  94   0.0000       0.425340        11.5741 
  95   0.0000       0.427245        11.6259 
  96   0.0000       0.435088        11.8394 
  97   0.0000       0.440944        11.9987 
  98   0.0000       0.447732        12.1834 
  99   0.0000       0.457206        12.4412 
 100   0.0000       0.469633        12.7794 
 101   0.0000       0.480784        13.0828 
 102   0.0000       0.486280        13.2324 
 103   0.0000       0.494095        13.4450 
 104   0.0000       0.497028        13.5248 
 105   0.0000       0.512018        13.9327 
 106   0.0000       0.515697        14.0328 
 107   0.0000       0.524983        14.2855 
 108   0.0000       0.534851        14.5540 
 109   0.0000       0.540618        14.7110 
 110   0.0000       0.547472        14.8975 
 111   0.0000       0.560131        15.2419 
 112   0.0000       0.566155        15.4059 
 113   0.0000       0.573551        15.6071 
 114   0.0000       0.578723        15.7478 
 115   0.0000       0.584374        15.9016 
 116   0.0000       0.590188        16.0598 
 117   0.0000       0.595265        16.1980 
 118   0.0000       0.608500        16.5581 
 119   0.0000       0.613589        16.6966 
 120   0.0000       0.618033        16.8175 
 121   0.0000       0.624217        16.9858 
 122   0.0000       0.627976        17.0881 
 123   0.0000       0.635186        17.2843 
 124   0.0000       0.640969        17.4417 
 125   0.0000       0.653736        17.7891 
 126   0.0000       0.656394        17.8614 
 127   0.0000       0.661994        18.0138 
 128   0.0000       0.664751        18.0888 
 129   0.0000       0.678832        18.4720 
 130   0.0000       0.683709        18.6047 
 131   0.0000       0.690095        18.7784 
 132   0.0000       0.699291        19.0287 
 133   0.0000       0.699971        19.0472 
 134   0.0000       0.712625        19.3915 
 135   0.0000       0.724940        19.7266 
 136   0.0000       0.729437        19.8490 
 137   0.0000       0.737132        20.0584 
 138   0.0000       0.750755        20.4291 
 139   0.0000       0.754884        20.5414 
 140   0.0000       0.769193        20.9308 
 141   0.0000       0.773984        21.0612 
 142   0.0000       0.777797        21.1649 
 143   0.0000       0.782269        21.2866 
 144   0.0000       0.789540        21.4845 
 145   0.0000       0.802724        21.8432 
 146   0.0000       0.807466        21.9723 
 147   0.0000       0.808395        21.9975 
 148   0.0000       0.824256        22.4292 
 149   0.0000       0.834988        22.7212 
 150   0.0000       0.843584        22.9551 
 151   0.0000       0.849964        23.1287 
 152   0.0000       0.862374        23.4664 
 153   0.0000       0.877078        23.8665 
 154   0.0000       0.888824        24.1861 
 155   0.0000       0.917816        24.9750 
 156   0.0000       0.922140        25.0927 
 157   0.0000       0.927873        25.2487 
 158   0.0000       0.932447        25.3732 
 159   0.0000       0.955377        25.9971 
 160   0.0000       0.959769        26.1166 
 161   0.0000       0.970547        26.4099 
 162   0.0000       0.972226        26.4556 
 163   0.0000       0.984238        26.7825 
 164   0.0000       1.000019        27.2119 
 165   0.0000       1.004097        27.3229 
 166   0.0000       1.015292        27.6275 
 167   0.0000       1.018308        27.7096 
 168   0.0000       1.034008        28.1368 
 169   0.0000       1.043470        28.3943 
 170   0.0000       1.055977        28.7346 
 171   0.0000       1.064508        28.9667 
 172   0.0000       1.073074        29.1998 
 173   0.0000       1.076895        29.3038 
 174   0.0000       1.099296        29.9134 
 175   0.0000       1.099815        29.9275 
 176   0.0000       1.115605        30.3572 
 177   0.0000       1.122329        30.5401 
 178   0.0000       1.132862        30.8267 
 179   0.0000       1.140967        31.0473 
 180   0.0000       1.149910        31.2907 
 181   0.0000       1.160988        31.5921 
 182   0.0000       1.169984        31.8369 
 183   0.0000       1.176877        32.0245 
 184   0.0000       1.190581        32.3974 
 185   0.0000       1.194739        32.5105 
 186   0.0000       1.204864        32.7860 
 187   0.0000       1.241653        33.7871 
 188   0.0000       1.246706        33.9246 
 189   0.0000       1.259323        34.2679 
 190   0.0000       1.263830        34.3906 
 191   0.0000       1.274377        34.6776 
 192   0.0000       1.280104        34.8334 
 193   0.0000       1.297480        35.3062 
 194   0.0000       1.306019        35.5386 
 195   0.0000       1.312629        35.7184 
 196   0.0000       1.321202        35.9517 
 197   0.0000       1.329906        36.1886 
 198   0.0000       1.336897        36.3788 
 199   0.0000       1.343706        36.5641 
 200   0.0000       1.350698        36.7544 
 201   0.0000       1.356590        36.9147 
 202   0.0000       1.383632        37.6505 
 203   0.0000       1.390406        37.8349 
 204   0.0000       1.404887        38.2289 
 205   0.0000       1.423854        38.7450 
 206   0.0000       1.436140        39.0793 
 207   0.0000       1.451979        39.5104 
 208   0.0000       1.461762        39.7766 
 209   0.0000       1.467446        39.9312 
 210   0.0000       1.476164        40.1685 
 211   0.0000       1.486721        40.4557 
 212   0.0000       1.500240        40.8236 
 213   0.0000       1.510303        41.0974 
 214   0.0000       1.519968        41.3604 
 215   0.0000       1.538011        41.8514 
 216   0.0000       1.539917        41.9033 
 217   0.0000       1.550672        42.1959 
 218   0.0000       1.557790        42.3896 
 219   0.0000       1.567062        42.6419 
 220   0.0000       1.574739        42.8508 
 221   0.0000       1.581083        43.0235 
 222   0.0000       1.584235        43.1092 
 223   0.0000       1.594567        43.3904 
 224   0.0000       1.606595        43.7177 
 225   0.0000       1.614031        43.9200 
 226   0.0000       1.626392        44.2564 
 227   0.0000       1.631532        44.3963 
 228   0.0000       1.649610        44.8882 
 229   0.0000       1.652116        44.9564 
 230   0.0000       1.661853        45.2213 
 231   0.0000       1.666635        45.3515 
 232   0.0000       1.681366        45.7523 
 233   0.0000       1.690155        45.9915 
 234   0.0000       1.697531        46.1922 
 235   0.0000       1.700092        46.2619 
 236   0.0000       1.706000        46.4226 
 237   0.0000       1.715275        46.6750 
 238   0.0000       1.715968        46.6939 
 239   0.0000       1.731530        47.1173 
 240   0.0000       1.757987        47.8373 
 241   0.0000       1.760400        47.9029 
 242   0.0000       1.761594        47.9354 
 243   0.0000       1.767296        48.0906 
 244   0.0000       1.786883        48.6236 
 245   0.0000       1.793639        48.8074 
 246   0.0000       1.799000        48.9533 
 247   0.0000       1.813149        49.3383 
 248   0.0000       1.825267        49.6681 
 249   0.0000       1.839778        50.0629 
 250   0.0000       1.848121        50.2899 
 251   0.0000       1.859547        50.6008 
 252   0.0000       1.865253        50.7561 
 253   0.0000       1.875747        51.0417 
 254   0.0000       1.896594        51.6090 
 255   0.0000       1.904933        51.8359 
 256   0.0000       1.910939        51.9993 
 257   0.0000       1.916740        52.1571 
 258   0.0000       1.929915        52.5156 
 259   0.0000       1.938151        52.7398 
 260   0.0000       1.948957        53.0338 
 261   0.0000       1.954518        53.1851 
 262   0.0000       1.967941        53.5504 
 263   0.0000       1.970701        53.6255 
 264   0.0000       1.983908        53.9849 
 265   0.0000       1.985621        54.0315 
 266   0.0000       1.999936        54.4210 
 267   0.0000       2.011824        54.7445 
 268   0.0000       2.015710        54.8503 
 269   0.0000       2.045076        55.6493 
 270   0.0000       2.050178        55.7882 
 271   0.0000       2.055673        55.9377 
 272   0.0000       2.059461        56.0408 
 273   0.0000       2.070533        56.3421 
 274   0.0000       2.084636        56.7258 
 275   0.0000       2.099969        57.1431 
 276   0.0000       2.110561        57.4313 
 277   0.0000       2.119249        57.6677 
 278   0.0000       2.130904        57.9849 
 279   0.0000       2.134489        58.0824 
 280   0.0000       2.141086        58.2619 
 281   0.0000       2.156962        58.6939 
 282   0.0000       2.161761        58.8245 
 283   0.0000       2.168457        59.0067 
 284   0.0000       2.175641        59.2022 
 285   0.0000       2.186063        59.4858 
 286   0.0000       2.195578        59.7447 
 287   0.0000       2.212915        60.2165 
 288   0.0000       2.228374        60.6371 
 289   0.0000       2.233499        60.7766 
 290   0.0000       2.258884        61.4674 
 291   0.0000       2.264120        61.6098 
 292   0.0000       2.271185        61.8021 
 293   0.0000       2.287643        62.2499 
 294   0.0000       2.314878        62.9910 
 295   0.0000       2.319914        63.1281 
 296   0.0000       2.336390        63.5764 
 297   0.0000       2.358602        64.1808 
 298   0.0000       2.375343        64.6364 
 299   0.0000       2.391443        65.0745 
 300   0.0000       2.394892        65.1683 
 301   0.0000       2.404247        65.4229 
 302   0.0000       2.410587        65.5954 
 303   0.0000       2.429356        66.1061 
 304   0.0000       2.439793        66.3901 
 305   0.0000       2.454309        66.7851 
 306   0.0000       2.473304        67.3020 
 307   0.0000       2.478679        67.4483 
 308   0.0000       2.488201        67.7074 
 309   0.0000       2.518234        68.5246 
 310   0.0000       2.533171        68.9311 
 311   0.0000       2.535622        68.9978 
 312   0.0000       2.556147        69.5563 
 313   0.0000       2.559372        69.6440 
 314   0.0000       2.601054        70.7783 
 315   0.0000       2.625063        71.4316 
 316   0.0000       2.630965        71.5922 
 317   0.0000       2.641753        71.8858 
 318   0.0000       2.672380        72.7192 
 319   0.0000       2.692707        73.2723 
 320   0.0000       2.706121        73.6373 
 321   0.0000       2.726901        74.2028 
 322   0.0000       2.734050        74.3973 
 323   0.0000       2.744291        74.6760 
 324   0.0000       2.764814        75.2344 
 325   0.0000       2.789420        75.9040 
 326   0.0000       2.819255        76.7158 
 327   0.0000       2.843252        77.3688 
 328   0.0000       2.895614        78.7937 
 329   0.0000       2.921764        79.5052 
 330   0.0000       2.923688        79.5576 
 331   0.0000       2.945893        80.1618 
 332   0.0000       2.960310        80.5541 
 333   0.0000       2.982991        81.1713 
 334   0.0000       2.996301        81.5335 
 335   0.0000       3.023695        82.2789 
 336   0.0000       3.033150        82.5362 
 337   0.0000       3.060878        83.2907 
 338   0.0000       3.077859        83.7528 
 339   0.0000       3.084990        83.9468 
 340   0.0000       3.090801        84.1050 
 341   0.0000       3.104180        84.4690 
 342   0.0000       3.135194        85.3130 
 343   0.0000       3.157219        85.9123 
 344   0.0000       3.175215        86.4020 
 345   0.0000       3.194327        86.9221 
 346   0.0000       3.217076        87.5411 
 347   0.0000       3.240664        88.1830 
 348   0.0000       3.243094        88.2491 
 349   0.0000       3.251878        88.4881 
 350   0.0000       3.268358        88.9365 
 351   0.0000       3.298795        89.7648 
 352   0.0000       3.338853        90.8548 
 353   0.0000       3.345262        91.0292 
 354   0.0000       3.412977        92.8718 
 355   0.0000       3.416398        92.9649 
 356   0.0000       3.434978        93.4705 
 357   0.0000       3.445189        93.7483 
 358   0.0000       3.455689        94.0341 
 359   0.0000       3.475924        94.5847 
 360   0.0000       3.501577        95.2828 
 361   0.0000       3.520379        95.7944 
 362   0.0000       3.538214        96.2797 
 363   0.0000       3.558109        96.8211 
 364   0.0000       3.568827        97.1127 
 365   0.0000       3.604744        98.0901 
 366   0.0000       3.614162        98.3464 
 367   0.0000       3.624331        98.6231 
 368   0.0000       3.637152        98.9719 
 369   0.0000       3.655869        99.4813 
 370   0.0000       3.671246        99.8997 
 371   0.0000       3.698868       100.6513 
 372   0.0000       3.713656       101.0537 
 373   0.0000       3.715491       101.1037 
 374   0.0000       3.731066       101.5275 
 375   0.0000       3.737213       101.6947 
 376   0.0000       3.757671       102.2514 
 377   0.0000       3.765179       102.4557 
 378   0.0000       3.788236       103.0831 
 379   0.0000       3.811449       103.7148 
 380   0.0000       3.818198       103.8985 
 381   0.0000       3.823525       104.0434 
 382   0.0000       3.841603       104.5353 
 383   0.0000       3.850315       104.7724 
 384   0.0000       3.892806       105.9286 
 385   0.0000       3.898838       106.0928 
 386   0.0000       3.906563       106.3030 
 387   0.0000       3.929100       106.9162 
 388   0.0000       3.941085       107.2424 
 389   0.0000       3.965572       107.9087 
 390   0.0000       3.992437       108.6397 
 391   0.0000       3.995076       108.7116 
 392   0.0000       4.003589       108.9432 
 393   0.0000       4.028381       109.6178 
 394   0.0000       4.043615       110.0324 
 395   0.0000       4.053367       110.2977 
 396   0.0000       4.063257       110.5668 
 397   0.0000       4.067737       110.6888 
 398   0.0000       4.079427       111.0068 
 399   0.0000       4.084115       111.1344 
 400   0.0000       4.095056       111.4321 
 401   0.0000       4.110646       111.8564 
 402   0.0000       4.131789       112.4317 
 403   0.0000       4.138550       112.6157 
 404   0.0000       4.144600       112.7803 
 405   0.0000       4.164410       113.3194 
 406   0.0000       4.166437       113.3745 
 407   0.0000       4.172095       113.5285 
 408   0.0000       4.182692       113.8168 
 409   0.0000       4.202547       114.3571 
 410   0.0000       4.214254       114.6757 
 411   0.0000       4.227030       115.0233 
 412   0.0000       4.234815       115.2352 
 413   0.0000       4.248046       115.5952 
 414   0.0000       4.251141       115.6794 
 415   0.0000       4.264592       116.0454 
 416   0.0000       4.276046       116.3571 
 417   0.0000       4.292309       116.7997 
 418   0.0000       4.293036       116.8194 
 419   0.0000       4.297184       116.9323 
 420   0.0000       4.317203       117.4771 
 421   0.0000       4.321834       117.6031 
 422   0.0000       4.323098       117.6375 
 423   0.0000       4.338384       118.0534 
 424   0.0000       4.356761       118.5535 
 425   0.0000       4.359346       118.6238 
 426   0.0000       4.370136       118.9174 
 427   0.0000       4.385013       119.3223 
 428   0.0000       4.389570       119.4463 
 429   0.0000       4.393840       119.5625 
 430   0.0000       4.414173       120.1158 
 431   0.0000       4.427138       120.4686 
 432   0.0000       4.436825       120.7322 
 433   0.0000       4.451076       121.1199 
 434   0.0000       4.467904       121.5779 
 435   0.0000       4.472250       121.6961 
 436   0.0000       4.483951       122.0145 
 437   0.0000       4.491007       122.2065 
 438   0.0000       4.502912       122.5305 
 439   0.0000       4.521741       123.0428 
 440   0.0000       4.527400       123.1968 
 441   0.0000       4.541979       123.5935 
 442   0.0000       4.548280       123.7650 
 443   0.0000       4.551854       123.8622 
 444   0.0000       4.583717       124.7293 
 445   0.0000       4.596125       125.0669 
 446   0.0000       4.599051       125.1465 
 447   0.0000       4.614576       125.5690 
 448   0.0000       4.625095       125.8552 
 449   0.0000       4.631782       126.0372 
 450   0.0000       4.648854       126.5018 
 451   0.0000       4.657292       126.7314 
 452   0.0000       4.672973       127.1581 
 453   0.0000       4.692316       127.6844 
 454   0.0000       4.701905       127.9453 
 455   0.0000       4.714655       128.2923 
 456   0.0000       4.741263       129.0163 
 457   0.0000       4.744248       129.0976 
 458   0.0000       4.758398       129.4826 
 459   0.0000       4.769160       129.7754 
 460   0.0000       4.782874       130.1486 
 461   0.0000       4.795659       130.4965 
 462   0.0000       4.803755       130.7168 
 463   0.0000       4.810985       130.9136 
 464   0.0000       4.824478       131.2807 
 465   0.0000       4.830379       131.4413 
 466   0.0000       4.850430       131.9869 
 467   0.0000       4.857602       132.1821 
 468   0.0000       4.870097       132.5221 
 469   0.0000       4.886638       132.9722 
 470   0.0000       4.902890       133.4144 
 471   0.0000       4.910002       133.6079 
 472   0.0000       4.926316       134.0519 
 473   0.0000       4.969436       135.2252 
 474   0.0000       4.975092       135.3791 
 475   0.0000       5.009952       136.3277 
 476   0.0000       5.030376       136.8835 
 477   0.0000       5.049838       137.4131 
 478   0.0000       5.069727       137.9543 
 479   0.0000       5.098800       138.7454 
 480   0.0000       5.131342       139.6309 
 481   0.0000       5.152190       140.1982 
 482   0.0000       5.168684       140.6471 
 483   0.0000       5.218414       142.0003 
 484   0.0000       5.229077       142.2904 
 485   0.0000       5.271989       143.4581 
 486   0.0000       5.302588       144.2908 
 487   0.0000       5.336297       145.2080 
 488   0.0000       5.356797       145.7659 
 489   0.0000       5.368345       146.0801 
 490   0.0000       5.377758       146.3362 
 491   0.0000       5.402975       147.0224 
 492   0.0000       5.430981       147.7845 
 493   0.0000       5.462590       148.6446 
 494   0.0000       5.484803       149.2491 
 495   0.0000       5.507555       149.8682 
 496   0.0000       5.524782       150.3370 
 497   0.0000       5.569475       151.5531 
 498   0.0000       5.591842       152.1618 
 499   0.0000       5.651226       153.7777 
 500   0.0000       5.656140       153.9114 
 501   0.0000       5.665740       154.1726 
 502   0.0000       5.690263       154.8399 
 503   0.0000       5.692281       154.8948 
 504   0.0000       5.710539       155.3917 
 505   0.0000       5.743123       156.2783 
 506   0.0000       5.747573       156.3994 
 507   0.0000       5.786707       157.4643 
 508   0.0000       5.806776       158.0104 
 509   0.0000       5.841514       158.9557 
 510   0.0000       5.848365       159.1421 
 511   0.0000       5.913462       160.9135 
 512   0.0000       5.972780       162.5276 
 513   0.0000       6.007512       163.4727 
 514   0.0000       6.020186       163.8176 
 515   0.0000       6.029917       164.0824 
 516   0.0000       6.069824       165.1683 
 517   0.0000       6.112555       166.3311 
 518   0.0000       6.124763       166.6633 
 519   0.0000       6.175714       168.0497 
 520   0.0000       6.240561       169.8143 
 521   0.0000       6.367961       173.2810 
 522   0.0000       6.392618       173.9520 
 523   0.0000       6.440166       175.2458 
 524   0.0000       6.448849       175.4821 
 525   0.0000       6.572207       178.8389 
 526   0.0000       6.690326       182.0530 
 527   0.0000       6.809364       185.2922 
 528   0.0000       6.851594       186.4413 
 529   0.0000       6.870646       186.9598 
 530   0.0000       6.928354       188.5301 
 531   0.0000       6.949440       189.1039 
 532   0.0000       7.010019       190.7523 
 533   0.0000       7.161962       194.8869 
 534   0.0000       7.298296       198.5967 
 535   0.0000       7.360157       200.2801 
 536   0.0000       7.420115       201.9116 
 537   0.0000       7.779367       211.6873 
 538   0.0000       7.787134       211.8987 
 539   0.0000       7.835691       213.2200 
 540   0.0000       7.890977       214.7244 
 541   0.0000       7.925098       215.6529 
 542   0.0000       7.974578       216.9993 
 543   0.0000       8.014969       218.0984 
 544   0.0000       8.042551       218.8489 
 545   0.0000       8.303878       225.9600 
 546   0.0000       8.326226       226.5681 
 547   0.0000       8.381048       228.0599 
 548   0.0000       8.414158       228.9609 
 549   0.0000       8.477164       230.6754 
 550   0.0000       8.523728       231.9424 
 551   0.0000       8.568542       233.1619 
 552   0.0000       8.635265       234.9775 
 553   0.0000       8.692325       236.5302 
 554   0.0000       8.722138       237.3415 
 555   0.0000       8.735663       237.7095 
 556   0.0000       8.810228       239.7385 
 557   0.0000       8.850335       240.8299 
 558   0.0000       8.874214       241.4796 
 559   0.0000       9.009480       245.1604 
 560   0.0000       9.034688       245.8464 
 561   0.0000       9.106455       247.7992 
 562   0.0000       9.112713       247.9695 
 563   0.0000       9.180201       249.8060 
 564   0.0000       9.183164       249.8866 
 565   0.0000       9.255001       251.8414 
 566   0.0000       9.474980       257.8273 
 567   0.0000       9.503318       258.5984 
 568   0.0000       9.540520       259.6107 
 569   0.0000       9.636017       262.2093 
 570   0.0000       9.691336       263.7147 
 571   0.0000       9.766969       265.7727 
 572   0.0000       9.801048       266.7001 
 573   0.0000       9.825401       267.3627 
 574   0.0000       9.854351       268.1505 
 575   0.0000       9.891783       269.1691 
 576   0.0000       9.946554       270.6595 
 577   0.0000      10.017205       272.5820 
 578   0.0000      10.106672       275.0165 
 579   0.0000      10.200822       277.5785 
 580   0.0000      10.261556       279.2311 
 581   0.0000      10.380294       282.4622 
 582   0.0000      10.411797       283.3194 
 583   0.0000      10.671043       290.3739 
 584   0.0000      10.682106       290.6749 
 585   0.0000      10.691051       290.9183 
 586   0.0000      10.694086       291.0009 
 587   0.0000      10.700119       291.1651 
 588   0.0000      10.732948       292.0584 
 589   0.0000      10.736448       292.1536 
 590   0.0000      10.756041       292.6868 
 591   0.0000      10.764216       292.9092 
 592   0.0000      10.785712       293.4941 
 593   0.0000      10.799761       293.8764 
 594   0.0000      10.805267       294.0263 
 595   0.0000      10.825818       294.5855 
 596   0.0000      10.832003       294.7538 
 597   0.0000      10.852623       295.3149 
 598   0.0000      10.877427       295.9898 
 599   0.0000      10.891919       296.3842 
 600   0.0000      10.909377       296.8592 
 601   0.0000      10.924148       297.2612 
 602   0.0000      10.937899       297.6354 
 603   0.0000      10.947878       297.9069 
 604   0.0000      10.956461       298.1405 
 605   0.0000      10.958725       298.2021 
 606   0.0000      10.969696       298.5006 
 607   0.0000      10.973858       298.6139 
 608   0.0000      10.993643       299.1522 
 609   0.0000      11.002615       299.3964 
 610   0.0000      11.010048       299.5986 
 611   0.0000      11.029027       300.1151 
 612   0.0000      11.037619       300.3489 
 613   0.0000      11.051568       300.7285 
 614   0.0000      11.054801       300.8164 
 615   0.0000      11.074667       301.3570 
 616   0.0000      11.081283       301.5371 
 617   0.0000      11.113666       302.4182 
 618   0.0000      11.124640       302.7169 
 619   0.0000      11.149712       303.3991 
 620   0.0000      11.159759       303.6725 
 621   0.0000      11.169134       303.9276 
 622   0.0000      11.181479       304.2635 
 623   0.0000      11.230044       305.5850 
 624   0.0000      11.301121       307.5191 
 625   0.0000      11.327918       308.2483 
 626   0.0000      11.354234       308.9644 
 627   0.0000      11.366435       309.2964 
 628   0.0000      11.405552       310.3608 
 629   0.0000      11.417365       310.6823 
 630   0.0000      11.426779       310.9385 
 631   0.0000      11.441118       311.3286 
 632   0.0000      11.485159       312.5271 
 633   0.0000      11.519802       313.4697 
 634   0.0000      11.557343       314.4913 
 635   0.0000      11.594518       315.5029 
 636   0.0000      11.612974       316.0051 
 637   0.0000      11.636419       316.6431 
 638   0.0000      11.645531       316.8910 
 639   0.0000      11.671414       317.5953 
 640   0.0000      11.674453       317.6780 
 641   0.0000      11.694473       318.2228 
 642   0.0000      11.774059       320.3884 
 643   0.0000      11.801188       321.1266 
 644   0.0000      11.810022       321.3670 
 645   0.0000      11.851825       322.5046 
 646   0.0000      11.865590       322.8791 
 647   0.0000      11.910963       324.1138 
 648   0.0000      11.939069       324.8786 
 649   0.0000      11.946654       325.0850 
 650   0.0000      11.957306       325.3748 
 651   0.0000      11.979645       325.9827 
 652   0.0000      11.994661       326.3913 
 653   0.0000      12.015917       326.9697 
 654   0.0000      12.043365       327.7166 
 655   0.0000      12.049584       327.8858 
 656   0.0000      12.067814       328.3819 
 657   0.0000      12.075212       328.5832 
 658   0.0000      12.079380       328.6966 
 659   0.0000      12.087597       328.9202 
 660   0.0000      12.107174       329.4529 
 661   0.0000      12.129047       330.0482 
 662   0.0000      12.138164       330.2962 
 663   0.0000      12.143854       330.4511 
 664   0.0000      12.165799       331.0482 
 665   0.0000      12.187410       331.6363 
 666   0.0000      12.192491       331.7745 
 667   0.0000      12.195129       331.8463 
 668   0.0000      12.218590       332.4847 
 669   0.0000      12.233138       332.8806 
 670   0.0000      12.246182       333.2356 
 671   0.0000      12.256582       333.5186 
 672   0.0000      12.283653       334.2552 
 673   0.0000      12.289744       334.4209 
 674   0.0000      12.329358       335.4989 
 675   0.0000      12.388963       337.1208 
 676   0.0000      12.394821       337.2802 
 677   0.0000      12.459107       339.0295 
 678   0.0000      12.493770       339.9728 
 679   0.0000      12.506061       340.3072 
 680   0.0000      12.537684       341.1677 
 681   0.0000      12.596739       342.7747 
 682   0.0000      12.661690       344.5421 
 683   0.0000      12.710710       345.8760 
 684   0.0000      12.756842       347.1313 
 685   0.0000      12.773447       347.5832 
 686   0.0000      12.792141       348.0919 
 687   0.0000      12.799449       348.2907 
 688   0.0000      12.865642       350.0919 
 689   0.0000      12.901808       351.0761 
 690   0.0000      12.940377       352.1256 
 691   0.0000      12.945541       352.2661 
 692   0.0000      12.979823       353.1989 
 693   0.0000      12.996520       353.6533 
 694   0.0000      13.052180       355.1679 
 695   0.0000      13.124540       357.1369 
 696   0.0000      13.184898       358.7793 
 697   0.0000      13.194078       359.0291 
 698   0.0000      13.231166       360.0383 
 699   0.0000      13.244272       360.3950 
 700   0.0000      13.263325       360.9134 
 701   0.0000      13.295158       361.7797 
 702   0.0000      13.315174       362.3243 
 703   0.0000      13.341748       363.0474 
 704   0.0000      13.344923       363.1338 
 705   0.0000      13.379978       364.0877 
 706   0.0000      13.403874       364.7380 
 707   0.0000      13.421326       365.2129 
 708   0.0000      13.487345       367.0093 
 709   0.0000      13.501946       367.4066 
 710   0.0000      13.524034       368.0077 
 711   0.0000      13.593068       369.8862 
 712   0.0000      13.695945       372.6856 
 713   0.0000      13.712626       373.1395 
 714   0.0000      13.869555       377.4098 
 715   0.0000      14.088981       383.3807 
 716   0.0000      14.175724       385.7411 
 717   0.0000      14.184649       385.9839 
 718   0.0000      14.369483       391.0135 
 719   0.0000      14.388373       391.5275 
 720   0.0000      14.475924       393.9099 
 721   0.0000      14.490740       394.3131 
 722   0.0000      14.505685       394.7197 
 723   0.0000      14.529519       395.3683 
 724   0.0000      14.696824       399.9209 
 725   0.0000      14.882509       404.9737 
 726   0.0000      15.076881       410.2628 
 727   0.0000      15.268134       415.4671 
 728   0.0000      15.620904       425.0664 
 729   0.0000      15.846903       431.2162 
 730   0.0000      16.006390       435.5560 
 731   0.0000      17.028926       463.3806 
 732   0.0000      17.194743       467.8927 
 733   0.0000      35.069123       954.2793 
 734   0.0000      38.809569      1056.0621 
 735   0.0000      38.948960      1059.8551 
 736   0.0000      39.002158      1061.3027 
 737   0.0000      42.409137      1154.0113 
 738   0.0000      43.198178      1175.4822 
 739   0.0000      44.012735      1197.6474 
 740   0.0000      44.129463      1200.8237 
 741   0.0000      44.433732      1209.1033 
 742   0.0000      45.477592      1237.5082 
 743   0.0000      61.989630      1686.8236 

                    ********************************
                    * MULLIKEN POPULATION ANALYSIS *
                    ********************************

-----------------------
MULLIKEN ATOMIC CHARGES
-----------------------
   0 I :    2.866878
   1 O :   -1.172473
   2 O :   -1.101298
   3 O :   -0.864636
   4 H :    0.345874
   5 N :    1.109724
   6 O :   -0.579859
   7 O :   -0.496543
   8 O :   -0.520769
   9 H :    0.413102
Sum of atomic charges:   -0.0000000

--------------------------------
MULLIKEN REDUCED ORBITAL CHARGES
--------------------------------
  0 I s       :     3.556117  s :     3.556117
      pz      :     2.758555  p :     8.242418
      px      :     2.740402
      py      :     2.743461
      dz2     :     2.053879  d :    10.238433
      dxz     :     2.057010
      dyz     :     2.065460
      dx2y2   :     2.026421
      dxy     :     2.035662
      f0      :     0.009754  f :     0.077473
      f+1     :     0.006497
      f-1     :     0.013609
      f+2     :     0.011196
      f-2     :     0.019573
      f+3     :     0.014745
      f-3     :     0.002101
      g0      :     0.002136  g :     0.018681
      g+1     :     0.003595
      g-1     :     0.003544
      g+2     :     0.000433
      g-2     :     0.002052
      g+3     :     0.002084
      g-3     :     0.002220
      g+4     :     0.000795
      g-4     :     0.001822
  1 O s       :     4.105619  s :     4.105619
      pz      :     1.767298  p :     5.006163
      px      :     1.474057
      py      :     1.764808
      dz2     :     0.009493  d :     0.054117
      dxz     :     0.011887
      dyz     :     0.004889
      dx2y2   :     0.014527
      dxy     :     0.013321
      f0      :     0.000091  f :     0.006101
      f+1     :     0.001834
      f-1     :    -0.000042
      f+2     :     0.001007
      f-2     :     0.000894
      f+3     :     0.001596
      f-3     :     0.000722
      g0      :     0.000036  g :     0.000472
      g+1     :     0.000053
      g-1     :     0.000008
      g+2     :     0.000010
      g-2     :     0.000076
      g+3     :     0.000114
      g-3     :     0.000038
      g+4     :     0.000096
      g-4     :     0.000042
  2 O s       :     4.059776  s :     4.059776
      pz      :     1.389899  p :     4.975530
      px      :     1.798983
      py      :     1.786648
      dz2     :     0.020130  d :     0.058042
      dxz     :     0.015399
      dyz     :     0.015307
      dx2y2   :     0.004501
      dxy     :     0.002704
      f0      :     0.002411  f :     0.007288
      f+1     :     0.001415
      f-1     :     0.001339
      f+2     :     0.000972
      f-2     :     0.000969
      f+3     :     0.000033
      f-3     :     0.000149
      g0      :     0.000163  g :     0.000662
      g+1     :     0.000125
      g-1     :     0.000103
      g+2     :     0.000100
      g-2     :     0.000099
      g+3     :     0.000041
      g-3     :     0.000029
      g+4     :     0.000003
      g-4     :     0.000001
  3 O s       :     3.987659  s :     3.987659
      pz      :     1.635305  p :     4.839493
      px      :     1.657330
      py      :     1.546858
      dz2     :     0.005620  d :     0.032692
      dxz     :     0.010519
      dyz     :     0.002314
      dx2y2   :     0.005485
      dxy     :     0.008754
      f0      :     0.000313  f :     0.004229
      f+1     :     0.000499
      f-1     :     0.001017
      f+2     :     0.000081
      f-2     :     0.000921
      f+3     :     0.000675
      f-3     :     0.000724
      g0      :    -0.000002  g :     0.000563
      g+1     :     0.000032
      g-1     :     0.000084
      g+2     :     0.000018
      g-2     :     0.000175
      g+3     :     0.000081
      g-3     :     0.000064
      g+4     :     0.000038
      g-4     :     0.000073
  4 H s       :     0.545820  s :     0.545820
      pz      :     0.028848  p :     0.091984
      px      :     0.029487
      py      :     0.033649
      dz2     :     0.008366  d :     0.015884
      dxz     :     0.001478
      dyz     :     0.001564
      dx2y2   :     0.002566
      dxy     :     0.001910
      f0      :     0.000509  f :     0.000438
      f+1     :    -0.000032
      f-1     :    -0.000222
      f+2     :     0.000149
      f-2     :     0.000352
      f+3     :    -0.000267
      f-3     :    -0.000050
  5 N s       :     3.054872  s :     3.054872
      pz      :     0.912077  p :     2.656157
      px      :     0.871871
      py      :     0.872210
      dz2     :     0.017228  d :     0.084477
      dxz     :    -0.010899
      dyz     :     0.041614
      dx2y2   :     0.029766
      dxy     :     0.006769
      f0      :     0.014837  f :     0.083142
      f+1     :     0.017837
      f-1     :     0.013774
      f+2     :     0.014211
      f-2     :     0.006593
      f+3     :     0.008137
      f-3     :     0.007754
      g0      :     0.001988  g :     0.011627
      g+1     :     0.003135
      g-1     :     0.001992
      g+2     :     0.001552
      g-2     :     0.001111
      g+3     :     0.000823
      g-3     :     0.000765
      g+4     :     0.000040
      g-4     :     0.000221
  6 O s       :     3.892950  s :     3.892950
      pz      :     1.499933  p :     4.635175
      px      :     1.621365
      py      :     1.513877
      dz2     :    -0.000637  d :     0.041987
      dxz     :     0.016105
      dyz     :     0.011048
      dx2y2   :     0.007113
      dxy     :     0.008357
      f0      :     0.000083  f :     0.008010
      f+1     :     0.002283
      f-1     :     0.000444
      f+2     :     0.001088
      f-2     :     0.002078
      f+3     :     0.001566
      f-3     :     0.000467
      g0      :     0.000149  g :     0.001737
      g+1     :     0.000138
      g-1     :     0.000188
      g+2     :     0.000218
      g-2     :     0.000274
      g+3     :     0.000303
      g-3     :     0.000205
      g+4     :     0.000123
      g-4     :     0.000139
  7 O s       :     3.902312  s :     3.902312
      pz      :     1.169961  p :     4.515275
      px      :     1.812019
      py      :     1.533295
      dz2     :     0.030481  d :     0.067232
      dxz     :     0.010682
      dyz     :     0.019512
      dx2y2   :     0.002094
      dxy     :     0.004464
      f0      :     0.004249  f :     0.009829
      f+1     :     0.001379
      f-1     :     0.001989
      f+2     :     0.000737
      f-2     :     0.001294
      f+3     :     0.000171
      f-3     :     0.000010
      g0      :     0.000627  g :     0.001895
      g+1     :     0.000242
      g-1     :     0.000349
      g+2     :     0.000293
      g-2     :     0.000293
      g+3     :     0.000062
      g-3     :     0.000024
      g+4     :     0.000004
      g-4     :     0.000001
  8 O s       :     3.907252  s :     3.907252
      pz      :     1.577037  p :     4.542383
      px      :     1.225314
      py      :     1.740032
      dz2     :     0.028302  d :     0.063945
      dxz     :     0.005553
      dyz     :     0.007352
      dx2y2   :     0.013520
      dxy     :     0.009218
      f0      :     0.000918  f :     0.005553
      f+1     :     0.000835
      f-1     :     0.000753
      f+2     :     0.000528
      f-2     :     0.000422
      f+3     :     0.001042
      f-3     :     0.001055
      g0      :     0.000112  g :     0.001636
      g+1     :     0.000258
      g-1     :     0.000129
      g+2     :     0.000152
      g-2     :     0.000034
      g+3     :     0.000128
      g-3     :     0.000228
      g+4     :     0.000265
      g-4     :     0.000329
  9 H s       :     0.480899  s :     0.480899
      pz      :     0.022219  p :     0.087782
      px      :     0.030152
      py      :     0.035410
      dz2     :    -0.001145  d :     0.010839
      dxz     :    -0.001975
      dyz     :     0.013067
      dx2y2   :     0.001561
      dxy     :    -0.000669
      f0      :     0.002503  f :     0.007378
      f+1     :     0.000860
      f-1     :     0.002689
      f+2     :     0.000148
      f-2     :     0.000891
      f+3     :     0.000138
      f-3     :     0.000149


                     *******************************
                     * LOEWDIN POPULATION ANALYSIS *
                     *******************************

----------------------
LOEWDIN ATOMIC CHARGES
----------------------
   0 I :    0.972398
   1 O :    0.120594
   2 O :   -0.238317
   3 O :    0.799445
   4 H :   -1.015141
   5 N :   -1.219695
   6 O :    0.405269
   7 O :    0.508341
   8 O :    1.054001
   9 H :   -1.386896

-------------------------------
LOEWDIN REDUCED ORBITAL CHARGES
-------------------------------
  0 I s       :     2.824373  s :     2.824373
      pz      :     2.734832  p :     8.173866
      px      :     2.741027
      py      :     2.698007
      dz2     :     2.287471  d :    11.233157
      dxz     :     2.273197
      dyz     :     2.241491
      dx2y2   :     2.164302
      dxy     :     2.266696
      f0      :     0.215343  f :     1.220993
      f+1     :     0.220856
      f-1     :     0.167189
      f+2     :     0.145633
      f-2     :     0.171438
      f+3     :     0.155012
      f-3     :     0.145522
      g0      :     0.097486  g :     0.575214
      g+1     :     0.066379
      g-1     :     0.061658
      g+2     :     0.062273
      g-2     :     0.074022
      g+3     :     0.051254
      g-3     :     0.043547
      g+4     :     0.067025
      g-4     :     0.051571
  1 O s       :     3.214616  s :     3.214616
      pz      :     1.418347  p :     4.209664
      px      :     1.364784
      py      :     1.426533
      dz2     :     0.073247  d :     0.303913
      dxz     :     0.066798
      dyz     :     0.043449
      dx2y2   :     0.044602
      dxy     :     0.075817
      f0      :     0.019100  f :     0.126605
      f+1     :     0.024110
      f-1     :     0.015368
      f+2     :     0.014247
      f-2     :     0.017647
      f+3     :     0.014445
      f-3     :     0.021687
      g0      :     0.002477  g :     0.024608
      g+1     :     0.003249
      g-1     :     0.001624
      g+2     :     0.001368
      g-2     :     0.002401
      g+3     :     0.002414
      g-3     :     0.005036
      g+4     :     0.002515
      g-4     :     0.003525
  2 O s       :     3.413098  s :     3.413098
      pz      :     1.433032  p :     4.446178
      px      :     1.520782
      py      :     1.492364
      dz2     :     0.088334  d :     0.246671
      dxz     :     0.074107
      dyz     :     0.052712
      dx2y2   :     0.013845
      dxy     :     0.017673
      f0      :     0.025612  f :     0.106649
      f+1     :     0.029217
      f-1     :     0.023040
      f+2     :     0.013033
      f-2     :     0.011881
      f+3     :     0.002654
      f-3     :     0.001212
      g0      :     0.004277  g :     0.025720
      g+1     :     0.006012
      g-1     :     0.005818
      g+2     :     0.003324
      g-2     :     0.004369
      g+3     :     0.000966
      g-3     :     0.000805
      g+4     :     0.000079
      g-4     :     0.000070
  3 O s       :     3.027423  s :     3.027423
      pz      :     1.286319  p :     3.818659
      px      :     1.294967
      py      :     1.237373
      dz2     :     0.031137  d :     0.247502
      dxz     :     0.032581
      dyz     :     0.059973
      dx2y2   :     0.063792
      dxy     :     0.060020
      f0      :     0.010644  f :     0.094604
      f+1     :     0.006686
      f-1     :     0.010946
      f+2     :     0.011905
      f-2     :     0.015681
      f+3     :     0.017939
      f-3     :     0.020804
      g0      :     0.000797  g :     0.012366
      g+1     :     0.000715
      g-1     :     0.001537
      g+2     :     0.000438
      g-2     :     0.001639
      g+3     :     0.001884
      g-3     :     0.000898
      g+4     :     0.002065
      g-4     :     0.002393
  4 H s       :     0.620946  s :     0.620946
      pz      :     0.242436  p :     0.635873
      px      :     0.199904
      py      :     0.193533
      dz2     :     0.142268  d :     0.512715
      dxz     :     0.117719
      dyz     :     0.109545
      dx2y2   :     0.076086
      dxy     :     0.067096
      f0      :     0.053250  f :     0.245607
      f+1     :     0.039235
      f-1     :     0.034073
      f+2     :     0.055015
      f-2     :     0.036749
      f+3     :     0.011624
      f-3     :     0.015662
  5 N s       :     2.596171  s :     2.596171
      pz      :     1.002039  p :     2.578598
      px      :     0.857354
      py      :     0.719205
      dz2     :     0.438444  d :     1.682270
      dxz     :     0.447340
      dyz     :     0.333787
      dx2y2   :     0.239569
      dxy     :     0.223130
      f0      :     0.185285  f :     1.036108
      f+1     :     0.245396
      f-1     :     0.146313
      f+2     :     0.160015
      f-2     :     0.120170
      f+3     :     0.086840
      f-3     :     0.092090
      g0      :     0.049772  g :     0.326548
      g+1     :     0.052447
      g-1     :     0.040442
      g+2     :     0.051621
      g-2     :     0.033497
      g+3     :     0.026145
      g-3     :     0.027027
      g+4     :     0.028586
      g-4     :     0.017010
  6 O s       :     3.123190  s :     3.123190
      pz      :     1.307656  p :     3.862777
      px      :     1.329168
      py      :     1.225952
      dz2     :     0.113063  d :     0.370191
      dxz     :     0.079624
      dyz     :     0.080795
      dx2y2   :     0.046692
      dxy     :     0.050017
      f0      :     0.037567  f :     0.194170
      f+1     :     0.035679
      f-1     :     0.033548
      f+2     :     0.030713
      f-2     :     0.025239
      f+3     :     0.013502
      f-3     :     0.017922
      g0      :     0.003393  g :     0.044403
      g+1     :     0.007754
      g-1     :     0.006313
      g+2     :     0.005614
      g-2     :     0.006386
      g+3     :     0.005371
      g-3     :     0.005876
      g+4     :     0.001665
      g-4     :     0.002032
  7 O s       :     3.162723  s :     3.162723
      pz      :     1.225871  p :     3.771463
      px      :     1.371295
      py      :     1.174297
      dz2     :     0.107402  d :     0.319280
      dxz     :     0.094777
      dyz     :     0.077543
      dx2y2   :     0.022891
      dxy     :     0.016667
      f0      :     0.050812  f :     0.189831
      f+1     :     0.047799
      f-1     :     0.042956
      f+2     :     0.025710
      f-2     :     0.016954
      f+3     :     0.003291
      f-3     :     0.002310
      g0      :     0.013154  g :     0.048362
      g+1     :     0.009851
      g-1     :     0.009626
      g+2     :     0.008319
      g-2     :     0.005079
      g+3     :     0.001283
      g-3     :     0.000831
      g+4     :     0.000111
      g-4     :     0.000107
  8 O s       :     2.904913  s :     2.904913
      pz      :     1.199537  p :     3.450182
      px      :     1.017747
      py      :     1.232898
      dz2     :     0.087376  d :     0.361270
      dxz     :     0.097110
      dyz     :     0.034334
      dx2y2   :     0.074043
      dxy     :     0.068406
      f0      :     0.024330  f :     0.192285
      f+1     :     0.037132
      f-1     :     0.011963
      f+2     :     0.029844
      f-2     :     0.022512
      f+3     :     0.032621
      f-3     :     0.033882
      g0      :     0.004149  g :     0.037349
      g+1     :     0.004414
      g-1     :     0.001246
      g+2     :     0.004549
      g-2     :     0.002793
      g+3     :     0.003695
      g-3     :     0.004388
      g+4     :     0.007073
      g-4     :     0.005040
  9 H s       :     0.516186  s :     0.516186
      pz      :     0.449684  p :     0.756970
      px      :     0.133850
      py      :     0.173437
      dz2     :     0.245344  d :     0.696661
      dxz     :     0.174761
      dyz     :     0.199242
      dx2y2   :     0.043478
      dxy     :     0.033836
      f0      :     0.121391  f :     0.417079
      f+1     :     0.108620
      f-1     :     0.103236
      f+2     :     0.037708
      f-2     :     0.028845
      f+3     :     0.007677
      f-3     :     0.009602


                      *****************************
                      * MAYER POPULATION ANALYSIS *
                      *****************************

  NA   - Mulliken gross atomic population
  ZA   - Total nuclear charge
  QA   - Mulliken gross atomic charge
  VA   - Mayer's total valence
  BVA  - Mayer's bonded valence
  FA   - Mayer's free valence

  ATOM       NA         ZA         QA         VA         BVA        FA
  0 I     22.1331    25.0000     2.8669     2.7942     2.7942    -0.0000
  1 O      9.1725     8.0000    -1.1725     1.1458     1.1458     0.0000
  2 O      9.1013     8.0000    -1.1013     1.2332     1.2332     0.0000
  3 O      8.8646     8.0000    -0.8646     1.5022     1.5022     0.0000
  4 H      0.6541     1.0000     0.3459     0.9386     0.9386    -0.0000
  5 N      5.8903     7.0000     1.1097     3.8405     3.8405    -0.0000
  6 O      8.5799     8.0000    -0.5799     1.4948     1.4948    -0.0000
  7 O      8.4965     8.0000    -0.4965     1.7230     1.7230    -0.0000
  8 O      8.5208     8.0000    -0.5208     1.8250     1.8250    -0.0000
  9 H      0.5869     1.0000     0.4131     0.8748     0.8748    -0.0000

  Mayer bond orders larger than 0.100000
B(  0-I ,  1-O ) :   0.9888 B(  0-I ,  2-O ) :   1.2334 B(  0-I ,  3-O ) :   0.5485 
B(  1-O ,  9-H ) :   0.1300 B(  3-O ,  4-H ) :   0.9374 B(  5-N ,  6-O ) :   1.3619 
B(  5-N ,  7-O ) :   1.5253 B(  5-N ,  8-O ) :   0.9423 B(  6-O ,  7-O ) :   0.1102 
B(  7-O ,  8-O ) :   0.1101 B(  8-O ,  9-H ) :   0.7439 

-------
TIMINGS
-------

Total SCF time: 0 days 0 hours 26 min 29 sec 

Total time                  ....    1589.325 sec
Sum of individual times     ....    1587.454 sec  ( 99.9%)

Fock matrix formation       ....    1582.258 sec  ( 99.6%)
Diagonalization             ....       1.270 sec  (  0.1%)
Density matrix formation    ....       0.067 sec  (  0.0%)
Population analysis         ....       0.091 sec  (  0.0%)
Initial guess               ....       2.030 sec  (  0.1%)
Orbital Transformation      ....       0.000 sec  (  0.0%)
Orbital Orthonormalization  ....       0.000 sec  (  0.0%)
DIIS solution               ....       0.560 sec  (  0.0%)
SOSCF solution              ....       1.077 sec  (  0.1%)

Maximum memory used throughout the entire SCF-calculation: 285.1 MB


           ************************************************************
           *        Program running with 8 parallel MPI-processes     *
           *              working on a common directory               *
           ************************************************************

------------------------------------------------------------------------------
                                ORCA  MP2 
------------------------------------------------------------------------------

Freezing NCore=22 chemical core electrons

-------------
RI-MP2 ENERGY
-------------
Dimension of the basis                    ...  744
Memory devoted to MP2                     ... 16000 MB   
Data format for buffers                   ... DOUBLE
Compression type for matrix containers    ... UNCOMPRESSED
Overall scaling of the MP2 energy         ...   1.000e+00
Calculating two index integrals           ... done (    0.019 sec)
Cholesky decomposition of V**-1           ... done (    0.216 sec)

-----------------
RI-TRANSFORMATION (AUX index driven)
-----------------

Dimension of the orbital-basis         ... 744
Dimension of the aux-basis             ... 1614
Transformation of internal/external MOs...   11-  40 to   41- 743
Number Format for Storage              ... Double (8 Byte)
Integral mode                          ... Direct

First Phase: integral generation and transformation of MO indices
  Aux angular momentum 0               ... done (    0.157 sec)
  Aux angular momentum 1               ... done (    0.318 sec)
  Aux angular momentum 2               ... done (    0.515 sec)
  Aux angular momentum 3               ... done (    0.566 sec)
  Aux angular momentum 4               ... done (    0.553 sec)
  Aux angular momentum 5               ... done (    0.463 sec)
  Aux angular momentum 6               ... done (    0.213 sec)
Closing buffer VIA ( 0.25 GB; CompressionRatio= 1.00)
  Phase 1 completed in     2.899 sec
Second Phase: sorting and transformation of aux index

IA-Transformation
Memory available                       ... 15930 MB 
Max. # MO pairs treated in a batch     ... 4    
# of internal orbitals                 ... 30
# batches for internal orbitals        ... 1
Closing buffer IAV ( 0.25 GB; CompressionRatio= 1.00)
(ia|v) transformation done in     0.362 sec

  Phase 2 completed in     0.386 sec
RI-Integral transformation completed in     3.285 sec
Opening buffers                              ... done

Starting loop over batches of integrals:

Operator 0  - window                       ... ( 11- 40)x( 41-743)
Operator 0  - Memory available             ... 16000 MB
Operator 0  - Memory needed per MO         ...   8.7 MB
Operator 0  - Number of orbitals per batch ... 4
Operator 0  - Number of batches            ... 1

OPERATOR  0   PASS   0:  MOs    11 ...   14 +   15 ...   18 +   19 ...   22 +   23 ...   26
                            +   27 ...   30 +   31 ...   34 +   35 ...   38 +   39 ...   40
  Reading integrals       ... ok
  Internal MO  13
Time spent in pair loops =     0.370 sec
Deleting buffer (Ka|jb)[aa] ...done

-----------------------------------------------
 RI-MP2 CORRELATION ENERGY:     -2.157702222 Eh
-----------------------------------------------


-------
TIMINGS
-------

Total time                :    7.220 sec
Integral trafo            :    3.299 sec ( 45.7%)
I/O of integrals          :    0.015 sec (  0.2%)
K(i,j) Operators          :    0.283 sec (  3.9%)
T(i,j) pair energies      :    0.046 sec (  0.6%)
V-calculation             :    0.019 sec (  0.3%)
V**(-1/2)                 :    0.216 sec (  3.0%)
Gamma(ia|P)               :    0.000 sec (  0.0%)
Gamma-Trafo               :    0.000 sec (  0.0%)
D(virtual)                :    0.000 sec (  0.0%)
D(internal)               :    0.000 sec (  0.0%)
W(virtual)                :    0.000 sec (  0.0%)
W(internal)               :    0.000 sec (  0.0%)
L(virtual)                :    0.000 sec (  0.0%)
L(internal)               :    0.000 sec (  0.0%)
G(D)                      :    0.000 sec (  0.0%)
G(Z)                      :    0.000 sec (  0.0%)
Z-Vector Solution         :    0.000 sec (  0.0%)
3-Index Derivative        :    0.000 sec (  0.0%)
2-Index Derivative        :    0.000 sec (  0.0%)
Separable Gradient        :    0.000 sec (  0.0%)


---------------------------------------
MP2 TOTAL ENERGY:     -801.472357708 Eh
---------------------------------------

Maximum memory used throughout the entire MP2-calculation: 180.7 MB

-------------------------   --------------------
FINAL SINGLE POINT ENERGY      -801.472357707598
-------------------------   --------------------


                            ***************************************
                            *     ORCA property calculations      *
                            ***************************************


  WARNING: The energy has been calculated at the MP2 level but the densities
           used in the property calculations are still SCF densities
           MP2 response densities have not been calculated 
           use %mp2 Density relaxed end
           or  %mp2 Density unrelaxed end

                                    ---------------------
                                    Active property flags
                                    ---------------------
   (+) Dipole Moment


------------------------------------------------------------------------------
                       ORCA ELECTRIC PROPERTIES CALCULATION
------------------------------------------------------------------------------

Dipole Moment Calculation                       ... on
Quadrupole Moment Calculation                   ... off
Polarizability Calculation                      ... off
GBWName                                         ... 1ica1nta-10001_1_51.gbw
Electron density                                ... 1ica1nta-10001_1_51.scfp
The origin for moment calculation is the CENTER OF MASS  = ( 0.200999,  0.976494 -1.049225)

-------------
DIPOLE MOMENT
-------------
                                X             Y             Z
Electronic contribution:      6.28276      32.50373     -60.91279
Nuclear contribution   :     -5.68535     -32.30078      60.27755
                        -----------------------------------------
Total Dipole Moment    :      0.59741       0.20295      -0.63523
                        -----------------------------------------
Magnitude (a.u.)       :      0.89533
Magnitude (Debye)      :      2.27575


--------------------
Rotational spectrum 
--------------------
 
Rotational constants in cm-1:     0.120958     0.020916     0.020006 
Rotational constants in MHz :  3626.214668   627.039981   599.756258 

 Dipole components along the rotational axes: 
x,y,z [a.u.] :    -0.660028    -0.592661    -0.121364 
x,y,z [Debye]:    -1.677659    -1.506425    -0.308483 

 

Timings for individual modules:

Sum of individual times         ...     1601.477 sec (=  26.691 min)
GTO integral calculation        ...        3.966 sec (=   0.066 min)   0.2 %
SCF iterations                  ...     1589.742 sec (=  26.496 min)  99.3 %
MP2 module                      ...        7.769 sec (=   0.129 min)   0.5 %
                             ****ORCA TERMINATED NORMALLY****
TOTAL RUN TIME: 0 days 0 hours 26 minutes 42 seconds 855 msec
