# Supplementary material for: Iodine Clusters in the Atmosphere I: Computational Benchmark and Dimer Formation of Oxyacids and Oxides
Source: ACS Omega. 2024 Jul 9;9(29):31521–32. doi: 10.1021/acsomega.4c01235 (PMC11270685; doi:10.1021/acsomega.4c01235)
Supplement: Supplementary file 2 — ao4c01235_si_002.zip [file ao4c01235_si_002.zip › SI_zip/basis_extrapolation/quadruple/1ip1eda-001000001_1_222.inp]

! aug-cc-pVQZ/C aug-cc-pVQZ/JK aug-cc-pVQZ RI-MP2 TightSCF
%pal nprocs 8 end
%maxcore 16000
%basis
	NewGTO I "aug-cc-pVQZ-PP" end
	NewECP I "SK-MCDHF-RSC" end
	NewAuxCGTO I "aug-cc-pVQZ-PP/C" end
	NewAuxJKGTO I "def2/JK" end
end
* xyz 0 1
I       -0.15122346      -0.34489879       2.07636733
O        1.88057454       1.18331207       1.55392569
I        2.44969381       1.83545164      -0.03652417
O        0.87109764       2.35782920      -0.75228856
O        2.89456113       0.36787780      -0.96369130
O       -0.88048221       0.88486318       3.12941940
O       -1.38889778      -1.61898852       1.92941464
C       -1.39906471      -0.17051241      -0.69451365
C       -0.15959201      -0.83738712      -1.28328047
N        0.68117851      -1.36317444      -0.20392981
N       -0.95805909       0.74607386       0.37011319
H       -1.72594905       1.22394176       0.83945047
H       -0.26461072       1.45303123       0.00117828
H       -2.07616038      -0.89848428      -0.24657214
H       -1.92811888       0.40128051      -1.45828270
H        0.42401080      -0.09850816      -1.83166145
H       -0.47056911      -1.61495910      -1.98376172
H        1.65949814      -1.15389393      -0.39086926
H        0.54211284      -2.35285453      -0.05449376
*
