# Supplementary material for: Iodine Clusters in the Atmosphere I: Computational Benchmark and Dimer Formation of Oxyacids and Oxides
Source: ACS Omega. 2024 Jul 9;9(29):31521–32. doi: 10.1021/acsomega.4c01235 (PMC11270685; doi:10.1021/acsomega.4c01235)
Supplement: Supplementary file 2 — ao4c01235_si_002.zip [file ao4c01235_si_002.zip › SI_zip/basis_extrapolation/quadruple/2ica-2000_1_823.inp]

! aug-cc-pVQZ/C aug-cc-pVQZ/JK aug-cc-pVQZ RI-MP2 TightSCF
%pal nprocs 8 end
%maxcore 16000
%basis
	NewGTO I "aug-cc-pVQZ-PP" end
	NewECP I "SK-MCDHF-RSC" end
	NewAuxCGTO I "aug-cc-pVQZ-PP/C" end
	NewAuxJKGTO I "def2/JK" end
end
* xyz 0 1
I        1.33050573      -0.45898831      -0.30560000
O       -0.06162855      -1.56705310      -0.11921726
O        0.58629270       0.93430552      -1.15796278
O        2.11944246      -1.31684894      -1.84392337
H        1.45412569      -1.46292945      -2.52966243
I       -0.92453327       1.60574495       1.03758249
O        0.56175494       0.67176882       1.54249600
O       -1.65824072       2.06615008       2.56893534
O       -2.00735053       0.13565790       0.54826552
H       -1.40036841      -0.60780748       0.25908647
*
