# Supplementary material for: Iodine Clusters in the Atmosphere I: Computational Benchmark and Dimer Formation of Oxyacids and Oxides
Source: ACS Omega. 2024 Jul 9;9(29):31521–32. doi: 10.1021/acsomega.4c01235 (PMC11270685; doi:10.1021/acsomega.4c01235)
Supplement: Supplementary file 2 — ao4c01235_si_002.zip [file ao4c01235_si_002.zip › SI_zip/basis_extrapolation/quadruple/2ip-0020_1_530.log]

                                 *****************
                                 * O   R   C   A *
                                 *****************

                                            #,                                       
                                            ###                                      
                                            ####                                     
                                            #####                                    
                                            ######                                   
                                           ########,                                 
                                     ,,################,,,,,                         
                               ,,#################################,,                 
                          ,,##########################################,,             
                       ,#########################################, ''#####,          
                    ,#############################################,,   '####,        
                  ,##################################################,,,,####,       
                ,###########''''           ''''###############################       
              ,#####''   ,,,,##########,,,,          '''####'''          '####       
            ,##' ,,,,###########################,,,                        '##       
           ' ,,###''''                  '''############,,,                           
         ,,##''                                '''############,,,,        ,,,,,,###''
      ,#''                                            '''#######################'''  
     '                                                          ''''####''''         
             ,#######,   #######,   ,#######,      ##                                
            ,#'     '#,  ##    ##  ,#'     '#,    #''#        ######   ,####,        
            ##       ##  ##   ,#'  ##            #'  '#       #        #'  '#        
            ##       ##  #######   ##           ,######,      #####,   #    #        
            '#,     ,#'  ##    ##  '#,     ,#' ,#      #,         ##   #,  ,#        
             '#######'   ##     ##  '#######'  #'      '#     #####' # '####'        


                  #######################################################
                  #                        -***-                        #
                  #          Department of theory and spectroscopy      #
                  #    Directorship and core code : Frank Neese         #
                  #        Max Planck Institute fuer Kohlenforschung    #
                  #                Kaiser Wilhelm Platz 1               #
                  #                 D-45470 Muelheim/Ruhr               #
                  #                      Germany                        #
                  #                                                     #
                  #                  All rights reserved                #
                  #                        -***-                        #
                  #######################################################


                         Program Version 5.0.4 -  RELEASE  -


 With contributions from (in alphabetic order):
   Daniel Aravena         : Magnetic Suceptibility
   Michael Atanasov       : Ab Initio Ligand Field Theory (pilot matlab implementation)
   Alexander A. Auer      : GIAO ZORA, VPT2 properties, NMR spectrum
   Ute Becker             : Parallelization
   Giovanni Bistoni       : ED, misc. LED, open-shell LED, HFLD
   Martin Brehm           : Molecular dynamics
   Dmytro Bykov           : SCF Hessian
   Vijay G. Chilkuri      : MRCI spin determinant printing, contributions to CSF-ICE
   Dipayan Datta          : RHF DLPNO-CCSD density
   Achintya Kumar Dutta   : EOM-CC, STEOM-CC
   Dmitry Ganyushin       : Spin-Orbit,Spin-Spin,Magnetic field MRCI
   Miquel Garcia          : C-PCM and meta-GGA Hessian, CC/C-PCM, Gaussian charge scheme
   Yang Guo               : DLPNO-NEVPT2, F12-NEVPT2, CIM, IAO-localization
   Andreas Hansen         : Spin unrestricted coupled pair/coupled cluster methods
   Benjamin Helmich-Paris : MC-RPA, TRAH-SCF, COSX integrals
   Lee Huntington         : MR-EOM, pCC
   Robert Izsak           : Overlap fitted RIJCOSX, COSX-SCS-MP3, EOM
   Marcus Kettner         : VPT2
   Christian Kollmar      : KDIIS, OOCD, Brueckner-CCSD(T), CCSD density, CASPT2, CASPT2-K
   Simone Kossmann        : Meta GGA functionals, TD-DFT gradient, OOMP2, MP2 Hessian
   Martin Krupicka        : Initial AUTO-CI
   Lucas Lang             : DCDCAS
   Marvin Lechner         : AUTO-CI (C++ implementation), FIC-MRCC
   Dagmar Lenk            : GEPOL surface, SMD
   Dimitrios Liakos       : Extrapolation schemes; Compound Job, initial MDCI parallelization
   Dimitrios Manganas     : Further ROCIS development; embedding schemes
   Dimitrios Pantazis     : SARC Basis sets
   Anastasios Papadopoulos: AUTO-CI, single reference methods and gradients
   Taras Petrenko         : DFT Hessian,TD-DFT gradient, ASA, ECA, R-Raman, ABS, FL, XAS/XES, NRVS
   Peter Pinski           : DLPNO-MP2, DLPNO-MP2 Gradient
   Christoph Reimann      : Effective Core Potentials
   Marius Retegan         : Local ZFS, SOC
   Christoph Riplinger    : Optimizer, TS searches, QM/MM, DLPNO-CCSD(T), (RO)-DLPNO pert. Triples
   Tobias Risthaus        : Range-separated hybrids, TD-DFT gradient, RPA, STAB
   Michael Roemelt        : Original ROCIS implementation
   Masaaki Saitow         : Open-shell DLPNO-CCSD energy and density
   Barbara Sandhoefer     : DKH picture change effects
   Avijit Sen             : IP-ROCIS
   Kantharuban Sivalingam : CASSCF convergence, NEVPT2, FIC-MRCI
   Bernardo de Souza      : ESD, SOC TD-DFT
   Georgi Stoychev        : AutoAux, RI-MP2 NMR, DLPNO-MP2 response
   Willem Van den Heuvel  : Paramagnetic NMR
   Boris Wezisla          : Elementary symmetry handling
   Frank Wennmohs         : Technical directorship


 We gratefully acknowledge several colleagues who have allowed us to
 interface, adapt or use parts of their codes:
   Stefan Grimme, W. Hujo, H. Kruse, P. Pracht,  : VdW corrections, initial TS optimization,
                  C. Bannwarth, S. Ehlert          DFT functionals, gCP, sTDA/sTD-DF
   Ed Valeev, F. Pavosevic, A. Kumar             : LibInt (2-el integral package), F12 methods
   Garnet Chan, S. Sharma, J. Yang, R. Olivares  : DMRG
   Ulf Ekstrom                                   : XCFun DFT Library
   Mihaly Kallay                                 : mrcc  (arbitrary order and MRCC methods)
   Jiri Pittner, Ondrej Demel                    : Mk-CCSD
   Frank Weinhold                                : gennbo (NPA and NBO analysis)
   Christopher J. Cramer and Donald G. Truhlar   : smd solvation model
   Lars Goerigk                                  : TD-DFT with DH, B97 family of functionals
   V. Asgeirsson, H. Jonsson                     : NEB implementation
   FAccTs GmbH                                   : IRC, NEB, NEB-TS, DLPNO-Multilevel, CI-OPT
                                                   MM, QMMM, 2- and 3-layer-ONIOM, Crystal-QMMM,
                                                   LR-CPCM, SF, NACMEs, symmetry and pop. for TD-DFT,
                                                   nearIR, NL-DFT gradient (VV10), updates on ESD,
                                                   ML-optimized integration grids
   S Lehtola, MJT Oliveira, MAL Marques          : LibXC Library
   Liviu Ungur et al                             : ANISO software


 Your calculation uses the libint2 library for the computation of 2-el integrals
 For citations please refer to: http://libint.valeyev.net

 Your ORCA version has been built with support for libXC version: 5.1.0
 For citations please refer to: https://tddft.org/programs/libxc/

 This ORCA versions uses:
   CBLAS   interface :  Fast vector & matrix operations
   LAPACKE interface :  Fast linear algebra routines
   SCALAPACK package :  Parallel linear algebra routines
   Shared memory     :  Shared parallel matrices
   BLAS/LAPACK       :  OpenBLAS 0.3.15  USE64BITINT DYNAMIC_ARCH NO_AFFINITY Haswell SINGLE_THREADED
        Core in use  :  Haswell
   Copyright (c) 2011-2014, The OpenBLAS Project


================================================================================

cite the ECPs for I  [SK MCDHF RSC] as follows:
O: B. Metz and H. Stoll, private communication (KAP)
Tl: B. Metz, M. Schweizer, H. Stoll, M. Dolg, W. Liu, Theor. Chem. Acc. 104, 22 (2000)
Ga-As, In-Sb, Pb-Bi: B. Metz, H. Stoll, M. Dolg, J. Chem. Phys. 113, 2563 (2000)
Se-Kr, Te-Xe, Po-Rn: K.A. Peterson, D. Figgen, E. Goll, H. Stoll, and M. Dolg, J. Chem. Phys., in press (2003)
Cu-Zn, Ag-Cd, Au-Hg: D. Figgen, G. Rauhut, M. Dolg, and H. Stoll, Chem. Phys. 311, 227 (2005)
Y-Pd: K.A. Peterson, D. Figgen, M. Dolg, H. Stoll, J. Chem. Phys. 126, 124101 (2007)
I: K. A. Peterson, B. C. Shepler, D. Figgen, H. Stoll, J. Phys. Chem. A 110, 13877 (2006)
Hf-Pt: D. Figgen, K.A. Peterson, M. Dolg, H. Stoll, J. Chem. Phys. 130, 164108 (2009)
Ca, Sr, Ba, Ra: I.S. Lim, H. Stoll, P. Schwerdtfeger, J. Chem. Phys. 124, 034107 (2006)
U: M. Dolg, X. Cao, J. Phys. Chem. A 113, 12573 (2009)

ECP parameters for I  [SK MCDHF RSC] have been obtained from:
cc-pVDZ-PP  EMSL  Basis Set Exchange Library   4/7/16 5:27 AM
Ca, Sr, Ba, Ra: http://www.tc.uni-koeln.de/PP/index.en.html 3/16/17 1:54 PM


----- Orbital basis set information -----
Your calculation utilizes the basis: aug-cc-pVQZ 
    H, B-Ne : Obtained from the ccRepo (grant-hill.group.shef.ac.uk/ccrepo) Feb. 2017
              R. A. Kendall, T. H. Dunning, Jr., R. J. Harrison, J. Chem. Phys. 96, 6796 (1992)
         He : Obtained from the ccRepo (grant-hill.group.shef.ac.uk/ccrepo) Feb. 2017
              D. E. Woon, T. H. Dunning, Jr., J. Chem. Phys. 100, 2975 (1994)
  Li-Be, Na : Obtained from the ccRepo (grant-hill.group.shef.ac.uk/ccrepo) Feb. 2017
              B. P. Prascher, D. E. Woon, K. A. Peterson, T. H. Dunning, Jr., A. K. Wilson, Theor. Chem. Acc. 128, 69 (2011)
         Mg : Obtained from the Peterson Research Group Website (tyr0.chem.wsu.edu/~kipeters) Feb. 2017
              B. P. Prascher, D. E. Woon, K. A. Peterson, T. H. Dunning, Jr., A. K. Wilson, Theor. Chem. Acc. 128, 69 (2011)
      Al-Ar : Obtained from the ccRepo (grant-hill.group.shef.ac.uk/ccrepo) Feb. 2017
              D. E. Woon, T. H. Dunning, Jr., J. Chem. Phys. 98, 1358 (1993)
      Sc-Zn : Obtained from the ccRepo (grant-hill.group.shef.ac.uk/ccrepo) Feb. 2017
              N. B. Balabanov, K. A. Peterson, J. Chem. Phys. 123, 064107 (2005)
              N. B. Balabanov, K. A. Peterson, J. Chem. Phys. 125, 074110 (2006)
      Ga-Kr : Obtained from the ccRepo (grant-hill.group.shef.ac.uk/ccrepo) Feb. 2017
              A. K. Wilson, D. E. Woon, K. A. Peterson, T. H. Dunning, Jr., J. Chem. Phys. 110, 7667 (1999)

The basis set includes element-specific modifications.

Your calculation utilizes the basis: aug-cc-pVQZ-PP 
       Ca, Sr, Ba, Ra : Obtained from the Peterson Research Group Website (tyr0.chem.wsu.edu/~kipeters) Feb. 2017
                        H. Li, H. Feng, W. Sun, Y. Zhang, Q. Fan, K. A. Peterson, Y. Xie, H. F. Schaefer III, Mol. Phys. 111, 2292 (2013)
  Cu-Zn, Ag-Cd, Au-Hg : Obtained from the ccRepo (grant-hill.group.shef.ac.uk/ccrepo) Feb. 2017
                        K. A. Peterson, C. Puzzarini, Theor. Chem. Acc. 114, 283 (2005)
  Ga-Kr, In-Xe, Tl-Rn : Obtained from the ccRepo (grant-hill.group.shef.ac.uk/ccrepo) Feb. 2017
                        K. A. Peterson, J. Chem. Phys. 119, 11099 (2003)
                        K. A. Peterson, D. Figgen, E. Goll, H. Stoll, M. Dolg, J. Chem. Phys. 119, 11113 (2003)
                 Y-Pd : Obtained from the ccRepo (grant-hill.group.shef.ac.uk/ccrepo) Feb. 2017
                        K. A. Peterson, D. Figgen, M. Dolg, H. Stoll, J. Chem. Phys. 126, 124101 (2007)
                Hf-Pt : Obtained from the ccRepo (grant-hill.group.shef.ac.uk/ccrepo) Feb. 2017
                        D. Figgen, K. A. Peterson, M. Dolg, H. Stoll, J. Chem. Phys. 130, 164108 (2009)

----- AuxC basis set information -----
Your calculation utilizes the auxiliary basis: aug-cc-pVQZ/C 
  H-He, B-F, Al-Ar, Ga-Kr : Obtained from the EMSL Basis Set Exchange (bse.pnl.gov) Feb. 2017
                            F. Weigend, A. Kohn, C. Hattig, J. Chem. Phys. 116, 3175 (2002)
                   Be, Mg : Obtained from the TURBOMOLE 7.0 basis set library
                            C. Haettig, Phys. Chem. Chem. Phys. 7, 59 (2005)
                       Ne : Obtained from the EMSL Basis Set Exchange (bse.pnl.gov) Feb. 2017
                            C. Haettig, Phys. Chem. Chem. Phys. 7, 59 (2005)
                            F. Weigend, A. Kohn, C. Hattig, J. Chem. Phys. 116, 3175 (2002)
                    Sc-Zn : Obtained from the EMSL Basis Set Exchange (bse.pnl.gov) Feb. 2017
                            D. H. Bross, J. G. Hill, H. J. Werner, K. A. Peterson, J. Chem. Phys. 139, 094302 (2013)

The basis set includes element-specific modifications.

Your calculation utilizes the auxiliary basis: aug-cc-pVQZ-PP/C 
  Obtained from the EMSL Basis Set Exchange (bse.pnl.gov) Feb. 2017
  Cu-Zn, Ag-Cd, Au-Hg : C. Haettig, unpublished
  Ga-Kr, In-Xe, Tl-Rn : C. Haettig, G. Schmitz, J. Kossmann, Phys. Chem. Chem. Phys. 14, 6549 (2012)
          Y-Tc, Rh-Pd : J. G. Hill, J. A. Platts, J. Chem. Theory Comput. 5, 500 (2009)
                   Ru : J. G. Hill, J. A. Platts, J. Chem. Phys. 129, 134101 (2008)
                Hf-Pt : J. G. Hill, J. Chem. Phys. 135, 044105 (2011)

----- AuxJK basis set information -----
Your calculation utilizes the auxiliary basis: aug-cc-pVQZ/JK 
  H, B-F, Al-Cl, Ga-Br : Obtained from the TURBOMOLE 7.0 basis set library

The basis set includes element-specific modifications.

Your calculation utilizes the auxiliary basis: def2/JK
   H-Ba, Hf-Rn: F. Weigend, J. Comput. Chem. 29, 167 (2008).

================================================================================
                                        WARNINGS
                       Please study these warnings very carefully!
================================================================================


WARNING: No MP2 level density has been requested!
         To caclulate MP2 level properties use
         %mp2 Density relaxed end
         or
         %mp2 Density unrelaxed end

WARNING: Post HF methods need fully converged wavefunctions
  ===> : Setting SCFConvForced true
         You can overwrite this default with %scf ConvForced false 


INFO   : the flag for use of the SHARK integral package has been found!

================================================================================
                                       INPUT FILE
================================================================================
NAME = 2ip-0020_1_530.inp
|  1> ! aug-cc-pVQZ/C aug-cc-pVQZ/JK aug-cc-pVQZ RI-MP2 TightSCF
|  2> %pal nprocs 8 end
|  3> %maxcore 16000
|  4> %basis
|  5> 	NewGTO I "aug-cc-pVQZ-PP" end
|  6> 	NewECP I "SK-MCDHF-RSC" end
|  7> 	NewAuxCGTO I "aug-cc-pVQZ-PP/C" end
|  8> 	NewAuxJKGTO I "def2/JK" end
|  9> end
| 10> * xyz 0 1
| 11> I        2.42688057      -0.03592180      -1.64737651
| 12> O        1.70406841       1.62340006      -1.27297283
| 13> I        0.52638331       1.58465897       0.57648799
| 14> O        1.59237119       2.45995529       1.66080772
| 15> O        1.20618433      -0.10305351       0.65583290
| 16> O        3.03969619       0.20599872      -3.27736580
| 17> O        0.89429781      -1.04751169      -2.03517397
| 18> I       -2.42596326       0.03506195       1.65017245
| 19> O       -1.70280140      -1.62344027       1.27381718
| 20> I       -0.52830666      -1.58439187      -0.57901815
| 21> O       -1.20855312       0.10302831      -0.65715706
| 22> O       -1.59461857      -2.45798872      -1.66436238
| 23> O       -0.89376963       1.04827815       2.03520470
| 24> O       -3.03586921      -0.20807359       3.28110376
| 25> *
| 26> 
| 27>                          ****END OF INPUT****
================================================================================

                       ****************************
                       * Single Point Calculation *
                       ****************************

---------------------------------
CARTESIAN COORDINATES (ANGSTROEM)
---------------------------------
  I      2.426881   -0.035922   -1.647377
  O      1.704068    1.623400   -1.272973
  I      0.526383    1.584659    0.576488
  O      1.592371    2.459955    1.660808
  O      1.206184   -0.103054    0.655833
  O      3.039696    0.205999   -3.277366
  O      0.894298   -1.047512   -2.035174
  I     -2.425963    0.035062    1.650172
  O     -1.702801   -1.623440    1.273817
  I     -0.528307   -1.584392   -0.579018
  O     -1.208553    0.103028   -0.657157
  O     -1.594619   -2.457989   -1.664362
  O     -0.893770    1.048278    2.035205
  O     -3.035869   -0.208074    3.281104

----------------------------
CARTESIAN COORDINATES (A.U.)
----------------------------
  NO LB      ZA    FRAG     MASS         X           Y           Z
   0 I    25.0000*   0   126.900    4.586140   -0.067882   -3.113090
   1 O     8.0000    0    15.999    3.220223    3.067782   -2.405570
   2 I    25.0000*   0   126.900    0.994720    2.994571    1.089404
   3 O     8.0000    0    15.999    3.009145    4.648642    3.138472
   4 O     8.0000    0    15.999    2.279358   -0.194743    1.239345
   5 O     8.0000    0    15.999    5.744193    0.389281   -6.193324
   6 O     8.0000    0    15.999    1.689978   -1.979510   -3.845921
   7 I    25.0000*   0   126.900   -4.584406    0.066257    3.118374
   8 O     8.0000    0    15.999   -3.217828   -3.067858    2.407166
   9 I    25.0000*   0   126.900   -0.998355   -2.994067   -1.094186
  10 O     8.0000    0    15.999   -2.283834    0.194695   -1.241847
  11 O     8.0000    0    15.999   -3.013392   -4.644926   -3.145189
  12 O     8.0000    0    15.999   -1.688980    1.980959    3.845980
  13 O     8.0000    0    15.999   -5.736961   -0.393202    6.200388
* core charge reduced due to ECP

--------------------------------
INTERNAL COORDINATES (ANGSTROEM)
--------------------------------
 I      0   0   0     0.000000000000     0.00000000     0.00000000
 O      1   0   0     1.848238233918     0.00000000     0.00000000
 I      2   1   0     2.192931460746   111.40817935     0.00000000
 O      3   2   1     1.754486558791   100.72655898   107.00656853
 O      3   2   1     1.821207966346    81.52692848     6.26156342
 O      1   2   3     1.758105118481   101.57153472   170.03524465
 O      1   2   3     1.876835339549   101.91160482    67.46425841
 I      3   2   1     3.502913003977   135.96768736   294.45368453
 O      8   3   2     1.848035708194    90.27348088    57.88738481
 I      7   1   2     2.105334552479   123.11418153   290.58760037
 O     10   7   1     1.821051289632    89.22281766    77.71991595
 O     10   7   1     1.754469903798    96.30305753   179.70160259
 O      8   3   2     1.876825570290    30.23135405   171.62590910
 O      8   3   2     1.758134550197   129.63486631   163.21738914

---------------------------
INTERNAL COORDINATES (A.U.)
---------------------------
 I      0   0   0     0.000000000000     0.00000000     0.00000000
 O      1   0   0     3.492664092347     0.00000000     0.00000000
 I      2   1   0     4.144039891271   111.40817935     0.00000000
 O      3   2   1     3.315499101762   100.72655898   107.00656853
 O      3   2   1     3.441584289310    81.52692848     6.26156342
 O      1   2   3     3.322337188574   101.57153472   170.03524465
 O      1   2   3     3.546704790214   101.91160482    67.46425841
 I      3   2   1     6.619546248467   135.96768736   294.45368453
 O      8   3   2     3.492281374194    90.27348088    57.88738481
 I      7   1   2     3.978505724466   123.11418153   290.58760037
 O     10   7   1     3.441288213228    89.22281766    77.71991595
 O     10   7   1     3.315467628385    96.30305753   179.70160259
 O      8   3   2     3.546686328989    30.23135405   171.62590910
 O      8   3   2     3.322392806456   129.63486631   163.21738914

---------------------
BASIS SET INFORMATION
---------------------
There are 2 groups of distinct atoms

 Group   1 Type I   : 25s19p13d3f2g contracted to 7s7p5d3f2g pattern {101011111/7711111/91111/111/11}
 Group   2 Type O   : 22s7p4d3f2g contracted to 6s5p4d3f2g pattern {991111/31111/1111/111/11}

Atom   0I    basis set group =>   1
Atom   1O    basis set group =>   2
Atom   2I    basis set group =>   1
Atom   3O    basis set group =>   2
Atom   4O    basis set group =>   2
Atom   5O    basis set group =>   2
Atom   6O    basis set group =>   2
Atom   7I    basis set group =>   1
Atom   8O    basis set group =>   2
Atom   9I    basis set group =>   1
Atom  10O    basis set group =>   2
Atom  11O    basis set group =>   2
Atom  12O    basis set group =>   2
Atom  13O    basis set group =>   2
---------------------------------
AUXILIARY/C BASIS SET INFORMATION
---------------------------------
There are 2 groups of distinct atoms

 Group   1 Type I   : 12s12p10d8f6g4h2i contracted to 12s12p10d8f6g4h2i pattern {111111111111/111111111111/1111111111/11111111/111111/1111/11}
 Group   2 Type O   : 9s8p7d6f4g2h contracted to 9s8p7d6f4g2h pattern {111111111/11111111/1111111/111111/1111/11}

Atom   0I    basis set group =>   1
Atom   1O    basis set group =>   2
Atom   2I    basis set group =>   1
Atom   3O    basis set group =>   2
Atom   4O    basis set group =>   2
Atom   5O    basis set group =>   2
Atom   6O    basis set group =>   2
Atom   7I    basis set group =>   1
Atom   8O    basis set group =>   2
Atom   9I    basis set group =>   1
Atom  10O    basis set group =>   2
Atom  11O    basis set group =>   2
Atom  12O    basis set group =>   2
Atom  13O    basis set group =>   2
----------------------------------
AUXILIARY/JK BASIS SET INFORMATION
----------------------------------
There are 2 groups of distinct atoms

 Group   1 Type I   : 13s12p11d8f6g3h contracted to 11s10p10d7f5g3h pattern {31111111111/3111111111/2111111111/2111111/21111/111}
 Group   2 Type O   : 10s7p5d3f2g1h contracted to 10s7p5d3f2g1h pattern {1111111111/1111111/11111/111/11/1}

Atom   0I    basis set group =>   1
Atom   1O    basis set group =>   2
Atom   2I    basis set group =>   1
Atom   3O    basis set group =>   2
Atom   4O    basis set group =>   2
Atom   5O    basis set group =>   2
Atom   6O    basis set group =>   2
Atom   7I    basis set group =>   1
Atom   8O    basis set group =>   2
Atom   9I    basis set group =>   1
Atom  10O    basis set group =>   2
Atom  11O    basis set group =>   2
Atom  12O    basis set group =>   2
Atom  13O    basis set group =>   2
-------------------------
ECP PARAMETER INFORMATION
-------------------------

 Group 1, Type I  ECP SK MCDHF RSC (replacing 28 core electrons, lmax=4)

Atom   0I    ECP group =>   1
Atom   2I    ECP group =>   1
Atom   7I    ECP group =>   1
Atom   9I    ECP group =>   1


           ************************************************************
           *        Program running with 8 parallel MPI-processes     *
           *              working on a common directory               *
           ************************************************************
------------------------------------------------------------------------------
                           ORCA GTO INTEGRAL CALCULATION
------------------------------------------------------------------------------
------------------------------------------------------------------------------
                   ___                                                        
                  /   \      - P O W E R E D   B Y -                         
                 /     \                                                     
                 |  |  |   _    _      __       _____    __    __             
                 |  |  |  | |  | |    /  \     |  _  \  |  |  /  |          
                  \  \/   | |  | |   /    \    | | | |  |  | /  /          
                 / \  \   | |__| |  /  /\  \   | |_| |  |  |/  /          
                |  |  |   |  __  | /  /__\  \  |    /   |      \           
                |  |  |   | |  | | |   __   |  |    \   |  |\   \          
                \     /   | |  | | |  |  |  |  | |\  \  |  | \   \       
                 \___/    |_|  |_| |__|  |__|  |_| \__\ |__|  \__/        
                                                                              
                      - O R C A' S   B I G   F R I E N D -                    
                                      &                                       
                       - I N T E G R A L  F E E D E R -                       
                                                                              
 v1 FN, 2020, v2 2021                                                         
------------------------------------------------------------------------------


Reading SHARK input file 2ip-0020_1_530.SHARKINP.tmp ... ok
----------------------
SHARK INTEGRAL PACKAGE
----------------------

Number of atoms                             ...     14
Number of basis functions                   ...   1330
Number of shells                            ...    418
Maximum angular momentum                    ...      4
Integral batch strategy                     ... SHARK/LIBINT Hybrid
RI-J (if used) integral strategy            ... SPLIT-RIJ (Revised 2003 algorithm where possible)
Printlevel                                  ...      1
Contraction scheme used                     ... PARTIAL GENERAL contraction
Coulomb Range Separation                    ... NOT USED
Exchange Range Separation                   ... NOT USED
Finite Nucleus Model                        ... NOT USED
Auxiliary Coulomb fitting basis             ... NOT available
Auxiliary J/K fitting basis                 ... AVAILABLE
   # of basis functions in Aux-JK           ...   1932
   # of shells in Aux-JK                    ...    464
   Maximum angular momentum in Aux-JK       ...      5
Auxiliary Correlation fitting basis         ... AVAILABLE
   # of basis functions in Aux-C            ...   2792
   # of shells in Aux-C                     ...    576
   Maximum angular momentum in Aux-C        ...      6
Auxiliary 'external' fitting basis          ... NOT available
Integral threshold                          ...     2.500000e-11
Primitive cut-off                           ...     2.500000e-12
Primitive pair pre-selection threshold      ...     2.500000e-12

Calculating pre-screening integrals         ... done (  0.8 sec) Dimension = 418
Calculating pre-screening integrals (ORCA)  ... done (  1.7 sec) Dimension = 296
Organizing shell pair data                  ... done (  2.6 sec)
Shell pair information
Total number of shell pairs                 ...     87571
Shell pairs after pre-screening             ...     56106
Total number of primitive shell pairs       ...    110859
Primitive shell pairs kept                  ...     65955
          la=0 lb=0:   8006 shell pairs
          la=1 lb=0:  11189 shell pairs
          la=1 lb=1:   3625 shell pairs
          la=2 lb=0:   7542 shell pairs
          la=2 lb=1:   4680 shell pairs
          la=2 lb=2:   1551 shell pairs
          la=3 lb=0:   5358 shell pairs
          la=3 lb=1:   3302 shell pairs
          la=3 lb=2:   2104 shell pairs
          la=3 lb=3:    748 shell pairs
          la=4 lb=0:   3246 shell pairs
          la=4 lb=1:   2099 shell pairs
          la=4 lb=2:   1370 shell pairs
          la=4 lb=3:    958 shell pairs
          la=4 lb=4:    328 shell pairs

Calculating one electron integrals          ... done (  0.1 sec)
Calculating ECP integrals                   ... done ( 10.7 sec)
Calculating RI/JK V-Matrix + Cholesky decomp... done (  0.2 sec)
Calculating RI/C V-Matrix + Cholesky decomp.... done (  0.4 sec)
Calculating Nuclear repulsion               ... done (  0.0 sec) ENN=   2383.811809009752 Eh

SHARK setup successfully completed in  19.0 seconds

Maximum memory used throughout the entire GTOINT-calculation: 107.2 MB
[1712564550.464308] [s82n33:15234:0]          mpool.c:43   UCX  WARN  object 0xa91d780 was not returned to mpool ucp_requests
[1712564550.464338] [s82n33:15234:0]          mpool.c:43   UCX  WARN  object 0xa91d940 was not returned to mpool ucp_requests
[1712564550.464345] [s82n33:15234:0]          mpool.c:43   UCX  WARN  object 0xa91db00 was not returned to mpool ucp_requests
[1712564550.464367] [s82n33:15234:0]          mpool.c:43   UCX  WARN  object 0xa91dcc0 was not returned to mpool ucp_requests
[1712564550.464373] [s82n33:15234:0]          mpool.c:43   UCX  WARN  object 0xa91de80 was not returned to mpool ucp_requests
[1712564550.464378] [s82n33:15234:0]          mpool.c:43   UCX  WARN  object 0xa91e040 was not returned to mpool ucp_requests
[1712564550.464383] [s82n33:15234:0]          mpool.c:43   UCX  WARN  object 0xa91e200 was not returned to mpool ucp_requests
[1712564550.464388] [s82n33:15234:0]          mpool.c:43   UCX  WARN  object 0xa91e3c0 was not returned to mpool ucp_requests
[1712564550.464405] [s82n33:15234:0]          mpool.c:43   UCX  WARN  object 0xa91e580 was not returned to mpool ucp_requests
[1712564550.464417] [s82n33:15234:0]          mpool.c:43   UCX  WARN  object 0xa91e740 was not returned to mpool ucp_requests
[1712564550.464423] [s82n33:15234:0]          mpool.c:43   UCX  WARN  object 0xa91e900 was not returned to mpool ucp_requests
[1712564550.464428] [s82n33:15234:0]          mpool.c:43   UCX  WARN  object 0xa91eac0 was not returned to mpool ucp_requests
[1712564550.464433] [s82n33:15234:0]          mpool.c:43   UCX  WARN  object 0xa91ec80 was not returned to mpool ucp_requests
[1712564550.464437] [s82n33:15234:0]          mpool.c:43   UCX  WARN  object 0xa91ee40 was not returned to mpool ucp_requests
[1712564550.464442] [s82n33:15234:0]          mpool.c:43   UCX  WARN  object 0xa91f000 was not returned to mpool ucp_requests
[1712564550.464447] [s82n33:15234:0]          mpool.c:43   UCX  WARN  object 0xa91f1c0 was not returned to mpool ucp_requests
[1712564550.464467] [s82n33:15234:0]          mpool.c:43   UCX  WARN  object 0xa91f380 was not returned to mpool ucp_requests
[1712564550.464472] [s82n33:15234:0]          mpool.c:43   UCX  WARN  object 0xa91f540 was not returned to mpool ucp_requests
[1712564550.464476] [s82n33:15234:0]          mpool.c:43   UCX  WARN  object 0xa91f700 was not returned to mpool ucp_requests
[1712564550.464481] [s82n33:15234:0]          mpool.c:43   UCX  WARN  object 0xa91f8c0 was not returned to mpool ucp_requests
[1712564550.464485] [s82n33:15234:0]          mpool.c:43   UCX  WARN  object 0xa91fa80 was not returned to mpool ucp_requests
[1712564550.464490] [s82n33:15234:0]          mpool.c:43   UCX  WARN  object 0xa91fc40 was not returned to mpool ucp_requests
[1712564550.558809] [s82n33:15235:0]          mpool.c:43   UCX  WARN  object 0xc257580 was not returned to mpool ucp_requests
[1712564550.558838] [s82n33:15235:0]          mpool.c:43   UCX  WARN  object 0xc257740 was not returned to mpool ucp_requests
[1712564550.558853] [s82n33:15235:0]          mpool.c:43   UCX  WARN  object 0xc257900 was not returned to mpool ucp_requests
[1712564550.558860] [s82n33:15235:0]          mpool.c:43   UCX  WARN  object 0xc257ac0 was not returned to mpool ucp_requests
[1712564550.558865] [s82n33:15235:0]          mpool.c:43   UCX  WARN  object 0xc257c80 was not returned to mpool ucp_requests
[1712564550.558870] [s82n33:15235:0]          mpool.c:43   UCX  WARN  object 0xc257e40 was not returned to mpool ucp_requests
[1712564550.558875] [s82n33:15235:0]          mpool.c:43   UCX  WARN  object 0xc258000 was not returned to mpool ucp_requests
[1712564550.558880] [s82n33:15235:0]          mpool.c:43   UCX  WARN  object 0xc2581c0 was not returned to mpool ucp_requests
[1712564550.558886] [s82n33:15235:0]          mpool.c:43   UCX  WARN  object 0xc258380 was not returned to mpool ucp_requests
[1712564550.558891] [s82n33:15235:0]          mpool.c:43   UCX  WARN  object 0xc258540 was not returned to mpool ucp_requests
[1712564550.558896] [s82n33:15235:0]          mpool.c:43   UCX  WARN  object 0xc258700 was not returned to mpool ucp_requests
[1712564550.558827] [s82n33:15230:0]          mpool.c:43   UCX  WARN  object 0xc0192c0 was not returned to mpool ucp_requests
[1712564550.558854] [s82n33:15230:0]          mpool.c:43   UCX  WARN  object 0xc019480 was not returned to mpool ucp_requests
[1712564550.558861] [s82n33:15230:0]          mpool.c:43   UCX  WARN  object 0xc019640 was not returned to mpool ucp_requests
[1712564550.558867] [s82n33:15230:0]          mpool.c:43   UCX  WARN  object 0xc019800 was not returned to mpool ucp_requests
[1712564550.558872] [s82n33:15230:0]          mpool.c:43   UCX  WARN  object 0xc0199c0 was not returned to mpool ucp_requests
[1712564550.558877] [s82n33:15230:0]          mpool.c:43   UCX  WARN  object 0xc019b80 was not returned to mpool ucp_requests
[1712564550.558882] [s82n33:15230:0]          mpool.c:43   UCX  WARN  object 0xc019f00 was not returned to mpool ucp_requests
[1712564550.558888] [s82n33:15230:0]          mpool.c:43   UCX  WARN  object 0xc01a0c0 was not returned to mpool ucp_requests
[1712564550.558893] [s82n33:15230:0]          mpool.c:43   UCX  WARN  object 0xc01a280 was not returned to mpool ucp_requests
[1712564550.558898] [s82n33:15230:0]          mpool.c:43   UCX  WARN  object 0xc01a440 was not returned to mpool ucp_requests
[1712564550.558903] [s82n33:15230:0]          mpool.c:43   UCX  WARN  object 0xc01a600 was not returned to mpool ucp_requests
[1712564550.558908] [s82n33:15230:0]          mpool.c:43   UCX  WARN  object 0xc01a7c0 was not returned to mpool ucp_requests
[1712564550.558913] [s82n33:15230:0]          mpool.c:43   UCX  WARN  object 0xc01a980 was not returned to mpool ucp_requests
[1712564550.558919] [s82n33:15230:0]          mpool.c:43   UCX  WARN  object 0xc01ab40 was not returned to mpool ucp_requests
[1712564550.558924] [s82n33:15230:0]          mpool.c:43   UCX  WARN  object 0xc01ad00 was not returned to mpool ucp_requests
[1712564550.558910] [s82n33:15235:0]          mpool.c:43   UCX  WARN  object 0xc2588c0 was not returned to mpool ucp_requests
[1712564550.558916] [s82n33:15235:0]          mpool.c:43   UCX  WARN  object 0xc258a80 was not returned to mpool ucp_requests
[1712564550.558930] [s82n33:15235:0]          mpool.c:43   UCX  WARN  object 0xc258c40 was not returned to mpool ucp_requests
[1712564550.558935] [s82n33:15235:0]          mpool.c:43   UCX  WARN  object 0xc258e00 was not returned to mpool ucp_requests
[1712564550.558941] [s82n33:15235:0]          mpool.c:43   UCX  WARN  object 0xc258fc0 was not returned to mpool ucp_requests
[1712564550.558946] [s82n33:15235:0]          mpool.c:43   UCX  WARN  object 0xc259180 was not returned to mpool ucp_requests
[1712564550.558958] [s82n33:15235:0]          mpool.c:43   UCX  WARN  object 0xc259340 was not returned to mpool ucp_requests
[1712564550.558964] [s82n33:15235:0]          mpool.c:43   UCX  WARN  object 0xc259500 was not returned to mpool ucp_requests
[1712564550.558969] [s82n33:15235:0]          mpool.c:43   UCX  WARN  object 0xc2596c0 was not returned to mpool ucp_requests
[1712564550.558974] [s82n33:15235:0]          mpool.c:43   UCX  WARN  object 0xc259880 was not returned to mpool ucp_requests
[1712564550.558980] [s82n33:15235:0]          mpool.c:43   UCX  WARN  object 0xc259a40 was not returned to mpool ucp_requests
[1712564550.558985] [s82n33:15235:0]          mpool.c:43   UCX  WARN  object 0xc259c00 was not returned to mpool ucp_requests
[1712564550.559061] [s82n33:15232:0]          mpool.c:43   UCX  WARN  object 0xb429880 was not returned to mpool ucp_requests
[1712564550.559090] [s82n33:15232:0]          mpool.c:43   UCX  WARN  object 0xb429a40 was not returned to mpool ucp_requests
[1712564550.559100] [s82n33:15232:0]          mpool.c:43   UCX  WARN  object 0xb429c00 was not returned to mpool ucp_requests
[1712564550.559110] [s82n33:15232:0]          mpool.c:43   UCX  WARN  object 0xb429dc0 was not returned to mpool ucp_requests
[1712564550.559116] [s82n33:15232:0]          mpool.c:43   UCX  WARN  object 0xb429f80 was not returned to mpool ucp_requests
[1712564550.559121] [s82n33:15232:0]          mpool.c:43   UCX  WARN  object 0xb42a140 was not returned to mpool ucp_requests
[1712564550.559127] [s82n33:15232:0]          mpool.c:43   UCX  WARN  object 0xb42a300 was not returned to mpool ucp_requests
[1712564550.559133] [s82n33:15232:0]          mpool.c:43   UCX  WARN  object 0xb42a4c0 was not returned to mpool ucp_requests
[1712564550.559140] [s82n33:15232:0]          mpool.c:43   UCX  WARN  object 0xb42a680 was not returned to mpool ucp_requests
[1712564550.559149] [s82n33:15232:0]          mpool.c:43   UCX  WARN  object 0xb42a840 was not returned to mpool ucp_requests
[1712564550.559154] [s82n33:15232:0]          mpool.c:43   UCX  WARN  object 0xb42aa00 was not returned to mpool ucp_requests
[1712564550.559159] [s82n33:15232:0]          mpool.c:43   UCX  WARN  object 0xb42abc0 was not returned to mpool ucp_requests
[1712564550.559165] [s82n33:15232:0]          mpool.c:43   UCX  WARN  object 0xb42ad80 was not returned to mpool ucp_requests
[1712564550.559170] [s82n33:15232:0]          mpool.c:43   UCX  WARN  object 0xb42af40 was not returned to mpool ucp_requests
[1712564550.559175] [s82n33:15232:0]          mpool.c:43   UCX  WARN  object 0xb42b100 was not returned to mpool ucp_requests
[1712564550.559185] [s82n33:15232:0]          mpool.c:43   UCX  WARN  object 0xb42b2c0 was not returned to mpool ucp_requests
[1712564550.559190] [s82n33:15232:0]          mpool.c:43   UCX  WARN  object 0xb42b480 was not returned to mpool ucp_requests
[1712564550.559195] [s82n33:15232:0]          mpool.c:43   UCX  WARN  object 0xb42b640 was not returned to mpool ucp_requests
[1712564550.559204] [s82n33:15232:0]          mpool.c:43   UCX  WARN  object 0xb42b800 was not returned to mpool ucp_requests
[1712564550.559212] [s82n33:15232:0]          mpool.c:43   UCX  WARN  object 0xb42b9c0 was not returned to mpool ucp_requests
[1712564550.559217] [s82n33:15232:0]          mpool.c:43   UCX  WARN  object 0xb42bb80 was not returned to mpool ucp_requests
[1712564550.559226] [s82n33:15232:0]          mpool.c:43   UCX  WARN  object 0xb42bd40 was not returned to mpool ucp_requests
[1712564550.559283] [s82n33:15236:0]          mpool.c:43   UCX  WARN  object 0xb2d4680 was not returned to mpool ucp_requests
[1712564550.559310] [s82n33:15236:0]          mpool.c:43   UCX  WARN  object 0xb2d4840 was not returned to mpool ucp_requests
[1712564550.559319] [s82n33:15236:0]          mpool.c:43   UCX  WARN  object 0xb2d4a00 was not returned to mpool ucp_requests
[1712564550.559329] [s82n33:15236:0]          mpool.c:43   UCX  WARN  object 0xb2d4bc0 was not returned to mpool ucp_requests
[1712564550.559335] [s82n33:15236:0]          mpool.c:43   UCX  WARN  object 0xb2d4d80 was not returned to mpool ucp_requests
[1712564550.559340] [s82n33:15236:0]          mpool.c:43   UCX  WARN  object 0xb2d4f40 was not returned to mpool ucp_requests
[1712564550.559346] [s82n33:15236:0]          mpool.c:43   UCX  WARN  object 0xb2d5100 was not returned to mpool ucp_requests
[1712564550.559351] [s82n33:15236:0]          mpool.c:43   UCX  WARN  object 0xb2d52c0 was not returned to mpool ucp_requests
[1712564550.559359] [s82n33:15236:0]          mpool.c:43   UCX  WARN  object 0xb2d5480 was not returned to mpool ucp_requests
[1712564550.559367] [s82n33:15236:0]          mpool.c:43   UCX  WARN  object 0xb2d5640 was not returned to mpool ucp_requests
[1712564550.559377] [s82n33:15236:0]          mpool.c:43   UCX  WARN  object 0xb2d5800 was not returned to mpool ucp_requests
[1712564550.559383] [s82n33:15236:0]          mpool.c:43   UCX  WARN  object 0xb2d59c0 was not returned to mpool ucp_requests
[1712564550.559388] [s82n33:15236:0]          mpool.c:43   UCX  WARN  object 0xb2d5b80 was not returned to mpool ucp_requests
[1712564550.559393] [s82n33:15236:0]          mpool.c:43   UCX  WARN  object 0xb2d5d40 was not returned to mpool ucp_requests
[1712564550.559399] [s82n33:15236:0]          mpool.c:43   UCX  WARN  object 0xb2d5f00 was not returned to mpool ucp_requests
[1712564550.559406] [s82n33:15236:0]          mpool.c:43   UCX  WARN  object 0xb2d60c0 was not returned to mpool ucp_requests
[1712564550.559415] [s82n33:15236:0]          mpool.c:43   UCX  WARN  object 0xb2d6280 was not returned to mpool ucp_requests
[1712564550.559420] [s82n33:15236:0]          mpool.c:43   UCX  WARN  object 0xb2d6440 was not returned to mpool ucp_requests
[1712564550.559425] [s82n33:15236:0]          mpool.c:43   UCX  WARN  object 0xb2d6600 was not returned to mpool ucp_requests
[1712564550.559433] [s82n33:15236:0]          mpool.c:43   UCX  WARN  object 0xb2d67c0 was not returned to mpool ucp_requests
[1712564550.559441] [s82n33:15236:0]          mpool.c:43   UCX  WARN  object 0xb2d6980 was not returned to mpool ucp_requests
[1712564550.559450] [s82n33:15236:0]          mpool.c:43   UCX  WARN  object 0xb2d6b40 was not returned to mpool ucp_requests
[1712564550.559456] [s82n33:15236:0]          mpool.c:43   UCX  WARN  object 0xb2d6d00 was not returned to mpool ucp_requests
[1712564550.560945] [s82n33:15233:0]          mpool.c:43   UCX  WARN  object 0xbb4b740 was not returned to mpool ucp_requests
[1712564550.560972] [s82n33:15233:0]          mpool.c:43   UCX  WARN  object 0xbb4b900 was not returned to mpool ucp_requests
[1712564550.560983] [s82n33:15233:0]          mpool.c:43   UCX  WARN  object 0xbb4bac0 was not returned to mpool ucp_requests
[1712564550.560992] [s82n33:15233:0]          mpool.c:43   UCX  WARN  object 0xbb4bc80 was not returned to mpool ucp_requests
[1712564550.560998] [s82n33:15233:0]          mpool.c:43   UCX  WARN  object 0xbb4be40 was not returned to mpool ucp_requests
[1712564550.561004] [s82n33:15233:0]          mpool.c:43   UCX  WARN  object 0xbb4c000 was not returned to mpool ucp_requests
[1712564550.561010] [s82n33:15233:0]          mpool.c:43   UCX  WARN  object 0xbb4c1c0 was not returned to mpool ucp_requests
[1712564550.561024] [s82n33:15233:0]          mpool.c:43   UCX  WARN  object 0xbb4c380 was not returned to mpool ucp_requests
[1712564550.561032] [s82n33:15233:0]          mpool.c:43   UCX  WARN  object 0xbb4c540 was not returned to mpool ucp_requests
[1712564550.561041] [s82n33:15233:0]          mpool.c:43   UCX  WARN  object 0xbb4c700 was not returned to mpool ucp_requests
[1712564550.561047] [s82n33:15233:0]          mpool.c:43   UCX  WARN  object 0xbb4c8c0 was not returned to mpool ucp_requests
[1712564550.561052] [s82n33:15233:0]          mpool.c:43   UCX  WARN  object 0xbb4ca80 was not returned to mpool ucp_requests
[1712564550.561058] [s82n33:15233:0]          mpool.c:43   UCX  WARN  object 0xbb4cc40 was not returned to mpool ucp_requests
[1712564550.561064] [s82n33:15233:0]          mpool.c:43   UCX  WARN  object 0xbb4ce00 was not returned to mpool ucp_requests
[1712564550.561071] [s82n33:15233:0]          mpool.c:43   UCX  WARN  object 0xbb4cfc0 was not returned to mpool ucp_requests
[1712564550.561080] [s82n33:15233:0]          mpool.c:43   UCX  WARN  object 0xbb4d180 was not returned to mpool ucp_requests
[1712564550.561089] [s82n33:15233:0]          mpool.c:43   UCX  WARN  object 0xbb4d340 was not returned to mpool ucp_requests
[1712564550.561095] [s82n33:15233:0]          mpool.c:43   UCX  WARN  object 0xbb4d500 was not returned to mpool ucp_requests
[1712564550.561100] [s82n33:15233:0]          mpool.c:43   UCX  WARN  object 0xbb4d6c0 was not returned to mpool ucp_requests
[1712564550.561120] [s82n33:15233:0]          mpool.c:43   UCX  WARN  object 0xbb4d880 was not returned to mpool ucp_requests
[1712564550.561125] [s82n33:15233:0]          mpool.c:43   UCX  WARN  object 0xbb4da40 was not returned to mpool ucp_requests
[1712564550.561133] [s82n33:15233:0]          mpool.c:43   UCX  WARN  object 0xbb4dc00 was not returned to mpool ucp_requests
[1712564550.562126] [s82n33:15231:0]          mpool.c:43   UCX  WARN  object 0xbcdb880 was not returned to mpool ucp_requests
[1712564550.562151] [s82n33:15231:0]          mpool.c:43   UCX  WARN  object 0xbcdba40 was not returned to mpool ucp_requests
[1712564550.562160] [s82n33:15231:0]          mpool.c:43   UCX  WARN  object 0xbcdbc00 was not returned to mpool ucp_requests
[1712564550.562169] [s82n33:15231:0]          mpool.c:43   UCX  WARN  object 0xbcdbdc0 was not returned to mpool ucp_requests
[1712564550.562175] [s82n33:15231:0]          mpool.c:43   UCX  WARN  object 0xbcdbf80 was not returned to mpool ucp_requests
[1712564550.562229] [s82n33:15231:0]          mpool.c:43   UCX  WARN  object 0xbcdc140 was not returned to mpool ucp_requests
[1712564550.562237] [s82n33:15231:0]          mpool.c:43   UCX  WARN  object 0xbcdc300 was not returned to mpool ucp_requests
[1712564550.562243] [s82n33:15231:0]          mpool.c:43   UCX  WARN  object 0xbcdc4c0 was not returned to mpool ucp_requests
[1712564550.562248] [s82n33:15231:0]          mpool.c:43   UCX  WARN  object 0xbcdc680 was not returned to mpool ucp_requests
[1712564550.562253] [s82n33:15231:0]          mpool.c:43   UCX  WARN  object 0xbcdc840 was not returned to mpool ucp_requests
[1712564550.562258] [s82n33:15231:0]          mpool.c:43   UCX  WARN  object 0xbcdca00 was not returned to mpool ucp_requests
[1712564550.562263] [s82n33:15231:0]          mpool.c:43   UCX  WARN  object 0xbcdcbc0 was not returned to mpool ucp_requests
[1712564550.562268] [s82n33:15231:0]          mpool.c:43   UCX  WARN  object 0xbcdcd80 was not returned to mpool ucp_requests
[1712564550.562276] [s82n33:15231:0]          mpool.c:43   UCX  WARN  object 0xbcdcf40 was not returned to mpool ucp_requests
[1712564550.562285] [s82n33:15231:0]          mpool.c:43   UCX  WARN  object 0xbcdd100 was not returned to mpool ucp_requests
[1712564550.562291] [s82n33:15231:0]          mpool.c:43   UCX  WARN  object 0xbcdd2c0 was not returned to mpool ucp_requests
[1712564550.562296] [s82n33:15231:0]          mpool.c:43   UCX  WARN  object 0xbcdd480 was not returned to mpool ucp_requests
[1712564550.562301] [s82n33:15231:0]          mpool.c:43   UCX  WARN  object 0xbcdd640 was not returned to mpool ucp_requests
[1712564550.562307] [s82n33:15231:0]          mpool.c:43   UCX  WARN  object 0xbcdd800 was not returned to mpool ucp_requests
[1712564550.562312] [s82n33:15231:0]          mpool.c:43   UCX  WARN  object 0xbcdd9c0 was not returned to mpool ucp_requests
[1712564550.562320] [s82n33:15231:0]          mpool.c:43   UCX  WARN  object 0xbcddb80 was not returned to mpool ucp_requests
[1712564550.562328] [s82n33:15231:0]          mpool.c:43   UCX  WARN  object 0xbcddd40 was not returned to mpool ucp_requests


           ************************************************************
           *        Program running with 8 parallel MPI-processes     *
           *              working on a common directory               *
           ************************************************************
-------------------------------------------------------------------------------
                                 ORCA SCF
-------------------------------------------------------------------------------

------------
SCF SETTINGS
------------
Hamiltonian:
 Ab initio Hamiltonian  Method          .... Hartree-Fock(GTOs)


General Settings:
 Integral files         IntName         .... 2ip-0020_1_530
 Hartree-Fock type      HFTyp           .... RHF
 Total Charge           Charge          ....    0
 Multiplicity           Mult            ....    1
 Number of Electrons    NEL             ....  180
 Basis Dimension        Dim             .... 1168
 Nuclear Repulsion      ENuc            ....   2383.8118090098 Eh

Convergence Acceleration:
 DIIS                   CNVDIIS         .... on
   Start iteration      DIISMaxIt       ....    12
   Startup error        DIISStart       ....  0.200000
   # of expansion vecs  DIISMaxEq       ....     5
   Bias factor          DIISBfac        ....   1.050
   Max. coefficient     DIISMaxC        ....  10.000
 Trust-Rad. Augm. Hess. CNVTRAH         .... auto
   Auto Start mean grad. ratio tolernc. ....  1.125000
   Auto Start start iteration           ....    20
   Auto Start num. interpolation iter.  ....    10
   Max. Number of Micro iterations      ....    16
   Max. Number of Macro iterations      .... Maxiter - #DIIS iter
   Number of Davidson start vectors     ....     2
   Converg. threshold I  (grad. norm)   ....   1.000e-05
   Converg. threshold II (energy diff.) ....   1.000e-08
   Grad. Scal. Fac. for Micro threshold ....   0.100
   Minimum threshold for Micro iter.    ....   0.010
   NR start threshold (gradient norm)   ....   0.001
   Initial trust radius                 ....   0.400
   Minimum AH scaling param. (alpha)    ....   1.000
   Maximum AH scaling param. (alpha)    .... 1000.000
   Orbital update algorithm             .... Taylor
   White noise on init. David. guess    .... on
   Maximum white noise                  ....   0.010
   Quad. conv. algorithm                .... NR
 SOSCF                  CNVSOSCF        .... on
   Start iteration      SOSCFMaxIt      ....   150
   Startup grad/error   SOSCFStart      ....  0.003300
 Level Shifting         CNVShift        .... on
   Level shift para.    LevelShift      ....    0.2500
   Turn off err/grad.   ShiftErr        ....    0.0010
 Zerner damping         CNVZerner       .... off
 Static damping         CNVDamp         .... on
   Fraction old density DampFac         ....    0.7000
   Max. Damping (<1)    DampMax         ....    0.9800
   Min. Damping (>=0)   DampMin         ....    0.0000
   Turn off err/grad.   DampErr         ....    0.1000
 Fernandez-Rico         CNVRico         .... off

SCF Procedure:
 Maximum # iterations   MaxIter         ....   125
 SCF integral mode      SCFMode         .... Direct
   Integral package                     .... SHARK and LIBINT hybrid scheme
 Reset frequency        DirectResetFreq ....    20
 Integral Threshold     Thresh          ....  2.500e-11 Eh
 Primitive CutOff       TCut            ....  2.500e-12 Eh

Convergence Tolerance:
 Convergence Check Mode ConvCheckMode   .... Total+1el-Energy
 Convergence forced     ConvForced      .... 1
 Energy Change          TolE            ....  1.000e-08 Eh
 1-El. energy change                    ....  1.000e-05 Eh
 Orbital Gradient       TolG            ....  1.000e-05
 Orbital Rotation angle TolX            ....  1.000e-05
 DIIS Error             TolErr          ....  5.000e-07


Diagonalization of the overlap matrix:
Smallest eigenvalue                        ... 1.492e-05
Time for diagonalization                   ...    0.202 sec
Threshold for overlap eigenvalues          ... 1.000e-08
Number of eigenvalues below threshold      ... 0
Time for construction of square roots      ...    0.133 sec
Total time needed                          ...    0.342 sec

Time for model grid setup =    0.343 sec

------------------------------
INITIAL GUESS: MODEL POTENTIAL
------------------------------
Loading Hartree-Fock densities                     ... done
  calling /comm/groupstacks/chemistry/apps/orca/5.0.4/orca 2ip-0020_1_530_atom53.inp > 2ip-0020_1_530_atom53.out in order to generate an atomic fitting density for atom 0 (I  with ECP) on-the-fly... 
    atom 0 (I ), assumed electronic state with S=2: 1s2 2s2 2p6 3s2 3p6 4s2 3d10 4p6 5s2 4d10 5p5           ... done
Calculating cut-offs                               ... done
Initializing the effective Hamiltonian             ... done
Setting up the integral package (SHARK)            ... done
Starting the Coulomb interaction                   ... done (   1.5 sec)
Reading the grid                                   ... done
Mapping shells                                     ... done
Starting the XC term evaluation                    ... done (   0.5 sec)
Transforming the Hamiltonian                       ... done (   0.1 sec)
Diagonalizing the Hamiltonian                      ... done (   0.2 sec)
Back transforming the eigenvectors                 ... done (   0.1 sec)
Now organizing SCF variables                       ... done
                      ------------------
                      INITIAL GUESS DONE (   4.8 sec)
                      ------------------
--------------
SCF ITERATIONS
--------------
ITER       Energy         Delta-E        Max-DP      RMS-DP      [F,P]     Damp
               ***  Starting incremental Fock matrix formation  ***
  0  -1925.3436682953   0.000000000000 0.28878593  0.00169818  0.4132294 0.7000
  1  -1925.8827001774  -0.539031882019 0.19013058  0.00121766  0.2287974 0.7000
                               ***Turning on DIIS***
  2  -1926.1547031440  -0.272002966602 0.12397240  0.00083602  0.1312544 0.7000
  3  -1926.8854796981  -0.730776554134 0.29221825  0.00191121  0.0769382 0.0000
  4  -1926.6796945897   0.205785108415 0.03242020  0.00013946  0.0177999 0.0000
  5  -1926.7255467248  -0.045852135078 0.01959619  0.00008762  0.0080159 0.0000
  6  -1926.6107321341   0.114814590665 0.00798546  0.00004894  0.0058783 0.0000
                      *** Initiating the SOSCF procedure ***
                           *** Shutting down DIIS ***
                      *** Re-Reading the Fockian *** 
                      *** Removing any level shift *** 
ITER      Energy       Delta-E        Grad      Rot      Max-DP    RMS-DP
  7  -1926.71529498  -0.1045628435  0.002852  0.002852  0.006123  0.000033
               *** Restarting incremental Fock matrix formation ***
  8  -1926.73129125  -0.0159962767  0.000857  0.001811  0.000908  0.000012
  9  -1926.73137692  -0.0000856642  0.000448  0.002285  0.001554  0.000017
 10  -1926.73141883  -0.0000419164  0.000180  0.000317  0.000531  0.000003
 11  -1926.73142139  -0.0000025579  0.000123  0.000164  0.000194  0.000001
 12  -1926.73142281  -0.0000014146  0.000013  0.000023  0.000037  0.000000
 13  -1926.73142285  -0.0000000440  0.000012  0.000019  0.000027  0.000000
 14  -1926.73142285  -0.0000000012  0.000003  0.000006  0.000035  0.000001
                  ***Gradient check signals convergence***
              ***Rediagonalizing the Fockian in SOSCF/NRSCF***

               *****************************************************
               *                     SUCCESS                       *
               *           SCF CONVERGED AFTER  15 CYCLES          *
               *****************************************************


----------------
TOTAL SCF ENERGY
----------------

Total Energy       :        -1926.73142286 Eh          -52429.02746 eV

Components:
Nuclear Repulsion  :         2383.81180901 Eh           64866.81709 eV
Electronic Energy  :        -4310.54323187 Eh         -117295.84454 eV
One Electron Energy:        -7836.42453352 Eh         -213239.95247 eV
Two Electron Energy:         3525.88130165 Eh           95944.10792 eV

Virial components:
Potential Energy   :        -3119.41399886 Eh          -84883.57031 eV
Kinetic Energy     :         1192.68257601 Eh           32454.54285 eV
Virial Ratio       :            2.61546036


---------------
SCF CONVERGENCE
---------------

  Last Energy change         ...   -3.6152e-09  Tolerance :   1.0000e-08
  Last MAX-Density change    ...    3.5929e-05  Tolerance :   1.0000e-07
  Last RMS-Density change    ...    4.8336e-07  Tolerance :   5.0000e-09
  Last Orbital Gradient      ...    1.3062e-06  Tolerance :   1.0000e-05
  Last Orbital Rotation      ...    3.7433e-06  Tolerance :   1.0000e-05

             **** THE GBW FILE WAS UPDATED (2ip-0020_1_530.gbw) ****
             **** DENSITY 2ip-0020_1_530.scfp WAS UPDATED ****
             **** ENERGY FILE WAS UPDATED (2ip-0020_1_530.en.tmp) ****
             **** THE GBW FILE WAS UPDATED (2ip-0020_1_530.gbw) ****
             **** DENSITY 2ip-0020_1_530.scfp WAS UPDATED ****
----------------
ORBITAL ENERGIES
----------------

  NO   OCC          E(Eh)            E(eV) 
   0   2.0000     -20.647050      -561.8348 
   1   2.0000     -20.647012      -561.8338 
   2   2.0000     -20.638644      -561.6060 
   3   2.0000     -20.638502      -561.6022 
   4   2.0000     -20.609955      -560.8254 
   5   2.0000     -20.609944      -560.8251 
   6   2.0000     -20.594339      -560.4004 
   7   2.0000     -20.594315      -560.3998 
   8   2.0000     -20.590072      -560.2843 
   9   2.0000     -20.589954      -560.2811 
  10   2.0000      -7.951959      -216.3838 
  11   2.0000      -7.951879      -216.3816 
  12   2.0000      -7.945617      -216.2112 
  13   2.0000      -7.945588      -216.2104 
  14   2.0000      -5.781130      -157.3125 
  15   2.0000      -5.781050      -157.3104 
  16   2.0000      -5.778648      -157.2450 
  17   2.0000      -5.778568      -157.2428 
  18   2.0000      -5.778388      -157.2379 
  19   2.0000      -5.778355      -157.2370 
  20   2.0000      -5.772970      -157.0905 
  21   2.0000      -5.772893      -157.0884 
  22   2.0000      -5.769458      -156.9949 
  23   2.0000      -5.769431      -156.9942 
  24   2.0000      -5.764091      -156.8489 
  25   2.0000      -5.764068      -156.8483 
  26   2.0000      -2.515826       -68.4591 
  27   2.0000      -2.515746       -68.4569 
  28   2.0000      -2.513765       -68.4030 
  29   2.0000      -2.513684       -68.4008 
  30   2.0000      -2.511743       -68.3480 
  31   2.0000      -2.511576       -68.3434 
  32   2.0000      -2.506436       -68.2036 
  33   2.0000      -2.506360       -68.2015 
  34   2.0000      -2.505967       -68.1908 
  35   2.0000      -2.505889       -68.1887 
  36   2.0000      -2.504756       -68.1579 
  37   2.0000      -2.504677       -68.1557 
  38   2.0000      -2.501502       -68.0693 
  39   2.0000      -2.501425       -68.0672 
  40   2.0000      -2.499777       -68.0224 
  41   2.0000      -2.499745       -68.0215 
  42   2.0000      -2.497739       -67.9669 
  43   2.0000      -2.497622       -67.9637 
  44   2.0000      -2.490887       -67.7805 
  45   2.0000      -2.490753       -67.7768 
  46   2.0000      -1.458828       -39.6967 
  47   2.0000      -1.437002       -39.1028 
  48   2.0000      -1.410291       -38.3760 
  49   2.0000      -1.388965       -37.7957 
  50   2.0000      -1.367477       -37.2109 
  51   2.0000      -1.344787       -36.5935 
  52   2.0000      -1.325695       -36.0740 
  53   2.0000      -1.323041       -36.0018 
  54   2.0000      -1.318502       -35.8783 
  55   2.0000      -1.311453       -35.6865 
  56   2.0000      -0.984110       -26.7790 
  57   2.0000      -0.962466       -26.1900 
  58   2.0000      -0.950110       -25.8538 
  59   2.0000      -0.881523       -23.9875 
  60   2.0000      -0.753113       -20.4932 
  61   2.0000      -0.743658       -20.2360 
  62   2.0000      -0.711423       -19.3588 
  63   2.0000      -0.693308       -18.8659 
  64   2.0000      -0.689206       -18.7542 
  65   2.0000      -0.684700       -18.6316 
  66   2.0000      -0.668590       -18.1932 
  67   2.0000      -0.647883       -17.6298 
  68   2.0000      -0.637747       -17.3540 
  69   2.0000      -0.628814       -17.1109 
  70   2.0000      -0.609921       -16.5968 
  71   2.0000      -0.599065       -16.3014 
  72   2.0000      -0.581894       -15.8341 
  73   2.0000      -0.574171       -15.6240 
  74   2.0000      -0.574074       -15.6214 
  75   2.0000      -0.559695       -15.2301 
  76   2.0000      -0.548926       -14.9370 
  77   2.0000      -0.543655       -14.7936 
  78   2.0000      -0.543294       -14.7838 
  79   2.0000      -0.535999       -14.5853 
  80   2.0000      -0.530597       -14.4383 
  81   2.0000      -0.529453       -14.4071 
  82   2.0000      -0.516397       -14.0519 
  83   2.0000      -0.514146       -13.9906 
  84   2.0000      -0.511130       -13.9085 
  85   2.0000      -0.505293       -13.7497 
  86   2.0000      -0.486609       -13.2413 
  87   2.0000      -0.482759       -13.1365 
  88   2.0000      -0.462402       -12.5826 
  89   2.0000      -0.459127       -12.4935 
  90   0.0000      -0.016090        -0.4378 
  91   0.0000       0.006359         0.1730 
  92   0.0000       0.014054         0.3824 
  93   0.0000       0.018544         0.5046 
  94   0.0000       0.021044         0.5726 
  95   0.0000       0.030193         0.8216 
  96   0.0000       0.035079         0.9546 
  97   0.0000       0.046062         1.2534 
  98   0.0000       0.049364         1.3433 
  99   0.0000       0.053799         1.4639 
 100   0.0000       0.057435         1.5629 
 101   0.0000       0.064990         1.7685 
 102   0.0000       0.065133         1.7724 
 103   0.0000       0.067176         1.8279 
 104   0.0000       0.068109         1.8533 
 105   0.0000       0.074444         2.0257 
 106   0.0000       0.080015         2.1773 
 107   0.0000       0.082427         2.2430 
 108   0.0000       0.083795         2.2802 
 109   0.0000       0.086214         2.3460 
 110   0.0000       0.099719         2.7135 
 111   0.0000       0.103543         2.8175 
 112   0.0000       0.118973         3.2374 
 113   0.0000       0.119221         3.2442 
 114   0.0000       0.127697         3.4748 
 115   0.0000       0.128551         3.4981 
 116   0.0000       0.128795         3.5047 
 117   0.0000       0.134135         3.6500 
 118   0.0000       0.144057         3.9200 
 119   0.0000       0.150262         4.0888 
 120   0.0000       0.150540         4.0964 
 121   0.0000       0.158722         4.3190 
 122   0.0000       0.165698         4.5089 
 123   0.0000       0.165780         4.5111 
 124   0.0000       0.172516         4.6944 
 125   0.0000       0.174280         4.7424 
 126   0.0000       0.174349         4.7443 
 127   0.0000       0.176663         4.8072 
 128   0.0000       0.185601         5.0505 
 129   0.0000       0.190187         5.1752 
 130   0.0000       0.191034         5.1983 
 131   0.0000       0.193988         5.2787 
 132   0.0000       0.197564         5.3760 
 133   0.0000       0.201878         5.4934 
 134   0.0000       0.203579         5.5397 
 135   0.0000       0.206396         5.6163 
 136   0.0000       0.209295         5.6952 
 137   0.0000       0.213795         5.8176 
 138   0.0000       0.218966         5.9584 
 139   0.0000       0.219769         5.9802 
 140   0.0000       0.223256         6.0751 
 141   0.0000       0.228616         6.2210 
 142   0.0000       0.229974         6.2579 
 143   0.0000       0.231448         6.2980 
 144   0.0000       0.238134         6.4800 
 145   0.0000       0.240145         6.5347 
 146   0.0000       0.245071         6.6687 
 147   0.0000       0.248217         6.7543 
 148   0.0000       0.253001         6.8845 
 149   0.0000       0.260218         7.0809 
 150   0.0000       0.261084         7.1045 
 151   0.0000       0.265207         7.2166 
 152   0.0000       0.268417         7.3040 
 153   0.0000       0.278650         7.5824 
 154   0.0000       0.281884         7.6704 
 155   0.0000       0.286597         7.7987 
 156   0.0000       0.290826         7.9138 
 157   0.0000       0.296633         8.0718 
 158   0.0000       0.305920         8.3245 
 159   0.0000       0.308766         8.4019 
 160   0.0000       0.317300         8.6342 
 161   0.0000       0.322699         8.7811 
 162   0.0000       0.323574         8.8049 
 163   0.0000       0.330838         9.0025 
 164   0.0000       0.335646         9.1334 
 165   0.0000       0.340068         9.2537 
 166   0.0000       0.353426         9.6172 
 167   0.0000       0.353597         9.6219 
 168   0.0000       0.357514         9.7285 
 169   0.0000       0.360542         9.8109 
 170   0.0000       0.372432        10.1344 
 171   0.0000       0.377706        10.2779 
 172   0.0000       0.382962        10.4209 
 173   0.0000       0.386282        10.5113 
 174   0.0000       0.388001        10.5580 
 175   0.0000       0.396066        10.7775 
 176   0.0000       0.401286        10.9196 
 177   0.0000       0.401964        10.9380 
 178   0.0000       0.405854        11.0438 
 179   0.0000       0.408386        11.1127 
 180   0.0000       0.413289        11.2462 
 181   0.0000       0.421300        11.4641 
 182   0.0000       0.421572        11.4716 
 183   0.0000       0.429988        11.7006 
 184   0.0000       0.431231        11.7344 
 185   0.0000       0.434620        11.8266 
 186   0.0000       0.437924        11.9165 
 187   0.0000       0.438136        11.9223 
 188   0.0000       0.442459        12.0399 
 189   0.0000       0.442834        12.0501 
 190   0.0000       0.450788        12.2666 
 191   0.0000       0.455224        12.3873 
 192   0.0000       0.459503        12.5037 
 193   0.0000       0.462646        12.5893 
 194   0.0000       0.472290        12.8517 
 195   0.0000       0.473760        12.8917 
 196   0.0000       0.480249        13.0682 
 197   0.0000       0.480816        13.0837 
 198   0.0000       0.492246        13.3947 
 199   0.0000       0.498245        13.5579 
 200   0.0000       0.508220        13.8294 
 201   0.0000       0.512855        13.9555 
 202   0.0000       0.519096        14.1253 
 203   0.0000       0.523889        14.2557 
 204   0.0000       0.526473        14.3261 
 205   0.0000       0.535716        14.5776 
 206   0.0000       0.540577        14.7099 
 207   0.0000       0.549729        14.9589 
 208   0.0000       0.551306        15.0018 
 209   0.0000       0.557152        15.1609 
 210   0.0000       0.563810        15.3421 
 211   0.0000       0.568464        15.4687 
 212   0.0000       0.574901        15.6439 
 213   0.0000       0.577371        15.7111 
 214   0.0000       0.580946        15.8083 
 215   0.0000       0.584310        15.8999 
 216   0.0000       0.590741        16.0749 
 217   0.0000       0.592938        16.1347 
 218   0.0000       0.601660        16.3720 
 219   0.0000       0.603787        16.4299 
 220   0.0000       0.607201        16.5228 
 221   0.0000       0.612413        16.6646 
 222   0.0000       0.615042        16.7361 
 223   0.0000       0.615992        16.7620 
 224   0.0000       0.619510        16.8577 
 225   0.0000       0.620337        16.8802 
 226   0.0000       0.625032        17.0080 
 227   0.0000       0.633901        17.2493 
 228   0.0000       0.635890        17.3035 
 229   0.0000       0.639416        17.3994 
 230   0.0000       0.644040        17.5252 
 231   0.0000       0.647418        17.6171 
 232   0.0000       0.651748        17.7350 
 233   0.0000       0.656450        17.8629 
 234   0.0000       0.661435        17.9986 
 235   0.0000       0.663350        18.0507 
 236   0.0000       0.672919        18.3111 
 237   0.0000       0.682359        18.5679 
 238   0.0000       0.684089        18.6150 
 239   0.0000       0.690388        18.7864 
 240   0.0000       0.694152        18.8888 
 241   0.0000       0.694580        18.9005 
 242   0.0000       0.698540        19.0082 
 243   0.0000       0.703115        19.1327 
 244   0.0000       0.715990        19.4831 
 245   0.0000       0.721208        19.6251 
 246   0.0000       0.724820        19.7234 
 247   0.0000       0.735998        20.0275 
 248   0.0000       0.737579        20.0705 
 249   0.0000       0.744888        20.2694 
 250   0.0000       0.745384        20.2829 
 251   0.0000       0.750665        20.4266 
 252   0.0000       0.756930        20.5971 
 253   0.0000       0.757088        20.6014 
 254   0.0000       0.760303        20.6889 
 255   0.0000       0.761256        20.7148 
 256   0.0000       0.770331        20.9618 
 257   0.0000       0.783212        21.3123 
 258   0.0000       0.784590        21.3498 
 259   0.0000       0.793183        21.5836 
 260   0.0000       0.796685        21.6789 
 261   0.0000       0.804268        21.8853 
 262   0.0000       0.807408        21.9707 
 263   0.0000       0.811712        22.0878 
 264   0.0000       0.812795        22.1173 
 265   0.0000       0.816794        22.2261 
 266   0.0000       0.822834        22.3905 
 267   0.0000       0.826017        22.4771 
 268   0.0000       0.833181        22.6720 
 269   0.0000       0.839539        22.8450 
 270   0.0000       0.841445        22.8969 
 271   0.0000       0.846461        23.0334 
 272   0.0000       0.847503        23.0617 
 273   0.0000       0.856291        23.3009 
 274   0.0000       0.864457        23.5231 
 275   0.0000       0.865485        23.5511 
 276   0.0000       0.875645        23.8275 
 277   0.0000       0.880347        23.9555 
 278   0.0000       0.884886        24.0790 
 279   0.0000       0.886436        24.1212 
 280   0.0000       0.894146        24.3309 
 281   0.0000       0.905994        24.6534 
 282   0.0000       0.906302        24.6617 
 283   0.0000       0.912826        24.8393 
 284   0.0000       0.914258        24.8782 
 285   0.0000       0.917127        24.9563 
 286   0.0000       0.928812        25.2743 
 287   0.0000       0.931496        25.3473 
 288   0.0000       0.940137        25.5824 
 289   0.0000       0.949545        25.8384 
 290   0.0000       0.959765        26.1165 
 291   0.0000       0.960742        26.1431 
 292   0.0000       0.969906        26.3925 
 293   0.0000       0.974216        26.5098 
 294   0.0000       0.988556        26.9000 
 295   0.0000       0.996070        27.1045 
 296   0.0000       1.001324        27.2474 
 297   0.0000       1.005101        27.3502 
 298   0.0000       1.012452        27.5502 
 299   0.0000       1.012814        27.5601 
 300   0.0000       1.017944        27.6997 
 301   0.0000       1.025453        27.9040 
 302   0.0000       1.038162        28.2498 
 303   0.0000       1.042367        28.3643 
 304   0.0000       1.047393        28.5010 
 305   0.0000       1.053801        28.6754 
 306   0.0000       1.059452        28.8292 
 307   0.0000       1.061817        28.8935 
 308   0.0000       1.070831        29.1388 
 309   0.0000       1.072343        29.1799 
 310   0.0000       1.074676        29.2434 
 311   0.0000       1.075961        29.2784 
 312   0.0000       1.077924        29.3318 
 313   0.0000       1.083936        29.4954 
 314   0.0000       1.095542        29.8112 
 315   0.0000       1.097043        29.8521 
 316   0.0000       1.097701        29.8700 
 317   0.0000       1.108504        30.1639 
 318   0.0000       1.111940        30.2574 
 319   0.0000       1.120327        30.4857 
 320   0.0000       1.123519        30.5725 
 321   0.0000       1.130160        30.7532 
 322   0.0000       1.132181        30.8082 
 323   0.0000       1.140881        31.0450 
 324   0.0000       1.142273        31.0828 
 325   0.0000       1.147907        31.2361 
 326   0.0000       1.148964        31.2649 
 327   0.0000       1.149827        31.2884 
 328   0.0000       1.155416        31.4405 
 329   0.0000       1.165537        31.7159 
 330   0.0000       1.171254        31.8714 
 331   0.0000       1.177117        32.0310 
 332   0.0000       1.185481        32.2586 
 333   0.0000       1.186647        32.2903 
 334   0.0000       1.193796        32.4848 
 335   0.0000       1.193832        32.4858 
 336   0.0000       1.212965        33.0065 
 337   0.0000       1.215068        33.0637 
 338   0.0000       1.218761        33.1642 
 339   0.0000       1.223910        33.3043 
 340   0.0000       1.225981        33.3607 
 341   0.0000       1.226391        33.3718 
 342   0.0000       1.231174        33.5020 
 343   0.0000       1.246509        33.9192 
 344   0.0000       1.248700        33.9789 
 345   0.0000       1.257276        34.2122 
 346   0.0000       1.259223        34.2652 
 347   0.0000       1.269503        34.5449 
 348   0.0000       1.270104        34.5613 
 349   0.0000       1.280476        34.8435 
 350   0.0000       1.284845        34.9624 
 351   0.0000       1.294943        35.2372 
 352   0.0000       1.298126        35.3238 
 353   0.0000       1.300513        35.3888 
 354   0.0000       1.313565        35.7439 
 355   0.0000       1.320082        35.9213 
 356   0.0000       1.320464        35.9316 
 357   0.0000       1.332426        36.2572 
 358   0.0000       1.333270        36.2801 
 359   0.0000       1.336486        36.3676 
 360   0.0000       1.340876        36.4871 
 361   0.0000       1.342315        36.5263 
 362   0.0000       1.344367        36.5821 
 363   0.0000       1.347420        36.6652 
 364   0.0000       1.364388        37.1269 
 365   0.0000       1.370814        37.3017 
 366   0.0000       1.375970        37.4421 
 367   0.0000       1.384437        37.6725 
 368   0.0000       1.387622        37.7591 
 369   0.0000       1.392431        37.8900 
 370   0.0000       1.396431        37.9988 
 371   0.0000       1.403615        38.1943 
 372   0.0000       1.407246        38.2931 
 373   0.0000       1.417396        38.5693 
 374   0.0000       1.426621        38.8203 
 375   0.0000       1.432561        38.9820 
 376   0.0000       1.435519        39.0624 
 377   0.0000       1.437189        39.1079 
 378   0.0000       1.443490        39.2794 
 379   0.0000       1.447540        39.3896 
 380   0.0000       1.461584        39.7717 
 381   0.0000       1.469072        39.9755 
 382   0.0000       1.470163        40.0052 
 383   0.0000       1.475924        40.1619 
 384   0.0000       1.476863        40.1875 
 385   0.0000       1.479816        40.2678 
 386   0.0000       1.481745        40.3203 
 387   0.0000       1.491500        40.5858 
 388   0.0000       1.500290        40.8250 
 389   0.0000       1.517694        41.2986 
 390   0.0000       1.520403        41.3723 
 391   0.0000       1.523188        41.4481 
 392   0.0000       1.528425        41.5906 
 393   0.0000       1.534995        41.7693 
 394   0.0000       1.544576        42.0301 
 395   0.0000       1.551436        42.2167 
 396   0.0000       1.558466        42.4080 
 397   0.0000       1.559982        42.4493 
 398   0.0000       1.566551        42.6280 
 399   0.0000       1.571053        42.7505 
 400   0.0000       1.580453        43.0063 
 401   0.0000       1.580575        43.0096 
 402   0.0000       1.595816        43.4244 
 403   0.0000       1.602919        43.6177 
 404   0.0000       1.605071        43.6762 
 405   0.0000       1.610587        43.8263 
 406   0.0000       1.612434        43.8766 
 407   0.0000       1.623936        44.1895 
 408   0.0000       1.626627        44.2628 
 409   0.0000       1.631669        44.4000 
 410   0.0000       1.650859        44.9222 
 411   0.0000       1.656442        45.0741 
 412   0.0000       1.657442        45.1013 
 413   0.0000       1.666885        45.3582 
 414   0.0000       1.671122        45.4735 
 415   0.0000       1.680105        45.7180 
 416   0.0000       1.680493        45.7286 
 417   0.0000       1.682290        45.7774 
 418   0.0000       1.682784        45.7909 
 419   0.0000       1.688399        45.9437 
 420   0.0000       1.697397        46.1885 
 421   0.0000       1.699681        46.2507 
 422   0.0000       1.712232        46.5922 
 423   0.0000       1.722963        46.8842 
 424   0.0000       1.726660        46.9848 
 425   0.0000       1.739543        47.3354 
 426   0.0000       1.739706        47.3398 
 427   0.0000       1.742652        47.4200 
 428   0.0000       1.751709        47.6664 
 429   0.0000       1.755788        47.7774 
 430   0.0000       1.759176        47.8696 
 431   0.0000       1.765028        48.0289 
 432   0.0000       1.767492        48.0959 
 433   0.0000       1.772534        48.2331 
 434   0.0000       1.786134        48.6032 
 435   0.0000       1.788067        48.6558 
 436   0.0000       1.789462        48.6937 
 437   0.0000       1.790269        48.7157 
 438   0.0000       1.799804        48.9751 
 439   0.0000       1.800465        48.9931 
 440   0.0000       1.805549        49.1315 
 441   0.0000       1.812784        49.3284 
 442   0.0000       1.821255        49.5589 
 443   0.0000       1.832241        49.8578 
 444   0.0000       1.834278        49.9133 
 445   0.0000       1.843400        50.1615 
 446   0.0000       1.847958        50.2855 
 447   0.0000       1.848574        50.3023 
 448   0.0000       1.856010        50.5046 
 449   0.0000       1.856481        50.5174 
 450   0.0000       1.864726        50.7418 
 451   0.0000       1.866707        50.7957 
 452   0.0000       1.871874        50.9363 
 453   0.0000       1.879600        51.1465 
 454   0.0000       1.887455        51.3603 
 455   0.0000       1.893859        51.5345 
 456   0.0000       1.896466        51.6055 
 457   0.0000       1.901237        51.7353 
 458   0.0000       1.904685        51.8291 
 459   0.0000       1.908458        51.9318 
 460   0.0000       1.916981        52.1637 
 461   0.0000       1.925499        52.3955 
 462   0.0000       1.925766        52.4028 
 463   0.0000       1.932835        52.5951 
 464   0.0000       1.941166        52.8218 
 465   0.0000       1.950517        53.0763 
 466   0.0000       1.952983        53.1434 
 467   0.0000       1.957029        53.2535 
 468   0.0000       1.962103        53.3915 
 469   0.0000       1.966104        53.5004 
 470   0.0000       1.973537        53.7027 
 471   0.0000       1.977386        53.8074 
 472   0.0000       1.988875        54.1200 
 473   0.0000       1.993296        54.2404 
 474   0.0000       1.996937        54.3394 
 475   0.0000       2.001562        54.4653 
 476   0.0000       2.004541        54.5463 
 477   0.0000       2.013812        54.7986 
 478   0.0000       2.030689        55.2579 
 479   0.0000       2.034096        55.3506 
 480   0.0000       2.035276        55.3827 
 481   0.0000       2.046986        55.7013 
 482   0.0000       2.050737        55.8034 
 483   0.0000       2.052012        55.8381 
 484   0.0000       2.054052        55.8936 
 485   0.0000       2.054647        55.9098 
 486   0.0000       2.071410        56.3659 
 487   0.0000       2.073787        56.4306 
 488   0.0000       2.084682        56.7271 
 489   0.0000       2.089691        56.8634 
 490   0.0000       2.096027        57.0358 
 491   0.0000       2.103164        57.2300 
 492   0.0000       2.110164        57.4205 
 493   0.0000       2.120253        57.6950 
 494   0.0000       2.122443        57.7546 
 495   0.0000       2.129147        57.9370 
 496   0.0000       2.137504        58.1644 
 497   0.0000       2.141492        58.2730 
 498   0.0000       2.147176        58.4276 
 499   0.0000       2.150678        58.5229 
 500   0.0000       2.157995        58.7220 
 501   0.0000       2.163656        58.8761 
 502   0.0000       2.169698        59.0405 
 503   0.0000       2.171815        59.0981 
 504   0.0000       2.190124        59.5963 
 505   0.0000       2.201718        59.9118 
 506   0.0000       2.211411        60.1756 
 507   0.0000       2.215352        60.2828 
 508   0.0000       2.224356        60.5278 
 509   0.0000       2.234308        60.7986 
 510   0.0000       2.235760        60.8381 
 511   0.0000       2.246949        61.1426 
 512   0.0000       2.258056        61.4448 
 513   0.0000       2.267659        61.7062 
 514   0.0000       2.282036        62.0974 
 515   0.0000       2.285980        62.2047 
 516   0.0000       2.288311        62.2681 
 517   0.0000       2.294241        62.4295 
 518   0.0000       2.294599        62.4392 
 519   0.0000       2.312466        62.9254 
 520   0.0000       2.326874        63.3175 
 521   0.0000       2.332202        63.4625 
 522   0.0000       2.333365        63.4941 
 523   0.0000       2.339896        63.6718 
 524   0.0000       2.346586        63.8538 
 525   0.0000       2.348687        63.9110 
 526   0.0000       2.358453        64.1768 
 527   0.0000       2.361153        64.2502 
 528   0.0000       2.367362        64.4192 
 529   0.0000       2.376837        64.6770 
 530   0.0000       2.383597        64.8610 
 531   0.0000       2.384675        64.8903 
 532   0.0000       2.394720        65.1636 
 533   0.0000       2.396105        65.2013 
 534   0.0000       2.398426        65.2645 
 535   0.0000       2.416094        65.7453 
 536   0.0000       2.423038        65.9342 
 537   0.0000       2.427942        66.0677 
 538   0.0000       2.436234        66.2933 
 539   0.0000       2.446984        66.5858 
 540   0.0000       2.452180        66.7272 
 541   0.0000       2.457037        66.8594 
 542   0.0000       2.459712        66.9322 
 543   0.0000       2.464489        67.0622 
 544   0.0000       2.471004        67.2394 
 545   0.0000       2.484837        67.6159 
 546   0.0000       2.486657        67.6654 
 547   0.0000       2.506904        68.2163 
 548   0.0000       2.507221        68.2250 
 549   0.0000       2.516493        68.4773 
 550   0.0000       2.517481        68.5041 
 551   0.0000       2.523079        68.6565 
 552   0.0000       2.530071        68.8467 
 553   0.0000       2.547229        69.3136 
 554   0.0000       2.547535        69.3220 
 555   0.0000       2.561972        69.7148 
 556   0.0000       2.579540        70.1929 
 557   0.0000       2.584056        70.3157 
 558   0.0000       2.603452        70.8435 
 559   0.0000       2.613550        71.1183 
 560   0.0000       2.616068        71.1868 
 561   0.0000       2.623482        71.3886 
 562   0.0000       2.639948        71.8366 
 563   0.0000       2.640454        71.8504 
 564   0.0000       2.654887        72.2431 
 565   0.0000       2.657361        72.3105 
 566   0.0000       2.659689        72.3738 
 567   0.0000       2.665451        72.5306 
 568   0.0000       2.673715        72.7555 
 569   0.0000       2.689951        73.1973 
 570   0.0000       2.690097        73.2013 
 571   0.0000       2.699104        73.4464 
 572   0.0000       2.703494        73.5658 
 573   0.0000       2.707619        73.6781 
 574   0.0000       2.720144        74.0189 
 575   0.0000       2.733220        74.3747 
 576   0.0000       2.747130        74.7532 
 577   0.0000       2.756031        74.9954 
 578   0.0000       2.760448        75.1156 
 579   0.0000       2.765290        75.2474 
 580   0.0000       2.767376        75.3041 
 581   0.0000       2.770970        75.4019 
 582   0.0000       2.791386        75.9575 
 583   0.0000       2.804420        76.3121 
 584   0.0000       2.809006        76.4370 
 585   0.0000       2.813564        76.5610 
 586   0.0000       2.824865        76.8685 
 587   0.0000       2.828290        76.9617 
 588   0.0000       2.836483        77.1846 
 589   0.0000       2.853619        77.6509 
 590   0.0000       2.868033        78.0431 
 591   0.0000       2.878569        78.3298 
 592   0.0000       2.880043        78.3700 
 593   0.0000       2.903569        79.0101 
 594   0.0000       2.905132        79.0527 
 595   0.0000       2.916716        79.3679 
 596   0.0000       2.930889        79.7535 
 597   0.0000       2.934611        79.8548 
 598   0.0000       2.934976        79.8647 
 599   0.0000       2.954335        80.3915 
 600   0.0000       2.964509        80.6684 
 601   0.0000       2.978571        81.0510 
 602   0.0000       2.983239        81.1781 
 603   0.0000       2.990447        81.3742 
 604   0.0000       3.005295        81.7782 
 605   0.0000       3.014240        82.0216 
 606   0.0000       3.024691        82.3060 
 607   0.0000       3.029541        82.4380 
 608   0.0000       3.032416        82.5162 
 609   0.0000       3.042843        82.8000 
 610   0.0000       3.069454        83.5241 
 611   0.0000       3.098112        84.3039 
 612   0.0000       3.125923        85.0607 
 613   0.0000       3.129529        85.1588 
 614   0.0000       3.138217        85.3952 
 615   0.0000       3.160704        86.0071 
 616   0.0000       3.195177        86.9452 
 617   0.0000       3.233404        87.9854 
 618   0.0000       3.254458        88.5583 
 619   0.0000       3.280120        89.2566 
 620   0.0000       3.294400        89.6452 
 621   0.0000       3.313967        90.1776 
 622   0.0000       3.318105        90.2902 
 623   0.0000       3.352089        91.2150 
 624   0.0000       3.358883        91.3998 
 625   0.0000       3.367637        91.6381 
 626   0.0000       3.407929        92.7345 
 627   0.0000       3.408446        92.7485 
 628   0.0000       3.429864        93.3313 
 629   0.0000       3.446706        93.7896 
 630   0.0000       3.456636        94.0598 
 631   0.0000       3.464731        94.2801 
 632   0.0000       3.489781        94.9618 
 633   0.0000       3.491276        95.0024 
 634   0.0000       3.493091        95.0518 
 635   0.0000       3.501865        95.2906 
 636   0.0000       3.515999        95.6752 
 637   0.0000       3.542132        96.3863 
 638   0.0000       3.542663        96.4007 
 639   0.0000       3.564994        97.0084 
 640   0.0000       3.576864        97.3314 
 641   0.0000       3.583340        97.5076 
 642   0.0000       3.593258        97.7775 
 643   0.0000       3.601955        98.0142 
 644   0.0000       3.630718        98.7969 
 645   0.0000       3.635897        98.9378 
 646   0.0000       3.644144        99.1622 
 647   0.0000       3.669445        99.8507 
 648   0.0000       3.674783        99.9959 
 649   0.0000       3.676635       100.0463 
 650   0.0000       3.688637       100.3729 
 651   0.0000       3.702202       100.7420 
 652   0.0000       3.703183       100.7687 
 653   0.0000       3.711119       100.9847 
 654   0.0000       3.712061       101.0103 
 655   0.0000       3.717885       101.1688 
 656   0.0000       3.727694       101.4357 
 657   0.0000       3.733863       101.6036 
 658   0.0000       3.737287       101.6967 
 659   0.0000       3.742192       101.8302 
 660   0.0000       3.752432       102.1089 
 661   0.0000       3.755362       102.1886 
 662   0.0000       3.764383       102.4341 
 663   0.0000       3.770435       102.5987 
 664   0.0000       3.799587       103.3920 
 665   0.0000       3.801379       103.4408 
 666   0.0000       3.808413       103.6322 
 667   0.0000       3.809794       103.6698 
 668   0.0000       3.817314       103.8744 
 669   0.0000       3.826156       104.1150 
 670   0.0000       3.831299       104.2549 
 671   0.0000       3.835205       104.3612 
 672   0.0000       3.839932       104.4899 
 673   0.0000       3.844586       104.6165 
 674   0.0000       3.863927       105.1428 
 675   0.0000       3.873585       105.4056 
 676   0.0000       3.887740       105.7908 
 677   0.0000       3.899316       106.1058 
 678   0.0000       3.904333       106.2423 
 679   0.0000       3.913696       106.4971 
 680   0.0000       3.918408       106.6253 
 681   0.0000       3.921006       106.6960 
 682   0.0000       3.955861       107.6445 
 683   0.0000       3.957676       107.6938 
 684   0.0000       3.969961       108.0281 
 685   0.0000       3.977104       108.2225 
 686   0.0000       3.994645       108.6998 
 687   0.0000       4.000040       108.8466 
 688   0.0000       4.002536       108.9146 
 689   0.0000       4.009501       109.1041 
 690   0.0000       4.012607       109.1886 
 691   0.0000       4.034452       109.7830 
 692   0.0000       4.034687       109.7894 
 693   0.0000       4.040435       109.9458 
 694   0.0000       4.057031       110.3974 
 695   0.0000       4.071034       110.7785 
 696   0.0000       4.079167       110.9998 
 697   0.0000       4.090379       111.3049 
 698   0.0000       4.105931       111.7281 
 699   0.0000       4.118172       112.0612 
 700   0.0000       4.121321       112.1468 
 701   0.0000       4.129026       112.3565 
 702   0.0000       4.129214       112.3616 
 703   0.0000       4.138505       112.6145 
 704   0.0000       4.146282       112.8261 
 705   0.0000       4.146794       112.8400 
 706   0.0000       4.154662       113.0541 
 707   0.0000       4.157052       113.1191 
 708   0.0000       4.169136       113.4479 
 709   0.0000       4.182419       113.8094 
 710   0.0000       4.187800       113.9558 
 711   0.0000       4.193470       114.1101 
 712   0.0000       4.204933       114.4221 
 713   0.0000       4.211143       114.5910 
 714   0.0000       4.216026       114.7239 
 715   0.0000       4.228368       115.0597 
 716   0.0000       4.229443       115.0890 
 717   0.0000       4.232375       115.1688 
 718   0.0000       4.241020       115.4040 
 719   0.0000       4.242070       115.4326 
 720   0.0000       4.246185       115.5446 
 721   0.0000       4.261550       115.9627 
 722   0.0000       4.265119       116.0598 
 723   0.0000       4.273187       116.2793 
 724   0.0000       4.280895       116.4891 
 725   0.0000       4.281875       116.5157 
 726   0.0000       4.294204       116.8512 
 727   0.0000       4.297474       116.9402 
 728   0.0000       4.307667       117.2176 
 729   0.0000       4.311074       117.3103 
 730   0.0000       4.313817       117.3849 
 731   0.0000       4.324248       117.6688 
 732   0.0000       4.324849       117.6851 
 733   0.0000       4.329092       117.8006 
 734   0.0000       4.337720       118.0354 
 735   0.0000       4.340660       118.1154 
 736   0.0000       4.355245       118.5122 
 737   0.0000       4.358095       118.5898 
 738   0.0000       4.367935       118.8576 
 739   0.0000       4.371376       118.9512 
 740   0.0000       4.376037       119.0780 
 741   0.0000       4.382048       119.2416 
 742   0.0000       4.389751       119.4512 
 743   0.0000       4.391151       119.4893 
 744   0.0000       4.401881       119.7813 
 745   0.0000       4.411114       120.0325 
 746   0.0000       4.415705       120.1574 
 747   0.0000       4.419517       120.2612 
 748   0.0000       4.423902       120.3805 
 749   0.0000       4.430877       120.5703 
 750   0.0000       4.435079       120.6846 
 751   0.0000       4.438736       120.7841 
 752   0.0000       4.440417       120.8299 
 753   0.0000       4.448435       121.0481 
 754   0.0000       4.449693       121.0823 
 755   0.0000       4.464887       121.4958 
 756   0.0000       4.469819       121.6300 
 757   0.0000       4.470852       121.6581 
 758   0.0000       4.477398       121.8362 
 759   0.0000       4.483188       121.9937 
 760   0.0000       4.490763       122.1999 
 761   0.0000       4.495080       122.3174 
 762   0.0000       4.498644       122.4143 
 763   0.0000       4.504653       122.5778 
 764   0.0000       4.509708       122.7154 
 765   0.0000       4.514673       122.8505 
 766   0.0000       4.519729       122.9881 
 767   0.0000       4.521138       123.0264 
 768   0.0000       4.537644       123.4756 
 769   0.0000       4.546325       123.7118 
 770   0.0000       4.547887       123.7543 
 771   0.0000       4.557747       124.0226 
 772   0.0000       4.562966       124.1646 
 773   0.0000       4.563913       124.1904 
 774   0.0000       4.574217       124.4708 
 775   0.0000       4.575101       124.4948 
 776   0.0000       4.576780       124.5405 
 777   0.0000       4.595619       125.0532 
 778   0.0000       4.604864       125.3047 
 779   0.0000       4.605341       125.3177 
 780   0.0000       4.616761       125.6285 
 781   0.0000       4.618653       125.6800 
 782   0.0000       4.624432       125.8372 
 783   0.0000       4.634840       126.1204 
 784   0.0000       4.638371       126.2165 
 785   0.0000       4.639587       126.2496 
 786   0.0000       4.641066       126.2898 
 787   0.0000       4.650188       126.5381 
 788   0.0000       4.650943       126.5586 
 789   0.0000       4.652368       126.5974 
 790   0.0000       4.679324       127.3309 
 791   0.0000       4.686776       127.5337 
 792   0.0000       4.691028       127.6494 
 793   0.0000       4.703817       127.9974 
 794   0.0000       4.704705       128.0215 
 795   0.0000       4.708322       128.1199 
 796   0.0000       4.718907       128.4080 
 797   0.0000       4.719770       128.4315 
 798   0.0000       4.728148       128.6594 
 799   0.0000       4.732558       128.7795 
 800   0.0000       4.736924       128.8983 
 801   0.0000       4.744196       129.0961 
 802   0.0000       4.748865       129.2232 
 803   0.0000       4.761475       129.5663 
 804   0.0000       4.770544       129.8131 
 805   0.0000       4.777890       130.0130 
 806   0.0000       4.783739       130.1721 
 807   0.0000       4.792756       130.4175 
 808   0.0000       4.799734       130.6074 
 809   0.0000       4.821025       131.1867 
 810   0.0000       4.828292       131.3845 
 811   0.0000       4.828784       131.3979 
 812   0.0000       4.842042       131.7587 
 813   0.0000       4.851670       132.0207 
 814   0.0000       4.855256       132.1182 
 815   0.0000       4.857944       132.1914 
 816   0.0000       4.859011       132.2204 
 817   0.0000       4.864906       132.3808 
 818   0.0000       4.869218       132.4982 
 819   0.0000       4.876895       132.7071 
 820   0.0000       4.887181       132.9870 
 821   0.0000       4.899961       133.3347 
 822   0.0000       4.916510       133.7850 
 823   0.0000       4.917411       133.8096 
 824   0.0000       4.919708       133.8720 
 825   0.0000       4.930480       134.1652 
 826   0.0000       4.945007       134.5605 
 827   0.0000       4.956158       134.8639 
 828   0.0000       4.965445       135.1166 
 829   0.0000       4.986532       135.6904 
 830   0.0000       5.005007       136.1932 
 831   0.0000       5.008514       136.2886 
 832   0.0000       5.013954       136.4366 
 833   0.0000       5.023618       136.6996 
 834   0.0000       5.030899       136.8977 
 835   0.0000       5.035414       137.0206 
 836   0.0000       5.062123       137.7474 
 837   0.0000       5.073873       138.0671 
 838   0.0000       5.090805       138.5278 
 839   0.0000       5.098748       138.7440 
 840   0.0000       5.105976       138.9407 
 841   0.0000       5.113153       139.1360 
 842   0.0000       5.129036       139.5682 
 843   0.0000       5.141304       139.9020 
 844   0.0000       5.144489       139.9887 
 845   0.0000       5.169354       140.6653 
 846   0.0000       5.187463       141.1580 
 847   0.0000       5.191282       141.2620 
 848   0.0000       5.203485       141.5940 
 849   0.0000       5.214885       141.9042 
 850   0.0000       5.235954       142.4775 
 851   0.0000       5.238165       142.5377 
 852   0.0000       5.252722       142.9338 
 853   0.0000       5.262198       143.1917 
 854   0.0000       5.277448       143.6067 
 855   0.0000       5.306839       144.4064 
 856   0.0000       5.318855       144.7334 
 857   0.0000       5.325076       144.9027 
 858   0.0000       5.328078       144.9844 
 859   0.0000       5.336335       145.2091 
 860   0.0000       5.349735       145.5737 
 861   0.0000       5.364884       145.9859 
 862   0.0000       5.366594       146.0324 
 863   0.0000       5.371496       146.1659 
 864   0.0000       5.399110       146.9172 
 865   0.0000       5.419983       147.4852 
 866   0.0000       5.433407       147.8505 
 867   0.0000       5.435533       147.9084 
 868   0.0000       5.462493       148.6420 
 869   0.0000       5.467392       148.7753 
 870   0.0000       5.490984       149.4173 
 871   0.0000       5.507593       149.8692 
 872   0.0000       5.527888       150.4215 
 873   0.0000       5.540358       150.7608 
 874   0.0000       5.549490       151.0093 
 875   0.0000       5.564484       151.4173 
 876   0.0000       5.587182       152.0349 
 877   0.0000       5.610379       152.6662 
 878   0.0000       5.624230       153.0431 
 879   0.0000       5.635590       153.3522 
 880   0.0000       5.644234       153.5874 
 881   0.0000       5.687580       154.7669 
 882   0.0000       5.732115       155.9788 
 883   0.0000       5.782178       157.3411 
 884   0.0000       5.796168       157.7217 
 885   0.0000       5.820380       158.3806 
 886   0.0000       5.832356       158.7065 
 887   0.0000       5.852888       159.2652 
 888   0.0000       5.888925       160.2458 
 889   0.0000       5.899491       160.5333 
 890   0.0000       5.904650       160.6737 
 891   0.0000       5.956958       162.0971 
 892   0.0000       5.970609       162.4685 
 893   0.0000       5.975722       162.6077 
 894   0.0000       5.977374       162.6526 
 895   0.0000       5.997278       163.1942 
 896   0.0000       6.004380       163.3875 
 897   0.0000       6.039658       164.3475 
 898   0.0000       6.077812       165.3857 
 899   0.0000       6.109659       166.2523 
 900   0.0000       6.251340       170.1076 
 901   0.0000       6.257837       170.2844 
 902   0.0000      10.623551       289.0815 
 903   0.0000      10.634440       289.3778 
 904   0.0000      10.643849       289.6339 
 905   0.0000      10.652941       289.8813 
 906   0.0000      10.663893       290.1793 
 907   0.0000      10.669284       290.3260 
 908   0.0000      10.671327       290.3816 
 909   0.0000      10.674180       290.4592 
 910   0.0000      10.680046       290.6188 
 911   0.0000      10.687304       290.8163 
 912   0.0000      10.689283       290.8702 
 913   0.0000      10.695323       291.0345 
 914   0.0000      10.698406       291.1184 
 915   0.0000      10.700986       291.1886 
 916   0.0000      10.707331       291.3613 
 917   0.0000      10.708182       291.3844 
 918   0.0000      10.719677       291.6972 
 919   0.0000      10.722383       291.7709 
 920   0.0000      10.730331       291.9871 
 921   0.0000      10.734541       292.1017 
 922   0.0000      10.742089       292.3071 
 923   0.0000      10.743396       292.3427 
 924   0.0000      10.746840       292.4364 
 925   0.0000      10.751588       292.5656 
 926   0.0000      10.762661       292.8669 
 927   0.0000      10.775273       293.2101 
 928   0.0000      10.775401       293.2136 
 929   0.0000      10.782368       293.4032 
 930   0.0000      10.784520       293.4617 
 931   0.0000      10.788905       293.5810 
 932   0.0000      10.807819       294.0957 
 933   0.0000      10.808079       294.1028 
 934   0.0000      10.815249       294.2979 
 935   0.0000      10.820256       294.4341 
 936   0.0000      10.825194       294.5685 
 937   0.0000      10.828651       294.6626 
 938   0.0000      10.831429       294.7382 
 939   0.0000      10.837126       294.8932 
 940   0.0000      10.844130       295.0838 
 941   0.0000      10.846393       295.1454 
 942   0.0000      10.852242       295.3045 
 943   0.0000      10.852310       295.3064 
 944   0.0000      10.864591       295.6405 
 945   0.0000      10.878581       296.0212 
 946   0.0000      10.885888       296.2201 
 947   0.0000      10.886446       296.2353 
 948   0.0000      10.893369       296.4236 
 949   0.0000      10.904904       296.7375 
 950   0.0000      10.914675       297.0034 
 951   0.0000      10.916270       297.0468 
 952   0.0000      10.923123       297.2333 
 953   0.0000      10.935254       297.5634 
 954   0.0000      10.940653       297.7103 
 955   0.0000      10.945210       297.8343 
 956   0.0000      10.949975       297.9640 
 957   0.0000      10.956385       298.1384 
 958   0.0000      10.966600       298.4164 
 959   0.0000      10.967122       298.4306 
 960   0.0000      10.967771       298.4482 
 961   0.0000      10.978838       298.7494 
 962   0.0000      10.986600       298.9606 
 963   0.0000      10.987752       298.9919 
 964   0.0000      10.992874       299.1313 
 965   0.0000      11.005182       299.4662 
 966   0.0000      11.013063       299.6807 
 967   0.0000      11.018203       299.8206 
 968   0.0000      11.018336       299.8242 
 969   0.0000      11.024643       299.9958 
 970   0.0000      11.029161       300.1187 
 971   0.0000      11.039133       300.3901 
 972   0.0000      11.041431       300.4526 
 973   0.0000      11.042693       300.4870 
 974   0.0000      11.053718       300.7869 
 975   0.0000      11.064833       301.0894 
 976   0.0000      11.066690       301.1399 
 977   0.0000      11.068020       301.1761 
 978   0.0000      11.073302       301.3199 
 979   0.0000      11.074258       301.3459 
 980   0.0000      11.080004       301.5022 
 981   0.0000      11.083672       301.6020 
 982   0.0000      11.088800       301.7416 
 983   0.0000      11.089905       301.7716 
 984   0.0000      11.090546       301.7891 
 985   0.0000      11.099603       302.0356 
 986   0.0000      11.113549       302.4150 
 987   0.0000      11.120320       302.5993 
 988   0.0000      11.147346       303.3347 
 989   0.0000      11.147469       303.3381 
 990   0.0000      11.148334       303.3616 
 991   0.0000      11.164427       303.7995 
 992   0.0000      11.164829       303.8104 
 993   0.0000      11.202961       304.8481 
 994   0.0000      11.210611       305.0562 
 995   0.0000      11.218999       305.2845 
 996   0.0000      11.230658       305.6017 
 997   0.0000      11.277503       306.8765 
 998   0.0000      11.292417       307.2823 
 999   0.0000      11.313547       307.8573 
 1000   0.0000      11.327519       308.2375 
 1001   0.0000      11.333508       308.4004 
 1002   0.0000      11.339345       308.5593 
 1003   0.0000      11.377092       309.5864 
 1004   0.0000      11.398882       310.1794 
 1005   0.0000      11.407415       310.4116 
 1006   0.0000      11.425390       310.9007 
 1007   0.0000      11.490132       312.6624 
 1008   0.0000      11.511714       313.2497 
 1009   0.0000      11.523360       313.5666 
 1010   0.0000      11.548953       314.2630 
 1011   0.0000      11.559612       314.5530 
 1012   0.0000      11.747232       319.6584 
 1013   0.0000      11.752916       319.8131 
 1014   0.0000      11.780785       320.5714 
 1015   0.0000      11.785714       320.7056 
 1016   0.0000      11.828865       321.8798 
 1017   0.0000      11.837883       322.1252 
 1018   0.0000      11.876406       323.1734 
 1019   0.0000      11.882256       323.3326 
 1020   0.0000      11.887165       323.4662 
 1021   0.0000      11.898988       323.7879 
 1022   0.0000      11.964015       325.5574 
 1023   0.0000      11.964373       325.5671 
 1024   0.0000      11.986025       326.1563 
 1025   0.0000      11.986057       326.1572 
 1026   0.0000      11.991629       326.3088 
 1027   0.0000      11.996915       326.4527 
 1028   0.0000      12.013623       326.9073 
 1029   0.0000      12.014958       326.9436 
 1030   0.0000      12.042069       327.6813 
 1031   0.0000      12.045512       327.7750 
 1032   0.0000      12.059379       328.1524 
 1033   0.0000      12.066350       328.3421 
 1034   0.0000      12.070155       328.4456 
 1035   0.0000      12.077731       328.6518 
 1036   0.0000      12.082093       328.7705 
 1037   0.0000      12.088534       328.9457 
 1038   0.0000      12.092972       329.0665 
 1039   0.0000      12.094620       329.1113 
 1040   0.0000      12.099935       329.2560 
 1041   0.0000      12.102486       329.3254 
 1042   0.0000      12.108243       329.4821 
 1043   0.0000      12.115197       329.6713 
 1044   0.0000      12.137421       330.2760 
 1045   0.0000      12.144809       330.4771 
 1046   0.0000      12.146842       330.5324 
 1047   0.0000      12.155029       330.7552 
 1048   0.0000      12.165138       331.0302 
 1049   0.0000      12.167271       331.0883 
 1050   0.0000      12.173738       331.2643 
 1051   0.0000      12.175517       331.3127 
 1052   0.0000      12.186945       331.6236 
 1053   0.0000      12.187731       331.6450 
 1054   0.0000      12.192569       331.7767 
 1055   0.0000      12.204917       332.1127 
 1056   0.0000      12.205143       332.1188 
 1057   0.0000      12.205541       332.1297 
 1058   0.0000      12.207773       332.1904 
 1059   0.0000      12.212206       332.3110 
 1060   0.0000      12.216749       332.4346 
 1061   0.0000      12.220142       332.5270 
 1062   0.0000      12.241838       333.1173 
 1063   0.0000      12.250473       333.3523 
 1064   0.0000      12.251013       333.3670 
 1065   0.0000      12.258180       333.5620 
 1066   0.0000      12.261663       333.6568 
 1067   0.0000      12.266866       333.7984 
 1068   0.0000      12.292045       334.4836 
 1069   0.0000      12.293965       334.5358 
 1070   0.0000      12.309157       334.9492 
 1071   0.0000      12.309406       334.9560 
 1072   0.0000      12.339237       335.7677 
 1073   0.0000      12.340753       335.8090 
 1074   0.0000      12.357692       336.2699 
 1075   0.0000      12.358083       336.2805 
 1076   0.0000      12.384375       336.9960 
 1077   0.0000      12.388201       337.1001 
 1078   0.0000      12.402266       337.4828 
 1079   0.0000      12.409739       337.6862 
 1080   0.0000      12.436261       338.4079 
 1081   0.0000      12.437786       338.4494 
 1082   0.0000      12.446405       338.6839 
 1083   0.0000      12.447961       338.7262 
 1084   0.0000      12.522062       340.7426 
 1085   0.0000      12.524792       340.8169 
 1086   0.0000      12.540649       341.2484 
 1087   0.0000      12.548979       341.4751 
 1088   0.0000      12.574004       342.1560 
 1089   0.0000      12.575103       342.1859 
 1090   0.0000      12.606087       343.0291 
 1091   0.0000      12.616195       343.3041 
 1092   0.0000      12.899351       351.0092 
 1093   0.0000      12.900686       351.0455 
 1094   0.0000      12.921717       351.6178 
 1095   0.0000      12.944672       352.2424 
 1096   0.0000      12.963327       352.7501 
 1097   0.0000      12.981894       353.2553 
 1098   0.0000      12.990747       353.4962 
 1099   0.0000      13.032464       354.6314 
 1100   0.0000      13.040358       354.8462 
 1101   0.0000      13.054260       355.2245 
 1102   0.0000      13.079480       355.9108 
 1103   0.0000      13.083355       356.0162 
 1104   0.0000      13.105225       356.6113 
 1105   0.0000      13.171937       358.4266 
 1106   0.0000      13.178707       358.6109 
 1107   0.0000      13.185621       358.7990 
 1108   0.0000      13.187334       358.8456 
 1109   0.0000      13.240421       360.2902 
 1110   0.0000      13.260312       360.8314 
 1111   0.0000      13.277286       361.2933 
 1112   0.0000      13.303976       362.0196 
 1113   0.0000      13.310112       362.1866 
 1114   0.0000      13.314191       362.2975 
 1115   0.0000      13.331783       362.7763 
 1116   0.0000      13.337836       362.9410 
 1117   0.0000      13.356884       363.4593 
 1118   0.0000      13.362016       363.5989 
 1119   0.0000      13.372928       363.8959 
 1120   0.0000      13.396222       364.5297 
 1121   0.0000      13.405719       364.7882 
 1122   0.0000      13.406897       364.8202 
 1123   0.0000      13.434172       365.5624 
 1124   0.0000      13.459259       366.2451 
 1125   0.0000      13.464155       366.3783 
 1126   0.0000      13.502073       367.4101 
 1127   0.0000      13.505636       367.5070 
 1128   0.0000      13.521874       367.9489 
 1129   0.0000      13.522515       367.9663 
 1130   0.0000      13.547975       368.6591 
 1131   0.0000      13.548137       368.6635 
 1132   0.0000      13.558754       368.9525 
 1133   0.0000      13.566081       369.1518 
 1134   0.0000      13.593444       369.8964 
 1135   0.0000      13.596389       369.9766 
 1136   0.0000      13.619157       370.5961 
 1137   0.0000      13.626223       370.7884 
 1138   0.0000      13.634971       371.0264 
 1139   0.0000      13.701232       372.8295 
 1140   0.0000      13.741274       373.9191 
 1141   0.0000      13.772659       374.7731 
 1142   0.0000      38.769625      1054.9751 
 1143   0.0000      38.774609      1055.1107 
 1144   0.0000      38.843073      1056.9738 
 1145   0.0000      38.850132      1057.1658 
 1146   0.0000      38.934945      1059.4737 
 1147   0.0000      38.940746      1059.6316 
 1148   0.0000      38.946309      1059.7830 
 1149   0.0000      38.963069      1060.2390 
 1150   0.0000      38.987733      1060.9101 
 1151   0.0000      39.006555      1061.4223 
 1152   0.0000      39.063942      1062.9839 
 1153   0.0000      39.069984      1063.1483 
 1154   0.0000      42.433032      1154.6615 
 1155   0.0000      42.447178      1155.0464 
 1156   0.0000      42.551261      1157.8787 
 1157   0.0000      42.571002      1158.4159 
 1158   0.0000      42.629133      1159.9977 
 1159   0.0000      42.634507      1160.1439 
 1160   0.0000      42.788828      1164.3432 
 1161   0.0000      42.790844      1164.3981 
 1162   0.0000      43.110178      1173.0876 
 1163   0.0000      43.226288      1176.2471 
 1164   0.0000      62.023379      1687.7419 
 1165   0.0000      62.042824      1688.2711 
 1166   0.0000      62.166235      1691.6292 
 1167   0.0000      62.172480      1691.7992 

                    ********************************
                    * MULLIKEN POPULATION ANALYSIS *
                    ********************************

-----------------------
MULLIKEN ATOMIC CHARGES
-----------------------
   0 I :    3.007801
   1 O :   -1.306696
   2 I :    3.293665
   3 O :   -1.138511
   4 O :   -1.345844
   5 O :   -1.115844
   6 O :   -1.394890
   7 I :    3.007490
   8 O :   -1.306315
   9 I :    3.293211
  10 O :   -1.345554
  11 O :   -1.138328
  12 O :   -1.394346
  13 O :   -1.115839
Sum of atomic charges:    0.0000000

--------------------------------
MULLIKEN REDUCED ORBITAL CHARGES
--------------------------------
  0 I s       :     3.516128  s :     3.516128
      pz      :     2.860802  p :     8.177048
      px      :     2.751164
      py      :     2.565081
      dz2     :     2.024512  d :    10.219956
      dxz     :     2.071353
      dyz     :     2.051507
      dx2y2   :     2.021770
      dxy     :     2.050814
      f0      :     0.003330  f :     0.058010
      f+1     :     0.011310
      f-1     :     0.006512
      f+2     :     0.007682
      f-2     :     0.009844
      f+3     :     0.008030
      f-3     :     0.011303
      g0      :     0.002592  g :     0.021057
      g+1     :     0.005051
      g-1     :     0.002161
      g+2     :     0.003340
      g-2     :     0.002845
      g+3     :     0.000793
      g-3     :     0.000585
      g+4     :     0.001615
      g-4     :     0.002075
  1 O s       :     4.096867  s :     4.096867
      pz      :     1.840263  p :     5.165512
      px      :     1.832606
      py      :     1.492643
      dz2     :     0.006926  d :     0.039339
      dxz     :     0.004511
      dyz     :     0.003938
      dx2y2   :     0.012057
      dxy     :     0.011907
      f0      :    -0.000003  f :     0.004496
      f+1     :     0.000692
      f-1     :     0.000376
      f+2     :     0.000461
      f-2     :     0.000767
      f+3     :     0.000920
      f-3     :     0.001283
      g0      :     0.000045  g :     0.000481
      g+1     :     0.000065
      g-1     :     0.000013
      g+2     :     0.000060
      g-2     :     0.000074
      g+3     :     0.000039
      g-3     :     0.000039
      g+4     :     0.000097
      g-4     :     0.000050
  2 I s       :     3.557191  s :     3.557191
      pz      :     2.592381  p :     7.884725
      px      :     2.672433
      py      :     2.619911
      dz2     :     2.052004  d :    10.238376
      dxz     :     2.066495
      dyz     :     2.024289
      dx2y2   :     2.031520
      dxy     :     2.064067
      f0      :    -0.010160  f :     0.001360
      f+1     :    -0.004245
      f-1     :     0.003351
      f+2     :     0.003001
      f-2     :     0.004912
      f+3     :     0.003452
      f-3     :     0.001048
      g0      :     0.003296  g :     0.024683
      g+1     :     0.004536
      g-1     :     0.000772
      g+2     :     0.003677
      g-2     :     0.004034
      g+3     :     0.004420
      g-3     :     0.002099
      g+4     :    -0.000297
      g-4     :     0.002145
  3 O s       :     4.058036  s :     4.058036
      pz      :     1.616649  p :     5.007540
      px      :     1.651284
      py      :     1.739608
      dz2     :     0.018038  d :     0.064634
      dxz     :     0.012658
      dyz     :     0.011898
      dx2y2   :     0.011443
      dxy     :     0.010597
      f0      :     0.000790  f :     0.007638
      f+1     :     0.001502
      f-1     :     0.001120
      f+2     :     0.001624
      f-2     :     0.001019
      f+3     :     0.000853
      f-3     :     0.000731
      g0      :     0.000039  g :     0.000663
      g+1     :     0.000089
      g-1     :     0.000085
      g+2     :     0.000052
      g-2     :     0.000102
      g+3     :     0.000098
      g-3     :     0.000102
      g+4     :     0.000029
      g-4     :     0.000067
  4 O s       :     4.094840  s :     4.094840
      pz      :     1.918753  p :     5.216760
      px      :     1.828628
      py      :     1.469379
      dz2     :     0.004987  d :     0.029613
      dxz     :    -0.003652
      dyz     :     0.009428
      dx2y2   :     0.005888
      dxy     :     0.012962
      f0      :     0.000912  f :     0.004244
      f+1     :     0.000483
      f-1     :     0.000023
      f+2     :     0.000395
      f-2     :     0.000735
      f+3     :     0.000271
      f-3     :     0.001425
      g0      :     0.000006  g :     0.000387
      g+1     :     0.000051
      g-1     :     0.000071
      g+2     :     0.000029
      g-2     :     0.000009
      g+3     :     0.000043
      g-3     :     0.000044
      g+4     :     0.000120
      g-4     :     0.000013
  5 O s       :     4.079047  s :     4.079047
      pz      :     1.369568  p :     4.967167
      px      :     1.776751
      py      :     1.820847
      dz2     :     0.019617  d :     0.061217
      dxz     :     0.017657
      dyz     :     0.018785
      dx2y2   :     0.003022
      dxy     :     0.002136
      f0      :     0.002317  f :     0.007665
      f+1     :     0.001661
      f-1     :     0.001924
      f+2     :     0.000747
      f-2     :     0.000874
      f+3     :     0.000095
      f-3     :     0.000046
      g0      :     0.000212  g :     0.000748
      g+1     :     0.000111
      g-1     :     0.000130
      g+2     :     0.000085
      g-2     :     0.000144
      g+3     :     0.000020
      g-3     :     0.000042
      g+4     :     0.000001
      g-4     :     0.000003
  6 O s       :     4.162272  s :     4.162272
      pz      :     1.799800  p :     5.194409
      px      :     1.603712
      py      :     1.790897
      dz2     :     0.009649  d :     0.034869
      dxz     :     0.015138
      dyz     :     0.004175
      dx2y2   :     0.002598
      dxy     :     0.003308
      f0      :     0.000029  f :     0.002905
      f+1     :    -0.000261
      f-1     :    -0.000624
      f+2     :     0.000294
      f-2     :     0.000886
      f+3     :     0.001717
      f-3     :     0.000865
      g0      :     0.000010  g :     0.000435
      g+1     :     0.000064
      g-1     :     0.000008
      g+2     :     0.000046
      g-2     :     0.000036
      g+3     :     0.000078
      g-3     :     0.000081
      g+4     :     0.000013
      g-4     :     0.000099
  7 I s       :     3.516044  s :     3.516044
      pz      :     2.860446  p :     8.177585
      px      :     2.752250
      py      :     2.564888
      dz2     :     2.024438  d :    10.219695
      dxz     :     2.071345
      dyz     :     2.051516
      dx2y2   :     2.021687
      dxy     :     2.050709
      f0      :     0.003301  f :     0.058152
      f+1     :     0.011411
      f-1     :     0.006554
      f+2     :     0.007661
      f-2     :     0.009880
      f+3     :     0.008023
      f-3     :     0.011323
      g0      :     0.002597  g :     0.021035
      g+1     :     0.005058
      g-1     :     0.002170
      g+2     :     0.003308
      g-2     :     0.002835
      g+3     :     0.000782
      g-3     :     0.000583
      g+4     :     0.001623
      g-4     :     0.002080
  8 O s       :     4.096684  s :     4.096684
      pz      :     1.839932  p :     5.165371
      px      :     1.832893
      py      :     1.492546
      dz2     :     0.006973  d :     0.039286
      dxz     :     0.004461
      dyz     :     0.003899
      dx2y2   :     0.012023
      dxy     :     0.011930
      f0      :    -0.000005  f :     0.004492
      f+1     :     0.000688
      f-1     :     0.000379
      f+2     :     0.000461
      f-2     :     0.000765
      f+3     :     0.000921
      f-3     :     0.001284
      g0      :     0.000045  g :     0.000481
      g+1     :     0.000065
      g-1     :     0.000013
      g+2     :     0.000060
      g-2     :     0.000074
      g+3     :     0.000039
      g-3     :     0.000039
      g+4     :     0.000097
      g-4     :     0.000050
  9 I s       :     3.557424  s :     3.557424
      pz      :     2.592720  p :     7.885201
      px      :     2.672131
      py      :     2.620351
      dz2     :     2.052146  d :    10.238157
      dxz     :     2.066170
      dyz     :     2.024340
      dx2y2   :     2.031511
      dxy     :     2.063991
      f0      :    -0.010172  f :     0.001350
      f+1     :    -0.004315
      f-1     :     0.003336
      f+2     :     0.002954
      f-2     :     0.004983
      f+3     :     0.003473
      f-3     :     0.001091
      g0      :     0.003290  g :     0.024656
      g+1     :     0.004526
      g-1     :     0.000783
      g+2     :     0.003672
      g-2     :     0.004035
      g+3     :     0.004403
      g-3     :     0.002099
      g+4     :    -0.000297
      g-4     :     0.002144
 10 O s       :     4.094946  s :     4.094946
      pz      :     1.918940  p :     5.216297
      px      :     1.828148
      py      :     1.469208
      dz2     :     0.004957  d :     0.029678
      dxz     :    -0.003635
      dyz     :     0.009446
      dx2y2   :     0.005942
      dxy     :     0.012968
      f0      :     0.000913  f :     0.004247
      f+1     :     0.000478
      f-1     :     0.000021
      f+2     :     0.000393
      f-2     :     0.000737
      f+3     :     0.000270
      f-3     :     0.001434
      g0      :     0.000006  g :     0.000387
      g+1     :     0.000051
      g-1     :     0.000072
      g+2     :     0.000029
      g-2     :     0.000009
      g+3     :     0.000043
      g-3     :     0.000044
      g+4     :     0.000121
      g-4     :     0.000013
 11 O s       :     4.058005  s :     4.058005
      pz      :     1.615902  p :     5.007337
      px      :     1.651000
      py      :     1.740434
      dz2     :     0.018101  d :     0.064675
      dxz     :     0.012675
      dyz     :     0.011899
      dx2y2   :     0.011415
      dxy     :     0.010586
      f0      :     0.000797  f :     0.007648
      f+1     :     0.001505
      f-1     :     0.001119
      f+2     :     0.001626
      f-2     :     0.001020
      f+3     :     0.000854
      f-3     :     0.000727
      g0      :     0.000039  g :     0.000663
      g+1     :     0.000089
      g-1     :     0.000085
      g+2     :     0.000052
      g-2     :     0.000102
      g+3     :     0.000098
      g-3     :     0.000102
      g+4     :     0.000029
      g-4     :     0.000067
 12 O s       :     4.162166  s :     4.162166
      pz      :     1.799634  p :     5.193950
      px      :     1.604107
      py      :     1.790209
      dz2     :     0.009702  d :     0.034876
      dxz     :     0.015071
      dyz     :     0.004172
      dx2y2   :     0.002635
      dxy     :     0.003296
      f0      :     0.000028  f :     0.002918
      f+1     :    -0.000253
      f-1     :    -0.000620
      f+2     :     0.000292
      f-2     :     0.000884
      f+3     :     0.001713
      f-3     :     0.000874
      g0      :     0.000010  g :     0.000435
      g+1     :     0.000065
      g-1     :     0.000008
      g+2     :     0.000046
      g-2     :     0.000036
      g+3     :     0.000078
      g-3     :     0.000081
      g+4     :     0.000013
      g-4     :     0.000099
 13 O s       :     4.079080  s :     4.079080
      pz      :     1.368798  p :     4.967143
      px      :     1.777508
      py      :     1.820836
      dz2     :     0.019624  d :     0.061204
      dxz     :     0.017662
      dyz     :     0.018795
      dx2y2   :     0.003007
      dxy     :     0.002115
      f0      :     0.002317  f :     0.007663
      f+1     :     0.001667
      f-1     :     0.001930
      f+2     :     0.000743
      f-2     :     0.000868
      f+3     :     0.000094
      f-3     :     0.000045
      g0      :     0.000212  g :     0.000748
      g+1     :     0.000111
      g-1     :     0.000131
      g+2     :     0.000085
      g-2     :     0.000144
      g+3     :     0.000020
      g-3     :     0.000041
      g+4     :     0.000001
      g-4     :     0.000003


                     *******************************
                     * LOEWDIN POPULATION ANALYSIS *
                     *******************************

----------------------
LOEWDIN ATOMIC CHARGES
----------------------
   0 I :    0.669597
   1 O :   -0.222941
   2 I :    0.426723
   3 O :   -0.182937
   4 O :   -0.241180
   5 O :   -0.236137
   6 O :   -0.213229
   7 I :    0.669744
   8 O :   -0.223444
   9 I :    0.427518
  10 O :   -0.241131
  11 O :   -0.183125
  12 O :   -0.213279
  13 O :   -0.236179

-------------------------------
LOEWDIN REDUCED ORBITAL CHARGES
-------------------------------
  0 I s       :     2.830529  s :     2.830529
      pz      :     2.811767  p :     8.213948
      px      :     2.742552
      py      :     2.659629
      dz2     :     2.303023  d :    11.325461
      dxz     :     2.297453
      dyz     :     2.232878
      dx2y2   :     2.210065
      dxy     :     2.282042
      f0      :     0.251130  f :     1.312464
      f+1     :     0.204976
      f-1     :     0.198752
      f+2     :     0.115156
      f-2     :     0.162988
      f+3     :     0.190988
      f-3     :     0.188473
      g0      :     0.097225  g :     0.648001
      g+1     :     0.094050
      g-1     :     0.074627
      g+2     :     0.066780
      g-2     :     0.070935
      g+3     :     0.040695
      g-3     :     0.044962
      g+4     :     0.089708
      g-4     :     0.069018
  1 O s       :     3.277498  s :     3.277498
      pz      :     1.488313  p :     4.374292
      px      :     1.496306
      py      :     1.389673
      dz2     :     0.076827  d :     0.399315
      dxz     :     0.083958
      dyz     :     0.079917
      dx2y2   :     0.067297
      dxy     :     0.091317
      f0      :     0.017425  f :     0.151641
      f+1     :     0.023066
      f-1     :     0.024784
      f+2     :     0.022184
      f-2     :     0.018912
      f+3     :     0.026679
      f-3     :     0.018590
      g0      :     0.001770  g :     0.020195
      g+1     :     0.001435
      g-1     :     0.002308
      g+2     :     0.002347
      g-2     :     0.002049
      g+3     :     0.002604
      g-3     :     0.000949
      g+4     :     0.002689
      g-4     :     0.004045
  2 I s       :     2.807802  s :     2.807802
      pz      :     2.658349  p :     8.078644
      px      :     2.725192
      py      :     2.695103
      dz2     :     2.242824  d :    11.427787
      dxz     :     2.369896
      dyz     :     2.249160
      dx2y2   :     2.262796
      dxy     :     2.303111
      f0      :     0.183768  f :     1.493307
      f+1     :     0.265038
      f-1     :     0.159641
      f+2     :     0.234804
      f-2     :     0.247986
      f+3     :     0.196506
      f-3     :     0.205563
      g0      :     0.057994  g :     0.765737
      g+1     :     0.106941
      g-1     :     0.067870
      g+2     :     0.080598
      g-2     :     0.104509
      g+3     :     0.112069
      g-3     :     0.084634
      g+4     :     0.090752
      g-4     :     0.060371
  3 O s       :     3.397786  s :     3.397786
      pz      :     1.450783  p :     4.407827
      px      :     1.468617
      py      :     1.488427
      dz2     :     0.037239  d :     0.242396
      dxz     :     0.076901
      dyz     :     0.041680
      dx2y2   :     0.045890
      dxy     :     0.040685
      f0      :     0.011662  f :     0.107669
      f+1     :     0.018426
      f-1     :     0.010280
      f+2     :     0.022033
      f-2     :     0.021829
      f+3     :     0.011448
      f-3     :     0.011990
      g0      :     0.002796  g :     0.027258
      g+1     :     0.002328
      g-1     :     0.001710
      g+2     :     0.001959
      g-2     :     0.005735
      g+3     :     0.004258
      g-3     :     0.005342
      g+4     :     0.001620
      g-4     :     0.001510
  4 O s       :     3.274703  s :     3.274703
      pz      :     1.530157  p :     4.395416
      px      :     1.494372
      py      :     1.370887
      dz2     :     0.064530  d :     0.404022
      dxz     :     0.072187
      dyz     :     0.079722
      dx2y2   :     0.089019
      dxy     :     0.098564
      f0      :     0.017574  f :     0.146472
      f+1     :     0.014336
      f-1     :     0.018666
      f+2     :     0.018649
      f-2     :     0.020124
      f+3     :     0.031637
      f-3     :     0.025486
      g0      :     0.001505  g :     0.020568
      g+1     :     0.000950
      g-1     :     0.002231
      g+2     :     0.002128
      g-2     :     0.001877
      g+3     :     0.001911
      g-3     :     0.000851
      g+4     :     0.003800
      g-4     :     0.005315
  5 O s       :     3.415615  s :     3.415615
      pz      :     1.433367  p :     4.432284
      px      :     1.496613
      py      :     1.502304
      dz2     :     0.106998  d :     0.251182
      dxz     :     0.060980
      dyz     :     0.056045
      dx2y2   :     0.011037
      dxy     :     0.016121
      f0      :     0.035502  f :     0.110163
      f+1     :     0.027003
      f-1     :     0.023622
      f+2     :     0.009920
      f-2     :     0.011432
      f+3     :     0.000860
      f-3     :     0.001824
      g0      :     0.006425  g :     0.026893
      g+1     :     0.008632
      g-1     :     0.004168
      g+2     :     0.003304
      g-2     :     0.003150
      g+3     :     0.000487
      g-3     :     0.000640
      g+4     :     0.000037
      g-4     :     0.000051
  6 O s       :     3.250256  s :     3.250256
      pz      :     1.489192  p :     4.367165
      px      :     1.407933
      py      :     1.470040
      dz2     :     0.066386  d :     0.421911
      dxz     :     0.112889
      dyz     :     0.056290
      dx2y2   :     0.087010
      dxy     :     0.099336
      f0      :     0.018293  f :     0.154974
      f+1     :     0.026214
      f-1     :     0.013776
      f+2     :     0.020047
      f-2     :     0.027988
      f+3     :     0.022773
      f-3     :     0.025883
      g0      :     0.001396  g :     0.018923
      g+1     :     0.002542
      g-1     :     0.000994
      g+2     :     0.001205
      g-2     :     0.002665
      g+3     :     0.001189
      g-3     :     0.002970
      g+4     :     0.002793
      g-4     :     0.003170
  7 I s       :     2.830612  s :     2.830612
      pz      :     2.811498  p :     8.214422
      px      :     2.743190
      py      :     2.659735
      dz2     :     2.303232  d :    11.325351
      dxz     :     2.297015
      dyz     :     2.233158
      dx2y2   :     2.209845
      dxy     :     2.282101
      f0      :     0.251387  f :     1.312194
      f+1     :     0.204722
      f-1     :     0.199264
      f+2     :     0.114666
      f-2     :     0.162785
      f+3     :     0.190916
      f-3     :     0.188453
      g0      :     0.097283  g :     0.647676
      g+1     :     0.094091
      g-1     :     0.074795
      g+2     :     0.066550
      g-2     :     0.070751
      g+3     :     0.040498
      g-3     :     0.044953
      g+4     :     0.089625
      g-4     :     0.069130
  8 O s       :     3.277760  s :     3.277760
      pz      :     1.488262  p :     4.374755
      px      :     1.496661
      py      :     1.389832
      dz2     :     0.076961  d :     0.399168
      dxz     :     0.083919
      dyz     :     0.079908
      dx2y2   :     0.067107
      dxy     :     0.091274
      f0      :     0.017382  f :     0.151563
      f+1     :     0.023140
      f-1     :     0.024827
      f+2     :     0.022119
      f-2     :     0.018876
      f+3     :     0.026637
      f-3     :     0.018581
      g0      :     0.001768  g :     0.020198
      g+1     :     0.001440
      g-1     :     0.002312
      g+2     :     0.002339
      g-2     :     0.002048
      g+3     :     0.002608
      g-3     :     0.000951
      g+4     :     0.002690
      g-4     :     0.004042
  9 I s       :     2.807997  s :     2.807997
      pz      :     2.658446  p :     8.078730
      px      :     2.724846
      py      :     2.695438
      dz2     :     2.243093  d :    11.427527
      dxz     :     2.369506
      dyz     :     2.249112
      dx2y2   :     2.262702
      dxy     :     2.303113
      f0      :     0.183972  f :     1.493020
      f+1     :     0.265051
      f-1     :     0.159540
      f+2     :     0.234593
      f-2     :     0.247807
      f+3     :     0.196516
      f-3     :     0.205541
      g0      :     0.058047  g :     0.765208
      g+1     :     0.106798
      g-1     :     0.067839
      g+2     :     0.080541
      g-2     :     0.104393
      g+3     :     0.112024
      g-3     :     0.084469
      g+4     :     0.090760
      g-4     :     0.060337
 10 O s       :     3.274934  s :     3.274934
      pz      :     1.530191  p :     4.395551
      px      :     1.494285
      py      :     1.371076
      dz2     :     0.064566  d :     0.403712
      dxz     :     0.071929
      dyz     :     0.079675
      dx2y2   :     0.088962
      dxy     :     0.098580
      f0      :     0.017570  f :     0.146359
      f+1     :     0.014303
      f-1     :     0.018658
      f+2     :     0.018593
      f-2     :     0.020090
      f+3     :     0.031653
      f-3     :     0.025492
      g0      :     0.001505  g :     0.020575
      g+1     :     0.000950
      g-1     :     0.002232
      g+2     :     0.002125
      g-2     :     0.001879
      g+3     :     0.001910
      g-3     :     0.000850
      g+4     :     0.003804
      g-4     :     0.005321
 11 O s       :     3.397881  s :     3.397881
      pz      :     1.450571  p :     4.407903
      px      :     1.468476
      py      :     1.488857
      dz2     :     0.037239  d :     0.242402
      dxz     :     0.077002
      dyz     :     0.041670
      dx2y2   :     0.045893
      dxy     :     0.040598
      f0      :     0.011660  f :     0.107678
      f+1     :     0.018479
      f-1     :     0.010264
      f+2     :     0.022064
      f-2     :     0.021814
      f+3     :     0.011434
      f-3     :     0.011963
      g0      :     0.002797  g :     0.027262
      g+1     :     0.002334
      g-1     :     0.001706
      g+2     :     0.001971
      g-2     :     0.005741
      g+3     :     0.004251
      g-3     :     0.005342
      g+4     :     0.001614
      g-4     :     0.001506
 12 O s       :     3.250286  s :     3.250286
      pz      :     1.489027  p :     4.367091
      px      :     1.408225
      py      :     1.469839
      dz2     :     0.066537  d :     0.421977
      dxz     :     0.112730
      dyz     :     0.056346
      dx2y2   :     0.086947
      dxy     :     0.099416
      f0      :     0.018323  f :     0.154999
      f+1     :     0.026215
      f-1     :     0.013815
      f+2     :     0.019981
      f-2     :     0.027989
      f+3     :     0.022780
      f-3     :     0.025895
      g0      :     0.001395  g :     0.018926
      g+1     :     0.002545
      g-1     :     0.000997
      g+2     :     0.001205
      g-2     :     0.002671
      g+3     :     0.001181
      g-3     :     0.002959
      g+4     :     0.002801
      g-4     :     0.003171
 13 O s       :     3.415657  s :     3.415657
      pz      :     1.433009  p :     4.432311
      px      :     1.496921
      py      :     1.502380
      dz2     :     0.107030  d :     0.251167
      dxz     :     0.060948
      dyz     :     0.056149
      dx2y2   :     0.010970
      dxy     :     0.016070
      f0      :     0.035523  f :     0.110155
      f+1     :     0.027008
      f-1     :     0.023695
      f+2     :     0.009872
      f-2     :     0.011397
      f+3     :     0.000851
      f-3     :     0.001809
      g0      :     0.006454  g :     0.026889
      g+1     :     0.008615
      g-1     :     0.004196
      g+2     :     0.003281
      g-2     :     0.003140
      g+3     :     0.000481
      g-3     :     0.000634
      g+4     :     0.000037
      g-4     :     0.000050


                      *****************************
                      * MAYER POPULATION ANALYSIS *
                      *****************************

  NA   - Mulliken gross atomic population
  ZA   - Total nuclear charge
  QA   - Mulliken gross atomic charge
  VA   - Mayer's total valence
  BVA  - Mayer's bonded valence
  FA   - Mayer's free valence

  ATOM       NA         ZA         QA         VA         BVA        FA
  0 I     21.9922    25.0000     3.0078     2.7413     2.7413     0.0000
  1 O      9.3067     8.0000    -1.3067     0.8725     0.8725     0.0000
  2 I     21.7063    25.0000     3.2937     2.3487     2.3487    -0.0000
  3 O      9.1385     8.0000    -1.1385     1.1684     1.1684    -0.0000
  4 O      9.3458     8.0000    -1.3458     0.6272     0.6272     0.0000
  5 O      9.1158     8.0000    -1.1158     1.2010     1.2010     0.0000
  6 O      9.3949     8.0000    -1.3949     0.8054     0.8054     0.0000
  7 I     21.9925    25.0000     3.0075     2.7410     2.7410     0.0000
  8 O      9.3063     8.0000    -1.3063     0.8724     0.8724     0.0000
  9 I     21.7068    25.0000     3.2932     2.3487     2.3487     0.0000
 10 O      9.3456     8.0000    -1.3456     0.6281     0.6281     0.0000
 11 O      9.1383     8.0000    -1.1383     1.1689     1.1689     0.0000
 12 O      9.3943     8.0000    -1.3943     0.8066     0.8066    -0.0000
 13 O      9.1158     8.0000    -1.1158     1.2007     1.2007     0.0000

  Mayer bond orders larger than 0.100000
B(  0-I ,  1-O ) :   0.7738 B(  0-I ,  5-O ) :   1.1442 B(  0-I ,  6-O ) :   0.6759 
B(  1-O ,  2-I ) :   0.1481 B(  2-I ,  3-O ) :   1.1663 B(  2-I ,  4-O ) :   0.7514 
B(  2-I , 12-O ) :   0.2048 B(  6-O ,  9-I ) :   0.2041 B(  7-I ,  8-O ) :   0.7745 
B(  7-I , 12-O ) :   0.6759 B(  7-I , 13-O ) :   1.1439 B(  8-O ,  9-I ) :   0.1474 
B(  9-I , 10-O ) :   0.7524 B(  9-I , 11-O ) :   1.1665 

-------
TIMINGS
-------

Total SCF time: 0 days 3 hours 7 min 14 sec 

Total time                  ....   11234.944 sec
Sum of individual times     ....   11229.335 sec  (100.0%)

Fock matrix formation       ....   11217.630 sec  ( 99.8%)
Diagonalization             ....       2.449 sec  (  0.0%)
Density matrix formation    ....       0.194 sec  (  0.0%)
Population analysis         ....       0.445 sec  (  0.0%)
Initial guess               ....       4.439 sec  (  0.0%)
Orbital Transformation      ....       0.000 sec  (  0.0%)
Orbital Orthonormalization  ....       0.000 sec  (  0.0%)
DIIS solution               ....       1.647 sec  (  0.0%)
SOSCF solution              ....       2.188 sec  (  0.0%)

Maximum memory used throughout the entire SCF-calculation: 359.5 MB
[1712575786.172638] [s82n33:15302:0]          mpool.c:43   UCX  WARN  object 0x12871400 was not returned to mpool ucp_requests
[1712575786.172669] [s82n33:15302:0]          mpool.c:43   UCX  WARN  object 0x12871780 was not returned to mpool ucp_requests
[1712575786.172676] [s82n33:15302:0]          mpool.c:43   UCX  WARN  object 0x12871940 was not returned to mpool ucp_requests
[1712575786.172682] [s82n33:15302:0]          mpool.c:43   UCX  WARN  object 0x12871b00 was not returned to mpool ucp_requests
[1712575786.172688] [s82n33:15302:0]          mpool.c:43   UCX  WARN  object 0x12871cc0 was not returned to mpool ucp_requests
[1712575786.172693] [s82n33:15302:0]          mpool.c:43   UCX  WARN  object 0x12871e80 was not returned to mpool ucp_requests
[1712575786.172698] [s82n33:15302:0]          mpool.c:43   UCX  WARN  object 0x12872040 was not returned to mpool ucp_requests
[1712575786.172704] [s82n33:15302:0]          mpool.c:43   UCX  WARN  object 0x12872200 was not returned to mpool ucp_requests
[1712575786.172709] [s82n33:15302:0]          mpool.c:43   UCX  WARN  object 0x128723c0 was not returned to mpool ucp_requests
[1712575786.266103] [s82n33:15304:0]          mpool.c:43   UCX  WARN  object 0x1277c9c0 was not returned to mpool ucp_requests
[1712575786.266140] [s82n33:15304:0]          mpool.c:43   UCX  WARN  object 0x1277cb80 was not returned to mpool ucp_requests
[1712575786.266160] [s82n33:15304:0]          mpool.c:43   UCX  WARN  object 0x1277cd40 was not returned to mpool ucp_requests
[1712575786.266172] [s82n33:15304:0]          mpool.c:43   UCX  WARN  object 0x1277cf00 was not returned to mpool ucp_requests
[1712575786.266178] [s82n33:15304:0]          mpool.c:43   UCX  WARN  object 0x1277d0c0 was not returned to mpool ucp_requests
[1712575786.266197] [s82n33:15304:0]          mpool.c:43   UCX  WARN  object 0x1277d280 was not returned to mpool ucp_requests
[1712575786.266210] [s82n33:15304:0]          mpool.c:43   UCX  WARN  object 0x1277d440 was not returned to mpool ucp_requests
[1712575786.266216] [s82n33:15304:0]          mpool.c:43   UCX  WARN  object 0x1277d600 was not returned to mpool ucp_requests
[1712575786.266221] [s82n33:15304:0]          mpool.c:43   UCX  WARN  object 0x1277d7c0 was not returned to mpool ucp_requests
[1712575786.268210] [s82n33:15308:0]          mpool.c:43   UCX  WARN  object 0x13875740 was not returned to mpool ucp_requests
[1712575786.268240] [s82n33:15308:0]          mpool.c:43   UCX  WARN  object 0x13875900 was not returned to mpool ucp_requests
[1712575786.268247] [s82n33:15308:0]          mpool.c:43   UCX  WARN  object 0x13875ac0 was not returned to mpool ucp_requests
[1712575786.268263] [s82n33:15308:0]          mpool.c:43   UCX  WARN  object 0x13875c80 was not returned to mpool ucp_requests
[1712575786.268269] [s82n33:15308:0]          mpool.c:43   UCX  WARN  object 0x13875e40 was not returned to mpool ucp_requests
[1712575786.268283] [s82n33:15308:0]          mpool.c:43   UCX  WARN  object 0x13876000 was not returned to mpool ucp_requests
[1712575786.268296] [s82n33:15308:0]          mpool.c:43   UCX  WARN  object 0x138761c0 was not returned to mpool ucp_requests
[1712575786.268301] [s82n33:15308:0]          mpool.c:43   UCX  WARN  object 0x13876380 was not returned to mpool ucp_requests
[1712575786.268306] [s82n33:15308:0]          mpool.c:43   UCX  WARN  object 0x13876540 was not returned to mpool ucp_requests
[1712575786.269374] [s82n33:15303:0]          mpool.c:43   UCX  WARN  object 0x12998780 was not returned to mpool ucp_requests
[1712575786.269404] [s82n33:15303:0]          mpool.c:43   UCX  WARN  object 0x12998940 was not returned to mpool ucp_requests
[1712575786.269411] [s82n33:15303:0]          mpool.c:43   UCX  WARN  object 0x12998b00 was not returned to mpool ucp_requests
[1712575786.269418] [s82n33:15303:0]          mpool.c:43   UCX  WARN  object 0x12998cc0 was not returned to mpool ucp_requests
[1712575786.269432] [s82n33:15303:0]          mpool.c:43   UCX  WARN  object 0x12998e80 was not returned to mpool ucp_requests
[1712575786.269438] [s82n33:15303:0]          mpool.c:43   UCX  WARN  object 0x12999040 was not returned to mpool ucp_requests
[1712575786.269443] [s82n33:15303:0]          mpool.c:43   UCX  WARN  object 0x12999200 was not returned to mpool ucp_requests
[1712575786.269448] [s82n33:15303:0]          mpool.c:43   UCX  WARN  object 0x129993c0 was not returned to mpool ucp_requests
[1712575786.269454] [s82n33:15303:0]          mpool.c:43   UCX  WARN  object 0x12999580 was not returned to mpool ucp_requests
[1712575786.269727] [s82n33:15305:0]          mpool.c:43   UCX  WARN  object 0x14134940 was not returned to mpool ucp_requests
[1712575786.269755] [s82n33:15305:0]          mpool.c:43   UCX  WARN  object 0x14134b00 was not returned to mpool ucp_requests
[1712575786.269765] [s82n33:15305:0]          mpool.c:43   UCX  WARN  object 0x14134cc0 was not returned to mpool ucp_requests
[1712575786.269771] [s82n33:15305:0]          mpool.c:43   UCX  WARN  object 0x14134e80 was not returned to mpool ucp_requests
[1712575786.269777] [s82n33:15305:0]          mpool.c:43   UCX  WARN  object 0x14135040 was not returned to mpool ucp_requests
[1712575786.269786] [s82n33:15305:0]          mpool.c:43   UCX  WARN  object 0x14135200 was not returned to mpool ucp_requests
[1712575786.269791] [s82n33:15305:0]          mpool.c:43   UCX  WARN  object 0x141353c0 was not returned to mpool ucp_requests
[1712575786.269784] [s82n33:15301:0]          mpool.c:43   UCX  WARN  object 0x13ba2340 was not returned to mpool ucp_requests
[1712575786.269799] [s82n33:15305:0]          mpool.c:43   UCX  WARN  object 0x14135580 was not returned to mpool ucp_requests
[1712575786.269805] [s82n33:15305:0]          mpool.c:43   UCX  WARN  object 0x14135740 was not returned to mpool ucp_requests
[1712575786.269815] [s82n33:15301:0]          mpool.c:43   UCX  WARN  object 0x13ba26c0 was not returned to mpool ucp_requests
[1712575786.269823] [s82n33:15301:0]          mpool.c:43   UCX  WARN  object 0x13ba2880 was not returned to mpool ucp_requests
[1712575786.269829] [s82n33:15301:0]          mpool.c:43   UCX  WARN  object 0x13ba2a40 was not returned to mpool ucp_requests
[1712575786.269834] [s82n33:15301:0]          mpool.c:43   UCX  WARN  object 0x13ba2c00 was not returned to mpool ucp_requests
[1712575786.269843] [s82n33:15301:0]          mpool.c:43   UCX  WARN  object 0x13ba2dc0 was not returned to mpool ucp_requests
[1712575786.269852] [s82n33:15301:0]          mpool.c:43   UCX  WARN  object 0x13ba2f80 was not returned to mpool ucp_requests
[1712575786.269858] [s82n33:15301:0]          mpool.c:43   UCX  WARN  object 0x13ba3140 was not returned to mpool ucp_requests
[1712575786.269867] [s82n33:15301:0]          mpool.c:43   UCX  WARN  object 0x13ba3300 was not returned to mpool ucp_requests
[1712575786.272859] [s82n33:15300:0]          mpool.c:43   UCX  WARN  object 0x12edc640 was not returned to mpool ucp_requests
[1712575786.272887] [s82n33:15300:0]          mpool.c:43   UCX  WARN  object 0x12edc9c0 was not returned to mpool ucp_requests
[1712575786.272894] [s82n33:15300:0]          mpool.c:43   UCX  WARN  object 0x12edcb80 was not returned to mpool ucp_requests
[1712575786.272903] [s82n33:15300:0]          mpool.c:43   UCX  WARN  object 0x12edcd40 was not returned to mpool ucp_requests
[1712575786.272909] [s82n33:15300:0]          mpool.c:43   UCX  WARN  object 0x12edcf00 was not returned to mpool ucp_requests
[1712575786.272917] [s82n33:15300:0]          mpool.c:43   UCX  WARN  object 0x12edd0c0 was not returned to mpool ucp_requests
[1712575786.272924] [s82n33:15300:0]          mpool.c:43   UCX  WARN  object 0x12edd280 was not returned to mpool ucp_requests
[1712575786.272930] [s82n33:15300:0]          mpool.c:43   UCX  WARN  object 0x12edd440 was not returned to mpool ucp_requests
[1712575786.272935] [s82n33:15300:0]          mpool.c:43   UCX  WARN  object 0x12edd600 was not returned to mpool ucp_requests


           ************************************************************
           *        Program running with 8 parallel MPI-processes     *
           *              working on a common directory               *
           ************************************************************

------------------------------------------------------------------------------
                                ORCA  MP2 
------------------------------------------------------------------------------

Freezing NCore=52 chemical core electrons

-------------
RI-MP2 ENERGY
-------------
Dimension of the basis                    ... 1168
Memory devoted to MP2                     ... 16000 MB   
Data format for buffers                   ... DOUBLE
Compression type for matrix containers    ... UNCOMPRESSED
Overall scaling of the MP2 energy         ...   1.000e+00
Calculating two index integrals           ... done (    0.053 sec)
Cholesky decomposition of V**-1           ... done (    0.878 sec)

-----------------
RI-TRANSFORMATION (AUX index driven)
-----------------

Dimension of the orbital-basis         ... 1168
Dimension of the aux-basis             ... 2792
Transformation of internal/external MOs...   26-  89 to   90-1167
Number Format for Storage              ... Double (8 Byte)
Integral mode                          ... Direct

First Phase: integral generation and transformation of MO indices
  Aux angular momentum 0               ... done (    0.911 sec)
  Aux angular momentum 1               ... done (    2.008 sec)
  Aux angular momentum 2               ... done (    2.996 sec)
  Aux angular momentum 3               ... done (    3.702 sec)
  Aux angular momentum 4               ... done (    3.301 sec)
  Aux angular momentum 5               ... done (    2.959 sec)
  Aux angular momentum 6               ... done (    0.770 sec)
Closing buffer VIA ( 1.44 GB; CompressionRatio= 1.00)
  Phase 1 completed in    16.912 sec
Second Phase: sorting and transformation of aux index

IA-Transformation
Memory available                       ... 15875 MB 
Max. # MO pairs treated in a batch     ... 8    
# of internal orbitals                 ... 64
# batches for internal orbitals        ... 1
Closing buffer IAV ( 1.44 GB; CompressionRatio= 1.00)
(ia|v) transformation done in     4.412 sec

  Phase 2 completed in     4.644 sec
RI-Integral transformation completed in    21.564 sec
Opening buffers                              ... done

Starting loop over batches of integrals:

Operator 0  - window                       ... ( 26- 89)x( 90-1167)
Operator 0  - Memory available             ... 16000 MB
Operator 0  - Memory needed per MO         ...  23.0 MB
Operator 0  - Number of orbitals per batch ... 8
Operator 0  - Number of batches            ... 1

OPERATOR  0   PASS   0:  MOs    26 ...   33 +   34 ...   41 +   42 ...   49 +   50 ...   57
                            +   58 ...   65 +   66 ...   73 +   74 ...   81 +   82 ...   89
  Reading integrals       ... ok
  Internal MO  28
  Internal MO  31
Time spent in pair loops =     7.167 sec
Deleting buffer (Ka|jb)[aa] ...done

-----------------------------------------------
 RI-MP2 CORRELATION ENERGY:     -4.076858527 Eh
-----------------------------------------------


-------
TIMINGS
-------

Total time                :  116.681 sec
Integral trafo            :   21.577 sec ( 18.5%)
I/O of integrals          :    0.122 sec (  0.1%)
K(i,j) Operators          :    6.522 sec (  5.6%)
T(i,j) pair energies      :    0.370 sec (  0.3%)
V-calculation             :    0.053 sec (  0.0%)
V**(-1/2)                 :    0.878 sec (  0.8%)
Gamma(ia|P)               :    0.000 sec (  0.0%)
Gamma-Trafo               :    0.000 sec (  0.0%)
D(virtual)                :    0.000 sec (  0.0%)
D(internal)               :    0.000 sec (  0.0%)
W(virtual)                :    0.000 sec (  0.0%)
W(internal)               :    0.000 sec (  0.0%)
L(virtual)                :    0.000 sec (  0.0%)
L(internal)               :    0.000 sec (  0.0%)
G(D)                      :    0.000 sec (  0.0%)
G(Z)                      :    0.000 sec (  0.0%)
Z-Vector Solution         :    0.000 sec (  0.0%)
3-Index Derivative        :    0.000 sec (  0.0%)
2-Index Derivative        :    0.000 sec (  0.0%)
Separable Gradient        :    0.000 sec (  0.0%)


---------------------------------------
MP2 TOTAL ENERGY:    -1930.808281384 Eh
---------------------------------------

Maximum memory used throughout the entire MP2-calculation: 386.6 MB

-------------------------   --------------------
FINAL SINGLE POINT ENERGY     -1930.808281383668
-------------------------   --------------------


                            ***************************************
                            *     ORCA property calculations      *
                            ***************************************


  WARNING: The energy has been calculated at the MP2 level but the densities
           used in the property calculations are still SCF densities
           MP2 response densities have not been calculated 
           use %mp2 Density relaxed end
           or  %mp2 Density unrelaxed end

                                    ---------------------
                                    Active property flags
                                    ---------------------
   (+) Dipole Moment


------------------------------------------------------------------------------
                       ORCA ELECTRIC PROPERTIES CALCULATION
------------------------------------------------------------------------------

Dipole Moment Calculation                       ... on
Quadrupole Moment Calculation                   ... off
Polarizability Calculation                      ... off
GBWName                                         ... 2ip-0020_1_530.gbw
Electron density                                ... 2ip-0020_1_530.scfp
The origin for moment calculation is the CENTER OF MASS  = (-0.000316, -0.000186  0.000083)

-------------
DIPOLE MOMENT
-------------
                                X             Y             Z
Electronic contribution:     -0.02597      -0.01610       0.00623
Nuclear contribution   :      0.02453       0.01445      -0.00648
                        -----------------------------------------
Total Dipole Moment    :     -0.00144      -0.00165      -0.00025
                        -----------------------------------------
Magnitude (a.u.)       :      0.00221
Magnitude (Debye)      :      0.00561


--------------------
Rotational spectrum 
--------------------
 
Rotational constants in cm-1:     0.012197     0.005279     0.003873 
Rotational constants in MHz :   365.657259   158.249118   116.115075 

 Dipole components along the rotational axes: 
x,y,z [a.u.] :     0.001078    -0.001925     0.000060 
x,y,z [Debye]:     0.002741    -0.004894     0.000153 

 

Timings for individual modules:

Sum of individual times         ...    11373.254 sec (= 189.554 min)
GTO integral calculation        ...       19.800 sec (=   0.330 min)   0.2 %
SCF iterations                  ...    11235.701 sec (= 187.262 min)  98.8 %
MP2 module                      ...      117.752 sec (=   1.963 min)   1.0 %
                             ****ORCA TERMINATED NORMALLY****
TOTAL RUN TIME: 0 days 3 hours 9 minutes 37 seconds 240 msec
