# Supplementary material for: Iodine Clusters in the Atmosphere I: Computational Benchmark and Dimer Formation of Oxyacids and Oxides
Source: ACS Omega. 2024 Jul 9;9(29):31521–32. doi: 10.1021/acsomega.4c01235 (PMC11270685; doi:10.1021/acsomega.4c01235)
Supplement: Supplementary file 2 — ao4c01235_si_002.zip [file ao4c01235_si_002.zip › SI_zip/basis_extrapolation/quadruple/1it1msa-00011_1_644.inp]

! aug-cc-pVQZ/C aug-cc-pVQZ/JK aug-cc-pVQZ RI-MP2 TightSCF
%pal nprocs 8 end
%maxcore 16000
%basis
	NewGTO I "aug-cc-pVQZ-PP" end
	NewECP I "SK-MCDHF-RSC" end
	NewAuxCGTO I "aug-cc-pVQZ-PP/C" end
	NewAuxJKGTO I "def2/JK" end
end
* xyz 0 1
I       -1.75024074      -2.22624837       0.04704652
O       -0.44013936      -2.42245623       1.31920388
O       -2.76196254      -0.74043113       0.76917360
I       -2.83364766       0.89841796      -0.35308504
O       -4.53891737       1.24588434      -0.06628973
O       -2.70512376       0.03773689      -1.89500294
S        1.17434903       0.03819343      -0.27233180
O        1.51548776      -0.98798340       0.83521745
O       -0.12246181       0.65551614       0.03897364
H        0.68228022      -1.61345512       1.05051992
O        1.31181787      -0.53043282      -1.59092643
C        2.43919255       1.24175015      -0.00261411
H        2.32414032       1.64332342       1.00106353
H        3.39951870       0.74553191      -0.12407244
H        2.30570676       2.01465286      -0.75687606
*
