# Supplementary material for: Iodine Clusters in the Atmosphere I: Computational Benchmark and Dimer Formation of Oxyacids and Oxides
Source: ACS Omega. 2024 Jul 9;9(29):31521–32. doi: 10.1021/acsomega.4c01235 (PMC11270685; doi:10.1021/acsomega.4c01235)
Supplement: Supplementary file 2 — ao4c01235_si_002.zip [file ao4c01235_si_002.zip › SI_zip/basis_extrapolation/quadruple/1ip1ma-001001000_1_69.log]

                                 *****************
                                 * O   R   C   A *
                                 *****************

                                            #,                                       
                                            ###                                      
                                            ####                                     
                                            #####                                    
                                            ######                                   
                                           ########,                                 
                                     ,,################,,,,,                         
                               ,,#################################,,                 
                          ,,##########################################,,             
                       ,#########################################, ''#####,          
                    ,#############################################,,   '####,        
                  ,##################################################,,,,####,       
                ,###########''''           ''''###############################       
              ,#####''   ,,,,##########,,,,          '''####'''          '####       
            ,##' ,,,,###########################,,,                        '##       
           ' ,,###''''                  '''############,,,                           
         ,,##''                                '''############,,,,        ,,,,,,###''
      ,#''                                            '''#######################'''  
     '                                                          ''''####''''         
             ,#######,   #######,   ,#######,      ##                                
            ,#'     '#,  ##    ##  ,#'     '#,    #''#        ######   ,####,        
            ##       ##  ##   ,#'  ##            #'  '#       #        #'  '#        
            ##       ##  #######   ##           ,######,      #####,   #    #        
            '#,     ,#'  ##    ##  '#,     ,#' ,#      #,         ##   #,  ,#        
             '#######'   ##     ##  '#######'  #'      '#     #####' # '####'        


                  #######################################################
                  #                        -***-                        #
                  #          Department of theory and spectroscopy      #
                  #    Directorship and core code : Frank Neese         #
                  #        Max Planck Institute fuer Kohlenforschung    #
                  #                Kaiser Wilhelm Platz 1               #
                  #                 D-45470 Muelheim/Ruhr               #
                  #                      Germany                        #
                  #                                                     #
                  #                  All rights reserved                #
                  #                        -***-                        #
                  #######################################################


                         Program Version 5.0.4 -  RELEASE  -


 With contributions from (in alphabetic order):
   Daniel Aravena         : Magnetic Suceptibility
   Michael Atanasov       : Ab Initio Ligand Field Theory (pilot matlab implementation)
   Alexander A. Auer      : GIAO ZORA, VPT2 properties, NMR spectrum
   Ute Becker             : Parallelization
   Giovanni Bistoni       : ED, misc. LED, open-shell LED, HFLD
   Martin Brehm           : Molecular dynamics
   Dmytro Bykov           : SCF Hessian
   Vijay G. Chilkuri      : MRCI spin determinant printing, contributions to CSF-ICE
   Dipayan Datta          : RHF DLPNO-CCSD density
   Achintya Kumar Dutta   : EOM-CC, STEOM-CC
   Dmitry Ganyushin       : Spin-Orbit,Spin-Spin,Magnetic field MRCI
   Miquel Garcia          : C-PCM and meta-GGA Hessian, CC/C-PCM, Gaussian charge scheme
   Yang Guo               : DLPNO-NEVPT2, F12-NEVPT2, CIM, IAO-localization
   Andreas Hansen         : Spin unrestricted coupled pair/coupled cluster methods
   Benjamin Helmich-Paris : MC-RPA, TRAH-SCF, COSX integrals
   Lee Huntington         : MR-EOM, pCC
   Robert Izsak           : Overlap fitted RIJCOSX, COSX-SCS-MP3, EOM
   Marcus Kettner         : VPT2
   Christian Kollmar      : KDIIS, OOCD, Brueckner-CCSD(T), CCSD density, CASPT2, CASPT2-K
   Simone Kossmann        : Meta GGA functionals, TD-DFT gradient, OOMP2, MP2 Hessian
   Martin Krupicka        : Initial AUTO-CI
   Lucas Lang             : DCDCAS
   Marvin Lechner         : AUTO-CI (C++ implementation), FIC-MRCC
   Dagmar Lenk            : GEPOL surface, SMD
   Dimitrios Liakos       : Extrapolation schemes; Compound Job, initial MDCI parallelization
   Dimitrios Manganas     : Further ROCIS development; embedding schemes
   Dimitrios Pantazis     : SARC Basis sets
   Anastasios Papadopoulos: AUTO-CI, single reference methods and gradients
   Taras Petrenko         : DFT Hessian,TD-DFT gradient, ASA, ECA, R-Raman, ABS, FL, XAS/XES, NRVS
   Peter Pinski           : DLPNO-MP2, DLPNO-MP2 Gradient
   Christoph Reimann      : Effective Core Potentials
   Marius Retegan         : Local ZFS, SOC
   Christoph Riplinger    : Optimizer, TS searches, QM/MM, DLPNO-CCSD(T), (RO)-DLPNO pert. Triples
   Tobias Risthaus        : Range-separated hybrids, TD-DFT gradient, RPA, STAB
   Michael Roemelt        : Original ROCIS implementation
   Masaaki Saitow         : Open-shell DLPNO-CCSD energy and density
   Barbara Sandhoefer     : DKH picture change effects
   Avijit Sen             : IP-ROCIS
   Kantharuban Sivalingam : CASSCF convergence, NEVPT2, FIC-MRCI
   Bernardo de Souza      : ESD, SOC TD-DFT
   Georgi Stoychev        : AutoAux, RI-MP2 NMR, DLPNO-MP2 response
   Willem Van den Heuvel  : Paramagnetic NMR
   Boris Wezisla          : Elementary symmetry handling
   Frank Wennmohs         : Technical directorship


 We gratefully acknowledge several colleagues who have allowed us to
 interface, adapt or use parts of their codes:
   Stefan Grimme, W. Hujo, H. Kruse, P. Pracht,  : VdW corrections, initial TS optimization,
                  C. Bannwarth, S. Ehlert          DFT functionals, gCP, sTDA/sTD-DF
   Ed Valeev, F. Pavosevic, A. Kumar             : LibInt (2-el integral package), F12 methods
   Garnet Chan, S. Sharma, J. Yang, R. Olivares  : DMRG
   Ulf Ekstrom                                   : XCFun DFT Library
   Mihaly Kallay                                 : mrcc  (arbitrary order and MRCC methods)
   Jiri Pittner, Ondrej Demel                    : Mk-CCSD
   Frank Weinhold                                : gennbo (NPA and NBO analysis)
   Christopher J. Cramer and Donald G. Truhlar   : smd solvation model
   Lars Goerigk                                  : TD-DFT with DH, B97 family of functionals
   V. Asgeirsson, H. Jonsson                     : NEB implementation
   FAccTs GmbH                                   : IRC, NEB, NEB-TS, DLPNO-Multilevel, CI-OPT
                                                   MM, QMMM, 2- and 3-layer-ONIOM, Crystal-QMMM,
                                                   LR-CPCM, SF, NACMEs, symmetry and pop. for TD-DFT,
                                                   nearIR, NL-DFT gradient (VV10), updates on ESD,
                                                   ML-optimized integration grids
   S Lehtola, MJT Oliveira, MAL Marques          : LibXC Library
   Liviu Ungur et al                             : ANISO software


 Your calculation uses the libint2 library for the computation of 2-el integrals
 For citations please refer to: http://libint.valeyev.net

 Your ORCA version has been built with support for libXC version: 5.1.0
 For citations please refer to: https://tddft.org/programs/libxc/

 This ORCA versions uses:
   CBLAS   interface :  Fast vector & matrix operations
   LAPACKE interface :  Fast linear algebra routines
   SCALAPACK package :  Parallel linear algebra routines
   Shared memory     :  Shared parallel matrices
   BLAS/LAPACK       :  OpenBLAS 0.3.15  USE64BITINT DYNAMIC_ARCH NO_AFFINITY SkylakeX SINGLE_THREADED
        Core in use  :  SkylakeX
   Copyright (c) 2011-2014, The OpenBLAS Project


================================================================================

cite the ECPs for I  [SK MCDHF RSC] as follows:
O: B. Metz and H. Stoll, private communication (KAP)
Tl: B. Metz, M. Schweizer, H. Stoll, M. Dolg, W. Liu, Theor. Chem. Acc. 104, 22 (2000)
Ga-As, In-Sb, Pb-Bi: B. Metz, H. Stoll, M. Dolg, J. Chem. Phys. 113, 2563 (2000)
Se-Kr, Te-Xe, Po-Rn: K.A. Peterson, D. Figgen, E. Goll, H. Stoll, and M. Dolg, J. Chem. Phys., in press (2003)
Cu-Zn, Ag-Cd, Au-Hg: D. Figgen, G. Rauhut, M. Dolg, and H. Stoll, Chem. Phys. 311, 227 (2005)
Y-Pd: K.A. Peterson, D. Figgen, M. Dolg, H. Stoll, J. Chem. Phys. 126, 124101 (2007)
I: K. A. Peterson, B. C. Shepler, D. Figgen, H. Stoll, J. Phys. Chem. A 110, 13877 (2006)
Hf-Pt: D. Figgen, K.A. Peterson, M. Dolg, H. Stoll, J. Chem. Phys. 130, 164108 (2009)
Ca, Sr, Ba, Ra: I.S. Lim, H. Stoll, P. Schwerdtfeger, J. Chem. Phys. 124, 034107 (2006)
U: M. Dolg, X. Cao, J. Phys. Chem. A 113, 12573 (2009)

ECP parameters for I  [SK MCDHF RSC] have been obtained from:
cc-pVDZ-PP  EMSL  Basis Set Exchange Library   4/7/16 5:27 AM
Ca, Sr, Ba, Ra: http://www.tc.uni-koeln.de/PP/index.en.html 3/16/17 1:54 PM


----- Orbital basis set information -----
Your calculation utilizes the basis: aug-cc-pVQZ 
    H, B-Ne : Obtained from the ccRepo (grant-hill.group.shef.ac.uk/ccrepo) Feb. 2017
              R. A. Kendall, T. H. Dunning, Jr., R. J. Harrison, J. Chem. Phys. 96, 6796 (1992)
         He : Obtained from the ccRepo (grant-hill.group.shef.ac.uk/ccrepo) Feb. 2017
              D. E. Woon, T. H. Dunning, Jr., J. Chem. Phys. 100, 2975 (1994)
  Li-Be, Na : Obtained from the ccRepo (grant-hill.group.shef.ac.uk/ccrepo) Feb. 2017
              B. P. Prascher, D. E. Woon, K. A. Peterson, T. H. Dunning, Jr., A. K. Wilson, Theor. Chem. Acc. 128, 69 (2011)
         Mg : Obtained from the Peterson Research Group Website (tyr0.chem.wsu.edu/~kipeters) Feb. 2017
              B. P. Prascher, D. E. Woon, K. A. Peterson, T. H. Dunning, Jr., A. K. Wilson, Theor. Chem. Acc. 128, 69 (2011)
      Al-Ar : Obtained from the ccRepo (grant-hill.group.shef.ac.uk/ccrepo) Feb. 2017
              D. E. Woon, T. H. Dunning, Jr., J. Chem. Phys. 98, 1358 (1993)
      Sc-Zn : Obtained from the ccRepo (grant-hill.group.shef.ac.uk/ccrepo) Feb. 2017
              N. B. Balabanov, K. A. Peterson, J. Chem. Phys. 123, 064107 (2005)
              N. B. Balabanov, K. A. Peterson, J. Chem. Phys. 125, 074110 (2006)
      Ga-Kr : Obtained from the ccRepo (grant-hill.group.shef.ac.uk/ccrepo) Feb. 2017
              A. K. Wilson, D. E. Woon, K. A. Peterson, T. H. Dunning, Jr., J. Chem. Phys. 110, 7667 (1999)

The basis set includes element-specific modifications.

Your calculation utilizes the basis: aug-cc-pVQZ-PP 
       Ca, Sr, Ba, Ra : Obtained from the Peterson Research Group Website (tyr0.chem.wsu.edu/~kipeters) Feb. 2017
                        H. Li, H. Feng, W. Sun, Y. Zhang, Q. Fan, K. A. Peterson, Y. Xie, H. F. Schaefer III, Mol. Phys. 111, 2292 (2013)
  Cu-Zn, Ag-Cd, Au-Hg : Obtained from the ccRepo (grant-hill.group.shef.ac.uk/ccrepo) Feb. 2017
                        K. A. Peterson, C. Puzzarini, Theor. Chem. Acc. 114, 283 (2005)
  Ga-Kr, In-Xe, Tl-Rn : Obtained from the ccRepo (grant-hill.group.shef.ac.uk/ccrepo) Feb. 2017
                        K. A. Peterson, J. Chem. Phys. 119, 11099 (2003)
                        K. A. Peterson, D. Figgen, E. Goll, H. Stoll, M. Dolg, J. Chem. Phys. 119, 11113 (2003)
                 Y-Pd : Obtained from the ccRepo (grant-hill.group.shef.ac.uk/ccrepo) Feb. 2017
                        K. A. Peterson, D. Figgen, M. Dolg, H. Stoll, J. Chem. Phys. 126, 124101 (2007)
                Hf-Pt : Obtained from the ccRepo (grant-hill.group.shef.ac.uk/ccrepo) Feb. 2017
                        D. Figgen, K. A. Peterson, M. Dolg, H. Stoll, J. Chem. Phys. 130, 164108 (2009)

----- AuxC basis set information -----
Your calculation utilizes the auxiliary basis: aug-cc-pVQZ/C 
  H-He, B-F, Al-Ar, Ga-Kr : Obtained from the EMSL Basis Set Exchange (bse.pnl.gov) Feb. 2017
                            F. Weigend, A. Kohn, C. Hattig, J. Chem. Phys. 116, 3175 (2002)
                   Be, Mg : Obtained from the TURBOMOLE 7.0 basis set library
                            C. Haettig, Phys. Chem. Chem. Phys. 7, 59 (2005)
                       Ne : Obtained from the EMSL Basis Set Exchange (bse.pnl.gov) Feb. 2017
                            C. Haettig, Phys. Chem. Chem. Phys. 7, 59 (2005)
                            F. Weigend, A. Kohn, C. Hattig, J. Chem. Phys. 116, 3175 (2002)
                    Sc-Zn : Obtained from the EMSL Basis Set Exchange (bse.pnl.gov) Feb. 2017
                            D. H. Bross, J. G. Hill, H. J. Werner, K. A. Peterson, J. Chem. Phys. 139, 094302 (2013)

The basis set includes element-specific modifications.

Your calculation utilizes the auxiliary basis: aug-cc-pVQZ-PP/C 
  Obtained from the EMSL Basis Set Exchange (bse.pnl.gov) Feb. 2017
  Cu-Zn, Ag-Cd, Au-Hg : C. Haettig, unpublished
  Ga-Kr, In-Xe, Tl-Rn : C. Haettig, G. Schmitz, J. Kossmann, Phys. Chem. Chem. Phys. 14, 6549 (2012)
          Y-Tc, Rh-Pd : J. G. Hill, J. A. Platts, J. Chem. Theory Comput. 5, 500 (2009)
                   Ru : J. G. Hill, J. A. Platts, J. Chem. Phys. 129, 134101 (2008)
                Hf-Pt : J. G. Hill, J. Chem. Phys. 135, 044105 (2011)

----- AuxJK basis set information -----
Your calculation utilizes the auxiliary basis: aug-cc-pVQZ/JK 
  H, B-F, Al-Cl, Ga-Br : Obtained from the TURBOMOLE 7.0 basis set library

The basis set includes element-specific modifications.

Your calculation utilizes the auxiliary basis: def2/JK
   H-Ba, Hf-Rn: F. Weigend, J. Comput. Chem. 29, 167 (2008).

================================================================================
                                        WARNINGS
                       Please study these warnings very carefully!
================================================================================


WARNING: No MP2 level density has been requested!
         To caclulate MP2 level properties use
         %mp2 Density relaxed end
         or
         %mp2 Density unrelaxed end

WARNING: Post HF methods need fully converged wavefunctions
  ===> : Setting SCFConvForced true
         You can overwrite this default with %scf ConvForced false 


INFO   : the flag for use of the SHARK integral package has been found!

================================================================================
                                       INPUT FILE
================================================================================
NAME = 1ip1ma-001001000_1_69.inp
|  1> ! aug-cc-pVQZ/C aug-cc-pVQZ/JK aug-cc-pVQZ RI-MP2 TightSCF
|  2> %pal nprocs 8 end
|  3> %maxcore 16000
|  4> %basis
|  5> 	NewGTO I "aug-cc-pVQZ-PP" end
|  6> 	NewECP I "SK-MCDHF-RSC" end
|  7> 	NewAuxCGTO I "aug-cc-pVQZ-PP/C" end
|  8> 	NewAuxJKGTO I "def2/JK" end
|  9> end
| 10> * xyz 0 1
| 11> I        2.52526436       1.13281843       2.23288107
| 12> O        2.64172881       0.41212327       0.41405075
| 13> I        0.95028793      -0.24385201      -0.34621663
| 14> O        0.05177607       0.13345378       1.15805385
| 15> O        1.35559845      -1.96888010      -0.33617328
| 16> O        1.92738892       2.75837830       1.87401926
| 17> O        4.26353153       1.24924676       2.53280225
| 18> N       -1.23046117      -1.02320882      -1.05989580
| 19> H       -1.36975956      -1.70732488      -0.32336518
| 20> H       -1.18256504      -1.53044125      -1.93645170
| 21> C       -2.29157105      -0.00337870      -1.05571838
| 22> H       -2.25604187       0.51709240      -0.09997542
| 23> H       -2.10289847       0.71289507      -1.85571521
| 24> H       -3.28227893      -0.43892225      -1.19829556
| 25> *
| 26> 
| 27>                          ****END OF INPUT****
================================================================================

                       ****************************
                       * Single Point Calculation *
                       ****************************

---------------------------------
CARTESIAN COORDINATES (ANGSTROEM)
---------------------------------
  I      2.525264    1.132818    2.232881
  O      2.641729    0.412123    0.414051
  I      0.950288   -0.243852   -0.346217
  O      0.051776    0.133454    1.158054
  O      1.355598   -1.968880   -0.336173
  O      1.927389    2.758378    1.874019
  O      4.263532    1.249247    2.532802
  N     -1.230461   -1.023209   -1.059896
  H     -1.369760   -1.707325   -0.323365
  H     -1.182565   -1.530441   -1.936452
  C     -2.291571   -0.003379   -1.055718
  H     -2.256042    0.517092   -0.099975
  H     -2.102898    0.712895   -1.855715
  H     -3.282279   -0.438922   -1.198296

----------------------------
CARTESIAN COORDINATES (A.U.)
----------------------------
  NO LB      ZA    FRAG     MASS         X           Y           Z
   0 I    25.0000*   0   126.900    4.772058    2.140717    4.219534
   1 O     8.0000    0    15.999    4.992144    0.778800    0.782443
   2 I    25.0000*   0   126.900    1.795784   -0.460814   -0.654255
   3 O     8.0000    0    15.999    0.097843    0.252191    2.188405
   4 O     8.0000    0    15.999    2.561710   -3.720644   -0.635275
   5 O     8.0000    0    15.999    3.642237    5.212580    3.541383
   6 O     8.0000    0    15.999    8.056907    2.360734    4.786303
   7 N     7.0000    0    14.007   -2.325235   -1.933584   -2.002913
   8 H     1.0000    0     1.008   -2.588470   -3.226376   -0.611072
   9 H     1.0000    0     1.008   -2.234724   -2.892115   -3.659363
  10 C     6.0000    0    12.011   -4.330442   -0.006385   -1.995019
  11 H     1.0000    0     1.008   -4.263301    0.977163   -0.188926
  12 H     1.0000    0     1.008   -3.973902    1.347176   -3.506794
  13 H     1.0000    0     1.008   -6.202608   -0.829443   -2.264450
* core charge reduced due to ECP

--------------------------------
INTERNAL COORDINATES (ANGSTROEM)
--------------------------------
 I      0   0   0     0.000000000000     0.00000000     0.00000000
 O      1   0   0     1.959874795673     0.00000000     0.00000000
 I      2   1   0     1.967049137057   115.48138426     0.00000000
 O      3   2   1     1.792348431173    92.09083165   358.39335449
 O      3   2   1     1.772032561154    97.22502582   249.59796842
 O      1   2   3     1.768807997321    99.77316828   278.76869774
 O      1   2   3     1.767789870018    97.07889049   169.22373248
 N      3   2   1     2.423303867066   174.20935777   350.86028877
 H      8   3   5     1.014838006385    97.27213823    51.38635013
 H      8   3   5     1.013868346058   111.90119327   299.44412646
 C      8   3   5     1.471742199548   115.15897209   169.27042321
 H     11   8   3     1.088851272744   108.07076425   311.79357912
 H     11   8   3     1.090247854409   109.17148507    70.13327243
 H     11   8   3     1.091571591650   112.17951397   190.89331289

---------------------------
INTERNAL COORDINATES (A.U.)
---------------------------
 I      0   0   0     0.000000000000     0.00000000     0.00000000
 O      1   0   0     3.703626620596     0.00000000     0.00000000
 I      2   1   0     3.717184161005   115.48138426     0.00000000
 O      3   2   1     3.387047671480    92.09083165   358.39335449
 O      3   2   1     3.348656240973    97.22502582   249.59796842
 O      1   2   3     3.342562698426    99.77316828   278.76869774
 O      1   2   3     3.340638716655    97.07889049   169.22373248
 N      3   2   1     4.579380648027   174.20935777   350.86028877
 H      8   3   5     1.917765902363    97.27213823    51.38635013
 H      8   3   5     1.915933509900   111.90119327   299.44412646
 C      8   3   5     2.781189696881   115.15897209   169.27042321
 H     11   8   3     2.057630706058   108.07076425   311.79357912
 H     11   8   3     2.060269862929   109.17148507    70.13327243
 H     11   8   3     2.062771363787   112.17951397   190.89331289

---------------------
BASIS SET INFORMATION
---------------------
There are 5 groups of distinct atoms

 Group   1 Type I   : 25s19p13d3f2g contracted to 7s7p5d3f2g pattern {101011111/7711111/91111/111/11}
 Group   2 Type O   : 22s7p4d3f2g contracted to 6s5p4d3f2g pattern {991111/31111/1111/111/11}
 Group   3 Type N   : 22s7p4d3f2g contracted to 6s5p4d3f2g pattern {991111/31111/1111/111/11}
 Group   4 Type H   : 7s4p3d2f contracted to 5s4p3d2f pattern {31111/1111/111/11}
 Group   5 Type C   : 22s7p4d3f2g contracted to 6s5p4d3f2g pattern {991111/31111/1111/111/11}

Atom   0I    basis set group =>   1
Atom   1O    basis set group =>   2
Atom   2I    basis set group =>   1
Atom   3O    basis set group =>   2
Atom   4O    basis set group =>   2
Atom   5O    basis set group =>   2
Atom   6O    basis set group =>   2
Atom   7N    basis set group =>   3
Atom   8H    basis set group =>   4
Atom   9H    basis set group =>   4
Atom  10C    basis set group =>   5
Atom  11H    basis set group =>   4
Atom  12H    basis set group =>   4
Atom  13H    basis set group =>   4
---------------------------------
AUXILIARY/C BASIS SET INFORMATION
---------------------------------
There are 5 groups of distinct atoms

 Group   1 Type I   : 12s12p10d8f6g4h2i contracted to 12s12p10d8f6g4h2i pattern {111111111111/111111111111/1111111111/11111111/111111/1111/11}
 Group   2 Type O   : 9s8p7d6f4g2h contracted to 9s8p7d6f4g2h pattern {111111111/11111111/1111111/111111/1111/11}
 Group   3 Type N   : 9s8p7d6f4g2h contracted to 9s8p7d6f4g2h pattern {111111111/11111111/1111111/111111/1111/11}
 Group   4 Type H   : 6s5p4d3f2g contracted to 6s5p4d3f2g pattern {111111/11111/1111/111/11}
 Group   5 Type C   : 9s8p7d6f4g2h contracted to 9s8p7d6f4g2h pattern {111111111/11111111/1111111/111111/1111/11}

Atom   0I    basis set group =>   1
Atom   1O    basis set group =>   2
Atom   2I    basis set group =>   1
Atom   3O    basis set group =>   2
Atom   4O    basis set group =>   2
Atom   5O    basis set group =>   2
Atom   6O    basis set group =>   2
Atom   7N    basis set group =>   3
Atom   8H    basis set group =>   4
Atom   9H    basis set group =>   4
Atom  10C    basis set group =>   5
Atom  11H    basis set group =>   4
Atom  12H    basis set group =>   4
Atom  13H    basis set group =>   4
----------------------------------
AUXILIARY/JK BASIS SET INFORMATION
----------------------------------
There are 5 groups of distinct atoms

 Group   1 Type I   : 13s12p11d8f6g3h contracted to 11s10p10d7f5g3h pattern {31111111111/3111111111/2111111111/2111111/21111/111}
 Group   2 Type O   : 10s7p5d3f2g1h contracted to 10s7p5d3f2g1h pattern {1111111111/1111111/11111/111/11/1}
 Group   3 Type N   : 10s7p5d3f2g1h contracted to 10s7p5d3f2g1h pattern {1111111111/1111111/11111/111/11/1}
 Group   4 Type H   : 4s3p3d2f1g contracted to 4s3p3d2f1g pattern {1111/111/111/11/1}
 Group   5 Type C   : 10s7p5d3f2g1h contracted to 10s7p5d3f2g1h pattern {1111111111/1111111/11111/111/11/1}

Atom   0I    basis set group =>   1
Atom   1O    basis set group =>   2
Atom   2I    basis set group =>   1
Atom   3O    basis set group =>   2
Atom   4O    basis set group =>   2
Atom   5O    basis set group =>   2
Atom   6O    basis set group =>   2
Atom   7N    basis set group =>   3
Atom   8H    basis set group =>   4
Atom   9H    basis set group =>   4
Atom  10C    basis set group =>   5
Atom  11H    basis set group =>   4
Atom  12H    basis set group =>   4
Atom  13H    basis set group =>   4
-------------------------
ECP PARAMETER INFORMATION
-------------------------

 Group 1, Type I  ECP SK MCDHF RSC (replacing 28 core electrons, lmax=4)

Atom   0I    ECP group =>   1
Atom   2I    ECP group =>   1


           ************************************************************
           *        Program running with 8 parallel MPI-processes     *
           *              working on a common directory               *
           ************************************************************
------------------------------------------------------------------------------
                           ORCA GTO INTEGRAL CALCULATION
------------------------------------------------------------------------------
------------------------------------------------------------------------------
                   ___                                                        
                  /   \      - P O W E R E D   B Y -                         
                 /     \                                                     
                 |  |  |   _    _      __       _____    __    __             
                 |  |  |  | |  | |    /  \     |  _  \  |  |  /  |          
                  \  \/   | |  | |   /    \    | | | |  |  | /  /          
                 / \  \   | |__| |  /  /\  \   | |_| |  |  |/  /          
                |  |  |   |  __  | /  /__\  \  |    /   |      \           
                |  |  |   | |  | | |   __   |  |    \   |  |\   \          
                \     /   | |  | | |  |  |  |  | |\  \  |  | \   \       
                 \___/    |_|  |_| |__|  |__|  |_| \__\ |__|  \__/        
                                                                              
                      - O R C A' S   B I G   F R I E N D -                    
                                      &                                       
                       - I N T E G R A L  F E E D E R -                       
                                                                              
 v1 FN, 2020, v2 2021                                                         
------------------------------------------------------------------------------


Reading SHARK input file 1ip1ma-001001000_1_69.SHARKINP.tmp ... ok
----------------------
SHARK INTEGRAL PACKAGE
----------------------

Number of atoms                             ...     14
Number of basis functions                   ...   1069
Number of shells                            ...    333
Maximum angular momentum                    ...      4
Integral batch strategy                     ... SHARK/LIBINT Hybrid
RI-J (if used) integral strategy            ... SPLIT-RIJ (Revised 2003 algorithm where possible)
Printlevel                                  ...      1
Contraction scheme used                     ... PARTIAL GENERAL contraction
Coulomb Range Separation                    ... NOT USED
Exchange Range Separation                   ... NOT USED
Finite Nucleus Model                        ... NOT USED
Auxiliary Coulomb fitting basis             ... NOT available
Auxiliary J/K fitting basis                 ... AVAILABLE
   # of basis functions in Aux-JK           ...   1433
   # of shells in Aux-JK                    ...    353
   Maximum angular momentum in Aux-JK       ...      5
Auxiliary Correlation fitting basis         ... AVAILABLE
   # of basis functions in Aux-C            ...   2132
   # of shells in Aux-C                     ...    460
   Maximum angular momentum in Aux-C        ...      6
Auxiliary 'external' fitting basis          ... NOT available
Integral threshold                          ...     2.500000e-11
Primitive cut-off                           ...     2.500000e-12
Primitive pair pre-selection threshold      ...     2.500000e-12

Calculating pre-screening integrals         ... done (  0.3 sec) Dimension = 333
Calculating pre-screening integrals (ORCA)  ... done (  0.6 sec) Dimension = 258
Organizing shell pair data                  ... done (  1.3 sec)
Shell pair information
Total number of shell pairs                 ...     55611
Shell pairs after pre-screening             ...     39267
Total number of primitive shell pairs       ...     69859
Primitive shell pairs kept                  ...     45950
          la=0 lb=0:   6017 shell pairs
          la=1 lb=0:   7893 shell pairs
          la=1 lb=1:   2525 shell pairs
          la=2 lb=0:   5476 shell pairs
          la=2 lb=1:   3421 shell pairs
          la=2 lb=2:   1203 shell pairs
          la=3 lb=0:   3775 shell pairs
          la=3 lb=1:   2371 shell pairs
          la=3 lb=2:   1629 shell pairs
          la=3 lb=3:    581 shell pairs
          la=4 lb=0:   1784 shell pairs
          la=4 lb=1:   1140 shell pairs
          la=4 lb=2:    773 shell pairs
          la=4 lb=3:    537 shell pairs
          la=4 lb=4:    142 shell pairs

Calculating one electron integrals          ... done (  0.1 sec)
Calculating ECP integrals                   ... done (  3.5 sec)
Calculating RI/JK V-Matrix + Cholesky decomp... done (  0.1 sec)
Calculating RI/C V-Matrix + Cholesky decomp.... done (  0.2 sec)
Calculating Nuclear repulsion               ... done (  0.0 sec) ENN=    912.680824782633 Eh

SHARK setup successfully completed in   7.6 seconds

Maximum memory used throughout the entire GTOINT-calculation: 83.5 MB
[1712564537.861361] [s44n10:1803807:0]          mpool.c:43   UCX  WARN  object 0xaf2f080 was not returned to mpool ucp_requests
[1712564537.861382] [s44n10:1803807:0]          mpool.c:43   UCX  WARN  object 0xaf2f240 was not returned to mpool ucp_requests
[1712564537.861386] [s44n10:1803807:0]          mpool.c:43   UCX  WARN  object 0xaf2f400 was not returned to mpool ucp_requests
[1712564537.861390] [s44n10:1803807:0]          mpool.c:43   UCX  WARN  object 0xaf2f5c0 was not returned to mpool ucp_requests
[1712564537.861394] [s44n10:1803807:0]          mpool.c:43   UCX  WARN  object 0xaf2f780 was not returned to mpool ucp_requests
[1712564537.861397] [s44n10:1803807:0]          mpool.c:43   UCX  WARN  object 0xaf2f940 was not returned to mpool ucp_requests
[1712564537.861400] [s44n10:1803807:0]          mpool.c:43   UCX  WARN  object 0xaf2fb00 was not returned to mpool ucp_requests
[1712564537.861402] [s44n10:1803807:0]          mpool.c:43   UCX  WARN  object 0xaf2fcc0 was not returned to mpool ucp_requests
[1712564537.861405] [s44n10:1803807:0]          mpool.c:43   UCX  WARN  object 0xaf2fe80 was not returned to mpool ucp_requests
[1712564537.861407] [s44n10:1803807:0]          mpool.c:43   UCX  WARN  object 0xaf30040 was not returned to mpool ucp_requests
[1712564537.861410] [s44n10:1803807:0]          mpool.c:43   UCX  WARN  object 0xaf30200 was not returned to mpool ucp_requests
[1712564537.861413] [s44n10:1803807:0]          mpool.c:43   UCX  WARN  object 0xaf303c0 was not returned to mpool ucp_requests
[1712564537.861415] [s44n10:1803807:0]          mpool.c:43   UCX  WARN  object 0xaf30580 was not returned to mpool ucp_requests
[1712564537.861418] [s44n10:1803807:0]          mpool.c:43   UCX  WARN  object 0xaf30740 was not returned to mpool ucp_requests
[1712564537.861421] [s44n10:1803807:0]          mpool.c:43   UCX  WARN  object 0xaf30900 was not returned to mpool ucp_requests
[1712564537.861423] [s44n10:1803807:0]          mpool.c:43   UCX  WARN  object 0xaf30ac0 was not returned to mpool ucp_requests
[1712564537.861426] [s44n10:1803807:0]          mpool.c:43   UCX  WARN  object 0xaf30c80 was not returned to mpool ucp_requests
[1712564537.861429] [s44n10:1803807:0]          mpool.c:43   UCX  WARN  object 0xaf30e40 was not returned to mpool ucp_requests
[1712564537.862574] [s44n10:1803798:0]          mpool.c:43   UCX  WARN  object 0xaa53700 was not returned to mpool ucp_requests
[1712564537.862589] [s44n10:1803798:0]          mpool.c:43   UCX  WARN  object 0xaa538c0 was not returned to mpool ucp_requests
[1712564537.862593] [s44n10:1803798:0]          mpool.c:43   UCX  WARN  object 0xaa53a80 was not returned to mpool ucp_requests
[1712564537.862597] [s44n10:1803798:0]          mpool.c:43   UCX  WARN  object 0xaa53c40 was not returned to mpool ucp_requests
[1712564537.862599] [s44n10:1803798:0]          mpool.c:43   UCX  WARN  object 0xaa53e00 was not returned to mpool ucp_requests
[1712564537.862602] [s44n10:1803798:0]          mpool.c:43   UCX  WARN  object 0xaa53fc0 was not returned to mpool ucp_requests
[1712564537.862605] [s44n10:1803798:0]          mpool.c:43   UCX  WARN  object 0xaa54180 was not returned to mpool ucp_requests
[1712564537.862607] [s44n10:1803798:0]          mpool.c:43   UCX  WARN  object 0xaa54340 was not returned to mpool ucp_requests
[1712564537.862610] [s44n10:1803798:0]          mpool.c:43   UCX  WARN  object 0xaa54500 was not returned to mpool ucp_requests
[1712564537.862613] [s44n10:1803798:0]          mpool.c:43   UCX  WARN  object 0xaa546c0 was not returned to mpool ucp_requests
[1712564537.862615] [s44n10:1803798:0]          mpool.c:43   UCX  WARN  object 0xaa54880 was not returned to mpool ucp_requests
[1712564537.862617] [s44n10:1803798:0]          mpool.c:43   UCX  WARN  object 0xaa54a40 was not returned to mpool ucp_requests
[1712564537.862953] [s44n10:1803803:0]          mpool.c:43   UCX  WARN  object 0xbe98e40 was not returned to mpool ucp_requests
[1712564537.862968] [s44n10:1803803:0]          mpool.c:43   UCX  WARN  object 0xbe99000 was not returned to mpool ucp_requests
[1712564537.862972] [s44n10:1803803:0]          mpool.c:43   UCX  WARN  object 0xbe991c0 was not returned to mpool ucp_requests
[1712564537.862975] [s44n10:1803803:0]          mpool.c:43   UCX  WARN  object 0xbe99380 was not returned to mpool ucp_requests
[1712564537.862978] [s44n10:1803803:0]          mpool.c:43   UCX  WARN  object 0xbe99540 was not returned to mpool ucp_requests
[1712564537.862981] [s44n10:1803803:0]          mpool.c:43   UCX  WARN  object 0xbe99700 was not returned to mpool ucp_requests
[1712564537.862984] [s44n10:1803803:0]          mpool.c:43   UCX  WARN  object 0xbe998c0 was not returned to mpool ucp_requests
[1712564537.862987] [s44n10:1803803:0]          mpool.c:43   UCX  WARN  object 0xbe99a80 was not returned to mpool ucp_requests
[1712564537.862997] [s44n10:1803803:0]          mpool.c:43   UCX  WARN  object 0xbe99c40 was not returned to mpool ucp_requests
[1712564537.863000] [s44n10:1803803:0]          mpool.c:43   UCX  WARN  object 0xbe99e00 was not returned to mpool ucp_requests
[1712564537.863003] [s44n10:1803803:0]          mpool.c:43   UCX  WARN  object 0xbe99fc0 was not returned to mpool ucp_requests
[1712564537.863006] [s44n10:1803803:0]          mpool.c:43   UCX  WARN  object 0xbe9a180 was not returned to mpool ucp_requests
[1712564537.863009] [s44n10:1803803:0]          mpool.c:43   UCX  WARN  object 0xbe9a340 was not returned to mpool ucp_requests
[1712564537.863012] [s44n10:1803803:0]          mpool.c:43   UCX  WARN  object 0xbe9a500 was not returned to mpool ucp_requests
[1712564537.863014] [s44n10:1803803:0]          mpool.c:43   UCX  WARN  object 0xbe9a6c0 was not returned to mpool ucp_requests
[1712564537.863016] [s44n10:1803803:0]          mpool.c:43   UCX  WARN  object 0xbe9a880 was not returned to mpool ucp_requests
[1712564537.863024] [s44n10:1803803:0]          mpool.c:43   UCX  WARN  object 0xbe9aa40 was not returned to mpool ucp_requests
[1712564537.863150] [s44n10:1803805:0]          mpool.c:43   UCX  WARN  object 0xb6ede40 was not returned to mpool ucp_requests
[1712564537.863164] [s44n10:1803805:0]          mpool.c:43   UCX  WARN  object 0xb6ee000 was not returned to mpool ucp_requests
[1712564537.863168] [s44n10:1803805:0]          mpool.c:43   UCX  WARN  object 0xb6ee1c0 was not returned to mpool ucp_requests
[1712564537.863175] [s44n10:1803805:0]          mpool.c:43   UCX  WARN  object 0xb6ee380 was not returned to mpool ucp_requests
[1712564537.863178] [s44n10:1803805:0]          mpool.c:43   UCX  WARN  object 0xb6ee540 was not returned to mpool ucp_requests
[1712564537.863181] [s44n10:1803805:0]          mpool.c:43   UCX  WARN  object 0xb6ee700 was not returned to mpool ucp_requests
[1712564537.863184] [s44n10:1803805:0]          mpool.c:43   UCX  WARN  object 0xb6ee8c0 was not returned to mpool ucp_requests
[1712564537.863187] [s44n10:1803805:0]          mpool.c:43   UCX  WARN  object 0xb6eea80 was not returned to mpool ucp_requests
[1712564537.863190] [s44n10:1803805:0]          mpool.c:43   UCX  WARN  object 0xb6eec40 was not returned to mpool ucp_requests
[1712564537.863193] [s44n10:1803805:0]          mpool.c:43   UCX  WARN  object 0xb6eee00 was not returned to mpool ucp_requests
[1712564537.863196] [s44n10:1803805:0]          mpool.c:43   UCX  WARN  object 0xb6eefc0 was not returned to mpool ucp_requests
[1712564537.863199] [s44n10:1803805:0]          mpool.c:43   UCX  WARN  object 0xb6ef180 was not returned to mpool ucp_requests
[1712564537.863201] [s44n10:1803805:0]          mpool.c:43   UCX  WARN  object 0xb6ef340 was not returned to mpool ucp_requests
[1712564537.863204] [s44n10:1803805:0]          mpool.c:43   UCX  WARN  object 0xb6ef500 was not returned to mpool ucp_requests
[1712564537.863206] [s44n10:1803805:0]          mpool.c:43   UCX  WARN  object 0xb6ef6c0 was not returned to mpool ucp_requests
[1712564537.863209] [s44n10:1803805:0]          mpool.c:43   UCX  WARN  object 0xb6ef880 was not returned to mpool ucp_requests
[1712564537.863212] [s44n10:1803805:0]          mpool.c:43   UCX  WARN  object 0xb6efa40 was not returned to mpool ucp_requests
[1712564537.863214] [s44n10:1803805:0]          mpool.c:43   UCX  WARN  object 0xb6efc00 was not returned to mpool ucp_requests
[1712564537.863288] [s44n10:1803810:0]          mpool.c:43   UCX  WARN  object 0xc051600 was not returned to mpool ucp_requests
[1712564537.863300] [s44n10:1803810:0]          mpool.c:43   UCX  WARN  object 0xc0517c0 was not returned to mpool ucp_requests
[1712564537.863303] [s44n10:1803810:0]          mpool.c:43   UCX  WARN  object 0xc051980 was not returned to mpool ucp_requests
[1712564537.863307] [s44n10:1803810:0]          mpool.c:43   UCX  WARN  object 0xc051b40 was not returned to mpool ucp_requests
[1712564537.863309] [s44n10:1803810:0]          mpool.c:43   UCX  WARN  object 0xc051d00 was not returned to mpool ucp_requests
[1712564537.863313] [s44n10:1803810:0]          mpool.c:43   UCX  WARN  object 0xc051ec0 was not returned to mpool ucp_requests
[1712564537.863315] [s44n10:1803810:0]          mpool.c:43   UCX  WARN  object 0xc052080 was not returned to mpool ucp_requests
[1712564537.863318] [s44n10:1803810:0]          mpool.c:43   UCX  WARN  object 0xc052240 was not returned to mpool ucp_requests
[1712564537.863314] [s44n10:1803801:0]          mpool.c:43   UCX  WARN  object 0xab82e40 was not returned to mpool ucp_requests
[1712564537.863324] [s44n10:1803801:0]          mpool.c:43   UCX  WARN  object 0xab83000 was not returned to mpool ucp_requests
[1712564537.863320] [s44n10:1803810:0]          mpool.c:43   UCX  WARN  object 0xc052400 was not returned to mpool ucp_requests
[1712564537.863324] [s44n10:1803810:0]          mpool.c:43   UCX  WARN  object 0xc0525c0 was not returned to mpool ucp_requests
[1712564537.863326] [s44n10:1803810:0]          mpool.c:43   UCX  WARN  object 0xc052780 was not returned to mpool ucp_requests
[1712564537.863329] [s44n10:1803801:0]          mpool.c:43   UCX  WARN  object 0xab831c0 was not returned to mpool ucp_requests
[1712564537.863333] [s44n10:1803801:0]          mpool.c:43   UCX  WARN  object 0xab83380 was not returned to mpool ucp_requests
[1712564537.863330] [s44n10:1803810:0]          mpool.c:43   UCX  WARN  object 0xc052940 was not returned to mpool ucp_requests
[1712564537.863333] [s44n10:1803810:0]          mpool.c:43   UCX  WARN  object 0xc052b00 was not returned to mpool ucp_requests
[1712564537.863336] [s44n10:1803801:0]          mpool.c:43   UCX  WARN  object 0xab83540 was not returned to mpool ucp_requests
[1712564537.863340] [s44n10:1803801:0]          mpool.c:43   UCX  WARN  object 0xab83700 was not returned to mpool ucp_requests
[1712564537.863342] [s44n10:1803801:0]          mpool.c:43   UCX  WARN  object 0xab838c0 was not returned to mpool ucp_requests
[1712564537.863337] [s44n10:1803810:0]          mpool.c:43   UCX  WARN  object 0xc052cc0 was not returned to mpool ucp_requests
[1712564537.863340] [s44n10:1803810:0]          mpool.c:43   UCX  WARN  object 0xc052e80 was not returned to mpool ucp_requests
[1712564537.863343] [s44n10:1803810:0]          mpool.c:43   UCX  WARN  object 0xc053040 was not returned to mpool ucp_requests
[1712564537.863346] [s44n10:1803801:0]          mpool.c:43   UCX  WARN  object 0xab83a80 was not returned to mpool ucp_requests
[1712564537.863348] [s44n10:1803801:0]          mpool.c:43   UCX  WARN  object 0xab83c40 was not returned to mpool ucp_requests
[1712564537.863351] [s44n10:1803801:0]          mpool.c:43   UCX  WARN  object 0xab83e00 was not returned to mpool ucp_requests
[1712564537.863354] [s44n10:1803801:0]          mpool.c:43   UCX  WARN  object 0xab83fc0 was not returned to mpool ucp_requests
[1712564537.863357] [s44n10:1803801:0]          mpool.c:43   UCX  WARN  object 0xab84180 was not returned to mpool ucp_requests
[1712564537.863360] [s44n10:1803801:0]          mpool.c:43   UCX  WARN  object 0xab84340 was not returned to mpool ucp_requests
[1712564537.863362] [s44n10:1803801:0]          mpool.c:43   UCX  WARN  object 0xab84500 was not returned to mpool ucp_requests
[1712564537.863365] [s44n10:1803801:0]          mpool.c:43   UCX  WARN  object 0xab846c0 was not returned to mpool ucp_requests
[1712564537.863368] [s44n10:1803801:0]          mpool.c:43   UCX  WARN  object 0xab84880 was not returned to mpool ucp_requests
[1712564537.863370] [s44n10:1803801:0]          mpool.c:43   UCX  WARN  object 0xab84a40 was not returned to mpool ucp_requests
[1712564537.864399] [s44n10:1803811:0]          mpool.c:43   UCX  WARN  object 0xa742140 was not returned to mpool ucp_requests
[1712564537.864410] [s44n10:1803811:0]          mpool.c:43   UCX  WARN  object 0xa742300 was not returned to mpool ucp_requests
[1712564537.864415] [s44n10:1803811:0]          mpool.c:43   UCX  WARN  object 0xa7424c0 was not returned to mpool ucp_requests
[1712564537.864418] [s44n10:1803811:0]          mpool.c:43   UCX  WARN  object 0xa742680 was not returned to mpool ucp_requests
[1712564537.864421] [s44n10:1803811:0]          mpool.c:43   UCX  WARN  object 0xa742840 was not returned to mpool ucp_requests
[1712564537.864423] [s44n10:1803811:0]          mpool.c:43   UCX  WARN  object 0xa742a00 was not returned to mpool ucp_requests
[1712564537.864426] [s44n10:1803811:0]          mpool.c:43   UCX  WARN  object 0xa742bc0 was not returned to mpool ucp_requests
[1712564537.864428] [s44n10:1803811:0]          mpool.c:43   UCX  WARN  object 0xa742d80 was not returned to mpool ucp_requests
[1712564537.864431] [s44n10:1803811:0]          mpool.c:43   UCX  WARN  object 0xa742f40 was not returned to mpool ucp_requests
[1712564537.864434] [s44n10:1803811:0]          mpool.c:43   UCX  WARN  object 0xa743100 was not returned to mpool ucp_requests
[1712564537.864436] [s44n10:1803811:0]          mpool.c:43   UCX  WARN  object 0xa7432c0 was not returned to mpool ucp_requests
[1712564537.864439] [s44n10:1803811:0]          mpool.c:43   UCX  WARN  object 0xa743480 was not returned to mpool ucp_requests
[1712564537.864442] [s44n10:1803811:0]          mpool.c:43   UCX  WARN  object 0xa743640 was not returned to mpool ucp_requests
[1712564537.864444] [s44n10:1803811:0]          mpool.c:43   UCX  WARN  object 0xa743800 was not returned to mpool ucp_requests
[1712564537.864447] [s44n10:1803811:0]          mpool.c:43   UCX  WARN  object 0xa7439c0 was not returned to mpool ucp_requests
[1712564537.864449] [s44n10:1803811:0]          mpool.c:43   UCX  WARN  object 0xa743b80 was not returned to mpool ucp_requests


           ************************************************************
           *        Program running with 8 parallel MPI-processes     *
           *              working on a common directory               *
           ************************************************************
-------------------------------------------------------------------------------
                                 ORCA SCF
-------------------------------------------------------------------------------

------------
SCF SETTINGS
------------
Hamiltonian:
 Ab initio Hamiltonian  Method          .... Hartree-Fock(GTOs)


General Settings:
 Integral files         IntName         .... 1ip1ma-001001000_1_69
 Hartree-Fock type      HFTyp           .... RHF
 Total Charge           Charge          ....    0
 Multiplicity           Mult            ....    1
 Number of Electrons    NEL             ....  108
 Basis Dimension        Dim             ....  974
 Nuclear Repulsion      ENuc            ....    912.6808247826 Eh

Convergence Acceleration:
 DIIS                   CNVDIIS         .... on
   Start iteration      DIISMaxIt       ....    12
   Startup error        DIISStart       ....  0.200000
   # of expansion vecs  DIISMaxEq       ....     5
   Bias factor          DIISBfac        ....   1.050
   Max. coefficient     DIISMaxC        ....  10.000
 Trust-Rad. Augm. Hess. CNVTRAH         .... auto
   Auto Start mean grad. ratio tolernc. ....  1.125000
   Auto Start start iteration           ....    20
   Auto Start num. interpolation iter.  ....    10
   Max. Number of Micro iterations      ....    16
   Max. Number of Macro iterations      .... Maxiter - #DIIS iter
   Number of Davidson start vectors     ....     2
   Converg. threshold I  (grad. norm)   ....   1.000e-05
   Converg. threshold II (energy diff.) ....   1.000e-08
   Grad. Scal. Fac. for Micro threshold ....   0.100
   Minimum threshold for Micro iter.    ....   0.010
   NR start threshold (gradient norm)   ....   0.001
   Initial trust radius                 ....   0.400
   Minimum AH scaling param. (alpha)    ....   1.000
   Maximum AH scaling param. (alpha)    .... 1000.000
   Orbital update algorithm             .... Taylor
   White noise on init. David. guess    .... on
   Maximum white noise                  ....   0.010
   Quad. conv. algorithm                .... NR
 SOSCF                  CNVSOSCF        .... on
   Start iteration      SOSCFMaxIt      ....   150
   Startup grad/error   SOSCFStart      ....  0.003300
 Level Shifting         CNVShift        .... on
   Level shift para.    LevelShift      ....    0.2500
   Turn off err/grad.   ShiftErr        ....    0.0010
 Zerner damping         CNVZerner       .... off
 Static damping         CNVDamp         .... on
   Fraction old density DampFac         ....    0.7000
   Max. Damping (<1)    DampMax         ....    0.9800
   Min. Damping (>=0)   DampMin         ....    0.0000
   Turn off err/grad.   DampErr         ....    0.1000
 Fernandez-Rico         CNVRico         .... off

SCF Procedure:
 Maximum # iterations   MaxIter         ....   125
 SCF integral mode      SCFMode         .... Direct
   Integral package                     .... SHARK and LIBINT hybrid scheme
 Reset frequency        DirectResetFreq ....    20
 Integral Threshold     Thresh          ....  2.500e-11 Eh
 Primitive CutOff       TCut            ....  2.500e-12 Eh

Convergence Tolerance:
 Convergence Check Mode ConvCheckMode   .... Total+1el-Energy
 Convergence forced     ConvForced      .... 1
 Energy Change          TolE            ....  1.000e-08 Eh
 1-El. energy change                    ....  1.000e-05 Eh
 Orbital Gradient       TolG            ....  1.000e-05
 Orbital Rotation angle TolX            ....  1.000e-05
 DIIS Error             TolErr          ....  5.000e-07


Diagonalization of the overlap matrix:
Smallest eigenvalue                        ... 3.657e-06
Time for diagonalization                   ...    0.189 sec
Threshold for overlap eigenvalues          ... 1.000e-08
Number of eigenvalues below threshold      ... 0
Time for construction of square roots      ...    0.088 sec
Total time needed                          ...    0.302 sec

Time for model grid setup =    0.164 sec

------------------------------
INITIAL GUESS: MODEL POTENTIAL
------------------------------
Loading Hartree-Fock densities                     ... done
  calling /comm/groupstacks/chemistry/apps/orca/5.0.4/orca 1ip1ma-001001000_1_69_atom53.inp > 1ip1ma-001001000_1_69_atom53.out in order to generate an atomic fitting density for atom 0 (I  with ECP) on-the-fly... 
    atom 0 (I ), assumed electronic state with S=2: 1s2 2s2 2p6 3s2 3p6 4s2 3d10 4p6 5s2 4d10 5p5           ... done
Calculating cut-offs                               ... done
Initializing the effective Hamiltonian             ... done
Setting up the integral package (SHARK)            ... done
Starting the Coulomb interaction                   ... done (   0.6 sec)
Reading the grid                                   ... done
Mapping shells                                     ... done
Starting the XC term evaluation                    ... done (   0.3 sec)
Transforming the Hamiltonian                       ... done (   0.1 sec)
Diagonalizing the Hamiltonian                      ... done (   0.2 sec)
Back transforming the eigenvectors                 ... done (   0.0 sec)
Now organizing SCF variables                       ... done
                      ------------------
                      INITIAL GUESS DONE (   2.9 sec)
                      ------------------
--------------
SCF ITERATIONS
--------------
ITER       Energy         Delta-E        Max-DP      RMS-DP      [F,P]     Damp
               ***  Starting incremental Fock matrix formation  ***
  0  -1057.7627958589   0.000000000000 0.27091930  0.00149115  0.4144070 0.7000
  1  -1058.1016744511  -0.338878592248 0.17555540  0.00106924  0.2331991 0.7000
                               ***Turning on DIIS***
  2  -1058.2761509749  -0.174476523787 0.11558409  0.00073733  0.1266125 0.7000
  3  -1059.0385051537  -0.762354178768 0.30401652  0.00169382  0.0753260 0.0000
  4  -1058.5661817884   0.472323365240 0.02753310  0.00011340  0.0145847 0.0000
  5  -1058.6134708766  -0.047289088148 0.02026349  0.00007735  0.0065011 0.0000
  6  -1058.6037325256   0.009738350937 0.00547509  0.00004124  0.0056745 0.0000
                      *** Initiating the SOSCF procedure ***
                           *** Shutting down DIIS ***
                      *** Re-Reading the Fockian *** 
                      *** Removing any level shift *** 
ITER      Energy       Delta-E        Grad      Rot      Max-DP    RMS-DP
  7  -1058.63472297  -0.0309904434  0.001327  0.001327  0.003283  0.000025
               *** Restarting incremental Fock matrix formation ***
  8  -1058.63921807  -0.0044950971  0.000443  0.000891  0.000937  0.000011
  9  -1058.63927520  -0.0000571329  0.000256  0.001256  0.001678  0.000017
 10  -1058.63930561  -0.0000304146  0.000078  0.000098  0.000660  0.000003
 11  -1058.63930714  -0.0000015278  0.000044  0.000053  0.000189  0.000001
 12  -1058.63930764  -0.0000004982  0.000007  0.000016  0.000049  0.000000
 13  -1058.63930767  -0.0000000267  0.000004  0.000013  0.000063  0.000000
 14  -1058.63930767  -0.0000000002  0.000003  0.000005  0.000049  0.000000
                  ***Gradient check signals convergence***
              ***Rediagonalizing the Fockian in SOSCF/NRSCF***

               *****************************************************
               *                     SUCCESS                       *
               *           SCF CONVERGED AFTER  15 CYCLES          *
               *****************************************************


----------------
TOTAL SCF ENERGY
----------------

Total Energy       :        -1058.63930768 Eh          -28807.04008 eV

Components:
Nuclear Repulsion  :          912.68082478 Eh           24835.30784 eV
Electronic Energy  :        -1971.32013246 Eh          -53642.34793 eV
One Electron Energy:        -3489.74607167 Eh          -94960.81832 eV
Two Electron Energy:         1518.42593921 Eh           41318.47040 eV

Virial components:
Potential Energy   :        -1750.07949183 Eh          -47622.08403 eV
Kinetic Energy     :          691.44018415 Eh           18815.04395 eV
Virial Ratio       :            2.53106419


---------------
SCF CONVERGENCE
---------------

  Last Energy change         ...   -1.2095e-08  Tolerance :   1.0000e-08
  Last MAX-Density change    ...    1.4195e-04  Tolerance :   1.0000e-07
  Last RMS-Density change    ...    7.5929e-07  Tolerance :   5.0000e-09
  Last Orbital Gradient      ...    6.9137e-07  Tolerance :   1.0000e-05
  Last Orbital Rotation      ...    2.1869e-06  Tolerance :   1.0000e-05

             **** THE GBW FILE WAS UPDATED (1ip1ma-001001000_1_69.gbw) ****
             **** DENSITY 1ip1ma-001001000_1_69.scfp WAS UPDATED ****
             **** ENERGY FILE WAS UPDATED (1ip1ma-001001000_1_69.en.tmp) ****
             **** THE GBW FILE WAS UPDATED (1ip1ma-001001000_1_69.gbw) ****
             **** DENSITY 1ip1ma-001001000_1_69.scfp WAS UPDATED ****
----------------
ORBITAL ENERGIES
----------------

  NO   OCC          E(Eh)            E(eV) 
   0   2.0000     -20.618641      -561.0617 
   1   2.0000     -20.570512      -559.7521 
   2   2.0000     -20.565128      -559.6056 
   3   2.0000     -20.552040      -559.2494 
   4   2.0000     -20.548938      -559.1650 
   5   2.0000     -15.643193      -425.6729 
   6   2.0000     -11.301946      -307.5416 
   7   2.0000      -7.913508      -215.3375 
   8   2.0000      -7.895382      -214.8443 
   9   2.0000      -5.745742      -156.3496 
  10   2.0000      -5.737606      -156.1282 
  11   2.0000      -5.734205      -156.0357 
  12   2.0000      -5.727292      -155.8476 
  13   2.0000      -5.719336      -155.6311 
  14   2.0000      -5.716729      -155.5601 
  15   2.0000      -2.480045       -67.4855 
  16   2.0000      -2.473950       -67.3196 
  17   2.0000      -2.468856       -67.1810 
  18   2.0000      -2.466393       -67.1140 
  19   2.0000      -2.461303       -66.9755 
  20   2.0000      -2.460815       -66.9622 
  21   2.0000      -2.456577       -66.8468 
  22   2.0000      -2.451017       -66.6956 
  23   2.0000      -2.448025       -66.6141 
  24   2.0000      -2.443846       -66.5004 
  25   2.0000      -1.407498       -38.3000 
  26   2.0000      -1.349044       -36.7093 
  27   2.0000      -1.305047       -35.5121 
  28   2.0000      -1.284994       -34.9665 
  29   2.0000      -1.263447       -34.3801 
  30   2.0000      -1.261940       -34.3391 
  31   2.0000      -0.971083       -26.4245 
  32   2.0000      -0.927774       -25.2460 
  33   2.0000      -0.862059       -23.4578 
  34   2.0000      -0.757370       -20.6091 
  35   2.0000      -0.712907       -19.3992 
  36   2.0000      -0.673613       -18.3299 
  37   2.0000      -0.650176       -17.6922 
  38   2.0000      -0.637004       -17.3337 
  39   2.0000      -0.624510       -16.9938 
  40   2.0000      -0.600167       -16.3314 
  41   2.0000      -0.588225       -16.0064 
  42   2.0000      -0.584879       -15.9154 
  43   2.0000      -0.567612       -15.4455 
  44   2.0000      -0.541285       -14.7291 
  45   2.0000      -0.515833       -14.0365 
  46   2.0000      -0.504350       -13.7241 
  47   2.0000      -0.488198       -13.2845 
  48   2.0000      -0.486541       -13.2395 
  49   2.0000      -0.476788       -12.9741 
  50   2.0000      -0.473375       -12.8812 
  51   2.0000      -0.460405       -12.5283 
  52   2.0000      -0.445975       -12.1356 
  53   2.0000      -0.424050       -11.5390 
  54   0.0000       0.005990         0.1630 
  55   0.0000       0.021027         0.5722 
  56   0.0000       0.023355         0.6355 
  57   0.0000       0.027113         0.7378 
  58   0.0000       0.037776         1.0279 
  59   0.0000       0.048647         1.3238 
  60   0.0000       0.051267         1.3951 
  61   0.0000       0.052817         1.4372 
  62   0.0000       0.060967         1.6590 
  63   0.0000       0.067536         1.8378 
  64   0.0000       0.071600         1.9483 
  65   0.0000       0.079516         2.1637 
  66   0.0000       0.081235         2.2105 
  67   0.0000       0.087527         2.3817 
  68   0.0000       0.092186         2.5085 
  69   0.0000       0.098574         2.6823 
  70   0.0000       0.102327         2.7845 
  71   0.0000       0.104285         2.8377 
  72   0.0000       0.112397         3.0585 
  73   0.0000       0.122354         3.3294 
  74   0.0000       0.125363         3.4113 
  75   0.0000       0.130612         3.5541 
  76   0.0000       0.132610         3.6085 
  77   0.0000       0.136717         3.7203 
  78   0.0000       0.143133         3.8949 
  79   0.0000       0.151149         4.1130 
  80   0.0000       0.154861         4.2140 
  81   0.0000       0.166180         4.5220 
  82   0.0000       0.168210         4.5772 
  83   0.0000       0.174888         4.7589 
  84   0.0000       0.179654         4.8886 
  85   0.0000       0.182465         4.9651 
  86   0.0000       0.186000         5.0613 
  87   0.0000       0.190707         5.1894 
  88   0.0000       0.200573         5.4579 
  89   0.0000       0.203966         5.5502 
  90   0.0000       0.205218         5.5843 
  91   0.0000       0.210182         5.7193 
  92   0.0000       0.215377         5.8607 
  93   0.0000       0.220625         6.0035 
  94   0.0000       0.225864         6.1461 
  95   0.0000       0.229416         6.2427 
  96   0.0000       0.238413         6.4875 
  97   0.0000       0.241769         6.5789 
  98   0.0000       0.247863         6.7447 
  99   0.0000       0.253272         6.8919 
 100   0.0000       0.257200         6.9988 
 101   0.0000       0.259538         7.0624 
 102   0.0000       0.260395         7.0857 
 103   0.0000       0.271017         7.3747 
 104   0.0000       0.272542         7.4163 
 105   0.0000       0.274628         7.4730 
 106   0.0000       0.277984         7.5643 
 107   0.0000       0.283327         7.7097 
 108   0.0000       0.283517         7.7149 
 109   0.0000       0.288867         7.8605 
 110   0.0000       0.293211         7.9787 
 111   0.0000       0.296952         8.0805 
 112   0.0000       0.301267         8.1979 
 113   0.0000       0.311857         8.4860 
 114   0.0000       0.318911         8.6780 
 115   0.0000       0.321075         8.7369 
 116   0.0000       0.329477         8.9655 
 117   0.0000       0.333670         9.0796 
 118   0.0000       0.338666         9.2156 
 119   0.0000       0.342159         9.3106 
 120   0.0000       0.349643         9.5143 
 121   0.0000       0.356566         9.7027 
 122   0.0000       0.361821         9.8457 
 123   0.0000       0.365885         9.9562 
 124   0.0000       0.371505        10.1092 
 125   0.0000       0.375137        10.2080 
 126   0.0000       0.378954        10.3119 
 127   0.0000       0.381076        10.3696 
 128   0.0000       0.386041        10.5047 
 129   0.0000       0.387713        10.5502 
 130   0.0000       0.393757        10.7147 
 131   0.0000       0.399890        10.8816 
 132   0.0000       0.408684        11.1208 
 133   0.0000       0.414039        11.2666 
 134   0.0000       0.420811        11.4508 
 135   0.0000       0.426213        11.5979 
 136   0.0000       0.429424        11.6852 
 137   0.0000       0.438694        11.9375 
 138   0.0000       0.441244        12.0069 
 139   0.0000       0.447060        12.1651 
 140   0.0000       0.449829        12.2405 
 141   0.0000       0.463402        12.6098 
 142   0.0000       0.466745        12.7008 
 143   0.0000       0.474052        12.8996 
 144   0.0000       0.478614        13.0237 
 145   0.0000       0.483521        13.1573 
 146   0.0000       0.487928        13.2772 
 147   0.0000       0.491222        13.3668 
 148   0.0000       0.496672        13.5151 
 149   0.0000       0.508084        13.8257 
 150   0.0000       0.508821        13.8457 
 151   0.0000       0.515358        14.0236 
 152   0.0000       0.536533        14.5998 
 153   0.0000       0.539231        14.6732 
 154   0.0000       0.543617        14.7926 
 155   0.0000       0.563057        15.3216 
 156   0.0000       0.565603        15.3908 
 157   0.0000       0.568931        15.4814 
 158   0.0000       0.574046        15.6206 
 159   0.0000       0.582120        15.8403 
 160   0.0000       0.583820        15.8866 
 161   0.0000       0.587390        15.9837 
 162   0.0000       0.597328        16.2541 
 163   0.0000       0.605650        16.4806 
 164   0.0000       0.609582        16.5876 
 165   0.0000       0.611700        16.6452 
 166   0.0000       0.615355        16.7447 
 167   0.0000       0.620906        16.8957 
 168   0.0000       0.628232        17.0951 
 169   0.0000       0.631335        17.1795 
 170   0.0000       0.639474        17.4010 
 171   0.0000       0.642210        17.4754 
 172   0.0000       0.644661        17.5421 
 173   0.0000       0.652282        17.7495 
 174   0.0000       0.657642        17.8953 
 175   0.0000       0.664130        18.0719 
 176   0.0000       0.667940        18.1756 
 177   0.0000       0.674142        18.3443 
 178   0.0000       0.681691        18.5498 
 179   0.0000       0.686267        18.6743 
 180   0.0000       0.690794        18.7975 
 181   0.0000       0.696127        18.9426 
 182   0.0000       0.698260        19.0006 
 183   0.0000       0.702485        19.1156 
 184   0.0000       0.709384        19.3033 
 185   0.0000       0.710897        19.3445 
 186   0.0000       0.713002        19.4018 
 187   0.0000       0.716548        19.4983 
 188   0.0000       0.721737        19.6395 
 189   0.0000       0.734775        19.9942 
 190   0.0000       0.738567        20.0974 
 191   0.0000       0.739938        20.1347 
 192   0.0000       0.747265        20.3341 
 193   0.0000       0.756021        20.5724 
 194   0.0000       0.760821        20.7030 
 195   0.0000       0.762811        20.7571 
 196   0.0000       0.768825        20.9208 
 197   0.0000       0.771687        20.9987 
 198   0.0000       0.782015        21.2797 
 199   0.0000       0.787108        21.4183 
 200   0.0000       0.790460        21.5095 
 201   0.0000       0.800284        21.7768 
 202   0.0000       0.810447        22.0534 
 203   0.0000       0.814697        22.1690 
 204   0.0000       0.815204        22.1828 
 205   0.0000       0.819695        22.3050 
 206   0.0000       0.825510        22.4633 
 207   0.0000       0.837974        22.8024 
 208   0.0000       0.841580        22.9005 
 209   0.0000       0.845502        23.0073 
 210   0.0000       0.852623        23.2011 
 211   0.0000       0.863502        23.4971 
 212   0.0000       0.868502        23.6331 
 213   0.0000       0.869904        23.6713 
 214   0.0000       0.877805        23.8863 
 215   0.0000       0.884570        24.0704 
 216   0.0000       0.885241        24.0886 
 217   0.0000       0.893329        24.3087 
 218   0.0000       0.901185        24.5225 
 219   0.0000       0.908781        24.7292 
 220   0.0000       0.913536        24.8586 
 221   0.0000       0.924425        25.1549 
 222   0.0000       0.931297        25.3419 
 223   0.0000       0.938043        25.5254 
 224   0.0000       0.943571        25.6759 
 225   0.0000       0.958746        26.0888 
 226   0.0000       0.965454        26.2713 
 227   0.0000       0.967142        26.3173 
 228   0.0000       0.972763        26.4702 
 229   0.0000       0.976377        26.5686 
 230   0.0000       0.990779        26.9605 
 231   0.0000       0.993119        27.0241 
 232   0.0000       0.994315        27.0567 
 233   0.0000       1.001422        27.2501 
 234   0.0000       1.013764        27.5859 
 235   0.0000       1.027408        27.9572 
 236   0.0000       1.033669        28.1276 
 237   0.0000       1.035395        28.1745 
 238   0.0000       1.041310        28.3355 
 239   0.0000       1.053563        28.6689 
 240   0.0000       1.055127        28.7115 
 241   0.0000       1.060270        28.8514 
 242   0.0000       1.069102        29.0918 
 243   0.0000       1.080380        29.3986 
 244   0.0000       1.090459        29.6729 
 245   0.0000       1.096240        29.8302 
 246   0.0000       1.096840        29.8465 
 247   0.0000       1.110133        30.2083 
 248   0.0000       1.110967        30.2310 
 249   0.0000       1.116422        30.3794 
 250   0.0000       1.121790        30.5254 
 251   0.0000       1.128904        30.7190 
 252   0.0000       1.132270        30.8106 
 253   0.0000       1.138015        30.9670 
 254   0.0000       1.145949        31.1829 
 255   0.0000       1.152700        31.3666 
 256   0.0000       1.157140        31.4874 
 257   0.0000       1.163197        31.6522 
 258   0.0000       1.169072        31.8121 
 259   0.0000       1.178462        32.0676 
 260   0.0000       1.180176        32.1142 
 261   0.0000       1.192104        32.4388 
 262   0.0000       1.196629        32.5619 
 263   0.0000       1.200797        32.6753 
 264   0.0000       1.205138        32.7935 
 265   0.0000       1.218292        33.1514 
 266   0.0000       1.225025        33.3346 
 267   0.0000       1.231624        33.5142 
 268   0.0000       1.234256        33.5858 
 269   0.0000       1.238474        33.7006 
 270   0.0000       1.244393        33.8617 
 271   0.0000       1.253061        34.0975 
 272   0.0000       1.259040        34.2602 
 273   0.0000       1.276268        34.7290 
 274   0.0000       1.278934        34.8016 
 275   0.0000       1.283410        34.9234 
 276   0.0000       1.290132        35.1063 
 277   0.0000       1.296929        35.2912 
 278   0.0000       1.297816        35.3154 
 279   0.0000       1.314532        35.7702 
 280   0.0000       1.315895        35.8073 
 281   0.0000       1.331744        36.2386 
 282   0.0000       1.334801        36.3218 
 283   0.0000       1.347670        36.6720 
 284   0.0000       1.351778        36.7838 
 285   0.0000       1.359760        37.0010 
 286   0.0000       1.370409        37.2907 
 287   0.0000       1.376044        37.4441 
 288   0.0000       1.385525        37.7021 
 289   0.0000       1.391288        37.8589 
 290   0.0000       1.395766        37.9807 
 291   0.0000       1.406071        38.2611 
 292   0.0000       1.411819        38.4176 
 293   0.0000       1.420116        38.6433 
 294   0.0000       1.423993        38.7488 
 295   0.0000       1.435802        39.0702 
 296   0.0000       1.439929        39.1825 
 297   0.0000       1.445378        39.3307 
 298   0.0000       1.451258        39.4907 
 299   0.0000       1.460756        39.7492 
 300   0.0000       1.466337        39.9011 
 301   0.0000       1.475450        40.1490 
 302   0.0000       1.478054        40.2199 
 303   0.0000       1.485613        40.4256 
 304   0.0000       1.492329        40.6083 
 305   0.0000       1.502222        40.8775 
 306   0.0000       1.509903        41.0865 
 307   0.0000       1.517458        41.2921 
 308   0.0000       1.519418        41.3455 
 309   0.0000       1.537107        41.8268 
 310   0.0000       1.546440        42.0808 
 311   0.0000       1.547593        42.1121 
 312   0.0000       1.557142        42.3720 
 313   0.0000       1.561043        42.4782 
 314   0.0000       1.569116        42.6978 
 315   0.0000       1.574871        42.8544 
 316   0.0000       1.583521        43.0898 
 317   0.0000       1.591648        43.3109 
 318   0.0000       1.598312        43.4923 
 319   0.0000       1.610119        43.8136 
 320   0.0000       1.617488        44.0141 
 321   0.0000       1.624769        44.2122 
 322   0.0000       1.626369        44.2558 
 323   0.0000       1.634362        44.4733 
 324   0.0000       1.641880        44.6778 
 325   0.0000       1.648686        44.8630 
 326   0.0000       1.657422        45.1007 
 327   0.0000       1.658635        45.1337 
 328   0.0000       1.672587        45.5134 
 329   0.0000       1.678949        45.6865 
 330   0.0000       1.684311        45.8324 
 331   0.0000       1.698332        46.2140 
 332   0.0000       1.706721        46.4422 
 333   0.0000       1.711226        46.5648 
 334   0.0000       1.714117        46.6435 
 335   0.0000       1.722211        46.8637 
 336   0.0000       1.730770        47.0966 
 337   0.0000       1.739029        47.3214 
 338   0.0000       1.746408        47.5222 
 339   0.0000       1.751865        47.6707 
 340   0.0000       1.753088        47.7040 
 341   0.0000       1.763081        47.9759 
 342   0.0000       1.772088        48.2210 
 343   0.0000       1.780530        48.4507 
 344   0.0000       1.784198        48.5505 
 345   0.0000       1.786263        48.6067 
 346   0.0000       1.799659        48.9712 
 347   0.0000       1.802630        49.0521 
 348   0.0000       1.812393        49.3177 
 349   0.0000       1.821581        49.5677 
 350   0.0000       1.825713        49.6802 
 351   0.0000       1.830788        49.8183 
 352   0.0000       1.841357        50.1059 
 353   0.0000       1.842395        50.1341 
 354   0.0000       1.850048        50.3424 
 355   0.0000       1.861834        50.6631 
 356   0.0000       1.872436        50.9516 
 357   0.0000       1.874785        51.0155 
 358   0.0000       1.880497        51.1709 
 359   0.0000       1.884210        51.2719 
 360   0.0000       1.898819        51.6695 
 361   0.0000       1.906996        51.8920 
 362   0.0000       1.913169        52.0600 
 363   0.0000       1.919558        52.2338 
 364   0.0000       1.923635        52.3448 
 365   0.0000       1.931942        52.5708 
 366   0.0000       1.935350        52.6636 
 367   0.0000       1.947622        52.9975 
 368   0.0000       1.954009        53.1713 
 369   0.0000       1.960590        53.3504 
 370   0.0000       1.963847        53.4390 
 371   0.0000       1.972363        53.6707 
 372   0.0000       1.975755        53.7630 
 373   0.0000       1.981300        53.9139 
 374   0.0000       1.989375        54.1336 
 375   0.0000       1.996010        54.3142 
 376   0.0000       2.000730        54.4426 
 377   0.0000       2.005466        54.5715 
 378   0.0000       2.007779        54.6344 
 379   0.0000       2.017404        54.8964 
 380   0.0000       2.021827        55.0167 
 381   0.0000       2.031796        55.2880 
 382   0.0000       2.046997        55.7016 
 383   0.0000       2.051985        55.8374 
 384   0.0000       2.053477        55.8780 
 385   0.0000       2.060976        56.0820 
 386   0.0000       2.064766        56.1851 
 387   0.0000       2.070872        56.3513 
 388   0.0000       2.084962        56.7347 
 389   0.0000       2.095889        57.0320 
 390   0.0000       2.104665        57.2709 
 391   0.0000       2.107208        57.3401 
 392   0.0000       2.111321        57.4520 
 393   0.0000       2.118632        57.6509 
 394   0.0000       2.131463        58.0000 
 395   0.0000       2.136238        58.1300 
 396   0.0000       2.144992        58.3682 
 397   0.0000       2.148568        58.4655 
 398   0.0000       2.163323        58.8670 
 399   0.0000       2.169173        59.0262 
 400   0.0000       2.179499        59.3072 
 401   0.0000       2.183213        59.4082 
 402   0.0000       2.186022        59.4847 
 403   0.0000       2.198705        59.8298 
 404   0.0000       2.206708        60.0476 
 405   0.0000       2.217167        60.3322 
 406   0.0000       2.221400        60.4474 
 407   0.0000       2.234728        60.8101 
 408   0.0000       2.246523        61.1310 
 409   0.0000       2.248675        61.1896 
 410   0.0000       2.252910        61.3048 
 411   0.0000       2.264926        61.6318 
 412   0.0000       2.268910        61.7402 
 413   0.0000       2.276398        61.9440 
 414   0.0000       2.281844        62.0921 
 415   0.0000       2.300216        62.5921 
 416   0.0000       2.302705        62.6598 
 417   0.0000       2.312318        62.9214 
 418   0.0000       2.318601        63.0923 
 419   0.0000       2.325024        63.2671 
 420   0.0000       2.335335        63.5477 
 421   0.0000       2.343567        63.7717 
 422   0.0000       2.348754        63.9128 
 423   0.0000       2.357069        64.1391 
 424   0.0000       2.361236        64.2525 
 425   0.0000       2.376133        64.6579 
 426   0.0000       2.376684        64.6729 
 427   0.0000       2.389848        65.0311 
 428   0.0000       2.392842        65.1125 
 429   0.0000       2.407632        65.5150 
 430   0.0000       2.413198        65.6665 
 431   0.0000       2.417620        65.7868 
 432   0.0000       2.431708        66.1701 
 433   0.0000       2.447289        66.5941 
 434   0.0000       2.456643        66.8486 
 435   0.0000       2.464510        67.0627 
 436   0.0000       2.465341        67.0853 
 437   0.0000       2.480356        67.4939 
 438   0.0000       2.487913        67.6996 
 439   0.0000       2.501762        68.0764 
 440   0.0000       2.509687        68.2921 
 441   0.0000       2.520310        68.5811 
 442   0.0000       2.538251        69.0693 
 443   0.0000       2.543245        69.2052 
 444   0.0000       2.560444        69.6732 
 445   0.0000       2.574387        70.0526 
 446   0.0000       2.576483        70.1097 
 447   0.0000       2.580524        70.2196 
 448   0.0000       2.590099        70.4802 
 449   0.0000       2.603233        70.8376 
 450   0.0000       2.625587        71.4459 
 451   0.0000       2.632183        71.6253 
 452   0.0000       2.640966        71.8643 
 453   0.0000       2.653480        72.2049 
 454   0.0000       2.661061        72.4112 
 455   0.0000       2.669679        72.6457 
 456   0.0000       2.685137        73.0663 
 457   0.0000       2.693620        73.2971 
 458   0.0000       2.700243        73.4774 
 459   0.0000       2.701536        73.5125 
 460   0.0000       2.709877        73.7395 
 461   0.0000       2.721504        74.0559 
 462   0.0000       2.743172        74.6455 
 463   0.0000       2.747920        74.7747 
 464   0.0000       2.764233        75.2186 
 465   0.0000       2.767768        75.3148 
 466   0.0000       2.772007        75.4302 
 467   0.0000       2.776916        75.5637 
 468   0.0000       2.788865        75.8889 
 469   0.0000       2.794090        76.0311 
 470   0.0000       2.810581        76.4798 
 471   0.0000       2.820519        76.7502 
 472   0.0000       2.834439        77.1290 
 473   0.0000       2.837815        77.2209 
 474   0.0000       2.850961        77.5786 
 475   0.0000       2.857243        77.7495 
 476   0.0000       2.866900        78.0123 
 477   0.0000       2.878028        78.3151 
 478   0.0000       2.884005        78.4778 
 479   0.0000       2.890356        78.6506 
 480   0.0000       2.899790        78.9073 
 481   0.0000       2.912605        79.2560 
 482   0.0000       2.921218        79.4904 
 483   0.0000       2.941198        80.0341 
 484   0.0000       2.956714        80.4563 
 485   0.0000       2.968558        80.7786 
 486   0.0000       2.972663        80.8903 
 487   0.0000       2.980035        81.0909 
 488   0.0000       2.989288        81.3426 
 489   0.0000       3.006916        81.8224 
 490   0.0000       3.040931        82.7479 
 491   0.0000       3.062657        83.3391 
 492   0.0000       3.077696        83.7484 
 493   0.0000       3.093486        84.1780 
 494   0.0000       3.095929        84.2445 
 495   0.0000       3.120528        84.9139 
 496   0.0000       3.124861        85.0318 
 497   0.0000       3.136309        85.3433 
 498   0.0000       3.146562        85.6223 
 499   0.0000       3.152393        85.7810 
 500   0.0000       3.166814        86.1734 
 501   0.0000       3.176440        86.4353 
 502   0.0000       3.187741        86.7429 
 503   0.0000       3.197967        87.0211 
 504   0.0000       3.219309        87.6019 
 505   0.0000       3.234189        88.0068 
 506   0.0000       3.248939        88.4081 
 507   0.0000       3.273517        89.0769 
 508   0.0000       3.287803        89.4657 
 509   0.0000       3.305923        89.9587 
 510   0.0000       3.316113        90.2360 
 511   0.0000       3.339222        90.8648 
 512   0.0000       3.348165        91.1082 
 513   0.0000       3.367984        91.6475 
 514   0.0000       3.378727        91.9398 
 515   0.0000       3.410239        92.7973 
 516   0.0000       3.437428        93.5372 
 517   0.0000       3.458155        94.1012 
 518   0.0000       3.464109        94.2632 
 519   0.0000       3.475265        94.5668 
 520   0.0000       3.481968        94.7492 
 521   0.0000       3.505579        95.3916 
 522   0.0000       3.515279        95.6556 
 523   0.0000       3.536779        96.2406 
 524   0.0000       3.543949        96.4358 
 525   0.0000       3.563087        96.9565 
 526   0.0000       3.578189        97.3675 
 527   0.0000       3.604791        98.0914 
 528   0.0000       3.619414        98.4893 
 529   0.0000       3.626800        98.6902 
 530   0.0000       3.647624        99.2569 
 531   0.0000       3.654185        99.4354 
 532   0.0000       3.669817        99.8608 
 533   0.0000       3.672999        99.9474 
 534   0.0000       3.678739       100.1036 
 535   0.0000       3.701922       100.7344 
 536   0.0000       3.703421       100.7752 
 537   0.0000       3.714239       101.0696 
 538   0.0000       3.715948       101.1161 
 539   0.0000       3.724532       101.3497 
 540   0.0000       3.741997       101.8249 
 541   0.0000       3.747237       101.9675 
 542   0.0000       3.765313       102.4594 
 543   0.0000       3.770062       102.5886 
 544   0.0000       3.774138       102.6995 
 545   0.0000       3.791595       103.1746 
 546   0.0000       3.795780       103.2884 
 547   0.0000       3.807794       103.6153 
 548   0.0000       3.818772       103.9141 
 549   0.0000       3.823452       104.0414 
 550   0.0000       3.833042       104.3024 
 551   0.0000       3.846521       104.6692 
 552   0.0000       3.855939       104.9254 
 553   0.0000       3.875194       105.4494 
 554   0.0000       3.884578       105.7047 
 555   0.0000       3.887795       105.7923 
 556   0.0000       3.898509       106.0838 
 557   0.0000       3.920493       106.6820 
 558   0.0000       3.924908       106.8022 
 559   0.0000       3.934605       107.0660 
 560   0.0000       3.952832       107.5620 
 561   0.0000       3.964273       107.8733 
 562   0.0000       3.970619       108.0460 
 563   0.0000       3.984893       108.4345 
 564   0.0000       4.005099       108.9843 
 565   0.0000       4.019803       109.3844 
 566   0.0000       4.028429       109.6191 
 567   0.0000       4.037364       109.8623 
 568   0.0000       4.041903       109.9858 
 569   0.0000       4.060763       110.4990 
 570   0.0000       4.069633       110.7403 
 571   0.0000       4.077031       110.9416 
 572   0.0000       4.093593       111.3923 
 573   0.0000       4.116032       112.0029 
 574   0.0000       4.121247       112.1448 
 575   0.0000       4.134268       112.4991 
 576   0.0000       4.136886       112.5704 
 577   0.0000       4.145087       112.7936 
 578   0.0000       4.147420       112.8570 
 579   0.0000       4.160925       113.2245 
 580   0.0000       4.175110       113.6105 
 581   0.0000       4.184974       113.8789 
 582   0.0000       4.195647       114.1694 
 583   0.0000       4.209889       114.5569 
 584   0.0000       4.216548       114.7381 
 585   0.0000       4.222547       114.9014 
 586   0.0000       4.246206       115.5451 
 587   0.0000       4.250412       115.6596 
 588   0.0000       4.257198       115.8442 
 589   0.0000       4.260799       115.9422 
 590   0.0000       4.264805       116.0512 
 591   0.0000       4.272715       116.2665 
 592   0.0000       4.277952       116.4090 
 593   0.0000       4.290705       116.7560 
 594   0.0000       4.307060       117.2011 
 595   0.0000       4.312779       117.3567 
 596   0.0000       4.314975       117.4164 
 597   0.0000       4.324562       117.6773 
 598   0.0000       4.330424       117.8368 
 599   0.0000       4.339072       118.0722 
 600   0.0000       4.353170       118.4558 
 601   0.0000       4.360801       118.6634 
 602   0.0000       4.363820       118.7456 
 603   0.0000       4.373781       119.0166 
 604   0.0000       4.388862       119.4270 
 605   0.0000       4.397675       119.6668 
 606   0.0000       4.407945       119.9463 
 607   0.0000       4.414481       120.1241 
 608   0.0000       4.426873       120.4614 
 609   0.0000       4.434738       120.6754 
 610   0.0000       4.440825       120.8410 
 611   0.0000       4.453053       121.1737 
 612   0.0000       4.453763       121.1931 
 613   0.0000       4.462598       121.4335 
 614   0.0000       4.470331       121.6439 
 615   0.0000       4.480220       121.9130 
 616   0.0000       4.482650       121.9791 
 617   0.0000       4.489440       122.1639 
 618   0.0000       4.502092       122.5082 
 619   0.0000       4.507366       122.6517 
 620   0.0000       4.511432       122.7623 
 621   0.0000       4.520087       122.9978 
 622   0.0000       4.523350       123.0866 
 623   0.0000       4.536243       123.4374 
 624   0.0000       4.548874       123.7811 
 625   0.0000       4.551749       123.8594 
 626   0.0000       4.559891       124.0809 
 627   0.0000       4.583590       124.7258 
 628   0.0000       4.587353       124.8282 
 629   0.0000       4.599684       125.1638 
 630   0.0000       4.601631       125.2168 
 631   0.0000       4.618503       125.6759 
 632   0.0000       4.624760       125.8461 
 633   0.0000       4.626289       125.8877 
 634   0.0000       4.638730       126.2263 
 635   0.0000       4.639621       126.2505 
 636   0.0000       4.645620       126.4138 
 637   0.0000       4.662464       126.8721 
 638   0.0000       4.674011       127.1863 
 639   0.0000       4.682875       127.4275 
 640   0.0000       4.684269       127.4654 
 641   0.0000       4.688462       127.5795 
 642   0.0000       4.694321       127.7390 
 643   0.0000       4.697473       127.8247 
 644   0.0000       4.709178       128.1432 
 645   0.0000       4.711421       128.2043 
 646   0.0000       4.722083       128.4944 
 647   0.0000       4.728892       128.6797 
 648   0.0000       4.741653       129.0269 
 649   0.0000       4.763704       129.6270 
 650   0.0000       4.770046       129.7996 
 651   0.0000       4.782233       130.1312 
 652   0.0000       4.797008       130.5332 
 653   0.0000       4.805188       130.7558 
 654   0.0000       4.810841       130.9096 
 655   0.0000       4.826119       131.3254 
 656   0.0000       4.833218       131.5186 
 657   0.0000       4.849797       131.9697 
 658   0.0000       4.861898       132.2990 
 659   0.0000       4.868712       132.4844 
 660   0.0000       4.892290       133.1260 
 661   0.0000       4.894126       133.1759 
 662   0.0000       4.913851       133.7127 
 663   0.0000       4.919987       133.8796 
 664   0.0000       4.935776       134.3093 
 665   0.0000       4.957674       134.9052 
 666   0.0000       4.961888       135.0198 
 667   0.0000       4.994986       135.9205 
 668   0.0000       5.024147       136.7140 
 669   0.0000       5.039188       137.1233 
 670   0.0000       5.055915       137.5784 
 671   0.0000       5.064374       137.8086 
 672   0.0000       5.087461       138.4368 
 673   0.0000       5.118280       139.2755 
 674   0.0000       5.127445       139.5249 
 675   0.0000       5.136658       139.7756 
 676   0.0000       5.142706       139.9402 
 677   0.0000       5.177936       140.8988 
 678   0.0000       5.191922       141.2794 
 679   0.0000       5.210999       141.7985 
 680   0.0000       5.222356       142.1075 
 681   0.0000       5.250215       142.8656 
 682   0.0000       5.305759       144.3771 
 683   0.0000       5.311788       144.5411 
 684   0.0000       5.353136       145.6662 
 685   0.0000       5.358703       145.8177 
 686   0.0000       5.377996       146.3427 
 687   0.0000       5.387676       146.6061 
 688   0.0000       5.392548       146.7387 
 689   0.0000       5.407559       147.1472 
 690   0.0000       5.415642       147.3671 
 691   0.0000       5.456512       148.4792 
 692   0.0000       5.477053       149.0382 
 693   0.0000       5.481947       149.1714 
 694   0.0000       5.502160       149.7214 
 695   0.0000       5.517278       150.1328 
 696   0.0000       5.545934       150.9125 
 697   0.0000       5.584485       151.9616 
 698   0.0000       5.599662       152.3745 
 699   0.0000       5.621721       152.9748 
 700   0.0000       5.642154       153.5308 
 701   0.0000       5.731517       155.9625 
 702   0.0000       5.747377       156.3941 
 703   0.0000       5.811347       158.1348 
 704   0.0000       5.822166       158.4292 
 705   0.0000       5.886227       160.1724 
 706   0.0000       5.967265       162.3775 
 707   0.0000       5.979480       162.7099 
 708   0.0000       6.019081       163.7875 
 709   0.0000       6.042615       164.4279 
 710   0.0000       6.154562       167.4741 
 711   0.0000       6.226226       169.4242 
 712   0.0000       6.281819       170.9370 
 713   0.0000       6.291686       171.2055 
 714   0.0000       6.514741       177.2751 
 715   0.0000       6.549754       178.2279 
 716   0.0000       6.611507       179.9083 
 717   0.0000       6.714138       182.7010 
 718   0.0000       6.759533       183.9363 
 719   0.0000       6.830644       185.8713 
 720   0.0000       6.850340       186.4072 
 721   0.0000       6.860620       186.6870 
 722   0.0000       6.869725       186.9347 
 723   0.0000       6.914961       188.1657 
 724   0.0000       6.940101       188.8497 
 725   0.0000       6.964008       189.5003 
 726   0.0000       6.976586       189.8426 
 727   0.0000       7.012252       190.8131 
 728   0.0000       7.041957       191.6214 
 729   0.0000       7.063357       192.2037 
 730   0.0000       7.133870       194.1225 
 731   0.0000       7.155413       194.7087 
 732   0.0000       7.208604       196.1561 
 733   0.0000       7.255993       197.4456 
 734   0.0000       7.305306       198.7875 
 735   0.0000       7.343360       199.8230 
 736   0.0000       7.351826       200.0534 
 737   0.0000       7.446282       202.6236 
 738   0.0000       7.472446       203.3356 
 739   0.0000       7.505332       204.2305 
 740   0.0000       7.527636       204.8374 
 741   0.0000       7.596348       206.7071 
 742   0.0000       7.665329       208.5842 
 743   0.0000       7.691934       209.3082 
 744   0.0000       7.709337       209.7817 
 745   0.0000       7.767595       211.3670 
 746   0.0000       7.809426       212.5053 
 747   0.0000       7.831890       213.1166 
 748   0.0000       7.869393       214.1371 
 749   0.0000       7.903648       215.0692 
 750   0.0000       7.951599       216.3740 
 751   0.0000       7.970974       216.9012 
 752   0.0000       8.023633       218.3341 
 753   0.0000       8.042588       218.8499 
 754   0.0000       8.094743       220.2692 
 755   0.0000       8.131616       221.2725 
 756   0.0000       8.152629       221.8443 
 757   0.0000       8.218372       223.6333 
 758   0.0000       8.291774       225.6306 
 759   0.0000       8.346682       227.1248 
 760   0.0000       8.419388       229.1032 
 761   0.0000       8.515097       231.7076 
 762   0.0000       8.553919       232.7640 
 763   0.0000       8.601838       234.0679 
 764   0.0000       8.647609       235.3134 
 765   0.0000       8.659018       235.6238 
 766   0.0000       8.685243       236.3375 
 767   0.0000       8.712156       237.0698 
 768   0.0000       8.731523       237.5968 
 769   0.0000       8.762639       238.4435 
 770   0.0000       8.791224       239.2214 
 771   0.0000       8.819019       239.9777 
 772   0.0000       8.905114       242.3205 
 773   0.0000       8.967344       244.0138 
 774   0.0000       8.995868       244.7900 
 775   0.0000       9.028059       245.6660 
 776   0.0000       9.034987       245.8545 
 777   0.0000       9.094685       247.4790 
 778   0.0000       9.133479       248.5346 
 779   0.0000       9.147515       248.9165 
 780   0.0000       9.166795       249.4412 
 781   0.0000       9.251827       251.7550 
 782   0.0000       9.275451       252.3978 
 783   0.0000       9.307289       253.2642 
 784   0.0000       9.363209       254.7859 
 785   0.0000       9.389037       255.4887 
 786   0.0000       9.404901       255.9204 
 787   0.0000       9.452241       257.2086 
 788   0.0000       9.486060       258.1288 
 789   0.0000       9.523528       259.1484 
 790   0.0000       9.556997       260.0591 
 791   0.0000       9.622984       261.8547 
 792   0.0000       9.666381       263.0356 
 793   0.0000       9.688941       263.6495 
 794   0.0000       9.707717       264.1604 
 795   0.0000       9.746375       265.2124 
 796   0.0000       9.804582       266.7962 
 797   0.0000       9.847667       267.9686 
 798   0.0000       9.902072       269.4491 
 799   0.0000       9.960731       271.0453 
 800   0.0000       9.982619       271.6409 
 801   0.0000      10.004051       272.2241 
 802   0.0000      10.094018       274.6722 
 803   0.0000      10.128554       275.6120 
 804   0.0000      10.148871       276.1648 
 805   0.0000      10.152349       276.2595 
 806   0.0000      10.180780       277.0331 
 807   0.0000      10.211190       277.8606 
 808   0.0000      10.380076       282.4562 
 809   0.0000      10.407790       283.2104 
 810   0.0000      10.433619       283.9132 
 811   0.0000      10.479011       285.1484 
 812   0.0000      10.518953       286.2353 
 813   0.0000      10.576513       287.8015 
 814   0.0000      10.616045       288.8773 
 815   0.0000      10.630164       289.2615 
 816   0.0000      10.674709       290.4736 
 817   0.0000      10.705647       291.3155 
 818   0.0000      10.707448       291.3645 
 819   0.0000      10.709417       291.4181 
 820   0.0000      10.714307       291.5511 
 821   0.0000      10.726448       291.8815 
 822   0.0000      10.732989       292.0595 
 823   0.0000      10.737717       292.1881 
 824   0.0000      10.746490       292.4269 
 825   0.0000      10.753999       292.6312 
 826   0.0000      10.757313       292.7214 
 827   0.0000      10.773186       293.1533 
 828   0.0000      10.784545       293.4624 
 829   0.0000      10.795471       293.7597 
 830   0.0000      10.807738       294.0935 
 831   0.0000      10.813187       294.2418 
 832   0.0000      10.821855       294.4776 
 833   0.0000      10.831062       294.7282 
 834   0.0000      10.837241       294.8963 
 835   0.0000      10.850984       295.2703 
 836   0.0000      10.859477       295.5014 
 837   0.0000      10.870166       295.7923 
 838   0.0000      10.878357       296.0151 
 839   0.0000      10.894173       296.4455 
 840   0.0000      10.901630       296.6484 
 841   0.0000      10.917818       297.0889 
 842   0.0000      10.923469       297.2427 
 843   0.0000      10.938205       297.6437 
 844   0.0000      10.943263       297.7813 
 845   0.0000      10.960805       298.2587 
 846   0.0000      10.963387       298.3289 
 847   0.0000      10.970174       298.5136 
 848   0.0000      10.989364       299.0358 
 849   0.0000      10.999492       299.3114 
 850   0.0000      11.009975       299.5967 
 851   0.0000      11.018254       299.8219 
 852   0.0000      11.020880       299.8934 
 853   0.0000      11.027133       300.0635 
 854   0.0000      11.031994       300.1958 
 855   0.0000      11.047759       300.6248 
 856   0.0000      11.048097       300.6340 
 857   0.0000      11.060448       300.9701 
 858   0.0000      11.070088       301.2324 
 859   0.0000      11.082490       301.5699 
 860   0.0000      11.088667       301.7380 
 861   0.0000      11.099363       302.0290 
 862   0.0000      11.102669       302.1190 
 863   0.0000      11.116892       302.5060 
 864   0.0000      11.121439       302.6298 
 865   0.0000      11.143897       303.2409 
 866   0.0000      11.149799       303.4015 
 867   0.0000      11.157194       303.6027 
 868   0.0000      11.163295       303.7687 
 869   0.0000      11.185796       304.3810 
 870   0.0000      11.193864       304.6005 
 871   0.0000      11.222358       305.3759 
 872   0.0000      11.252683       306.2011 
 873   0.0000      11.307668       307.6973 
 874   0.0000      11.343122       308.6621 
 875   0.0000      11.366154       309.2888 
 876   0.0000      11.374630       309.5194 
 877   0.0000      11.451723       311.6172 
 878   0.0000      11.486292       312.5579 
 879   0.0000      11.501496       312.9716 
 880   0.0000      11.514358       313.3216 
 881   0.0000      11.529156       313.7243 
 882   0.0000      11.590486       315.3932 
 883   0.0000      11.779560       320.5381 
 884   0.0000      11.811610       321.4102 
 885   0.0000      11.820156       321.6428 
 886   0.0000      11.855834       322.6136 
 887   0.0000      11.881365       323.3084 
 888   0.0000      12.005193       326.6779 
 889   0.0000      12.014252       326.9244 
 890   0.0000      12.022723       327.1549 
 891   0.0000      12.038378       327.5809 
 892   0.0000      12.061410       328.2076 
 893   0.0000      12.070394       328.4521 
 894   0.0000      12.084586       328.8383 
 895   0.0000      12.103853       329.3626 
 896   0.0000      12.107653       329.4660 
 897   0.0000      12.112023       329.5849 
 898   0.0000      12.127457       330.0049 
 899   0.0000      12.131555       330.1164 
 900   0.0000      12.138173       330.2965 
 901   0.0000      12.145776       330.5034 
 902   0.0000      12.169321       331.1441 
 903   0.0000      12.177407       331.3641 
 904   0.0000      12.186737       331.6180 
 905   0.0000      12.187615       331.6419 
 906   0.0000      12.195367       331.8528 
 907   0.0000      12.202056       332.0348 
 908   0.0000      12.227333       332.7227 
 909   0.0000      12.232631       332.8668 
 910   0.0000      12.251397       333.3774 
 911   0.0000      12.264364       333.7303 
 912   0.0000      12.273712       333.9847 
 913   0.0000      12.280278       334.1634 
 914   0.0000      12.295441       334.5760 
 915   0.0000      12.317662       335.1806 
 916   0.0000      12.338012       335.7344 
 917   0.0000      12.349316       336.0420 
 918   0.0000      12.365861       336.4922 
 919   0.0000      12.397500       337.3531 
 920   0.0000      12.436343       338.4101 
 921   0.0000      12.459966       339.0529 
 922   0.0000      12.523410       340.7793 
 923   0.0000      12.551199       341.5355 
 924   0.0000      12.566920       341.9633 
 925   0.0000      12.598463       342.8216 
 926   0.0000      12.613221       343.2232 
 927   0.0000      12.626320       343.5796 
 928   0.0000      12.909098       351.2744 
 929   0.0000      12.930848       351.8663 
 930   0.0000      12.963687       352.7598 
 931   0.0000      12.972290       352.9939 
 932   0.0000      13.023500       354.3875 
 933   0.0000      13.056538       355.2865 
 934   0.0000      13.086930       356.1135 
 935   0.0000      13.143693       357.6581 
 936   0.0000      13.165123       358.2412 
 937   0.0000      13.183318       358.7363 
 938   0.0000      13.235198       360.1481 
 939   0.0000      13.299272       361.8916 
 940   0.0000      13.343626       363.0985 
 941   0.0000      13.354505       363.3946 
 942   0.0000      13.370554       363.8313 
 943   0.0000      13.380696       364.1072 
 944   0.0000      13.396563       364.5390 
 945   0.0000      13.412186       364.9641 
 946   0.0000      13.422799       365.2529 
 947   0.0000      13.451137       366.0240 
 948   0.0000      13.460721       366.2848 
 949   0.0000      13.512523       367.6944 
 950   0.0000      13.522315       367.9609 
 951   0.0000      13.536665       368.3514 
 952   0.0000      13.552813       368.7908 
 953   0.0000      13.583304       369.6205 
 954   0.0000      13.641038       371.1915 
 955   0.0000      13.671088       372.0092 
 956   0.0000      13.714924       373.2020 
 957   0.0000      15.145335       412.1255 
 958   0.0000      15.241779       414.7499 
 959   0.0000      29.177624       793.9635 
 960   0.0000      36.504809       993.3464 
 961   0.0000      38.814009      1056.1829 
 962   0.0000      38.840880      1056.9141 
 963   0.0000      38.969978      1060.4270 
 964   0.0000      39.003437      1061.3375 
 965   0.0000      39.046612      1062.5123 
 966   0.0000      39.103788      1064.0682 
 967   0.0000      42.342078      1152.1865 
 968   0.0000      42.413384      1154.1268 
 969   0.0000      42.555802      1158.0022 
 970   0.0000      42.646607      1160.4732 
 971   0.0000      42.726082      1162.6358 
 972   0.0000      61.930269      1685.2083 
 973   0.0000      62.226644      1693.2731 

                    ********************************
                    * MULLIKEN POPULATION ANALYSIS *
                    ********************************

-----------------------
MULLIKEN ATOMIC CHARGES
-----------------------
   0 I :    2.832424
   1 O :   -1.429368
   2 I :    2.968178
   3 O :   -1.234377
   4 O :   -1.165704
   5 O :   -1.103262
   6 O :   -1.114320
   7 N :   -0.419127
   8 H :    0.269799
   9 H :    0.245058
  10 C :   -0.805861
  11 H :    0.333728
  12 H :    0.275561
  13 H :    0.347270
Sum of atomic charges:    0.0000000

--------------------------------
MULLIKEN REDUCED ORBITAL CHARGES
--------------------------------
  0 I s       :     3.538564  s :     3.538564
      pz      :     2.691601  p :     8.274896
      px      :     2.776002
      py      :     2.807292
      dz2     :     2.020460  d :    10.244541
      dxz     :     2.067629
      dyz     :     2.054009
      dx2y2   :     2.027785
      dxy     :     2.074659
      f0      :     0.010987  f :     0.089732
      f+1     :    -0.000548
      f-1     :     0.011678
      f+2     :     0.019170
      f-2     :     0.009574
      f+3     :     0.012190
      f-3     :     0.026681
      g0      :     0.001789  g :     0.019843
      g+1     :     0.000386
      g-1     :     0.001946
      g+2     :     0.000811
      g-2     :     0.000640
      g+3     :     0.002017
      g-3     :     0.002498
      g+4     :     0.004358
      g-4     :     0.005397
  1 O s       :     4.168844  s :     4.168844
      pz      :     1.628207  p :     5.232738
      px      :     1.708072
      py      :     1.896458
      dz2     :     0.007983  d :     0.022778
      dxz     :     0.000880
      dyz     :     0.003114
      dx2y2   :     0.005929
      dxy     :     0.004873
      f0      :     0.000427  f :     0.004577
      f+1     :     0.001233
      f-1     :     0.001143
      f+2     :    -0.000213
      f-2     :     0.000525
      f+3     :     0.000791
      f-3     :     0.000670
      g0      :     0.000081  g :     0.000431
      g+1     :     0.000050
      g-1     :     0.000036
      g+2     :     0.000039
      g-2     :     0.000070
      g+3     :     0.000038
      g-3     :     0.000018
      g+4     :     0.000072
      g-4     :     0.000027
  2 I s       :     3.532382  s :     3.532382
      pz      :     2.976839  p :     8.161569
      px      :     2.403366
      py      :     2.781364
      dz2     :     2.058986  d :    10.301363
      dxz     :     2.023381
      dyz     :     2.089940
      dx2y2   :     2.057709
      dxy     :     2.071347
      f0      :     0.011302  f :     0.012720
      f+1     :    -0.007105
      f-1     :     0.005682
      f+2     :     0.008076
      f-2     :     0.004258
      f+3     :    -0.002717
      f-3     :    -0.006777
      g0      :     0.001166  g :     0.023789
      g+1     :     0.001846
      g-1     :     0.002013
      g+2     :     0.002685
      g-2     :     0.002495
      g+3     :     0.002953
      g-3     :     0.003224
      g+4     :     0.004236
      g-4     :     0.003171
  3 O s       :     4.061410  s :     4.061410
      pz      :     1.462802  p :     5.122675
      px      :     1.773571
      py      :     1.886302
      dz2     :     0.018749  d :     0.044347
      dxz     :     0.009471
      dyz     :     0.009231
      dx2y2   :     0.005017
      dxy     :     0.001879
      f0      :     0.001789  f :     0.005522
      f+1     :     0.000704
      f-1     :     0.000703
      f+2     :     0.001469
      f-2     :     0.000573
      f+3     :     0.000151
      f-3     :     0.000134
      g0      :     0.000065  g :     0.000422
      g+1     :     0.000087
      g-1     :     0.000029
      g+2     :     0.000075
      g-2     :     0.000037
      g+3     :     0.000088
      g-3     :     0.000022
      g+4     :     0.000014
      g-4     :     0.000006
  4 O s       :     4.074145  s :     4.074145
      pz      :     1.892592  p :     5.029261
      px      :     1.850411
      py      :     1.286257
      dz2     :     0.004882  d :     0.055530
      dxz     :     0.000998
      dyz     :     0.016727
      dx2y2   :     0.016924
      dxy     :     0.016000
      f0      :     0.000778  f :     0.006255
      f+1     :     0.000168
      f-1     :     0.000669
      f+2     :     0.001139
      f-2     :     0.000127
      f+3     :     0.001556
      f-3     :     0.001818
      g0      :     0.000015  g :     0.000513
      g+1     :     0.000009
      g-1     :     0.000092
      g+2     :     0.000033
      g-2     :     0.000021
      g+3     :     0.000046
      g-3     :     0.000040
      g+4     :     0.000146
      g-4     :     0.000113
  5 O s       :     4.058624  s :     4.058624
      pz      :     1.805891  p :     4.979773
      px      :     1.828493
      py      :     1.345390
      dz2     :     0.006494  d :     0.057638
      dxz     :     0.002511
      dyz     :     0.017663
      dx2y2   :     0.017365
      dxy     :     0.013605
      f0      :     0.000813  f :     0.006693
      f+1     :     0.000179
      f-1     :     0.000905
      f+2     :     0.000961
      f-2     :     0.000753
      f+3     :     0.001056
      f-3     :     0.002025
      g0      :     0.000033  g :     0.000534
      g+1     :     0.000019
      g-1     :     0.000095
      g+2     :     0.000038
      g-2     :     0.000035
      g+3     :     0.000074
      g-3     :     0.000059
      g+4     :     0.000133
      g-4     :     0.000048
  6 O s       :     4.072568  s :     4.072568
      pz      :     1.807593  p :     4.978166
      px      :     1.305196
      py      :     1.865377
      dz2     :     0.004437  d :     0.056138
      dxz     :     0.019757
      dyz     :     0.000623
      dx2y2   :     0.014794
      dxy     :     0.016526
      f0      :     0.000812  f :     0.006857
      f+1     :     0.000946
      f-1     :     0.000050
      f+2     :     0.001642
      f-2     :     0.000255
      f+3     :     0.001117
      f-3     :     0.002034
      g0      :     0.000057  g :     0.000592
      g+1     :     0.000076
      g-1     :     0.000006
      g+2     :     0.000096
      g-2     :     0.000017
      g+3     :     0.000077
      g-3     :     0.000051
      g+4     :     0.000058
      g-4     :     0.000154
  7 N s       :     3.659253  s :     3.659253
      pz      :     1.140634  p :     3.777992
      px      :     1.412823
      py      :     1.224536
      dz2     :    -0.000403  d :    -0.025419
      dxz     :    -0.017431
      dyz     :     0.001740
      dx2y2   :    -0.014572
      dxy     :     0.005247
      f0      :     0.000711  f :     0.005625
      f+1     :     0.001281
      f-1     :     0.003924
      f+2     :    -0.000343
      f-2     :     0.001317
      f+3     :    -0.005996
      f-3     :     0.004730
      g0      :     0.000150  g :     0.001675
      g+1     :     0.000140
      g-1     :     0.000298
      g+2     :     0.000190
      g-2     :     0.000216
      g+3     :    -0.000032
      g-3     :     0.000246
      g+4     :     0.000253
      g-4     :     0.000214
  8 H s       :     0.635211  s :     0.635211
      pz      :     0.021753  p :     0.079895
      px      :     0.040211
      py      :     0.017930
      dz2     :     0.006758  d :     0.016153
      dxz     :     0.005161
      dyz     :     0.000730
      dx2y2   :     0.000181
      dxy     :     0.003323
      f0      :     0.000191  f :    -0.001058
      f+1     :    -0.000077
      f-1     :    -0.000200
      f+2     :    -0.000532
      f-2     :    -0.000428
      f+3     :    -0.000118
      f-3     :     0.000106
  9 H s       :     0.648654  s :     0.648654
      pz      :     0.021953  p :     0.089548
      px      :     0.044081
      py      :     0.023514
      dz2     :     0.006092  d :     0.018291
      dxz     :     0.003842
      dyz     :     0.003908
      dx2y2   :     0.002702
      dxy     :     0.001747
      f0      :     0.000142  f :    -0.001552
      f+1     :    -0.000190
      f-1     :    -0.000602
      f+2     :    -0.000370
      f-2     :    -0.000645
      f+3     :     0.000072
      f-3     :     0.000041
 10 C s       :     3.226410  s :     3.226410
      pz      :     1.291360  p :     3.346212
      px      :     1.029174
      py      :     1.025678
      dz2     :     0.034063  d :     0.192478
      dxz     :     0.005377
      dyz     :     0.061248
      dx2y2   :     0.049337
      dxy     :     0.042454
      f0      :     0.003656  f :     0.038267
      f+1     :     0.002489
      f-1     :     0.002519
      f+2     :     0.001901
      f-2     :     0.008607
      f+3     :     0.007061
      f-3     :     0.012034
      g0      :     0.000144  g :     0.002494
      g+1     :     0.000470
      g-1     :     0.000077
      g+2     :     0.000017
      g-2     :     0.000248
      g+3     :     0.000169
      g-3     :     0.000258
      g+4     :     0.000409
      g-4     :     0.000703
 11 H s       :     0.617343  s :     0.617343
      pz      :     0.017162  p :     0.042774
      px      :     0.015394
      py      :     0.010218
      dz2     :     0.001206  d :     0.005475
      dxz     :     0.000525
      dyz     :     0.002338
      dx2y2   :     0.000253
      dxy     :     0.001154
      f0      :     0.000100  f :     0.000681
      f+1     :     0.000112
      f-1     :    -0.000024
      f+2     :     0.000081
      f-2     :     0.000064
      f+3     :     0.000298
      f-3     :     0.000049
 12 H s       :     0.668459  s :     0.668459
      pz      :     0.020394  p :     0.045468
      px      :     0.015072
      py      :     0.010002
      dz2     :     0.002992  d :     0.009786
      dxz     :     0.001022
      dyz     :     0.000244
      dx2y2   :     0.002409
      dxy     :     0.003119
      f0      :    -0.000049  f :     0.000726
      f+1     :     0.000099
      f-1     :     0.000045
      f+2     :     0.000148
      f-2     :     0.000148
      f+3     :     0.000243
      f-3     :     0.000091
 13 H s       :     0.584944  s :     0.584944
      pz      :     0.027134  p :     0.056925
      px      :     0.016141
      py      :     0.013650
      dz2     :    -0.000039  d :     0.009949
      dxz     :     0.003185
      dyz     :     0.002777
      dx2y2   :     0.002541
      dxy     :     0.001486
      f0      :     0.000052  f :     0.000911
      f+1     :     0.000105
      f-1     :     0.000108
      f+2     :     0.000008
      f-2     :    -0.000086
      f+3     :     0.000516
      f-3     :     0.000208


                     *******************************
                     * LOEWDIN POPULATION ANALYSIS *
                     *******************************

----------------------
LOEWDIN ATOMIC CHARGES
----------------------
   0 I :    0.605324
   1 O :   -0.250974
   2 I :    0.666948
   3 O :   -0.176533
   4 O :   -0.170352
   5 O :   -0.263959
   6 O :   -0.283347
   7 N :    1.011176
   8 H :   -0.533005
   9 H :   -0.480460
  10 C :    0.775639
  11 H :   -0.331680
  12 H :   -0.294761
  13 H :   -0.274017

-------------------------------
LOEWDIN REDUCED ORBITAL CHARGES
-------------------------------
  0 I s       :     2.862411  s :     2.862411
      pz      :     2.713996  p :     8.278427
      px      :     2.776618
      py      :     2.787813
      dz2     :     2.235966  d :    11.354811
      dxz     :     2.241036
      dyz     :     2.259944
      dx2y2   :     2.316018
      dxy     :     2.301847
      f0      :     0.203158  f :     1.293563
      f+1     :     0.159295
      f-1     :     0.160693
      f+2     :     0.182956
      f-2     :     0.103737
      f+3     :     0.212067
      f-3     :     0.271656
      g0      :     0.082911  g :     0.605464
      g+1     :     0.073074
      g-1     :     0.059319
      g+2     :     0.060942
      g-2     :     0.048118
      g+3     :     0.060354
      g-3     :     0.032643
      g+4     :     0.095912
      g-4     :     0.092189
  1 O s       :     3.255452  s :     3.255452
      pz      :     1.413330  p :     4.372364
      px      :     1.458878
      py      :     1.500156
      dz2     :     0.119641  d :     0.440972
      dxz     :     0.124844
      dyz     :     0.070717
      dx2y2   :     0.071010
      dxy     :     0.054760
      f0      :     0.034577  f :     0.164027
      f+1     :     0.034366
      f-1     :     0.021070
      f+2     :     0.024626
      f-2     :     0.017705
      f+3     :     0.018516
      f-3     :     0.013167
      g0      :     0.003018  g :     0.018159
      g+1     :     0.002657
      g-1     :     0.003072
      g+2     :     0.002015
      g-2     :     0.001512
      g+3     :     0.001484
      g-3     :     0.001765
      g+4     :     0.001171
      g-4     :     0.001465
  2 I s       :     2.775342  s :     2.775342
      pz      :     2.862566  p :     8.152840
      px      :     2.541089
      py      :     2.749185
      dz2     :     2.258544  d :    11.375534
      dxz     :     2.255369
      dyz     :     2.288282
      dx2y2   :     2.304841
      dxy     :     2.268499
      f0      :     0.189774  f :     1.351943
      f+1     :     0.201479
      f-1     :     0.129644
      f+2     :     0.218187
      f-2     :     0.149762
      f+3     :     0.228256
      f-3     :     0.234840
      g0      :     0.069739  g :     0.677394
      g+1     :     0.075427
      g-1     :     0.062739
      g+2     :     0.079664
      g-2     :     0.071989
      g+3     :     0.065184
      g-3     :     0.068295
      g+4     :     0.099553
      g-4     :     0.084803
  3 O s       :     3.331604  s :     3.331604
      pz      :     1.404264  p :     4.420415
      px      :     1.490829
      py      :     1.525321
      dz2     :     0.081316  d :     0.288859
      dxz     :     0.092286
      dyz     :     0.046831
      dx2y2   :     0.036140
      dxy     :     0.032287
      f0      :     0.024574  f :     0.113217
      f+1     :     0.029811
      f-1     :     0.014059
      f+2     :     0.016258
      f-2     :     0.017804
      f+3     :     0.006250
      f-3     :     0.004463
      g0      :     0.002693  g :     0.022437
      g+1     :     0.006468
      g-1     :     0.001751
      g+2     :     0.003880
      g-2     :     0.004131
      g+3     :     0.001430
      g-3     :     0.001631
      g+4     :     0.000220
      g-4     :     0.000233
  4 O s       :     3.380549  s :     3.380549
      pz      :     1.542783  p :     4.416499
      px      :     1.493158
      py      :     1.380558
      dz2     :     0.029599  d :     0.242929
      dxz     :     0.009526
      dyz     :     0.062112
      dx2y2   :     0.086143
      dxy     :     0.055549
      f0      :     0.012717  f :     0.105600
      f+1     :     0.002282
      f-1     :     0.014953
      f+2     :     0.018553
      f-2     :     0.006949
      f+3     :     0.025270
      f-3     :     0.024876
      g0      :     0.001854  g :     0.024775
      g+1     :     0.000249
      g-1     :     0.003345
      g+2     :     0.003312
      g-2     :     0.001306
      g+3     :     0.001271
      g-3     :     0.001853
      g+4     :     0.005356
      g-4     :     0.006229
  5 O s       :     3.416771  s :     3.416771
      pz      :     1.507932  p :     4.468464
      px      :     1.534118
      py      :     1.426414
      dz2     :     0.025995  d :     0.246637
      dxz     :     0.012469
      dyz     :     0.068561
      dx2y2   :     0.078939
      dxy     :     0.060673
      f0      :     0.011220  f :     0.106691
      f+1     :     0.003430
      f-1     :     0.013359
      f+2     :     0.017133
      f-2     :     0.009947
      f+3     :     0.022845
      f-3     :     0.028756
      g0      :     0.001653  g :     0.025396
      g+1     :     0.000564
      g-1     :     0.003427
      g+2     :     0.002069
      g-2     :     0.001712
      g+3     :     0.002923
      g-3     :     0.002005
      g+4     :     0.004868
      g-4     :     0.006175
  6 O s       :     3.427298  s :     3.427298
      pz      :     1.501006  p :     4.471993
      px      :     1.429065
      py      :     1.541921
      dz2     :     0.037983  d :     0.250712
      dxz     :     0.056943
      dyz     :     0.007141
      dx2y2   :     0.083768
      dxy     :     0.064877
      f0      :     0.009657  f :     0.107855
      f+1     :     0.020066
      f-1     :     0.002242
      f+2     :     0.017235
      f-2     :     0.005051
      f+3     :     0.023973
      f-3     :     0.029631
      g0      :     0.001862  g :     0.025490
      g+1     :     0.003565
      g-1     :     0.000128
      g+2     :     0.003642
      g-2     :     0.000717
      g+3     :     0.003190
      g-3     :     0.000926
      g+4     :     0.006358
      g-4     :     0.005101
  7 N s       :     2.536965  s :     2.536965
      pz      :     0.842956  p :     2.589397
      px      :     0.904139
      py      :     0.842302
      dz2     :     0.079653  d :     0.568160
      dxz     :     0.071553
      dyz     :     0.145670
      dx2y2   :     0.140769
      dxy     :     0.130514
      f0      :     0.030895  f :     0.255662
      f+1     :     0.027835
      f-1     :     0.018176
      f+2     :     0.017017
      f-2     :     0.049738
      f+3     :     0.058083
      f-3     :     0.053918
      g0      :     0.002123  g :     0.038641
      g+1     :     0.003807
      g-1     :     0.005278
      g+2     :     0.002951
      g-2     :     0.002795
      g+3     :     0.004493
      g-3     :     0.002526
      g+4     :     0.004320
      g-4     :     0.010349
  8 H s       :     0.551258  s :     0.551258
      pz      :     0.148507  p :     0.422777
      px      :     0.131127
      py      :     0.143143
      dz2     :     0.121663  d :     0.379107
      dxz     :     0.060683
      dyz     :     0.069992
      dx2y2   :     0.049131
      dxy     :     0.077638
      f0      :     0.049388  f :     0.179863
      f+1     :     0.012624
      f-1     :     0.028177
      f+2     :     0.021423
      f-2     :     0.036775
      f+3     :     0.019823
      f-3     :     0.011652
  9 H s       :     0.564198  s :     0.564198
      pz      :     0.163837  p :     0.403501
      px      :     0.117778
      py      :     0.121886
      dz2     :     0.111238  d :     0.344087
      dxz     :     0.080297
      dyz     :     0.081613
      dx2y2   :     0.025982
      dxy     :     0.044957
      f0      :     0.059340  f :     0.168674
      f+1     :     0.024786
      f-1     :     0.024600
      f+2     :     0.016517
      f-2     :     0.031480
      f+3     :     0.008137
      f-3     :     0.003814
 10 C s       :     2.377373  s :     2.377373
      pz      :     0.676583  p :     1.898087
      px      :     0.623797
      py      :     0.597707
      dz2     :     0.082987  d :     0.558692
      dxz     :     0.050136
      dyz     :     0.140111
      dx2y2   :     0.159927
      dxy     :     0.125530
      f0      :     0.035498  f :     0.298120
      f+1     :     0.023553
      f-1     :     0.024017
      f+2     :     0.013621
      f-2     :     0.061452
      f+3     :     0.066684
      f-3     :     0.073296
      g0      :     0.003855  g :     0.092088
      g+1     :     0.009218
      g-1     :     0.011742
      g+2     :     0.005909
      g-2     :     0.005939
      g+3     :     0.010583
      g-3     :     0.005524
      g+4     :     0.009118
      g-4     :     0.030201
 11 H s       :     0.598196  s :     0.598196
      pz      :     0.140151  p :     0.308547
      px      :     0.085236
      py      :     0.083160
      dz2     :     0.089499  d :     0.290163
      dxz     :     0.069500
      dyz     :     0.063950
      dx2y2   :     0.026130
      dxy     :     0.041084
      f0      :     0.046485  f :     0.134775
      f+1     :     0.015163
      f-1     :     0.018217
      f+2     :     0.011684
      f-2     :     0.029865
      f+3     :     0.008797
      f-3     :     0.004563
 12 H s       :     0.608934  s :     0.608934
      pz      :     0.116686  p :     0.289914
      px      :     0.076485
      py      :     0.096742
      dz2     :     0.096043  d :     0.266762
      dxz     :     0.035137
      dyz     :     0.044610
      dx2y2   :     0.028763
      dxy     :     0.062209
      f0      :     0.039368  f :     0.129150
      f+1     :     0.004492
      f-1     :     0.018847
      f+2     :     0.014532
      f-2     :     0.026540
      f+3     :     0.014918
      f-3     :     0.010455
 13 H s       :     0.607430  s :     0.607430
      pz      :     0.080410  p :     0.285120
      px      :     0.122327
      py      :     0.082383
      dz2     :     0.021661  d :     0.257486
      dxz     :     0.067516
      dyz     :     0.038764
      dx2y2   :     0.048996
      dxy     :     0.080549
      f0      :     0.014897  f :     0.123982
      f+1     :     0.013909
      f-1     :     0.003839
      f+2     :     0.006571
      f-2     :     0.030174
      f+3     :     0.030771
      f-3     :     0.023820


                      *****************************
                      * MAYER POPULATION ANALYSIS *
                      *****************************

  NA   - Mulliken gross atomic population
  ZA   - Total nuclear charge
  QA   - Mulliken gross atomic charge
  VA   - Mayer's total valence
  BVA  - Mayer's bonded valence
  FA   - Mayer's free valence

  ATOM       NA         ZA         QA         VA         BVA        FA
  0 I     22.1676    25.0000     2.8324     2.8757     2.8757     0.0000
  1 O      9.4294     8.0000    -1.4294     0.7782     0.7782     0.0000
  2 I     22.0318    25.0000     2.9682     2.7927     2.7927     0.0000
  3 O      9.2344     8.0000    -1.2344     0.8590     0.8590    -0.0000
  4 O      9.1657     8.0000    -1.1657     1.0874     1.0874    -0.0000
  5 O      9.1033     8.0000    -1.1033     1.2455     1.2455    -0.0000
  6 O      9.1143     8.0000    -1.1143     1.2308     1.2308     0.0000
  7 N      7.4191     7.0000    -0.4191     2.8934     2.8934     0.0000
  8 H      0.7302     1.0000     0.2698     0.9647     0.9647    -0.0000
  9 H      0.7549     1.0000     0.2451     0.9763     0.9763    -0.0000
 10 C      6.8059     6.0000    -0.8059     3.6904     3.6904     0.0000
 11 H      0.6663     1.0000     0.3337     0.9410     0.9410     0.0000
 12 H      0.7244     1.0000     0.2756     0.9950     0.9950     0.0000
 13 H      0.6527     1.0000     0.3473     0.9572     0.9572     0.0000

  Mayer bond orders larger than 0.100000
B(  0-I ,  1-O ) :   0.4320 B(  0-I ,  5-O ) :   1.2001 B(  0-I ,  6-O ) :   1.1973 
B(  1-O ,  2-I ) :   0.3097 B(  2-I ,  3-O ) :   0.9637 B(  2-I ,  4-O ) :   1.1185 
B(  2-I ,  7-N ) :   0.2947 B(  7-N ,  8-H ) :   0.9130 B(  7-N ,  9-H ) :   0.9380 
B(  7-N , 10-C ) :   0.9149 B( 10-C , 11-H ) :   0.8935 B( 10-C , 12-H ) :   0.9259 
B( 10-C , 13-H ) :   0.8955 

-------
TIMINGS
-------

Total SCF time: 0 days 1 hours 9 min 43 sec 

Total time                  ....    4183.643 sec
Sum of individual times     ....    4180.611 sec  ( 99.9%)

Fock matrix formation       ....    4171.316 sec  ( 99.7%)
Diagonalization             ....       2.720 sec  (  0.1%)
Density matrix formation    ....       0.140 sec  (  0.0%)
Population analysis         ....       0.182 sec  (  0.0%)
Initial guess               ....       2.703 sec  (  0.1%)
Orbital Transformation      ....       0.000 sec  (  0.0%)
Orbital Orthonormalization  ....       0.000 sec  (  0.0%)
DIIS solution               ....       1.294 sec  (  0.0%)
SOSCF solution              ....       2.092 sec  (  0.0%)

Maximum memory used throughout the entire SCF-calculation: 317.0 MB


           ************************************************************
           *        Program running with 8 parallel MPI-processes     *
           *              working on a common directory               *
           ************************************************************

------------------------------------------------------------------------------
                                ORCA  MP2 
------------------------------------------------------------------------------

Freezing NCore=30 chemical core electrons

-------------
RI-MP2 ENERGY
-------------
Dimension of the basis                    ...  974
Memory devoted to MP2                     ... 16000 MB   
Data format for buffers                   ... DOUBLE
Compression type for matrix containers    ... UNCOMPRESSED
Overall scaling of the MP2 energy         ...   1.000e+00
Calculating two index integrals           ... done (    0.028 sec)
Cholesky decomposition of V**-1           ... done (    0.339 sec)

-----------------
RI-TRANSFORMATION (AUX index driven)
-----------------

Dimension of the orbital-basis         ... 974
Dimension of the aux-basis             ... 2132
Transformation of internal/external MOs...   15-  53 to   54- 973
Number Format for Storage              ... Double (8 Byte)
Integral mode                          ... Direct

First Phase: integral generation and transformation of MO indices
  Aux angular momentum 0               ... done (    0.360 sec)
  Aux angular momentum 1               ... done (    0.784 sec)
  Aux angular momentum 2               ... done (    1.178 sec)
  Aux angular momentum 3               ... done (    1.427 sec)
  Aux angular momentum 4               ... done (    1.358 sec)
  Aux angular momentum 5               ... done (    0.777 sec)
  Aux angular momentum 6               ... done (    0.347 sec)
Closing buffer VIA ( 0.57 GB; CompressionRatio= 1.00)
  Phase 1 completed in     6.358 sec
Second Phase: sorting and transformation of aux index

IA-Transformation
Memory available                       ... 15908 MB 
Max. # MO pairs treated in a batch     ... 5    
# of internal orbitals                 ... 39
# batches for internal orbitals        ... 1
Closing buffer IAV ( 0.57 GB; CompressionRatio= 1.00)
(ia|v) transformation done in     0.942 sec

  Phase 2 completed in     1.015 sec
RI-Integral transformation completed in     7.379 sec
Opening buffers                              ... done

Starting loop over batches of integrals:

Operator 0  - window                       ... ( 15- 53)x( 54-973)
Operator 0  - Memory available             ... 16000 MB
Operator 0  - Memory needed per MO         ...  15.0 MB
Operator 0  - Number of orbitals per batch ... 5
Operator 0  - Number of batches            ... 1

OPERATOR  0   PASS   0:  MOs    15 ...   19 +   20 ...   24 +   25 ...   29 +   30 ...   34
                            +   35 ...   39 +   40 ...   44 +   45 ...   49 +   50 ...   53
  Reading integrals       ... ok
  Internal MO  17
Time spent in pair loops =     1.116 sec
Deleting buffer (Ka|jb)[aa] ...done

-----------------------------------------------
 RI-MP2 CORRELATION ENERGY:     -2.461720307 Eh
-----------------------------------------------


-------
TIMINGS
-------

Total time                :   19.769 sec
Integral trafo            :    7.393 sec ( 37.4%)
I/O of integrals          :    0.037 sec (  0.2%)
K(i,j) Operators          :    0.899 sec (  4.5%)
T(i,j) pair energies      :    0.108 sec (  0.5%)
V-calculation             :    0.028 sec (  0.1%)
V**(-1/2)                 :    0.339 sec (  1.7%)
Gamma(ia|P)               :    0.000 sec (  0.0%)
Gamma-Trafo               :    0.000 sec (  0.0%)
D(virtual)                :    0.000 sec (  0.0%)
D(internal)               :    0.000 sec (  0.0%)
W(virtual)                :    0.000 sec (  0.0%)
W(internal)               :    0.000 sec (  0.0%)
L(virtual)                :    0.000 sec (  0.0%)
L(internal)               :    0.000 sec (  0.0%)
G(D)                      :    0.000 sec (  0.0%)
G(Z)                      :    0.000 sec (  0.0%)
Z-Vector Solution         :    0.000 sec (  0.0%)
3-Index Derivative        :    0.000 sec (  0.0%)
2-Index Derivative        :    0.000 sec (  0.0%)
Separable Gradient        :    0.000 sec (  0.0%)


---------------------------------------
MP2 TOTAL ENERGY:    -1061.101027985 Eh
---------------------------------------

Maximum memory used throughout the entire MP2-calculation: 252.3 MB

-------------------------   --------------------
FINAL SINGLE POINT ENERGY     -1061.101027985379
-------------------------   --------------------


                            ***************************************
                            *     ORCA property calculations      *
                            ***************************************


  WARNING: The energy has been calculated at the MP2 level but the densities
           used in the property calculations are still SCF densities
           MP2 response densities have not been calculated 
           use %mp2 Density relaxed end
           or  %mp2 Density unrelaxed end

                                    ---------------------
                                    Active property flags
                                    ---------------------
   (+) Dipole Moment


------------------------------------------------------------------------------
                       ORCA ELECTRIC PROPERTIES CALCULATION
------------------------------------------------------------------------------

Dipole Moment Calculation                       ... on
Quadrupole Moment Calculation                   ... off
Polarizability Calculation                      ... off
GBWName                                         ... 1ip1ma-001001000_1_69.gbw
Electron density                                ... 1ip1ma-001001000_1_69.scfp
The origin for moment calculation is the CENTER OF MASS  = ( 2.847869,  0.711225  1.536800)

-------------
DIPOLE MOMENT
-------------
                                X             Y             Z
Electronic contribution:     46.80753      12.78335      25.84920
Nuclear contribution   :    -50.08940     -13.94238     -27.75743
                        -----------------------------------------
Total Dipole Moment    :     -3.28188      -1.15903      -1.90823
                        -----------------------------------------
Magnitude (a.u.)       :      3.96931
Magnitude (Debye)      :     10.08918


--------------------
Rotational spectrum 
--------------------
 
Rotational constants in cm-1:     0.062872     0.011492     0.010434 
Rotational constants in MHz :  1884.869880   344.533325   312.795366 

 Dipole components along the rotational axes: 
x,y,z [a.u.] :    -3.821956     1.014496     0.344754 
x,y,z [Debye]:    -9.714641     2.578644     0.876294 

 

Timings for individual modules:

Sum of individual times         ...     4212.441 sec (=  70.207 min)
GTO integral calculation        ...        8.030 sec (=   0.134 min)   0.2 %
SCF iterations                  ...     4184.033 sec (=  69.734 min)  99.3 %
MP2 module                      ...       20.377 sec (=   0.340 min)   0.5 %
                             ****ORCA TERMINATED NORMALLY****
TOTAL RUN TIME: 0 days 1 hours 10 minutes 14 seconds 499 msec
