# Supplementary material for: Iodine Clusters in the Atmosphere I: Computational Benchmark and Dimer Formation of Oxyacids and Oxides
Source: ACS Omega. 2024 Jul 9;9(29):31521–32. doi: 10.1021/acsomega.4c01235 (PMC11270685; doi:10.1021/acsomega.4c01235)
Supplement: Supplementary file 2 — ao4c01235_si_002.zip [file ao4c01235_si_002.zip › SI_zip/basis_extrapolation/quadruple/1isa1it-0101_1_756.log]

                                 *****************
                                 * O   R   C   A *
                                 *****************

                                            #,                                       
                                            ###                                      
                                            ####                                     
                                            #####                                    
                                            ######                                   
                                           ########,                                 
                                     ,,################,,,,,                         
                               ,,#################################,,                 
                          ,,##########################################,,             
                       ,#########################################, ''#####,          
                    ,#############################################,,   '####,        
                  ,##################################################,,,,####,       
                ,###########''''           ''''###############################       
              ,#####''   ,,,,##########,,,,          '''####'''          '####       
            ,##' ,,,,###########################,,,                        '##       
           ' ,,###''''                  '''############,,,                           
         ,,##''                                '''############,,,,        ,,,,,,###''
      ,#''                                            '''#######################'''  
     '                                                          ''''####''''         
             ,#######,   #######,   ,#######,      ##                                
            ,#'     '#,  ##    ##  ,#'     '#,    #''#        ######   ,####,        
            ##       ##  ##   ,#'  ##            #'  '#       #        #'  '#        
            ##       ##  #######   ##           ,######,      #####,   #    #        
            '#,     ,#'  ##    ##  '#,     ,#' ,#      #,         ##   #,  ,#        
             '#######'   ##     ##  '#######'  #'      '#     #####' # '####'        


                  #######################################################
                  #                        -***-                        #
                  #          Department of theory and spectroscopy      #
                  #    Directorship and core code : Frank Neese         #
                  #        Max Planck Institute fuer Kohlenforschung    #
                  #                Kaiser Wilhelm Platz 1               #
                  #                 D-45470 Muelheim/Ruhr               #
                  #                      Germany                        #
                  #                                                     #
                  #                  All rights reserved                #
                  #                        -***-                        #
                  #######################################################


                         Program Version 5.0.4 -  RELEASE  -


 With contributions from (in alphabetic order):
   Daniel Aravena         : Magnetic Suceptibility
   Michael Atanasov       : Ab Initio Ligand Field Theory (pilot matlab implementation)
   Alexander A. Auer      : GIAO ZORA, VPT2 properties, NMR spectrum
   Ute Becker             : Parallelization
   Giovanni Bistoni       : ED, misc. LED, open-shell LED, HFLD
   Martin Brehm           : Molecular dynamics
   Dmytro Bykov           : SCF Hessian
   Vijay G. Chilkuri      : MRCI spin determinant printing, contributions to CSF-ICE
   Dipayan Datta          : RHF DLPNO-CCSD density
   Achintya Kumar Dutta   : EOM-CC, STEOM-CC
   Dmitry Ganyushin       : Spin-Orbit,Spin-Spin,Magnetic field MRCI
   Miquel Garcia          : C-PCM and meta-GGA Hessian, CC/C-PCM, Gaussian charge scheme
   Yang Guo               : DLPNO-NEVPT2, F12-NEVPT2, CIM, IAO-localization
   Andreas Hansen         : Spin unrestricted coupled pair/coupled cluster methods
   Benjamin Helmich-Paris : MC-RPA, TRAH-SCF, COSX integrals
   Lee Huntington         : MR-EOM, pCC
   Robert Izsak           : Overlap fitted RIJCOSX, COSX-SCS-MP3, EOM
   Marcus Kettner         : VPT2
   Christian Kollmar      : KDIIS, OOCD, Brueckner-CCSD(T), CCSD density, CASPT2, CASPT2-K
   Simone Kossmann        : Meta GGA functionals, TD-DFT gradient, OOMP2, MP2 Hessian
   Martin Krupicka        : Initial AUTO-CI
   Lucas Lang             : DCDCAS
   Marvin Lechner         : AUTO-CI (C++ implementation), FIC-MRCC
   Dagmar Lenk            : GEPOL surface, SMD
   Dimitrios Liakos       : Extrapolation schemes; Compound Job, initial MDCI parallelization
   Dimitrios Manganas     : Further ROCIS development; embedding schemes
   Dimitrios Pantazis     : SARC Basis sets
   Anastasios Papadopoulos: AUTO-CI, single reference methods and gradients
   Taras Petrenko         : DFT Hessian,TD-DFT gradient, ASA, ECA, R-Raman, ABS, FL, XAS/XES, NRVS
   Peter Pinski           : DLPNO-MP2, DLPNO-MP2 Gradient
   Christoph Reimann      : Effective Core Potentials
   Marius Retegan         : Local ZFS, SOC
   Christoph Riplinger    : Optimizer, TS searches, QM/MM, DLPNO-CCSD(T), (RO)-DLPNO pert. Triples
   Tobias Risthaus        : Range-separated hybrids, TD-DFT gradient, RPA, STAB
   Michael Roemelt        : Original ROCIS implementation
   Masaaki Saitow         : Open-shell DLPNO-CCSD energy and density
   Barbara Sandhoefer     : DKH picture change effects
   Avijit Sen             : IP-ROCIS
   Kantharuban Sivalingam : CASSCF convergence, NEVPT2, FIC-MRCI
   Bernardo de Souza      : ESD, SOC TD-DFT
   Georgi Stoychev        : AutoAux, RI-MP2 NMR, DLPNO-MP2 response
   Willem Van den Heuvel  : Paramagnetic NMR
   Boris Wezisla          : Elementary symmetry handling
   Frank Wennmohs         : Technical directorship


 We gratefully acknowledge several colleagues who have allowed us to
 interface, adapt or use parts of their codes:
   Stefan Grimme, W. Hujo, H. Kruse, P. Pracht,  : VdW corrections, initial TS optimization,
                  C. Bannwarth, S. Ehlert          DFT functionals, gCP, sTDA/sTD-DF
   Ed Valeev, F. Pavosevic, A. Kumar             : LibInt (2-el integral package), F12 methods
   Garnet Chan, S. Sharma, J. Yang, R. Olivares  : DMRG
   Ulf Ekstrom                                   : XCFun DFT Library
   Mihaly Kallay                                 : mrcc  (arbitrary order and MRCC methods)
   Jiri Pittner, Ondrej Demel                    : Mk-CCSD
   Frank Weinhold                                : gennbo (NPA and NBO analysis)
   Christopher J. Cramer and Donald G. Truhlar   : smd solvation model
   Lars Goerigk                                  : TD-DFT with DH, B97 family of functionals
   V. Asgeirsson, H. Jonsson                     : NEB implementation
   FAccTs GmbH                                   : IRC, NEB, NEB-TS, DLPNO-Multilevel, CI-OPT
                                                   MM, QMMM, 2- and 3-layer-ONIOM, Crystal-QMMM,
                                                   LR-CPCM, SF, NACMEs, symmetry and pop. for TD-DFT,
                                                   nearIR, NL-DFT gradient (VV10), updates on ESD,
                                                   ML-optimized integration grids
   S Lehtola, MJT Oliveira, MAL Marques          : LibXC Library
   Liviu Ungur et al                             : ANISO software


 Your calculation uses the libint2 library for the computation of 2-el integrals
 For citations please refer to: http://libint.valeyev.net

 Your ORCA version has been built with support for libXC version: 5.1.0
 For citations please refer to: https://tddft.org/programs/libxc/

 This ORCA versions uses:
   CBLAS   interface :  Fast vector & matrix operations
   LAPACKE interface :  Fast linear algebra routines
   SCALAPACK package :  Parallel linear algebra routines
   Shared memory     :  Shared parallel matrices
   BLAS/LAPACK       :  OpenBLAS 0.3.15  USE64BITINT DYNAMIC_ARCH NO_AFFINITY SkylakeX SINGLE_THREADED
        Core in use  :  SkylakeX
   Copyright (c) 2011-2014, The OpenBLAS Project


================================================================================

cite the ECPs for I  [SK MCDHF RSC] as follows:
O: B. Metz and H. Stoll, private communication (KAP)
Tl: B. Metz, M. Schweizer, H. Stoll, M. Dolg, W. Liu, Theor. Chem. Acc. 104, 22 (2000)
Ga-As, In-Sb, Pb-Bi: B. Metz, H. Stoll, M. Dolg, J. Chem. Phys. 113, 2563 (2000)
Se-Kr, Te-Xe, Po-Rn: K.A. Peterson, D. Figgen, E. Goll, H. Stoll, and M. Dolg, J. Chem. Phys., in press (2003)
Cu-Zn, Ag-Cd, Au-Hg: D. Figgen, G. Rauhut, M. Dolg, and H. Stoll, Chem. Phys. 311, 227 (2005)
Y-Pd: K.A. Peterson, D. Figgen, M. Dolg, H. Stoll, J. Chem. Phys. 126, 124101 (2007)
I: K. A. Peterson, B. C. Shepler, D. Figgen, H. Stoll, J. Phys. Chem. A 110, 13877 (2006)
Hf-Pt: D. Figgen, K.A. Peterson, M. Dolg, H. Stoll, J. Chem. Phys. 130, 164108 (2009)
Ca, Sr, Ba, Ra: I.S. Lim, H. Stoll, P. Schwerdtfeger, J. Chem. Phys. 124, 034107 (2006)
U: M. Dolg, X. Cao, J. Phys. Chem. A 113, 12573 (2009)

ECP parameters for I  [SK MCDHF RSC] have been obtained from:
cc-pVDZ-PP  EMSL  Basis Set Exchange Library   4/7/16 5:27 AM
Ca, Sr, Ba, Ra: http://www.tc.uni-koeln.de/PP/index.en.html 3/16/17 1:54 PM


----- Orbital basis set information -----
Your calculation utilizes the basis: aug-cc-pVQZ 
    H, B-Ne : Obtained from the ccRepo (grant-hill.group.shef.ac.uk/ccrepo) Feb. 2017
              R. A. Kendall, T. H. Dunning, Jr., R. J. Harrison, J. Chem. Phys. 96, 6796 (1992)
         He : Obtained from the ccRepo (grant-hill.group.shef.ac.uk/ccrepo) Feb. 2017
              D. E. Woon, T. H. Dunning, Jr., J. Chem. Phys. 100, 2975 (1994)
  Li-Be, Na : Obtained from the ccRepo (grant-hill.group.shef.ac.uk/ccrepo) Feb. 2017
              B. P. Prascher, D. E. Woon, K. A. Peterson, T. H. Dunning, Jr., A. K. Wilson, Theor. Chem. Acc. 128, 69 (2011)
         Mg : Obtained from the Peterson Research Group Website (tyr0.chem.wsu.edu/~kipeters) Feb. 2017
              B. P. Prascher, D. E. Woon, K. A. Peterson, T. H. Dunning, Jr., A. K. Wilson, Theor. Chem. Acc. 128, 69 (2011)
      Al-Ar : Obtained from the ccRepo (grant-hill.group.shef.ac.uk/ccrepo) Feb. 2017
              D. E. Woon, T. H. Dunning, Jr., J. Chem. Phys. 98, 1358 (1993)
      Sc-Zn : Obtained from the ccRepo (grant-hill.group.shef.ac.uk/ccrepo) Feb. 2017
              N. B. Balabanov, K. A. Peterson, J. Chem. Phys. 123, 064107 (2005)
              N. B. Balabanov, K. A. Peterson, J. Chem. Phys. 125, 074110 (2006)
      Ga-Kr : Obtained from the ccRepo (grant-hill.group.shef.ac.uk/ccrepo) Feb. 2017
              A. K. Wilson, D. E. Woon, K. A. Peterson, T. H. Dunning, Jr., J. Chem. Phys. 110, 7667 (1999)

The basis set includes element-specific modifications.

Your calculation utilizes the basis: aug-cc-pVQZ-PP 
       Ca, Sr, Ba, Ra : Obtained from the Peterson Research Group Website (tyr0.chem.wsu.edu/~kipeters) Feb. 2017
                        H. Li, H. Feng, W. Sun, Y. Zhang, Q. Fan, K. A. Peterson, Y. Xie, H. F. Schaefer III, Mol. Phys. 111, 2292 (2013)
  Cu-Zn, Ag-Cd, Au-Hg : Obtained from the ccRepo (grant-hill.group.shef.ac.uk/ccrepo) Feb. 2017
                        K. A. Peterson, C. Puzzarini, Theor. Chem. Acc. 114, 283 (2005)
  Ga-Kr, In-Xe, Tl-Rn : Obtained from the ccRepo (grant-hill.group.shef.ac.uk/ccrepo) Feb. 2017
                        K. A. Peterson, J. Chem. Phys. 119, 11099 (2003)
                        K. A. Peterson, D. Figgen, E. Goll, H. Stoll, M. Dolg, J. Chem. Phys. 119, 11113 (2003)
                 Y-Pd : Obtained from the ccRepo (grant-hill.group.shef.ac.uk/ccrepo) Feb. 2017
                        K. A. Peterson, D. Figgen, M. Dolg, H. Stoll, J. Chem. Phys. 126, 124101 (2007)
                Hf-Pt : Obtained from the ccRepo (grant-hill.group.shef.ac.uk/ccrepo) Feb. 2017
                        D. Figgen, K. A. Peterson, M. Dolg, H. Stoll, J. Chem. Phys. 130, 164108 (2009)

----- AuxC basis set information -----
Your calculation utilizes the auxiliary basis: aug-cc-pVQZ/C 
  H-He, B-F, Al-Ar, Ga-Kr : Obtained from the EMSL Basis Set Exchange (bse.pnl.gov) Feb. 2017
                            F. Weigend, A. Kohn, C. Hattig, J. Chem. Phys. 116, 3175 (2002)
                   Be, Mg : Obtained from the TURBOMOLE 7.0 basis set library
                            C. Haettig, Phys. Chem. Chem. Phys. 7, 59 (2005)
                       Ne : Obtained from the EMSL Basis Set Exchange (bse.pnl.gov) Feb. 2017
                            C. Haettig, Phys. Chem. Chem. Phys. 7, 59 (2005)
                            F. Weigend, A. Kohn, C. Hattig, J. Chem. Phys. 116, 3175 (2002)
                    Sc-Zn : Obtained from the EMSL Basis Set Exchange (bse.pnl.gov) Feb. 2017
                            D. H. Bross, J. G. Hill, H. J. Werner, K. A. Peterson, J. Chem. Phys. 139, 094302 (2013)

The basis set includes element-specific modifications.

Your calculation utilizes the auxiliary basis: aug-cc-pVQZ-PP/C 
  Obtained from the EMSL Basis Set Exchange (bse.pnl.gov) Feb. 2017
  Cu-Zn, Ag-Cd, Au-Hg : C. Haettig, unpublished
  Ga-Kr, In-Xe, Tl-Rn : C. Haettig, G. Schmitz, J. Kossmann, Phys. Chem. Chem. Phys. 14, 6549 (2012)
          Y-Tc, Rh-Pd : J. G. Hill, J. A. Platts, J. Chem. Theory Comput. 5, 500 (2009)
                   Ru : J. G. Hill, J. A. Platts, J. Chem. Phys. 129, 134101 (2008)
                Hf-Pt : J. G. Hill, J. Chem. Phys. 135, 044105 (2011)

----- AuxJK basis set information -----
Your calculation utilizes the auxiliary basis: aug-cc-pVQZ/JK 
  H, B-F, Al-Cl, Ga-Br : Obtained from the TURBOMOLE 7.0 basis set library

The basis set includes element-specific modifications.

Your calculation utilizes the auxiliary basis: def2/JK
   H-Ba, Hf-Rn: F. Weigend, J. Comput. Chem. 29, 167 (2008).

================================================================================
                                        WARNINGS
                       Please study these warnings very carefully!
================================================================================


WARNING: No MP2 level density has been requested!
         To caclulate MP2 level properties use
         %mp2 Density relaxed end
         or
         %mp2 Density unrelaxed end

WARNING: Post HF methods need fully converged wavefunctions
  ===> : Setting SCFConvForced true
         You can overwrite this default with %scf ConvForced false 


INFO   : the flag for use of the SHARK integral package has been found!

================================================================================
                                       INPUT FILE
================================================================================
NAME = 1isa1it-0101_1_756.inp
|  1> ! aug-cc-pVQZ/C aug-cc-pVQZ/JK aug-cc-pVQZ RI-MP2 TightSCF
|  2> %pal nprocs 8 end
|  3> %maxcore 16000
|  4> %basis
|  5> 	NewGTO I "aug-cc-pVQZ-PP" end
|  6> 	NewECP I "SK-MCDHF-RSC" end
|  7> 	NewAuxCGTO I "aug-cc-pVQZ-PP/C" end
|  8> 	NewAuxJKGTO I "def2/JK" end
|  9> end
| 10> * xyz 0 1
| 11> H       -0.47123403      -1.76572941       1.29941837
| 12> O       -1.46269007      -1.69331057       1.33730948
| 13> I       -1.82526064       0.18263732       1.47125310
| 14> O       -1.96772195       0.73271497      -0.28184906
| 15> I        1.94257432      -0.94851885      -0.27287884
| 16> O        1.17134325      -1.45992813       1.30474284
| 17> O        0.40214672      -0.43121095      -1.32667800
| 18> I        0.08805057       1.53616164      -1.40496095
| 19> O        1.53731330       1.88905008      -2.36961609
| 20> O        0.58547852       1.95813390       0.24325916
| 21> *
| 22> 
| 23>                          ****END OF INPUT****
================================================================================

                       ****************************
                       * Single Point Calculation *
                       ****************************

---------------------------------
CARTESIAN COORDINATES (ANGSTROEM)
---------------------------------
  H     -0.471234   -1.765729    1.299418
  O     -1.462690   -1.693311    1.337309
  I     -1.825261    0.182637    1.471253
  O     -1.967722    0.732715   -0.281849
  I      1.942574   -0.948519   -0.272879
  O      1.171343   -1.459928    1.304743
  O      0.402147   -0.431211   -1.326678
  I      0.088051    1.536162   -1.404961
  O      1.537313    1.889050   -2.369616
  O      0.585479    1.958134    0.243259

----------------------------
CARTESIAN COORDINATES (A.U.)
----------------------------
  NO LB      ZA    FRAG     MASS         X           Y           Z
   0 H     1.0000    0     1.008   -0.890503   -3.336745    2.455545
   1 O     8.0000    0    15.999   -2.764084   -3.199893    2.527149
   2 I    25.0000*   0   126.900   -3.449243    0.345135    2.780265
   3 O     8.0000    0    15.999   -3.718456    1.384631   -0.532618
   4 I    25.0000*   0   126.900    3.670933   -1.792441   -0.515666
   5 O     8.0000    0    15.999    2.213518   -2.758864    2.465607
   6 O     8.0000    0    15.999    0.759947   -0.814871   -2.507058
   7 I    25.0000*   0   126.900    0.166391    2.902925   -2.654991
   8 O     8.0000    0    15.999    2.905101    3.569787   -4.477925
   9 O     8.0000    0    15.999    1.106394    3.700337    0.459693
* core charge reduced due to ECP

--------------------------------
INTERNAL COORDINATES (ANGSTROEM)
--------------------------------
 H      0   0   0     0.000000000000     0.00000000     0.00000000
 O      1   0   0     0.994819231748     0.00000000     0.00000000
 I      2   1   0     1.915353439333   105.22551466     0.00000000
 O      3   2   1     1.842891160452   103.91335090    89.96267698
 I      1   2   3     2.994398498276   143.46710149   300.20851581
 O      1   2   3     1.670809053603   165.09072091     5.38538038
 O      5   1   2     1.936754327183    73.58715746   351.23482301
 I      7   5   1     1.993825348316   114.21848120   108.58580077
 O      8   7   5     1.776359268499    95.09561256    68.23675727
 O      8   7   5     1.772603927746    98.86918146   323.97757209

---------------------------
INTERNAL COORDINATES (A.U.)
---------------------------
 H      0   0   0     0.000000000000     0.00000000     0.00000000
 O      1   0   0     1.879935900762     0.00000000     0.00000000
 I      2   1   0     3.619493450003   105.22551466     0.00000000
 O      3   2   1     3.482559587879   103.91335090    89.96267698
 I      1   2   3     5.658593097567   143.46710149   300.20851581
 O      1   2   3     3.157371533386   165.09072091     5.38538038
 O      5   1   2     3.659935267062    73.58715746   351.23482301
 I      7   5   1     3.767783867188   114.21848120   108.58580077
 O      8   7   5     3.356832532915    95.09561256    68.23675727
 O      8   7   5     3.349735967352    98.86918146   323.97757209

---------------------
BASIS SET INFORMATION
---------------------
There are 3 groups of distinct atoms

 Group   1 Type H   : 7s4p3d2f contracted to 5s4p3d2f pattern {31111/1111/111/11}
 Group   2 Type O   : 22s7p4d3f2g contracted to 6s5p4d3f2g pattern {991111/31111/1111/111/11}
 Group   3 Type I   : 25s19p13d3f2g contracted to 7s7p5d3f2g pattern {101011111/7711111/91111/111/11}

Atom   0H    basis set group =>   1
Atom   1O    basis set group =>   2
Atom   2I    basis set group =>   3
Atom   3O    basis set group =>   2
Atom   4I    basis set group =>   3
Atom   5O    basis set group =>   2
Atom   6O    basis set group =>   2
Atom   7I    basis set group =>   3
Atom   8O    basis set group =>   2
Atom   9O    basis set group =>   2
---------------------------------
AUXILIARY/C BASIS SET INFORMATION
---------------------------------
There are 3 groups of distinct atoms

 Group   1 Type H   : 6s5p4d3f2g contracted to 6s5p4d3f2g pattern {111111/11111/1111/111/11}
 Group   2 Type O   : 9s8p7d6f4g2h contracted to 9s8p7d6f4g2h pattern {111111111/11111111/1111111/111111/1111/11}
 Group   3 Type I   : 12s12p10d8f6g4h2i contracted to 12s12p10d8f6g4h2i pattern {111111111111/111111111111/1111111111/11111111/111111/1111/11}

Atom   0H    basis set group =>   1
Atom   1O    basis set group =>   2
Atom   2I    basis set group =>   3
Atom   3O    basis set group =>   2
Atom   4I    basis set group =>   3
Atom   5O    basis set group =>   2
Atom   6O    basis set group =>   2
Atom   7I    basis set group =>   3
Atom   8O    basis set group =>   2
Atom   9O    basis set group =>   2
----------------------------------
AUXILIARY/JK BASIS SET INFORMATION
----------------------------------
There are 3 groups of distinct atoms

 Group   1 Type H   : 4s3p3d2f1g contracted to 4s3p3d2f1g pattern {1111/111/111/11/1}
 Group   2 Type O   : 10s7p5d3f2g1h contracted to 10s7p5d3f2g1h pattern {1111111111/1111111/11111/111/11/1}
 Group   3 Type I   : 13s12p11d8f6g3h contracted to 11s10p10d7f5g3h pattern {31111111111/3111111111/2111111111/2111111/21111/111}

Atom   0H    basis set group =>   1
Atom   1O    basis set group =>   2
Atom   2I    basis set group =>   3
Atom   3O    basis set group =>   2
Atom   4I    basis set group =>   3
Atom   5O    basis set group =>   2
Atom   6O    basis set group =>   2
Atom   7I    basis set group =>   3
Atom   8O    basis set group =>   2
Atom   9O    basis set group =>   2
-------------------------
ECP PARAMETER INFORMATION
-------------------------

 Group 1, Type I  ECP SK MCDHF RSC (replacing 28 core electrons, lmax=4)

Atom   2I    ECP group =>   1
Atom   4I    ECP group =>   1
Atom   7I    ECP group =>   1


           ************************************************************
           *        Program running with 8 parallel MPI-processes     *
           *              working on a common directory               *
           ************************************************************
------------------------------------------------------------------------------
                           ORCA GTO INTEGRAL CALCULATION
------------------------------------------------------------------------------
------------------------------------------------------------------------------
                   ___                                                        
                  /   \      - P O W E R E D   B Y -                         
                 /     \                                                     
                 |  |  |   _    _      __       _____    __    __             
                 |  |  |  | |  | |    /  \     |  _  \  |  |  /  |          
                  \  \/   | |  | |   /    \    | | | |  |  | /  /          
                 / \  \   | |__| |  /  /\  \   | |_| |  |  |/  /          
                |  |  |   |  __  | /  /__\  \  |    /   |      \           
                |  |  |   | |  | | |   __   |  |    \   |  |\   \          
                \     /   | |  | | |  |  |  |  | |\  \  |  | \   \       
                 \___/    |_|  |_| |__|  |__|  |_| \__\ |__|  \__/        
                                                                              
                      - O R C A' S   B I G   F R I E N D -                    
                                      &                                       
                       - I N T E G R A L  F E E D E R -                       
                                                                              
 v1 FN, 2020, v2 2021                                                         
------------------------------------------------------------------------------


Reading SHARK input file 1isa1it-0101_1_756.SHARKINP.tmp ... ok
----------------------
SHARK INTEGRAL PACKAGE
----------------------

Number of atoms                             ...     10
Number of basis functions                   ...    913
Number of shells                            ...    287
Maximum angular momentum                    ...      4
Integral batch strategy                     ... SHARK/LIBINT Hybrid
RI-J (if used) integral strategy            ... SPLIT-RIJ (Revised 2003 algorithm where possible)
Printlevel                                  ...      1
Contraction scheme used                     ... PARTIAL GENERAL contraction
Coulomb Range Separation                    ... NOT USED
Exchange Range Separation                   ... NOT USED
Finite Nucleus Model                        ... NOT USED
Auxiliary Coulomb fitting basis             ... NOT available
Auxiliary J/K fitting basis                 ... AVAILABLE
   # of basis functions in Aux-JK           ...   1341
   # of shells in Aux-JK                    ...    319
   Maximum angular momentum in Aux-JK       ...      5
Auxiliary Correlation fitting basis         ... AVAILABLE
   # of basis functions in Aux-C            ...   1922
   # of shells in Aux-C                     ...    398
   Maximum angular momentum in Aux-C        ...      6
Auxiliary 'external' fitting basis          ... NOT available
Integral threshold                          ...     2.500000e-11
Primitive cut-off                           ...     2.500000e-12
Primitive pair pre-selection threshold      ...     2.500000e-12

Calculating pre-screening integrals         ... done (  0.3 sec) Dimension = 287
Calculating pre-screening integrals (ORCA)  ... done (  0.8 sec) Dimension = 206
Organizing shell pair data                  ... done (  1.1 sec)
Shell pair information
Total number of shell pairs                 ...     41328
Shell pairs after pre-screening             ...     30012
Total number of primitive shell pairs       ...     53104
Primitive shell pairs kept                  ...     35964
          la=0 lb=0:   4340 shell pairs
          la=1 lb=0:   6008 shell pairs
          la=1 lb=1:   1984 shell pairs
          la=2 lb=0:   4066 shell pairs
          la=2 lb=1:   2518 shell pairs
          la=2 lb=2:    829 shell pairs
          la=3 lb=0:   2884 shell pairs
          la=3 lb=1:   1763 shell pairs
          la=3 lb=2:   1119 shell pairs
          la=3 lb=3:    399 shell pairs
          la=4 lb=0:   1691 shell pairs
          la=4 lb=1:   1076 shell pairs
          la=4 lb=2:    692 shell pairs
          la=4 lb=3:    485 shell pairs
          la=4 lb=4:    158 shell pairs

Calculating one electron integrals          ... done (  0.1 sec)
Calculating ECP integrals                   ... done (  3.8 sec)
Calculating RI/JK V-Matrix + Cholesky decomp... done (  0.1 sec)
Calculating RI/C V-Matrix + Cholesky decomp.... done (  0.1 sec)
Calculating Nuclear repulsion               ... done (  0.0 sec) ENN=   1158.010285262724 Eh

SHARK setup successfully completed in   7.5 seconds

Maximum memory used throughout the entire GTOINT-calculation: 69.0 MB
[1712564537.788503] [s44n05:4066735:0]          mpool.c:43   UCX  WARN  object 0xb62b400 was not returned to mpool ucp_requests
[1712564537.788519] [s44n05:4066735:0]          mpool.c:43   UCX  WARN  object 0xb62b5c0 was not returned to mpool ucp_requests
[1712564537.788524] [s44n05:4066735:0]          mpool.c:43   UCX  WARN  object 0xb62b780 was not returned to mpool ucp_requests
[1712564537.788527] [s44n05:4066735:0]          mpool.c:43   UCX  WARN  object 0xb62b940 was not returned to mpool ucp_requests
[1712564537.788530] [s44n05:4066735:0]          mpool.c:43   UCX  WARN  object 0xb62bb00 was not returned to mpool ucp_requests
[1712564537.788532] [s44n05:4066735:0]          mpool.c:43   UCX  WARN  object 0xb62bcc0 was not returned to mpool ucp_requests
[1712564537.788535] [s44n05:4066735:0]          mpool.c:43   UCX  WARN  object 0xb62be80 was not returned to mpool ucp_requests
[1712564537.788537] [s44n05:4066735:0]          mpool.c:43   UCX  WARN  object 0xb62c040 was not returned to mpool ucp_requests
[1712564537.788540] [s44n05:4066735:0]          mpool.c:43   UCX  WARN  object 0xb62c200 was not returned to mpool ucp_requests
[1712564537.788542] [s44n05:4066735:0]          mpool.c:43   UCX  WARN  object 0xb62c3c0 was not returned to mpool ucp_requests
[1712564537.788545] [s44n05:4066735:0]          mpool.c:43   UCX  WARN  object 0xb62c580 was not returned to mpool ucp_requests
[1712564537.788547] [s44n05:4066735:0]          mpool.c:43   UCX  WARN  object 0xb62c740 was not returned to mpool ucp_requests
[1712564537.788649] [s44n05:4066737:0]          mpool.c:43   UCX  WARN  object 0xc0df300 was not returned to mpool ucp_requests
[1712564537.788662] [s44n05:4066737:0]          mpool.c:43   UCX  WARN  object 0xc0df4c0 was not returned to mpool ucp_requests
[1712564537.788666] [s44n05:4066737:0]          mpool.c:43   UCX  WARN  object 0xc0df680 was not returned to mpool ucp_requests
[1712564537.788669] [s44n05:4066737:0]          mpool.c:43   UCX  WARN  object 0xc0df840 was not returned to mpool ucp_requests
[1712564537.788672] [s44n05:4066737:0]          mpool.c:43   UCX  WARN  object 0xc0dfa00 was not returned to mpool ucp_requests
[1712564537.788675] [s44n05:4066737:0]          mpool.c:43   UCX  WARN  object 0xc0dfbc0 was not returned to mpool ucp_requests
[1712564537.788677] [s44n05:4066737:0]          mpool.c:43   UCX  WARN  object 0xc0dfd80 was not returned to mpool ucp_requests
[1712564537.788680] [s44n05:4066737:0]          mpool.c:43   UCX  WARN  object 0xc0dff40 was not returned to mpool ucp_requests
[1712564537.788683] [s44n05:4066737:0]          mpool.c:43   UCX  WARN  object 0xc0e0100 was not returned to mpool ucp_requests
[1712564537.788685] [s44n05:4066737:0]          mpool.c:43   UCX  WARN  object 0xc0e02c0 was not returned to mpool ucp_requests
[1712564537.788688] [s44n05:4066737:0]          mpool.c:43   UCX  WARN  object 0xc0e0480 was not returned to mpool ucp_requests
[1712564537.788691] [s44n05:4066737:0]          mpool.c:43   UCX  WARN  object 0xc0e0640 was not returned to mpool ucp_requests
[1712564537.788693] [s44n05:4066737:0]          mpool.c:43   UCX  WARN  object 0xc0e0800 was not returned to mpool ucp_requests
[1712564537.788696] [s44n05:4066737:0]          mpool.c:43   UCX  WARN  object 0xc0e09c0 was not returned to mpool ucp_requests
[1712564537.788699] [s44n05:4066737:0]          mpool.c:43   UCX  WARN  object 0xc0e0b80 was not returned to mpool ucp_requests
[1712564537.789765] [s44n05:4066747:0]          mpool.c:43   UCX  WARN  object 0xbfcec80 was not returned to mpool ucp_requests
[1712564537.789777] [s44n05:4066747:0]          mpool.c:43   UCX  WARN  object 0xbfcee40 was not returned to mpool ucp_requests
[1712564537.789781] [s44n05:4066747:0]          mpool.c:43   UCX  WARN  object 0xbfcf000 was not returned to mpool ucp_requests
[1712564537.789784] [s44n05:4066747:0]          mpool.c:43   UCX  WARN  object 0xbfcf1c0 was not returned to mpool ucp_requests
[1712564537.789787] [s44n05:4066747:0]          mpool.c:43   UCX  WARN  object 0xbfcf380 was not returned to mpool ucp_requests
[1712564537.789790] [s44n05:4066747:0]          mpool.c:43   UCX  WARN  object 0xbfcf540 was not returned to mpool ucp_requests
[1712564537.789794] [s44n05:4066747:0]          mpool.c:43   UCX  WARN  object 0xbfcf700 was not returned to mpool ucp_requests
[1712564537.789797] [s44n05:4066747:0]          mpool.c:43   UCX  WARN  object 0xbfcf8c0 was not returned to mpool ucp_requests
[1712564537.789800] [s44n05:4066747:0]          mpool.c:43   UCX  WARN  object 0xbfcfa80 was not returned to mpool ucp_requests
[1712564537.789803] [s44n05:4066747:0]          mpool.c:43   UCX  WARN  object 0xbfcfc40 was not returned to mpool ucp_requests
[1712564537.789805] [s44n05:4066747:0]          mpool.c:43   UCX  WARN  object 0xbfcfe00 was not returned to mpool ucp_requests
[1712564537.789808] [s44n05:4066747:0]          mpool.c:43   UCX  WARN  object 0xbfcffc0 was not returned to mpool ucp_requests
[1712564537.789811] [s44n05:4066747:0]          mpool.c:43   UCX  WARN  object 0xbfd0180 was not returned to mpool ucp_requests
[1712564537.789814] [s44n05:4066747:0]          mpool.c:43   UCX  WARN  object 0xbfd0340 was not returned to mpool ucp_requests
[1712564537.789817] [s44n05:4066747:0]          mpool.c:43   UCX  WARN  object 0xbfd0500 was not returned to mpool ucp_requests
[1712564537.789982] [s44n05:4066739:0]          mpool.c:43   UCX  WARN  object 0xb409c80 was not returned to mpool ucp_requests
[1712564537.789993] [s44n05:4066739:0]          mpool.c:43   UCX  WARN  object 0xb409e40 was not returned to mpool ucp_requests
[1712564537.789996] [s44n05:4066739:0]          mpool.c:43   UCX  WARN  object 0xb40a000 was not returned to mpool ucp_requests
[1712564537.789999] [s44n05:4066739:0]          mpool.c:43   UCX  WARN  object 0xb40a1c0 was not returned to mpool ucp_requests
[1712564537.790001] [s44n05:4066739:0]          mpool.c:43   UCX  WARN  object 0xb40a380 was not returned to mpool ucp_requests
[1712564537.790004] [s44n05:4066739:0]          mpool.c:43   UCX  WARN  object 0xb40a540 was not returned to mpool ucp_requests
[1712564537.790007] [s44n05:4066739:0]          mpool.c:43   UCX  WARN  object 0xb40a700 was not returned to mpool ucp_requests
[1712564537.790009] [s44n05:4066739:0]          mpool.c:43   UCX  WARN  object 0xb40a8c0 was not returned to mpool ucp_requests
[1712564537.790012] [s44n05:4066739:0]          mpool.c:43   UCX  WARN  object 0xb40aa80 was not returned to mpool ucp_requests
[1712564537.790015] [s44n05:4066739:0]          mpool.c:43   UCX  WARN  object 0xb40ac40 was not returned to mpool ucp_requests
[1712564537.790017] [s44n05:4066739:0]          mpool.c:43   UCX  WARN  object 0xb40ae00 was not returned to mpool ucp_requests
[1712564537.790019] [s44n05:4066739:0]          mpool.c:43   UCX  WARN  object 0xb40afc0 was not returned to mpool ucp_requests
[1712564537.790022] [s44n05:4066739:0]          mpool.c:43   UCX  WARN  object 0xb40b180 was not returned to mpool ucp_requests
[1712564537.790025] [s44n05:4066739:0]          mpool.c:43   UCX  WARN  object 0xb40b340 was not returned to mpool ucp_requests
[1712564537.790028] [s44n05:4066739:0]          mpool.c:43   UCX  WARN  object 0xb40b500 was not returned to mpool ucp_requests
[1712564537.790097] [s44n05:4066741:0]          mpool.c:43   UCX  WARN  object 0xbfef100 was not returned to mpool ucp_requests
[1712564537.790109] [s44n05:4066741:0]          mpool.c:43   UCX  WARN  object 0xbfef2c0 was not returned to mpool ucp_requests
[1712564537.790113] [s44n05:4066741:0]          mpool.c:43   UCX  WARN  object 0xbfef480 was not returned to mpool ucp_requests
[1712564537.790116] [s44n05:4066741:0]          mpool.c:43   UCX  WARN  object 0xbfef640 was not returned to mpool ucp_requests
[1712564537.790119] [s44n05:4066741:0]          mpool.c:43   UCX  WARN  object 0xbfef800 was not returned to mpool ucp_requests
[1712564537.790123] [s44n05:4066741:0]          mpool.c:43   UCX  WARN  object 0xbfef9c0 was not returned to mpool ucp_requests
[1712564537.790125] [s44n05:4066741:0]          mpool.c:43   UCX  WARN  object 0xbfefb80 was not returned to mpool ucp_requests
[1712564537.790127] [s44n05:4066741:0]          mpool.c:43   UCX  WARN  object 0xbfefd40 was not returned to mpool ucp_requests
[1712564537.790130] [s44n05:4066741:0]          mpool.c:43   UCX  WARN  object 0xbfeff00 was not returned to mpool ucp_requests
[1712564537.790133] [s44n05:4066741:0]          mpool.c:43   UCX  WARN  object 0xbff00c0 was not returned to mpool ucp_requests
[1712564537.790136] [s44n05:4066741:0]          mpool.c:43   UCX  WARN  object 0xbff0280 was not returned to mpool ucp_requests
[1712564537.790138] [s44n05:4066741:0]          mpool.c:43   UCX  WARN  object 0xbff0440 was not returned to mpool ucp_requests
[1712564537.790141] [s44n05:4066741:0]          mpool.c:43   UCX  WARN  object 0xbff0600 was not returned to mpool ucp_requests
[1712564537.790144] [s44n05:4066741:0]          mpool.c:43   UCX  WARN  object 0xbff07c0 was not returned to mpool ucp_requests
[1712564537.790147] [s44n05:4066741:0]          mpool.c:43   UCX  WARN  object 0xbff0980 was not returned to mpool ucp_requests
[1712564537.790393] [s44n05:4066743:0]          mpool.c:43   UCX  WARN  object 0xb121300 was not returned to mpool ucp_requests
[1712564537.790403] [s44n05:4066743:0]          mpool.c:43   UCX  WARN  object 0xb1214c0 was not returned to mpool ucp_requests
[1712564537.790407] [s44n05:4066743:0]          mpool.c:43   UCX  WARN  object 0xb121680 was not returned to mpool ucp_requests
[1712564537.790410] [s44n05:4066743:0]          mpool.c:43   UCX  WARN  object 0xb121840 was not returned to mpool ucp_requests
[1712564537.790413] [s44n05:4066743:0]          mpool.c:43   UCX  WARN  object 0xb121a00 was not returned to mpool ucp_requests
[1712564537.790416] [s44n05:4066743:0]          mpool.c:43   UCX  WARN  object 0xb121bc0 was not returned to mpool ucp_requests
[1712564537.790419] [s44n05:4066743:0]          mpool.c:43   UCX  WARN  object 0xb121d80 was not returned to mpool ucp_requests
[1712564537.790420] [s44n05:4066743:0]          mpool.c:43   UCX  WARN  object 0xb121f40 was not returned to mpool ucp_requests
[1712564537.790423] [s44n05:4066743:0]          mpool.c:43   UCX  WARN  object 0xb122100 was not returned to mpool ucp_requests
[1712564537.790426] [s44n05:4066743:0]          mpool.c:43   UCX  WARN  object 0xb1222c0 was not returned to mpool ucp_requests
[1712564537.790428] [s44n05:4066743:0]          mpool.c:43   UCX  WARN  object 0xb122480 was not returned to mpool ucp_requests
[1712564537.790431] [s44n05:4066743:0]          mpool.c:43   UCX  WARN  object 0xb122640 was not returned to mpool ucp_requests
[1712564537.790434] [s44n05:4066743:0]          mpool.c:43   UCX  WARN  object 0xb122800 was not returned to mpool ucp_requests
[1712564537.790437] [s44n05:4066743:0]          mpool.c:43   UCX  WARN  object 0xb1229c0 was not returned to mpool ucp_requests
[1712564537.790439] [s44n05:4066743:0]          mpool.c:43   UCX  WARN  object 0xb122b80 was not returned to mpool ucp_requests
[1712564537.792105] [s44n05:4066745:0]          mpool.c:43   UCX  WARN  object 0xb238b80 was not returned to mpool ucp_requests
[1712564537.792118] [s44n05:4066745:0]          mpool.c:43   UCX  WARN  object 0xb238d40 was not returned to mpool ucp_requests
[1712564537.792122] [s44n05:4066745:0]          mpool.c:43   UCX  WARN  object 0xb238f00 was not returned to mpool ucp_requests
[1712564537.792125] [s44n05:4066745:0]          mpool.c:43   UCX  WARN  object 0xb2390c0 was not returned to mpool ucp_requests
[1712564537.792128] [s44n05:4066745:0]          mpool.c:43   UCX  WARN  object 0xb239280 was not returned to mpool ucp_requests
[1712564537.792131] [s44n05:4066745:0]          mpool.c:43   UCX  WARN  object 0xb239440 was not returned to mpool ucp_requests
[1712564537.792134] [s44n05:4066745:0]          mpool.c:43   UCX  WARN  object 0xb239600 was not returned to mpool ucp_requests
[1712564537.792137] [s44n05:4066745:0]          mpool.c:43   UCX  WARN  object 0xb2397c0 was not returned to mpool ucp_requests
[1712564537.792139] [s44n05:4066745:0]          mpool.c:43   UCX  WARN  object 0xb239980 was not returned to mpool ucp_requests
[1712564537.792142] [s44n05:4066745:0]          mpool.c:43   UCX  WARN  object 0xb239b40 was not returned to mpool ucp_requests
[1712564537.792145] [s44n05:4066745:0]          mpool.c:43   UCX  WARN  object 0xb239d00 was not returned to mpool ucp_requests
[1712564537.792147] [s44n05:4066745:0]          mpool.c:43   UCX  WARN  object 0xb239ec0 was not returned to mpool ucp_requests
[1712564537.792149] [s44n05:4066745:0]          mpool.c:43   UCX  WARN  object 0xb23a080 was not returned to mpool ucp_requests
[1712564537.792152] [s44n05:4066745:0]          mpool.c:43   UCX  WARN  object 0xb23a240 was not returned to mpool ucp_requests
[1712564537.792155] [s44n05:4066745:0]          mpool.c:43   UCX  WARN  object 0xb23a400 was not returned to mpool ucp_requests


           ************************************************************
           *        Program running with 8 parallel MPI-processes     *
           *              working on a common directory               *
           ************************************************************
-------------------------------------------------------------------------------
                                 ORCA SCF
-------------------------------------------------------------------------------

------------
SCF SETTINGS
------------
Hamiltonian:
 Ab initio Hamiltonian  Method          .... Hartree-Fock(GTOs)


General Settings:
 Integral files         IntName         .... 1isa1it-0101_1_756
 Hartree-Fock type      HFTyp           .... RHF
 Total Charge           Charge          ....    0
 Multiplicity           Mult            ....    1
 Number of Electrons    NEL             ....  124
 Basis Dimension        Dim             ....  802
 Nuclear Repulsion      ENuc            ....   1158.0102852627 Eh

Convergence Acceleration:
 DIIS                   CNVDIIS         .... on
   Start iteration      DIISMaxIt       ....    12
   Startup error        DIISStart       ....  0.200000
   # of expansion vecs  DIISMaxEq       ....     5
   Bias factor          DIISBfac        ....   1.050
   Max. coefficient     DIISMaxC        ....  10.000
 Trust-Rad. Augm. Hess. CNVTRAH         .... auto
   Auto Start mean grad. ratio tolernc. ....  1.125000
   Auto Start start iteration           ....    20
   Auto Start num. interpolation iter.  ....    10
   Max. Number of Micro iterations      ....    16
   Max. Number of Macro iterations      .... Maxiter - #DIIS iter
   Number of Davidson start vectors     ....     2
   Converg. threshold I  (grad. norm)   ....   1.000e-05
   Converg. threshold II (energy diff.) ....   1.000e-08
   Grad. Scal. Fac. for Micro threshold ....   0.100
   Minimum threshold for Micro iter.    ....   0.010
   NR start threshold (gradient norm)   ....   0.001
   Initial trust radius                 ....   0.400
   Minimum AH scaling param. (alpha)    ....   1.000
   Maximum AH scaling param. (alpha)    .... 1000.000
   Orbital update algorithm             .... Taylor
   White noise on init. David. guess    .... on
   Maximum white noise                  ....   0.010
   Quad. conv. algorithm                .... NR
 SOSCF                  CNVSOSCF        .... on
   Start iteration      SOSCFMaxIt      ....   150
   Startup grad/error   SOSCFStart      ....  0.003300
 Level Shifting         CNVShift        .... on
   Level shift para.    LevelShift      ....    0.2500
   Turn off err/grad.   ShiftErr        ....    0.0010
 Zerner damping         CNVZerner       .... off
 Static damping         CNVDamp         .... on
   Fraction old density DampFac         ....    0.7000
   Max. Damping (<1)    DampMax         ....    0.9800
   Min. Damping (>=0)   DampMin         ....    0.0000
   Turn off err/grad.   DampErr         ....    0.1000
 Fernandez-Rico         CNVRico         .... off

SCF Procedure:
 Maximum # iterations   MaxIter         ....   125
 SCF integral mode      SCFMode         .... Direct
   Integral package                     .... SHARK and LIBINT hybrid scheme
 Reset frequency        DirectResetFreq ....    20
 Integral Threshold     Thresh          ....  2.500e-11 Eh
 Primitive CutOff       TCut            ....  2.500e-12 Eh

Convergence Tolerance:
 Convergence Check Mode ConvCheckMode   .... Total+1el-Energy
 Convergence forced     ConvForced      .... 1
 Energy Change          TolE            ....  1.000e-08 Eh
 1-El. energy change                    ....  1.000e-05 Eh
 Orbital Gradient       TolG            ....  1.000e-05
 Orbital Rotation angle TolX            ....  1.000e-05
 DIIS Error             TolErr          ....  5.000e-07


Diagonalization of the overlap matrix:
Smallest eigenvalue                        ... 3.180e-05
Time for diagonalization                   ...    0.109 sec
Threshold for overlap eigenvalues          ... 1.000e-08
Number of eigenvalues below threshold      ... 0
Time for construction of square roots      ...    0.050 sec
Total time needed                          ...    0.161 sec

Time for model grid setup =    0.162 sec

------------------------------
INITIAL GUESS: MODEL POTENTIAL
------------------------------
Loading Hartree-Fock densities                     ... done
  calling /comm/groupstacks/chemistry/apps/orca/5.0.4/orca 1isa1it-0101_1_756_atom53.inp > 1isa1it-0101_1_756_atom53.out in order to generate an atomic fitting density for atom 2 (I  with ECP) on-the-fly... 
    atom 2 (I ), assumed electronic state with S=2: 1s2 2s2 2p6 3s2 3p6 4s2 3d10 4p6 5s2 4d10 5p5           ... done
Calculating cut-offs                               ... done
Initializing the effective Hamiltonian             ... done
Setting up the integral package (SHARK)            ... done
Starting the Coulomb interaction                   ... done (   0.5 sec)
Reading the grid                                   ... done
Mapping shells                                     ... done
Starting the XC term evaluation                    ... done (   0.2 sec)
Transforming the Hamiltonian                       ... done (   0.0 sec)
Diagonalizing the Hamiltonian                      ... done (   0.1 sec)
Back transforming the eigenvectors                 ... done (   0.0 sec)
Now organizing SCF variables                       ... done
                      ------------------
                      INITIAL GUESS DONE (   2.3 sec)
                      ------------------
--------------
SCF ITERATIONS
--------------
ITER       Energy         Delta-E        Max-DP      RMS-DP      [F,P]     Damp
               ***  Starting incremental Fock matrix formation  ***
  0  -1332.5856620359   0.000000000000 0.25763346  0.00184800  0.4250162 0.7000
  1  -1332.9130998591  -0.327437823208 0.17149493  0.00131848  0.2350937 0.7000
                               ***Turning on DIIS***
  2  -1333.0826812207  -0.169581361608 0.11800825  0.00090457  0.1256872 0.7000
  3  -1333.8948057636  -0.812124542833 0.28994690  0.00206431  0.0743857 0.0000
  4  -1333.3623419496   0.532463813985 0.02818270  0.00013046  0.0145394 0.0000
  5  -1333.4044682921  -0.042126342499 0.01921387  0.00009337  0.0081865 0.0000
  6  -1333.3801561797   0.024312112395 0.00524271  0.00004340  0.0048175 0.0000
                      *** Initiating the SOSCF procedure ***
                           *** Shutting down DIIS ***
                      *** Re-Reading the Fockian *** 
                      *** Removing any level shift *** 
ITER      Energy       Delta-E        Grad      Rot      Max-DP    RMS-DP
  7  -1333.42958730  -0.0494311173  0.002060  0.002060  0.004101  0.000030
               *** Restarting incremental Fock matrix formation ***
  8  -1333.43990308  -0.0103157787  0.000701  0.001431  0.000773  0.000012
  9  -1333.43995727  -0.0000541993  0.000406  0.002113  0.001427  0.000018
 10  -1333.43998703  -0.0000297565  0.000064  0.000124  0.000406  0.000003
 11  -1333.43998772  -0.0000006856  0.000066  0.000088  0.000109  0.000001
 12  -1333.43998823  -0.0000005126  0.000010  0.000026  0.000074  0.000000
 13  -1333.43998825  -0.0000000215  0.000009  0.000018  0.000024  0.000000
                  ***Gradient check signals convergence***
              ***Rediagonalizing the Fockian in SOSCF/NRSCF***

               *****************************************************
               *                     SUCCESS                       *
               *           SCF CONVERGED AFTER  14 CYCLES          *
               *****************************************************


----------------
TOTAL SCF ENERGY
----------------

Total Energy       :        -1333.43998826 Eh          -36284.74676 eV

Components:
Nuclear Repulsion  :         1158.01028526 Eh           31511.06185 eV
Electronic Energy  :        -2491.45027352 Eh          -67795.80861 eV
One Electron Energy:        -4470.36448021 Eh         -121644.80181 eV
Two Electron Energy:         1978.91420668 Eh           53848.99319 eV

Virial components:
Potential Energy   :        -2115.89400907 Eh          -57576.40311 eV
Kinetic Energy     :          782.45402081 Eh           21291.65635 eV
Virial Ratio       :            2.70417680


---------------
SCF CONVERGENCE
---------------

  Last Energy change         ...   -8.6075e-09  Tolerance :   1.0000e-08
  Last MAX-Density change    ...    6.7883e-06  Tolerance :   1.0000e-07
  Last RMS-Density change    ...    1.0536e-07  Tolerance :   5.0000e-09
  Last Orbital Gradient      ...    2.3424e-06  Tolerance :   1.0000e-05
  Last Orbital Rotation      ...    7.3398e-06  Tolerance :   1.0000e-05

             **** THE GBW FILE WAS UPDATED (1isa1it-0101_1_756.gbw) ****
             **** DENSITY 1isa1it-0101_1_756.scfp WAS UPDATED ****
             **** ENERGY FILE WAS UPDATED (1isa1it-0101_1_756.en.tmp) ****
             **** THE GBW FILE WAS UPDATED (1isa1it-0101_1_756.gbw) ****
             **** DENSITY 1isa1it-0101_1_756.scfp WAS UPDATED ****
----------------
ORBITAL ENERGIES
----------------

  NO   OCC          E(Eh)            E(eV) 
   0   2.0000     -20.646355      -561.8159 
   1   2.0000     -20.611218      -560.8597 
   2   2.0000     -20.569040      -559.7120 
   3   2.0000     -20.567973      -559.6830 
   4   2.0000     -20.566295      -559.6373 
   5   2.0000     -20.550816      -559.2161 
   6   2.0000      -7.908160      -215.1920 
   7   2.0000      -7.857900      -213.8243 
   8   2.0000      -7.842080      -213.3938 
   9   2.0000      -5.739787      -156.1875 
  10   2.0000      -5.732206      -155.9813 
  11   2.0000      -5.729050      -155.8954 
  12   2.0000      -5.690946      -154.8585 
  13   2.0000      -5.683403      -154.6533 
  14   2.0000      -5.675052      -154.4260 
  15   2.0000      -5.673790      -154.3917 
  16   2.0000      -5.668789      -154.2556 
  17   2.0000      -5.659631      -154.0064 
  18   2.0000      -2.472979       -67.2932 
  19   2.0000      -2.469019       -67.1854 
  20   2.0000      -2.463297       -67.0297 
  21   2.0000      -2.461250       -66.9740 
  22   2.0000      -2.456074       -66.8332 
  23   2.0000      -2.425315       -65.9962 
  24   2.0000      -2.421255       -65.8857 
  25   2.0000      -2.410465       -65.5921 
  26   2.0000      -2.408905       -65.5496 
  27   2.0000      -2.405366       -65.4533 
  28   2.0000      -2.402510       -65.3756 
  29   2.0000      -2.401941       -65.3601 
  30   2.0000      -2.393569       -65.1323 
  31   2.0000      -2.388182       -64.9857 
  32   2.0000      -2.386863       -64.9499 
  33   2.0000      -1.407645       -38.3040 
  34   2.0000      -1.376770       -37.4638 
  35   2.0000      -1.335957       -36.3532 
  36   2.0000      -1.297753       -35.3137 
  37   2.0000      -1.291430       -35.1416 
  38   2.0000      -1.269084       -34.5335 
  39   2.0000      -0.949595       -25.8398 
  40   2.0000      -0.914873       -24.8950 
  41   2.0000      -0.874724       -23.8025 
  42   2.0000      -0.710996       -19.3472 
  43   2.0000      -0.676537       -18.4095 
  44   2.0000      -0.651747       -17.7349 
  45   2.0000      -0.643724       -17.5166 
  46   2.0000      -0.609744       -16.5920 
  47   2.0000      -0.597986       -16.2720 
  48   2.0000      -0.582244       -15.8437 
  49   2.0000      -0.581294       -15.8178 
  50   2.0000      -0.554549       -15.0900 
  51   2.0000      -0.530793       -14.4436 
  52   2.0000      -0.523267       -14.2388 
  53   2.0000      -0.509766       -13.8714 
  54   2.0000      -0.502357       -13.6698 
  55   2.0000      -0.492586       -13.4039 
  56   2.0000      -0.481231       -13.0950 
  57   2.0000      -0.477663       -12.9979 
  58   2.0000      -0.468504       -12.7487 
  59   2.0000      -0.440830       -11.9956 
  60   2.0000      -0.393237       -10.7005 
  61   2.0000      -0.381406       -10.3786 
  62   0.0000      -0.011599        -0.3156 
  63   0.0000       0.023214         0.6317 
  64   0.0000       0.030084         0.8186 
  65   0.0000       0.032544         0.8856 
  66   0.0000       0.035851         0.9756 
  67   0.0000       0.040819         1.1107 
  68   0.0000       0.050242         1.3671 
  69   0.0000       0.052819         1.4373 
  70   0.0000       0.060526         1.6470 
  71   0.0000       0.072505         1.9730 
  72   0.0000       0.073919         2.0114 
  73   0.0000       0.078100         2.1252 
  74   0.0000       0.080857         2.2002 
  75   0.0000       0.090634         2.4663 
  76   0.0000       0.095845         2.6081 
  77   0.0000       0.106907         2.9091 
  78   0.0000       0.110427         3.0049 
  79   0.0000       0.115139         3.1331 
  80   0.0000       0.128489         3.4964 
  81   0.0000       0.135211         3.6793 
  82   0.0000       0.141197         3.8422 
  83   0.0000       0.144501         3.9321 
  84   0.0000       0.149680         4.0730 
  85   0.0000       0.161095         4.3836 
  86   0.0000       0.173769         4.7285 
  87   0.0000       0.176695         4.8081 
  88   0.0000       0.182337         4.9616 
  89   0.0000       0.186384         5.0718 
  90   0.0000       0.190907         5.1948 
  91   0.0000       0.197000         5.3606 
  92   0.0000       0.198285         5.3956 
  93   0.0000       0.204588         5.5671 
  94   0.0000       0.206453         5.6179 
  95   0.0000       0.213391         5.8067 
  96   0.0000       0.215850         5.8736 
  97   0.0000       0.219484         5.9725 
  98   0.0000       0.227010         6.1773 
  99   0.0000       0.231401         6.2967 
 100   0.0000       0.236758         6.4425 
 101   0.0000       0.238965         6.5026 
 102   0.0000       0.239868         6.5271 
 103   0.0000       0.246226         6.7002 
 104   0.0000       0.253046         6.8857 
 105   0.0000       0.256584         6.9820 
 106   0.0000       0.259209         7.0534 
 107   0.0000       0.265315         7.2196 
 108   0.0000       0.272775         7.4226 
 109   0.0000       0.274376         7.4661 
 110   0.0000       0.277361         7.5474 
 111   0.0000       0.286956         7.8085 
 112   0.0000       0.293802         7.9947 
 113   0.0000       0.308152         8.3852 
 114   0.0000       0.312535         8.5045 
 115   0.0000       0.318364         8.6631 
 116   0.0000       0.323625         8.8063 
 117   0.0000       0.331502         9.0206 
 118   0.0000       0.343072         9.3355 
 119   0.0000       0.345684         9.4065 
 120   0.0000       0.358030         9.7425 
 121   0.0000       0.362106         9.8534 
 122   0.0000       0.369643        10.0585 
 123   0.0000       0.378216        10.2918 
 124   0.0000       0.382225        10.4009 
 125   0.0000       0.390776        10.6336 
 126   0.0000       0.394982        10.7480 
 127   0.0000       0.400076        10.8866 
 128   0.0000       0.409082        11.1317 
 129   0.0000       0.414957        11.2916 
 130   0.0000       0.417457        11.3596 
 131   0.0000       0.431623        11.7451 
 132   0.0000       0.435306        11.8453 
 133   0.0000       0.441617        12.0170 
 134   0.0000       0.447369        12.1735 
 135   0.0000       0.450356        12.2548 
 136   0.0000       0.455865        12.4047 
 137   0.0000       0.463542        12.6136 
 138   0.0000       0.467286        12.7155 
 139   0.0000       0.471190        12.8217 
 140   0.0000       0.476887        12.9768 
 141   0.0000       0.484139        13.1741 
 142   0.0000       0.499093        13.5810 
 143   0.0000       0.503429        13.6990 
 144   0.0000       0.509312        13.8591 
 145   0.0000       0.510843        13.9007 
 146   0.0000       0.519168        14.1273 
 147   0.0000       0.522719        14.2239 
 148   0.0000       0.540326        14.7030 
 149   0.0000       0.549204        14.9446 
 150   0.0000       0.550255        14.9732 
 151   0.0000       0.554884        15.0992 
 152   0.0000       0.565103        15.3772 
 153   0.0000       0.568533        15.4706 
 154   0.0000       0.574157        15.6236 
 155   0.0000       0.576405        15.6848 
 156   0.0000       0.586680        15.9644 
 157   0.0000       0.597116        16.2483 
 158   0.0000       0.608049        16.5459 
 159   0.0000       0.612394        16.6641 
 160   0.0000       0.614717        16.7273 
 161   0.0000       0.624364        16.9898 
 162   0.0000       0.627847        17.0846 
 163   0.0000       0.631870        17.1941 
 164   0.0000       0.636010        17.3067 
 165   0.0000       0.643590        17.5130 
 166   0.0000       0.649072        17.6621 
 167   0.0000       0.654633        17.8135 
 168   0.0000       0.664259        18.0754 
 169   0.0000       0.672154        18.2902 
 170   0.0000       0.675921        18.3927 
 171   0.0000       0.678078        18.4514 
 172   0.0000       0.683227        18.5915 
 173   0.0000       0.690229        18.7821 
 174   0.0000       0.700347        19.0574 
 175   0.0000       0.704753        19.1773 
 176   0.0000       0.710923        19.3452 
 177   0.0000       0.715943        19.4818 
 178   0.0000       0.728039        19.8110 
 179   0.0000       0.731271        19.8989 
 180   0.0000       0.741134        20.1673 
 181   0.0000       0.752061        20.4646 
 182   0.0000       0.756701        20.5909 
 183   0.0000       0.762457        20.7475 
 184   0.0000       0.763120        20.7655 
 185   0.0000       0.769466        20.9382 
 186   0.0000       0.773342        21.0437 
 187   0.0000       0.779018        21.1981 
 188   0.0000       0.787537        21.4300 
 189   0.0000       0.800856        21.7924 
 190   0.0000       0.806824        21.9548 
 191   0.0000       0.813987        22.1497 
 192   0.0000       0.821557        22.3557 
 193   0.0000       0.829909        22.5830 
 194   0.0000       0.837602        22.7923 
 195   0.0000       0.841620        22.9016 
 196   0.0000       0.852502        23.1978 
 197   0.0000       0.863993        23.5104 
 198   0.0000       0.871914        23.7260 
 199   0.0000       0.876573        23.8528 
 200   0.0000       0.877673        23.8827 
 201   0.0000       0.891952        24.2712 
 202   0.0000       0.896421        24.3929 
 203   0.0000       0.917709        24.9721 
 204   0.0000       0.921449        25.0739 
 205   0.0000       0.927629        25.2421 
 206   0.0000       0.930622        25.3235 
 207   0.0000       0.942868        25.6568 
 208   0.0000       0.959741        26.1159 
 209   0.0000       0.972824        26.4719 
 210   0.0000       0.987275        26.8651 
 211   0.0000       0.990504        26.9530 
 212   0.0000       0.999060        27.1858 
 213   0.0000       1.010149        27.4875 
 214   0.0000       1.013234        27.5715 
 215   0.0000       1.019943        27.7541 
 216   0.0000       1.032364        28.0921 
 217   0.0000       1.039181        28.2776 
 218   0.0000       1.045961        28.4620 
 219   0.0000       1.054256        28.6878 
 220   0.0000       1.059022        28.8175 
 221   0.0000       1.070413        29.1274 
 222   0.0000       1.071354        29.1530 
 223   0.0000       1.075411        29.2634 
 224   0.0000       1.082303        29.4510 
 225   0.0000       1.086573        29.5672 
 226   0.0000       1.094874        29.7930 
 227   0.0000       1.099181        29.9102 
 228   0.0000       1.107809        30.1450 
 229   0.0000       1.112908        30.2838 
 230   0.0000       1.121205        30.5095 
 231   0.0000       1.126036        30.6410 
 232   0.0000       1.133241        30.8371 
 233   0.0000       1.149201        31.2714 
 234   0.0000       1.154023        31.4026 
 235   0.0000       1.156162        31.4608 
 236   0.0000       1.163776        31.6680 
 237   0.0000       1.166417        31.7398 
 238   0.0000       1.176509        32.0144 
 239   0.0000       1.181907        32.1613 
 240   0.0000       1.185322        32.2542 
 241   0.0000       1.192231        32.4422 
 242   0.0000       1.196523        32.5591 
 243   0.0000       1.215458        33.0743 
 244   0.0000       1.221535        33.2397 
 245   0.0000       1.223692        33.2984 
 246   0.0000       1.234599        33.5951 
 247   0.0000       1.239234        33.7213 
 248   0.0000       1.243564        33.8391 
 249   0.0000       1.250977        34.0408 
 250   0.0000       1.263255        34.3749 
 251   0.0000       1.266504        34.4633 
 252   0.0000       1.269829        34.5538 
 253   0.0000       1.275881        34.7185 
 254   0.0000       1.291165        35.1344 
 255   0.0000       1.292465        35.1698 
 256   0.0000       1.298867        35.3440 
 257   0.0000       1.311214        35.6800 
 258   0.0000       1.317089        35.8398 
 259   0.0000       1.326573        36.0979 
 260   0.0000       1.328185        36.1417 
 261   0.0000       1.341530        36.5049 
 262   0.0000       1.344725        36.5918 
 263   0.0000       1.349738        36.7282 
 264   0.0000       1.367795        37.2196 
 265   0.0000       1.369674        37.2707 
 266   0.0000       1.375634        37.4329 
 267   0.0000       1.379901        37.5490 
 268   0.0000       1.389058        37.7982 
 269   0.0000       1.394782        37.9540 
 270   0.0000       1.397556        38.0294 
 271   0.0000       1.414872        38.5006 
 272   0.0000       1.426537        38.8180 
 273   0.0000       1.428713        38.8773 
 274   0.0000       1.438429        39.1416 
 275   0.0000       1.444166        39.2977 
 276   0.0000       1.452796        39.5326 
 277   0.0000       1.459814        39.7236 
 278   0.0000       1.461481        39.7689 
 279   0.0000       1.472386        40.0657 
 280   0.0000       1.476919        40.1890 
 281   0.0000       1.486641        40.4536 
 282   0.0000       1.493932        40.6520 
 283   0.0000       1.501358        40.8540 
 284   0.0000       1.511125        41.1198 
 285   0.0000       1.525568        41.5128 
 286   0.0000       1.528642        41.5965 
 287   0.0000       1.537676        41.8423 
 288   0.0000       1.555306        42.3220 
 289   0.0000       1.556841        42.3638 
 290   0.0000       1.565088        42.5882 
 291   0.0000       1.580064        42.9957 
 292   0.0000       1.596044        43.4306 
 293   0.0000       1.603874        43.6436 
 294   0.0000       1.612498        43.8783 
 295   0.0000       1.618356        44.0377 
 296   0.0000       1.630370        44.3646 
 297   0.0000       1.640947        44.6524 
 298   0.0000       1.653419        44.9918 
 299   0.0000       1.659761        45.1644 
 300   0.0000       1.666647        45.3518 
 301   0.0000       1.674870        45.5755 
 302   0.0000       1.680178        45.7200 
 303   0.0000       1.686610        45.8950 
 304   0.0000       1.697657        46.1956 
 305   0.0000       1.711468        46.5714 
 306   0.0000       1.718436        46.7610 
 307   0.0000       1.723635        46.9025 
 308   0.0000       1.738968        47.3197 
 309   0.0000       1.749987        47.6196 
 310   0.0000       1.760343        47.9014 
 311   0.0000       1.769245        48.1436 
 312   0.0000       1.772814        48.2407 
 313   0.0000       1.784167        48.5497 
 314   0.0000       1.791953        48.7615 
 315   0.0000       1.795958        48.8705 
 316   0.0000       1.803283        49.0698 
 317   0.0000       1.810346        49.2620 
 318   0.0000       1.813854        49.3575 
 319   0.0000       1.827392        49.7259 
 320   0.0000       1.834135        49.9093 
 321   0.0000       1.845618        50.2218 
 322   0.0000       1.852489        50.4088 
 323   0.0000       1.858100        50.5615 
 324   0.0000       1.872631        50.9569 
 325   0.0000       1.882658        51.2297 
 326   0.0000       1.885101        51.2962 
 327   0.0000       1.891777        51.4779 
 328   0.0000       1.902607        51.7726 
 329   0.0000       1.910668        51.9919 
 330   0.0000       1.918162        52.1958 
 331   0.0000       1.927512        52.4503 
 332   0.0000       1.934619        52.6436 
 333   0.0000       1.941176        52.8221 
 334   0.0000       1.948948        53.0336 
 335   0.0000       1.953931        53.1692 
 336   0.0000       1.963534        53.4305 
 337   0.0000       1.964309        53.4516 
 338   0.0000       1.976791        53.7912 
 339   0.0000       1.982875        53.9568 
 340   0.0000       2.001305        54.4583 
 341   0.0000       2.006353        54.5956 
 342   0.0000       2.017660        54.9033 
 343   0.0000       2.028961        55.2108 
 344   0.0000       2.032845        55.3165 
 345   0.0000       2.038695        55.4757 
 346   0.0000       2.045252        55.6541 
 347   0.0000       2.054899        55.9166 
 348   0.0000       2.058929        56.0263 
 349   0.0000       2.067999        56.2731 
 350   0.0000       2.080089        56.6021 
 351   0.0000       2.093198        56.9588 
 352   0.0000       2.105155        57.2842 
 353   0.0000       2.107508        57.3482 
 354   0.0000       2.125544        57.8390 
 355   0.0000       2.128565        57.9212 
 356   0.0000       2.136865        58.1470 
 357   0.0000       2.150049        58.5058 
 358   0.0000       2.151990        58.5586 
 359   0.0000       2.159252        58.7562 
 360   0.0000       2.176920        59.2370 
 361   0.0000       2.181250        59.3548 
 362   0.0000       2.189937        59.5912 
 363   0.0000       2.196126        59.7596 
 364   0.0000       2.208418        60.0941 
 365   0.0000       2.218173        60.3596 
 366   0.0000       2.223681        60.5094 
 367   0.0000       2.238785        60.9204 
 368   0.0000       2.240854        60.9767 
 369   0.0000       2.254766        61.3553 
 370   0.0000       2.262634        61.5694 
 371   0.0000       2.267334        61.6973 
 372   0.0000       2.287027        62.2332 
 373   0.0000       2.291703        62.3604 
 374   0.0000       2.297693        62.5234 
 375   0.0000       2.300660        62.6041 
 376   0.0000       2.310339        62.8675 
 377   0.0000       2.321850        63.1808 
 378   0.0000       2.329438        63.3872 
 379   0.0000       2.340980        63.7013 
 380   0.0000       2.353480        64.0414 
 381   0.0000       2.364319        64.3364 
 382   0.0000       2.379675        64.7543 
 383   0.0000       2.385172        64.9038 
 384   0.0000       2.391225        65.0685 
 385   0.0000       2.406655        65.4884 
 386   0.0000       2.415221        65.7215 
 387   0.0000       2.426338        66.0240 
 388   0.0000       2.429768        66.1173 
 389   0.0000       2.436307        66.2953 
 390   0.0000       2.450908        66.6926 
 391   0.0000       2.463221        67.0276 
 392   0.0000       2.466651        67.1210 
 393   0.0000       2.483026        67.5666 
 394   0.0000       2.495245        67.8991 
 395   0.0000       2.511195        68.3331 
 396   0.0000       2.525566        68.7241 
 397   0.0000       2.526598        68.7522 
 398   0.0000       2.555322        69.5338 
 399   0.0000       2.570727        69.9530 
 400   0.0000       2.580518        70.2195 
 401   0.0000       2.589945        70.4760 
 402   0.0000       2.608045        70.9685 
 403   0.0000       2.618438        71.2513 
 404   0.0000       2.631770        71.6141 
 405   0.0000       2.643318        71.9283 
 406   0.0000       2.658937        72.3534 
 407   0.0000       2.671669        72.6998 
 408   0.0000       2.676784        72.8390 
 409   0.0000       2.694473        73.3203 
 410   0.0000       2.699712        73.4629 
 411   0.0000       2.711145        73.7740 
 412   0.0000       2.722480        74.0825 
 413   0.0000       2.723409        74.1077 
 414   0.0000       2.728278        74.2402 
 415   0.0000       2.741220        74.5924 
 416   0.0000       2.745563        74.7106 
 417   0.0000       2.770358        75.3853 
 418   0.0000       2.778750        75.6136 
 419   0.0000       2.797684        76.1288 
 420   0.0000       2.805249        76.3347 
 421   0.0000       2.809950        76.4626 
 422   0.0000       2.820493        76.7495 
 423   0.0000       2.847652        77.4885 
 424   0.0000       2.859880        77.8213 
 425   0.0000       2.877603        78.3036 
 426   0.0000       2.882791        78.4447 
 427   0.0000       2.892290        78.7032 
 428   0.0000       2.907335        79.1126 
 429   0.0000       2.932387        79.7943 
 430   0.0000       2.941379        80.0390 
 431   0.0000       2.948056        80.2207 
 432   0.0000       2.965788        80.7032 
 433   0.0000       2.987951        81.3063 
 434   0.0000       3.008462        81.8644 
 435   0.0000       3.012307        81.9690 
 436   0.0000       3.040207        82.7282 
 437   0.0000       3.049185        82.9725 
 438   0.0000       3.067651        83.4750 
 439   0.0000       3.091119        84.1136 
 440   0.0000       3.207460        87.2794 
 441   0.0000       3.229082        87.8678 
 442   0.0000       3.262640        88.7810 
 443   0.0000       3.295936        89.6870 
 444   0.0000       3.315200        90.2112 
 445   0.0000       3.338225        90.8377 
 446   0.0000       3.348542        91.1185 
 447   0.0000       3.364886        91.5632 
 448   0.0000       3.376567        91.8811 
 449   0.0000       3.392588        92.3170 
 450   0.0000       3.417507        92.9951 
 451   0.0000       3.430837        93.3578 
 452   0.0000       3.451401        93.9174 
 453   0.0000       3.468915        94.3940 
 454   0.0000       3.474143        94.5362 
 455   0.0000       3.497540        95.1729 
 456   0.0000       3.514470        95.6336 
 457   0.0000       3.518117        95.7328 
 458   0.0000       3.527717        95.9940 
 459   0.0000       3.547626        96.5358 
 460   0.0000       3.575524        97.2950 
 461   0.0000       3.577786        97.3565 
 462   0.0000       3.590887        97.7130 
 463   0.0000       3.621608        98.5490 
 464   0.0000       3.640102        99.0522 
 465   0.0000       3.654795        99.4520 
 466   0.0000       3.664092        99.7050 
 467   0.0000       3.681638       100.1825 
 468   0.0000       3.695317       100.5547 
 469   0.0000       3.711005       100.9816 
 470   0.0000       3.721811       101.2756 
 471   0.0000       3.730002       101.4985 
 472   0.0000       3.743292       101.8601 
 473   0.0000       3.759793       102.3092 
 474   0.0000       3.766784       102.4994 
 475   0.0000       3.778243       102.8112 
 476   0.0000       3.794048       103.2413 
 477   0.0000       3.808202       103.6264 
 478   0.0000       3.815175       103.8162 
 479   0.0000       3.832578       104.2897 
 480   0.0000       3.845416       104.6391 
 481   0.0000       3.850725       104.7835 
 482   0.0000       3.877365       105.5085 
 483   0.0000       3.882236       105.6410 
 484   0.0000       3.895855       106.0116 
 485   0.0000       3.898679       106.0884 
 486   0.0000       3.908083       106.3443 
 487   0.0000       3.933621       107.0393 
 488   0.0000       3.956672       107.6665 
 489   0.0000       3.989623       108.5632 
 490   0.0000       3.993087       108.6574 
 491   0.0000       4.042447       110.0006 
 492   0.0000       4.048112       110.1547 
 493   0.0000       4.050311       110.2146 
 494   0.0000       4.064264       110.5942 
 495   0.0000       4.066639       110.6589 
 496   0.0000       4.077793       110.9624 
 497   0.0000       4.101099       111.5966 
 498   0.0000       4.127292       112.3093 
 499   0.0000       4.136385       112.5568 
 500   0.0000       4.144209       112.7697 
 501   0.0000       4.153222       113.0149 
 502   0.0000       4.167646       113.4074 
 503   0.0000       4.172256       113.5329 
 504   0.0000       4.182394       113.8087 
 505   0.0000       4.187121       113.9374 
 506   0.0000       4.205704       114.4430 
 507   0.0000       4.212972       114.6408 
 508   0.0000       4.226394       115.0060 
 509   0.0000       4.241345       115.4129 
 510   0.0000       4.250626       115.6654 
 511   0.0000       4.270319       116.2013 
 512   0.0000       4.273422       116.2857 
 513   0.0000       4.279443       116.4496 
 514   0.0000       4.288610       116.6990 
 515   0.0000       4.288913       116.7073 
 516   0.0000       4.309468       117.2666 
 517   0.0000       4.326956       117.7425 
 518   0.0000       4.334874       117.9579 
 519   0.0000       4.341774       118.1457 
 520   0.0000       4.345562       118.2488 
 521   0.0000       4.358823       118.6096 
 522   0.0000       4.368596       118.8756 
 523   0.0000       4.376119       119.0802 
 524   0.0000       4.388954       119.4295 
 525   0.0000       4.396825       119.6437 
 526   0.0000       4.402792       119.8061 
 527   0.0000       4.415216       120.1441 
 528   0.0000       4.416867       120.1891 
 529   0.0000       4.429748       120.5396 
 530   0.0000       4.436433       120.7215 
 531   0.0000       4.441102       120.8485 
 532   0.0000       4.463039       121.4455 
 533   0.0000       4.472409       121.7004 
 534   0.0000       4.477652       121.8431 
 535   0.0000       4.481724       121.9539 
 536   0.0000       4.498267       122.4041 
 537   0.0000       4.504850       122.5832 
 538   0.0000       4.510422       122.7348 
 539   0.0000       4.520230       123.0017 
 540   0.0000       4.522850       123.0730 
 541   0.0000       4.533768       123.3701 
 542   0.0000       4.548808       123.7793 
 543   0.0000       4.552205       123.8718 
 544   0.0000       4.564405       124.2038 
 545   0.0000       4.576564       124.5346 
 546   0.0000       4.581288       124.6632 
 547   0.0000       4.584962       124.7632 
 548   0.0000       4.602881       125.2508 
 549   0.0000       4.610810       125.4665 
 550   0.0000       4.615688       125.5992 
 551   0.0000       4.628901       125.9588 
 552   0.0000       4.635926       126.1500 
 553   0.0000       4.645112       126.3999 
 554   0.0000       4.652374       126.5975 
 555   0.0000       4.665545       126.9559 
 556   0.0000       4.674616       127.2028 
 557   0.0000       4.687869       127.5634 
 558   0.0000       4.689681       127.6127 
 559   0.0000       4.709507       128.1522 
 560   0.0000       4.725189       128.5789 
 561   0.0000       4.736507       128.8869 
 562   0.0000       4.753070       129.3376 
 563   0.0000       4.766206       129.6951 
 564   0.0000       4.769662       129.7891 
 565   0.0000       4.788569       130.3036 
 566   0.0000       4.798191       130.5654 
 567   0.0000       4.812358       130.9509 
 568   0.0000       4.819265       131.1389 
 569   0.0000       4.825886       131.3190 
 570   0.0000       4.841247       131.7370 
 571   0.0000       4.859523       132.2343 
 572   0.0000       4.881771       132.8397 
 573   0.0000       4.888578       133.0250 
 574   0.0000       4.901729       133.3828 
 575   0.0000       4.909738       133.6008 
 576   0.0000       4.931402       134.1903 
 577   0.0000       4.935470       134.3010 
 578   0.0000       4.942484       134.4918 
 579   0.0000       4.963020       135.0506 
 580   0.0000       4.981145       135.5438 
 581   0.0000       4.999325       136.0385 
 582   0.0000       5.004811       136.1878 
 583   0.0000       5.013128       136.4141 
 584   0.0000       5.019970       136.6003 
 585   0.0000       5.036529       137.0509 
 586   0.0000       5.073116       138.0465 
 587   0.0000       5.099157       138.7551 
 588   0.0000       5.134824       139.7257 
 589   0.0000       5.175601       140.8353 
 590   0.0000       5.179407       140.9388 
 591   0.0000       5.201487       141.5397 
 592   0.0000       5.242207       142.6477 
 593   0.0000       5.252910       142.9389 
 594   0.0000       5.274137       143.5166 
 595   0.0000       5.278891       143.6459 
 596   0.0000       5.325890       144.9248 
 597   0.0000       5.343739       145.4105 
 598   0.0000       5.355467       145.7297 
 599   0.0000       5.368410       146.0819 
 600   0.0000       5.382449       146.4639 
 601   0.0000       5.399907       146.9389 
 602   0.0000       5.440227       148.0361 
 603   0.0000       5.444650       148.1565 
 604   0.0000       5.461279       148.6090 
 605   0.0000       5.482795       149.1944 
 606   0.0000       5.509524       149.9218 
 607   0.0000       5.521919       150.2591 
 608   0.0000       5.581280       151.8744 
 609   0.0000       5.616340       152.8284 
 610   0.0000       5.648174       153.6946 
 611   0.0000       5.693056       154.9159 
 612   0.0000       5.771822       157.0593 
 613   0.0000       5.775548       157.1606 
 614   0.0000       5.806846       158.0123 
 615   0.0000       5.830690       158.6611 
 616   0.0000       5.871787       159.7794 
 617   0.0000       5.880640       160.0203 
 618   0.0000       5.938902       161.6057 
 619   0.0000       6.001969       163.3219 
 620   0.0000       6.067570       165.1070 
 621   0.0000       6.090774       165.7384 
 622   0.0000       6.243782       169.9019 
 623   0.0000       6.636696       180.5937 
 624   0.0000       6.895766       187.6433 
 625   0.0000       6.927533       188.5077 
 626   0.0000       7.794261       212.0926 
 627   0.0000       7.859089       213.8567 
 628   0.0000       8.036547       218.6856 
 629   0.0000       8.139482       221.4866 
 630   0.0000       8.211930       223.4580 
 631   0.0000       8.818993       239.9770 
 632   0.0000       8.898577       242.1426 
 633   0.0000       8.921972       242.7792 
 634   0.0000       9.186723       249.9834 
 635   0.0000       9.463611       257.5179 
 636   0.0000       9.877654       268.7846 
 637   0.0000       9.931432       270.2480 
 638   0.0000      10.005458       272.2624 
 639   0.0000      10.663911       290.1798 
 640   0.0000      10.691812       290.9390 
 641   0.0000      10.702913       291.2411 
 642   0.0000      10.705639       291.3152 
 643   0.0000      10.718508       291.6654 
 644   0.0000      10.724272       291.8223 
 645   0.0000      10.731736       292.0254 
 646   0.0000      10.739466       292.2357 
 647   0.0000      10.743232       292.3382 
 648   0.0000      10.751979       292.5762 
 649   0.0000      10.753417       292.6154 
 650   0.0000      10.761006       292.8218 
 651   0.0000      10.771006       293.0940 
 652   0.0000      10.784455       293.4599 
 653   0.0000      10.795632       293.7641 
 654   0.0000      10.816958       294.3444 
 655   0.0000      10.830366       294.7092 
 656   0.0000      10.835524       294.8496 
 657   0.0000      10.844153       295.0844 
 658   0.0000      10.857523       295.4482 
 659   0.0000      10.869733       295.7805 
 660   0.0000      10.878423       296.0169 
 661   0.0000      10.890736       296.3520 
 662   0.0000      10.899677       296.5953 
 663   0.0000      10.907756       296.8151 
 664   0.0000      10.922633       297.2200 
 665   0.0000      10.930342       297.4297 
 666   0.0000      10.945262       297.8357 
 667   0.0000      10.953298       298.0544 
 668   0.0000      10.960434       298.2486 
 669   0.0000      10.975030       298.6458 
 670   0.0000      10.981407       298.8193 
 671   0.0000      10.988560       299.0139 
 672   0.0000      10.995984       299.2159 
 673   0.0000      11.004983       299.4608 
 674   0.0000      11.017085       299.7901 
 675   0.0000      11.029904       300.1390 
 676   0.0000      11.033202       300.2287 
 677   0.0000      11.040572       300.4292 
 678   0.0000      11.056116       300.8522 
 679   0.0000      11.065746       301.1143 
 680   0.0000      11.080490       301.5155 
 681   0.0000      11.085389       301.6488 
 682   0.0000      11.097550       301.9797 
 683   0.0000      11.122576       302.6607 
 684   0.0000      11.129000       302.8355 
 685   0.0000      11.156719       303.5897 
 686   0.0000      11.171498       303.9919 
 687   0.0000      11.189442       304.4802 
 688   0.0000      11.194320       304.6129 
 689   0.0000      11.203607       304.8657 
 690   0.0000      11.239217       305.8346 
 691   0.0000      11.244858       305.9881 
 692   0.0000      11.266582       306.5793 
 693   0.0000      11.282969       307.0252 
 694   0.0000      11.302153       307.5472 
 695   0.0000      11.353174       308.9356 
 696   0.0000      11.374519       309.5164 
 697   0.0000      11.389759       309.9311 
 698   0.0000      11.410788       310.5033 
 699   0.0000      11.456030       311.7344 
 700   0.0000      11.510644       313.2206 
 701   0.0000      11.579030       315.0814 
 702   0.0000      11.689243       318.0805 
 703   0.0000      11.709880       318.6420 
 704   0.0000      11.740209       319.4673 
 705   0.0000      11.766281       320.1768 
 706   0.0000      11.810204       321.3720 
 707   0.0000      11.855092       322.5935 
 708   0.0000      11.873022       323.0814 
 709   0.0000      11.919255       324.3394 
 710   0.0000      12.003219       326.6242 
 711   0.0000      12.008030       326.7551 
 712   0.0000      12.021024       327.1087 
 713   0.0000      12.057713       328.1070 
 714   0.0000      12.077908       328.6566 
 715   0.0000      12.093575       329.0829 
 716   0.0000      12.097558       329.1913 
 717   0.0000      12.112372       329.5944 
 718   0.0000      12.117121       329.7236 
 719   0.0000      12.127661       330.0104 
 720   0.0000      12.131441       330.1133 
 721   0.0000      12.134550       330.1979 
 722   0.0000      12.140139       330.3500 
 723   0.0000      12.158100       330.8387 
 724   0.0000      12.159704       330.8824 
 725   0.0000      12.168137       331.1118 
 726   0.0000      12.172988       331.2438 
 727   0.0000      12.182412       331.5003 
 728   0.0000      12.201217       332.0120 
 729   0.0000      12.205871       332.1386 
 730   0.0000      12.222815       332.5997 
 731   0.0000      12.227814       332.7357 
 732   0.0000      12.229692       332.7868 
 733   0.0000      12.237889       333.0099 
 734   0.0000      12.240271       333.0747 
 735   0.0000      12.269675       333.8748 
 736   0.0000      12.275728       334.0395 
 737   0.0000      12.286184       334.3241 
 738   0.0000      12.311656       335.0172 
 739   0.0000      12.327206       335.4403 
 740   0.0000      12.332967       335.5971 
 741   0.0000      12.355784       336.2180 
 742   0.0000      12.362418       336.3985 
 743   0.0000      12.370263       336.6120 
 744   0.0000      12.389843       337.1448 
 745   0.0000      12.451054       338.8104 
 746   0.0000      12.456025       338.9457 
 747   0.0000      12.519340       340.6686 
 748   0.0000      12.536501       341.1355 
 749   0.0000      12.586217       342.4884 
 750   0.0000      12.618517       343.3673 
 751   0.0000      12.881784       350.5312 
 752   0.0000      12.898232       350.9787 
 753   0.0000      12.932549       351.9125 
 754   0.0000      12.956396       352.5615 
 755   0.0000      12.987161       353.3986 
 756   0.0000      13.058898       355.3507 
 757   0.0000      13.087360       356.1252 
 758   0.0000      13.105044       356.6064 
 759   0.0000      13.144249       357.6732 
 760   0.0000      13.158568       358.0628 
 761   0.0000      13.167152       358.2964 
 762   0.0000      13.241203       360.3115 
 763   0.0000      13.289383       361.6225 
 764   0.0000      13.319982       362.4551 
 765   0.0000      13.324156       362.5687 
 766   0.0000      13.362068       363.6004 
 767   0.0000      13.385484       364.2375 
 768   0.0000      13.401930       364.6851 
 769   0.0000      13.419988       365.1764 
 770   0.0000      13.432286       365.5111 
 771   0.0000      13.463220       366.3529 
 772   0.0000      13.466076       366.4306 
 773   0.0000      13.496894       367.2692 
 774   0.0000      13.527857       368.1117 
 775   0.0000      13.529243       368.1494 
 776   0.0000      13.547600       368.6489 
 777   0.0000      13.583248       369.6190 
 778   0.0000      13.621182       370.6512 
 779   0.0000      13.691601       372.5674 
 780   0.0000      14.467847       393.6901 
 781   0.0000      14.492526       394.3617 
 782   0.0000      14.627315       398.0295 
 783   0.0000      17.049788       463.9483 
 784   0.0000      38.730747      1053.9172 
 785   0.0000      38.781870      1055.3083 
 786   0.0000      38.852263      1057.2238 
 787   0.0000      38.878411      1057.9353 
 788   0.0000      38.914446      1058.9159 
 789   0.0000      38.949201      1059.8616 
 790   0.0000      38.984163      1060.8130 
 791   0.0000      39.031004      1062.0876 
 792   0.0000      39.041346      1062.3690 
 793   0.0000      42.416304      1154.2063 
 794   0.0000      42.448267      1155.0761 
 795   0.0000      42.564327      1158.2342 
 796   0.0000      42.620598      1159.7654 
 797   0.0000      42.805793      1164.8048 
 798   0.0000      44.008963      1197.5448 
 799   0.0000      61.685307      1678.5426 
 800   0.0000      61.774679      1680.9745 
 801   0.0000      62.029955      1687.9209 

                    ********************************
                    * MULLIKEN POPULATION ANALYSIS *
                    ********************************

-----------------------
MULLIKEN ATOMIC CHARGES
-----------------------
   0 H :    0.337786
   1 O :   -0.896837
   2 I :    1.827823
   3 O :   -1.257290
   4 I :    1.835850
   5 O :   -1.135948
   6 O :   -1.259313
   7 I :    2.837925
   8 O :   -1.161139
   9 O :   -1.128859
Sum of atomic charges:    0.0000000

--------------------------------
MULLIKEN REDUCED ORBITAL CHARGES
--------------------------------
  0 H s       :     0.503531  s :     0.503531
      pz      :     0.049938  p :     0.120949
      px      :     0.041204
      py      :     0.029807
      dz2     :    -0.005368  d :     0.028142
      dxz     :     0.020123
      dyz     :    -0.000376
      dx2y2   :    -0.005954
      dxy     :     0.019718
      f0      :     0.002642  f :     0.009592
      f+1     :     0.000289
      f-1     :     0.000159
      f+2     :     0.003697
      f-2     :    -0.000007
      f+3     :     0.002050
      f-3     :     0.000762
  1 O s       :     4.018976  s :     4.018976
      pz      :     1.871255  p :     4.823830
      px      :     1.559264
      py      :     1.393312
      dz2     :     0.007208  d :     0.049178
      dxz     :    -0.000354
      dyz     :     0.006563
      dx2y2   :     0.028896
      dxy     :     0.006865
      f0      :     0.000572  f :     0.004383
      f+1     :     0.000986
      f-1     :     0.000565
      f+2     :     0.000346
      f-2     :    -0.000014
      f+3     :     0.001062
      f-3     :     0.000865
      g0      :     0.000035  g :     0.000469
      g+1     :     0.000002
      g-1     :     0.000050
      g+2     :     0.000061
      g-2     :     0.000002
      g+3     :     0.000016
      g-3     :     0.000023
      g+4     :     0.000174
      g-4     :     0.000105
  2 I s       :     3.693598  s :     3.693598
      pz      :     2.819744  p :     9.363519
      px      :     3.924705
      py      :     2.619069
      dz2     :     2.005938  d :    10.086041
      dxz     :     2.022272
      dyz     :     2.032948
      dx2y2   :     2.013038
      dxy     :     2.011846
      f0      :     0.006947  f :     0.025444
      f+1     :    -0.001629
      f-1     :     0.008657
      f+2     :     0.005119
      f-2     :     0.001844
      f+3     :     0.004343
      f-3     :     0.000163
      g0      :     0.001215  g :     0.003575
      g+1     :    -0.000809
      g-1     :     0.002048
      g+2     :     0.000649
      g-2     :    -0.000331
      g+3     :     0.000291
      g-3     :     0.000533
      g+4     :    -0.000457
      g-4     :     0.000436
  3 O s       :     4.094690  s :     4.094690
      pz      :     1.362664  p :     5.122421
      px      :     1.910627
      py      :     1.849131
      dz2     :     0.016331  d :     0.034571
      dxz     :     0.005576
      dyz     :     0.011738
      dx2y2   :     0.000989
      dxy     :    -0.000064
      f0      :     0.001861  f :     0.005168
      f+1     :     0.000671
      f-1     :     0.001331
      f+2     :     0.000710
      f-2     :     0.000468
      f+3     :     0.000086
      f-3     :     0.000041
      g0      :     0.000125  g :     0.000439
      g+1     :     0.000076
      g-1     :     0.000078
      g+2     :     0.000037
      g-2     :     0.000045
      g+3     :     0.000022
      g-3     :     0.000036
      g+4     :     0.000003
      g-4     :     0.000017
  4 I s       :     3.703349  s :     3.703349
      pz      :     2.758503  p :     9.350068
      px      :     2.837671
      py      :     3.753894
      dz2     :     2.009214  d :    10.083290
      dxz     :     2.014951
      dyz     :     2.027987
      dx2y2   :     2.005054
      dxy     :     2.026083
      f0      :     0.007101  f :     0.023216
      f+1     :     0.001306
      f-1     :     0.005566
      f+2     :     0.001651
      f-2     :     0.006866
      f+3     :    -0.001397
      f-3     :     0.002122
      g0      :     0.000881  g :     0.004227
      g+1     :     0.001339
      g-1     :     0.000382
      g+2     :     0.000251
      g-2     :     0.001122
      g+3     :    -0.000447
      g-3     :     0.001132
      g+4     :    -0.000353
      g-4     :    -0.000081
  5 O s       :     4.083361  s :     4.083361
      pz      :     1.370359  p :     5.001399
      px      :     1.740707
      py      :     1.890333
      dz2     :     0.014067  d :     0.045885
      dxz     :     0.016620
      dyz     :     0.009880
      dx2y2   :     0.003195
      dxy     :     0.002124
      f0      :     0.001465  f :     0.004865
      f+1     :     0.000996
      f-1     :     0.001267
      f+2     :     0.000816
      f-2     :     0.000359
      f+3     :    -0.000127
      f-3     :     0.000088
      g0      :     0.000100  g :     0.000438
      g+1     :     0.000074
      g-1     :     0.000067
      g+2     :     0.000091
      g-2     :     0.000060
      g+3     :     0.000021
      g-3     :     0.000022
      g+4     :     0.000000
      g-4     :     0.000001
  6 O s       :     4.079864  s :     4.079864
      pz      :     1.843466  p :     5.146904
      px      :     1.675894
      py      :     1.627543
      dz2     :     0.003906  d :     0.028003
      dxz     :     0.006417
      dyz     :     0.002438
      dx2y2   :     0.015115
      dxy     :     0.000127
      f0      :     0.000599  f :     0.004190
      f+1     :     0.000851
      f-1     :     0.000321
      f+2     :     0.000770
      f-2     :     0.000521
      f+3     :     0.000688
      f-3     :     0.000440
      g0      :     0.000011  g :     0.000353
      g+1     :     0.000043
      g-1     :     0.000060
      g+2     :     0.000029
      g-2     :     0.000016
      g+3     :     0.000007
      g-3     :     0.000060
      g+4     :     0.000052
      g-4     :     0.000075
  7 I s       :     3.580558  s :     3.580558
      pz      :     2.675924  p :     8.167107
      px      :     2.940821
      py      :     2.550363
      dz2     :     2.061370  d :    10.304221
      dxz     :     2.093955
      dyz     :     2.054185
      dx2y2   :     2.033606
      dxy     :     2.061104
      f0      :     0.016719  f :     0.086159
      f+1     :     0.019610
      f-1     :     0.014590
      f+2     :     0.012598
      f-2     :     0.012849
      f+3     :     0.004077
      f-3     :     0.005717
      g0      :     0.003616  g :     0.024028
      g+1     :     0.004338
      g-1     :     0.002434
      g+2     :     0.003911
      g-2     :     0.002135
      g+3     :     0.002742
      g-3     :     0.003242
      g+4     :     0.000557
      g-4     :     0.001053
  8 O s       :     4.071397  s :     4.071397
      pz      :     1.722111  p :     5.026382
      px      :     1.532380
      py      :     1.771891
      dz2     :     0.010225  d :     0.055735
      dxz     :     0.013872
      dyz     :     0.006996
      dx2y2   :     0.009100
      dxy     :     0.015541
      f0      :     0.000408  f :     0.006953
      f+1     :     0.001912
      f-1     :     0.000159
      f+2     :     0.000962
      f-2     :     0.001658
      f+3     :     0.000778
      f-3     :     0.001074
      g0      :     0.000011  g :     0.000671
      g+1     :     0.000159
      g-1     :     0.000017
      g+2     :     0.000082
      g-2     :     0.000048
      g+3     :     0.000126
      g-3     :     0.000111
      g+4     :     0.000077
      g-4     :     0.000039
  9 O s       :     4.060019  s :     4.060019
      pz      :     1.379708  p :     5.011439
      px      :     1.851581
      py      :     1.780149
      dz2     :     0.015723  d :     0.051170
      dxz     :     0.016641
      dyz     :     0.016482
      dx2y2   :     0.001353
      dxy     :     0.000971
      f0      :     0.001834  f :     0.005749
      f+1     :     0.001313
      f-1     :     0.001620
      f+2     :     0.000688
      f-2     :     0.000747
      f+3     :    -0.000047
      f-3     :    -0.000405
      g0      :     0.000150  g :     0.000482
      g+1     :     0.000102
      g-1     :     0.000073
      g+2     :     0.000086
      g-2     :     0.000061
      g+3     :     0.000015
      g-3     :     0.000005
      g+4     :    -0.000005
      g-4     :    -0.000005


                     *******************************
                     * LOEWDIN POPULATION ANALYSIS *
                     *******************************

----------------------
LOEWDIN ATOMIC CHARGES
----------------------
   0 H :   -1.552530
   1 O :    0.614035
   2 I :    1.089727
   3 O :   -0.498196
   4 I :    0.996182
   5 O :   -0.171257
   6 O :   -0.373877
   7 I :    0.435769
   8 O :   -0.290967
   9 O :   -0.248887

-------------------------------
LOEWDIN REDUCED ORBITAL CHARGES
-------------------------------
  0 H s       :     0.581430  s :     0.581430
      pz      :     0.174964  p :     0.852197
      px      :     0.487008
      py      :     0.190225
      dz2     :     0.074373  d :     0.743249
      dxz     :     0.211558
      dyz     :     0.010811
      dx2y2   :     0.220653
      dxy     :     0.225854
      f0      :     0.045747  f :     0.375654
      f+1     :     0.046099
      f-1     :     0.010982
      f+2     :     0.070277
      f-2     :     0.007659
      f+3     :     0.092756
      f-3     :     0.102133
  1 O s       :     3.034301  s :     3.034301
      pz      :     1.349068  p :     3.866071
      px      :     1.333605
      py      :     1.183398
      dz2     :     0.035196  d :     0.351458
      dxz     :     0.012044
      dyz     :     0.055535
      dx2y2   :     0.131072
      dxy     :     0.117610
      f0      :     0.010478  f :     0.120113
      f+1     :     0.006935
      f-1     :     0.011918
      f+2     :     0.015442
      f-2     :     0.004837
      f+3     :     0.041302
      f-3     :     0.029201
      g0      :     0.000925  g :     0.014023
      g+1     :     0.000151
      g-1     :     0.001569
      g+2     :     0.001886
      g-2     :     0.000594
      g+3     :     0.000544
      g-3     :     0.001060
      g+4     :     0.003836
      g-4     :     0.003458
  2 I s       :     3.077698  s :     3.077698
      pz      :     2.917029  p :     8.989244
      px      :     3.397106
      py      :     2.675109
      dz2     :     2.194679  d :    10.803409
      dxz     :     2.167304
      dyz     :     2.201462
      dx2y2   :     2.141878
      dxy     :     2.098086
      f0      :     0.163937  f :     0.694746
      f+1     :     0.100305
      f-1     :     0.147865
      f+2     :     0.074288
      f-2     :     0.046538
      f+3     :     0.072230
      f-3     :     0.089583
      g0      :     0.065289  g :     0.345176
      g+1     :     0.045726
      g-1     :     0.072333
      g+2     :     0.033102
      g-2     :     0.031630
      g+3     :     0.008946
      g-3     :     0.017363
      g+4     :     0.040471
      g-4     :     0.030316
  3 O s       :     3.365093  s :     3.365093
      pz      :     1.400489  p :     4.530588
      px      :     1.616633
      py      :     1.513466
      dz2     :     0.135973  d :     0.434223
      dxz     :     0.159122
      dyz     :     0.069211
      dx2y2   :     0.027798
      dxy     :     0.042118
      f0      :     0.037262  f :     0.148827
      f+1     :     0.047578
      f-1     :     0.023032
      f+2     :     0.012265
      f-2     :     0.017709
      f+3     :     0.002985
      f-3     :     0.007996
      g0      :     0.005076  g :     0.019465
      g+1     :     0.004118
      g-1     :     0.005211
      g+2     :     0.001742
      g-2     :     0.001962
      g+3     :     0.000289
      g-3     :     0.000683
      g+4     :     0.000111
      g-4     :     0.000273
  4 I s       :     3.101762  s :     3.101762
      pz      :     2.804605  p :     9.019139
      px      :     2.890536
      py      :     3.323998
      dz2     :     2.194739  d :    10.819917
      dxz     :     2.224960
      dyz     :     2.164565
      dx2y2   :     2.091319
      dxy     :     2.144334
      f0      :     0.140510  f :     0.708803
      f+1     :     0.149226
      f-1     :     0.081428
      f+2     :     0.132108
      f-2     :     0.099195
      f+3     :     0.058678
      f-3     :     0.047658
      g0      :     0.049366  g :     0.354197
      g+1     :     0.063784
      g-1     :     0.027049
      g+2     :     0.054345
      g-2     :     0.044051
      g+3     :     0.048911
      g-3     :     0.031617
      g+4     :     0.019394
      g-4     :     0.015681
  5 O s       :     3.282219  s :     3.282219
      pz      :     1.340740  p :     4.352336
      px      :     1.451831
      py      :     1.559765
      dz2     :     0.100913  d :     0.381401
      dxz     :     0.098910
      dyz     :     0.084460
      dx2y2   :     0.045445
      dxy     :     0.051672
      f0      :     0.029071  f :     0.135008
      f+1     :     0.033057
      f-1     :     0.019886
      f+2     :     0.014195
      f-2     :     0.022671
      f+3     :     0.010112
      f-3     :     0.006016
      g0      :     0.002923  g :     0.020293
      g+1     :     0.004820
      g-1     :     0.002450
      g+2     :     0.002928
      g-2     :     0.004073
      g+3     :     0.001058
      g-3     :     0.001039
      g+4     :     0.000573
      g-4     :     0.000429
  6 O s       :     3.261873  s :     3.261873
      pz      :     1.503581  p :     4.395771
      px      :     1.462351
      py      :     1.429839
      dz2     :     0.072419  d :     0.519371
      dxz     :     0.082051
      dyz     :     0.079292
      dx2y2   :     0.141211
      dxy     :     0.144396
      f0      :     0.016253  f :     0.177822
      f+1     :     0.021508
      f-1     :     0.014355
      f+2     :     0.031983
      f-2     :     0.021357
      f+3     :     0.035517
      f-3     :     0.036850
      g0      :     0.001456  g :     0.019039
      g+1     :     0.001680
      g-1     :     0.001263
      g+2     :     0.002346
      g-2     :     0.001133
      g+3     :     0.002544
      g-3     :     0.002925
      g+4     :     0.002757
      g-4     :     0.002936
  7 I s       :     2.848046  s :     2.848046
      pz      :     2.746657  p :     8.226372
      px      :     2.894121
      py      :     2.585595
      dz2     :     2.322599  d :    11.410346
      dxz     :     2.368018
      dyz     :     2.236374
      dx2y2   :     2.289865
      dxy     :     2.193489
      f0      :     0.237985  f :     1.400790
      f+1     :     0.257334
      f-1     :     0.181590
      f+2     :     0.217048
      f-2     :     0.158079
      f+3     :     0.166879
      f-3     :     0.181874
      g0      :     0.096654  g :     0.678677
      g+1     :     0.091590
      g-1     :     0.073606
      g+2     :     0.083389
      g-2     :     0.058762
      g+3     :     0.060697
      g-3     :     0.078515
      g+4     :     0.068557
      g-4     :     0.066907
  8 O s       :     3.411593  s :     3.411593
      pz      :     1.506548  p :     4.490495
      px      :     1.516147
      py      :     1.467800
      dz2     :     0.052013  d :     0.256373
      dxz     :     0.069845
      dyz     :     0.023384
      dx2y2   :     0.076468
      dxy     :     0.034664
      f0      :     0.012218  f :     0.108250
      f+1     :     0.028018
      f-1     :     0.002659
      f+2     :     0.021006
      f-2     :     0.014700
      f+3     :     0.018682
      f-3     :     0.010968
      g0      :     0.002192  g :     0.024255
      g+1     :     0.003867
      g-1     :     0.000337
      g+2     :     0.003676
      g-2     :     0.001446
      g+3     :     0.004639
      g-3     :     0.004003
      g+4     :     0.002064
      g-4     :     0.002032
  9 O s       :     3.372820  s :     3.372820
      pz      :     1.424972  p :     4.456119
      px      :     1.552698
      py      :     1.478448
      dz2     :     0.099177  d :     0.283849
      dxz     :     0.082800
      dyz     :     0.053017
      dx2y2   :     0.021215
      dxy     :     0.027640
      f0      :     0.030773  f :     0.111274
      f+1     :     0.033346
      f-1     :     0.021343
      f+2     :     0.011731
      f-2     :     0.009627
      f+3     :     0.001980
      f-3     :     0.002473
      g0      :     0.005934  g :     0.024825
      g+1     :     0.006701
      g-1     :     0.005228
      g+2     :     0.002704
      g-2     :     0.003139
      g+3     :     0.000459
      g-3     :     0.000533
      g+4     :     0.000049
      g-4     :     0.000078


                      *****************************
                      * MAYER POPULATION ANALYSIS *
                      *****************************

  NA   - Mulliken gross atomic population
  ZA   - Total nuclear charge
  QA   - Mulliken gross atomic charge
  VA   - Mayer's total valence
  BVA  - Mayer's bonded valence
  FA   - Mayer's free valence

  ATOM       NA         ZA         QA         VA         BVA        FA
  0 H      0.6622     1.0000     0.3378     0.9982     0.9982    -0.0000
  1 O      8.8968     8.0000    -0.8968     1.5011     1.5011     0.0000
  2 I     23.1722    25.0000     1.8278     1.4276     1.4276     0.0000
  3 O      9.2573     8.0000    -1.2573     0.8563     0.8563     0.0000
  4 I     23.1641    25.0000     1.8359     1.4843     1.4843    -0.0000
  5 O      9.1359     8.0000    -1.1359     1.0358     1.0358    -0.0000
  6 O      9.2593     8.0000    -1.2593     0.7989     0.7989     0.0000
  7 I     22.1621    25.0000     2.8379     3.0047     3.0047    -0.0000
  8 O      9.1611     8.0000    -1.1611     1.2734     1.2734     0.0000
  9 O      9.1289     8.0000    -1.1289     1.1084     1.1084    -0.0000

  Mayer bond orders larger than 0.100000
B(  0-H ,  1-O ) :   0.8534 B(  0-H ,  5-O ) :   0.1407 B(  1-O ,  2-I ) :   0.6560 
B(  2-I ,  3-O ) :   0.8005 B(  3-O ,  7-I ) :   0.1006 B(  4-I ,  5-O ) :   0.9486 
B(  4-I ,  6-O ) :   0.4850 B(  6-O ,  7-I ) :   0.4333 B(  7-I ,  8-O ) :   1.2409 
B(  7-I ,  9-O ) :   1.1604 

-------
TIMINGS
-------

Total SCF time: 0 days 0 hours 44 min 46 sec 

Total time                  ....    2686.872 sec
Sum of individual times     ....    2684.682 sec  ( 99.9%)

Fock matrix formation       ....    2679.050 sec  ( 99.7%)
Diagonalization             ....       1.446 sec  (  0.1%)
Density matrix formation    ....       0.071 sec  (  0.0%)
Population analysis         ....       0.117 sec  (  0.0%)
Initial guess               ....       2.173 sec  (  0.1%)
Orbital Transformation      ....       0.000 sec  (  0.0%)
Orbital Orthonormalization  ....       0.000 sec  (  0.0%)
DIIS solution               ....       0.639 sec  (  0.0%)
SOSCF solution              ....       1.023 sec  (  0.0%)

Maximum memory used throughout the entire SCF-calculation: 299.3 MB


           ************************************************************
           *        Program running with 8 parallel MPI-processes     *
           *              working on a common directory               *
           ************************************************************

------------------------------------------------------------------------------
                                ORCA  MP2 
------------------------------------------------------------------------------

Freezing NCore=36 chemical core electrons

-------------
RI-MP2 ENERGY
-------------
Dimension of the basis                    ...  802
Memory devoted to MP2                     ... 16000 MB   
Data format for buffers                   ... DOUBLE
Compression type for matrix containers    ... UNCOMPRESSED
Overall scaling of the MP2 energy         ...   1.000e+00
Calculating two index integrals           ... done (    0.019 sec)
Cholesky decomposition of V**-1           ... done (    0.277 sec)

-----------------
RI-TRANSFORMATION (AUX index driven)
-----------------

Dimension of the orbital-basis         ... 802
Dimension of the aux-basis             ... 1922
Transformation of internal/external MOs...   18-  61 to   62- 801
Number Format for Storage              ... Double (8 Byte)
Integral mode                          ... Direct

First Phase: integral generation and transformation of MO indices
  Aux angular momentum 0               ... done (    0.196 sec)
  Aux angular momentum 1               ... done (    0.474 sec)
  Aux angular momentum 2               ... done (    0.676 sec)
  Aux angular momentum 3               ... done (    0.799 sec)
  Aux angular momentum 4               ... done (    0.850 sec)
  Aux angular momentum 5               ... done (    0.609 sec)
  Aux angular momentum 6               ... done (    0.278 sec)
Closing buffer VIA ( 0.47 GB; CompressionRatio= 1.00)
  Phase 1 completed in     4.000 sec
Second Phase: sorting and transformation of aux index

IA-Transformation
Memory available                       ... 15919 MB 
Max. # MO pairs treated in a batch     ... 6    
# of internal orbitals                 ... 44
# batches for internal orbitals        ... 1
Closing buffer IAV ( 0.47 GB; CompressionRatio= 1.00)
(ia|v) transformation done in     0.768 sec

  Phase 2 completed in     0.806 sec
RI-Integral transformation completed in     4.813 sec
Opening buffers                              ... done

Starting loop over batches of integrals:

Operator 0  - window                       ... ( 18- 61)x( 62-801)
Operator 0  - Memory available             ... 16000 MB
Operator 0  - Memory needed per MO         ...  10.9 MB
Operator 0  - Number of orbitals per batch ... 6
Operator 0  - Number of batches            ... 1

OPERATOR  0   PASS   0:  MOs    18 ...   23 +   24 ...   29 +   30 ...   35 +   36 ...   41
                            +   42 ...   47 +   48 ...   53 +   54 ...   59 +   60 ...   61
  Reading integrals       ... ok
  Internal MO  20
  Internal MO  23
Time spent in pair loops =     0.934 sec
Deleting buffer (Ka|jb)[aa] ...done

-----------------------------------------------
 RI-MP2 CORRELATION ENERGY:     -2.609560310 Eh
-----------------------------------------------


-------
TIMINGS
-------

Total time                :   14.933 sec
Integral trafo            :    4.826 sec ( 32.3%)
I/O of integrals          :    0.031 sec (  0.2%)
K(i,j) Operators          :    0.752 sec (  5.0%)
T(i,j) pair energies      :    0.083 sec (  0.6%)
V-calculation             :    0.019 sec (  0.1%)
V**(-1/2)                 :    0.277 sec (  1.9%)
Gamma(ia|P)               :    0.000 sec (  0.0%)
Gamma-Trafo               :    0.000 sec (  0.0%)
D(virtual)                :    0.000 sec (  0.0%)
D(internal)               :    0.000 sec (  0.0%)
W(virtual)                :    0.000 sec (  0.0%)
W(internal)               :    0.000 sec (  0.0%)
L(virtual)                :    0.000 sec (  0.0%)
L(internal)               :    0.000 sec (  0.0%)
G(D)                      :    0.000 sec (  0.0%)
G(Z)                      :    0.000 sec (  0.0%)
Z-Vector Solution         :    0.000 sec (  0.0%)
3-Index Derivative        :    0.000 sec (  0.0%)
2-Index Derivative        :    0.000 sec (  0.0%)
Separable Gradient        :    0.000 sec (  0.0%)


---------------------------------------
MP2 TOTAL ENERGY:    -1336.049548570 Eh
---------------------------------------

Maximum memory used throughout the entire MP2-calculation: 205.4 MB

-------------------------   --------------------
FINAL SINGLE POINT ENERGY     -1336.049548569505
-------------------------   --------------------


                            ***************************************
                            *     ORCA property calculations      *
                            ***************************************


  WARNING: The energy has been calculated at the MP2 level but the densities
           used in the property calculations are still SCF densities
           MP2 response densities have not been calculated 
           use %mp2 Density relaxed end
           or  %mp2 Density unrelaxed end

                                    ---------------------
                                    Active property flags
                                    ---------------------
   (+) Dipole Moment


------------------------------------------------------------------------------
                       ORCA ELECTRIC PROPERTIES CALCULATION
------------------------------------------------------------------------------

Dipole Moment Calculation                       ... on
Quadrupole Moment Calculation                   ... off
Polarizability Calculation                      ... off
GBWName                                         ... 1isa1it-0101_1_756.gbw
Electron density                                ... 1isa1it-0101_1_756.scfp
The origin for moment calculation is the CENTER OF MASS  = ( 0.118041,  0.442641 -0.167690)

-------------
DIPOLE MOMENT
-------------
                                X             Y             Z
Electronic contribution:      1.52873       6.59720       3.37723
Nuclear contribution   :     -1.80612      -6.78481      -3.03189
                        -----------------------------------------
Total Dipole Moment    :     -0.27739      -0.18761       0.34534
                        -----------------------------------------
Magnitude (a.u.)       :      0.48104
Magnitude (Debye)      :      1.22270


--------------------
Rotational spectrum 
--------------------
 
Rotational constants in cm-1:     0.017282     0.011350     0.007342 
Rotational constants in MHz :   518.094293   340.268118   220.103821 

 Dipole components along the rotational axes: 
x,y,z [a.u.] :    -0.428635     0.218103    -0.010028 
x,y,z [Debye]:    -1.089503     0.554374    -0.025489 

 

Timings for individual modules:

Sum of individual times         ...     2710.668 sec (=  45.178 min)
GTO integral calculation        ...        7.998 sec (=   0.133 min)   0.3 %
SCF iterations                  ...     2687.248 sec (=  44.787 min)  99.1 %
MP2 module                      ...       15.423 sec (=   0.257 min)   0.6 %
                             ****ORCA TERMINATED NORMALLY****
TOTAL RUN TIME: 0 days 0 hours 45 minutes 12 seconds 420 msec
