# Supplementary material for: Iodine Clusters in the Atmosphere I: Computational Benchmark and Dimer Formation of Oxyacids and Oxides
Source: ACS Omega. 2024 Jul 9;9(29):31521–32. doi: 10.1021/acsomega.4c01235 (PMC11270685; doi:10.1021/acsomega.4c01235)
Supplement: Supplementary file 2 — ao4c01235_si_002.zip [file ao4c01235_si_002.zip › SI_zip/basis_extrapolation/quadruple/1isa1nta-01001_1_509.inp]

! aug-cc-pVQZ/C aug-cc-pVQZ/JK aug-cc-pVQZ RI-MP2 TightSCF
%pal nprocs 8 end
%maxcore 16000
%basis
	NewGTO I "aug-cc-pVQZ-PP" end
	NewECP I "SK-MCDHF-RSC" end
	NewAuxCGTO I "aug-cc-pVQZ-PP/C" end
	NewAuxJKGTO I "def2/JK" end
end
* xyz 0 1
H        0.05080701      -0.71675613      -1.82860452
O       -0.85077457      -0.97098421      -2.08636786
I       -1.70976908      -1.54326365      -0.45634964
O       -1.90241414       0.01692628       0.48486096
N        1.30274097       0.64236866       0.69694040
O        1.13003225      -0.20561445      -0.17364564
O        2.34935966       1.12580372       1.00806664
O        0.23121218       1.06098794       1.37423168
H       -0.60119427       0.59053184       0.98086797
*
