# Supplementary material for: Iodine Clusters in the Atmosphere I: Computational Benchmark and Dimer Formation of Oxyacids and Oxides
Source: ACS Omega. 2024 Jul 9;9(29):31521–32. doi: 10.1021/acsomega.4c01235 (PMC11270685; doi:10.1021/acsomega.4c01235)
Supplement: Supplementary file 2 — ao4c01235_si_002.zip [file ao4c01235_si_002.zip › SI_zip/basis_extrapolation/quadruple/1it1tma-000100010_1_951.log]

                                 *****************
                                 * O   R   C   A *
                                 *****************

                                            #,                                       
                                            ###                                      
                                            ####                                     
                                            #####                                    
                                            ######                                   
                                           ########,                                 
                                     ,,################,,,,,                         
                               ,,#################################,,                 
                          ,,##########################################,,             
                       ,#########################################, ''#####,          
                    ,#############################################,,   '####,        
                  ,##################################################,,,,####,       
                ,###########''''           ''''###############################       
              ,#####''   ,,,,##########,,,,          '''####'''          '####       
            ,##' ,,,,###########################,,,                        '##       
           ' ,,###''''                  '''############,,,                           
         ,,##''                                '''############,,,,        ,,,,,,###''
      ,#''                                            '''#######################'''  
     '                                                          ''''####''''         
             ,#######,   #######,   ,#######,      ##                                
            ,#'     '#,  ##    ##  ,#'     '#,    #''#        ######   ,####,        
            ##       ##  ##   ,#'  ##            #'  '#       #        #'  '#        
            ##       ##  #######   ##           ,######,      #####,   #    #        
            '#,     ,#'  ##    ##  '#,     ,#' ,#      #,         ##   #,  ,#        
             '#######'   ##     ##  '#######'  #'      '#     #####' # '####'        


                  #######################################################
                  #                        -***-                        #
                  #          Department of theory and spectroscopy      #
                  #    Directorship and core code : Frank Neese         #
                  #        Max Planck Institute fuer Kohlenforschung    #
                  #                Kaiser Wilhelm Platz 1               #
                  #                 D-45470 Muelheim/Ruhr               #
                  #                      Germany                        #
                  #                                                     #
                  #                  All rights reserved                #
                  #                        -***-                        #
                  #######################################################


                         Program Version 5.0.4 -  RELEASE  -


 With contributions from (in alphabetic order):
   Daniel Aravena         : Magnetic Suceptibility
   Michael Atanasov       : Ab Initio Ligand Field Theory (pilot matlab implementation)
   Alexander A. Auer      : GIAO ZORA, VPT2 properties, NMR spectrum
   Ute Becker             : Parallelization
   Giovanni Bistoni       : ED, misc. LED, open-shell LED, HFLD
   Martin Brehm           : Molecular dynamics
   Dmytro Bykov           : SCF Hessian
   Vijay G. Chilkuri      : MRCI spin determinant printing, contributions to CSF-ICE
   Dipayan Datta          : RHF DLPNO-CCSD density
   Achintya Kumar Dutta   : EOM-CC, STEOM-CC
   Dmitry Ganyushin       : Spin-Orbit,Spin-Spin,Magnetic field MRCI
   Miquel Garcia          : C-PCM and meta-GGA Hessian, CC/C-PCM, Gaussian charge scheme
   Yang Guo               : DLPNO-NEVPT2, F12-NEVPT2, CIM, IAO-localization
   Andreas Hansen         : Spin unrestricted coupled pair/coupled cluster methods
   Benjamin Helmich-Paris : MC-RPA, TRAH-SCF, COSX integrals
   Lee Huntington         : MR-EOM, pCC
   Robert Izsak           : Overlap fitted RIJCOSX, COSX-SCS-MP3, EOM
   Marcus Kettner         : VPT2
   Christian Kollmar      : KDIIS, OOCD, Brueckner-CCSD(T), CCSD density, CASPT2, CASPT2-K
   Simone Kossmann        : Meta GGA functionals, TD-DFT gradient, OOMP2, MP2 Hessian
   Martin Krupicka        : Initial AUTO-CI
   Lucas Lang             : DCDCAS
   Marvin Lechner         : AUTO-CI (C++ implementation), FIC-MRCC
   Dagmar Lenk            : GEPOL surface, SMD
   Dimitrios Liakos       : Extrapolation schemes; Compound Job, initial MDCI parallelization
   Dimitrios Manganas     : Further ROCIS development; embedding schemes
   Dimitrios Pantazis     : SARC Basis sets
   Anastasios Papadopoulos: AUTO-CI, single reference methods and gradients
   Taras Petrenko         : DFT Hessian,TD-DFT gradient, ASA, ECA, R-Raman, ABS, FL, XAS/XES, NRVS
   Peter Pinski           : DLPNO-MP2, DLPNO-MP2 Gradient
   Christoph Reimann      : Effective Core Potentials
   Marius Retegan         : Local ZFS, SOC
   Christoph Riplinger    : Optimizer, TS searches, QM/MM, DLPNO-CCSD(T), (RO)-DLPNO pert. Triples
   Tobias Risthaus        : Range-separated hybrids, TD-DFT gradient, RPA, STAB
   Michael Roemelt        : Original ROCIS implementation
   Masaaki Saitow         : Open-shell DLPNO-CCSD energy and density
   Barbara Sandhoefer     : DKH picture change effects
   Avijit Sen             : IP-ROCIS
   Kantharuban Sivalingam : CASSCF convergence, NEVPT2, FIC-MRCI
   Bernardo de Souza      : ESD, SOC TD-DFT
   Georgi Stoychev        : AutoAux, RI-MP2 NMR, DLPNO-MP2 response
   Willem Van den Heuvel  : Paramagnetic NMR
   Boris Wezisla          : Elementary symmetry handling
   Frank Wennmohs         : Technical directorship


 We gratefully acknowledge several colleagues who have allowed us to
 interface, adapt or use parts of their codes:
   Stefan Grimme, W. Hujo, H. Kruse, P. Pracht,  : VdW corrections, initial TS optimization,
                  C. Bannwarth, S. Ehlert          DFT functionals, gCP, sTDA/sTD-DF
   Ed Valeev, F. Pavosevic, A. Kumar             : LibInt (2-el integral package), F12 methods
   Garnet Chan, S. Sharma, J. Yang, R. Olivares  : DMRG
   Ulf Ekstrom                                   : XCFun DFT Library
   Mihaly Kallay                                 : mrcc  (arbitrary order and MRCC methods)
   Jiri Pittner, Ondrej Demel                    : Mk-CCSD
   Frank Weinhold                                : gennbo (NPA and NBO analysis)
   Christopher J. Cramer and Donald G. Truhlar   : smd solvation model
   Lars Goerigk                                  : TD-DFT with DH, B97 family of functionals
   V. Asgeirsson, H. Jonsson                     : NEB implementation
   FAccTs GmbH                                   : IRC, NEB, NEB-TS, DLPNO-Multilevel, CI-OPT
                                                   MM, QMMM, 2- and 3-layer-ONIOM, Crystal-QMMM,
                                                   LR-CPCM, SF, NACMEs, symmetry and pop. for TD-DFT,
                                                   nearIR, NL-DFT gradient (VV10), updates on ESD,
                                                   ML-optimized integration grids
   S Lehtola, MJT Oliveira, MAL Marques          : LibXC Library
   Liviu Ungur et al                             : ANISO software


 Your calculation uses the libint2 library for the computation of 2-el integrals
 For citations please refer to: http://libint.valeyev.net

 Your ORCA version has been built with support for libXC version: 5.1.0
 For citations please refer to: https://tddft.org/programs/libxc/

 This ORCA versions uses:
   CBLAS   interface :  Fast vector & matrix operations
   LAPACKE interface :  Fast linear algebra routines
   SCALAPACK package :  Parallel linear algebra routines
   Shared memory     :  Shared parallel matrices
   BLAS/LAPACK       :  OpenBLAS 0.3.15  USE64BITINT DYNAMIC_ARCH NO_AFFINITY Haswell SINGLE_THREADED
        Core in use  :  Haswell
   Copyright (c) 2011-2014, The OpenBLAS Project


================================================================================

cite the ECPs for I  [SK MCDHF RSC] as follows:
O: B. Metz and H. Stoll, private communication (KAP)
Tl: B. Metz, M. Schweizer, H. Stoll, M. Dolg, W. Liu, Theor. Chem. Acc. 104, 22 (2000)
Ga-As, In-Sb, Pb-Bi: B. Metz, H. Stoll, M. Dolg, J. Chem. Phys. 113, 2563 (2000)
Se-Kr, Te-Xe, Po-Rn: K.A. Peterson, D. Figgen, E. Goll, H. Stoll, and M. Dolg, J. Chem. Phys., in press (2003)
Cu-Zn, Ag-Cd, Au-Hg: D. Figgen, G. Rauhut, M. Dolg, and H. Stoll, Chem. Phys. 311, 227 (2005)
Y-Pd: K.A. Peterson, D. Figgen, M. Dolg, H. Stoll, J. Chem. Phys. 126, 124101 (2007)
I: K. A. Peterson, B. C. Shepler, D. Figgen, H. Stoll, J. Phys. Chem. A 110, 13877 (2006)
Hf-Pt: D. Figgen, K.A. Peterson, M. Dolg, H. Stoll, J. Chem. Phys. 130, 164108 (2009)
Ca, Sr, Ba, Ra: I.S. Lim, H. Stoll, P. Schwerdtfeger, J. Chem. Phys. 124, 034107 (2006)
U: M. Dolg, X. Cao, J. Phys. Chem. A 113, 12573 (2009)

ECP parameters for I  [SK MCDHF RSC] have been obtained from:
cc-pVDZ-PP  EMSL  Basis Set Exchange Library   4/7/16 5:27 AM
Ca, Sr, Ba, Ra: http://www.tc.uni-koeln.de/PP/index.en.html 3/16/17 1:54 PM


----- Orbital basis set information -----
Your calculation utilizes the basis: aug-cc-pVQZ 
    H, B-Ne : Obtained from the ccRepo (grant-hill.group.shef.ac.uk/ccrepo) Feb. 2017
              R. A. Kendall, T. H. Dunning, Jr., R. J. Harrison, J. Chem. Phys. 96, 6796 (1992)
         He : Obtained from the ccRepo (grant-hill.group.shef.ac.uk/ccrepo) Feb. 2017
              D. E. Woon, T. H. Dunning, Jr., J. Chem. Phys. 100, 2975 (1994)
  Li-Be, Na : Obtained from the ccRepo (grant-hill.group.shef.ac.uk/ccrepo) Feb. 2017
              B. P. Prascher, D. E. Woon, K. A. Peterson, T. H. Dunning, Jr., A. K. Wilson, Theor. Chem. Acc. 128, 69 (2011)
         Mg : Obtained from the Peterson Research Group Website (tyr0.chem.wsu.edu/~kipeters) Feb. 2017
              B. P. Prascher, D. E. Woon, K. A. Peterson, T. H. Dunning, Jr., A. K. Wilson, Theor. Chem. Acc. 128, 69 (2011)
      Al-Ar : Obtained from the ccRepo (grant-hill.group.shef.ac.uk/ccrepo) Feb. 2017
              D. E. Woon, T. H. Dunning, Jr., J. Chem. Phys. 98, 1358 (1993)
      Sc-Zn : Obtained from the ccRepo (grant-hill.group.shef.ac.uk/ccrepo) Feb. 2017
              N. B. Balabanov, K. A. Peterson, J. Chem. Phys. 123, 064107 (2005)
              N. B. Balabanov, K. A. Peterson, J. Chem. Phys. 125, 074110 (2006)
      Ga-Kr : Obtained from the ccRepo (grant-hill.group.shef.ac.uk/ccrepo) Feb. 2017
              A. K. Wilson, D. E. Woon, K. A. Peterson, T. H. Dunning, Jr., J. Chem. Phys. 110, 7667 (1999)

The basis set includes element-specific modifications.

Your calculation utilizes the basis: aug-cc-pVQZ-PP 
       Ca, Sr, Ba, Ra : Obtained from the Peterson Research Group Website (tyr0.chem.wsu.edu/~kipeters) Feb. 2017
                        H. Li, H. Feng, W. Sun, Y. Zhang, Q. Fan, K. A. Peterson, Y. Xie, H. F. Schaefer III, Mol. Phys. 111, 2292 (2013)
  Cu-Zn, Ag-Cd, Au-Hg : Obtained from the ccRepo (grant-hill.group.shef.ac.uk/ccrepo) Feb. 2017
                        K. A. Peterson, C. Puzzarini, Theor. Chem. Acc. 114, 283 (2005)
  Ga-Kr, In-Xe, Tl-Rn : Obtained from the ccRepo (grant-hill.group.shef.ac.uk/ccrepo) Feb. 2017
                        K. A. Peterson, J. Chem. Phys. 119, 11099 (2003)
                        K. A. Peterson, D. Figgen, E. Goll, H. Stoll, M. Dolg, J. Chem. Phys. 119, 11113 (2003)
                 Y-Pd : Obtained from the ccRepo (grant-hill.group.shef.ac.uk/ccrepo) Feb. 2017
                        K. A. Peterson, D. Figgen, M. Dolg, H. Stoll, J. Chem. Phys. 126, 124101 (2007)
                Hf-Pt : Obtained from the ccRepo (grant-hill.group.shef.ac.uk/ccrepo) Feb. 2017
                        D. Figgen, K. A. Peterson, M. Dolg, H. Stoll, J. Chem. Phys. 130, 164108 (2009)

----- AuxC basis set information -----
Your calculation utilizes the auxiliary basis: aug-cc-pVQZ/C 
  H-He, B-F, Al-Ar, Ga-Kr : Obtained from the EMSL Basis Set Exchange (bse.pnl.gov) Feb. 2017
                            F. Weigend, A. Kohn, C. Hattig, J. Chem. Phys. 116, 3175 (2002)
                   Be, Mg : Obtained from the TURBOMOLE 7.0 basis set library
                            C. Haettig, Phys. Chem. Chem. Phys. 7, 59 (2005)
                       Ne : Obtained from the EMSL Basis Set Exchange (bse.pnl.gov) Feb. 2017
                            C. Haettig, Phys. Chem. Chem. Phys. 7, 59 (2005)
                            F. Weigend, A. Kohn, C. Hattig, J. Chem. Phys. 116, 3175 (2002)
                    Sc-Zn : Obtained from the EMSL Basis Set Exchange (bse.pnl.gov) Feb. 2017
                            D. H. Bross, J. G. Hill, H. J. Werner, K. A. Peterson, J. Chem. Phys. 139, 094302 (2013)

The basis set includes element-specific modifications.

Your calculation utilizes the auxiliary basis: aug-cc-pVQZ-PP/C 
  Obtained from the EMSL Basis Set Exchange (bse.pnl.gov) Feb. 2017
  Cu-Zn, Ag-Cd, Au-Hg : C. Haettig, unpublished
  Ga-Kr, In-Xe, Tl-Rn : C. Haettig, G. Schmitz, J. Kossmann, Phys. Chem. Chem. Phys. 14, 6549 (2012)
          Y-Tc, Rh-Pd : J. G. Hill, J. A. Platts, J. Chem. Theory Comput. 5, 500 (2009)
                   Ru : J. G. Hill, J. A. Platts, J. Chem. Phys. 129, 134101 (2008)
                Hf-Pt : J. G. Hill, J. Chem. Phys. 135, 044105 (2011)

----- AuxJK basis set information -----
Your calculation utilizes the auxiliary basis: aug-cc-pVQZ/JK 
  H, B-F, Al-Cl, Ga-Br : Obtained from the TURBOMOLE 7.0 basis set library

The basis set includes element-specific modifications.

Your calculation utilizes the auxiliary basis: def2/JK
   H-Ba, Hf-Rn: F. Weigend, J. Comput. Chem. 29, 167 (2008).

================================================================================
                                        WARNINGS
                       Please study these warnings very carefully!
================================================================================


WARNING: No MP2 level density has been requested!
         To caclulate MP2 level properties use
         %mp2 Density relaxed end
         or
         %mp2 Density unrelaxed end

WARNING: Post HF methods need fully converged wavefunctions
  ===> : Setting SCFConvForced true
         You can overwrite this default with %scf ConvForced false 


INFO   : the flag for use of the SHARK integral package has been found!

================================================================================
                                       INPUT FILE
================================================================================
NAME = 1it1tma-000100010_1_951.inp
|  1> ! aug-cc-pVQZ/C aug-cc-pVQZ/JK aug-cc-pVQZ RI-MP2 TightSCF
|  2> %pal nprocs 8 end
|  3> %maxcore 16000
|  4> %basis
|  5> 	NewGTO I "aug-cc-pVQZ-PP" end
|  6> 	NewECP I "SK-MCDHF-RSC" end
|  7> 	NewAuxCGTO I "aug-cc-pVQZ-PP/C" end
|  8> 	NewAuxJKGTO I "def2/JK" end
|  9> end
| 10> * xyz 0 1
| 11> I        0.62665555      -1.05951883       3.46615310
| 12> O        0.51731181       0.74704564       3.54120408
| 13> O       -0.26411808      -1.48456237       1.75839185
| 14> I        0.94718207      -1.96444416       0.28815384
| 15> O        1.47773021      -3.51569929       0.97404387
| 16> O        2.30389010      -0.86260690       0.58690247
| 17> N       -0.23677433       0.24708525      -0.60187128
| 18> C       -0.06867422       1.39149558       0.29321211
| 19> C        0.46852583       0.45671834      -1.86024915
| 20> C       -1.64401356      -0.06102875      -0.82387782
| 21> H        0.39495829      -0.44120311      -2.48122682
| 22> H        0.04838299       1.29751238      -2.42814154
| 23> H        1.51969191       0.65705921      -1.65190619
| 24> H       -0.59614077       1.21146233       1.22766277
| 25> H        0.98882253       1.51510172       0.52292348
| 26> H       -0.45516348       2.31093733      -0.16790128
| 27> H       -2.13118277      -0.23698291       0.13511385
| 28> H       -2.16429692       0.75518823      -1.34335581
| 29> H       -1.73278718      -0.96355974      -1.43523152
| 30> *
| 31> 
| 32>                          ****END OF INPUT****
================================================================================

                       ****************************
                       * Single Point Calculation *
                       ****************************

---------------------------------
CARTESIAN COORDINATES (ANGSTROEM)
---------------------------------
  I      0.626656   -1.059519    3.466153
  O      0.517312    0.747046    3.541204
  O     -0.264118   -1.484562    1.758392
  I      0.947182   -1.964444    0.288154
  O      1.477730   -3.515699    0.974044
  O      2.303890   -0.862607    0.586902
  N     -0.236774    0.247085   -0.601871
  C     -0.068674    1.391496    0.293212
  C      0.468526    0.456718   -1.860249
  C     -1.644014   -0.061029   -0.823878
  H      0.394958   -0.441203   -2.481227
  H      0.048383    1.297512   -2.428142
  H      1.519692    0.657059   -1.651906
  H     -0.596141    1.211462    1.227663
  H      0.988823    1.515102    0.522923
  H     -0.455163    2.310937   -0.167901
  H     -2.131183   -0.236983    0.135114
  H     -2.164297    0.755188   -1.343356
  H     -1.732787   -0.963560   -1.435232

----------------------------
CARTESIAN COORDINATES (A.U.)
----------------------------
  NO LB      ZA    FRAG     MASS         X           Y           Z
   0 I    25.0000*   0   126.900    1.184207   -2.002200    6.550080
   1 O     8.0000    0    15.999    0.977578    1.411712    6.691906
   2 O     8.0000    0    15.999   -0.499111   -2.805416    3.322879
   3 I    25.0000*   0   126.900    1.789915   -3.712261    0.544532
   4 O     8.0000    0    15.999    2.792505   -6.643709    1.840676
   5 O     8.0000    0    15.999    4.353721   -1.630091    1.109085
   6 N     7.0000    0    14.007   -0.447439    0.466923   -1.137372
   7 C     6.0000    0    12.011   -0.129775    2.629546    0.554091
   8 C     6.0000    0    12.011    0.885386    0.863073   -3.515361
   9 C     6.0000    0    12.011   -3.106735   -0.115328   -1.556903
  10 H     1.0000    0     1.008    0.746363   -0.833753   -4.688839
  11 H     1.0000    0     1.008    0.091431    2.451943   -4.588523
  12 H     1.0000    0     1.008    2.871802    1.241662   -3.121650
  13 H     1.0000    0     1.008   -1.126543    2.289332    2.319946
  14 H     1.0000    0     1.008    1.868604    2.863127    0.988182
  15 H     1.0000    0     1.008   -0.860134    4.367039   -0.317287
  16 H     1.0000    0     1.008   -4.027352   -0.447833    0.255328
  17 H     1.0000    0     1.008   -4.089928    1.427099   -2.538575
  18 H     1.0000    0     1.008   -3.274493   -1.820864   -2.712195
* core charge reduced due to ECP

--------------------------------
INTERNAL COORDINATES (ANGSTROEM)
--------------------------------
 I      0   0   0     0.000000000000     0.00000000     0.00000000
 O      1   0   0     1.811425926540     0.00000000     0.00000000
 O      1   2   0     1.972457390617   102.91601334     0.00000000
 I      3   1   2     1.964467966604   114.97093413   104.24962178
 O      4   3   1     1.777165985625    96.22649183    68.74696074
 O      4   3   1     1.773119502492   101.18043597   322.67452542
 N      4   3   1     2.661721210538    76.88063546   242.53623310
 C      7   4   3     1.462568605381   113.22612070    56.89689525
 C      7   4   3     1.457706833291   101.12356709   175.83194812
 C      7   4   3     1.457581349788   107.74261383   292.87088745
 H      9   7   4     1.094206735471   109.83838446    55.13478496
 H      9   7   4     1.098160457457   111.80271810   175.01774348
 H      9   7   4     1.090180435027   109.14612676   295.79653901
 H      8   7   4     1.088039966384   109.90210316   293.40739709
 H      8   7   4     1.089194733559   109.23582240    51.67746955
 H      8   7   4     1.098805095627   110.94614940   172.57697083
 H     10   7   4     1.089935194735   109.36868670    68.41255647
 H     10   7   4     1.098527339317   111.85285571   189.16860781
 H     10   7   4     1.093707588902   109.75140256   309.12177190

---------------------------
INTERNAL COORDINATES (A.U.)
---------------------------
 I      0   0   0     0.000000000000     0.00000000     0.00000000
 O      1   0   0     3.423098913046     0.00000000     0.00000000
 O      1   2   0     3.727404279096   102.91601334     0.00000000
 I      3   1   2     3.712306455742   114.97093413   104.24962178
 O      4   3   1     3.358357007351    96.22649183    68.74696074
 O      4   3   1     3.350710262425   101.18043597   322.67452542
 N      4   3   1     5.029924132766    76.88063546   242.53623310
 C      7   4   3     2.763854116242   113.22612070    56.89689525
 C      7   4   3     2.754666698467   101.12356709   175.83194812
 C      7   4   3     2.754429569011   107.74261383   292.87088745
 H      9   7   4     2.067751063932   109.83838446    55.13478496
 H      9   7   4     2.075222515696   111.80271810   175.01774348
 H      9   7   4     2.060142458761   109.14612676   295.79653901
 H      8   7   4     2.056097559227   109.90210316   293.40739709
 H      8   7   4     2.058279752937   109.23582240    51.67746955
 H      8   7   4     2.076440705292   110.94614940   172.57697083
 H     10   7   4     2.059679021772   109.36868670    68.41255647
 H     10   7   4     2.075915821935   111.85285571   189.16860781
 H     10   7   4     2.066807813616   109.75140256   309.12177190

---------------------
BASIS SET INFORMATION
---------------------
There are 5 groups of distinct atoms

 Group   1 Type I   : 25s19p13d3f2g contracted to 7s7p5d3f2g pattern {101011111/7711111/91111/111/11}
 Group   2 Type O   : 22s7p4d3f2g contracted to 6s5p4d3f2g pattern {991111/31111/1111/111/11}
 Group   3 Type N   : 22s7p4d3f2g contracted to 6s5p4d3f2g pattern {991111/31111/1111/111/11}
 Group   4 Type C   : 22s7p4d3f2g contracted to 6s5p4d3f2g pattern {991111/31111/1111/111/11}
 Group   5 Type H   : 7s4p3d2f contracted to 5s4p3d2f pattern {31111/1111/111/11}

Atom   0I    basis set group =>   1
Atom   1O    basis set group =>   2
Atom   2O    basis set group =>   2
Atom   3I    basis set group =>   1
Atom   4O    basis set group =>   2
Atom   5O    basis set group =>   2
Atom   6N    basis set group =>   3
Atom   7C    basis set group =>   4
Atom   8C    basis set group =>   4
Atom   9C    basis set group =>   4
Atom  10H    basis set group =>   5
Atom  11H    basis set group =>   5
Atom  12H    basis set group =>   5
Atom  13H    basis set group =>   5
Atom  14H    basis set group =>   5
Atom  15H    basis set group =>   5
Atom  16H    basis set group =>   5
Atom  17H    basis set group =>   5
Atom  18H    basis set group =>   5
---------------------------------
AUXILIARY/C BASIS SET INFORMATION
---------------------------------
There are 5 groups of distinct atoms

 Group   1 Type I   : 12s12p10d8f6g4h2i contracted to 12s12p10d8f6g4h2i pattern {111111111111/111111111111/1111111111/11111111/111111/1111/11}
 Group   2 Type O   : 9s8p7d6f4g2h contracted to 9s8p7d6f4g2h pattern {111111111/11111111/1111111/111111/1111/11}
 Group   3 Type N   : 9s8p7d6f4g2h contracted to 9s8p7d6f4g2h pattern {111111111/11111111/1111111/111111/1111/11}
 Group   4 Type C   : 9s8p7d6f4g2h contracted to 9s8p7d6f4g2h pattern {111111111/11111111/1111111/111111/1111/11}
 Group   5 Type H   : 6s5p4d3f2g contracted to 6s5p4d3f2g pattern {111111/11111/1111/111/11}

Atom   0I    basis set group =>   1
Atom   1O    basis set group =>   2
Atom   2O    basis set group =>   2
Atom   3I    basis set group =>   1
Atom   4O    basis set group =>   2
Atom   5O    basis set group =>   2
Atom   6N    basis set group =>   3
Atom   7C    basis set group =>   4
Atom   8C    basis set group =>   4
Atom   9C    basis set group =>   4
Atom  10H    basis set group =>   5
Atom  11H    basis set group =>   5
Atom  12H    basis set group =>   5
Atom  13H    basis set group =>   5
Atom  14H    basis set group =>   5
Atom  15H    basis set group =>   5
Atom  16H    basis set group =>   5
Atom  17H    basis set group =>   5
Atom  18H    basis set group =>   5
----------------------------------
AUXILIARY/JK BASIS SET INFORMATION
----------------------------------
There are 5 groups of distinct atoms

 Group   1 Type I   : 13s12p11d8f6g3h contracted to 11s10p10d7f5g3h pattern {31111111111/3111111111/2111111111/2111111/21111/111}
 Group   2 Type O   : 10s7p5d3f2g1h contracted to 10s7p5d3f2g1h pattern {1111111111/1111111/11111/111/11/1}
 Group   3 Type N   : 10s7p5d3f2g1h contracted to 10s7p5d3f2g1h pattern {1111111111/1111111/11111/111/11/1}
 Group   4 Type C   : 10s7p5d3f2g1h contracted to 10s7p5d3f2g1h pattern {1111111111/1111111/11111/111/11/1}
 Group   5 Type H   : 4s3p3d2f1g contracted to 4s3p3d2f1g pattern {1111/111/111/11/1}

Atom   0I    basis set group =>   1
Atom   1O    basis set group =>   2
Atom   2O    basis set group =>   2
Atom   3I    basis set group =>   1
Atom   4O    basis set group =>   2
Atom   5O    basis set group =>   2
Atom   6N    basis set group =>   3
Atom   7C    basis set group =>   4
Atom   8C    basis set group =>   4
Atom   9C    basis set group =>   4
Atom  10H    basis set group =>   5
Atom  11H    basis set group =>   5
Atom  12H    basis set group =>   5
Atom  13H    basis set group =>   5
Atom  14H    basis set group =>   5
Atom  15H    basis set group =>   5
Atom  16H    basis set group =>   5
Atom  17H    basis set group =>   5
Atom  18H    basis set group =>   5
-------------------------
ECP PARAMETER INFORMATION
-------------------------

 Group 1, Type I  ECP SK MCDHF RSC (replacing 28 core electrons, lmax=4)

Atom   0I    ECP group =>   1
Atom   3I    ECP group =>   1


           ************************************************************
           *        Program running with 8 parallel MPI-processes     *
           *              working on a common directory               *
           ************************************************************
------------------------------------------------------------------------------
                           ORCA GTO INTEGRAL CALCULATION
------------------------------------------------------------------------------
------------------------------------------------------------------------------
                   ___                                                        
                  /   \      - P O W E R E D   B Y -                         
                 /     \                                                     
                 |  |  |   _    _      __       _____    __    __             
                 |  |  |  | |  | |    /  \     |  _  \  |  |  /  |          
                  \  \/   | |  | |   /    \    | | | |  |  | /  /          
                 / \  \   | |__| |  /  /\  \   | |_| |  |  |/  /          
                |  |  |   |  __  | /  /__\  \  |    /   |      \           
                |  |  |   | |  | | |   __   |  |    \   |  |\   \          
                \     /   | |  | | |  |  |  |  | |\  \  |  | \   \       
                 \___/    |_|  |_| |__|  |__|  |_| \__\ |__|  \__/        
                                                                              
                      - O R C A' S   B I G   F R I E N D -                    
                                      &                                       
                       - I N T E G R A L  F E E D E R -                       
                                                                              
 v1 FN, 2020, v2 2021                                                         
------------------------------------------------------------------------------


Reading SHARK input file 1it1tma-000100010_1_951.SHARKINP.tmp ... ok
----------------------
SHARK INTEGRAL PACKAGE
----------------------

Number of atoms                             ...     19
Number of basis functions                   ...   1340
Number of shells                            ...    416
Maximum angular momentum                    ...      4
Integral batch strategy                     ... SHARK/LIBINT Hybrid
RI-J (if used) integral strategy            ... SPLIT-RIJ (Revised 2003 algorithm where possible)
Printlevel                                  ...      1
Contraction scheme used                     ... PARTIAL GENERAL contraction
Coulomb Range Separation                    ... NOT USED
Exchange Range Separation                   ... NOT USED
Finite Nucleus Model                        ... NOT USED
Auxiliary Coulomb fitting basis             ... NOT available
Auxiliary J/K fitting basis                 ... AVAILABLE
   # of basis functions in Aux-JK           ...   1743
   # of shells in Aux-JK                    ...    433
   Maximum angular momentum in Aux-JK       ...      5
Auxiliary Correlation fitting basis         ... AVAILABLE
   # of basis functions in Aux-C            ...   2620
   # of shells in Aux-C                     ...    576
   Maximum angular momentum in Aux-C        ...      6
Auxiliary 'external' fitting basis          ... NOT available
Integral threshold                          ...     2.500000e-11
Primitive cut-off                           ...     2.500000e-12
Primitive pair pre-selection threshold      ...     2.500000e-12

Calculating pre-screening integrals         ... done (  0.4 sec) Dimension = 416
Calculating pre-screening integrals (ORCA)  ... done (  1.0 sec) Dimension = 334
Organizing shell pair data                  ... done (  2.6 sec)
Shell pair information
Total number of shell pairs                 ...     86736
Shell pairs after pre-screening             ...     66534
Total number of primitive shell pairs       ...    108934
Primitive shell pairs kept                  ...     77560
          la=0 lb=0:  10018 shell pairs
          la=1 lb=0:  13174 shell pairs
          la=1 lb=1:   4227 shell pairs
          la=2 lb=0:   9522 shell pairs
          la=2 lb=1:   5951 shell pairs
          la=2 lb=2:   2155 shell pairs
          la=3 lb=0:   6603 shell pairs
          la=3 lb=1:   4151 shell pairs
          la=3 lb=2:   2972 shell pairs
          la=3 lb=3:   1068 shell pairs
          la=4 lb=0:   2690 shell pairs
          la=4 lb=1:   1715 shell pairs
          la=4 lb=2:   1231 shell pairs
          la=4 lb=3:    862 shell pairs
          la=4 lb=4:    195 shell pairs

Calculating one electron integrals          ... done (  0.2 sec)
Calculating ECP integrals                   ... done (  6.4 sec)
Calculating RI/JK V-Matrix + Cholesky decomp... done (  0.1 sec)
Calculating RI/C V-Matrix + Cholesky decomp.... done (  0.3 sec)
Calculating Nuclear repulsion               ... done (  0.0 sec) ENN=   1049.990399874814 Eh

SHARK setup successfully completed in  13.3 seconds

Maximum memory used throughout the entire GTOINT-calculation: 119.3 MB
[1712564544.529855] [s83n22:2852 :0]          mpool.c:43   UCX  WARN  object 0xa7d7b80 was not returned to mpool ucp_requests
[1712564544.529887] [s83n22:2852 :0]          mpool.c:43   UCX  WARN  object 0xa7d7d40 was not returned to mpool ucp_requests
[1712564544.529893] [s83n22:2852 :0]          mpool.c:43   UCX  WARN  object 0xa7d7f00 was not returned to mpool ucp_requests
[1712564544.529899] [s83n22:2852 :0]          mpool.c:43   UCX  WARN  object 0xa7d80c0 was not returned to mpool ucp_requests
[1712564544.529904] [s83n22:2852 :0]          mpool.c:43   UCX  WARN  object 0xa7d8280 was not returned to mpool ucp_requests
[1712564544.529909] [s83n22:2852 :0]          mpool.c:43   UCX  WARN  object 0xa7d8440 was not returned to mpool ucp_requests
[1712564544.529915] [s83n22:2852 :0]          mpool.c:43   UCX  WARN  object 0xa7d8600 was not returned to mpool ucp_requests
[1712564544.529920] [s83n22:2852 :0]          mpool.c:43   UCX  WARN  object 0xa7d87c0 was not returned to mpool ucp_requests
[1712564544.529925] [s83n22:2852 :0]          mpool.c:43   UCX  WARN  object 0xa7d8980 was not returned to mpool ucp_requests
[1712564544.529930] [s83n22:2852 :0]          mpool.c:43   UCX  WARN  object 0xa7d8b40 was not returned to mpool ucp_requests
[1712564544.529938] [s83n22:2852 :0]          mpool.c:43   UCX  WARN  object 0xa7d8d00 was not returned to mpool ucp_requests
[1712564544.529928] [s83n22:2851 :0]          mpool.c:43   UCX  WARN  object 0xc316700 was not returned to mpool ucp_requests
[1712564544.529955] [s83n22:2851 :0]          mpool.c:43   UCX  WARN  object 0xc3168c0 was not returned to mpool ucp_requests
[1712564544.529962] [s83n22:2851 :0]          mpool.c:43   UCX  WARN  object 0xc316a80 was not returned to mpool ucp_requests
[1712564544.529968] [s83n22:2851 :0]          mpool.c:43   UCX  WARN  object 0xc316c40 was not returned to mpool ucp_requests
[1712564544.529973] [s83n22:2851 :0]          mpool.c:43   UCX  WARN  object 0xc316e00 was not returned to mpool ucp_requests
[1712564544.529979] [s83n22:2851 :0]          mpool.c:43   UCX  WARN  object 0xc316fc0 was not returned to mpool ucp_requests
[1712564544.529954] [s83n22:2852 :0]          mpool.c:43   UCX  WARN  object 0xa7d8ec0 was not returned to mpool ucp_requests
[1712564544.529960] [s83n22:2852 :0]          mpool.c:43   UCX  WARN  object 0xa7d9080 was not returned to mpool ucp_requests
[1712564544.529965] [s83n22:2852 :0]          mpool.c:43   UCX  WARN  object 0xa7d9240 was not returned to mpool ucp_requests
[1712564544.529970] [s83n22:2852 :0]          mpool.c:43   UCX  WARN  object 0xa7d9400 was not returned to mpool ucp_requests
[1712564544.529975] [s83n22:2852 :0]          mpool.c:43   UCX  WARN  object 0xa7d95c0 was not returned to mpool ucp_requests
[1712564544.529980] [s83n22:2852 :0]          mpool.c:43   UCX  WARN  object 0xa7d9780 was not returned to mpool ucp_requests
[1712564544.529986] [s83n22:2852 :0]          mpool.c:43   UCX  WARN  object 0xa7d9940 was not returned to mpool ucp_requests
[1712564544.529991] [s83n22:2852 :0]          mpool.c:43   UCX  WARN  object 0xa7d9b00 was not returned to mpool ucp_requests
[1712564544.529991] [s83n22:2851 :0]          mpool.c:43   UCX  WARN  object 0xc317180 was not returned to mpool ucp_requests
[1712564544.529998] [s83n22:2851 :0]          mpool.c:43   UCX  WARN  object 0xc317340 was not returned to mpool ucp_requests
[1712564544.530003] [s83n22:2851 :0]          mpool.c:43   UCX  WARN  object 0xc317500 was not returned to mpool ucp_requests
[1712564544.530008] [s83n22:2851 :0]          mpool.c:43   UCX  WARN  object 0xc3176c0 was not returned to mpool ucp_requests
[1712564544.530013] [s83n22:2851 :0]          mpool.c:43   UCX  WARN  object 0xc317880 was not returned to mpool ucp_requests
[1712564544.530019] [s83n22:2851 :0]          mpool.c:43   UCX  WARN  object 0xc317a40 was not returned to mpool ucp_requests
[1712564544.530024] [s83n22:2851 :0]          mpool.c:43   UCX  WARN  object 0xc317c00 was not returned to mpool ucp_requests
[1712564544.530029] [s83n22:2851 :0]          mpool.c:43   UCX  WARN  object 0xc317dc0 was not returned to mpool ucp_requests
[1712564544.530034] [s83n22:2851 :0]          mpool.c:43   UCX  WARN  object 0xc317f80 was not returned to mpool ucp_requests
[1712564544.530039] [s83n22:2851 :0]          mpool.c:43   UCX  WARN  object 0xc318140 was not returned to mpool ucp_requests
[1712564544.530045] [s83n22:2851 :0]          mpool.c:43   UCX  WARN  object 0xc318300 was not returned to mpool ucp_requests
[1712564544.530050] [s83n22:2851 :0]          mpool.c:43   UCX  WARN  object 0xc3184c0 was not returned to mpool ucp_requests
[1712564544.530055] [s83n22:2851 :0]          mpool.c:43   UCX  WARN  object 0xc318680 was not returned to mpool ucp_requests
[1712564544.530060] [s83n22:2851 :0]          mpool.c:43   UCX  WARN  object 0xc318840 was not returned to mpool ucp_requests
[1712564544.530065] [s83n22:2851 :0]          mpool.c:43   UCX  WARN  object 0xc318a00 was not returned to mpool ucp_requests
[1712564544.530070] [s83n22:2851 :0]          mpool.c:43   UCX  WARN  object 0xc318bc0 was not returned to mpool ucp_requests
[1712564544.529995] [s83n22:2854 :0]          mpool.c:43   UCX  WARN  object 0xac14bc0 was not returned to mpool ucp_requests
[1712564544.530022] [s83n22:2854 :0]          mpool.c:43   UCX  WARN  object 0xac14d80 was not returned to mpool ucp_requests
[1712564544.530028] [s83n22:2854 :0]          mpool.c:43   UCX  WARN  object 0xac14f40 was not returned to mpool ucp_requests
[1712564544.530034] [s83n22:2854 :0]          mpool.c:43   UCX  WARN  object 0xac15100 was not returned to mpool ucp_requests
[1712564544.530040] [s83n22:2854 :0]          mpool.c:43   UCX  WARN  object 0xac152c0 was not returned to mpool ucp_requests
[1712564544.530045] [s83n22:2854 :0]          mpool.c:43   UCX  WARN  object 0xac15480 was not returned to mpool ucp_requests
[1712564544.530051] [s83n22:2854 :0]          mpool.c:43   UCX  WARN  object 0xac15640 was not returned to mpool ucp_requests
[1712564544.530056] [s83n22:2854 :0]          mpool.c:43   UCX  WARN  object 0xac15800 was not returned to mpool ucp_requests
[1712564544.530061] [s83n22:2854 :0]          mpool.c:43   UCX  WARN  object 0xac159c0 was not returned to mpool ucp_requests
[1712564544.530066] [s83n22:2854 :0]          mpool.c:43   UCX  WARN  object 0xac15b80 was not returned to mpool ucp_requests
[1712564544.530071] [s83n22:2854 :0]          mpool.c:43   UCX  WARN  object 0xac15d40 was not returned to mpool ucp_requests
[1712564544.530076] [s83n22:2854 :0]          mpool.c:43   UCX  WARN  object 0xac15f00 was not returned to mpool ucp_requests
[1712564544.530081] [s83n22:2854 :0]          mpool.c:43   UCX  WARN  object 0xac160c0 was not returned to mpool ucp_requests
[1712564544.530086] [s83n22:2854 :0]          mpool.c:43   UCX  WARN  object 0xac16280 was not returned to mpool ucp_requests
[1712564544.530091] [s83n22:2854 :0]          mpool.c:43   UCX  WARN  object 0xac16440 was not returned to mpool ucp_requests
[1712564544.530096] [s83n22:2854 :0]          mpool.c:43   UCX  WARN  object 0xac16600 was not returned to mpool ucp_requests
[1712564544.530101] [s83n22:2854 :0]          mpool.c:43   UCX  WARN  object 0xac167c0 was not returned to mpool ucp_requests
[1712564544.529996] [s83n22:2852 :0]          mpool.c:43   UCX  WARN  object 0xa7d9cc0 was not returned to mpool ucp_requests
[1712564544.530107] [s83n22:2854 :0]          mpool.c:43   UCX  WARN  object 0xac16980 was not returned to mpool ucp_requests
[1712564544.530112] [s83n22:2854 :0]          mpool.c:43   UCX  WARN  object 0xac16b40 was not returned to mpool ucp_requests
[1712564544.530127] [s83n22:2854 :0]          mpool.c:43   UCX  WARN  object 0xac16d00 was not returned to mpool ucp_requests
[1712564544.606539] [s83n22:2850 :0]          mpool.c:43   UCX  WARN  object 0xc30b900 was not returned to mpool ucp_requests
[1712564544.606569] [s83n22:2850 :0]          mpool.c:43   UCX  WARN  object 0xc30bac0 was not returned to mpool ucp_requests
[1712564544.606576] [s83n22:2850 :0]          mpool.c:43   UCX  WARN  object 0xc30bc80 was not returned to mpool ucp_requests
[1712564544.606582] [s83n22:2850 :0]          mpool.c:43   UCX  WARN  object 0xc30be40 was not returned to mpool ucp_requests
[1712564544.606588] [s83n22:2850 :0]          mpool.c:43   UCX  WARN  object 0xc30c000 was not returned to mpool ucp_requests
[1712564544.606593] [s83n22:2850 :0]          mpool.c:43   UCX  WARN  object 0xc30c1c0 was not returned to mpool ucp_requests
[1712564544.606610] [s83n22:2850 :0]          mpool.c:43   UCX  WARN  object 0xc30c380 was not returned to mpool ucp_requests
[1712564544.606615] [s83n22:2850 :0]          mpool.c:43   UCX  WARN  object 0xc30c540 was not returned to mpool ucp_requests
[1712564544.606629] [s83n22:2850 :0]          mpool.c:43   UCX  WARN  object 0xc30c700 was not returned to mpool ucp_requests
[1712564544.606634] [s83n22:2850 :0]          mpool.c:43   UCX  WARN  object 0xc30c8c0 was not returned to mpool ucp_requests
[1712564544.606647] [s83n22:2850 :0]          mpool.c:43   UCX  WARN  object 0xc30ca80 was not returned to mpool ucp_requests
[1712564544.606659] [s83n22:2850 :0]          mpool.c:43   UCX  WARN  object 0xc30cc40 was not returned to mpool ucp_requests
[1712564544.606666] [s83n22:2850 :0]          mpool.c:43   UCX  WARN  object 0xc30ce00 was not returned to mpool ucp_requests
[1712564544.606671] [s83n22:2850 :0]          mpool.c:43   UCX  WARN  object 0xc30cfc0 was not returned to mpool ucp_requests
[1712564544.606676] [s83n22:2850 :0]          mpool.c:43   UCX  WARN  object 0xc30d180 was not returned to mpool ucp_requests
[1712564544.606689] [s83n22:2850 :0]          mpool.c:43   UCX  WARN  object 0xc30d340 was not returned to mpool ucp_requests
[1712564544.606701] [s83n22:2850 :0]          mpool.c:43   UCX  WARN  object 0xc30d500 was not returned to mpool ucp_requests
[1712564544.606707] [s83n22:2850 :0]          mpool.c:43   UCX  WARN  object 0xc30d6c0 was not returned to mpool ucp_requests
[1712564544.606712] [s83n22:2850 :0]          mpool.c:43   UCX  WARN  object 0xc30d880 was not returned to mpool ucp_requests
[1712564544.606717] [s83n22:2850 :0]          mpool.c:43   UCX  WARN  object 0xc30da40 was not returned to mpool ucp_requests
[1712564544.606723] [s83n22:2850 :0]          mpool.c:43   UCX  WARN  object 0xc30dc00 was not returned to mpool ucp_requests
[1712564544.606728] [s83n22:2850 :0]          mpool.c:43   UCX  WARN  object 0xc30ddc0 was not returned to mpool ucp_requests
[1712564544.607257] [s83n22:2853 :0]          mpool.c:43   UCX  WARN  object 0xc278b80 was not returned to mpool ucp_requests
[1712564544.607283] [s83n22:2853 :0]          mpool.c:43   UCX  WARN  object 0xc278d40 was not returned to mpool ucp_requests
[1712564544.607294] [s83n22:2853 :0]          mpool.c:43   UCX  WARN  object 0xc278f00 was not returned to mpool ucp_requests
[1712564544.607304] [s83n22:2853 :0]          mpool.c:43   UCX  WARN  object 0xc2790c0 was not returned to mpool ucp_requests
[1712564544.607310] [s83n22:2853 :0]          mpool.c:43   UCX  WARN  object 0xc279280 was not returned to mpool ucp_requests
[1712564544.607315] [s83n22:2853 :0]          mpool.c:43   UCX  WARN  object 0xc279440 was not returned to mpool ucp_requests
[1712564544.607325] [s83n22:2853 :0]          mpool.c:43   UCX  WARN  object 0xc279600 was not returned to mpool ucp_requests
[1712564544.607333] [s83n22:2853 :0]          mpool.c:43   UCX  WARN  object 0xc2797c0 was not returned to mpool ucp_requests
[1712564544.607338] [s83n22:2853 :0]          mpool.c:43   UCX  WARN  object 0xc279980 was not returned to mpool ucp_requests
[1712564544.607346] [s83n22:2853 :0]          mpool.c:43   UCX  WARN  object 0xc279b40 was not returned to mpool ucp_requests
[1712564544.607355] [s83n22:2853 :0]          mpool.c:43   UCX  WARN  object 0xc279d00 was not returned to mpool ucp_requests
[1712564544.607364] [s83n22:2853 :0]          mpool.c:43   UCX  WARN  object 0xc279ec0 was not returned to mpool ucp_requests
[1712564544.607372] [s83n22:2853 :0]          mpool.c:43   UCX  WARN  object 0xc27a080 was not returned to mpool ucp_requests
[1712564544.607377] [s83n22:2853 :0]          mpool.c:43   UCX  WARN  object 0xc27a240 was not returned to mpool ucp_requests
[1712564544.607384] [s83n22:2853 :0]          mpool.c:43   UCX  WARN  object 0xc27a400 was not returned to mpool ucp_requests
[1712564544.607393] [s83n22:2853 :0]          mpool.c:43   UCX  WARN  object 0xc27a5c0 was not returned to mpool ucp_requests
[1712564544.607402] [s83n22:2853 :0]          mpool.c:43   UCX  WARN  object 0xc27a780 was not returned to mpool ucp_requests
[1712564544.607409] [s83n22:2853 :0]          mpool.c:43   UCX  WARN  object 0xc27a940 was not returned to mpool ucp_requests
[1712564544.607415] [s83n22:2853 :0]          mpool.c:43   UCX  WARN  object 0xc27ab00 was not returned to mpool ucp_requests
[1712564544.607422] [s83n22:2853 :0]          mpool.c:43   UCX  WARN  object 0xc27acc0 was not returned to mpool ucp_requests
[1712564544.608100] [s83n22:2855 :0]          mpool.c:43   UCX  WARN  object 0xbe3fac0 was not returned to mpool ucp_requests
[1712564544.608129] [s83n22:2855 :0]          mpool.c:43   UCX  WARN  object 0xbe3fc80 was not returned to mpool ucp_requests
[1712564544.608139] [s83n22:2855 :0]          mpool.c:43   UCX  WARN  object 0xbe3fe40 was not returned to mpool ucp_requests
[1712564544.608148] [s83n22:2855 :0]          mpool.c:43   UCX  WARN  object 0xbe40000 was not returned to mpool ucp_requests
[1712564544.608154] [s83n22:2855 :0]          mpool.c:43   UCX  WARN  object 0xbe401c0 was not returned to mpool ucp_requests
[1712564544.608160] [s83n22:2855 :0]          mpool.c:43   UCX  WARN  object 0xbe40380 was not returned to mpool ucp_requests
[1712564544.608168] [s83n22:2855 :0]          mpool.c:43   UCX  WARN  object 0xbe40540 was not returned to mpool ucp_requests
[1712564544.608175] [s83n22:2855 :0]          mpool.c:43   UCX  WARN  object 0xbe40700 was not returned to mpool ucp_requests
[1712564544.608180] [s83n22:2855 :0]          mpool.c:43   UCX  WARN  object 0xbe408c0 was not returned to mpool ucp_requests
[1712564544.608185] [s83n22:2855 :0]          mpool.c:43   UCX  WARN  object 0xbe40a80 was not returned to mpool ucp_requests
[1712564544.608190] [s83n22:2855 :0]          mpool.c:43   UCX  WARN  object 0xbe40c40 was not returned to mpool ucp_requests
[1712564544.608195] [s83n22:2855 :0]          mpool.c:43   UCX  WARN  object 0xbe40e00 was not returned to mpool ucp_requests
[1712564544.608200] [s83n22:2855 :0]          mpool.c:43   UCX  WARN  object 0xbe40fc0 was not returned to mpool ucp_requests
[1712564544.608209] [s83n22:2855 :0]          mpool.c:43   UCX  WARN  object 0xbe41180 was not returned to mpool ucp_requests
[1712564544.608218] [s83n22:2855 :0]          mpool.c:43   UCX  WARN  object 0xbe41340 was not returned to mpool ucp_requests
[1712564544.608224] [s83n22:2855 :0]          mpool.c:43   UCX  WARN  object 0xbe41500 was not returned to mpool ucp_requests
[1712564544.608229] [s83n22:2855 :0]          mpool.c:43   UCX  WARN  object 0xbe416c0 was not returned to mpool ucp_requests
[1712564544.608237] [s83n22:2855 :0]          mpool.c:43   UCX  WARN  object 0xbe41880 was not returned to mpool ucp_requests
[1712564544.608242] [s83n22:2855 :0]          mpool.c:43   UCX  WARN  object 0xbe41a40 was not returned to mpool ucp_requests
[1712564544.608250] [s83n22:2855 :0]          mpool.c:43   UCX  WARN  object 0xbe41c00 was not returned to mpool ucp_requests
[1712564544.609897] [s83n22:2849 :0]          mpool.c:43   UCX  WARN  object 0xb0d4580 was not returned to mpool ucp_requests
[1712564544.609925] [s83n22:2849 :0]          mpool.c:43   UCX  WARN  object 0xb0d4740 was not returned to mpool ucp_requests
[1712564544.609934] [s83n22:2849 :0]          mpool.c:43   UCX  WARN  object 0xb0d4900 was not returned to mpool ucp_requests
[1712564544.609940] [s83n22:2849 :0]          mpool.c:43   UCX  WARN  object 0xb0d4ac0 was not returned to mpool ucp_requests
[1712564544.609946] [s83n22:2849 :0]          mpool.c:43   UCX  WARN  object 0xb0d4c80 was not returned to mpool ucp_requests
[1712564544.609956] [s83n22:2849 :0]          mpool.c:43   UCX  WARN  object 0xb0d4e40 was not returned to mpool ucp_requests
[1712564544.609965] [s83n22:2849 :0]          mpool.c:43   UCX  WARN  object 0xb0d5000 was not returned to mpool ucp_requests
[1712564544.609971] [s83n22:2849 :0]          mpool.c:43   UCX  WARN  object 0xb0d51c0 was not returned to mpool ucp_requests
[1712564544.609976] [s83n22:2849 :0]          mpool.c:43   UCX  WARN  object 0xb0d5380 was not returned to mpool ucp_requests
[1712564544.609986] [s83n22:2849 :0]          mpool.c:43   UCX  WARN  object 0xb0d5540 was not returned to mpool ucp_requests
[1712564544.609991] [s83n22:2849 :0]          mpool.c:43   UCX  WARN  object 0xb0d5700 was not returned to mpool ucp_requests
[1712564544.609997] [s83n22:2849 :0]          mpool.c:43   UCX  WARN  object 0xb0d58c0 was not returned to mpool ucp_requests
[1712564544.610006] [s83n22:2849 :0]          mpool.c:43   UCX  WARN  object 0xb0d5a80 was not returned to mpool ucp_requests
[1712564544.610012] [s83n22:2849 :0]          mpool.c:43   UCX  WARN  object 0xb0d5c40 was not returned to mpool ucp_requests


           ************************************************************
           *        Program running with 8 parallel MPI-processes     *
           *              working on a common directory               *
           ************************************************************
-------------------------------------------------------------------------------
                                 ORCA SCF
-------------------------------------------------------------------------------

------------
SCF SETTINGS
------------
Hamiltonian:
 Ab initio Hamiltonian  Method          .... Hartree-Fock(GTOs)


General Settings:
 Integral files         IntName         .... 1it1tma-000100010_1_951
 Hartree-Fock type      HFTyp           .... RHF
 Total Charge           Charge          ....    0
 Multiplicity           Mult            ....    1
 Number of Electrons    NEL             ....  116
 Basis Dimension        Dim             .... 1238
 Nuclear Repulsion      ENuc            ....   1049.9903998748 Eh

Convergence Acceleration:
 DIIS                   CNVDIIS         .... on
   Start iteration      DIISMaxIt       ....    12
   Startup error        DIISStart       ....  0.200000
   # of expansion vecs  DIISMaxEq       ....     5
   Bias factor          DIISBfac        ....   1.050
   Max. coefficient     DIISMaxC        ....  10.000
 Trust-Rad. Augm. Hess. CNVTRAH         .... auto
   Auto Start mean grad. ratio tolernc. ....  1.125000
   Auto Start start iteration           ....    20
   Auto Start num. interpolation iter.  ....    10
   Max. Number of Micro iterations      ....    16
   Max. Number of Macro iterations      .... Maxiter - #DIIS iter
   Number of Davidson start vectors     ....     2
   Converg. threshold I  (grad. norm)   ....   1.000e-05
   Converg. threshold II (energy diff.) ....   1.000e-08
   Grad. Scal. Fac. for Micro threshold ....   0.100
   Minimum threshold for Micro iter.    ....   0.010
   NR start threshold (gradient norm)   ....   0.001
   Initial trust radius                 ....   0.400
   Minimum AH scaling param. (alpha)    ....   1.000
   Maximum AH scaling param. (alpha)    .... 1000.000
   Orbital update algorithm             .... Taylor
   White noise on init. David. guess    .... on
   Maximum white noise                  ....   0.010
   Quad. conv. algorithm                .... NR
 SOSCF                  CNVSOSCF        .... on
   Start iteration      SOSCFMaxIt      ....   150
   Startup grad/error   SOSCFStart      ....  0.003300
 Level Shifting         CNVShift        .... on
   Level shift para.    LevelShift      ....    0.2500
   Turn off err/grad.   ShiftErr        ....    0.0010
 Zerner damping         CNVZerner       .... off
 Static damping         CNVDamp         .... on
   Fraction old density DampFac         ....    0.7000
   Max. Damping (<1)    DampMax         ....    0.9800
   Min. Damping (>=0)   DampMin         ....    0.0000
   Turn off err/grad.   DampErr         ....    0.1000
 Fernandez-Rico         CNVRico         .... off

SCF Procedure:
 Maximum # iterations   MaxIter         ....   125
 SCF integral mode      SCFMode         .... Direct
   Integral package                     .... SHARK and LIBINT hybrid scheme
 Reset frequency        DirectResetFreq ....    20
 Integral Threshold     Thresh          ....  2.500e-11 Eh
 Primitive CutOff       TCut            ....  2.500e-12 Eh

Convergence Tolerance:
 Convergence Check Mode ConvCheckMode   .... Total+1el-Energy
 Convergence forced     ConvForced      .... 1
 Energy Change          TolE            ....  1.000e-08 Eh
 1-El. energy change                    ....  1.000e-05 Eh
 Orbital Gradient       TolG            ....  1.000e-05
 Orbital Rotation angle TolX            ....  1.000e-05
 DIIS Error             TolErr          ....  5.000e-07


Diagonalization of the overlap matrix:
Smallest eigenvalue                        ... 4.289e-07
Time for diagonalization                   ...    0.236 sec
Threshold for overlap eigenvalues          ... 1.000e-08
Number of eigenvalues below threshold      ... 0
Time for construction of square roots      ...    0.153 sec
Total time needed                          ...    0.397 sec

Time for model grid setup =    0.293 sec

------------------------------
INITIAL GUESS: MODEL POTENTIAL
------------------------------
Loading Hartree-Fock densities                     ... done
  calling /comm/groupstacks/chemistry/apps/orca/5.0.4/orca 1it1tma-000100010_1_951_atom53.inp > 1it1tma-000100010_1_951_atom53.out in order to generate an atomic fitting density for atom 0 (I  with ECP) on-the-fly... 
    atom 0 (I ), assumed electronic state with S=2: 1s2 2s2 2p6 3s2 3p6 4s2 3d10 4p6 5s2 4d10 5p5           ... done
Calculating cut-offs                               ... done
Initializing the effective Hamiltonian             ... done
Setting up the integral package (SHARK)            ... done
Starting the Coulomb interaction                   ... done (   1.4 sec)
Reading the grid                                   ... done
Mapping shells                                     ... done
Starting the XC term evaluation                    ... done (   0.7 sec)
Transforming the Hamiltonian                       ... done (   0.1 sec)
Diagonalizing the Hamiltonian                      ... done (   0.2 sec)
Back transforming the eigenvectors                 ... done (   0.1 sec)
Now organizing SCF variables                       ... done
                      ------------------
                      INITIAL GUESS DONE (   4.3 sec)
                      ------------------
--------------
SCF ITERATIONS
--------------
ITER       Energy         Delta-E        Max-DP      RMS-DP      [F,P]     Damp
               ***  Starting incremental Fock matrix formation  ***
  0  -1061.0298924435   0.000000000000 0.80529987  0.00205037  0.4228527 0.7000
  1  -1061.3527429336  -0.322850490159 0.61241986  0.00149277  0.2334418 0.7000
                               ***Turning on DIIS***
  2  -1061.5227200040  -0.169977070374 0.45839921  0.00104907  0.1213420 0.7000
  3  -1062.6126772441  -1.089957240109 1.12906380  0.00244745  0.0768139 0.0000
  4  -1061.7893966412   0.823280602899 0.04133000  0.00013833  0.0176871 0.0000
  5  -1061.8715760292  -0.082179388040 0.01858024  0.00007895  0.0099188 0.0000
  6  -1061.8497140843   0.021861944919 0.01008995  0.00004215  0.0088083 0.0000
                      *** Initiating the SOSCF procedure ***
                           *** Shutting down DIIS ***
                      *** Re-Reading the Fockian *** 
                      *** Removing any level shift *** 
ITER      Energy       Delta-E        Grad      Rot      Max-DP    RMS-DP
  7  -1061.87640262  -0.0266885373  0.002380  0.002380  0.003639  0.000024
               *** Restarting incremental Fock matrix formation ***
  8  -1061.87976671  -0.0033640919  0.001116  0.002396  0.007990  0.000015
  9  -1061.87983452  -0.0000678050  0.000518  0.003600  0.011582  0.000025
 10  -1061.87987354  -0.0000390225  0.000196  0.000280  0.001653  0.000006
 11  -1061.87987842  -0.0000048810  0.000097  0.000230  0.001108  0.000002
 12  -1061.87987887  -0.0000004516  0.000041  0.000101  0.002444  0.000003
 13  -1061.87987895  -0.0000000714  0.000016  0.000063  0.004468  0.000005
 14  -1061.87987895  -0.0000000033  0.000007  0.000034  0.006007  0.000008
 15  -1061.87987894   0.0000000052  0.000003  0.000015  0.005553  0.000007
                  ***Gradient check signals convergence***
              ***Rediagonalizing the Fockian in SOSCF/NRSCF***

               *****************************************************
               *                     SUCCESS                       *
               *           SCF CONVERGED AFTER  16 CYCLES          *
               *****************************************************


----------------
TOTAL SCF ENERGY
----------------

Total Energy       :        -1061.87987894 Eh          -28895.22051 eV

Components:
Nuclear Repulsion  :         1049.99039987 Eh           28571.69134 eV
Electronic Energy  :        -2111.87027881 Eh          -57466.91185 eV
One Electron Energy:        -3765.95995050 Eh         -102476.98008 eV
Two Electron Energy:         1654.08967169 Eh           45010.06823 eV

Virial components:
Potential Energy   :        -1756.36066682 Eh          -47793.00349 eV
Kinetic Energy     :          694.48078788 Eh           18897.78298 eV
Virial Ratio       :            2.52902700


---------------
SCF CONVERGENCE
---------------

  Last Energy change         ...    5.4697e-09  Tolerance :   1.0000e-08
  Last MAX-Density change    ...    3.1127e-03  Tolerance :   1.0000e-07
  Last RMS-Density change    ...    3.8647e-06  Tolerance :   5.0000e-09
  Last Orbital Gradient      ...    1.0358e-06  Tolerance :   1.0000e-05
  Last Orbital Rotation      ...    2.2669e-06  Tolerance :   1.0000e-05

             **** THE GBW FILE WAS UPDATED (1it1tma-000100010_1_951.gbw) ****
             **** DENSITY 1it1tma-000100010_1_951.scfp WAS UPDATED ****
             **** ENERGY FILE WAS UPDATED (1it1tma-000100010_1_951.en.tmp) ****
             **** THE GBW FILE WAS UPDATED (1it1tma-000100010_1_951.gbw) ****
             **** DENSITY 1it1tma-000100010_1_951.scfp WAS UPDATED ****
----------------
ORBITAL ENERGIES
----------------

  NO   OCC          E(Eh)            E(eV) 
   0   2.0000     -20.634208      -561.4854 
   1   2.0000     -20.560951      -559.4919 
   2   2.0000     -20.545802      -559.0797 
   3   2.0000     -20.544938      -559.0562 
   4   2.0000     -15.592990      -424.3068 
   5   2.0000     -11.271408      -306.7106 
   6   2.0000     -11.270638      -306.6897 
   7   2.0000     -11.249625      -306.1179 
   8   2.0000      -7.900322      -214.9787 
   9   2.0000      -7.838984      -213.3096 
  10   2.0000      -5.731743      -155.9687 
  11   2.0000      -5.724565      -155.7733 
  12   2.0000      -5.721765      -155.6971 
  13   2.0000      -5.672849      -154.3661 
  14   2.0000      -5.663471      -154.1109 
  15   2.0000      -5.656308      -153.9160 
  16   2.0000      -2.465242       -67.0826 
  17   2.0000      -2.461324       -66.9760 
  18   2.0000      -2.455754       -66.8245 
  19   2.0000      -2.453605       -66.7660 
  20   2.0000      -2.448990       -66.6404 
  21   2.0000      -2.406494       -65.4840 
  22   2.0000      -2.402099       -65.3644 
  23   2.0000      -2.392557       -65.1048 
  24   2.0000      -2.382920       -64.8426 
  25   2.0000      -2.382817       -64.8397 
  26   2.0000      -1.395755       -37.9804 
  27   2.0000      -1.322647       -35.9910 
  28   2.0000      -1.270705       -34.5776 
  29   2.0000      -1.267402       -34.4878 
  30   2.0000      -1.259635       -34.2764 
  31   2.0000      -0.985465       -26.8159 
  32   2.0000      -0.974305       -26.5122 
  33   2.0000      -0.930742       -25.3268 
  34   2.0000      -0.866841       -23.5880 
  35   2.0000      -0.833380       -22.6774 
  36   2.0000      -0.693895       -18.8819 
  37   2.0000      -0.665685       -18.1142 
  38   2.0000      -0.660311       -17.9680 
  39   2.0000      -0.659183       -17.9373 
  40   2.0000      -0.635996       -17.3063 
  41   2.0000      -0.614064       -16.7095 
  42   2.0000      -0.580173       -15.7873 
  43   2.0000      -0.573529       -15.6065 
  44   2.0000      -0.566868       -15.4253 
  45   2.0000      -0.563650       -15.3377 
  46   2.0000      -0.544724       -14.8227 
  47   2.0000      -0.533066       -14.5055 
  48   2.0000      -0.531832       -14.4719 
  49   2.0000      -0.526401       -14.3241 
  50   2.0000      -0.500781       -13.6269 
  51   2.0000      -0.492585       -13.4039 
  52   2.0000      -0.473196       -12.8763 
  53   2.0000      -0.469166       -12.7667 
  54   2.0000      -0.460155       -12.5215 
  55   2.0000      -0.444126       -12.0853 
  56   2.0000      -0.389722       -10.6049 
  57   2.0000      -0.371974       -10.1219 
  58   0.0000      -0.002254        -0.0613 
  59   0.0000       0.016935         0.4608 
  60   0.0000       0.029446         0.8013 
  61   0.0000       0.030873         0.8401 
  62   0.0000       0.038601         1.0504 
  63   0.0000       0.042632         1.1601 
  64   0.0000       0.047547         1.2938 
  65   0.0000       0.048909         1.3309 
  66   0.0000       0.050724         1.3803 
  67   0.0000       0.055120         1.4999 
  68   0.0000       0.063467         1.7270 
  69   0.0000       0.065697         1.7877 
  70   0.0000       0.072461         1.9718 
  71   0.0000       0.076566         2.0835 
  72   0.0000       0.078645         2.1400 
  73   0.0000       0.082128         2.2348 
  74   0.0000       0.092823         2.5258 
  75   0.0000       0.095755         2.6056 
  76   0.0000       0.101121         2.7516 
  77   0.0000       0.106593         2.9005 
  78   0.0000       0.107627         2.9287 
  79   0.0000       0.109170         2.9707 
  80   0.0000       0.113654         3.0927 
  81   0.0000       0.116455         3.1689 
  82   0.0000       0.119431         3.2499 
  83   0.0000       0.121092         3.2951 
  84   0.0000       0.131171         3.5694 
  85   0.0000       0.139041         3.7835 
  86   0.0000       0.141750         3.8572 
  87   0.0000       0.146288         3.9807 
  88   0.0000       0.150387         4.0922 
  89   0.0000       0.151928         4.1342 
  90   0.0000       0.158276         4.3069 
  91   0.0000       0.160508         4.3676 
  92   0.0000       0.163386         4.4459 
  93   0.0000       0.173327         4.7165 
  94   0.0000       0.178932         4.8690 
  95   0.0000       0.184685         5.0255 
  96   0.0000       0.188507         5.1295 
  97   0.0000       0.194650         5.2967 
  98   0.0000       0.198585         5.4038 
  99   0.0000       0.201240         5.4760 
 100   0.0000       0.209555         5.7023 
 101   0.0000       0.213525         5.8103 
 102   0.0000       0.217811         5.9269 
 103   0.0000       0.221233         6.0200 
 104   0.0000       0.224949         6.1212 
 105   0.0000       0.227024         6.1776 
 106   0.0000       0.231794         6.3074 
 107   0.0000       0.236900         6.4464 
 108   0.0000       0.237754         6.4696 
 109   0.0000       0.242009         6.5854 
 110   0.0000       0.246750         6.7144 
 111   0.0000       0.251968         6.8564 
 112   0.0000       0.254536         6.9263 
 113   0.0000       0.256844         6.9891 
 114   0.0000       0.258459         7.0330 
 115   0.0000       0.263996         7.1837 
 116   0.0000       0.271036         7.3753 
 117   0.0000       0.277654         7.5553 
 118   0.0000       0.284542         7.7428 
 119   0.0000       0.285993         7.7823 
 120   0.0000       0.287775         7.8308 
 121   0.0000       0.294597         8.0164 
 122   0.0000       0.295894         8.0517 
 123   0.0000       0.296961         8.0807 
 124   0.0000       0.304669         8.2905 
 125   0.0000       0.308132         8.3847 
 126   0.0000       0.310539         8.4502 
 127   0.0000       0.313113         8.5202 
 128   0.0000       0.319281         8.6881 
 129   0.0000       0.320794         8.7293 
 130   0.0000       0.329426         8.9641 
 131   0.0000       0.329625         8.9696 
 132   0.0000       0.332843         9.0571 
 133   0.0000       0.335553         9.1309 
 134   0.0000       0.337876         9.1941 
 135   0.0000       0.343401         9.3444 
 136   0.0000       0.347849         9.4655 
 137   0.0000       0.349175         9.5015 
 138   0.0000       0.354614         9.6495 
 139   0.0000       0.361405         9.8343 
 140   0.0000       0.363548         9.8926 
 141   0.0000       0.366668         9.9776 
 142   0.0000       0.369058        10.0426 
 143   0.0000       0.372392        10.1333 
 144   0.0000       0.378943        10.3116 
 145   0.0000       0.387194        10.5361 
 146   0.0000       0.392593        10.6830 
 147   0.0000       0.394858        10.7446 
 148   0.0000       0.398288        10.8380 
 149   0.0000       0.401056        10.9133 
 150   0.0000       0.403716        10.9857 
 151   0.0000       0.409603        11.1459 
 152   0.0000       0.415073        11.2947 
 153   0.0000       0.418776        11.3955 
 154   0.0000       0.425359        11.5746 
 155   0.0000       0.426813        11.6142 
 156   0.0000       0.431726        11.7479 
 157   0.0000       0.435000        11.8370 
 158   0.0000       0.438781        11.9398 
 159   0.0000       0.441556        12.0154 
 160   0.0000       0.442594        12.0436 
 161   0.0000       0.444955        12.1079 
 162   0.0000       0.449028        12.2187 
 163   0.0000       0.451362        12.2822 
 164   0.0000       0.456181        12.4133 
 165   0.0000       0.465134        12.6569 
 166   0.0000       0.469164        12.7666 
 167   0.0000       0.474171        12.9028 
 168   0.0000       0.478517        13.0211 
 169   0.0000       0.481679        13.1071 
 170   0.0000       0.485142        13.2014 
 171   0.0000       0.487957        13.2780 
 172   0.0000       0.499719        13.5981 
 173   0.0000       0.500566        13.6211 
 174   0.0000       0.505451        13.7540 
 175   0.0000       0.507527        13.8105 
 176   0.0000       0.514951        14.0125 
 177   0.0000       0.515390        14.0245 
 178   0.0000       0.518923        14.1206 
 179   0.0000       0.522665        14.2224 
 180   0.0000       0.524581        14.2746 
 181   0.0000       0.529497        14.4084 
 182   0.0000       0.533545        14.5185 
 183   0.0000       0.537064        14.6142 
 184   0.0000       0.543031        14.7766 
 185   0.0000       0.543671        14.7940 
 186   0.0000       0.546166        14.8619 
 187   0.0000       0.555295        15.1104 
 188   0.0000       0.564583        15.3631 
 189   0.0000       0.571124        15.5411 
 190   0.0000       0.572431        15.5766 
 191   0.0000       0.581822        15.8322 
 192   0.0000       0.583151        15.8683 
 193   0.0000       0.586628        15.9630 
 194   0.0000       0.592293        16.1171 
 195   0.0000       0.597371        16.2553 
 196   0.0000       0.601087        16.3564 
 197   0.0000       0.606225        16.4962 
 198   0.0000       0.614486        16.7210 
 199   0.0000       0.617519        16.8035 
 200   0.0000       0.623161        16.9571 
 201   0.0000       0.626047        17.0356 
 202   0.0000       0.630794        17.1648 
 203   0.0000       0.634595        17.2682 
 204   0.0000       0.639017        17.3885 
 205   0.0000       0.641298        17.4506 
 206   0.0000       0.653226        17.7752 
 207   0.0000       0.656239        17.8572 
 208   0.0000       0.659353        17.9419 
 209   0.0000       0.659837        17.9551 
 210   0.0000       0.669275        18.2119 
 211   0.0000       0.673260        18.3203 
 212   0.0000       0.679600        18.4929 
 213   0.0000       0.683193        18.5906 
 214   0.0000       0.687215        18.7001 
 215   0.0000       0.687468        18.7070 
 216   0.0000       0.692824        18.8527 
 217   0.0000       0.697513        18.9803 
 218   0.0000       0.698821        19.0159 
 219   0.0000       0.703672        19.1479 
 220   0.0000       0.704905        19.1814 
 221   0.0000       0.712311        19.3830 
 222   0.0000       0.718719        19.5573 
 223   0.0000       0.721715        19.6389 
 224   0.0000       0.724860        19.7244 
 225   0.0000       0.730927        19.8895 
 226   0.0000       0.733829        19.9685 
 227   0.0000       0.744875        20.2691 
 228   0.0000       0.749570        20.3968 
 229   0.0000       0.751287        20.4436 
 230   0.0000       0.756220        20.5778 
 231   0.0000       0.760958        20.7067 
 232   0.0000       0.766393        20.8546 
 233   0.0000       0.770828        20.9753 
 234   0.0000       0.778620        21.1873 
 235   0.0000       0.782624        21.2963 
 236   0.0000       0.785534        21.3755 
 237   0.0000       0.789196        21.4751 
 238   0.0000       0.795277        21.6406 
 239   0.0000       0.807417        21.9709 
 240   0.0000       0.810122        22.0445 
 241   0.0000       0.813964        22.1491 
 242   0.0000       0.820269        22.3207 
 243   0.0000       0.824590        22.4382 
 244   0.0000       0.831592        22.6288 
 245   0.0000       0.837237        22.7824 
 246   0.0000       0.840299        22.8657 
 247   0.0000       0.848442        23.0873 
 248   0.0000       0.854156        23.2428 
 249   0.0000       0.855420        23.2772 
 250   0.0000       0.861568        23.4445 
 251   0.0000       0.866729        23.5849 
 252   0.0000       0.871249        23.7079 
 253   0.0000       0.874588        23.7987 
 254   0.0000       0.883881        24.0516 
 255   0.0000       0.885789        24.1035 
 256   0.0000       0.890011        24.2184 
 257   0.0000       0.897413        24.4198 
 258   0.0000       0.903282        24.5795 
 259   0.0000       0.914194        24.8765 
 260   0.0000       0.917374        24.9630 
 261   0.0000       0.922849        25.1120 
 262   0.0000       0.925523        25.1848 
 263   0.0000       0.927247        25.2317 
 264   0.0000       0.937749        25.5175 
 265   0.0000       0.941192        25.6111 
 266   0.0000       0.952072        25.9072 
 267   0.0000       0.955301        25.9951 
 268   0.0000       0.956163        26.0185 
 269   0.0000       0.963016        26.2050 
 270   0.0000       0.968883        26.3646 
 271   0.0000       0.974210        26.5096 
 272   0.0000       0.975919        26.5561 
 273   0.0000       0.982545        26.7364 
 274   0.0000       0.984329        26.7850 
 275   0.0000       0.989112        26.9151 
 276   0.0000       0.997477        27.1427 
 277   0.0000       0.997824        27.1522 
 278   0.0000       1.000808        27.2334 
 279   0.0000       1.008529        27.4435 
 280   0.0000       1.014741        27.6125 
 281   0.0000       1.019655        27.7462 
 282   0.0000       1.022215        27.8159 
 283   0.0000       1.025240        27.8982 
 284   0.0000       1.032765        28.1030 
 285   0.0000       1.038676        28.2638 
 286   0.0000       1.040145        28.3038 
 287   0.0000       1.047030        28.4911 
 288   0.0000       1.054807        28.7028 
 289   0.0000       1.059278        28.8244 
 290   0.0000       1.063698        28.9447 
 291   0.0000       1.065756        29.0007 
 292   0.0000       1.076443        29.2915 
 293   0.0000       1.082124        29.4461 
 294   0.0000       1.089198        29.6386 
 295   0.0000       1.095491        29.8098 
 296   0.0000       1.097701        29.8700 
 297   0.0000       1.103450        30.0264 
 298   0.0000       1.106107        30.0987 
 299   0.0000       1.112556        30.2742 
 300   0.0000       1.113094        30.2888 
 301   0.0000       1.124372        30.5957 
 302   0.0000       1.128093        30.6970 
 303   0.0000       1.129586        30.7376 
 304   0.0000       1.134960        30.8838 
 305   0.0000       1.141985        31.0750 
 306   0.0000       1.147298        31.2196 
 307   0.0000       1.148739        31.2588 
 308   0.0000       1.156168        31.4609 
 309   0.0000       1.160854        31.5884 
 310   0.0000       1.163387        31.6574 
 311   0.0000       1.172058        31.8933 
 312   0.0000       1.176167        32.0051 
 313   0.0000       1.182751        32.1843 
 314   0.0000       1.184051        32.2197 
 315   0.0000       1.192972        32.4624 
 316   0.0000       1.195959        32.5437 
 317   0.0000       1.196551        32.5598 
 318   0.0000       1.200648        32.6713 
 319   0.0000       1.206665        32.8350 
 320   0.0000       1.217792        33.1378 
 321   0.0000       1.218831        33.1661 
 322   0.0000       1.222363        33.2622 
 323   0.0000       1.226034        33.3621 
 324   0.0000       1.230379        33.4803 
 325   0.0000       1.233060        33.5533 
 326   0.0000       1.244059        33.8526 
 327   0.0000       1.246552        33.9204 
 328   0.0000       1.249067        33.9888 
 329   0.0000       1.256274        34.1849 
 330   0.0000       1.259909        34.2839 
 331   0.0000       1.266600        34.4659 
 332   0.0000       1.272562        34.6282 
 333   0.0000       1.273353        34.6497 
 334   0.0000       1.279544        34.8182 
 335   0.0000       1.281569        34.8733 
 336   0.0000       1.289360        35.0853 
 337   0.0000       1.292673        35.1754 
 338   0.0000       1.298917        35.3453 
 339   0.0000       1.308033        35.5934 
 340   0.0000       1.308895        35.6168 
 341   0.0000       1.315581        35.7988 
 342   0.0000       1.319030        35.8926 
 343   0.0000       1.321249        35.9530 
 344   0.0000       1.324994        36.0549 
 345   0.0000       1.327432        36.1213 
 346   0.0000       1.333677        36.2912 
 347   0.0000       1.337368        36.3916 
 348   0.0000       1.343848        36.5680 
 349   0.0000       1.350252        36.7422 
 350   0.0000       1.357328        36.9348 
 351   0.0000       1.362318        37.0706 
 352   0.0000       1.364993        37.1433 
 353   0.0000       1.371830        37.3294 
 354   0.0000       1.382567        37.6216 
 355   0.0000       1.385571        37.7033 
 356   0.0000       1.392179        37.8831 
 357   0.0000       1.394843        37.9556 
 358   0.0000       1.400796        38.1176 
 359   0.0000       1.407346        38.2958 
 360   0.0000       1.416231        38.5376 
 361   0.0000       1.424604        38.7654 
 362   0.0000       1.427474        38.8436 
 363   0.0000       1.433017        38.9944 
 364   0.0000       1.442963        39.2650 
 365   0.0000       1.447696        39.3938 
 366   0.0000       1.451860        39.5071 
 367   0.0000       1.459394        39.7121 
 368   0.0000       1.464055        39.8390 
 369   0.0000       1.471571        40.0435 
 370   0.0000       1.477909        40.2160 
 371   0.0000       1.481425        40.3116 
 372   0.0000       1.486586        40.4521 
 373   0.0000       1.491310        40.5806 
 374   0.0000       1.497220        40.7414 
 375   0.0000       1.504301        40.9341 
 376   0.0000       1.515875        41.2490 
 377   0.0000       1.520610        41.3779 
 378   0.0000       1.528564        41.5944 
 379   0.0000       1.537161        41.8283 
 380   0.0000       1.540774        41.9266 
 381   0.0000       1.550296        42.1857 
 382   0.0000       1.554823        42.3089 
 383   0.0000       1.559030        42.4233 
 384   0.0000       1.562419        42.5156 
 385   0.0000       1.571174        42.7538 
 386   0.0000       1.581586        43.0371 
 387   0.0000       1.583518        43.0897 
 388   0.0000       1.590135        43.2698 
 389   0.0000       1.602148        43.5967 
 390   0.0000       1.607580        43.7445 
 391   0.0000       1.615205        43.9519 
 392   0.0000       1.618414        44.0393 
 393   0.0000       1.623936        44.1896 
 394   0.0000       1.631134        44.3854 
 395   0.0000       1.637374        44.5552 
 396   0.0000       1.646506        44.8037 
 397   0.0000       1.654849        45.0307 
 398   0.0000       1.663205        45.2581 
 399   0.0000       1.666132        45.3378 
 400   0.0000       1.669293        45.4238 
 401   0.0000       1.676990        45.6332 
 402   0.0000       1.685822        45.8735 
 403   0.0000       1.692994        46.0687 
 404   0.0000       1.699198        46.2375 
 405   0.0000       1.704968        46.3945 
 406   0.0000       1.714402        46.6512 
 407   0.0000       1.715810        46.6896 
 408   0.0000       1.726725        46.9866 
 409   0.0000       1.733062        47.1590 
 410   0.0000       1.736246        47.2456 
 411   0.0000       1.741324        47.3838 
 412   0.0000       1.752168        47.6789 
 413   0.0000       1.755192        47.7612 
 414   0.0000       1.758440        47.8496 
 415   0.0000       1.762492        47.9599 
 416   0.0000       1.768923        48.1348 
 417   0.0000       1.780179        48.4411 
 418   0.0000       1.786631        48.6167 
 419   0.0000       1.793037        48.7910 
 420   0.0000       1.799404        48.9643 
 421   0.0000       1.806120        49.1470 
 422   0.0000       1.807971        49.1974 
 423   0.0000       1.808830        49.2208 
 424   0.0000       1.813398        49.3451 
 425   0.0000       1.816960        49.4420 
 426   0.0000       1.829542        49.7844 
 427   0.0000       1.831513        49.8380 
 428   0.0000       1.838269        50.0218 
 429   0.0000       1.842969        50.1497 
 430   0.0000       1.851028        50.3690 
 431   0.0000       1.855037        50.4781 
 432   0.0000       1.862414        50.6789 
 433   0.0000       1.869504        50.8718 
 434   0.0000       1.873798        50.9886 
 435   0.0000       1.877029        51.0766 
 436   0.0000       1.879587        51.1462 
 437   0.0000       1.890856        51.4528 
 438   0.0000       1.894315        51.5469 
 439   0.0000       1.901653        51.7466 
 440   0.0000       1.904867        51.8341 
 441   0.0000       1.910183        51.9787 
 442   0.0000       1.913669        52.0736 
 443   0.0000       1.919538        52.2333 
 444   0.0000       1.928422        52.4750 
 445   0.0000       1.936341        52.6905 
 446   0.0000       1.944562        52.9142 
 447   0.0000       1.957088        53.2551 
 448   0.0000       1.961528        53.3759 
 449   0.0000       1.966550        53.5125 
 450   0.0000       1.976673        53.7880 
 451   0.0000       1.982112        53.9360 
 452   0.0000       1.987427        54.0806 
 453   0.0000       1.988358        54.1060 
 454   0.0000       1.993510        54.2462 
 455   0.0000       2.003469        54.5172 
 456   0.0000       2.010874        54.7187 
 457   0.0000       2.017041        54.8865 
 458   0.0000       2.020555        54.9821 
 459   0.0000       2.024902        55.1004 
 460   0.0000       2.032582        55.3094 
 461   0.0000       2.035020        55.3757 
 462   0.0000       2.037670        55.4478 
 463   0.0000       2.044212        55.6258 
 464   0.0000       2.048732        55.7488 
 465   0.0000       2.055478        55.9324 
 466   0.0000       2.059937        56.0537 
 467   0.0000       2.065809        56.2135 
 468   0.0000       2.072407        56.3931 
 469   0.0000       2.077194        56.5233 
 470   0.0000       2.083231        56.6876 
 471   0.0000       2.088528        56.8317 
 472   0.0000       2.094245        56.9873 
 473   0.0000       2.102328        57.2072 
 474   0.0000       2.109835        57.4115 
 475   0.0000       2.112320        57.4791 
 476   0.0000       2.116462        57.5919 
 477   0.0000       2.124945        57.8227 
 478   0.0000       2.128490        57.9191 
 479   0.0000       2.133021        58.0424 
 480   0.0000       2.144807        58.3632 
 481   0.0000       2.148790        58.4715 
 482   0.0000       2.150409        58.5156 
 483   0.0000       2.155536        58.6551 
 484   0.0000       2.163817        58.8805 
 485   0.0000       2.169334        59.0306 
 486   0.0000       2.172922        59.1282 
 487   0.0000       2.178050        59.2678 
 488   0.0000       2.184082        59.4319 
 489   0.0000       2.191775        59.6412 
 490   0.0000       2.196173        59.7609 
 491   0.0000       2.204530        59.9883 
 492   0.0000       2.209205        60.1155 
 493   0.0000       2.213044        60.2200 
 494   0.0000       2.219134        60.3857 
 495   0.0000       2.224934        60.5435 
 496   0.0000       2.226614        60.5893 
 497   0.0000       2.241443        60.9928 
 498   0.0000       2.248142        61.1750 
 499   0.0000       2.249449        61.2106 
 500   0.0000       2.257112        61.4191 
 501   0.0000       2.263095        61.5819 
 502   0.0000       2.270723        61.7895 
 503   0.0000       2.272950        61.8501 
 504   0.0000       2.278330        61.9965 
 505   0.0000       2.280673        62.0603 
 506   0.0000       2.285423        62.1895 
 507   0.0000       2.291743        62.3615 
 508   0.0000       2.306876        62.7733 
 509   0.0000       2.315032        62.9952 
 510   0.0000       2.320861        63.1538 
 511   0.0000       2.324637        63.2566 
 512   0.0000       2.328749        63.3685 
 513   0.0000       2.340826        63.6971 
 514   0.0000       2.341148        63.7059 
 515   0.0000       2.354339        64.0648 
 516   0.0000       2.357708        64.1565 
 517   0.0000       2.367682        64.4279 
 518   0.0000       2.368492        64.4499 
 519   0.0000       2.373420        64.5840 
 520   0.0000       2.379008        64.7361 
 521   0.0000       2.382575        64.8332 
 522   0.0000       2.386929        64.9516 
 523   0.0000       2.389831        65.0306 
 524   0.0000       2.398376        65.2631 
 525   0.0000       2.402946        65.3875 
 526   0.0000       2.406054        65.4721 
 527   0.0000       2.413725        65.6808 
 528   0.0000       2.417360        65.7797 
 529   0.0000       2.425517        66.0017 
 530   0.0000       2.429392        66.1071 
 531   0.0000       2.433037        66.2063 
 532   0.0000       2.445871        66.5555 
 533   0.0000       2.449212        66.6465 
 534   0.0000       2.455697        66.8229 
 535   0.0000       2.464232        67.0552 
 536   0.0000       2.467739        67.1506 
 537   0.0000       2.473240        67.3003 
 538   0.0000       2.476276        67.3829 
 539   0.0000       2.492620        67.8276 
 540   0.0000       2.497047        67.9481 
 541   0.0000       2.503857        68.1334 
 542   0.0000       2.509416        68.2847 
 543   0.0000       2.512178        68.3598 
 544   0.0000       2.520376        68.5829 
 545   0.0000       2.524463        68.6941 
 546   0.0000       2.532702        68.9183 
 547   0.0000       2.537775        69.0564 
 548   0.0000       2.540343        69.1262 
 549   0.0000       2.552945        69.4692 
 550   0.0000       2.555769        69.5460 
 551   0.0000       2.559664        69.6520 
 552   0.0000       2.572794        70.0093 
 553   0.0000       2.578933        70.1763 
 554   0.0000       2.586407        70.3797 
 555   0.0000       2.594267        70.5936 
 556   0.0000       2.601680        70.7953 
 557   0.0000       2.614678        71.1490 
 558   0.0000       2.622938        71.3738 
 559   0.0000       2.626891        71.4813 
 560   0.0000       2.635938        71.7275 
 561   0.0000       2.644627        71.9640 
 562   0.0000       2.653543        72.2066 
 563   0.0000       2.664316        72.4997 
 564   0.0000       2.668576        72.6156 
 565   0.0000       2.675354        72.8001 
 566   0.0000       2.686002        73.0898 
 567   0.0000       2.697261        73.3962 
 568   0.0000       2.699856        73.4668 
 569   0.0000       2.704120        73.5829 
 570   0.0000       2.710416        73.7542 
 571   0.0000       2.718358        73.9703 
 572   0.0000       2.723187        74.1017 
 573   0.0000       2.732958        74.3676 
 574   0.0000       2.738582        74.5206 
 575   0.0000       2.739886        74.5561 
 576   0.0000       2.751214        74.8643 
 577   0.0000       2.759488        75.0895 
 578   0.0000       2.765233        75.2458 
 579   0.0000       2.767591        75.3100 
 580   0.0000       2.776357        75.5485 
 581   0.0000       2.789316        75.9011 
 582   0.0000       2.806009        76.3554 
 583   0.0000       2.809911        76.4616 
 584   0.0000       2.819312        76.7174 
 585   0.0000       2.825756        76.8927 
 586   0.0000       2.830398        77.0190 
 587   0.0000       2.839495        77.2666 
 588   0.0000       2.852815        77.6290 
 589   0.0000       2.859963        77.8236 
 590   0.0000       2.872078        78.1532 
 591   0.0000       2.884639        78.4950 
 592   0.0000       2.888428        78.5981 
 593   0.0000       2.896531        78.8186 
 594   0.0000       2.903667        79.0128 
 595   0.0000       2.907223        79.1096 
 596   0.0000       2.910368        79.1951 
 597   0.0000       2.925782        79.6146 
 598   0.0000       2.931660        79.7745 
 599   0.0000       2.940057        80.0030 
 600   0.0000       2.947741        80.2121 
 601   0.0000       2.958916        80.5162 
 602   0.0000       2.972511        80.8861 
 603   0.0000       2.981301        81.1253 
 604   0.0000       2.991790        81.4107 
 605   0.0000       3.001654        81.6792 
 606   0.0000       3.003791        81.7373 
 607   0.0000       3.018717        82.1435 
 608   0.0000       3.022760        82.2535 
 609   0.0000       3.029396        82.4340 
 610   0.0000       3.041217        82.7557 
 611   0.0000       3.042440        82.7890 
 612   0.0000       3.050096        82.9973 
 613   0.0000       3.055927        83.1560 
 614   0.0000       3.072201        83.5989 
 615   0.0000       3.076518        83.7163 
 616   0.0000       3.088281        84.0364 
 617   0.0000       3.093689        84.1836 
 618   0.0000       3.102501        84.4234 
 619   0.0000       3.110589        84.6434 
 620   0.0000       3.119269        84.8796 
 621   0.0000       3.126237        85.0692 
 622   0.0000       3.140946        85.4695 
 623   0.0000       3.145480        85.5929 
 624   0.0000       3.152468        85.7830 
 625   0.0000       3.162340        86.0517 
 626   0.0000       3.173377        86.3520 
 627   0.0000       3.183408        86.6249 
 628   0.0000       3.191030        86.8323 
 629   0.0000       3.198244        87.0286 
 630   0.0000       3.201417        87.1150 
 631   0.0000       3.209112        87.3244 
 632   0.0000       3.218785        87.5876 
 633   0.0000       3.233312        87.9829 
 634   0.0000       3.249269        88.4171 
 635   0.0000       3.252839        88.5142 
 636   0.0000       3.260725        88.7288 
 637   0.0000       3.269054        88.9555 
 638   0.0000       3.274216        89.0960 
 639   0.0000       3.287283        89.4515 
 640   0.0000       3.295461        89.6740 
 641   0.0000       3.301372        89.8349 
 642   0.0000       3.305963        89.9598 
 643   0.0000       3.316561        90.2482 
 644   0.0000       3.316698        90.2519 
 645   0.0000       3.336332        90.7862 
 646   0.0000       3.358574        91.3914 
 647   0.0000       3.362737        91.5047 
 648   0.0000       3.366637        91.6109 
 649   0.0000       3.370434        91.7142 
 650   0.0000       3.391130        92.2773 
 651   0.0000       3.413271        92.8798 
 652   0.0000       3.417828        93.0038 
 653   0.0000       3.423540        93.1593 
 654   0.0000       3.432747        93.4098 
 655   0.0000       3.441589        93.6504 
 656   0.0000       3.451184        93.9115 
 657   0.0000       3.465180        94.2923 
 658   0.0000       3.482324        94.7589 
 659   0.0000       3.485870        94.8553 
 660   0.0000       3.500130        95.2434 
 661   0.0000       3.509993        95.5118 
 662   0.0000       3.515680        95.6665 
 663   0.0000       3.524217        95.8988 
 664   0.0000       3.541742        96.3757 
 665   0.0000       3.543140        96.4137 
 666   0.0000       3.570584        97.1605 
 667   0.0000       3.578582        97.3782 
 668   0.0000       3.589092        97.6642 
 669   0.0000       3.601499        98.0018 
 670   0.0000       3.608885        98.2028 
 671   0.0000       3.614193        98.3472 
 672   0.0000       3.627408        98.7068 
 673   0.0000       3.634361        98.8960 
 674   0.0000       3.640567        99.0649 
 675   0.0000       3.644529        99.1727 
 676   0.0000       3.661204        99.6264 
 677   0.0000       3.680159       100.1422 
 678   0.0000       3.687516       100.3424 
 679   0.0000       3.694544       100.5337 
 680   0.0000       3.705571       100.8337 
 681   0.0000       3.713410       101.0470 
 682   0.0000       3.720380       101.2367 
 683   0.0000       3.726521       101.4038 
 684   0.0000       3.741466       101.8105 
 685   0.0000       3.745813       101.9287 
 686   0.0000       3.753956       102.1503 
 687   0.0000       3.757065       102.2349 
 688   0.0000       3.769026       102.5604 
 689   0.0000       3.776863       102.7737 
 690   0.0000       3.787702       103.0686 
 691   0.0000       3.796837       103.3172 
 692   0.0000       3.823969       104.0555 
 693   0.0000       3.827008       104.1382 
 694   0.0000       3.838117       104.4405 
 695   0.0000       3.845750       104.6482 
 696   0.0000       3.859591       105.0248 
 697   0.0000       3.861352       105.0727 
 698   0.0000       3.866068       105.2011 
 699   0.0000       3.884002       105.6891 
 700   0.0000       3.900181       106.1293 
 701   0.0000       3.907148       106.3189 
 702   0.0000       3.915896       106.5570 
 703   0.0000       3.927065       106.8609 
 704   0.0000       3.939647       107.2032 
 705   0.0000       3.945693       107.3678 
 706   0.0000       3.950810       107.5070 
 707   0.0000       3.964391       107.8766 
 708   0.0000       3.979647       108.2917 
 709   0.0000       3.983229       108.3892 
 710   0.0000       3.989058       108.5478 
 711   0.0000       3.997568       108.7794 
 712   0.0000       4.011111       109.1479 
 713   0.0000       4.011855       109.1681 
 714   0.0000       4.025421       109.5373 
 715   0.0000       4.028513       109.6214 
 716   0.0000       4.033866       109.7671 
 717   0.0000       4.040541       109.9487 
 718   0.0000       4.052856       110.2838 
 719   0.0000       4.058831       110.4464 
 720   0.0000       4.066400       110.6524 
 721   0.0000       4.077717       110.9603 
 722   0.0000       4.090887       111.3187 
 723   0.0000       4.097382       111.4954 
 724   0.0000       4.112799       111.9150 
 725   0.0000       4.120167       112.1155 
 726   0.0000       4.124614       112.2365 
 727   0.0000       4.126185       112.2792 
 728   0.0000       4.137369       112.5835 
 729   0.0000       4.152607       112.9982 
 730   0.0000       4.161426       113.2381 
 731   0.0000       4.164126       113.3116 
 732   0.0000       4.177712       113.6813 
 733   0.0000       4.185641       113.8971 
 734   0.0000       4.209026       114.5334 
 735   0.0000       4.214515       114.6828 
 736   0.0000       4.224518       114.9550 
 737   0.0000       4.226903       115.0199 
 738   0.0000       4.235916       115.2651 
 739   0.0000       4.243013       115.4582 
 740   0.0000       4.247792       115.5883 
 741   0.0000       4.257453       115.8512 
 742   0.0000       4.263900       116.0266 
 743   0.0000       4.264088       116.0317 
 744   0.0000       4.279384       116.4480 
 745   0.0000       4.288171       116.6871 
 746   0.0000       4.288878       116.7063 
 747   0.0000       4.299713       117.0011 
 748   0.0000       4.309200       117.2593 
 749   0.0000       4.320776       117.5743 
 750   0.0000       4.324541       117.6767 
 751   0.0000       4.333792       117.9285 
 752   0.0000       4.348240       118.3216 
 753   0.0000       4.355628       118.5227 
 754   0.0000       4.361717       118.6883 
 755   0.0000       4.367262       118.8392 
 756   0.0000       4.378769       119.1523 
 757   0.0000       4.382398       119.2511 
 758   0.0000       4.396278       119.6288 
 759   0.0000       4.409543       119.9898 
 760   0.0000       4.418964       120.2461 
 761   0.0000       4.426349       120.4471 
 762   0.0000       4.433369       120.6381 
 763   0.0000       4.440569       120.8340 
 764   0.0000       4.446715       121.0013 
 765   0.0000       4.448526       121.0506 
 766   0.0000       4.467505       121.5670 
 767   0.0000       4.469547       121.6226 
 768   0.0000       4.477867       121.8490 
 769   0.0000       4.483564       122.0040 
 770   0.0000       4.495757       122.3358 
 771   0.0000       4.506069       122.6164 
 772   0.0000       4.507624       122.6587 
 773   0.0000       4.518029       122.9418 
 774   0.0000       4.526521       123.1729 
 775   0.0000       4.527410       123.1971 
 776   0.0000       4.532445       123.3341 
 777   0.0000       4.544819       123.6708 
 778   0.0000       4.551889       123.8632 
 779   0.0000       4.553361       123.9033 
 780   0.0000       4.566162       124.2516 
 781   0.0000       4.573864       124.4612 
 782   0.0000       4.581176       124.6601 
 783   0.0000       4.584914       124.7619 
 784   0.0000       4.592913       124.9795 
 785   0.0000       4.601297       125.2077 
 786   0.0000       4.603388       125.2646 
 787   0.0000       4.611281       125.4793 
 788   0.0000       4.624242       125.8320 
 789   0.0000       4.626751       125.9003 
 790   0.0000       4.645516       126.4109 
 791   0.0000       4.658753       126.7711 
 792   0.0000       4.659661       126.7958 
 793   0.0000       4.672082       127.1338 
 794   0.0000       4.679180       127.3269 
 795   0.0000       4.688098       127.5696 
 796   0.0000       4.693366       127.7130 
 797   0.0000       4.698009       127.8393 
 798   0.0000       4.704193       128.0076 
 799   0.0000       4.708547       128.1261 
 800   0.0000       4.720810       128.4598 
 801   0.0000       4.723478       128.5324 
 802   0.0000       4.733145       128.7954 
 803   0.0000       4.736772       128.8941 
 804   0.0000       4.744438       129.1027 
 805   0.0000       4.748744       129.2199 
 806   0.0000       4.756906       129.4420 
 807   0.0000       4.773584       129.8958 
 808   0.0000       4.783713       130.1715 
 809   0.0000       4.788821       130.3104 
 810   0.0000       4.795207       130.4842 
 811   0.0000       4.795800       130.5003 
 812   0.0000       4.811924       130.9391 
 813   0.0000       4.812935       130.9666 
 814   0.0000       4.813593       130.9845 
 815   0.0000       4.825155       131.2992 
 816   0.0000       4.839302       131.6841 
 817   0.0000       4.850461       131.9877 
 818   0.0000       4.863917       132.3539 
 819   0.0000       4.870282       132.5271 
 820   0.0000       4.876406       132.6938 
 821   0.0000       4.879513       132.7783 
 822   0.0000       4.887692       133.0009 
 823   0.0000       4.902155       133.3944 
 824   0.0000       4.908275       133.5610 
 825   0.0000       4.913559       133.7047 
 826   0.0000       4.924175       133.9936 
 827   0.0000       4.937048       134.3439 
 828   0.0000       4.952789       134.7722 
 829   0.0000       4.962308       135.0313 
 830   0.0000       4.971457       135.2802 
 831   0.0000       4.996107       135.9510 
 832   0.0000       5.010323       136.3378 
 833   0.0000       5.020860       136.6246 
 834   0.0000       5.031687       136.9192 
 835   0.0000       5.043399       137.2379 
 836   0.0000       5.064075       137.8005 
 837   0.0000       5.065651       137.8434 
 838   0.0000       5.074846       138.0936 
 839   0.0000       5.087054       138.4258 
 840   0.0000       5.098325       138.7325 
 841   0.0000       5.108017       138.9962 
 842   0.0000       5.121626       139.3665 
 843   0.0000       5.128073       139.5419 
 844   0.0000       5.143928       139.9734 
 845   0.0000       5.162248       140.4719 
 846   0.0000       5.163191       140.4976 
 847   0.0000       5.180352       140.9646 
 848   0.0000       5.191349       141.2638 
 849   0.0000       5.239199       142.5659 
 850   0.0000       5.246822       142.7733 
 851   0.0000       5.260823       143.1543 
 852   0.0000       5.276729       143.5871 
 853   0.0000       5.287710       143.8859 
 854   0.0000       5.298003       144.1660 
 855   0.0000       5.311382       144.5301 
 856   0.0000       5.337495       145.2406 
 857   0.0000       5.357565       145.7868 
 858   0.0000       5.391901       146.7211 
 859   0.0000       5.411634       147.2581 
 860   0.0000       5.424282       147.6022 
 861   0.0000       5.434205       147.8722 
 862   0.0000       5.443813       148.1337 
 863   0.0000       5.454089       148.4133 
 864   0.0000       5.469959       148.8452 
 865   0.0000       5.506237       149.8323 
 866   0.0000       5.511363       149.9718 
 867   0.0000       5.519621       150.1965 
 868   0.0000       5.531457       150.5186 
 869   0.0000       5.543470       150.8455 
 870   0.0000       5.559239       151.2746 
 871   0.0000       5.582471       151.9067 
 872   0.0000       5.590722       152.1313 
 873   0.0000       5.611051       152.6845 
 874   0.0000       5.645212       153.6140 
 875   0.0000       5.675065       154.4264 
 876   0.0000       5.693335       154.9235 
 877   0.0000       5.704610       155.2303 
 878   0.0000       5.744727       156.3220 
 879   0.0000       5.786978       157.4717 
 880   0.0000       5.861147       159.4899 
 881   0.0000       5.868711       159.6957 
 882   0.0000       5.920067       161.0932 
 883   0.0000       5.990107       162.9991 
 884   0.0000       6.091995       165.7716 
 885   0.0000       6.132335       166.8693 
 886   0.0000       6.332115       172.3056 
 887   0.0000       6.341404       172.5584 
 888   0.0000       6.345915       172.6811 
 889   0.0000       6.363911       173.1708 
 890   0.0000       6.412956       174.5054 
 891   0.0000       6.437230       175.1659 
 892   0.0000       6.488075       176.5495 
 893   0.0000       6.506293       177.0452 
 894   0.0000       6.529451       177.6754 
 895   0.0000       6.635250       180.5543 
 896   0.0000       6.640827       180.7061 
 897   0.0000       6.689319       182.0256 
 898   0.0000       6.695263       182.1874 
 899   0.0000       6.701075       182.3455 
 900   0.0000       6.745006       183.5409 
 901   0.0000       6.794562       184.8894 
 902   0.0000       6.800990       185.0644 
 903   0.0000       6.819627       185.5715 
 904   0.0000       6.828955       185.8253 
 905   0.0000       6.859485       186.6561 
 906   0.0000       6.896076       187.6518 
 907   0.0000       6.901950       187.8116 
 908   0.0000       6.920206       188.3084 
 909   0.0000       6.939836       188.8425 
 910   0.0000       6.950645       189.1367 
 911   0.0000       6.965943       189.5530 
 912   0.0000       6.975402       189.8103 
 913   0.0000       6.982534       190.0044 
 914   0.0000       6.989439       190.1923 
 915   0.0000       7.015339       190.8971 
 916   0.0000       7.034477       191.4178 
 917   0.0000       7.051513       191.8814 
 918   0.0000       7.059061       192.0868 
 919   0.0000       7.061899       192.1640 
 920   0.0000       7.085326       192.8015 
 921   0.0000       7.095023       193.0654 
 922   0.0000       7.108865       193.4421 
 923   0.0000       7.126235       193.9147 
 924   0.0000       7.133796       194.1204 
 925   0.0000       7.148185       194.5120 
 926   0.0000       7.168042       195.0523 
 927   0.0000       7.180069       195.3796 
 928   0.0000       7.211831       196.2439 
 929   0.0000       7.218486       196.4250 
 930   0.0000       7.231517       196.7796 
 931   0.0000       7.236693       196.9204 
 932   0.0000       7.270991       197.8537 
 933   0.0000       7.281332       198.1351 
 934   0.0000       7.319885       199.1842 
 935   0.0000       7.340806       199.7535 
 936   0.0000       7.344207       199.8460 
 937   0.0000       7.371986       200.6019 
 938   0.0000       7.377832       200.7610 
 939   0.0000       7.412060       201.6924 
 940   0.0000       7.431382       202.2182 
 941   0.0000       7.448249       202.6772 
 942   0.0000       7.455079       202.8630 
 943   0.0000       7.460017       202.9974 
 944   0.0000       7.483058       203.6244 
 945   0.0000       7.539070       205.1485 
 946   0.0000       7.554744       205.5750 
 947   0.0000       7.566208       205.8870 
 948   0.0000       7.578573       206.2235 
 949   0.0000       7.586107       206.4285 
 950   0.0000       7.594542       206.6580 
 951   0.0000       7.634297       207.7398 
 952   0.0000       7.657211       208.3633 
 953   0.0000       7.699226       209.5066 
 954   0.0000       7.715726       209.9556 
 955   0.0000       7.750935       210.9137 
 956   0.0000       7.760181       211.1653 
 957   0.0000       7.801962       212.3022 
 958   0.0000       7.802410       212.3144 
 959   0.0000       7.835588       213.2172 
 960   0.0000       7.876141       214.3207 
 961   0.0000       7.887316       214.6248 
 962   0.0000       7.905110       215.1090 
 963   0.0000       7.921970       215.5678 
 964   0.0000       7.957447       216.5331 
 965   0.0000       7.973491       216.9697 
 966   0.0000       7.986087       217.3125 
 967   0.0000       7.994028       217.5286 
 968   0.0000       8.008321       217.9175 
 969   0.0000       8.018367       218.1909 
 970   0.0000       8.034781       218.6375 
 971   0.0000       8.040913       218.8044 
 972   0.0000       8.095386       220.2866 
 973   0.0000       8.108939       220.6555 
 974   0.0000       8.138801       221.4680 
 975   0.0000       8.147592       221.7073 
 976   0.0000       8.163088       222.1289 
 977   0.0000       8.184647       222.7156 
 978   0.0000       8.201126       223.1640 
 979   0.0000       8.233438       224.0432 
 980   0.0000       8.252909       224.5731 
 981   0.0000       8.264572       224.8904 
 982   0.0000       8.275647       225.1918 
 983   0.0000       8.331667       226.7162 
 984   0.0000       8.358771       227.4537 
 985   0.0000       8.400577       228.5913 
 986   0.0000       8.413332       228.9384 
 987   0.0000       8.476930       230.6690 
 988   0.0000       8.491913       231.0767 
 989   0.0000       8.526068       232.0061 
 990   0.0000       8.542569       232.4551 
 991   0.0000       8.573317       233.2918 
 992   0.0000       8.623404       234.6548 
 993   0.0000       8.629858       234.8304 
 994   0.0000       8.641071       235.1355 
 995   0.0000       8.738882       237.7971 
 996   0.0000       8.756682       238.2814 
 997   0.0000       8.769521       238.6308 
 998   0.0000       8.791396       239.2260 
 999   0.0000       8.802324       239.5234 
 1000   0.0000       8.810530       239.7467 
 1001   0.0000       8.825829       240.1630 
 1002   0.0000       8.830092       240.2790 
 1003   0.0000       8.860630       241.1100 
 1004   0.0000       8.862480       241.1603 
 1005   0.0000       8.872010       241.4197 
 1006   0.0000       8.877651       241.5732 
 1007   0.0000       8.928471       242.9560 
 1008   0.0000       8.951808       243.5911 
 1009   0.0000       8.976384       244.2598 
 1010   0.0000       9.016687       245.3565 
 1011   0.0000       9.050698       246.2820 
 1012   0.0000       9.098860       247.5926 
 1013   0.0000       9.130456       248.4523 
 1014   0.0000       9.149393       248.9676 
 1015   0.0000       9.167358       249.4565 
 1016   0.0000       9.167790       249.4683 
 1017   0.0000       9.206407       250.5191 
 1018   0.0000       9.243104       251.5176 
 1019   0.0000       9.257168       251.9003 
 1020   0.0000       9.267350       252.1774 
 1021   0.0000       9.270678       252.2680 
 1022   0.0000       9.344327       254.2721 
 1023   0.0000       9.373351       255.0619 
 1024   0.0000       9.387297       255.4413 
 1025   0.0000       9.397102       255.7081 
 1026   0.0000       9.406090       255.9527 
 1027   0.0000       9.414958       256.1940 
 1028   0.0000       9.434731       256.7321 
 1029   0.0000       9.453121       257.2325 
 1030   0.0000       9.472530       257.7607 
 1031   0.0000       9.507663       258.7167 
 1032   0.0000       9.521449       259.0918 
 1033   0.0000       9.526983       259.2424 
 1034   0.0000       9.545855       259.7559 
 1035   0.0000       9.558968       260.1127 
 1036   0.0000       9.597918       261.1726 
 1037   0.0000       9.620390       261.7841 
 1038   0.0000       9.628289       261.9991 
 1039   0.0000       9.633140       262.1311 
 1040   0.0000       9.647459       262.5207 
 1041   0.0000       9.665479       263.0110 
 1042   0.0000       9.717543       264.4278 
 1043   0.0000       9.726013       264.6583 
 1044   0.0000       9.771049       265.8837 
 1045   0.0000       9.777542       266.0604 
 1046   0.0000       9.809807       266.9384 
 1047   0.0000       9.840564       267.7754 
 1048   0.0000       9.849665       268.0230 
 1049   0.0000       9.878674       268.8124 
 1050   0.0000       9.906935       269.5814 
 1051   0.0000       9.956594       270.9327 
 1052   0.0000       9.965788       271.1829 
 1053   0.0000       9.982476       271.6370 
 1054   0.0000      10.033777       273.0330 
 1055   0.0000      10.066407       273.9209 
 1056   0.0000      10.078296       274.2444 
 1057   0.0000      10.095461       274.7115 
 1058   0.0000      10.108472       275.0655 
 1059   0.0000      10.121653       275.4242 
 1060   0.0000      10.132582       275.7216 
 1061   0.0000      10.145244       276.0661 
 1062   0.0000      10.188351       277.2391 
 1063   0.0000      10.225407       278.2475 
 1064   0.0000      10.251246       278.9506 
 1065   0.0000      10.257025       279.1078 
 1066   0.0000      10.301029       280.3052 
 1067   0.0000      10.312129       280.6073 
 1068   0.0000      10.328435       281.0510 
 1069   0.0000      10.339372       281.3486 
 1070   0.0000      10.350396       281.6486 
 1071   0.0000      10.369390       282.1655 
 1072   0.0000      10.429077       283.7896 
 1073   0.0000      10.438553       284.0475 
 1074   0.0000      10.446161       284.2545 
 1075   0.0000      10.468576       284.8644 
 1076   0.0000      10.487140       285.3696 
 1077   0.0000      10.495038       285.5845 
 1078   0.0000      10.512380       286.0564 
 1079   0.0000      10.518832       286.2320 
 1080   0.0000      10.535719       286.6915 
 1081   0.0000      10.570378       287.6346 
 1082   0.0000      10.595564       288.3199 
 1083   0.0000      10.606965       288.6302 
 1084   0.0000      10.630173       289.2617 
 1085   0.0000      10.656224       289.9706 
 1086   0.0000      10.667661       290.2818 
 1087   0.0000      10.720913       291.7309 
 1088   0.0000      10.727865       291.9200 
 1089   0.0000      10.758467       292.7528 
 1090   0.0000      10.763526       292.8904 
 1091   0.0000      10.773464       293.1609 
 1092   0.0000      10.783275       293.4278 
 1093   0.0000      10.797048       293.8026 
 1094   0.0000      10.806487       294.0594 
 1095   0.0000      10.815830       294.3137 
 1096   0.0000      10.823035       294.5098 
 1097   0.0000      10.834316       294.8167 
 1098   0.0000      10.838500       294.9306 
 1099   0.0000      10.853067       295.3270 
 1100   0.0000      10.856995       295.4338 
 1101   0.0000      10.872500       295.8558 
 1102   0.0000      10.886634       296.2404 
 1103   0.0000      10.902311       296.6670 
 1104   0.0000      10.919589       297.1371 
 1105   0.0000      10.926083       297.3138 
 1106   0.0000      10.930933       297.4458 
 1107   0.0000      10.948918       297.9352 
 1108   0.0000      10.963586       298.3343 
 1109   0.0000      10.977121       298.7027 
 1110   0.0000      10.981786       298.8296 
 1111   0.0000      10.991442       299.0923 
 1112   0.0000      10.997442       299.2556 
 1113   0.0000      11.006872       299.5122 
 1114   0.0000      11.014581       299.7220 
 1115   0.0000      11.023557       299.9662 
 1116   0.0000      11.041570       300.4564 
 1117   0.0000      11.053901       300.7919 
 1118   0.0000      11.056608       300.8656 
 1119   0.0000      11.060494       300.9713 
 1120   0.0000      11.078910       301.4725 
 1121   0.0000      11.082018       301.5570 
 1122   0.0000      11.087997       301.7197 
 1123   0.0000      11.102772       302.1218 
 1124   0.0000      11.112294       302.3809 
 1125   0.0000      11.120809       302.6126 
 1126   0.0000      11.130619       302.8795 
 1127   0.0000      11.144769       303.2646 
 1128   0.0000      11.147619       303.3421 
 1129   0.0000      11.165117       303.8183 
 1130   0.0000      11.178010       304.1691 
 1131   0.0000      11.193022       304.5776 
 1132   0.0000      11.205504       304.9173 
 1133   0.0000      11.211287       305.0746 
 1134   0.0000      11.231327       305.6200 
 1135   0.0000      11.237762       305.7950 
 1136   0.0000      11.265027       306.5370 
 1137   0.0000      11.288852       307.1853 
 1138   0.0000      11.294797       307.3471 
 1139   0.0000      11.298255       307.4411 
 1140   0.0000      11.326294       308.2041 
 1141   0.0000      11.339960       308.5760 
 1142   0.0000      11.354750       308.9784 
 1143   0.0000      11.376721       309.5763 
 1144   0.0000      11.431064       311.0551 
 1145   0.0000      11.463348       311.9336 
 1146   0.0000      11.497769       312.8702 
 1147   0.0000      11.503640       313.0300 
 1148   0.0000      11.525703       313.6303 
 1149   0.0000      11.528787       313.7142 
 1150   0.0000      11.558346       314.5186 
 1151   0.0000      11.616410       316.0986 
 1152   0.0000      11.726056       319.0822 
 1153   0.0000      11.771752       320.3257 
 1154   0.0000      11.823629       321.7373 
 1155   0.0000      11.829739       321.9036 
 1156   0.0000      11.843864       322.2879 
 1157   0.0000      11.877710       323.2089 
 1158   0.0000      11.896162       323.7110 
 1159   0.0000      11.935586       324.7838 
 1160   0.0000      11.998207       326.4878 
 1161   0.0000      12.026850       327.2672 
 1162   0.0000      12.028955       327.3245 
 1163   0.0000      12.033554       327.4497 
 1164   0.0000      12.041955       327.6783 
 1165   0.0000      12.132092       330.1310 
 1166   0.0000      12.137327       330.2734 
 1167   0.0000      12.147615       330.5534 
 1168   0.0000      12.151561       330.6608 
 1169   0.0000      12.159845       330.8862 
 1170   0.0000      12.169355       331.1450 
 1171   0.0000      12.187336       331.6343 
 1172   0.0000      12.200245       331.9855 
 1173   0.0000      12.213234       332.3390 
 1174   0.0000      12.220620       332.5400 
 1175   0.0000      12.236903       332.9831 
 1176   0.0000      12.253430       333.4328 
 1177   0.0000      12.260680       333.6301 
 1178   0.0000      12.264441       333.7324 
 1179   0.0000      12.280805       334.1777 
 1180   0.0000      12.286413       334.3303 
 1181   0.0000      12.307956       334.9165 
 1182   0.0000      12.348818       336.0284 
 1183   0.0000      12.369447       336.5898 
 1184   0.0000      12.372375       336.6694 
 1185   0.0000      12.409737       337.6861 
 1186   0.0000      12.431892       338.2890 
 1187   0.0000      12.461987       339.1079 
 1188   0.0000      12.472442       339.3924 
 1189   0.0000      12.477140       339.5202 
 1190   0.0000      12.499029       340.1159 
 1191   0.0000      12.606862       343.0502 
 1192   0.0000      12.671022       344.7960 
 1193   0.0000      12.953366       352.4790 
 1194   0.0000      12.990362       353.4857 
 1195   0.0000      13.020762       354.3129 
 1196   0.0000      13.051800       355.1575 
 1197   0.0000      13.114614       356.8668 
 1198   0.0000      13.176951       358.5631 
 1199   0.0000      13.226257       359.9048 
 1200   0.0000      13.269547       361.0827 
 1201   0.0000      13.282287       361.4294 
 1202   0.0000      13.351554       363.3142 
 1203   0.0000      13.386829       364.2741 
 1204   0.0000      13.416294       365.0759 
 1205   0.0000      13.432372       365.5134 
 1206   0.0000      13.455682       366.1477 
 1207   0.0000      13.468288       366.4908 
 1208   0.0000      13.470779       366.5585 
 1209   0.0000      13.492414       367.1472 
 1210   0.0000      13.498353       367.3088 
 1211   0.0000      13.512758       367.7008 
 1212   0.0000      13.514603       367.7511 
 1213   0.0000      13.551628       368.7585 
 1214   0.0000      13.581859       369.5812 
 1215   0.0000      13.604593       370.1998 
 1216   0.0000      13.613033       370.4294 
 1217   0.0000      13.639444       371.1481 
 1218   0.0000      13.653240       371.5235 
 1219   0.0000      13.801497       375.5578 
 1220   0.0000      13.995345       380.8327 
 1221   0.0000      14.047862       382.2618 
 1222   0.0000      29.353236       798.7422 
 1223   0.0000      29.374729       799.3270 
 1224   0.0000      29.454498       801.4976 
 1225   0.0000      35.723541       972.0870 
 1226   0.0000      38.753421      1054.5342 
 1227   0.0000      38.923339      1059.1579 
 1228   0.0000      38.947816      1059.8240 
 1229   0.0000      39.053731      1062.7061 
 1230   0.0000      39.076043      1063.3132 
 1231   0.0000      39.118233      1064.4612 
 1232   0.0000      42.373279      1153.0355 
 1233   0.0000      42.684976      1161.5173 
 1234   0.0000      42.796477      1164.5513 
 1235   0.0000      43.066050      1171.8868 
 1236   0.0000      61.708626      1679.1771 
 1237   0.0000      62.366169      1697.0697 

                    ********************************
                    * MULLIKEN POPULATION ANALYSIS *
                    ********************************

-----------------------
MULLIKEN ATOMIC CHARGES
-----------------------
   0 I :    1.770531
   1 O :   -1.135211
   2 O :   -1.407952
   3 I :    2.859049
   4 O :   -1.222005
   5 O :   -1.217069
   6 N :    0.317907
   7 C :   -0.884941
   8 C :   -0.842005
   9 C :   -0.944112
  10 H :    0.252954
  11 H :    0.303240
  12 H :    0.306611
  13 H :    0.344566
  14 H :    0.314935
  15 H :    0.288503
  16 H :    0.313919
  17 H :    0.320653
  18 H :    0.260428
Sum of atomic charges:   -0.0000000

--------------------------------
MULLIKEN REDUCED ORBITAL CHARGES
--------------------------------
  0 I s       :     3.713940  s :     3.713940
      pz      :     2.838028  p :     9.384915
      px      :     3.708709
      py      :     2.838178
      dz2     :     2.013376  d :    10.104601
      dxz     :     1.999165
      dyz     :     2.048412
      dx2y2   :     2.003821
      dxy     :     2.039827
      f0      :     0.002741  f :     0.023399
      f+1     :     0.001887
      f-1     :     0.001556
      f+2     :     0.005532
      f-2     :    -0.001693
      f+3     :     0.009424
      f-3     :     0.003951
      g0      :     0.000146  g :     0.002615
      g+1     :     0.000254
      g-1     :    -0.000278
      g+2     :     0.000497
      g-2     :    -0.000560
      g+3     :     0.000165
      g-3     :     0.000149
      g+4     :     0.000984
      g-4     :     0.001258
  1 O s       :     4.088251  s :     4.088251
      pz      :     1.850004  p :     4.987087
      px      :     1.938108
      py      :     1.198975
      dz2     :     0.005058  d :     0.053030
      dxz     :     0.000413
      dyz     :     0.019261
      dx2y2   :     0.015521
      dxy     :     0.012777
      f0      :     0.000863  f :     0.006337
      f+1     :     0.000064
      f-1     :     0.000627
      f+2     :     0.001608
      f-2     :     0.000053
      f+3     :     0.001865
      f-3     :     0.001258
      g0      :     0.000028  g :     0.000506
      g+1     :     0.000001
      g-1     :     0.000103
      g+2     :     0.000054
      g-2     :     0.000014
      g+3     :     0.000008
      g-3     :     0.000089
      g+4     :     0.000063
      g-4     :     0.000145
  2 O s       :     4.115642  s :     4.115642
      pz      :     1.587318  p :     5.257884
      px      :     1.699428
      py      :     1.971137
      dz2     :     0.001893  d :     0.029818
      dxz     :     0.018387
      dyz     :     0.002440
      dx2y2   :     0.004925
      dxy     :     0.002173
      f0      :     0.000828  f :     0.004274
      f+1     :     0.000720
      f-1     :     0.000831
      f+2     :     0.000494
      f-2     :     0.000786
      f+3     :     0.000372
      f-3     :     0.000244
      g0      :     0.000036  g :     0.000333
      g+1     :     0.000103
      g-1     :    -0.000001
      g+2     :     0.000023
      g-2     :     0.000070
      g+3     :     0.000050
      g-3     :     0.000025
      g+4     :     0.000023
      g-4     :     0.000002
  3 I s       :     3.563474  s :     3.563474
      pz      :     2.885956  p :     8.133601
      px      :     2.651958
      py      :     2.595687
      dz2     :     2.072430  d :    10.410561
      dxz     :     2.046604
      dyz     :     2.104414
      dx2y2   :     2.089692
      dxy     :     2.097421
      f0      :    -0.002269  f :     0.011140
      f+1     :     0.001568
      f-1     :     0.008638
      f+2     :    -0.008546
      f-2     :     0.001610
      f+3     :     0.009261
      f-3     :     0.000878
      g0      :     0.000609  g :     0.022176
      g+1     :     0.000631
      g-1     :     0.001597
      g+2     :     0.002556
      g-2     :     0.003173
      g+3     :     0.002334
      g-3     :     0.001740
      g+4     :     0.007256
      g-4     :     0.002280
  4 O s       :     4.069705  s :     4.069705
      pz      :     1.788988  p :     5.086192
      px      :     1.818807
      py      :     1.478398
      dz2     :     0.009263  d :     0.058718
      dxz     :     0.003332
      dyz     :     0.016115
      dx2y2   :     0.014112
      dxy     :     0.015896
      f0      :     0.000316  f :     0.006719
      f+1     :     0.000190
      f-1     :     0.001806
      f+2     :     0.001048
      f-2     :     0.000649
      f+3     :     0.001423
      f-3     :     0.001288
      g0      :     0.000081  g :     0.000670
      g+1     :     0.000010
      g-1     :     0.000054
      g+2     :     0.000088
      g-2     :     0.000054
      g+3     :     0.000090
      g-3     :     0.000067
      g+4     :     0.000123
      g-4     :     0.000103
  5 O s       :     4.108540  s :     4.108540
      pz      :     1.835099  p :     5.040139
      px      :     1.504655
      py      :     1.700385
      dz2     :     0.003837  d :     0.060949
      dxz     :     0.011612
      dyz     :     0.009681
      dx2y2   :     0.021299
      dxy     :     0.014520
      f0      :     0.000730  f :     0.006913
      f+1     :     0.000440
      f-1     :     0.000439
      f+2     :     0.000125
      f-2     :     0.001555
      f+3     :     0.002177
      f-3     :     0.001447
      g0      :     0.000026  g :     0.000528
      g+1     :     0.000055
      g-1     :     0.000038
      g+2     :     0.000024
      g-2     :     0.000045
      g+3     :     0.000026
      g-3     :     0.000069
      g+4     :     0.000060
      g-4     :     0.000186
  6 N s       :     3.299322  s :     3.299322
      pz      :     1.114481  p :     3.493494
      px      :     1.057881
      py      :     1.321132
      dz2     :     0.001306  d :    -0.057056
      dxz     :    -0.011003
      dyz     :    -0.017310
      dx2y2   :    -0.020952
      dxy     :    -0.009097
      f0      :    -0.015871  f :    -0.055430
      f+1     :    -0.003145
      f-1     :    -0.006235
      f+2     :    -0.006031
      f-2     :    -0.016954
      f+3     :    -0.004693
      f-3     :    -0.002501
      g0      :     0.000154  g :     0.001763
      g+1     :     0.000186
      g-1     :     0.000158
      g+2     :     0.000392
      g-2     :     0.000126
      g+3     :     0.000216
      g-3     :     0.000141
      g+4     :     0.000166
      g-4     :     0.000223
  7 C s       :     3.296060  s :     3.296060
      pz      :     1.095140  p :     3.447595
      px      :     1.340338
      py      :     1.012117
      dz2     :     0.053779  d :     0.108867
      dxz     :     0.007011
      dyz     :     0.009344
      dx2y2   :     0.048181
      dxy     :    -0.009448
      f0      :     0.004896  f :     0.030975
      f+1     :     0.003529
      f-1     :     0.005473
      f+2     :     0.002573
      f-2     :     0.004615
      f+3     :     0.003529
      f-3     :     0.006360
      g0      :     0.000058  g :     0.001443
      g+1     :     0.000061
      g-1     :     0.000404
      g+2     :     0.000162
      g-2     :    -0.000051
      g+3     :     0.000223
      g-3     :     0.000404
      g+4     :     0.000069
      g-4     :     0.000113
  8 C s       :     3.234465  s :     3.234465
      pz      :     0.906675  p :     3.323913
      px      :     1.176804
      py      :     1.240435
      dz2     :     0.022800  d :     0.251830
      dxz     :     0.033321
      dyz     :     0.097425
      dx2y2   :     0.080712
      dxy     :     0.017572
      f0      :     0.002671  f :     0.030539
      f+1     :     0.007022
      f-1     :     0.005968
      f+2     :     0.006984
      f-2     :     0.004598
      f+3     :     0.000522
      f-3     :     0.002775
      g0      :     0.000166  g :     0.001257
      g+1     :     0.000431
      g-1     :     0.000132
      g+2     :     0.000195
      g-2     :     0.000124
      g+3     :     0.000025
      g-3     :     0.000266
      g+4     :    -0.000068
      g-4     :    -0.000015
  9 C s       :     3.257159  s :     3.257159
      pz      :     1.288571  p :     3.374202
      px      :     0.830670
      py      :     1.254962
      dz2     :     0.046695  d :     0.279024
      dxz     :     0.046885
      dyz     :     0.082994
      dx2y2   :     0.042915
      dxy     :     0.059535
      f0      :     0.003612  f :     0.032099
      f+1     :     0.004078
      f-1     :    -0.000074
      f+2     :     0.003906
      f-2     :     0.003307
      f+3     :     0.009614
      f-3     :     0.007656
      g0      :     0.000057  g :     0.001628
      g+1     :     0.000202
      g-1     :    -0.000039
      g+2     :     0.000161
      g-2     :     0.000107
      g+3     :     0.000175
      g-3     :     0.000028
      g+4     :     0.000740
      g-4     :     0.000197
 10 H s       :     0.677298  s :     0.677298
      pz      :     0.014723  p :     0.055862
      px      :     0.027517
      py      :     0.013622
      dz2     :     0.002036  d :     0.012596
      dxz     :     0.001993
      dyz     :     0.002388
      dx2y2   :     0.002332
      dxy     :     0.003847
      f0      :     0.000176  f :     0.001291
      f+1     :     0.000185
      f-1     :     0.000478
      f+2     :     0.000022
      f-2     :     0.000310
      f+3     :     0.000109
      f-3     :     0.000009
 11 H s       :     0.619976  s :     0.619976
      pz      :     0.016408  p :     0.064712
      px      :     0.021973
      py      :     0.026331
      dz2     :     0.002219  d :     0.011171
      dxz     :     0.001622
      dyz     :     0.002224
      dx2y2   :     0.004715
      dxy     :     0.000391
      f0      :     0.000097  f :     0.000901
      f+1     :     0.000045
      f-1     :     0.000575
      f+2     :     0.000165
      f-2     :    -0.000039
      f+3     :     0.000022
      f-3     :     0.000035
 12 H s       :     0.621297  s :     0.621297
      pz      :     0.004521  p :     0.059813
      px      :     0.015635
      py      :     0.039657
      dz2     :    -0.000099  d :     0.011334
      dxz     :     0.004244
      dyz     :     0.000980
      dx2y2   :     0.001902
      dxy     :     0.004306
      f0      :     0.000113  f :     0.000946
      f+1     :    -0.000065
      f-1     :    -0.000084
      f+2     :     0.000689
      f-2     :     0.000149
      f+3     :     0.000106
      f-3     :     0.000038
 13 H s       :     0.564122  s :     0.564122
      pz      :     0.020980  p :     0.085914
      px      :     0.047058
      py      :     0.017876
      dz2     :     0.001806  d :     0.003953
      dxz     :    -0.002701
      dyz     :     0.002295
      dx2y2   :     0.002183
      dxy     :     0.000370
      f0      :     0.000521  f :     0.001445
      f+1     :     0.000256
      f-1     :     0.000365
      f+2     :    -0.000069
      f-2     :     0.000342
      f+3     :     0.000091
      f-3     :    -0.000063
 14 H s       :     0.563827  s :     0.563827
      pz      :     0.035769  p :     0.111648
      px      :     0.024709
      py      :     0.051170
      dz2     :    -0.002019  d :     0.008717
      dxz     :     0.007063
      dyz     :     0.001414
      dx2y2   :     0.000183
      dxy     :     0.002076
      f0      :     0.000159  f :     0.000873
      f+1     :     0.000152
      f-1     :    -0.000033
      f+2     :     0.000144
      f-2     :     0.000309
      f+3     :     0.000062
      f-3     :     0.000079
 15 H s       :     0.620854  s :     0.620854
      pz      :     0.026565  p :     0.079418
      px      :     0.036559
      py      :     0.016294
      dz2     :     0.001781  d :     0.010727
      dxz     :     0.000715
      dyz     :     0.002205
      dx2y2   :     0.003781
      dxy     :     0.002245
      f0      :    -0.000003  f :     0.000498
      f+1     :     0.000018
      f-1     :     0.000145
      f+2     :     0.000030
      f-2     :    -0.000035
      f+3     :     0.000078
      f-3     :     0.000267
 16 H s       :     0.616111  s :     0.616111
      pz      :     0.017196  p :     0.055518
      px      :     0.009273
      py      :     0.029049
      dz2     :     0.002504  d :     0.013460
      dxz     :     0.002614
      dyz     :     0.007013
      dx2y2   :     0.000960
      dxy     :     0.000370
      f0      :     0.000596  f :     0.000991
      f+1     :    -0.000189
      f-1     :    -0.000048
      f+2     :     0.000105
      f-2     :     0.000139
      f+3     :     0.000195
      f-3     :     0.000193
 17 H s       :     0.603237  s :     0.603237
      pz      :     0.032677  p :     0.063932
      px      :     0.008250
      py      :     0.023005
      dz2     :     0.003421  d :     0.011326
      dxz     :     0.000556
      dyz     :     0.002247
      dx2y2   :     0.003088
      dxy     :     0.002014
      f0      :     0.000082  f :     0.000852
      f+1     :     0.000083
      f-1     :     0.000033
      f+2     :     0.000328
      f-2     :     0.000117
      f+3     :    -0.000037
      f-3     :     0.000246
 18 H s       :     0.664612  s :     0.664612
      pz      :     0.035190  p :     0.060337
      px      :     0.000675
      py      :     0.024472
      dz2     :     0.005065  d :     0.013421
      dxz     :     0.000882
      dyz     :     0.001361
      dx2y2   :     0.002085
      dxy     :     0.004028
      f0      :     0.000135  f :     0.001202
      f+1     :     0.000056
      f-1     :     0.000028
      f+2     :     0.000007
      f-2     :     0.000610
      f+3     :     0.000260
      f-3     :     0.000105


                     *******************************
                     * LOEWDIN POPULATION ANALYSIS *
                     *******************************

----------------------
LOEWDIN ATOMIC CHARGES
----------------------
   0 I :    0.913607
   1 O :   -0.424742
   2 O :   -0.333989
   3 I :    0.675468
   4 O :   -0.275125
   5 O :   -0.147380
   6 N :    0.237640
   7 C :    0.687171
   8 C :    0.673654
   9 C :    0.691374
  10 H :   -0.305524
  11 H :   -0.264617
  12 H :   -0.311759
  13 H :   -0.362004
  14 H :   -0.318046
  15 H :   -0.261640
  16 H :   -0.310466
  17 H :   -0.264309
  18 H :   -0.299314

-------------------------------
LOEWDIN REDUCED ORBITAL CHARGES
-------------------------------
  0 I s       :     3.111146  s :     3.111146
      pz      :     2.828911  p :     9.048958
      px      :     3.326655
      py      :     2.893392
      dz2     :     2.158952  d :    10.850660
      dxz     :     2.114993
      dyz     :     2.229402
      dx2y2   :     2.162409
      dxy     :     2.184904
      f0      :     0.121123  f :     0.719466
      f+1     :     0.095791
      f-1     :     0.111374
      f+2     :     0.124102
      f-2     :     0.047102
      f+3     :     0.125581
      f-3     :     0.094392
      g0      :     0.041888  g :     0.356163
      g+1     :     0.034679
      g-1     :     0.051874
      g+2     :     0.049895
      g-2     :     0.036250
      g+3     :     0.011305
      g-3     :     0.033676
      g+4     :     0.036816
      g-4     :     0.059780
  1 O s       :     3.441679  s :     3.441679
      pz      :     1.520424  p :     4.519887
      px      :     1.641803
      py      :     1.357660
      dz2     :     0.039916  d :     0.324812
      dxz     :     0.003962
      dyz     :     0.065230
      dx2y2   :     0.096567
      dxy     :     0.119138
      f0      :     0.011382  f :     0.117467
      f+1     :     0.003503
      f-1     :     0.016094
      f+2     :     0.017719
      f-2     :     0.001496
      f+3     :     0.042989
      f-3     :     0.024283
      g0      :     0.001478  g :     0.020898
      g+1     :     0.000050
      g-1     :     0.002551
      g+2     :     0.003135
      g-2     :     0.000784
      g+3     :     0.000233
      g-3     :     0.001947
      g+4     :     0.005460
      g-4     :     0.005259
  2 O s       :     3.238814  s :     3.238814
      pz      :     1.374898  p :     4.382578
      px      :     1.471163
      py      :     1.536516
      dz2     :     0.173523  d :     0.516818
      dxz     :     0.167799
      dyz     :     0.084454
      dx2y2   :     0.046728
      dxy     :     0.044315
      f0      :     0.047314  f :     0.177228
      f+1     :     0.040082
      f-1     :     0.020931
      f+2     :     0.031167
      f-2     :     0.023218
      f+3     :     0.007883
      f-3     :     0.006633
      g0      :     0.002919  g :     0.018551
      g+1     :     0.004282
      g-1     :     0.001514
      g+2     :     0.003206
      g-2     :     0.002855
      g+3     :     0.001624
      g-3     :     0.001563
      g+4     :     0.000312
      g-4     :     0.000276
  3 I s       :     2.773805  s :     2.773805
      pz      :     2.831998  p :     8.176208
      px      :     2.688706
      py      :     2.655503
      dz2     :     2.230703  d :    11.378713
      dxz     :     2.253537
      dyz     :     2.260971
      dx2y2   :     2.295851
      dxy     :     2.337652
      f0      :     0.153724  f :     1.355487
      f+1     :     0.142905
      f-1     :     0.165282
      f+2     :     0.170651
      f-2     :     0.228533
      f+3     :     0.258483
      f-3     :     0.235910
      g0      :     0.054239  g :     0.640319
      g+1     :     0.057194
      g-1     :     0.052988
      g+2     :     0.069629
      g-2     :     0.074718
      g+3     :     0.076831
      g-3     :     0.081625
      g+4     :     0.083682
      g-4     :     0.089413
  4 O s       :     3.408020  s :     3.408020
      pz      :     1.531397  p :     4.484289
      px      :     1.514617
      py      :     1.438275
      dz2     :     0.029612  d :     0.251264
      dxz     :     0.026288
      dyz     :     0.079276
      dx2y2   :     0.053928
      dxy     :     0.062161
      f0      :     0.009182  f :     0.107399
      f+1     :     0.003706
      f-1     :     0.020736
      f+2     :     0.015831
      f-2     :     0.018615
      f+3     :     0.020116
      f-3     :     0.019215
      g0      :     0.001853  g :     0.024152
      g+1     :     0.000600
      g-1     :     0.003517
      g+2     :     0.001924
      g-2     :     0.001398
      g+3     :     0.004566
      g-3     :     0.003228
      g+4     :     0.003115
      g-4     :     0.003951
  5 O s       :     3.352972  s :     3.352972
      pz      :     1.507558  p :     4.404663
      px      :     1.419671
      py      :     1.477435
      dz2     :     0.036379  d :     0.257131
      dxz     :     0.049743
      dyz     :     0.033051
      dx2y2   :     0.055751
      dxy     :     0.082208
      f0      :     0.011723  f :     0.107802
      f+1     :     0.010639
      f-1     :     0.009183
      f+2     :     0.005784
      f-2     :     0.020873
      f+3     :     0.023873
      f-3     :     0.025727
      g0      :     0.001818  g :     0.024812
      g+1     :     0.002351
      g-1     :     0.001460
      g+2     :     0.000619
      g-2     :     0.003489
      g+3     :     0.001294
      g-3     :     0.002982
      g+4     :     0.005982
      g-4     :     0.004816
  6 N s       :     2.519686  s :     2.519686
      pz      :     0.858158  p :     2.656776
      px      :     0.851701
      py      :     0.946917
      dz2     :     0.184953  d :     0.933738
      dxz     :     0.195842
      dyz     :     0.186539
      dx2y2   :     0.194093
      dxy     :     0.172310
      f0      :     0.090587  f :     0.558768
      f+1     :     0.041425
      f-1     :     0.107070
      f+2     :     0.083969
      f-2     :     0.088017
      f+3     :     0.071023
      f-3     :     0.076677
      g0      :     0.008098  g :     0.093392
      g+1     :     0.012288
      g-1     :     0.012967
      g+2     :     0.012000
      g-2     :     0.009086
      g+3     :     0.011350
      g-3     :     0.009568
      g+4     :     0.009430
      g-4     :     0.008605
  7 C s       :     2.352759  s :     2.352759
      pz      :     0.628983  p :     1.892718
      px      :     0.663726
      py      :     0.600009
      dz2     :     0.145390  d :     0.632054
      dxz     :     0.104594
      dyz     :     0.130601
      dx2y2   :     0.154135
      dxy     :     0.097335
      f0      :     0.049149  f :     0.329796
      f+1     :     0.032484
      f-1     :     0.066395
      f+2     :     0.048161
      f-2     :     0.054042
      f+3     :     0.039893
      f-3     :     0.039672
      g0      :     0.004775  g :     0.105503
      g+1     :     0.003401
      g-1     :     0.026060
      g+2     :     0.014244
      g-2     :     0.008974
      g+3     :     0.017403
      g-3     :     0.015100
      g+4     :     0.009505
      g-4     :     0.006042
  8 C s       :     2.354268  s :     2.354268
      pz      :     0.594688  p :     1.892777
      px      :     0.639864
      py      :     0.658224
      dz2     :     0.125296  d :     0.636263
      dxz     :     0.106325
      dyz     :     0.214843
      dx2y2   :     0.132862
      dxy     :     0.056937
      f0      :     0.075226  f :     0.336778
      f+1     :     0.054927
      f-1     :     0.057476
      f+2     :     0.052002
      f-2     :     0.052671
      f+3     :     0.022803
      f-3     :     0.021673
      g0      :     0.016565  g :     0.106260
      g+1     :     0.017384
      g-1     :     0.014539
      g+2     :     0.015930
      g-2     :     0.019265
      g+3     :     0.009045
      g-3     :     0.007304
      g+4     :     0.003231
      g-4     :     0.002997
  9 C s       :     2.355130  s :     2.355130
      pz      :     0.659086  p :     1.891932
      px      :     0.580659
      py      :     0.652187
      dz2     :     0.067957  d :     0.625857
      dxz     :     0.165023
      dyz     :     0.109943
      dx2y2   :     0.132592
      dxy     :     0.150342
      f0      :     0.038272  f :     0.329840
      f+1     :     0.045938
      f-1     :     0.014314
      f+2     :     0.055553
      f-2     :     0.038281
      f+3     :     0.071046
      f-3     :     0.066436
      g0      :     0.005777  g :     0.105867
      g+1     :     0.018099
      g-1     :     0.004077
      g+2     :     0.008475
      g-2     :     0.004363
      g+3     :     0.013576
      g-3     :     0.010848
      g+4     :     0.022315
      g-4     :     0.018338
 10 H s       :     0.591330  s :     0.591330
      pz      :     0.089148  p :     0.297931
      px      :     0.079671
      py      :     0.129111
      dz2     :     0.063667  d :     0.279797
      dxz     :     0.038945
      dyz     :     0.054983
      dx2y2   :     0.059878
      dxy     :     0.062324
      f0      :     0.016199  f :     0.136466
      f+1     :     0.004449
      f-1     :     0.039049
      f+2     :     0.013449
      f-2     :     0.026473
      f+3     :     0.017759
      f-3     :     0.019086
 11 H s       :     0.582446  s :     0.582446
      pz      :     0.079897  p :     0.283664
      px      :     0.086676
      py      :     0.117091
      dz2     :     0.054430  d :     0.267306
      dxz     :     0.036897
      dyz     :     0.051082
      dx2y2   :     0.080984
      dxy     :     0.043913
      f0      :     0.011103  f :     0.131201
      f+1     :     0.004470
      f-1     :     0.037492
      f+2     :     0.020241
      f-2     :     0.017543
      f+3     :     0.011646
      f-3     :     0.028704
 12 H s       :     0.582883  s :     0.582883
      pz      :     0.082202  p :     0.301187
      px      :     0.133218
      py      :     0.085768
      dz2     :     0.022234  d :     0.289853
      dxz     :     0.091887
      dyz     :     0.041429
      dx2y2   :     0.051173
      dxy     :     0.083131
      f0      :     0.019330  f :     0.137836
      f+1     :     0.012883
      f-1     :     0.002650
      f+2     :     0.024899
      f-2     :     0.025022
      f+3     :     0.022132
      f-3     :     0.030920
 13 H s       :     0.582880  s :     0.582880
      pz      :     0.137288  p :     0.320889
      px      :     0.101764
      py      :     0.081837
      dz2     :     0.079189  d :     0.314892
      dxz     :     0.066581
      dyz     :     0.092510
      dx2y2   :     0.052803
      dxy     :     0.023809
      f0      :     0.029939  f :     0.143343
      f+1     :     0.020158
      f-1     :     0.035909
      f+2     :     0.029461
      f-2     :     0.017387
      f+3     :     0.006558
      f-3     :     0.003932
 14 H s       :     0.582622  s :     0.582622
      pz      :     0.079881  p :     0.302344
      px      :     0.145676
      py      :     0.076786
      dz2     :     0.034137  d :     0.293170
      dxz     :     0.089038
      dyz     :     0.022530
      dx2y2   :     0.059926
      dxy     :     0.087540
      f0      :     0.021510  f :     0.139910
      f+1     :     0.012492
      f-1     :     0.004269
      f+2     :     0.025390
      f-2     :     0.018638
      f+3     :     0.023075
      f-3     :     0.034536
 15 H s       :     0.586048  s :     0.586048
      pz      :     0.086778  p :     0.280461
      px      :     0.085589
      py      :     0.108094
      dz2     :     0.044963  d :     0.264423
      dxz     :     0.031573
      dyz     :     0.071140
      dx2y2   :     0.064950
      dxy     :     0.051797
      f0      :     0.007770  f :     0.130708
      f+1     :     0.001927
      f-1     :     0.035987
      f+2     :     0.021673
      f-2     :     0.018205
      f+3     :     0.012311
      f-3     :     0.032835
 16 H s       :     0.585903  s :     0.585903
      pz      :     0.137040  p :     0.297868
      px      :     0.077873
      py      :     0.082956
      dz2     :     0.074819  d :     0.288887
      dxz     :     0.056218
      dyz     :     0.099608
      dx2y2   :     0.031297
      dxy     :     0.026944
      f0      :     0.028424  f :     0.137808
      f+1     :     0.019115
      f-1     :     0.039665
      f+2     :     0.022178
      f-2     :     0.015743
      f+3     :     0.006314
      f-3     :     0.006369
 17 H s       :     0.583673  s :     0.583673
      pz      :     0.090742  p :     0.283527
      px      :     0.074748
      py      :     0.118038
      dz2     :     0.054775  d :     0.266418
      dxz     :     0.031631
      dyz     :     0.061093
      dx2y2   :     0.079278
      dxy     :     0.039639
      f0      :     0.006975  f :     0.130692
      f+1     :     0.006436
      f-1     :     0.036965
      f+2     :     0.021583
      f-2     :     0.014026
      f+3     :     0.018180
      f-3     :     0.026526
 18 H s       :     0.591770  s :     0.591770
      pz      :     0.100576  p :     0.294461
      px      :     0.071405
      py      :     0.122480
      dz2     :     0.069666  d :     0.277459
      dxz     :     0.040251
      dyz     :     0.052437
      dx2y2   :     0.054580
      dxy     :     0.060524
      f0      :     0.011945  f :     0.135623
      f+1     :     0.004193
      f-1     :     0.040246
      f+2     :     0.014078
      f-2     :     0.024634
      f+3     :     0.020393
      f-3     :     0.020134


                      *****************************
                      * MAYER POPULATION ANALYSIS *
                      *****************************

  NA   - Mulliken gross atomic population
  ZA   - Total nuclear charge
  QA   - Mulliken gross atomic charge
  VA   - Mayer's total valence
  BVA  - Mayer's bonded valence
  FA   - Mayer's free valence

  ATOM       NA         ZA         QA         VA         BVA        FA
  0 I     23.2295    25.0000     1.7705     1.5643     1.5643    -0.0000
  1 O      9.1352     8.0000    -1.1352     1.0637     1.0637     0.0000
  2 O      9.4080     8.0000    -1.4080     0.6625     0.6625    -0.0000
  3 I     22.1410    25.0000     2.8590     2.9894     2.9894    -0.0000
  4 O      9.2220     8.0000    -1.2220     1.1425     1.1425    -0.0000
  5 O      9.2171     8.0000    -1.2171     1.0826     1.0826    -0.0000
  6 N      6.6821     7.0000     0.3179     1.7914     1.7914     0.0000
  7 C      6.8849     6.0000    -0.8849     3.5947     3.5947     0.0000
  8 C      6.8420     6.0000    -0.8420     3.7009     3.7009    -0.0000
  9 C      6.9441     6.0000    -0.9441     3.7852     3.7852    -0.0000
 10 H      0.7470     1.0000     0.2530     1.0510     1.0510     0.0000
 11 H      0.6968     1.0000     0.3032     1.0271     1.0271    -0.0000
 12 H      0.6934     1.0000     0.3066     0.9832     0.9832    -0.0000
 13 H      0.6554     1.0000     0.3446     0.9102     0.9102     0.0000
 14 H      0.6851     1.0000     0.3149     0.9880     0.9880     0.0000
 15 H      0.7115     1.0000     0.2885     1.0432     1.0432     0.0000
 16 H      0.6861     1.0000     0.3139     0.9962     0.9962    -0.0000
 17 H      0.6793     1.0000     0.3207     1.0136     1.0136    -0.0000
 18 H      0.7396     1.0000     0.2604     1.0628     1.0628    -0.0000

  Mayer bond orders larger than 0.100000
B(  0-I ,  1-O ) :   1.1386 B(  0-I ,  2-O ) :   0.3918 B(  2-O ,  3-I ) :   0.4421 
B(  2-O ,  6-N ) :  -0.1230 B(  3-I ,  4-O ) :   1.0768 B(  3-I ,  5-O ) :   1.2501 
B(  3-I ,  6-N ) :   0.1174 B(  5-O ,  6-N ) :  -0.1643 B(  6-N ,  7-C ) :   0.8424 
B(  6-N ,  8-C ) :   0.7534 B(  6-N ,  9-C ) :   0.7668 B(  7-C , 13-H ) :   0.9270 
B(  7-C , 14-H ) :   0.9304 B(  7-C , 15-H ) :   0.9367 B(  8-C , 10-H ) :   0.9840 
B(  8-C , 11-H ) :   0.9333 B(  8-C , 12-H ) :   0.9695 B(  9-C , 16-H ) :   0.9358 
B(  9-C , 17-H ) :   0.9329 B(  9-C , 18-H ) :   0.9935 

-------
TIMINGS
-------

Total SCF time: 0 days 4 hours 4 min 28 sec 

Total time                  ....   14668.853 sec
Sum of individual times     ....   14662.951 sec  (100.0%)

Fock matrix formation       ....   14649.943 sec  ( 99.9%)
Diagonalization             ....       3.008 sec  (  0.0%)
Density matrix formation    ....       0.215 sec  (  0.0%)
Population analysis         ....       0.534 sec  (  0.0%)
Initial guess               ....       4.044 sec  (  0.0%)
Orbital Transformation      ....       0.000 sec  (  0.0%)
Orbital Orthonormalization  ....       0.000 sec  (  0.0%)
DIIS solution               ....       2.135 sec  (  0.0%)
SOSCF solution              ....       2.779 sec  (  0.0%)

Maximum memory used throughout the entire SCF-calculation: 369.7 MB
[1712579214.129671] [s83n22:2920 :0]          mpool.c:43   UCX  WARN  object 0x13982700 was not returned to mpool ucp_requests
[1712579214.129701] [s83n22:2920 :0]          mpool.c:43   UCX  WARN  object 0x139828c0 was not returned to mpool ucp_requests
[1712579214.129708] [s83n22:2920 :0]          mpool.c:43   UCX  WARN  object 0x13982a80 was not returned to mpool ucp_requests
[1712579214.129714] [s83n22:2920 :0]          mpool.c:43   UCX  WARN  object 0x13982c40 was not returned to mpool ucp_requests
[1712579214.129720] [s83n22:2920 :0]          mpool.c:43   UCX  WARN  object 0x13982e00 was not returned to mpool ucp_requests
[1712579214.129735] [s83n22:2920 :0]          mpool.c:43   UCX  WARN  object 0x13982fc0 was not returned to mpool ucp_requests
[1712579214.129745] [s83n22:2920 :0]          mpool.c:43   UCX  WARN  object 0x13983180 was not returned to mpool ucp_requests
[1712579214.129751] [s83n22:2920 :0]          mpool.c:43   UCX  WARN  object 0x13983340 was not returned to mpool ucp_requests
[1712579214.129756] [s83n22:2920 :0]          mpool.c:43   UCX  WARN  object 0x13983500 was not returned to mpool ucp_requests
[1712579214.129761] [s83n22:2920 :0]          mpool.c:43   UCX  WARN  object 0x139836c0 was not returned to mpool ucp_requests
[1712579214.214661] [s83n22:2923 :0]          mpool.c:43   UCX  WARN  object 0x14092800 was not returned to mpool ucp_requests
[1712579214.214688] [s83n22:2923 :0]          mpool.c:43   UCX  WARN  object 0x140929c0 was not returned to mpool ucp_requests
[1712579214.214694] [s83n22:2923 :0]          mpool.c:43   UCX  WARN  object 0x14092b80 was not returned to mpool ucp_requests
[1712579214.214700] [s83n22:2923 :0]          mpool.c:43   UCX  WARN  object 0x14092d40 was not returned to mpool ucp_requests
[1712579214.214706] [s83n22:2923 :0]          mpool.c:43   UCX  WARN  object 0x14092f00 was not returned to mpool ucp_requests
[1712579214.214711] [s83n22:2923 :0]          mpool.c:43   UCX  WARN  object 0x140930c0 was not returned to mpool ucp_requests
[1712579214.214716] [s83n22:2923 :0]          mpool.c:43   UCX  WARN  object 0x14093280 was not returned to mpool ucp_requests
[1712579214.214722] [s83n22:2923 :0]          mpool.c:43   UCX  WARN  object 0x14093440 was not returned to mpool ucp_requests
[1712579214.214737] [s83n22:2923 :0]          mpool.c:43   UCX  WARN  object 0x14093600 was not returned to mpool ucp_requests
[1712579214.215439] [s83n22:2918 :0]          mpool.c:43   UCX  WARN  object 0x13426600 was not returned to mpool ucp_requests
[1712579214.215466] [s83n22:2918 :0]          mpool.c:43   UCX  WARN  object 0x134267c0 was not returned to mpool ucp_requests
[1712579214.215473] [s83n22:2918 :0]          mpool.c:43   UCX  WARN  object 0x13426980 was not returned to mpool ucp_requests
[1712579214.215479] [s83n22:2918 :0]          mpool.c:43   UCX  WARN  object 0x13426b40 was not returned to mpool ucp_requests
[1712579214.215485] [s83n22:2918 :0]          mpool.c:43   UCX  WARN  object 0x13426d00 was not returned to mpool ucp_requests
[1712579214.215490] [s83n22:2918 :0]          mpool.c:43   UCX  WARN  object 0x13426ec0 was not returned to mpool ucp_requests
[1712579214.215499] [s83n22:2918 :0]          mpool.c:43   UCX  WARN  object 0x13427080 was not returned to mpool ucp_requests
[1712579214.215508] [s83n22:2918 :0]          mpool.c:43   UCX  WARN  object 0x13427240 was not returned to mpool ucp_requests
[1712579214.215579] [s83n22:2919 :0]          mpool.c:43   UCX  WARN  object 0x13b63680 was not returned to mpool ucp_requests
[1712579214.215602] [s83n22:2919 :0]          mpool.c:43   UCX  WARN  object 0x13b63840 was not returned to mpool ucp_requests
[1712579214.215513] [s83n22:2918 :0]          mpool.c:43   UCX  WARN  object 0x13427400 was not returned to mpool ucp_requests
[1712579214.215519] [s83n22:2918 :0]          mpool.c:43   UCX  WARN  object 0x134275c0 was not returned to mpool ucp_requests
[1712579214.215614] [s83n22:2919 :0]          mpool.c:43   UCX  WARN  object 0x13b63a00 was not returned to mpool ucp_requests
[1712579214.215621] [s83n22:2919 :0]          mpool.c:43   UCX  WARN  object 0x13b63bc0 was not returned to mpool ucp_requests
[1712579214.215627] [s83n22:2919 :0]          mpool.c:43   UCX  WARN  object 0x13b63d80 was not returned to mpool ucp_requests
[1712579214.215633] [s83n22:2919 :0]          mpool.c:43   UCX  WARN  object 0x13b63f40 was not returned to mpool ucp_requests
[1712579214.215641] [s83n22:2919 :0]          mpool.c:43   UCX  WARN  object 0x13b64100 was not returned to mpool ucp_requests
[1712579214.215650] [s83n22:2919 :0]          mpool.c:43   UCX  WARN  object 0x13b642c0 was not returned to mpool ucp_requests
[1712579214.215657] [s83n22:2919 :0]          mpool.c:43   UCX  WARN  object 0x13b64480 was not returned to mpool ucp_requests
[1712579214.215666] [s83n22:2919 :0]          mpool.c:43   UCX  WARN  object 0x13b64640 was not returned to mpool ucp_requests
[1712579214.215836] [s83n22:2922 :0]          mpool.c:43   UCX  WARN  object 0x14162800 was not returned to mpool ucp_requests
[1712579214.215862] [s83n22:2922 :0]          mpool.c:43   UCX  WARN  object 0x141629c0 was not returned to mpool ucp_requests
[1712579214.215869] [s83n22:2922 :0]          mpool.c:43   UCX  WARN  object 0x14162b80 was not returned to mpool ucp_requests
[1712579214.215875] [s83n22:2922 :0]          mpool.c:43   UCX  WARN  object 0x14162d40 was not returned to mpool ucp_requests
[1712579214.215880] [s83n22:2922 :0]          mpool.c:43   UCX  WARN  object 0x14162f00 was not returned to mpool ucp_requests
[1712579214.215886] [s83n22:2922 :0]          mpool.c:43   UCX  WARN  object 0x141630c0 was not returned to mpool ucp_requests
[1712579214.215892] [s83n22:2922 :0]          mpool.c:43   UCX  WARN  object 0x14163280 was not returned to mpool ucp_requests
[1712579214.215897] [s83n22:2922 :0]          mpool.c:43   UCX  WARN  object 0x14163440 was not returned to mpool ucp_requests
[1712579214.215906] [s83n22:2922 :0]          mpool.c:43   UCX  WARN  object 0x14163600 was not returned to mpool ucp_requests
[1712579214.216502] [s83n22:2917 :0]          mpool.c:43   UCX  WARN  object 0x135d7640 was not returned to mpool ucp_requests
[1712579214.216529] [s83n22:2917 :0]          mpool.c:43   UCX  WARN  object 0x135d79c0 was not returned to mpool ucp_requests
[1712579214.216538] [s83n22:2917 :0]          mpool.c:43   UCX  WARN  object 0x135d7b80 was not returned to mpool ucp_requests
[1712579214.216548] [s83n22:2917 :0]          mpool.c:43   UCX  WARN  object 0x135d7d40 was not returned to mpool ucp_requests
[1712579214.216555] [s83n22:2917 :0]          mpool.c:43   UCX  WARN  object 0x135d80c0 was not returned to mpool ucp_requests
[1712579214.216564] [s83n22:2917 :0]          mpool.c:43   UCX  WARN  object 0x135d8280 was not returned to mpool ucp_requests
[1712579214.216572] [s83n22:2917 :0]          mpool.c:43   UCX  WARN  object 0x135d8440 was not returned to mpool ucp_requests
[1712579214.216582] [s83n22:2917 :0]          mpool.c:43   UCX  WARN  object 0x135d8600 was not returned to mpool ucp_requests
[1712579214.217523] [s83n22:2921 :0]          mpool.c:43   UCX  WARN  object 0x12f48580 was not returned to mpool ucp_requests
[1712579214.217558] [s83n22:2921 :0]          mpool.c:43   UCX  WARN  object 0x12f48740 was not returned to mpool ucp_requests
[1712579214.217566] [s83n22:2921 :0]          mpool.c:43   UCX  WARN  object 0x12f48900 was not returned to mpool ucp_requests
[1712579214.217571] [s83n22:2921 :0]          mpool.c:43   UCX  WARN  object 0x12f48ac0 was not returned to mpool ucp_requests
[1712579214.217577] [s83n22:2921 :0]          mpool.c:43   UCX  WARN  object 0x12f48c80 was not returned to mpool ucp_requests
[1712579214.217583] [s83n22:2921 :0]          mpool.c:43   UCX  WARN  object 0x12f48e40 was not returned to mpool ucp_requests
[1712579214.217588] [s83n22:2921 :0]          mpool.c:43   UCX  WARN  object 0x12f49000 was not returned to mpool ucp_requests
[1712579214.217596] [s83n22:2921 :0]          mpool.c:43   UCX  WARN  object 0x12f491c0 was not returned to mpool ucp_requests
[1712579214.217605] [s83n22:2921 :0]          mpool.c:43   UCX  WARN  object 0x12f49380 was not returned to mpool ucp_requests
[1712579214.217610] [s83n22:2921 :0]          mpool.c:43   UCX  WARN  object 0x12f49540 was not returned to mpool ucp_requests


           ************************************************************
           *        Program running with 8 parallel MPI-processes     *
           *              working on a common directory               *
           ************************************************************

------------------------------------------------------------------------------
                                ORCA  MP2 
------------------------------------------------------------------------------

Freezing NCore=32 chemical core electrons

-------------
RI-MP2 ENERGY
-------------
Dimension of the basis                    ... 1238
Memory devoted to MP2                     ... 16000 MB   
Data format for buffers                   ... DOUBLE
Compression type for matrix containers    ... UNCOMPRESSED
Overall scaling of the MP2 energy         ...   1.000e+00
Calculating two index integrals           ... done (    0.059 sec)
Cholesky decomposition of V**-1           ... done (    0.761 sec)

-----------------
RI-TRANSFORMATION (AUX index driven)
-----------------

Dimension of the orbital-basis         ... 1238
Dimension of the aux-basis             ... 2620
Transformation of internal/external MOs...   16-  57 to   58-1237
Number Format for Storage              ... Double (8 Byte)
Integral mode                          ... Direct

First Phase: integral generation and transformation of MO indices
  Aux angular momentum 0               ... done (    1.076 sec)
  Aux angular momentum 1               ... done (    2.336 sec)
  Aux angular momentum 2               ... done (    3.292 sec)
  Aux angular momentum 3               ... done (    4.089 sec)
  Aux angular momentum 4               ... done (    3.728 sec)
  Aux angular momentum 5               ... done (    1.885 sec)
  Aux angular momentum 6               ... done (    0.811 sec)
Closing buffer VIA ( 0.97 GB; CompressionRatio= 1.00)
  Phase 1 completed in    17.450 sec
Second Phase: sorting and transformation of aux index

IA-Transformation
Memory available                       ... 15881 MB 
Max. # MO pairs treated in a batch     ... 6    
# of internal orbitals                 ... 42
# batches for internal orbitals        ... 1
Closing buffer IAV ( 0.97 GB; CompressionRatio= 1.00)
(ia|v) transformation done in     3.114 sec

  Phase 2 completed in     3.269 sec
RI-Integral transformation completed in    20.726 sec
Opening buffers                              ... done

Starting loop over batches of integrals:

Operator 0  - window                       ... ( 16- 57)x( 58-1237)
Operator 0  - Memory available             ... 16000 MB
Operator 0  - Memory needed per MO         ...  23.6 MB
Operator 0  - Number of orbitals per batch ... 6
Operator 0  - Number of batches            ... 1

OPERATOR  0   PASS   0:  MOs    16 ...   21 +   22 ...   27 +   28 ...   33 +   34 ...   39
                            +   40 ...   45 +   46 ...   51 +   52 ...   57
  Reading integrals       ... ok
  Internal MO  18
  Internal MO  21
Time spent in pair loops =     4.586 sec
Deleting buffer (Ka|jb)[aa] ...done

-----------------------------------------------
 RI-MP2 CORRELATION ENERGY:     -2.564275379 Eh
-----------------------------------------------


-------
TIMINGS
-------

Total time                :   71.835 sec
Integral trafo            :   20.748 sec ( 28.9%)
I/O of integrals          :    0.092 sec (  0.1%)
K(i,j) Operators          :    4.146 sec (  5.8%)
T(i,j) pair energies      :    0.242 sec (  0.3%)
V-calculation             :    0.059 sec (  0.1%)
V**(-1/2)                 :    0.761 sec (  1.1%)
Gamma(ia|P)               :    0.000 sec (  0.0%)
Gamma-Trafo               :    0.000 sec (  0.0%)
D(virtual)                :    0.000 sec (  0.0%)
D(internal)               :    0.000 sec (  0.0%)
W(virtual)                :    0.000 sec (  0.0%)
W(internal)               :    0.000 sec (  0.0%)
L(virtual)                :    0.000 sec (  0.0%)
L(internal)               :    0.000 sec (  0.0%)
G(D)                      :    0.000 sec (  0.0%)
G(Z)                      :    0.000 sec (  0.0%)
Z-Vector Solution         :    0.000 sec (  0.0%)
3-Index Derivative        :    0.000 sec (  0.0%)
2-Index Derivative        :    0.000 sec (  0.0%)
Separable Gradient        :    0.000 sec (  0.0%)


---------------------------------------
MP2 TOTAL ENERGY:    -1064.444154316 Eh
---------------------------------------

Maximum memory used throughout the entire MP2-calculation: 353.7 MB

-------------------------   --------------------
FINAL SINGLE POINT ENERGY     -1064.444154316355
-------------------------   --------------------


                            ***************************************
                            *     ORCA property calculations      *
                            ***************************************


  WARNING: The energy has been calculated at the MP2 level but the densities
           used in the property calculations are still SCF densities
           MP2 response densities have not been calculated 
           use %mp2 Density relaxed end
           or  %mp2 Density unrelaxed end

                                    ---------------------
                                    Active property flags
                                    ---------------------
   (+) Dipole Moment


------------------------------------------------------------------------------
                       ORCA ELECTRIC PROPERTIES CALCULATION
------------------------------------------------------------------------------

Dipole Moment Calculation                       ... on
Quadrupole Moment Calculation                   ... off
Polarizability Calculation                      ... off
GBWName                                         ... 1it1tma-000100010_1_951.gbw
Electron density                                ... 1it1tma-000100010_1_951.scfp
The origin for moment calculation is the CENTER OF MASS  = ( 1.212588, -2.178518  2.714212)

-------------
DIPOLE MOMENT
-------------
                                X             Y             Z
Electronic contribution:     28.97947     -67.50737      81.95027
Nuclear contribution   :    -30.34873      67.57642     -83.24119
                        -----------------------------------------
Total Dipole Moment    :     -1.36925       0.06906      -1.29092
                        -----------------------------------------
Magnitude (a.u.)       :      1.88311
Magnitude (Debye)      :      4.78648


--------------------
Rotational spectrum 
--------------------
 
Rotational constants in cm-1:     0.027675     0.013756     0.010557 
Rotational constants in MHz :   829.672499   412.387736   316.486377 

 Dipole components along the rotational axes: 
x,y,z [a.u.] :    -1.342433     0.635307     1.157737 
x,y,z [Debye]:    -3.412194     1.614823     2.942732 

 

Timings for individual modules:

Sum of individual times         ...    14756.424 sec (= 245.940 min)
GTO integral calculation        ...       14.014 sec (=   0.234 min)   0.1 %
SCF iterations                  ...    14669.602 sec (= 244.493 min)  99.4 %
MP2 module                      ...       72.809 sec (=   1.213 min)   0.5 %
                             ****ORCA TERMINATED NORMALLY****
TOTAL RUN TIME: 0 days 4 hours 6 minutes 0 seconds 352 msec
