# Supplementary material for: Iodine Clusters in the Atmosphere I: Computational Benchmark and Dimer Formation of Oxyacids and Oxides
Source: ACS Omega. 2024 Jul 9;9(29):31521–32. doi: 10.1021/acsomega.4c01235 (PMC11270685; doi:10.1021/acsomega.4c01235)
Supplement: Supplementary file 2 — ao4c01235_si_002.zip [file ao4c01235_si_002.zip › SI_zip/basis_extrapolation/quadruple/1ica1it-1001_1_430.log]

                                 *****************
                                 * O   R   C   A *
                                 *****************

                                            #,                                       
                                            ###                                      
                                            ####                                     
                                            #####                                    
                                            ######                                   
                                           ########,                                 
                                     ,,################,,,,,                         
                               ,,#################################,,                 
                          ,,##########################################,,             
                       ,#########################################, ''#####,          
                    ,#############################################,,   '####,        
                  ,##################################################,,,,####,       
                ,###########''''           ''''###############################       
              ,#####''   ,,,,##########,,,,          '''####'''          '####       
            ,##' ,,,,###########################,,,                        '##       
           ' ,,###''''                  '''############,,,                           
         ,,##''                                '''############,,,,        ,,,,,,###''
      ,#''                                            '''#######################'''  
     '                                                          ''''####''''         
             ,#######,   #######,   ,#######,      ##                                
            ,#'     '#,  ##    ##  ,#'     '#,    #''#        ######   ,####,        
            ##       ##  ##   ,#'  ##            #'  '#       #        #'  '#        
            ##       ##  #######   ##           ,######,      #####,   #    #        
            '#,     ,#'  ##    ##  '#,     ,#' ,#      #,         ##   #,  ,#        
             '#######'   ##     ##  '#######'  #'      '#     #####' # '####'        


                  #######################################################
                  #                        -***-                        #
                  #          Department of theory and spectroscopy      #
                  #    Directorship and core code : Frank Neese         #
                  #        Max Planck Institute fuer Kohlenforschung    #
                  #                Kaiser Wilhelm Platz 1               #
                  #                 D-45470 Muelheim/Ruhr               #
                  #                      Germany                        #
                  #                                                     #
                  #                  All rights reserved                #
                  #                        -***-                        #
                  #######################################################


                         Program Version 5.0.4 -  RELEASE  -


 With contributions from (in alphabetic order):
   Daniel Aravena         : Magnetic Suceptibility
   Michael Atanasov       : Ab Initio Ligand Field Theory (pilot matlab implementation)
   Alexander A. Auer      : GIAO ZORA, VPT2 properties, NMR spectrum
   Ute Becker             : Parallelization
   Giovanni Bistoni       : ED, misc. LED, open-shell LED, HFLD
   Martin Brehm           : Molecular dynamics
   Dmytro Bykov           : SCF Hessian
   Vijay G. Chilkuri      : MRCI spin determinant printing, contributions to CSF-ICE
   Dipayan Datta          : RHF DLPNO-CCSD density
   Achintya Kumar Dutta   : EOM-CC, STEOM-CC
   Dmitry Ganyushin       : Spin-Orbit,Spin-Spin,Magnetic field MRCI
   Miquel Garcia          : C-PCM and meta-GGA Hessian, CC/C-PCM, Gaussian charge scheme
   Yang Guo               : DLPNO-NEVPT2, F12-NEVPT2, CIM, IAO-localization
   Andreas Hansen         : Spin unrestricted coupled pair/coupled cluster methods
   Benjamin Helmich-Paris : MC-RPA, TRAH-SCF, COSX integrals
   Lee Huntington         : MR-EOM, pCC
   Robert Izsak           : Overlap fitted RIJCOSX, COSX-SCS-MP3, EOM
   Marcus Kettner         : VPT2
   Christian Kollmar      : KDIIS, OOCD, Brueckner-CCSD(T), CCSD density, CASPT2, CASPT2-K
   Simone Kossmann        : Meta GGA functionals, TD-DFT gradient, OOMP2, MP2 Hessian
   Martin Krupicka        : Initial AUTO-CI
   Lucas Lang             : DCDCAS
   Marvin Lechner         : AUTO-CI (C++ implementation), FIC-MRCC
   Dagmar Lenk            : GEPOL surface, SMD
   Dimitrios Liakos       : Extrapolation schemes; Compound Job, initial MDCI parallelization
   Dimitrios Manganas     : Further ROCIS development; embedding schemes
   Dimitrios Pantazis     : SARC Basis sets
   Anastasios Papadopoulos: AUTO-CI, single reference methods and gradients
   Taras Petrenko         : DFT Hessian,TD-DFT gradient, ASA, ECA, R-Raman, ABS, FL, XAS/XES, NRVS
   Peter Pinski           : DLPNO-MP2, DLPNO-MP2 Gradient
   Christoph Reimann      : Effective Core Potentials
   Marius Retegan         : Local ZFS, SOC
   Christoph Riplinger    : Optimizer, TS searches, QM/MM, DLPNO-CCSD(T), (RO)-DLPNO pert. Triples
   Tobias Risthaus        : Range-separated hybrids, TD-DFT gradient, RPA, STAB
   Michael Roemelt        : Original ROCIS implementation
   Masaaki Saitow         : Open-shell DLPNO-CCSD energy and density
   Barbara Sandhoefer     : DKH picture change effects
   Avijit Sen             : IP-ROCIS
   Kantharuban Sivalingam : CASSCF convergence, NEVPT2, FIC-MRCI
   Bernardo de Souza      : ESD, SOC TD-DFT
   Georgi Stoychev        : AutoAux, RI-MP2 NMR, DLPNO-MP2 response
   Willem Van den Heuvel  : Paramagnetic NMR
   Boris Wezisla          : Elementary symmetry handling
   Frank Wennmohs         : Technical directorship


 We gratefully acknowledge several colleagues who have allowed us to
 interface, adapt or use parts of their codes:
   Stefan Grimme, W. Hujo, H. Kruse, P. Pracht,  : VdW corrections, initial TS optimization,
                  C. Bannwarth, S. Ehlert          DFT functionals, gCP, sTDA/sTD-DF
   Ed Valeev, F. Pavosevic, A. Kumar             : LibInt (2-el integral package), F12 methods
   Garnet Chan, S. Sharma, J. Yang, R. Olivares  : DMRG
   Ulf Ekstrom                                   : XCFun DFT Library
   Mihaly Kallay                                 : mrcc  (arbitrary order and MRCC methods)
   Jiri Pittner, Ondrej Demel                    : Mk-CCSD
   Frank Weinhold                                : gennbo (NPA and NBO analysis)
   Christopher J. Cramer and Donald G. Truhlar   : smd solvation model
   Lars Goerigk                                  : TD-DFT with DH, B97 family of functionals
   V. Asgeirsson, H. Jonsson                     : NEB implementation
   FAccTs GmbH                                   : IRC, NEB, NEB-TS, DLPNO-Multilevel, CI-OPT
                                                   MM, QMMM, 2- and 3-layer-ONIOM, Crystal-QMMM,
                                                   LR-CPCM, SF, NACMEs, symmetry and pop. for TD-DFT,
                                                   nearIR, NL-DFT gradient (VV10), updates on ESD,
                                                   ML-optimized integration grids
   S Lehtola, MJT Oliveira, MAL Marques          : LibXC Library
   Liviu Ungur et al                             : ANISO software


 Your calculation uses the libint2 library for the computation of 2-el integrals
 For citations please refer to: http://libint.valeyev.net

 Your ORCA version has been built with support for libXC version: 5.1.0
 For citations please refer to: https://tddft.org/programs/libxc/

 This ORCA versions uses:
   CBLAS   interface :  Fast vector & matrix operations
   LAPACKE interface :  Fast linear algebra routines
   SCALAPACK package :  Parallel linear algebra routines
   Shared memory     :  Shared parallel matrices
   BLAS/LAPACK       :  OpenBLAS 0.3.15  USE64BITINT DYNAMIC_ARCH NO_AFFINITY SkylakeX SINGLE_THREADED
        Core in use  :  SkylakeX
   Copyright (c) 2011-2014, The OpenBLAS Project


================================================================================

cite the ECPs for I  [SK MCDHF RSC] as follows:
O: B. Metz and H. Stoll, private communication (KAP)
Tl: B. Metz, M. Schweizer, H. Stoll, M. Dolg, W. Liu, Theor. Chem. Acc. 104, 22 (2000)
Ga-As, In-Sb, Pb-Bi: B. Metz, H. Stoll, M. Dolg, J. Chem. Phys. 113, 2563 (2000)
Se-Kr, Te-Xe, Po-Rn: K.A. Peterson, D. Figgen, E. Goll, H. Stoll, and M. Dolg, J. Chem. Phys., in press (2003)
Cu-Zn, Ag-Cd, Au-Hg: D. Figgen, G. Rauhut, M. Dolg, and H. Stoll, Chem. Phys. 311, 227 (2005)
Y-Pd: K.A. Peterson, D. Figgen, M. Dolg, H. Stoll, J. Chem. Phys. 126, 124101 (2007)
I: K. A. Peterson, B. C. Shepler, D. Figgen, H. Stoll, J. Phys. Chem. A 110, 13877 (2006)
Hf-Pt: D. Figgen, K.A. Peterson, M. Dolg, H. Stoll, J. Chem. Phys. 130, 164108 (2009)
Ca, Sr, Ba, Ra: I.S. Lim, H. Stoll, P. Schwerdtfeger, J. Chem. Phys. 124, 034107 (2006)
U: M. Dolg, X. Cao, J. Phys. Chem. A 113, 12573 (2009)

ECP parameters for I  [SK MCDHF RSC] have been obtained from:
cc-pVDZ-PP  EMSL  Basis Set Exchange Library   4/7/16 5:27 AM
Ca, Sr, Ba, Ra: http://www.tc.uni-koeln.de/PP/index.en.html 3/16/17 1:54 PM


----- Orbital basis set information -----
Your calculation utilizes the basis: aug-cc-pVQZ 
    H, B-Ne : Obtained from the ccRepo (grant-hill.group.shef.ac.uk/ccrepo) Feb. 2017
              R. A. Kendall, T. H. Dunning, Jr., R. J. Harrison, J. Chem. Phys. 96, 6796 (1992)
         He : Obtained from the ccRepo (grant-hill.group.shef.ac.uk/ccrepo) Feb. 2017
              D. E. Woon, T. H. Dunning, Jr., J. Chem. Phys. 100, 2975 (1994)
  Li-Be, Na : Obtained from the ccRepo (grant-hill.group.shef.ac.uk/ccrepo) Feb. 2017
              B. P. Prascher, D. E. Woon, K. A. Peterson, T. H. Dunning, Jr., A. K. Wilson, Theor. Chem. Acc. 128, 69 (2011)
         Mg : Obtained from the Peterson Research Group Website (tyr0.chem.wsu.edu/~kipeters) Feb. 2017
              B. P. Prascher, D. E. Woon, K. A. Peterson, T. H. Dunning, Jr., A. K. Wilson, Theor. Chem. Acc. 128, 69 (2011)
      Al-Ar : Obtained from the ccRepo (grant-hill.group.shef.ac.uk/ccrepo) Feb. 2017
              D. E. Woon, T. H. Dunning, Jr., J. Chem. Phys. 98, 1358 (1993)
      Sc-Zn : Obtained from the ccRepo (grant-hill.group.shef.ac.uk/ccrepo) Feb. 2017
              N. B. Balabanov, K. A. Peterson, J. Chem. Phys. 123, 064107 (2005)
              N. B. Balabanov, K. A. Peterson, J. Chem. Phys. 125, 074110 (2006)
      Ga-Kr : Obtained from the ccRepo (grant-hill.group.shef.ac.uk/ccrepo) Feb. 2017
              A. K. Wilson, D. E. Woon, K. A. Peterson, T. H. Dunning, Jr., J. Chem. Phys. 110, 7667 (1999)

The basis set includes element-specific modifications.

Your calculation utilizes the basis: aug-cc-pVQZ-PP 
       Ca, Sr, Ba, Ra : Obtained from the Peterson Research Group Website (tyr0.chem.wsu.edu/~kipeters) Feb. 2017
                        H. Li, H. Feng, W. Sun, Y. Zhang, Q. Fan, K. A. Peterson, Y. Xie, H. F. Schaefer III, Mol. Phys. 111, 2292 (2013)
  Cu-Zn, Ag-Cd, Au-Hg : Obtained from the ccRepo (grant-hill.group.shef.ac.uk/ccrepo) Feb. 2017
                        K. A. Peterson, C. Puzzarini, Theor. Chem. Acc. 114, 283 (2005)
  Ga-Kr, In-Xe, Tl-Rn : Obtained from the ccRepo (grant-hill.group.shef.ac.uk/ccrepo) Feb. 2017
                        K. A. Peterson, J. Chem. Phys. 119, 11099 (2003)
                        K. A. Peterson, D. Figgen, E. Goll, H. Stoll, M. Dolg, J. Chem. Phys. 119, 11113 (2003)
                 Y-Pd : Obtained from the ccRepo (grant-hill.group.shef.ac.uk/ccrepo) Feb. 2017
                        K. A. Peterson, D. Figgen, M. Dolg, H. Stoll, J. Chem. Phys. 126, 124101 (2007)
                Hf-Pt : Obtained from the ccRepo (grant-hill.group.shef.ac.uk/ccrepo) Feb. 2017
                        D. Figgen, K. A. Peterson, M. Dolg, H. Stoll, J. Chem. Phys. 130, 164108 (2009)

----- AuxC basis set information -----
Your calculation utilizes the auxiliary basis: aug-cc-pVQZ/C 
  H-He, B-F, Al-Ar, Ga-Kr : Obtained from the EMSL Basis Set Exchange (bse.pnl.gov) Feb. 2017
                            F. Weigend, A. Kohn, C. Hattig, J. Chem. Phys. 116, 3175 (2002)
                   Be, Mg : Obtained from the TURBOMOLE 7.0 basis set library
                            C. Haettig, Phys. Chem. Chem. Phys. 7, 59 (2005)
                       Ne : Obtained from the EMSL Basis Set Exchange (bse.pnl.gov) Feb. 2017
                            C. Haettig, Phys. Chem. Chem. Phys. 7, 59 (2005)
                            F. Weigend, A. Kohn, C. Hattig, J. Chem. Phys. 116, 3175 (2002)
                    Sc-Zn : Obtained from the EMSL Basis Set Exchange (bse.pnl.gov) Feb. 2017
                            D. H. Bross, J. G. Hill, H. J. Werner, K. A. Peterson, J. Chem. Phys. 139, 094302 (2013)

The basis set includes element-specific modifications.

Your calculation utilizes the auxiliary basis: aug-cc-pVQZ-PP/C 
  Obtained from the EMSL Basis Set Exchange (bse.pnl.gov) Feb. 2017
  Cu-Zn, Ag-Cd, Au-Hg : C. Haettig, unpublished
  Ga-Kr, In-Xe, Tl-Rn : C. Haettig, G. Schmitz, J. Kossmann, Phys. Chem. Chem. Phys. 14, 6549 (2012)
          Y-Tc, Rh-Pd : J. G. Hill, J. A. Platts, J. Chem. Theory Comput. 5, 500 (2009)
                   Ru : J. G. Hill, J. A. Platts, J. Chem. Phys. 129, 134101 (2008)
                Hf-Pt : J. G. Hill, J. Chem. Phys. 135, 044105 (2011)

----- AuxJK basis set information -----
Your calculation utilizes the auxiliary basis: aug-cc-pVQZ/JK 
  H, B-F, Al-Cl, Ga-Br : Obtained from the TURBOMOLE 7.0 basis set library

The basis set includes element-specific modifications.

Your calculation utilizes the auxiliary basis: def2/JK
   H-Ba, Hf-Rn: F. Weigend, J. Comput. Chem. 29, 167 (2008).

================================================================================
                                        WARNINGS
                       Please study these warnings very carefully!
================================================================================


WARNING: No MP2 level density has been requested!
         To caclulate MP2 level properties use
         %mp2 Density relaxed end
         or
         %mp2 Density unrelaxed end

WARNING: Post HF methods need fully converged wavefunctions
  ===> : Setting SCFConvForced true
         You can overwrite this default with %scf ConvForced false 


INFO   : the flag for use of the SHARK integral package has been found!

================================================================================
                                       INPUT FILE
================================================================================
NAME = 1ica1it-1001_1_430.inp
|  1> ! aug-cc-pVQZ/C aug-cc-pVQZ/JK aug-cc-pVQZ RI-MP2 TightSCF
|  2> %pal nprocs 8 end
|  3> %maxcore 16000
|  4> %basis
|  5> 	NewGTO I "aug-cc-pVQZ-PP" end
|  6> 	NewECP I "SK-MCDHF-RSC" end
|  7> 	NewAuxCGTO I "aug-cc-pVQZ-PP/C" end
|  8> 	NewAuxJKGTO I "def2/JK" end
|  9> end
| 10> * xyz 0 1
| 11> I       -0.21556839       0.01477532       2.00190893
| 12> O       -0.29256464       1.76948099       1.74191363
| 13> O       -0.54685897      -0.70940033       0.38726222
| 14> O       -2.01858277      -0.20085126       2.69477937
| 15> H       -2.61750325       0.39507041       2.22626155
| 16> I        1.97555623       0.92339564      -0.39159635
| 17> O        1.94380714       0.15507329       1.28994543
| 18> O        1.78645631      -0.63465703      -1.49465793
| 19> I       -0.06438297      -0.93439790      -2.22816348
| 20> O        0.49322598      -1.55835313      -3.78242962
| 21> O       -0.44358466       0.77986403      -2.44522375
| 22> *
| 23> 
| 24>                          ****END OF INPUT****
================================================================================

                       ****************************
                       * Single Point Calculation *
                       ****************************

---------------------------------
CARTESIAN COORDINATES (ANGSTROEM)
---------------------------------
  I     -0.215568    0.014775    2.001909
  O     -0.292565    1.769481    1.741914
  O     -0.546859   -0.709400    0.387262
  O     -2.018583   -0.200851    2.694779
  H     -2.617503    0.395070    2.226262
  I      1.975556    0.923396   -0.391596
  O      1.943807    0.155073    1.289945
  O      1.786456   -0.634657   -1.494658
  I     -0.064383   -0.934398   -2.228163
  O      0.493226   -1.558353   -3.782430
  O     -0.443585    0.779864   -2.445224

----------------------------
CARTESIAN COORDINATES (A.U.)
----------------------------
  NO LB      ZA    FRAG     MASS         X           Y           Z
   0 I    25.0000*   0   126.900   -0.407365    0.027921    3.783060
   1 O     8.0000    0    15.999   -0.552867    3.343834    3.291740
   2 O     8.0000    0    15.999   -1.033414   -1.340572    0.731820
   3 O     8.0000    0    15.999   -3.814569   -0.379554    5.092395
   4 H     1.0000    0     1.008   -4.946364    0.746575    4.207025
   5 I    25.0000*   0   126.900    3.733260    1.744965   -0.740010
   6 O     8.0000    0    15.999    3.673263    0.293046    2.437644
   7 O     8.0000    0    15.999    3.375913   -1.199328   -2.824494
   8 I    25.0000*   0   126.900   -0.121666   -1.765756   -4.210619
   9 O     8.0000    0    15.999    0.932062   -2.944861   -7.147756
  10 O     8.0000    0    15.999   -0.838254    1.473729   -4.620803
* core charge reduced due to ECP

--------------------------------
INTERNAL COORDINATES (ANGSTROEM)
--------------------------------
 I      0   0   0     0.000000000000     0.00000000     0.00000000
 O      1   0   0     1.775533150033     0.00000000     0.00000000
 O      1   2   0     1.800352137379   104.96417772     0.00000000
 O      1   2   3     1.943559909834    96.98537081   261.85896681
 H      4   1   2     0.966093849373   109.49894229    36.91356671
 I      3   1   2     3.104065365436    82.17860226    59.46895319
 O      6   3   1     1.849029474106    62.56670405    36.37017325
 O      6   3   1     1.918340885117    68.71233326   151.48538334
 I      8   6   3     2.013325860714   114.89940821    46.56461405
 O      9   8   6     1.765217013320    94.76207419   143.57109250
 O      9   8   6     1.769068412232    95.59450158    35.33967024

---------------------------
INTERNAL COORDINATES (A.U.)
---------------------------
 I      0   0   0     0.000000000000     0.00000000     0.00000000
 O      1   0   0     3.355271395261     0.00000000     0.00000000
 O      1   2   0     3.402172484265   104.96417772     0.00000000
 O      1   2   3     3.672795954455    96.98537081   261.85896681
 H      4   1   2     1.825652794981   109.49894229    36.91356671
 I      3   1   2     5.865833442465    82.17860226    59.46895319
 O      6   3   1     3.494159319608    62.56670405    36.37017325
 O      6   3   1     3.625138904375    68.71233326   151.48538334
 I      8   6   3     3.804634495091   114.89940821    46.56461405
 O      9   8   6     3.335776722114    94.76207419   143.57109250
 O      9   8   6     3.343054811290    95.59450158    35.33967024

---------------------
BASIS SET INFORMATION
---------------------
There are 3 groups of distinct atoms

 Group   1 Type I   : 25s19p13d3f2g contracted to 7s7p5d3f2g pattern {101011111/7711111/91111/111/11}
 Group   2 Type O   : 22s7p4d3f2g contracted to 6s5p4d3f2g pattern {991111/31111/1111/111/11}
 Group   3 Type H   : 7s4p3d2f contracted to 5s4p3d2f pattern {31111/1111/111/11}

Atom   0I    basis set group =>   1
Atom   1O    basis set group =>   2
Atom   2O    basis set group =>   2
Atom   3O    basis set group =>   2
Atom   4H    basis set group =>   3
Atom   5I    basis set group =>   1
Atom   6O    basis set group =>   2
Atom   7O    basis set group =>   2
Atom   8I    basis set group =>   1
Atom   9O    basis set group =>   2
Atom  10O    basis set group =>   2
---------------------------------
AUXILIARY/C BASIS SET INFORMATION
---------------------------------
There are 3 groups of distinct atoms

 Group   1 Type I   : 12s12p10d8f6g4h2i contracted to 12s12p10d8f6g4h2i pattern {111111111111/111111111111/1111111111/11111111/111111/1111/11}
 Group   2 Type O   : 9s8p7d6f4g2h contracted to 9s8p7d6f4g2h pattern {111111111/11111111/1111111/111111/1111/11}
 Group   3 Type H   : 6s5p4d3f2g contracted to 6s5p4d3f2g pattern {111111/11111/1111/111/11}

Atom   0I    basis set group =>   1
Atom   1O    basis set group =>   2
Atom   2O    basis set group =>   2
Atom   3O    basis set group =>   2
Atom   4H    basis set group =>   3
Atom   5I    basis set group =>   1
Atom   6O    basis set group =>   2
Atom   7O    basis set group =>   2
Atom   8I    basis set group =>   1
Atom   9O    basis set group =>   2
Atom  10O    basis set group =>   2
----------------------------------
AUXILIARY/JK BASIS SET INFORMATION
----------------------------------
There are 3 groups of distinct atoms

 Group   1 Type I   : 13s12p11d8f6g3h contracted to 11s10p10d7f5g3h pattern {31111111111/3111111111/2111111111/2111111/21111/111}
 Group   2 Type O   : 10s7p5d3f2g1h contracted to 10s7p5d3f2g1h pattern {1111111111/1111111/11111/111/11/1}
 Group   3 Type H   : 4s3p3d2f1g contracted to 4s3p3d2f1g pattern {1111/111/111/11/1}

Atom   0I    basis set group =>   1
Atom   1O    basis set group =>   2
Atom   2O    basis set group =>   2
Atom   3O    basis set group =>   2
Atom   4H    basis set group =>   3
Atom   5I    basis set group =>   1
Atom   6O    basis set group =>   2
Atom   7O    basis set group =>   2
Atom   8I    basis set group =>   1
Atom   9O    basis set group =>   2
Atom  10O    basis set group =>   2
-------------------------
ECP PARAMETER INFORMATION
-------------------------

 Group 1, Type I  ECP SK MCDHF RSC (replacing 28 core electrons, lmax=4)

Atom   0I    ECP group =>   1
Atom   5I    ECP group =>   1
Atom   8I    ECP group =>   1


           ************************************************************
           *        Program running with 8 parallel MPI-processes     *
           *              working on a common directory               *
           ************************************************************
------------------------------------------------------------------------------
                           ORCA GTO INTEGRAL CALCULATION
------------------------------------------------------------------------------
------------------------------------------------------------------------------
                   ___                                                        
                  /   \      - P O W E R E D   B Y -                         
                 /     \                                                     
                 |  |  |   _    _      __       _____    __    __             
                 |  |  |  | |  | |    /  \     |  _  \  |  |  /  |          
                  \  \/   | |  | |   /    \    | | | |  |  | /  /          
                 / \  \   | |__| |  /  /\  \   | |_| |  |  |/  /          
                |  |  |   |  __  | /  /__\  \  |    /   |      \           
                |  |  |   | |  | | |   __   |  |    \   |  |\   \          
                \     /   | |  | | |  |  |  |  | |\  \  |  | \   \       
                 \___/    |_|  |_| |__|  |__|  |_| \__\ |__|  \__/        
                                                                              
                      - O R C A' S   B I G   F R I E N D -                    
                                      &                                       
                       - I N T E G R A L  F E E D E R -                       
                                                                              
 v1 FN, 2020, v2 2021                                                         
------------------------------------------------------------------------------


Reading SHARK input file 1ica1it-1001_1_430.SHARKINP.tmp ... ok
----------------------
SHARK INTEGRAL PACKAGE
----------------------

Number of atoms                             ...     11
Number of basis functions                   ...   1000
Number of shells                            ...    314
Maximum angular momentum                    ...      4
Integral batch strategy                     ... SHARK/LIBINT Hybrid
RI-J (if used) integral strategy            ... SPLIT-RIJ (Revised 2003 algorithm where possible)
Printlevel                                  ...      1
Contraction scheme used                     ... PARTIAL GENERAL contraction
Coulomb Range Separation                    ... NOT USED
Exchange Range Separation                   ... NOT USED
Finite Nucleus Model                        ... NOT USED
Auxiliary Coulomb fitting basis             ... NOT available
Auxiliary J/K fitting basis                 ... AVAILABLE
   # of basis functions in Aux-JK           ...   1447
   # of shells in Aux-JK                    ...    347
   Maximum angular momentum in Aux-JK       ...      5
Auxiliary Correlation fitting basis         ... AVAILABLE
   # of basis functions in Aux-C            ...   2090
   # of shells in Aux-C                     ...    434
   Maximum angular momentum in Aux-C        ...      6
Auxiliary 'external' fitting basis          ... NOT available
Integral threshold                          ...     2.500000e-11
Primitive cut-off                           ...     2.500000e-12
Primitive pair pre-selection threshold      ...     2.500000e-12

Calculating pre-screening integrals         ... done (  0.3 sec) Dimension = 314
Calculating pre-screening integrals (ORCA)  ... done (  0.9 sec) Dimension = 226
Organizing shell pair data                  ... done (  1.2 sec)
Shell pair information
Total number of shell pairs                 ...     49455
Shell pairs after pre-screening             ...     33907
Total number of primitive shell pairs       ...     62967
Primitive shell pairs kept                  ...     40198
          la=0 lb=0:   4958 shell pairs
          la=1 lb=0:   6782 shell pairs
          la=1 lb=1:   2214 shell pairs
          la=2 lb=0:   4595 shell pairs
          la=2 lb=1:   2847 shell pairs
          la=2 lb=2:    941 shell pairs
          la=3 lb=0:   3226 shell pairs
          la=3 lb=1:   1980 shell pairs
          la=3 lb=2:   1276 shell pairs
          la=3 lb=3:    457 shell pairs
          la=4 lb=0:   1897 shell pairs
          la=4 lb=1:   1213 shell pairs
          la=4 lb=2:    792 shell pairs
          la=4 lb=3:    545 shell pairs
          la=4 lb=4:    184 shell pairs

Calculating one electron integrals          ... done (  0.1 sec)
Calculating ECP integrals                   ... done (  4.1 sec)
Calculating RI/JK V-Matrix + Cholesky decomp... done (  0.1 sec)
Calculating RI/C V-Matrix + Cholesky decomp.... done (  0.2 sec)
Calculating Nuclear repulsion               ... done (  0.0 sec) ENN=   1314.150549973372 Eh

SHARK setup successfully completed in   8.2 seconds

Maximum memory used throughout the entire GTOINT-calculation: 75.3 MB
[1712564538.414369] [s44n24:1680340:0]          mpool.c:43   UCX  WARN  object 0xc579c80 was not returned to mpool ucp_requests
[1712564538.414382] [s44n24:1680340:0]          mpool.c:43   UCX  WARN  object 0xc579e40 was not returned to mpool ucp_requests
[1712564538.414386] [s44n24:1680340:0]          mpool.c:43   UCX  WARN  object 0xc57a000 was not returned to mpool ucp_requests
[1712564538.414388] [s44n24:1680340:0]          mpool.c:43   UCX  WARN  object 0xc57a1c0 was not returned to mpool ucp_requests
[1712564538.414391] [s44n24:1680340:0]          mpool.c:43   UCX  WARN  object 0xc57a380 was not returned to mpool ucp_requests
[1712564538.414393] [s44n24:1680340:0]          mpool.c:43   UCX  WARN  object 0xc57a540 was not returned to mpool ucp_requests
[1712564538.414395] [s44n24:1680340:0]          mpool.c:43   UCX  WARN  object 0xc57a700 was not returned to mpool ucp_requests
[1712564538.414397] [s44n24:1680340:0]          mpool.c:43   UCX  WARN  object 0xc57a8c0 was not returned to mpool ucp_requests
[1712564538.414400] [s44n24:1680340:0]          mpool.c:43   UCX  WARN  object 0xc57aa80 was not returned to mpool ucp_requests
[1712564538.414402] [s44n24:1680340:0]          mpool.c:43   UCX  WARN  object 0xc57ac40 was not returned to mpool ucp_requests
[1712564538.414404] [s44n24:1680340:0]          mpool.c:43   UCX  WARN  object 0xc57ae00 was not returned to mpool ucp_requests
[1712564538.414407] [s44n24:1680340:0]          mpool.c:43   UCX  WARN  object 0xc57afc0 was not returned to mpool ucp_requests
[1712564538.414409] [s44n24:1680340:0]          mpool.c:43   UCX  WARN  object 0xc57b180 was not returned to mpool ucp_requests
[1712564538.414411] [s44n24:1680340:0]          mpool.c:43   UCX  WARN  object 0xc57b340 was not returned to mpool ucp_requests
[1712564538.414416] [s44n24:1680340:0]          mpool.c:43   UCX  WARN  object 0xc57b500 was not returned to mpool ucp_requests
[1712564538.414418] [s44n24:1680340:0]          mpool.c:43   UCX  WARN  object 0xc57b6c0 was not returned to mpool ucp_requests
[1712564538.414420] [s44n24:1680340:0]          mpool.c:43   UCX  WARN  object 0xc57b880 was not returned to mpool ucp_requests
[1712564538.414423] [s44n24:1680340:0]          mpool.c:43   UCX  WARN  object 0xc57ba40 was not returned to mpool ucp_requests
[1712564538.414841] [s44n24:1680343:0]          mpool.c:43   UCX  WARN  object 0xaa26080 was not returned to mpool ucp_requests
[1712564538.414853] [s44n24:1680343:0]          mpool.c:43   UCX  WARN  object 0xaa26240 was not returned to mpool ucp_requests
[1712564538.414857] [s44n24:1680343:0]          mpool.c:43   UCX  WARN  object 0xaa26400 was not returned to mpool ucp_requests
[1712564538.414860] [s44n24:1680343:0]          mpool.c:43   UCX  WARN  object 0xaa265c0 was not returned to mpool ucp_requests
[1712564538.414863] [s44n24:1680343:0]          mpool.c:43   UCX  WARN  object 0xaa26780 was not returned to mpool ucp_requests
[1712564538.414866] [s44n24:1680343:0]          mpool.c:43   UCX  WARN  object 0xaa26940 was not returned to mpool ucp_requests
[1712564538.414869] [s44n24:1680343:0]          mpool.c:43   UCX  WARN  object 0xaa26b00 was not returned to mpool ucp_requests
[1712564538.414872] [s44n24:1680343:0]          mpool.c:43   UCX  WARN  object 0xaa26cc0 was not returned to mpool ucp_requests
[1712564538.414875] [s44n24:1680343:0]          mpool.c:43   UCX  WARN  object 0xaa26e80 was not returned to mpool ucp_requests
[1712564538.414878] [s44n24:1680343:0]          mpool.c:43   UCX  WARN  object 0xaa27040 was not returned to mpool ucp_requests
[1712564538.414881] [s44n24:1680343:0]          mpool.c:43   UCX  WARN  object 0xaa27200 was not returned to mpool ucp_requests
[1712564538.414884] [s44n24:1680343:0]          mpool.c:43   UCX  WARN  object 0xaa273c0 was not returned to mpool ucp_requests
[1712564538.414886] [s44n24:1680343:0]          mpool.c:43   UCX  WARN  object 0xaa27580 was not returned to mpool ucp_requests
[1712564538.414890] [s44n24:1680343:0]          mpool.c:43   UCX  WARN  object 0xaa27740 was not returned to mpool ucp_requests
[1712564538.414892] [s44n24:1680343:0]          mpool.c:43   UCX  WARN  object 0xaa27900 was not returned to mpool ucp_requests
[1712564538.414895] [s44n24:1680343:0]          mpool.c:43   UCX  WARN  object 0xaa27ac0 was not returned to mpool ucp_requests
[1712564538.415354] [s44n24:1680347:0]          mpool.c:43   UCX  WARN  object 0xc573140 was not returned to mpool ucp_requests
[1712564538.415365] [s44n24:1680347:0]          mpool.c:43   UCX  WARN  object 0xc573300 was not returned to mpool ucp_requests
[1712564538.415370] [s44n24:1680347:0]          mpool.c:43   UCX  WARN  object 0xc5734c0 was not returned to mpool ucp_requests
[1712564538.415373] [s44n24:1680347:0]          mpool.c:43   UCX  WARN  object 0xc573680 was not returned to mpool ucp_requests
[1712564538.415376] [s44n24:1680347:0]          mpool.c:43   UCX  WARN  object 0xc573840 was not returned to mpool ucp_requests
[1712564538.415379] [s44n24:1680347:0]          mpool.c:43   UCX  WARN  object 0xc573a00 was not returned to mpool ucp_requests
[1712564538.415382] [s44n24:1680347:0]          mpool.c:43   UCX  WARN  object 0xc573bc0 was not returned to mpool ucp_requests
[1712564538.415385] [s44n24:1680347:0]          mpool.c:43   UCX  WARN  object 0xc573d80 was not returned to mpool ucp_requests
[1712564538.415387] [s44n24:1680347:0]          mpool.c:43   UCX  WARN  object 0xc573f40 was not returned to mpool ucp_requests
[1712564538.415390] [s44n24:1680347:0]          mpool.c:43   UCX  WARN  object 0xc574100 was not returned to mpool ucp_requests
[1712564538.415393] [s44n24:1680347:0]          mpool.c:43   UCX  WARN  object 0xc5742c0 was not returned to mpool ucp_requests
[1712564538.415395] [s44n24:1680347:0]          mpool.c:43   UCX  WARN  object 0xc574480 was not returned to mpool ucp_requests
[1712564538.415398] [s44n24:1680347:0]          mpool.c:43   UCX  WARN  object 0xc574640 was not returned to mpool ucp_requests
[1712564538.415435] [s44n24:1680345:0]          mpool.c:43   UCX  WARN  object 0xbba0080 was not returned to mpool ucp_requests
[1712564538.415447] [s44n24:1680345:0]          mpool.c:43   UCX  WARN  object 0xbba0240 was not returned to mpool ucp_requests
[1712564538.415401] [s44n24:1680347:0]          mpool.c:43   UCX  WARN  object 0xc574800 was not returned to mpool ucp_requests
[1712564538.415404] [s44n24:1680347:0]          mpool.c:43   UCX  WARN  object 0xc5749c0 was not returned to mpool ucp_requests
[1712564538.415406] [s44n24:1680347:0]          mpool.c:43   UCX  WARN  object 0xc574b80 was not returned to mpool ucp_requests
[1712564538.415451] [s44n24:1680345:0]          mpool.c:43   UCX  WARN  object 0xbba0400 was not returned to mpool ucp_requests
[1712564538.415454] [s44n24:1680345:0]          mpool.c:43   UCX  WARN  object 0xbba05c0 was not returned to mpool ucp_requests
[1712564538.415457] [s44n24:1680345:0]          mpool.c:43   UCX  WARN  object 0xbba0780 was not returned to mpool ucp_requests
[1712564538.415460] [s44n24:1680345:0]          mpool.c:43   UCX  WARN  object 0xbba0940 was not returned to mpool ucp_requests
[1712564538.415462] [s44n24:1680345:0]          mpool.c:43   UCX  WARN  object 0xbba0b00 was not returned to mpool ucp_requests
[1712564538.415465] [s44n24:1680345:0]          mpool.c:43   UCX  WARN  object 0xbba0cc0 was not returned to mpool ucp_requests
[1712564538.415467] [s44n24:1680345:0]          mpool.c:43   UCX  WARN  object 0xbba0e80 was not returned to mpool ucp_requests
[1712564538.415470] [s44n24:1680345:0]          mpool.c:43   UCX  WARN  object 0xbba1040 was not returned to mpool ucp_requests
[1712564538.415472] [s44n24:1680345:0]          mpool.c:43   UCX  WARN  object 0xbba1200 was not returned to mpool ucp_requests
[1712564538.415474] [s44n24:1680345:0]          mpool.c:43   UCX  WARN  object 0xbba13c0 was not returned to mpool ucp_requests
[1712564538.415477] [s44n24:1680345:0]          mpool.c:43   UCX  WARN  object 0xbba1580 was not returned to mpool ucp_requests
[1712564538.415480] [s44n24:1680345:0]          mpool.c:43   UCX  WARN  object 0xbba1740 was not returned to mpool ucp_requests
[1712564538.415482] [s44n24:1680345:0]          mpool.c:43   UCX  WARN  object 0xbba1900 was not returned to mpool ucp_requests
[1712564538.415485] [s44n24:1680345:0]          mpool.c:43   UCX  WARN  object 0xbba1ac0 was not returned to mpool ucp_requests
[1712564538.415499] [s44n24:1680341:0]          mpool.c:43   UCX  WARN  object 0xa96dd00 was not returned to mpool ucp_requests
[1712564538.415511] [s44n24:1680341:0]          mpool.c:43   UCX  WARN  object 0xa96dec0 was not returned to mpool ucp_requests
[1712564538.415515] [s44n24:1680341:0]          mpool.c:43   UCX  WARN  object 0xa96e080 was not returned to mpool ucp_requests
[1712564538.415518] [s44n24:1680341:0]          mpool.c:43   UCX  WARN  object 0xa96e240 was not returned to mpool ucp_requests
[1712564538.415521] [s44n24:1680341:0]          mpool.c:43   UCX  WARN  object 0xa96e400 was not returned to mpool ucp_requests
[1712564538.415524] [s44n24:1680341:0]          mpool.c:43   UCX  WARN  object 0xa96e5c0 was not returned to mpool ucp_requests
[1712564538.415527] [s44n24:1680341:0]          mpool.c:43   UCX  WARN  object 0xa96e780 was not returned to mpool ucp_requests
[1712564538.415530] [s44n24:1680341:0]          mpool.c:43   UCX  WARN  object 0xa96e940 was not returned to mpool ucp_requests
[1712564538.415532] [s44n24:1680341:0]          mpool.c:43   UCX  WARN  object 0xa96eb00 was not returned to mpool ucp_requests
[1712564538.415535] [s44n24:1680341:0]          mpool.c:43   UCX  WARN  object 0xa96ecc0 was not returned to mpool ucp_requests
[1712564538.415537] [s44n24:1680341:0]          mpool.c:43   UCX  WARN  object 0xa96ee80 was not returned to mpool ucp_requests
[1712564538.415540] [s44n24:1680341:0]          mpool.c:43   UCX  WARN  object 0xa96f040 was not returned to mpool ucp_requests
[1712564538.415542] [s44n24:1680341:0]          mpool.c:43   UCX  WARN  object 0xa96f200 was not returned to mpool ucp_requests
[1712564538.415545] [s44n24:1680341:0]          mpool.c:43   UCX  WARN  object 0xa96f3c0 was not returned to mpool ucp_requests
[1712564538.415547] [s44n24:1680341:0]          mpool.c:43   UCX  WARN  object 0xa96f580 was not returned to mpool ucp_requests
[1712564538.415550] [s44n24:1680341:0]          mpool.c:43   UCX  WARN  object 0xa96f740 was not returned to mpool ucp_requests
[1712564538.415561] [s44n24:1680336:0]          mpool.c:43   UCX  WARN  object 0xa7d3300 was not returned to mpool ucp_requests
[1712564538.415572] [s44n24:1680336:0]          mpool.c:43   UCX  WARN  object 0xa7d34c0 was not returned to mpool ucp_requests
[1712564538.415575] [s44n24:1680336:0]          mpool.c:43   UCX  WARN  object 0xa7d3680 was not returned to mpool ucp_requests
[1712564538.415578] [s44n24:1680336:0]          mpool.c:43   UCX  WARN  object 0xa7d3840 was not returned to mpool ucp_requests
[1712564538.415580] [s44n24:1680336:0]          mpool.c:43   UCX  WARN  object 0xa7d3a00 was not returned to mpool ucp_requests
[1712564538.415583] [s44n24:1680336:0]          mpool.c:43   UCX  WARN  object 0xa7d3d80 was not returned to mpool ucp_requests
[1712564538.415586] [s44n24:1680336:0]          mpool.c:43   UCX  WARN  object 0xa7d3f40 was not returned to mpool ucp_requests
[1712564538.415589] [s44n24:1680336:0]          mpool.c:43   UCX  WARN  object 0xa7d4100 was not returned to mpool ucp_requests
[1712564538.415592] [s44n24:1680336:0]          mpool.c:43   UCX  WARN  object 0xa7d42c0 was not returned to mpool ucp_requests
[1712564538.415594] [s44n24:1680336:0]          mpool.c:43   UCX  WARN  object 0xa7d4480 was not returned to mpool ucp_requests
[1712564538.415597] [s44n24:1680336:0]          mpool.c:43   UCX  WARN  object 0xa7d4640 was not returned to mpool ucp_requests
[1712564538.415600] [s44n24:1680336:0]          mpool.c:43   UCX  WARN  object 0xa7d4800 was not returned to mpool ucp_requests
[1712564538.415602] [s44n24:1680338:0]          mpool.c:43   UCX  WARN  object 0xb8b9d00 was not returned to mpool ucp_requests
[1712564538.415611] [s44n24:1680338:0]          mpool.c:43   UCX  WARN  object 0xb8b9ec0 was not returned to mpool ucp_requests
[1712564538.415615] [s44n24:1680338:0]          mpool.c:43   UCX  WARN  object 0xb8ba080 was not returned to mpool ucp_requests
[1712564538.415618] [s44n24:1680338:0]          mpool.c:43   UCX  WARN  object 0xb8ba240 was not returned to mpool ucp_requests
[1712564538.415621] [s44n24:1680338:0]          mpool.c:43   UCX  WARN  object 0xb8ba400 was not returned to mpool ucp_requests
[1712564538.415623] [s44n24:1680338:0]          mpool.c:43   UCX  WARN  object 0xb8ba5c0 was not returned to mpool ucp_requests
[1712564538.415626] [s44n24:1680338:0]          mpool.c:43   UCX  WARN  object 0xb8ba780 was not returned to mpool ucp_requests
[1712564538.415628] [s44n24:1680338:0]          mpool.c:43   UCX  WARN  object 0xb8ba940 was not returned to mpool ucp_requests
[1712564538.415632] [s44n24:1680338:0]          mpool.c:43   UCX  WARN  object 0xb8bab00 was not returned to mpool ucp_requests
[1712564538.415634] [s44n24:1680338:0]          mpool.c:43   UCX  WARN  object 0xb8bacc0 was not returned to mpool ucp_requests
[1712564538.415637] [s44n24:1680338:0]          mpool.c:43   UCX  WARN  object 0xb8bae80 was not returned to mpool ucp_requests
[1712564538.415639] [s44n24:1680338:0]          mpool.c:43   UCX  WARN  object 0xb8bb040 was not returned to mpool ucp_requests
[1712564538.415642] [s44n24:1680338:0]          mpool.c:43   UCX  WARN  object 0xb8bb200 was not returned to mpool ucp_requests
[1712564538.415645] [s44n24:1680338:0]          mpool.c:43   UCX  WARN  object 0xb8bb3c0 was not returned to mpool ucp_requests
[1712564538.415648] [s44n24:1680338:0]          mpool.c:43   UCX  WARN  object 0xb8bb580 was not returned to mpool ucp_requests
[1712564538.415651] [s44n24:1680338:0]          mpool.c:43   UCX  WARN  object 0xb8bb740 was not returned to mpool ucp_requests
[1712564538.415653] [s44n24:1680338:0]          mpool.c:43   UCX  WARN  object 0xb8bb900 was not returned to mpool ucp_requests
[1712564538.415656] [s44n24:1680338:0]          mpool.c:43   UCX  WARN  object 0xb8bbac0 was not returned to mpool ucp_requests


           ************************************************************
           *        Program running with 8 parallel MPI-processes     *
           *              working on a common directory               *
           ************************************************************
-------------------------------------------------------------------------------
                                 ORCA SCF
-------------------------------------------------------------------------------

------------
SCF SETTINGS
------------
Hamiltonian:
 Ab initio Hamiltonian  Method          .... Hartree-Fock(GTOs)


General Settings:
 Integral files         IntName         .... 1ica1it-1001_1_430
 Hartree-Fock type      HFTyp           .... RHF
 Total Charge           Charge          ....    0
 Multiplicity           Mult            ....    1
 Number of Electrons    NEL             ....  132
 Basis Dimension        Dim             ....  882
 Nuclear Repulsion      ENuc            ....   1314.1505499734 Eh

Convergence Acceleration:
 DIIS                   CNVDIIS         .... on
   Start iteration      DIISMaxIt       ....    12
   Startup error        DIISStart       ....  0.200000
   # of expansion vecs  DIISMaxEq       ....     5
   Bias factor          DIISBfac        ....   1.050
   Max. coefficient     DIISMaxC        ....  10.000
 Trust-Rad. Augm. Hess. CNVTRAH         .... auto
   Auto Start mean grad. ratio tolernc. ....  1.125000
   Auto Start start iteration           ....    20
   Auto Start num. interpolation iter.  ....    10
   Max. Number of Micro iterations      ....    16
   Max. Number of Macro iterations      .... Maxiter - #DIIS iter
   Number of Davidson start vectors     ....     2
   Converg. threshold I  (grad. norm)   ....   1.000e-05
   Converg. threshold II (energy diff.) ....   1.000e-08
   Grad. Scal. Fac. for Micro threshold ....   0.100
   Minimum threshold for Micro iter.    ....   0.010
   NR start threshold (gradient norm)   ....   0.001
   Initial trust radius                 ....   0.400
   Minimum AH scaling param. (alpha)    ....   1.000
   Maximum AH scaling param. (alpha)    .... 1000.000
   Orbital update algorithm             .... Taylor
   White noise on init. David. guess    .... on
   Maximum white noise                  ....   0.010
   Quad. conv. algorithm                .... NR
 SOSCF                  CNVSOSCF        .... on
   Start iteration      SOSCFMaxIt      ....   150
   Startup grad/error   SOSCFStart      ....  0.003300
 Level Shifting         CNVShift        .... on
   Level shift para.    LevelShift      ....    0.2500
   Turn off err/grad.   ShiftErr        ....    0.0010
 Zerner damping         CNVZerner       .... off
 Static damping         CNVDamp         .... on
   Fraction old density DampFac         ....    0.7000
   Max. Damping (<1)    DampMax         ....    0.9800
   Min. Damping (>=0)   DampMin         ....    0.0000
   Turn off err/grad.   DampErr         ....    0.1000
 Fernandez-Rico         CNVRico         .... off

SCF Procedure:
 Maximum # iterations   MaxIter         ....   125
 SCF integral mode      SCFMode         .... Direct
   Integral package                     .... SHARK and LIBINT hybrid scheme
 Reset frequency        DirectResetFreq ....    20
 Integral Threshold     Thresh          ....  2.500e-11 Eh
 Primitive CutOff       TCut            ....  2.500e-12 Eh

Convergence Tolerance:
 Convergence Check Mode ConvCheckMode   .... Total+1el-Energy
 Convergence forced     ConvForced      .... 1
 Energy Change          TolE            ....  1.000e-08 Eh
 1-El. energy change                    ....  1.000e-05 Eh
 Orbital Gradient       TolG            ....  1.000e-05
 Orbital Rotation angle TolX            ....  1.000e-05
 DIIS Error             TolErr          ....  5.000e-07


Diagonalization of the overlap matrix:
Smallest eigenvalue                        ... 1.883e-05
Time for diagonalization                   ...    0.136 sec
Threshold for overlap eigenvalues          ... 1.000e-08
Number of eigenvalues below threshold      ... 0
Time for construction of square roots      ...    0.062 sec
Total time needed                          ...    0.202 sec

Time for model grid setup =    0.170 sec

------------------------------
INITIAL GUESS: MODEL POTENTIAL
------------------------------
Loading Hartree-Fock densities                     ... done
  calling /comm/groupstacks/chemistry/apps/orca/5.0.4/orca 1ica1it-1001_1_430_atom53.inp > 1ica1it-1001_1_430_atom53.out in order to generate an atomic fitting density for atom 0 (I  with ECP) on-the-fly... 
    atom 0 (I ), assumed electronic state with S=2: 1s2 2s2 2p6 3s2 3p6 4s2 3d10 4p6 5s2 4d10 5p5           ... done
Calculating cut-offs                               ... done
Initializing the effective Hamiltonian             ... done
Setting up the integral package (SHARK)            ... done
Starting the Coulomb interaction                   ... done (   0.6 sec)
Reading the grid                                   ... done
Mapping shells                                     ... done
Starting the XC term evaluation                    ... done (   0.2 sec)
Transforming the Hamiltonian                       ... done (   0.1 sec)
Diagonalizing the Hamiltonian                      ... done (   0.1 sec)
Back transforming the eigenvectors                 ... done (   0.0 sec)
Now organizing SCF variables                       ... done
                      ------------------
                      INITIAL GUESS DONE (   2.4 sec)
                      ------------------
--------------
SCF ITERATIONS
--------------
ITER       Energy         Delta-E        Max-DP      RMS-DP      [F,P]     Damp
               ***  Starting incremental Fock matrix formation  ***
  0  -1407.3141563970   0.000000000000 0.26215202  0.00175509  0.4130114 0.7000
  1  -1407.6806377494  -0.366481352356 0.18474503  0.00125697  0.2363420 0.7000
                               ***Turning on DIIS***
  2  -1407.8710230799  -0.190385330539 0.12679752  0.00086372  0.1326985 0.7000
  3  -1408.6668190388  -0.795795958918 0.29514645  0.00197343  0.0768487 0.0000
  4  -1408.1929613147   0.473857724169 0.02901754  0.00012930  0.0145989 0.0000
  5  -1408.2257421618  -0.032780847104 0.02004371  0.00009123  0.0070880 0.0000
  6  -1408.2073376462   0.018404515559 0.00615691  0.00004389  0.0048516 0.0000
                      *** Initiating the SOSCF procedure ***
                           *** Shutting down DIIS ***
                      *** Re-Reading the Fockian *** 
                      *** Removing any level shift *** 
ITER      Energy       Delta-E        Grad      Rot      Max-DP    RMS-DP
  7  -1408.25775915  -0.0504215017  0.001747  0.001747  0.004248  0.000028
               *** Restarting incremental Fock matrix formation ***
  8  -1408.27025522  -0.0124960763  0.000539  0.001000  0.000834  0.000011
  9  -1408.27030853  -0.0000533060  0.000285  0.001404  0.001380  0.000016
 10  -1408.27033670  -0.0000281740  0.000074  0.000146  0.000444  0.000003
 11  -1408.27033752  -0.0000008190  0.000051  0.000063  0.000100  0.000001
 12  -1408.27033802  -0.0000005015  0.000013  0.000033  0.000034  0.000000
 13  -1408.27033805  -0.0000000219  0.000014  0.000041  0.000029  0.000000
 14  -1408.27033805  -0.0000000061  0.000003  0.000010  0.000007  0.000000
                  ***Gradient check signals convergence***
              ***Rediagonalizing the Fockian in SOSCF/NRSCF***

               *****************************************************
               *                     SUCCESS                       *
               *           SCF CONVERGED AFTER  15 CYCLES          *
               *****************************************************


----------------
TOTAL SCF ENERGY
----------------

Total Energy       :        -1408.27033805 Eh          -38320.98410 eV

Components:
Nuclear Repulsion  :         1314.15054997 Eh           35759.85446 eV
Electronic Energy  :        -2722.42088802 Eh          -74080.83856 eV
One Electron Energy:        -4883.44902025 Eh         -132885.40360 eV
Two Electron Energy:         2161.02813223 Eh           58804.56504 eV

Virial components:
Potential Energy   :        -2265.72268509 Eh          -61653.44866 eV
Kinetic Energy     :          857.45234704 Eh           23332.46456 eV
Virial Ratio       :            2.64238904


---------------
SCF CONVERGENCE
---------------

  Last Energy change         ...    5.9308e-09  Tolerance :   1.0000e-08
  Last MAX-Density change    ...    1.6438e-05  Tolerance :   1.0000e-07
  Last RMS-Density change    ...    1.9641e-07  Tolerance :   5.0000e-09
  Last Orbital Gradient      ...    1.4808e-06  Tolerance :   1.0000e-05
  Last Orbital Rotation      ...    6.9261e-06  Tolerance :   1.0000e-05

             **** THE GBW FILE WAS UPDATED (1ica1it-1001_1_430.gbw) ****
             **** DENSITY 1ica1it-1001_1_430.scfp WAS UPDATED ****
             **** ENERGY FILE WAS UPDATED (1ica1it-1001_1_430.en.tmp) ****
             **** THE GBW FILE WAS UPDATED (1ica1it-1001_1_430.gbw) ****
             **** DENSITY 1ica1it-1001_1_430.scfp WAS UPDATED ****
----------------
ORBITAL ENERGIES
----------------

  NO   OCC          E(Eh)            E(eV) 
   0   2.0000     -20.660624      -562.2042 
   1   2.0000     -20.607424      -560.7565 
   2   2.0000     -20.601166      -560.5862 
   3   2.0000     -20.580131      -560.0138 
   4   2.0000     -20.571853      -559.7886 
   5   2.0000     -20.568752      -559.7042 
   6   2.0000     -20.560057      -559.4676 
   7   2.0000      -7.919872      -215.5107 
   8   2.0000      -7.907808      -215.1824 
   9   2.0000      -7.877692      -214.3629 
  10   2.0000      -5.751935      -156.5181 
  11   2.0000      -5.743473      -156.2878 
  12   2.0000      -5.740763      -156.2141 
  13   2.0000      -5.739184      -156.1711 
  14   2.0000      -5.732699      -155.9947 
  15   2.0000      -5.728348      -155.8763 
  16   2.0000      -5.709942      -155.3754 
  17   2.0000      -5.704316      -155.2223 
  18   2.0000      -5.694207      -154.9472 
  19   2.0000      -2.484997       -67.6202 
  20   2.0000      -2.480614       -67.5009 
  21   2.0000      -2.475249       -67.3549 
  22   2.0000      -2.473967       -67.3201 
  23   2.0000      -2.472526       -67.2809 
  24   2.0000      -2.468247       -67.1644 
  25   2.0000      -2.467699       -67.1495 
  26   2.0000      -2.462327       -67.0033 
  27   2.0000      -2.461133       -66.9708 
  28   2.0000      -2.455781       -66.8252 
  29   2.0000      -2.445309       -66.5402 
  30   2.0000      -2.441451       -66.4353 
  31   2.0000      -2.428853       -66.0924 
  32   2.0000      -2.422798       -65.9277 
  33   2.0000      -2.421311       -65.8872 
  34   2.0000      -1.420937       -38.6657 
  35   2.0000      -1.399625       -38.0857 
  36   2.0000      -1.357953       -36.9518 
  37   2.0000      -1.337985       -36.4084 
  38   2.0000      -1.313780       -35.7498 
  39   2.0000      -1.288376       -35.0585 
  40   2.0000      -1.281417       -34.8691 
  41   2.0000      -0.965327       -26.2679 
  42   2.0000      -0.922543       -25.1037 
  43   2.0000      -0.880744       -23.9663 
  44   2.0000      -0.724357       -19.7108 
  45   2.0000      -0.690388       -18.7864 
  46   2.0000      -0.675865       -18.3912 
  47   2.0000      -0.657149       -17.8819 
  48   2.0000      -0.645382       -17.5617 
  49   2.0000      -0.631131       -17.1740 
  50   2.0000      -0.604509       -16.4495 
  51   2.0000      -0.590778       -16.0759 
  52   2.0000      -0.586163       -15.9503 
  53   2.0000      -0.557442       -15.1688 
  54   2.0000      -0.552302       -15.0289 
  55   2.0000      -0.538971       -14.6662 
  56   2.0000      -0.531764       -14.4700 
  57   2.0000      -0.509173       -13.8553 
  58   2.0000      -0.499886       -13.6026 
  59   2.0000      -0.495387       -13.4802 
  60   2.0000      -0.489013       -13.3067 
  61   2.0000      -0.485437       -13.2094 
  62   2.0000      -0.482640       -13.1333 
  63   2.0000      -0.461570       -12.5599 
  64   2.0000      -0.445831       -12.1317 
  65   2.0000      -0.410108       -11.1596 
  66   0.0000      -0.018113        -0.4929 
  67   0.0000       0.018119         0.4931 
  68   0.0000       0.026356         0.7172 
  69   0.0000       0.028929         0.7872 
  70   0.0000       0.035712         0.9718 
  71   0.0000       0.040711         1.1078 
  72   0.0000       0.043508         1.1839 
  73   0.0000       0.050534         1.3751 
  74   0.0000       0.062814         1.7093 
  75   0.0000       0.066971         1.8224 
  76   0.0000       0.073053         1.9879 
  77   0.0000       0.079650         2.1674 
  78   0.0000       0.082121         2.2346 
  79   0.0000       0.087078         2.3695 
  80   0.0000       0.091954         2.5022 
  81   0.0000       0.104698         2.8490 
  82   0.0000       0.111402         3.0314 
  83   0.0000       0.120211         3.2711 
  84   0.0000       0.121268         3.2999 
  85   0.0000       0.129212         3.5160 
  86   0.0000       0.133163         3.6236 
  87   0.0000       0.139644         3.7999 
  88   0.0000       0.141166         3.8413 
  89   0.0000       0.150398         4.0925 
  90   0.0000       0.157021         4.2728 
  91   0.0000       0.160233         4.3602 
  92   0.0000       0.166440         4.5291 
  93   0.0000       0.172218         4.6863 
  94   0.0000       0.173310         4.7160 
  95   0.0000       0.184704         5.0260 
  96   0.0000       0.185364         5.0440 
  97   0.0000       0.192249         5.2314 
  98   0.0000       0.199568         5.4305 
  99   0.0000       0.201734         5.4895 
 100   0.0000       0.206690         5.6243 
 101   0.0000       0.210703         5.7335 
 102   0.0000       0.213675         5.8144 
 103   0.0000       0.217013         5.9052 
 104   0.0000       0.219632         5.9765 
 105   0.0000       0.225966         6.1489 
 106   0.0000       0.229511         6.2453 
 107   0.0000       0.232864         6.3366 
 108   0.0000       0.235498         6.4082 
 109   0.0000       0.244942         6.6652 
 110   0.0000       0.247234         6.7276 
 111   0.0000       0.251774         6.8511 
 112   0.0000       0.253392         6.8952 
 113   0.0000       0.259361         7.0576 
 114   0.0000       0.268352         7.3022 
 115   0.0000       0.274080         7.4581 
 116   0.0000       0.278894         7.5891 
 117   0.0000       0.281622         7.6633 
 118   0.0000       0.286220         7.7884 
 119   0.0000       0.300223         8.1695 
 120   0.0000       0.301947         8.2164 
 121   0.0000       0.303393         8.2557 
 122   0.0000       0.316452         8.6111 
 123   0.0000       0.318604         8.6696 
 124   0.0000       0.327669         8.9163 
 125   0.0000       0.341710         9.2984 
 126   0.0000       0.344757         9.3813 
 127   0.0000       0.353773         9.6266 
 128   0.0000       0.360247         9.8028 
 129   0.0000       0.362824         9.8729 
 130   0.0000       0.366324         9.9682 
 131   0.0000       0.372389        10.1332 
 132   0.0000       0.380830        10.3629 
 133   0.0000       0.387875        10.5546 
 134   0.0000       0.393805        10.7160 
 135   0.0000       0.402352        10.9486 
 136   0.0000       0.405866        11.0442 
 137   0.0000       0.408394        11.1130 
 138   0.0000       0.417554        11.3622 
 139   0.0000       0.423952        11.5363 
 140   0.0000       0.431215        11.7340 
 141   0.0000       0.432571        11.7709 
 142   0.0000       0.437200        11.8968 
 143   0.0000       0.440196        11.9783 
 144   0.0000       0.451479        12.2854 
 145   0.0000       0.458856        12.4861 
 146   0.0000       0.462237        12.5781 
 147   0.0000       0.468300        12.7431 
 148   0.0000       0.479778        13.0554 
 149   0.0000       0.484094        13.1729 
 150   0.0000       0.489279        13.3140 
 151   0.0000       0.493026        13.4159 
 152   0.0000       0.502724        13.6798 
 153   0.0000       0.508198        13.8288 
 154   0.0000       0.517167        14.0728 
 155   0.0000       0.525429        14.2977 
 156   0.0000       0.531124        14.4526 
 157   0.0000       0.534361        14.5407 
 158   0.0000       0.543391        14.7864 
 159   0.0000       0.552646        15.0383 
 160   0.0000       0.557213        15.1625 
 161   0.0000       0.565580        15.3902 
 162   0.0000       0.568376        15.4663 
 163   0.0000       0.573141        15.5960 
 164   0.0000       0.574765        15.6402 
 165   0.0000       0.586569        15.9613 
 166   0.0000       0.593526        16.1507 
 167   0.0000       0.598464        16.2850 
 168   0.0000       0.604033        16.4366 
 169   0.0000       0.604714        16.4551 
 170   0.0000       0.612514        16.6673 
 171   0.0000       0.614946        16.7335 
 172   0.0000       0.620021        16.8716 
 173   0.0000       0.624189        16.9850 
 174   0.0000       0.630651        17.1609 
 175   0.0000       0.639924        17.4132 
 176   0.0000       0.644232        17.5304 
 177   0.0000       0.648162        17.6374 
 178   0.0000       0.661328        17.9956 
 179   0.0000       0.665661        18.1136 
 180   0.0000       0.667600        18.1663 
 181   0.0000       0.670305        18.2399 
 182   0.0000       0.676117        18.3981 
 183   0.0000       0.685701        18.6589 
 184   0.0000       0.690516        18.7899 
 185   0.0000       0.701987        19.1020 
 186   0.0000       0.704587        19.1728 
 187   0.0000       0.712813        19.3966 
 188   0.0000       0.715837        19.4789 
 189   0.0000       0.718829        19.5603 
 190   0.0000       0.732863        19.9422 
 191   0.0000       0.740000        20.1364 
 192   0.0000       0.742971        20.2173 
 193   0.0000       0.748465        20.3668 
 194   0.0000       0.755345        20.5540 
 195   0.0000       0.759716        20.6729 
 196   0.0000       0.764937        20.8150 
 197   0.0000       0.774672        21.0799 
 198   0.0000       0.776833        21.1387 
 199   0.0000       0.781897        21.2765 
 200   0.0000       0.792046        21.5527 
 201   0.0000       0.796879        21.6842 
 202   0.0000       0.801347        21.8058 
 203   0.0000       0.808916        22.0117 
 204   0.0000       0.811948        22.0942 
 205   0.0000       0.818440        22.2709 
 206   0.0000       0.820014        22.3137 
 207   0.0000       0.821558        22.3557 
 208   0.0000       0.829499        22.5718 
 209   0.0000       0.836832        22.7714 
 210   0.0000       0.843851        22.9623 
 211   0.0000       0.845229        22.9999 
 212   0.0000       0.857111        23.3232 
 213   0.0000       0.861443        23.4411 
 214   0.0000       0.872016        23.7288 
 215   0.0000       0.875793        23.8315 
 216   0.0000       0.889078        24.1930 
 217   0.0000       0.897605        24.4251 
 218   0.0000       0.902267        24.5519 
 219   0.0000       0.922615        25.1056 
 220   0.0000       0.929233        25.2857 
 221   0.0000       0.936691        25.4887 
 222   0.0000       0.940193        25.5840 
 223   0.0000       0.954742        25.9799 
 224   0.0000       0.956434        26.0259 
 225   0.0000       0.961140        26.1540 
 226   0.0000       0.976021        26.5589 
 227   0.0000       0.980890        26.6914 
 228   0.0000       1.000208        27.2170 
 229   0.0000       1.012240        27.5445 
 230   0.0000       1.016646        27.6644 
 231   0.0000       1.019645        27.7460 
 232   0.0000       1.023849        27.8604 
 233   0.0000       1.028318        27.9820 
 234   0.0000       1.040401        28.3108 
 235   0.0000       1.049281        28.5524 
 236   0.0000       1.060152        28.8482 
 237   0.0000       1.061768        28.8922 
 238   0.0000       1.072438        29.1825 
 239   0.0000       1.075881        29.2762 
 240   0.0000       1.084974        29.5236 
 241   0.0000       1.093228        29.7483 
 242   0.0000       1.100655        29.9504 
 243   0.0000       1.104803        30.0632 
 244   0.0000       1.108854        30.1734 
 245   0.0000       1.113259        30.2933 
 246   0.0000       1.119548        30.4644 
 247   0.0000       1.121620        30.5208 
 248   0.0000       1.136212        30.9179 
 249   0.0000       1.149709        31.2852 
 250   0.0000       1.153469        31.3875 
 251   0.0000       1.159249        31.5448 
 252   0.0000       1.166965        31.7547 
 253   0.0000       1.169183        31.8151 
 254   0.0000       1.176214        32.0064 
 255   0.0000       1.180357        32.1191 
 256   0.0000       1.186050        32.2741 
 257   0.0000       1.198089        32.6017 
 258   0.0000       1.202847        32.7311 
 259   0.0000       1.212698        32.9992 
 260   0.0000       1.217652        33.1340 
 261   0.0000       1.221100        33.2278 
 262   0.0000       1.227369        33.3984 
 263   0.0000       1.231861        33.5206 
 264   0.0000       1.235652        33.6238 
 265   0.0000       1.248868        33.9834 
 266   0.0000       1.256935        34.2029 
 267   0.0000       1.263062        34.3697 
 268   0.0000       1.271465        34.5983 
 269   0.0000       1.278796        34.7978 
 270   0.0000       1.281656        34.8756 
 271   0.0000       1.288788        35.0697 
 272   0.0000       1.293223        35.1904 
 273   0.0000       1.305453        35.5232 
 274   0.0000       1.310957        35.6729 
 275   0.0000       1.321855        35.9695 
 276   0.0000       1.327011        36.1098 
 277   0.0000       1.331417        36.2297 
 278   0.0000       1.335613        36.3439 
 279   0.0000       1.342518        36.5318 
 280   0.0000       1.354244        36.8509 
 281   0.0000       1.358580        36.9689 
 282   0.0000       1.367401        37.2089 
 283   0.0000       1.382046        37.6074 
 284   0.0000       1.386682        37.7335 
 285   0.0000       1.396537        38.0017 
 286   0.0000       1.397055        38.0158 
 287   0.0000       1.404390        38.2154 
 288   0.0000       1.408650        38.3313 
 289   0.0000       1.418510        38.5996 
 290   0.0000       1.426151        38.8075 
 291   0.0000       1.435113        39.0514 
 292   0.0000       1.443328        39.2749 
 293   0.0000       1.449590        39.4453 
 294   0.0000       1.459917        39.7264 
 295   0.0000       1.465729        39.8845 
 296   0.0000       1.471149        40.0320 
 297   0.0000       1.483834        40.3772 
 298   0.0000       1.488948        40.5163 
 299   0.0000       1.498700        40.7817 
 300   0.0000       1.508072        41.0367 
 301   0.0000       1.527215        41.5576 
 302   0.0000       1.530499        41.6470 
 303   0.0000       1.532406        41.6989 
 304   0.0000       1.541651        41.9505 
 305   0.0000       1.556333        42.3500 
 306   0.0000       1.558591        42.4114 
 307   0.0000       1.565451        42.5981 
 308   0.0000       1.572788        42.7977 
 309   0.0000       1.583697        43.0946 
 310   0.0000       1.588081        43.2139 
 311   0.0000       1.594677        43.3934 
 312   0.0000       1.607995        43.7558 
 313   0.0000       1.610724        43.8300 
 314   0.0000       1.619900        44.0797 
 315   0.0000       1.621480        44.1227 
 316   0.0000       1.632394        44.4197 
 317   0.0000       1.636223        44.5239 
 318   0.0000       1.648716        44.8638 
 319   0.0000       1.660022        45.1715 
 320   0.0000       1.674289        45.5597 
 321   0.0000       1.682015        45.7699 
 322   0.0000       1.689513        45.9740 
 323   0.0000       1.698597        46.2212 
 324   0.0000       1.706702        46.4417 
 325   0.0000       1.712184        46.5909 
 326   0.0000       1.720221        46.8096 
 327   0.0000       1.729931        47.0738 
 328   0.0000       1.734890        47.2088 
 329   0.0000       1.747668        47.5565 
 330   0.0000       1.748302        47.5737 
 331   0.0000       1.757483        47.8236 
 332   0.0000       1.760471        47.9048 
 333   0.0000       1.763917        47.9986 
 334   0.0000       1.769277        48.1445 
 335   0.0000       1.771812        48.2134 
 336   0.0000       1.783199        48.5233 
 337   0.0000       1.789830        48.7038 
 338   0.0000       1.794401        48.8281 
 339   0.0000       1.801078        49.0098 
 340   0.0000       1.812488        49.3203 
 341   0.0000       1.816651        49.4336 
 342   0.0000       1.824843        49.6565 
 343   0.0000       1.836316        49.9687 
 344   0.0000       1.843280        50.1582 
 345   0.0000       1.846174        50.2369 
 346   0.0000       1.852888        50.4196 
 347   0.0000       1.853556        50.4378 
 348   0.0000       1.864682        50.7406 
 349   0.0000       1.867023        50.8043 
 350   0.0000       1.871208        50.9182 
 351   0.0000       1.882049        51.2132 
 352   0.0000       1.888238        51.3816 
 353   0.0000       1.897613        51.6367 
 354   0.0000       1.901143        51.7327 
 355   0.0000       1.905725        51.8574 
 356   0.0000       1.916382        52.1474 
 357   0.0000       1.923516        52.3415 
 358   0.0000       1.932121        52.5757 
 359   0.0000       1.936067        52.6831 
 360   0.0000       1.943406        52.8828 
 361   0.0000       1.947107        52.9835 
 362   0.0000       1.956317        53.2341 
 363   0.0000       1.963677        53.4344 
 364   0.0000       1.969246        53.5859 
 365   0.0000       1.981750        53.9261 
 366   0.0000       1.994195        54.2648 
 367   0.0000       1.998656        54.3862 
 368   0.0000       2.006534        54.6006 
 369   0.0000       2.013738        54.7966 
 370   0.0000       2.019382        54.9502 
 371   0.0000       2.024738        55.0959 
 372   0.0000       2.031411        55.2775 
 373   0.0000       2.039387        55.4945 
 374   0.0000       2.042527        55.5800 
 375   0.0000       2.053536        55.8796 
 376   0.0000       2.061295        56.0907 
 377   0.0000       2.073724        56.4289 
 378   0.0000       2.082337        56.6633 
 379   0.0000       2.085243        56.7423 
 380   0.0000       2.090559        56.8870 
 381   0.0000       2.107998        57.3615 
 382   0.0000       2.113800        57.5194 
 383   0.0000       2.120449        57.7004 
 384   0.0000       2.137359        58.1605 
 385   0.0000       2.142701        58.3058 
 386   0.0000       2.150704        58.5236 
 387   0.0000       2.155867        58.6641 
 388   0.0000       2.170953        59.0746 
 389   0.0000       2.188727        59.5583 
 390   0.0000       2.191455        59.6325 
 391   0.0000       2.194641        59.7192 
 392   0.0000       2.212294        60.1996 
 393   0.0000       2.217866        60.3512 
 394   0.0000       2.226058        60.5741 
 395   0.0000       2.236233        60.8510 
 396   0.0000       2.248683        61.1898 
 397   0.0000       2.255658        61.3796 
 398   0.0000       2.265700        61.6528 
 399   0.0000       2.279557        62.0299 
 400   0.0000       2.286389        62.2158 
 401   0.0000       2.290153        62.3182 
 402   0.0000       2.312868        62.9363 
 403   0.0000       2.324855        63.2625 
 404   0.0000       2.332013        63.4573 
 405   0.0000       2.334940        63.5369 
 406   0.0000       2.342742        63.7493 
 407   0.0000       2.348179        63.8972 
 408   0.0000       2.355107        64.0857 
 409   0.0000       2.363727        64.3203 
 410   0.0000       2.368450        64.4488 
 411   0.0000       2.379536        64.7505 
 412   0.0000       2.389232        65.0143 
 413   0.0000       2.395613        65.1879 
 414   0.0000       2.410616        65.5962 
 415   0.0000       2.413209        65.6668 
 416   0.0000       2.424608        65.9769 
 417   0.0000       2.436665        66.3050 
 418   0.0000       2.438742        66.3615 
 419   0.0000       2.460773        66.9610 
 420   0.0000       2.465535        67.0906 
 421   0.0000       2.473408        67.3049 
 422   0.0000       2.487046        67.6760 
 423   0.0000       2.508816        68.2684 
 424   0.0000       2.513455        68.3946 
 425   0.0000       2.523932        68.6797 
 426   0.0000       2.529061        68.8193 
 427   0.0000       2.543141        69.2024 
 428   0.0000       2.561617        69.7051 
 429   0.0000       2.568526        69.8931 
 430   0.0000       2.576104        70.0994 
 431   0.0000       2.589716        70.4697 
 432   0.0000       2.597785        70.6893 
 433   0.0000       2.614537        71.1452 
 434   0.0000       2.633124        71.6510 
 435   0.0000       2.648785        72.0771 
 436   0.0000       2.651146        72.1414 
 437   0.0000       2.668156        72.6042 
 438   0.0000       2.672208        72.7145 
 439   0.0000       2.681885        72.9778 
 440   0.0000       2.694990        73.3344 
 441   0.0000       2.711833        73.7927 
 442   0.0000       2.715322        73.8877 
 443   0.0000       2.732758        74.3621 
 444   0.0000       2.740661        74.5772 
 445   0.0000       2.747411        74.7608 
 446   0.0000       2.760014        75.1038 
 447   0.0000       2.765023        75.2401 
 448   0.0000       2.773474        75.4701 
 449   0.0000       2.798616        76.1542 
 450   0.0000       2.823014        76.8181 
 451   0.0000       2.826127        76.9028 
 452   0.0000       2.840598        77.2966 
 453   0.0000       2.855075        77.6905 
 454   0.0000       2.865429        77.9723 
 455   0.0000       2.881319        78.4047 
 456   0.0000       2.893889        78.7467 
 457   0.0000       2.901013        78.9406 
 458   0.0000       2.920398        79.4681 
 459   0.0000       2.928044        79.6761 
 460   0.0000       2.940791        80.0230 
 461   0.0000       2.954940        80.4080 
 462   0.0000       2.980223        81.0960 
 463   0.0000       2.996066        81.5271 
 464   0.0000       2.999385        81.6174 
 465   0.0000       3.009019        81.8796 
 466   0.0000       3.040834        82.7453 
 467   0.0000       3.077023        83.7301 
 468   0.0000       3.088923        84.0539 
 469   0.0000       3.096071        84.2484 
 470   0.0000       3.129810        85.1665 
 471   0.0000       3.148767        85.6823 
 472   0.0000       3.158724        85.9532 
 473   0.0000       3.184876        86.6649 
 474   0.0000       3.224891        87.7537 
 475   0.0000       3.234272        88.0090 
 476   0.0000       3.266404        88.8834 
 477   0.0000       3.281084        89.2828 
 478   0.0000       3.322359        90.4060 
 479   0.0000       3.355170        91.2988 
 480   0.0000       3.369703        91.6943 
 481   0.0000       3.391237        92.2802 
 482   0.0000       3.403582        92.6162 
 483   0.0000       3.432400        93.4004 
 484   0.0000       3.434727        93.4637 
 485   0.0000       3.468977        94.3957 
 486   0.0000       3.480499        94.7092 
 487   0.0000       3.501479        95.2801 
 488   0.0000       3.504482        95.3618 
 489   0.0000       3.518544        95.7445 
 490   0.0000       3.542170        96.3873 
 491   0.0000       3.556096        96.7663 
 492   0.0000       3.574754        97.2740 
 493   0.0000       3.586676        97.5984 
 494   0.0000       3.616172        98.4010 
 495   0.0000       3.624758        98.6347 
 496   0.0000       3.639128        99.0257 
 497   0.0000       3.653520        99.4173 
 498   0.0000       3.667691        99.8029 
 499   0.0000       3.685612       100.2906 
 500   0.0000       3.692207       100.4701 
 501   0.0000       3.695903       100.5706 
 502   0.0000       3.706249       100.8522 
 503   0.0000       3.725519       101.3765 
 504   0.0000       3.734687       101.6260 
 505   0.0000       3.741800       101.8195 
 506   0.0000       3.752339       102.1063 
 507   0.0000       3.763556       102.4116 
 508   0.0000       3.776021       102.7508 
 509   0.0000       3.779519       102.8459 
 510   0.0000       3.788182       103.0817 
 511   0.0000       3.793563       103.2281 
 512   0.0000       3.801641       103.4479 
 513   0.0000       3.807150       103.5978 
 514   0.0000       3.823938       104.0546 
 515   0.0000       3.831897       104.2712 
 516   0.0000       3.841855       104.5422 
 517   0.0000       3.859750       105.0291 
 518   0.0000       3.861443       105.0752 
 519   0.0000       3.872506       105.3762 
 520   0.0000       3.889241       105.8316 
 521   0.0000       3.898183       106.0749 
 522   0.0000       3.913108       106.4811 
 523   0.0000       3.926786       106.8533 
 524   0.0000       3.937637       107.1485 
 525   0.0000       3.951605       107.5286 
 526   0.0000       3.969290       108.0099 
 527   0.0000       3.986395       108.4753 
 528   0.0000       3.986827       108.4871 
 529   0.0000       4.010269       109.1250 
 530   0.0000       4.021756       109.4375 
 531   0.0000       4.025421       109.5373 
 532   0.0000       4.039886       109.9309 
 533   0.0000       4.061234       110.5118 
 534   0.0000       4.067985       110.6955 
 535   0.0000       4.080844       111.0454 
 536   0.0000       4.092632       111.3662 
 537   0.0000       4.112505       111.9069 
 538   0.0000       4.117999       112.0565 
 539   0.0000       4.127210       112.3071 
 540   0.0000       4.138435       112.6125 
 541   0.0000       4.156190       113.0957 
 542   0.0000       4.174190       113.5855 
 543   0.0000       4.181328       113.7797 
 544   0.0000       4.188774       113.9823 
 545   0.0000       4.207956       114.5043 
 546   0.0000       4.210477       114.5729 
 547   0.0000       4.213367       114.6515 
 548   0.0000       4.230446       115.1163 
 549   0.0000       4.240085       115.3786 
 550   0.0000       4.245877       115.5362 
 551   0.0000       4.248945       115.6197 
 552   0.0000       4.254705       115.7764 
 553   0.0000       4.274616       116.3182 
 554   0.0000       4.278754       116.4308 
 555   0.0000       4.294580       116.8615 
 556   0.0000       4.302666       117.0815 
 557   0.0000       4.307999       117.2266 
 558   0.0000       4.309980       117.2805 
 559   0.0000       4.318101       117.5015 
 560   0.0000       4.323541       117.6495 
 561   0.0000       4.332562       117.8950 
 562   0.0000       4.340566       118.1128 
 563   0.0000       4.344978       118.2329 
 564   0.0000       4.355604       118.5220 
 565   0.0000       4.361877       118.6927 
 566   0.0000       4.372283       118.9759 
 567   0.0000       4.384542       119.3095 
 568   0.0000       4.396816       119.6434 
 569   0.0000       4.408266       119.9550 
 570   0.0000       4.413202       120.0893 
 571   0.0000       4.423336       120.3651 
 572   0.0000       4.427083       120.4671 
 573   0.0000       4.438071       120.7661 
 574   0.0000       4.441704       120.8649 
 575   0.0000       4.445186       120.9596 
 576   0.0000       4.454782       121.2208 
 577   0.0000       4.460724       121.3825 
 578   0.0000       4.466530       121.5405 
 579   0.0000       4.474419       121.7551 
 580   0.0000       4.485113       122.0461 
 581   0.0000       4.494205       122.2935 
 582   0.0000       4.502924       122.5308 
 583   0.0000       4.508347       122.6784 
 584   0.0000       4.510902       122.7479 
 585   0.0000       4.529385       123.2508 
 586   0.0000       4.533589       123.3652 
 587   0.0000       4.543245       123.6280 
 588   0.0000       4.546581       123.7188 
 589   0.0000       4.561570       124.1266 
 590   0.0000       4.569602       124.3452 
 591   0.0000       4.573212       124.4434 
 592   0.0000       4.577511       124.5604 
 593   0.0000       4.593964       125.0081 
 594   0.0000       4.599887       125.1693 
 595   0.0000       4.607942       125.3885 
 596   0.0000       4.613393       125.5368 
 597   0.0000       4.614491       125.5667 
 598   0.0000       4.627867       125.9307 
 599   0.0000       4.629852       125.9847 
 600   0.0000       4.646759       126.4447 
 601   0.0000       4.651525       126.5744 
 602   0.0000       4.655535       126.6836 
 603   0.0000       4.668188       127.0279 
 604   0.0000       4.677666       127.2857 
 605   0.0000       4.681192       127.3817 
 606   0.0000       4.694502       127.7439 
 607   0.0000       4.705016       128.0300 
 608   0.0000       4.716952       128.3548 
 609   0.0000       4.728020       128.6560 
 610   0.0000       4.740240       128.9885 
 611   0.0000       4.748243       129.2063 
 612   0.0000       4.753811       129.3578 
 613   0.0000       4.763517       129.6219 
 614   0.0000       4.765606       129.6787 
 615   0.0000       4.774463       129.9197 
 616   0.0000       4.800112       130.6177 
 617   0.0000       4.812119       130.9444 
 618   0.0000       4.823107       131.2434 
 619   0.0000       4.829676       131.4222 
 620   0.0000       4.836036       131.5952 
 621   0.0000       4.847375       131.9038 
 622   0.0000       4.857477       132.1787 
 623   0.0000       4.877545       132.7248 
 624   0.0000       4.879308       132.7727 
 625   0.0000       4.895417       133.2111 
 626   0.0000       4.906891       133.5233 
 627   0.0000       4.914005       133.7169 
 628   0.0000       4.925314       134.0246 
 629   0.0000       4.945243       134.5669 
 630   0.0000       4.952834       134.7735 
 631   0.0000       4.959060       134.9429 
 632   0.0000       4.971334       135.2769 
 633   0.0000       4.997313       135.9838 
 634   0.0000       4.998430       136.0142 
 635   0.0000       5.008243       136.2812 
 636   0.0000       5.027627       136.8087 
 637   0.0000       5.041421       137.1840 
 638   0.0000       5.088263       138.4587 
 639   0.0000       5.101580       138.8211 
 640   0.0000       5.115970       139.2126 
 641   0.0000       5.139863       139.8628 
 642   0.0000       5.165424       140.5583 
 643   0.0000       5.177084       140.8756 
 644   0.0000       5.187497       141.1590 
 645   0.0000       5.203699       141.5998 
 646   0.0000       5.247164       142.7826 
 647   0.0000       5.262316       143.1949 
 648   0.0000       5.284680       143.8035 
 649   0.0000       5.323333       144.8552 
 650   0.0000       5.347049       145.5006 
 651   0.0000       5.365203       145.9946 
 652   0.0000       5.382050       146.4530 
 653   0.0000       5.404950       147.0762 
 654   0.0000       5.426546       147.6638 
 655   0.0000       5.431722       147.8047 
 656   0.0000       5.459439       148.5589 
 657   0.0000       5.484946       149.2530 
 658   0.0000       5.532259       150.5404 
 659   0.0000       5.536519       150.6564 
 660   0.0000       5.555086       151.1616 
 661   0.0000       5.563764       151.3977 
 662   0.0000       5.630594       153.2163 
 663   0.0000       5.657527       153.9491 
 664   0.0000       5.684882       154.6935 
 665   0.0000       5.710203       155.3825 
 666   0.0000       5.734502       156.0437 
 667   0.0000       5.760156       156.7418 
 668   0.0000       5.778542       157.2421 
 669   0.0000       5.791096       157.5837 
 670   0.0000       5.825043       158.5075 
 671   0.0000       5.853621       159.2851 
 672   0.0000       5.884574       160.1274 
 673   0.0000       5.934034       161.4733 
 674   0.0000       5.989578       162.9847 
 675   0.0000       6.027736       164.0230 
 676   0.0000       6.038842       164.3252 
 677   0.0000       6.113615       166.3599 
 678   0.0000       6.217780       169.1944 
 679   0.0000       6.899758       187.7520 
 680   0.0000       6.919535       188.2901 
 681   0.0000       7.823042       212.8758 
 682   0.0000       7.839145       213.3140 
 683   0.0000       7.858760       213.8477 
 684   0.0000       7.992134       217.4770 
 685   0.0000       8.074651       219.7224 
 686   0.0000       8.637448       235.0369 
 687   0.0000       8.755867       238.2593 
 688   0.0000       8.833704       240.3773 
 689   0.0000       8.908448       242.4112 
 690   0.0000       9.082574       247.1494 
 691   0.0000       9.873174       268.6627 
 692   0.0000       9.932991       270.2904 
 693   0.0000      10.098755       274.8011 
 694   0.0000      10.658023       290.0195 
 695   0.0000      10.660445       290.0855 
 696   0.0000      10.682880       290.6959 
 697   0.0000      10.686586       290.7968 
 698   0.0000      10.690152       290.8938 
 699   0.0000      10.697546       291.0950 
 700   0.0000      10.699077       291.1367 
 701   0.0000      10.704724       291.2903 
 702   0.0000      10.707719       291.3718 
 703   0.0000      10.720012       291.7064 
 704   0.0000      10.722986       291.7873 
 705   0.0000      10.725744       291.8623 
 706   0.0000      10.735542       292.1290 
 707   0.0000      10.745644       292.4038 
 708   0.0000      10.748477       292.4809 
 709   0.0000      10.753596       292.6202 
 710   0.0000      10.765353       292.9402 
 711   0.0000      10.772007       293.1212 
 712   0.0000      10.772225       293.1271 
 713   0.0000      10.784399       293.4584 
 714   0.0000      10.798358       293.8383 
 715   0.0000      10.803284       293.9723 
 716   0.0000      10.814088       294.2663 
 717   0.0000      10.822134       294.4852 
 718   0.0000      10.831885       294.7506 
 719   0.0000      10.838444       294.9290 
 720   0.0000      10.849816       295.2385 
 721   0.0000      10.852164       295.3024 
 722   0.0000      10.870207       295.7934 
 723   0.0000      10.879411       296.0438 
 724   0.0000      10.884340       296.1780 
 725   0.0000      10.893367       296.4236 
 726   0.0000      10.905377       296.7504 
 727   0.0000      10.910219       296.8821 
 728   0.0000      10.926204       297.3171 
 729   0.0000      10.939444       297.6774 
 730   0.0000      10.952714       298.0385 
 731   0.0000      10.958244       298.1890 
 732   0.0000      10.968295       298.4625 
 733   0.0000      10.976367       298.6821 
 734   0.0000      10.989249       299.0327 
 735   0.0000      10.990772       299.0741 
 736   0.0000      10.998207       299.2764 
 737   0.0000      11.003469       299.4196 
 738   0.0000      11.011392       299.6352 
 739   0.0000      11.022617       299.9406 
 740   0.0000      11.026207       300.0384 
 741   0.0000      11.036111       300.3078 
 742   0.0000      11.043386       300.5058 
 743   0.0000      11.055813       300.8440 
 744   0.0000      11.067461       301.1609 
 745   0.0000      11.073804       301.3335 
 746   0.0000      11.077245       301.4271 
 747   0.0000      11.088683       301.7384 
 748   0.0000      11.092898       301.8531 
 749   0.0000      11.101909       302.0983 
 750   0.0000      11.106088       302.2120 
 751   0.0000      11.122437       302.6569 
 752   0.0000      11.135754       303.0193 
 753   0.0000      11.143836       303.2392 
 754   0.0000      11.159410       303.6630 
 755   0.0000      11.167356       303.8792 
 756   0.0000      11.171291       303.9863 
 757   0.0000      11.183996       304.3320 
 758   0.0000      11.218404       305.2683 
 759   0.0000      11.236510       305.7610 
 760   0.0000      11.255349       306.2736 
 761   0.0000      11.275540       306.8230 
 762   0.0000      11.293315       307.3067 
 763   0.0000      11.335605       308.4575 
 764   0.0000      11.375661       309.5475 
 765   0.0000      11.391709       309.9842 
 766   0.0000      11.416779       310.6664 
 767   0.0000      11.471360       312.1516 
 768   0.0000      11.646566       316.9192 
 769   0.0000      11.685600       317.9813 
 770   0.0000      11.686261       317.9993 
 771   0.0000      11.697902       318.3161 
 772   0.0000      11.782639       320.6219 
 773   0.0000      11.811892       321.4179 
 774   0.0000      11.842074       322.2392 
 775   0.0000      11.886720       323.4541 
 776   0.0000      11.915509       324.2375 
 777   0.0000      11.980353       326.0020 
 778   0.0000      11.992108       326.3218 
 779   0.0000      12.000389       326.5472 
 780   0.0000      12.022004       327.1354 
 781   0.0000      12.032463       327.4200 
 782   0.0000      12.044441       327.7459 
 783   0.0000      12.058044       328.1161 
 784   0.0000      12.064639       328.2955 
 785   0.0000      12.084361       328.8322 
 786   0.0000      12.087982       328.9307 
 787   0.0000      12.088808       328.9532 
 788   0.0000      12.103081       329.3416 
 789   0.0000      12.109610       329.5192 
 790   0.0000      12.110726       329.5496 
 791   0.0000      12.115330       329.6749 
 792   0.0000      12.121040       329.8303 
 793   0.0000      12.126077       329.9673 
 794   0.0000      12.134221       330.1889 
 795   0.0000      12.146511       330.5234 
 796   0.0000      12.150587       330.6343 
 797   0.0000      12.156824       330.8040 
 798   0.0000      12.163717       330.9916 
 799   0.0000      12.164354       331.0089 
 800   0.0000      12.171371       331.1998 
 801   0.0000      12.180095       331.4372 
 802   0.0000      12.190523       331.7210 
 803   0.0000      12.203322       332.0693 
 804   0.0000      12.206429       332.1538 
 805   0.0000      12.217992       332.4685 
 806   0.0000      12.221588       332.5663 
 807   0.0000      12.257718       333.5495 
 808   0.0000      12.266304       333.7831 
 809   0.0000      12.274557       334.0077 
 810   0.0000      12.283283       334.2451 
 811   0.0000      12.289057       334.4022 
 812   0.0000      12.315494       335.1216 
 813   0.0000      12.323369       335.3359 
 814   0.0000      12.337873       335.7306 
 815   0.0000      12.340565       335.8038 
 816   0.0000      12.369800       336.5994 
 817   0.0000      12.398599       337.3830 
 818   0.0000      12.415184       337.8343 
 819   0.0000      12.443554       338.6063 
 820   0.0000      12.502959       340.2228 
 821   0.0000      12.533062       341.0420 
 822   0.0000      12.548481       341.4615 
 823   0.0000      12.582362       342.3835 
 824   0.0000      12.670680       344.7867 
 825   0.0000      12.808294       348.5314 
 826   0.0000      12.871504       350.2514 
 827   0.0000      12.894711       350.8829 
 828   0.0000      12.918824       351.5391 
 829   0.0000      12.936570       352.0220 
 830   0.0000      12.941392       352.1532 
 831   0.0000      12.964722       352.7880 
 832   0.0000      12.998908       353.7183 
 833   0.0000      13.019396       354.2758 
 834   0.0000      13.066213       355.5497 
 835   0.0000      13.083671       356.0248 
 836   0.0000      13.140165       357.5621 
 837   0.0000      13.141295       357.5928 
 838   0.0000      13.191005       358.9455 
 839   0.0000      13.258101       360.7713 
 840   0.0000      13.298064       361.8587 
 841   0.0000      13.331931       362.7803 
 842   0.0000      13.341772       363.0481 
 843   0.0000      13.353407       363.3647 
 844   0.0000      13.377652       364.0244 
 845   0.0000      13.389272       364.3406 
 846   0.0000      13.410638       364.9220 
 847   0.0000      13.433454       365.5429 
 848   0.0000      13.450394       366.0038 
 849   0.0000      13.454090       366.1044 
 850   0.0000      13.455556       366.1443 
 851   0.0000      13.498745       367.3195 
 852   0.0000      13.510037       367.6268 
 853   0.0000      13.521288       367.9330 
 854   0.0000      13.532153       368.2286 
 855   0.0000      13.556004       368.8776 
 856   0.0000      13.584240       369.6460 
 857   0.0000      13.601654       370.1198 
 858   0.0000      13.733131       373.6975 
 859   0.0000      14.569270       396.4500 
 860   0.0000      14.590348       397.0236 
 861   0.0000      14.612255       397.6197 
 862   0.0000      17.095260       465.1857 
 863   0.0000      38.763221      1054.8009 
 864   0.0000      38.833037      1056.7007 
 865   0.0000      38.856387      1057.3360 
 866   0.0000      38.877110      1057.8999 
 867   0.0000      38.923180      1059.1536 
 868   0.0000      38.989129      1060.9481 
 869   0.0000      38.997547      1061.1772 
 870   0.0000      39.018080      1061.7359 
 871   0.0000      39.074558      1063.2728 
 872   0.0000      42.366689      1152.8562 
 873   0.0000      42.401536      1153.8044 
 874   0.0000      42.438403      1154.8077 
 875   0.0000      42.468594      1155.6292 
 876   0.0000      42.625482      1159.8983 
 877   0.0000      42.649008      1160.5385 
 878   0.0000      44.117589      1200.5006 
 879   0.0000      61.724338      1679.6046 
 880   0.0000      61.949114      1685.7211 
 881   0.0000      62.118314      1690.3252 

                    ********************************
                    * MULLIKEN POPULATION ANALYSIS *
                    ********************************

-----------------------
MULLIKEN ATOMIC CHARGES
-----------------------
   0 I :    3.067491
   1 O :   -1.152989
   2 O :   -1.418553
   3 O :   -0.917853
   4 H :    0.332697
   5 I :    1.963962
   6 O :   -1.224415
   7 O :   -1.272695
   8 I :    2.815055
   9 O :   -1.100464
  10 O :   -1.092237
Sum of atomic charges:    0.0000000

--------------------------------
MULLIKEN REDUCED ORBITAL CHARGES
--------------------------------
  0 I s       :     3.539905  s :     3.539905
      pz      :     2.799464  p :     8.056558
      px      :     2.567703
      py      :     2.689392
      dz2     :     2.045245  d :    10.278650
      dxz     :     2.066793
      dyz     :     2.043844
      dx2y2   :     2.058979
      dxy     :     2.063790
      f0      :     0.007996  f :     0.030264
      f+1     :    -0.008407
      f-1     :     0.009249
      f+2     :     0.018450
      f-2     :    -0.001017
      f+3     :     0.008836
      f-3     :    -0.004843
      g0      :     0.002318  g :     0.027132
      g+1     :     0.001832
      g-1     :     0.003829
      g+2     :     0.003975
      g-2     :    -0.000557
      g+3     :     0.004143
      g-3     :     0.004212
      g+4     :     0.004674
      g-4     :     0.002705
  1 O s       :     4.067696  s :     4.067696
      pz      :     1.867936  p :     5.029115
      px      :     1.890069
      py      :     1.271111
      dz2     :     0.004546  d :     0.049772
      dxz     :    -0.000543
      dyz     :     0.017692
      dx2y2   :     0.013644
      dxy     :     0.014433
      f0      :     0.000806  f :     0.005888
      f+1     :     0.000025
      f-1     :     0.000682
      f+2     :     0.001474
      f-2     :    -0.000075
      f+3     :     0.002431
      f-3     :     0.000545
      g0      :     0.000008  g :     0.000518
      g+1     :     0.000002
      g-1     :     0.000113
      g+2     :     0.000021
      g-2     :     0.000019
      g+3     :     0.000034
      g-3     :     0.000090
      g+4     :     0.000057
      g-4     :     0.000174
  2 O s       :     4.136518  s :     4.136518
      pz      :     1.501641  p :     5.258442
      px      :     1.916433
      py      :     1.840368
      dz2     :     0.008307  d :     0.017864
      dxz     :     0.002287
      dyz     :     0.006495
      dx2y2   :    -0.000663
      dxy     :     0.001438
      f0      :     0.002423  f :     0.005336
      f+1     :     0.000950
      f-1     :     0.000962
      f+2     :     0.000402
      f-2     :     0.000756
      f+3     :    -0.000087
      f-3     :    -0.000071
      g0      :     0.000104  g :     0.000393
      g+1     :     0.000065
      g-1     :     0.000051
      g+2     :     0.000039
      g-2     :     0.000071
      g+3     :     0.000019
      g-3     :     0.000037
      g+4     :     0.000006
      g-4     :     0.000001
  3 O s       :     3.970889  s :     3.970889
      pz      :     1.735715  p :     4.918432
      px      :     1.452964
      py      :     1.729754
      dz2     :     0.001325  d :     0.023430
      dxz     :     0.008368
      dyz     :     0.006925
      dx2y2   :     0.003505
      dxy     :     0.003307
      f0      :     0.000707  f :     0.004481
      f+1     :     0.000288
      f-1     :     0.000250
      f+2     :     0.000947
      f-2     :     0.000866
      f+3     :    -0.000047
      f-3     :     0.001469
      g0      :     0.000071  g :     0.000620
      g+1     :     0.000067
      g-1     :     0.000041
      g+2     :     0.000058
      g-2     :     0.000007
      g+3     :     0.000083
      g-3     :     0.000131
      g+4     :     0.000122
      g-4     :     0.000039
  4 H s       :     0.563701  s :     0.563701
      pz      :     0.029458  p :     0.088142
      px      :     0.031793
      py      :     0.026891
      dz2     :     0.005962  d :     0.015290
      dxz     :     0.000683
      dyz     :     0.000940
      dx2y2   :     0.008599
      dxy     :    -0.000895
      f0      :    -0.000101  f :     0.000169
      f+1     :     0.000159
      f-1     :     0.000319
      f+2     :    -0.000452
      f-2     :     0.000003
      f+3     :     0.000481
      f-3     :    -0.000240
  5 I s       :     3.682874  s :     3.682874
      pz      :     2.528372  p :     9.257729
      px      :     3.948365
      py      :     2.780992
      dz2     :     2.019592  d :    10.070618
      dxz     :     2.013963
      dyz     :     2.015092
      dx2y2   :     2.003657
      dxy     :     2.018315
      f0      :     0.009256  f :     0.021887
      f+1     :     0.002768
      f-1     :     0.005383
      f+2     :     0.001874
      f-2     :     0.001821
      f+3     :     0.001435
      f-3     :    -0.000651
      g0      :     0.001060  g :     0.002931
      g+1     :     0.000029
      g-1     :     0.001419
      g+2     :     0.000845
      g-2     :    -0.000756
      g+3     :     0.000116
      g-3     :    -0.000171
      g+4     :     0.000113
      g-4     :     0.000276
  6 O s       :     4.091867  s :     4.091867
      pz      :     1.427111  p :     5.097918
      px      :     1.854119
      py      :     1.816688
      dz2     :     0.012738  d :     0.028586
      dxz     :     0.001766
      dyz     :     0.011236
      dx2y2   :     0.006530
      dxy     :    -0.003684
      f0      :     0.001833  f :     0.005562
      f+1     :     0.001013
      f-1     :     0.001043
      f+2     :     0.000873
      f-2     :     0.000466
      f+3     :     0.000619
      f-3     :    -0.000285
      g0      :     0.000137  g :     0.000483
      g+1     :     0.000072
      g-1     :     0.000075
      g+2     :     0.000037
      g-2     :     0.000054
      g+3     :     0.000029
      g-3     :     0.000019
      g+4     :     0.000040
      g-4     :     0.000020
  7 O s       :     4.110599  s :     4.110599
      pz      :     1.816368  p :     5.123221
      px      :     1.662708
      py      :     1.644145
      dz2     :     0.000771  d :     0.033029
      dxz     :     0.001318
      dyz     :     0.009578
      dx2y2   :     0.019894
      dxy     :     0.001468
      f0      :     0.000607  f :     0.005414
      f+1     :     0.000397
      f-1     :     0.001120
      f+2     :     0.000962
      f-2     :     0.001240
      f+3     :     0.000499
      f-3     :     0.000589
      g0      :    -0.000002  g :     0.000433
      g+1     :     0.000029
      g-1     :     0.000069
      g+2     :     0.000095
      g-2     :     0.000024
      g+3     :     0.000080
      g-3     :     0.000078
      g+4     :     0.000013
      g-4     :     0.000047
  8 I s       :     3.587317  s :     3.587317
      pz      :     2.749674  p :     8.220971
      px      :     2.679213
      py      :     2.792084
      dz2     :     2.055695  d :    10.268531
      dxz     :     2.048666
      dyz     :     2.079482
      dx2y2   :     2.029897
      dxy     :     2.054791
      f0      :     0.009864  f :     0.083197
      f+1     :     0.001739
      f-1     :     0.012921
      f+2     :     0.020929
      f-2     :     0.012886
      f+3     :     0.012350
      f-3     :     0.012507
      g0      :     0.007831  g :     0.024929
      g+1     :     0.002745
      g-1     :     0.004246
      g+2     :     0.000946
      g-2     :     0.002028
      g+3     :     0.001583
      g-3     :     0.001570
      g+4     :     0.002003
      g-4     :     0.001978
  9 O s       :     4.061526  s :     4.061526
      pz      :     1.428173  p :     4.972251
      px      :     1.740728
      py      :     1.803349
      dz2     :     0.020799  d :     0.059041
      dxz     :     0.015560
      dyz     :     0.014056
      dx2y2   :     0.005127
      dxy     :     0.003499
      f0      :     0.002379  f :     0.007035
      f+1     :     0.001304
      f-1     :     0.001286
      f+2     :     0.001096
      f-2     :     0.000759
      f+3     :     0.000067
      f-3     :     0.000143
      g0      :     0.000128  g :     0.000611
      g+1     :     0.000101
      g-1     :     0.000104
      g+2     :     0.000114
      g-2     :     0.000076
      g+3     :     0.000042
      g-3     :     0.000040
      g+4     :     0.000002
      g-4     :     0.000005
 10 O s       :     4.060664  s :     4.060664
      pz      :     1.857663  p :     4.968369
      px      :     1.804029
      py      :     1.306678
      dz2     :     0.005871  d :     0.056311
      dxz     :     0.000509
      dyz     :     0.016449
      dx2y2   :     0.015755
      dxy     :     0.017727
      f0      :     0.000948  f :     0.006405
      f+1     :     0.000224
      f-1     :     0.000666
      f+2     :     0.000773
      f-2     :     0.000516
      f+3     :     0.001642
      f-3     :     0.001636
      g0      :     0.000016  g :     0.000487
      g+1     :     0.000015
      g-1     :     0.000090
      g+2     :     0.000020
      g-2     :     0.000016
      g+3     :     0.000062
      g-3     :     0.000040
      g+4     :     0.000158
      g-4     :     0.000070


                     *******************************
                     * LOEWDIN POPULATION ANALYSIS *
                     *******************************

----------------------
LOEWDIN ATOMIC CHARGES
----------------------
   0 I :    0.535923
   1 O :   -0.195746
   2 O :   -0.278281
   3 O :    0.751919
   4 H :   -1.047433
   5 I :    0.961413
   6 O :   -0.440265
   7 O :   -0.354044
   8 I :    0.587927
   9 O :   -0.274258
  10 O :   -0.247154

-------------------------------
LOEWDIN REDUCED ORBITAL CHARGES
-------------------------------
  0 I s       :     2.793015  s :     2.793015
      pz      :     2.804868  p :     8.138583
      px      :     2.599070
      py      :     2.734645
      dz2     :     2.259646  d :    11.389881
      dxz     :     2.267654
      dyz     :     2.291481
      dx2y2   :     2.365169
      dxy     :     2.205930
      f0      :     0.217510  f :     1.421481
      f+1     :     0.201906
      f-1     :     0.178164
      f+2     :     0.251938
      f-2     :     0.102771
      f+3     :     0.255021
      f-3     :     0.214171
      g0      :     0.095315  g :     0.721117
      g+1     :     0.065161
      g-1     :     0.076538
      g+2     :     0.102414
      g-2     :     0.046575
      g+3     :     0.057575
      g-3     :     0.074313
      g+4     :     0.081029
      g-4     :     0.122197
  1 O s       :     3.372957  s :     3.372957
      pz      :     1.536755  p :     4.435926
      px      :     1.525965
      py      :     1.373206
      dz2     :     0.030130  d :     0.256763
      dxz     :     0.017921
      dyz     :     0.068493
      dx2y2   :     0.082084
      dxy     :     0.058135
      f0      :     0.011758  f :     0.105984
      f+1     :     0.002624
      f-1     :     0.015896
      f+2     :     0.021237
      f-2     :     0.006414
      f+3     :     0.021520
      f-3     :     0.026535
      g0      :     0.001731  g :     0.024115
      g+1     :     0.000130
      g-1     :     0.003546
      g+2     :     0.003526
      g-2     :     0.000527
      g+3     :     0.000880
      g-3     :     0.003131
      g+4     :     0.006398
      g-4     :     0.004245
  2 O s       :     3.317442  s :     3.317442
      pz      :     1.422344  p :     4.469639
      px      :     1.526949
      py      :     1.520345
      dz2     :     0.149937  d :     0.345876
      dxz     :     0.069756
      dyz     :     0.078318
      dx2y2   :     0.026427
      dxy     :     0.021439
      f0      :     0.039647  f :     0.123443
      f+1     :     0.025334
      f-1     :     0.028177
      f+2     :     0.014083
      f-2     :     0.010426
      f+3     :     0.001970
      f-3     :     0.003807
      g0      :     0.004132  g :     0.021881
      g+1     :     0.003306
      g-1     :     0.006587
      g+2     :     0.003122
      g-2     :     0.003087
      g+3     :     0.000761
      g-3     :     0.000734
      g+4     :     0.000072
      g-4     :     0.000078
  3 O s       :     3.031234  s :     3.031234
      pz      :     1.311024  p :     3.850306
      px      :     1.220980
      py      :     1.318302
      dz2     :     0.040463  d :     0.259268
      dxz     :     0.061520
      dyz     :     0.017409
      dx2y2   :     0.082384
      dxy     :     0.057492
      f0      :     0.007630  f :     0.095994
      f+1     :     0.021560
      f-1     :     0.001625
      f+2     :     0.014000
      f-2     :     0.012218
      f+3     :     0.023840
      f-3     :     0.015121
      g0      :     0.000824  g :     0.011279
      g+1     :     0.001691
      g-1     :     0.000233
      g+2     :     0.001348
      g-2     :     0.000269
      g+3     :     0.002100
      g-3     :     0.001271
      g+4     :     0.002260
      g-4     :     0.001284
  4 H s       :     0.635177  s :     0.635177
      pz      :     0.207305  p :     0.652963
      px      :     0.219921
      py      :     0.225737
      dz2     :     0.095226  d :     0.514738
      dxz     :     0.090225
      dyz     :     0.086946
      dx2y2   :     0.141471
      dxy     :     0.100870
      f0      :     0.013139  f :     0.244555
      f+1     :     0.041778
      f-1     :     0.032967
      f+2     :     0.034647
      f-2     :     0.037774
      f+3     :     0.045826
      f-3     :     0.038422
  5 I s       :     3.081786  s :     3.081786
      pz      :     2.661258  p :     8.955609
      px      :     3.417637
      py      :     2.876713
      dz2     :     2.212568  d :    10.840910
      dxz     :     2.159766
      dyz     :     2.246614
      dx2y2   :     2.098683
      dxy     :     2.123278
      f0      :     0.151727  f :     0.776043
      f+1     :     0.101041
      f-1     :     0.187061
      f+2     :     0.134408
      f-2     :     0.104546
      f+3     :     0.044001
      f-3     :     0.053259
      g0      :     0.059719  g :     0.384240
      g+1     :     0.029609
      g-1     :     0.073986
      g+2     :     0.063649
      g-2     :     0.045613
      g+3     :     0.038928
      g-3     :     0.042749
      g+4     :     0.015585
      g-4     :     0.014401
  6 O s       :     3.326833  s :     3.326833
      pz      :     1.358833  p :     4.457381
      px      :     1.578389
      py      :     1.520159
      dz2     :     0.095109  d :     0.468837
      dxz     :     0.152293
      dyz     :     0.100886
      dx2y2   :     0.059373
      dxy     :     0.061175
      f0      :     0.028350  f :     0.166655
      f+1     :     0.037449
      f-1     :     0.029964
      f+2     :     0.022773
      f-2     :     0.024769
      f+3     :     0.011671
      f-3     :     0.011680
      g0      :     0.003156  g :     0.020559
      g+1     :     0.002664
      g-1     :     0.005620
      g+2     :     0.002837
      g-2     :     0.003147
      g+3     :     0.001315
      g-3     :     0.000721
      g+4     :     0.000578
      g-4     :     0.000521
  7 O s       :     3.270112  s :     3.270112
      pz      :     1.477802  p :     4.380785
      px      :     1.452423
      py      :     1.450560
      dz2     :     0.070595  d :     0.505415
      dxz     :     0.092873
      dyz     :     0.089956
      dx2y2   :     0.121043
      dxy     :     0.130948
      f0      :     0.016755  f :     0.178259
      f+1     :     0.017465
      f-1     :     0.020307
      f+2     :     0.030345
      f-2     :     0.030960
      f+3     :     0.033241
      f-3     :     0.029186
      g0      :     0.001459  g :     0.019473
      g+1     :     0.001316
      g-1     :     0.002060
      g+2     :     0.002714
      g-2     :     0.000873
      g+3     :     0.003496
      g-3     :     0.003232
      g+4     :     0.001907
      g-4     :     0.002416
  8 I s       :     2.869989  s :     2.869989
      pz      :     2.752753  p :     8.247355
      px      :     2.681979
      py      :     2.812623
      dz2     :     2.291708  d :    11.343405
      dxz     :     2.250651
      dyz     :     2.297343
      dx2y2   :     2.265927
      dxy     :     2.237777
      f0      :     0.263737  f :     1.326356
      f+1     :     0.190939
      f-1     :     0.186744
      f+2     :     0.201512
      f-2     :     0.125271
      f+3     :     0.181738
      f-3     :     0.176416
      g0      :     0.098688  g :     0.624967
      g+1     :     0.063780
      g-1     :     0.081505
      g+2     :     0.085474
      g-2     :     0.047571
      g+3     :     0.046453
      g-3     :     0.051146
      g+4     :     0.075904
      g-4     :     0.074446
  9 O s       :     3.424005  s :     3.424005
      pz      :     1.452546  p :     4.462615
      px      :     1.482859
      py      :     1.527210
      dz2     :     0.083382  d :     0.252927
      dxz     :     0.076199
      dyz     :     0.056506
      dx2y2   :     0.018364
      dxy     :     0.018476
      f0      :     0.025461  f :     0.108855
      f+1     :     0.027580
      f-1     :     0.022391
      f+2     :     0.014778
      f-2     :     0.013884
      f+3     :     0.002878
      f-3     :     0.001883
      g0      :     0.003838  g :     0.025855
      g+1     :     0.005362
      g-1     :     0.005709
      g+2     :     0.003387
      g-2     :     0.005062
      g+3     :     0.001260
      g-3     :     0.001032
      g+4     :     0.000100
      g-4     :     0.000105
 10 O s       :     3.395169  s :     3.395169
      pz      :     1.534125  p :     4.450504
      px      :     1.499843
      py      :     1.416536
      dz2     :     0.033463  d :     0.266176
      dxz     :     0.021821
      dyz     :     0.060492
      dx2y2   :     0.094101
      dxy     :     0.056299
      f0      :     0.012367  f :     0.109890
      f+1     :     0.003299
      f-1     :     0.015674
      f+2     :     0.019500
      f-2     :     0.006790
      f+3     :     0.024446
      f-3     :     0.027814
      g0      :     0.001810  g :     0.025414
      g+1     :     0.000266
      g-1     :     0.003531
      g+2     :     0.003238
      g-2     :     0.001157
      g+3     :     0.001425
      g-3     :     0.002383
      g+4     :     0.005685
      g-4     :     0.005919


                      *****************************
                      * MAYER POPULATION ANALYSIS *
                      *****************************

  NA   - Mulliken gross atomic population
  ZA   - Total nuclear charge
  QA   - Mulliken gross atomic charge
  VA   - Mayer's total valence
  BVA  - Mayer's bonded valence
  FA   - Mayer's free valence

  ATOM       NA         ZA         QA         VA         BVA        FA
  0 I     21.9325    25.0000     3.0675     2.6363     2.6363     0.0000
  1 O      9.1530     8.0000    -1.1530     1.0937     1.0937    -0.0000
  2 O      9.4186     8.0000    -1.4186     0.6479     0.6479    -0.0000
  3 O      8.9179     8.0000    -0.9179     1.4013     1.4013     0.0000
  4 H      0.6673     1.0000     0.3327     0.9566     0.9566    -0.0000
  5 I     23.0360    25.0000     1.9640     1.3416     1.3416    -0.0000
  6 O      9.2244     8.0000    -1.2244     0.8799     0.8799     0.0000
  7 O      9.2727     8.0000    -1.2727     0.8811     0.8811     0.0000
  8 I     22.1849    25.0000     2.8151     2.9483     2.9483     0.0000
  9 O      9.1005     8.0000    -1.1005     1.2976     1.2976     0.0000
 10 O      9.0922     8.0000    -1.0922     1.2141     1.2141    -0.0000

  Mayer bond orders larger than 0.100000
B(  0-I ,  1-O ) :   1.1444 B(  0-I ,  2-O ) :   0.7789 B(  0-I ,  3-O ) :   0.4790 
B(  0-I ,  6-O ) :   0.1505 B(  3-O ,  4-H ) :   0.9377 B(  5-I ,  6-O ) :   0.7551 
B(  5-I ,  7-O ) :   0.5069 B(  7-O ,  8-I ) :   0.4146 B(  8-I ,  9-O ) :   1.2614 
B(  8-I , 10-O ) :   1.2203 

-------
TIMINGS
-------

Total SCF time: 0 days 0 hours 55 min 19 sec 

Total time                  ....    3319.346 sec
Sum of individual times     ....    3316.810 sec  ( 99.9%)

Fock matrix formation       ....    3310.099 sec  ( 99.7%)
Diagonalization             ....       1.802 sec  (  0.1%)
Density matrix formation    ....       0.091 sec  (  0.0%)
Population analysis         ....       0.138 sec  (  0.0%)
Initial guess               ....       2.245 sec  (  0.1%)
Orbital Transformation      ....       0.000 sec  (  0.0%)
Orbital Orthonormalization  ....       0.000 sec  (  0.0%)
DIIS solution               ....       0.803 sec  (  0.0%)
SOSCF solution              ....       1.462 sec  (  0.0%)

Maximum memory used throughout the entire SCF-calculation: 308.5 MB


           ************************************************************
           *        Program running with 8 parallel MPI-processes     *
           *              working on a common directory               *
           ************************************************************

------------------------------------------------------------------------------
                                ORCA  MP2 
------------------------------------------------------------------------------

Freezing NCore=38 chemical core electrons

-------------
RI-MP2 ENERGY
-------------
Dimension of the basis                    ...  882
Memory devoted to MP2                     ... 16000 MB   
Data format for buffers                   ... DOUBLE
Compression type for matrix containers    ... UNCOMPRESSED
Overall scaling of the MP2 energy         ...   1.000e+00
Calculating two index integrals           ... done (    0.022 sec)
Cholesky decomposition of V**-1           ... done (    0.337 sec)

-----------------
RI-TRANSFORMATION (AUX index driven)
-----------------

Dimension of the orbital-basis         ... 882
Dimension of the aux-basis             ... 2090
Transformation of internal/external MOs...   19-  65 to   66- 881
Number Format for Storage              ... Double (8 Byte)
Integral mode                          ... Direct

First Phase: integral generation and transformation of MO indices
  Aux angular momentum 0               ... done (    0.269 sec)
  Aux angular momentum 1               ... done (    0.619 sec)
  Aux angular momentum 2               ... done (    0.918 sec)
  Aux angular momentum 3               ... done (    1.096 sec)
  Aux angular momentum 4               ... done (    1.010 sec)
  Aux angular momentum 5               ... done (    0.953 sec)
  Aux angular momentum 6               ... done (    0.330 sec)
Closing buffer VIA ( 0.60 GB; CompressionRatio= 1.00)
  Phase 1 completed in     5.336 sec
Second Phase: sorting and transformation of aux index

IA-Transformation
Memory available                       ... 15911 MB 
Max. # MO pairs treated in a batch     ... 6    
# of internal orbitals                 ... 47
# batches for internal orbitals        ... 1
Closing buffer IAV ( 0.60 GB; CompressionRatio= 1.00)
(ia|v) transformation done in     0.978 sec

  Phase 2 completed in     1.024 sec
RI-Integral transformation completed in     6.366 sec
Opening buffers                              ... done

Starting loop over batches of integrals:

Operator 0  - window                       ... ( 19- 65)x( 66-881)
Operator 0  - Memory available             ... 16000 MB
Operator 0  - Memory needed per MO         ...  13.0 MB
Operator 0  - Number of orbitals per batch ... 6
Operator 0  - Number of batches            ... 1

OPERATOR  0   PASS   0:  MOs    19 ...   24 +   25 ...   30 +   31 ...   36 +   37 ...   42
                            +   43 ...   48 +   49 ...   54 +   55 ...   60 +   61 ...   65
  Reading integrals       ... ok
  Internal MO  21
  Internal MO  24
Time spent in pair loops =     1.172 sec
Deleting buffer (Ka|jb)[aa] ...done

-----------------------------------------------
 RI-MP2 CORRELATION ENERGY:     -2.895719884 Eh
-----------------------------------------------


-------
TIMINGS
-------

Total time                :   19.352 sec
Integral trafo            :    6.379 sec ( 33.0%)
I/O of integrals          :    0.036 sec (  0.2%)
K(i,j) Operators          :    0.952 sec (  4.9%)
T(i,j) pair energies      :    0.102 sec (  0.5%)
V-calculation             :    0.022 sec (  0.1%)
V**(-1/2)                 :    0.337 sec (  1.7%)
Gamma(ia|P)               :    0.000 sec (  0.0%)
Gamma-Trafo               :    0.000 sec (  0.0%)
D(virtual)                :    0.000 sec (  0.0%)
D(internal)               :    0.000 sec (  0.0%)
W(virtual)                :    0.000 sec (  0.0%)
W(internal)               :    0.000 sec (  0.0%)
L(virtual)                :    0.000 sec (  0.0%)
L(internal)               :    0.000 sec (  0.0%)
G(D)                      :    0.000 sec (  0.0%)
G(Z)                      :    0.000 sec (  0.0%)
Z-Vector Solution         :    0.000 sec (  0.0%)
3-Index Derivative        :    0.000 sec (  0.0%)
2-Index Derivative        :    0.000 sec (  0.0%)
Separable Gradient        :    0.000 sec (  0.0%)


---------------------------------------
MP2 TOTAL ENERGY:    -1411.166057931 Eh
---------------------------------------

Maximum memory used throughout the entire MP2-calculation: 228.8 MB

-------------------------   --------------------
FINAL SINGLE POINT ENERGY     -1411.166057930874
-------------------------   --------------------


                            ***************************************
                            *     ORCA property calculations      *
                            ***************************************


  WARNING: The energy has been calculated at the MP2 level but the densities
           used in the property calculations are still SCF densities
           MP2 response densities have not been calculated 
           use %mp2 Density relaxed end
           or  %mp2 Density unrelaxed end

                                    ---------------------
                                    Active property flags
                                    ---------------------
   (+) Dipole Moment


------------------------------------------------------------------------------
                       ORCA ELECTRIC PROPERTIES CALCULATION
------------------------------------------------------------------------------

Dipole Moment Calculation                       ... on
Quadrupole Moment Calculation                   ... off
Polarizability Calculation                      ... off
GBWName                                         ... 1ica1it-1001_1_430.gbw
Electron density                                ... 1ica1it-1001_1_430.scfp
The origin for moment calculation is the CENTER OF MASS  = ( 0.869966, -0.021068 -0.390018)

-------------
DIPOLE MOMENT
-------------
                                X             Y             Z
Electronic contribution:     26.17331       2.18235      -1.06883
Nuclear contribution   :    -25.73908      -2.32387       2.18448
                        -----------------------------------------
Total Dipole Moment    :      0.43422      -0.14152       1.11564
                        -----------------------------------------
Magnitude (a.u.)       :      1.20550
Magnitude (Debye)      :      3.06415


--------------------
Rotational spectrum 
--------------------
 
Rotational constants in cm-1:     0.020388     0.008827     0.006716 
Rotational constants in MHz :   611.231748   264.634380   201.350957 

 Dipole components along the rotational axes: 
x,y,z [a.u.] :     0.995934    -0.318690     0.599826 
x,y,z [Debye]:     2.531464    -0.810045     1.524636 

 

Timings for individual modules:

Sum of individual times         ...     3348.204 sec (=  55.803 min)
GTO integral calculation        ...        8.658 sec (=   0.144 min)   0.3 %
SCF iterations                  ...     3319.706 sec (=  55.328 min)  99.1 %
MP2 module                      ...       19.841 sec (=   0.331 min)   0.6 %
                             ****ORCA TERMINATED NORMALLY****
TOTAL RUN TIME: 0 days 0 hours 55 minutes 50 seconds 53 msec
