# Supplementary material for: Iodine Clusters in the Atmosphere I: Computational Benchmark and Dimer Formation of Oxyacids and Oxides
Source: ACS Omega. 2024 Jul 9;9(29):31521–32. doi: 10.1021/acsomega.4c01235 (PMC11270685; doi:10.1021/acsomega.4c01235)
Supplement: Supplementary file 2 — ao4c01235_si_002.zip [file ao4c01235_si_002.zip › SI_zip/basis_extrapolation/quadruple/1isa1sa-01001_1_997.log]

                                 *****************
                                 * O   R   C   A *
                                 *****************

                                            #,                                       
                                            ###                                      
                                            ####                                     
                                            #####                                    
                                            ######                                   
                                           ########,                                 
                                     ,,################,,,,,                         
                               ,,#################################,,                 
                          ,,##########################################,,             
                       ,#########################################, ''#####,          
                    ,#############################################,,   '####,        
                  ,##################################################,,,,####,       
                ,###########''''           ''''###############################       
              ,#####''   ,,,,##########,,,,          '''####'''          '####       
            ,##' ,,,,###########################,,,                        '##       
           ' ,,###''''                  '''############,,,                           
         ,,##''                                '''############,,,,        ,,,,,,###''
      ,#''                                            '''#######################'''  
     '                                                          ''''####''''         
             ,#######,   #######,   ,#######,      ##                                
            ,#'     '#,  ##    ##  ,#'     '#,    #''#        ######   ,####,        
            ##       ##  ##   ,#'  ##            #'  '#       #        #'  '#        
            ##       ##  #######   ##           ,######,      #####,   #    #        
            '#,     ,#'  ##    ##  '#,     ,#' ,#      #,         ##   #,  ,#        
             '#######'   ##     ##  '#######'  #'      '#     #####' # '####'        


                  #######################################################
                  #                        -***-                        #
                  #          Department of theory and spectroscopy      #
                  #    Directorship and core code : Frank Neese         #
                  #        Max Planck Institute fuer Kohlenforschung    #
                  #                Kaiser Wilhelm Platz 1               #
                  #                 D-45470 Muelheim/Ruhr               #
                  #                      Germany                        #
                  #                                                     #
                  #                  All rights reserved                #
                  #                        -***-                        #
                  #######################################################


                         Program Version 5.0.4 -  RELEASE  -


 With contributions from (in alphabetic order):
   Daniel Aravena         : Magnetic Suceptibility
   Michael Atanasov       : Ab Initio Ligand Field Theory (pilot matlab implementation)
   Alexander A. Auer      : GIAO ZORA, VPT2 properties, NMR spectrum
   Ute Becker             : Parallelization
   Giovanni Bistoni       : ED, misc. LED, open-shell LED, HFLD
   Martin Brehm           : Molecular dynamics
   Dmytro Bykov           : SCF Hessian
   Vijay G. Chilkuri      : MRCI spin determinant printing, contributions to CSF-ICE
   Dipayan Datta          : RHF DLPNO-CCSD density
   Achintya Kumar Dutta   : EOM-CC, STEOM-CC
   Dmitry Ganyushin       : Spin-Orbit,Spin-Spin,Magnetic field MRCI
   Miquel Garcia          : C-PCM and meta-GGA Hessian, CC/C-PCM, Gaussian charge scheme
   Yang Guo               : DLPNO-NEVPT2, F12-NEVPT2, CIM, IAO-localization
   Andreas Hansen         : Spin unrestricted coupled pair/coupled cluster methods
   Benjamin Helmich-Paris : MC-RPA, TRAH-SCF, COSX integrals
   Lee Huntington         : MR-EOM, pCC
   Robert Izsak           : Overlap fitted RIJCOSX, COSX-SCS-MP3, EOM
   Marcus Kettner         : VPT2
   Christian Kollmar      : KDIIS, OOCD, Brueckner-CCSD(T), CCSD density, CASPT2, CASPT2-K
   Simone Kossmann        : Meta GGA functionals, TD-DFT gradient, OOMP2, MP2 Hessian
   Martin Krupicka        : Initial AUTO-CI
   Lucas Lang             : DCDCAS
   Marvin Lechner         : AUTO-CI (C++ implementation), FIC-MRCC
   Dagmar Lenk            : GEPOL surface, SMD
   Dimitrios Liakos       : Extrapolation schemes; Compound Job, initial MDCI parallelization
   Dimitrios Manganas     : Further ROCIS development; embedding schemes
   Dimitrios Pantazis     : SARC Basis sets
   Anastasios Papadopoulos: AUTO-CI, single reference methods and gradients
   Taras Petrenko         : DFT Hessian,TD-DFT gradient, ASA, ECA, R-Raman, ABS, FL, XAS/XES, NRVS
   Peter Pinski           : DLPNO-MP2, DLPNO-MP2 Gradient
   Christoph Reimann      : Effective Core Potentials
   Marius Retegan         : Local ZFS, SOC
   Christoph Riplinger    : Optimizer, TS searches, QM/MM, DLPNO-CCSD(T), (RO)-DLPNO pert. Triples
   Tobias Risthaus        : Range-separated hybrids, TD-DFT gradient, RPA, STAB
   Michael Roemelt        : Original ROCIS implementation
   Masaaki Saitow         : Open-shell DLPNO-CCSD energy and density
   Barbara Sandhoefer     : DKH picture change effects
   Avijit Sen             : IP-ROCIS
   Kantharuban Sivalingam : CASSCF convergence, NEVPT2, FIC-MRCI
   Bernardo de Souza      : ESD, SOC TD-DFT
   Georgi Stoychev        : AutoAux, RI-MP2 NMR, DLPNO-MP2 response
   Willem Van den Heuvel  : Paramagnetic NMR
   Boris Wezisla          : Elementary symmetry handling
   Frank Wennmohs         : Technical directorship


 We gratefully acknowledge several colleagues who have allowed us to
 interface, adapt or use parts of their codes:
   Stefan Grimme, W. Hujo, H. Kruse, P. Pracht,  : VdW corrections, initial TS optimization,
                  C. Bannwarth, S. Ehlert          DFT functionals, gCP, sTDA/sTD-DF
   Ed Valeev, F. Pavosevic, A. Kumar             : LibInt (2-el integral package), F12 methods
   Garnet Chan, S. Sharma, J. Yang, R. Olivares  : DMRG
   Ulf Ekstrom                                   : XCFun DFT Library
   Mihaly Kallay                                 : mrcc  (arbitrary order and MRCC methods)
   Jiri Pittner, Ondrej Demel                    : Mk-CCSD
   Frank Weinhold                                : gennbo (NPA and NBO analysis)
   Christopher J. Cramer and Donald G. Truhlar   : smd solvation model
   Lars Goerigk                                  : TD-DFT with DH, B97 family of functionals
   V. Asgeirsson, H. Jonsson                     : NEB implementation
   FAccTs GmbH                                   : IRC, NEB, NEB-TS, DLPNO-Multilevel, CI-OPT
                                                   MM, QMMM, 2- and 3-layer-ONIOM, Crystal-QMMM,
                                                   LR-CPCM, SF, NACMEs, symmetry and pop. for TD-DFT,
                                                   nearIR, NL-DFT gradient (VV10), updates on ESD,
                                                   ML-optimized integration grids
   S Lehtola, MJT Oliveira, MAL Marques          : LibXC Library
   Liviu Ungur et al                             : ANISO software


 Your calculation uses the libint2 library for the computation of 2-el integrals
 For citations please refer to: http://libint.valeyev.net

 Your ORCA version has been built with support for libXC version: 5.1.0
 For citations please refer to: https://tddft.org/programs/libxc/

 This ORCA versions uses:
   CBLAS   interface :  Fast vector & matrix operations
   LAPACKE interface :  Fast linear algebra routines
   SCALAPACK package :  Parallel linear algebra routines
   Shared memory     :  Shared parallel matrices
   BLAS/LAPACK       :  OpenBLAS 0.3.15  USE64BITINT DYNAMIC_ARCH NO_AFFINITY SkylakeX SINGLE_THREADED
        Core in use  :  SkylakeX
   Copyright (c) 2011-2014, The OpenBLAS Project


================================================================================

cite the ECPs for I  [SK MCDHF RSC] as follows:
O: B. Metz and H. Stoll, private communication (KAP)
Tl: B. Metz, M. Schweizer, H. Stoll, M. Dolg, W. Liu, Theor. Chem. Acc. 104, 22 (2000)
Ga-As, In-Sb, Pb-Bi: B. Metz, H. Stoll, M. Dolg, J. Chem. Phys. 113, 2563 (2000)
Se-Kr, Te-Xe, Po-Rn: K.A. Peterson, D. Figgen, E. Goll, H. Stoll, and M. Dolg, J. Chem. Phys., in press (2003)
Cu-Zn, Ag-Cd, Au-Hg: D. Figgen, G. Rauhut, M. Dolg, and H. Stoll, Chem. Phys. 311, 227 (2005)
Y-Pd: K.A. Peterson, D. Figgen, M. Dolg, H. Stoll, J. Chem. Phys. 126, 124101 (2007)
I: K. A. Peterson, B. C. Shepler, D. Figgen, H. Stoll, J. Phys. Chem. A 110, 13877 (2006)
Hf-Pt: D. Figgen, K.A. Peterson, M. Dolg, H. Stoll, J. Chem. Phys. 130, 164108 (2009)
Ca, Sr, Ba, Ra: I.S. Lim, H. Stoll, P. Schwerdtfeger, J. Chem. Phys. 124, 034107 (2006)
U: M. Dolg, X. Cao, J. Phys. Chem. A 113, 12573 (2009)

ECP parameters for I  [SK MCDHF RSC] have been obtained from:
cc-pVDZ-PP  EMSL  Basis Set Exchange Library   4/7/16 5:27 AM
Ca, Sr, Ba, Ra: http://www.tc.uni-koeln.de/PP/index.en.html 3/16/17 1:54 PM


----- Orbital basis set information -----
Your calculation utilizes the basis: aug-cc-pVQZ 
    H, B-Ne : Obtained from the ccRepo (grant-hill.group.shef.ac.uk/ccrepo) Feb. 2017
              R. A. Kendall, T. H. Dunning, Jr., R. J. Harrison, J. Chem. Phys. 96, 6796 (1992)
         He : Obtained from the ccRepo (grant-hill.group.shef.ac.uk/ccrepo) Feb. 2017
              D. E. Woon, T. H. Dunning, Jr., J. Chem. Phys. 100, 2975 (1994)
  Li-Be, Na : Obtained from the ccRepo (grant-hill.group.shef.ac.uk/ccrepo) Feb. 2017
              B. P. Prascher, D. E. Woon, K. A. Peterson, T. H. Dunning, Jr., A. K. Wilson, Theor. Chem. Acc. 128, 69 (2011)
         Mg : Obtained from the Peterson Research Group Website (tyr0.chem.wsu.edu/~kipeters) Feb. 2017
              B. P. Prascher, D. E. Woon, K. A. Peterson, T. H. Dunning, Jr., A. K. Wilson, Theor. Chem. Acc. 128, 69 (2011)
      Al-Ar : Obtained from the ccRepo (grant-hill.group.shef.ac.uk/ccrepo) Feb. 2017
              D. E. Woon, T. H. Dunning, Jr., J. Chem. Phys. 98, 1358 (1993)
      Sc-Zn : Obtained from the ccRepo (grant-hill.group.shef.ac.uk/ccrepo) Feb. 2017
              N. B. Balabanov, K. A. Peterson, J. Chem. Phys. 123, 064107 (2005)
              N. B. Balabanov, K. A. Peterson, J. Chem. Phys. 125, 074110 (2006)
      Ga-Kr : Obtained from the ccRepo (grant-hill.group.shef.ac.uk/ccrepo) Feb. 2017
              A. K. Wilson, D. E. Woon, K. A. Peterson, T. H. Dunning, Jr., J. Chem. Phys. 110, 7667 (1999)

The basis set includes element-specific modifications.

Your calculation utilizes the basis: aug-cc-pVQZ-PP 
       Ca, Sr, Ba, Ra : Obtained from the Peterson Research Group Website (tyr0.chem.wsu.edu/~kipeters) Feb. 2017
                        H. Li, H. Feng, W. Sun, Y. Zhang, Q. Fan, K. A. Peterson, Y. Xie, H. F. Schaefer III, Mol. Phys. 111, 2292 (2013)
  Cu-Zn, Ag-Cd, Au-Hg : Obtained from the ccRepo (grant-hill.group.shef.ac.uk/ccrepo) Feb. 2017
                        K. A. Peterson, C. Puzzarini, Theor. Chem. Acc. 114, 283 (2005)
  Ga-Kr, In-Xe, Tl-Rn : Obtained from the ccRepo (grant-hill.group.shef.ac.uk/ccrepo) Feb. 2017
                        K. A. Peterson, J. Chem. Phys. 119, 11099 (2003)
                        K. A. Peterson, D. Figgen, E. Goll, H. Stoll, M. Dolg, J. Chem. Phys. 119, 11113 (2003)
                 Y-Pd : Obtained from the ccRepo (grant-hill.group.shef.ac.uk/ccrepo) Feb. 2017
                        K. A. Peterson, D. Figgen, M. Dolg, H. Stoll, J. Chem. Phys. 126, 124101 (2007)
                Hf-Pt : Obtained from the ccRepo (grant-hill.group.shef.ac.uk/ccrepo) Feb. 2017
                        D. Figgen, K. A. Peterson, M. Dolg, H. Stoll, J. Chem. Phys. 130, 164108 (2009)

----- AuxC basis set information -----
Your calculation utilizes the auxiliary basis: aug-cc-pVQZ/C 
  H-He, B-F, Al-Ar, Ga-Kr : Obtained from the EMSL Basis Set Exchange (bse.pnl.gov) Feb. 2017
                            F. Weigend, A. Kohn, C. Hattig, J. Chem. Phys. 116, 3175 (2002)
                   Be, Mg : Obtained from the TURBOMOLE 7.0 basis set library
                            C. Haettig, Phys. Chem. Chem. Phys. 7, 59 (2005)
                       Ne : Obtained from the EMSL Basis Set Exchange (bse.pnl.gov) Feb. 2017
                            C. Haettig, Phys. Chem. Chem. Phys. 7, 59 (2005)
                            F. Weigend, A. Kohn, C. Hattig, J. Chem. Phys. 116, 3175 (2002)
                    Sc-Zn : Obtained from the EMSL Basis Set Exchange (bse.pnl.gov) Feb. 2017
                            D. H. Bross, J. G. Hill, H. J. Werner, K. A. Peterson, J. Chem. Phys. 139, 094302 (2013)

The basis set includes element-specific modifications.

Your calculation utilizes the auxiliary basis: aug-cc-pVQZ-PP/C 
  Obtained from the EMSL Basis Set Exchange (bse.pnl.gov) Feb. 2017
  Cu-Zn, Ag-Cd, Au-Hg : C. Haettig, unpublished
  Ga-Kr, In-Xe, Tl-Rn : C. Haettig, G. Schmitz, J. Kossmann, Phys. Chem. Chem. Phys. 14, 6549 (2012)
          Y-Tc, Rh-Pd : J. G. Hill, J. A. Platts, J. Chem. Theory Comput. 5, 500 (2009)
                   Ru : J. G. Hill, J. A. Platts, J. Chem. Phys. 129, 134101 (2008)
                Hf-Pt : J. G. Hill, J. Chem. Phys. 135, 044105 (2011)

----- AuxJK basis set information -----
Your calculation utilizes the auxiliary basis: aug-cc-pVQZ/JK 
  H, B-F, Al-Cl, Ga-Br : Obtained from the TURBOMOLE 7.0 basis set library

The basis set includes element-specific modifications.

Your calculation utilizes the auxiliary basis: def2/JK
   H-Ba, Hf-Rn: F. Weigend, J. Comput. Chem. 29, 167 (2008).

================================================================================
                                        WARNINGS
                       Please study these warnings very carefully!
================================================================================


WARNING: No MP2 level density has been requested!
         To caclulate MP2 level properties use
         %mp2 Density relaxed end
         or
         %mp2 Density unrelaxed end

WARNING: Post HF methods need fully converged wavefunctions
  ===> : Setting SCFConvForced true
         You can overwrite this default with %scf ConvForced false 


INFO   : the flag for use of the SHARK integral package has been found!

================================================================================
                                       INPUT FILE
================================================================================
NAME = 1isa1sa-01001_1_997.inp
|  1> ! aug-cc-pVQZ/C aug-cc-pVQZ/JK aug-cc-pVQZ RI-MP2 TightSCF
|  2> %pal nprocs 8 end
|  3> %maxcore 16000
|  4> %basis
|  5> 	NewGTO I "aug-cc-pVQZ-PP" end
|  6> 	NewECP I "SK-MCDHF-RSC" end
|  7> 	NewAuxCGTO I "aug-cc-pVQZ-PP/C" end
|  8> 	NewAuxJKGTO I "def2/JK" end
|  9> end
| 10> * xyz 0 1
| 11> H       -0.02990055       2.02477085      -0.47879180
| 12> O        0.71640932       2.59332219      -0.18896208
| 13> I        1.07020757       2.01741700       1.60438865
| 14> O        1.80310911       0.34438829       1.35580041
| 15> S       -0.92061675      -0.85185024      -0.25537571
| 16> O       -1.09417642       0.58988737      -0.23043184
| 17> O       -2.07278572      -1.70223002      -0.24568837
| 18> O       -0.10825866      -1.11527182      -1.61026643
| 19> O        0.04807535      -1.29220233       0.84777178
| 20> H        0.82605309      -0.56932148       1.06403016
| 21> H       -0.23811633      -2.03890984      -1.86247478
| 22> *
| 23> 
| 24>                          ****END OF INPUT****
================================================================================

                       ****************************
                       * Single Point Calculation *
                       ****************************

---------------------------------
CARTESIAN COORDINATES (ANGSTROEM)
---------------------------------
  H     -0.029901    2.024771   -0.478792
  O      0.716409    2.593322   -0.188962
  I      1.070208    2.017417    1.604389
  O      1.803109    0.344388    1.355800
  S     -0.920617   -0.851850   -0.255376
  O     -1.094176    0.589887   -0.230432
  O     -2.072786   -1.702230   -0.245688
  O     -0.108259   -1.115272   -1.610266
  O      0.048075   -1.292202    0.847772
  H      0.826053   -0.569321    1.064030
  H     -0.238116   -2.038910   -1.862475

----------------------------
CARTESIAN COORDINATES (A.U.)
----------------------------
  NO LB      ZA    FRAG     MASS         X           Y           Z
   0 H     1.0000    0     1.008   -0.056504    3.826262   -0.904785
   1 O     8.0000    0    15.999    1.353817    4.900669   -0.357087
   2 I    25.0000*   0   126.900    2.022399    3.812366    3.031855
   3 O     8.0000    0    15.999    3.407382    0.650800    2.562091
   4 S    16.0000    0    32.060   -1.739714   -1.609764   -0.482590
   5 O     8.0000    0    15.999   -2.067694    1.114726   -0.435453
   6 O     8.0000    0    15.999   -3.916997   -3.216749   -0.464284
   7 O     8.0000    0    15.999   -0.204579   -2.107558   -3.042963
   8 O     8.0000    0    15.999    0.090849   -2.441909    1.602056
   9 H     1.0000    0     1.008    1.561014   -1.075862    2.010726
  10 H     1.0000    0     1.008   -0.449975   -3.852981   -3.519567
* core charge reduced due to ECP

--------------------------------
INTERNAL COORDINATES (ANGSTROEM)
--------------------------------
 H      0   0   0     0.000000000000     0.00000000     0.00000000
 O      1   0   0     0.981952297655     0.00000000     0.00000000
 I      2   1   0     1.916493368202   104.03463596     0.00000000
 O      3   2   1     1.843357221182   102.70549644    70.46471286
 S      1   2   3     3.019642196295   138.93175672   319.39456032
 O      5   1   2     1.452361006014    24.61217267   135.88120932
 O      5   1   2     1.432038040773   143.46812006   152.70344909
 O      5   1   2     1.601575929621    86.81711474   269.88790255
 O      5   1   2     1.532712866933    98.07789190    13.53554934
 H      9   5   1     1.083777548278   113.93301470   349.36060766
 H      8   5   1     0.966219052936   108.05196081   182.78169438

---------------------------
INTERNAL COORDINATES (A.U.)
---------------------------
 H      0   0   0     0.000000000000     0.00000000     0.00000000
 O      1   0   0     1.855620919143     0.00000000     0.00000000
 I      2   1   0     3.621647603379   104.03463596     0.00000000
 O      3   2   1     3.483440315021   102.70549644    70.46471286
 S      1   2   3     5.706296773430   138.93175672   319.39456032
 O      5   1   2     2.744564548953    24.61217267   135.88120932
 O      5   1   2     2.706159710417   143.46812006   152.70344909
 O      5   1   2     3.026539889663    86.81711474   269.88790255
 O      5   1   2     2.896407560441    98.07789190    13.53554934
 H      9   5   1     2.048042756339   113.93301470   349.36060766
 H      8   5   1     1.825889395426   108.05196081   182.78169438

---------------------
BASIS SET INFORMATION
---------------------
There are 4 groups of distinct atoms

 Group   1 Type H   : 7s4p3d2f contracted to 5s4p3d2f pattern {31111/1111/111/11}
 Group   2 Type O   : 22s7p4d3f2g contracted to 6s5p4d3f2g pattern {991111/31111/1111/111/11}
 Group   3 Type I   : 25s19p13d3f2g contracted to 7s7p5d3f2g pattern {101011111/7711111/91111/111/11}
 Group   4 Type S   : 43s20p4d3f2g contracted to 7s6p4d3f2g pattern {1313131111/881111/1111/111/11}

Atom   0H    basis set group =>   1
Atom   1O    basis set group =>   2
Atom   2I    basis set group =>   3
Atom   3O    basis set group =>   2
Atom   4S    basis set group =>   4
Atom   5O    basis set group =>   2
Atom   6O    basis set group =>   2
Atom   7O    basis set group =>   2
Atom   8O    basis set group =>   2
Atom   9H    basis set group =>   1
Atom  10H    basis set group =>   1
---------------------------------
AUXILIARY/C BASIS SET INFORMATION
---------------------------------
There are 4 groups of distinct atoms

 Group   1 Type H   : 6s5p4d3f2g contracted to 6s5p4d3f2g pattern {111111/11111/1111/111/11}
 Group   2 Type O   : 9s8p7d6f4g2h contracted to 9s8p7d6f4g2h pattern {111111111/11111111/1111111/111111/1111/11}
 Group   3 Type I   : 12s12p10d8f6g4h2i contracted to 12s12p10d8f6g4h2i pattern {111111111111/111111111111/1111111111/11111111/111111/1111/11}
 Group   4 Type S   : 12s10p9d7f4g2h contracted to 12s10p9d7f4g2h pattern {111111111111/1111111111/111111111/1111111/1111/11}

Atom   0H    basis set group =>   1
Atom   1O    basis set group =>   2
Atom   2I    basis set group =>   3
Atom   3O    basis set group =>   2
Atom   4S    basis set group =>   4
Atom   5O    basis set group =>   2
Atom   6O    basis set group =>   2
Atom   7O    basis set group =>   2
Atom   8O    basis set group =>   2
Atom   9H    basis set group =>   1
Atom  10H    basis set group =>   1
----------------------------------
AUXILIARY/JK BASIS SET INFORMATION
----------------------------------
There are 4 groups of distinct atoms

 Group   1 Type H   : 4s3p3d2f1g contracted to 4s3p3d2f1g pattern {1111/111/111/11/1}
 Group   2 Type O   : 10s7p5d3f2g1h contracted to 10s7p5d3f2g1h pattern {1111111111/1111111/11111/111/11/1}
 Group   3 Type I   : 13s12p11d8f6g3h contracted to 11s10p10d7f5g3h pattern {31111111111/3111111111/2111111111/2111111/21111/111}
 Group   4 Type S   : 13s11p9d4f2g1h contracted to 13s11p9d4f2g1h pattern {1111111111111/11111111111/111111111/1111/11/1}

Atom   0H    basis set group =>   1
Atom   1O    basis set group =>   2
Atom   2I    basis set group =>   3
Atom   3O    basis set group =>   2
Atom   4S    basis set group =>   4
Atom   5O    basis set group =>   2
Atom   6O    basis set group =>   2
Atom   7O    basis set group =>   2
Atom   8O    basis set group =>   2
Atom   9H    basis set group =>   1
Atom  10H    basis set group =>   1
-------------------------
ECP PARAMETER INFORMATION
-------------------------

 Group 1, Type I  ECP SK MCDHF RSC (replacing 28 core electrons, lmax=4)

Atom   2I    ECP group =>   1


           ************************************************************
           *        Program running with 8 parallel MPI-processes     *
           *              working on a common directory               *
           ************************************************************
------------------------------------------------------------------------------
                           ORCA GTO INTEGRAL CALCULATION
------------------------------------------------------------------------------
------------------------------------------------------------------------------
                   ___                                                        
                  /   \      - P O W E R E D   B Y -                         
                 /     \                                                     
                 |  |  |   _    _      __       _____    __    __             
                 |  |  |  | |  | |    /  \     |  _  \  |  |  /  |          
                  \  \/   | |  | |   /    \    | | | |  |  | /  /          
                 / \  \   | |__| |  /  /\  \   | |_| |  |  |/  /          
                |  |  |   |  __  | /  /__\  \  |    /   |      \           
                |  |  |   | |  | | |   __   |  |    \   |  |\   \          
                \     /   | |  | | |  |  |  |  | |\  \  |  | \   \       
                 \___/    |_|  |_| |__|  |__|  |_| \__\ |__|  \__/        
                                                                              
                      - O R C A' S   B I G   F R I E N D -                    
                                      &                                       
                       - I N T E G R A L  F E E D E R -                       
                                                                              
 v1 FN, 2020, v2 2021                                                         
------------------------------------------------------------------------------


Reading SHARK input file 1isa1sa-01001_1_997.SHARKINP.tmp ... ok
----------------------
SHARK INTEGRAL PACKAGE
----------------------

Number of atoms                             ...     11
Number of basis functions                   ...    887
Number of shells                            ...    279
Maximum angular momentum                    ...      4
Integral batch strategy                     ... SHARK/LIBINT Hybrid
RI-J (if used) integral strategy            ... SPLIT-RIJ (Revised 2003 algorithm where possible)
Printlevel                                  ...      1
Contraction scheme used                     ... PARTIAL GENERAL contraction
Coulomb Range Separation                    ... NOT USED
Exchange Range Separation                   ... NOT USED
Finite Nucleus Model                        ... NOT USED
Auxiliary Coulomb fitting basis             ... NOT available
Auxiliary J/K fitting basis                 ... AVAILABLE
   # of basis functions in Aux-JK           ...   1155
   # of shells in Aux-JK                    ...    293
   Maximum angular momentum in Aux-JK       ...      5
Auxiliary Correlation fitting basis         ... AVAILABLE
   # of basis functions in Aux-C            ...   1720
   # of shells in Aux-C                     ...    374
   Maximum angular momentum in Aux-C        ...      6
Auxiliary 'external' fitting basis          ... NOT available
Integral threshold                          ...     2.500000e-11
Primitive cut-off                           ...     2.500000e-12
Primitive pair pre-selection threshold      ...     2.500000e-12

Calculating pre-screening integrals         ... done (  0.2 sec) Dimension = 279
Calculating pre-screening integrals (ORCA)  ... done (  0.4 sec) Dimension = 208
Organizing shell pair data                  ... done (  0.9 sec)
Shell pair information
Total number of shell pairs                 ...     39060
Shell pairs after pre-screening             ...     29556
Total number of primitive shell pairs       ...     46728
Primitive shell pairs kept                  ...     33435
          la=0 lb=0:   4487 shell pairs
          la=1 lb=0:   5917 shell pairs
          la=1 lb=1:   1874 shell pairs
          la=2 lb=0:   4114 shell pairs
          la=2 lb=1:   2429 shell pairs
          la=2 lb=2:    828 shell pairs
          la=3 lb=0:   2950 shell pairs
          la=3 lb=1:   1757 shell pairs
          la=3 lb=2:   1170 shell pairs
          la=3 lb=3:    436 shell pairs
          la=4 lb=0:   1470 shell pairs
          la=4 lb=1:    927 shell pairs
          la=4 lb=2:    617 shell pairs
          la=4 lb=3:    453 shell pairs
          la=4 lb=4:    127 shell pairs

Calculating one electron integrals          ... done (  0.1 sec)
Calculating ECP integrals                   ... done (  1.1 sec)
Calculating RI/JK V-Matrix + Cholesky decomp... done (  0.0 sec)
Calculating RI/C V-Matrix + Cholesky decomp.... done (  0.1 sec)
Calculating Nuclear repulsion               ... done (  0.0 sec) ENN=    719.945402961530 Eh

SHARK setup successfully completed in   3.9 seconds

Maximum memory used throughout the entire GTOINT-calculation: 89.2 MB
[1712564534.126333] [s44n06:3477207:0]          mpool.c:43   UCX  WARN  object 0xb30f6c0 was not returned to mpool ucp_requests
[1712564534.126347] [s44n06:3477207:0]          mpool.c:43   UCX  WARN  object 0xb30f880 was not returned to mpool ucp_requests
[1712564534.126352] [s44n06:3477207:0]          mpool.c:43   UCX  WARN  object 0xb30fa40 was not returned to mpool ucp_requests
[1712564534.126355] [s44n06:3477207:0]          mpool.c:43   UCX  WARN  object 0xb30fc00 was not returned to mpool ucp_requests
[1712564534.126357] [s44n06:3477207:0]          mpool.c:43   UCX  WARN  object 0xb30fdc0 was not returned to mpool ucp_requests
[1712564534.126360] [s44n06:3477207:0]          mpool.c:43   UCX  WARN  object 0xb30ff80 was not returned to mpool ucp_requests
[1712564534.126363] [s44n06:3477207:0]          mpool.c:43   UCX  WARN  object 0xb310140 was not returned to mpool ucp_requests
[1712564534.126365] [s44n06:3477207:0]          mpool.c:43   UCX  WARN  object 0xb310300 was not returned to mpool ucp_requests
[1712564534.126367] [s44n06:3477207:0]          mpool.c:43   UCX  WARN  object 0xb3104c0 was not returned to mpool ucp_requests
[1712564534.126370] [s44n06:3477207:0]          mpool.c:43   UCX  WARN  object 0xb310680 was not returned to mpool ucp_requests
[1712564534.126372] [s44n06:3477207:0]          mpool.c:43   UCX  WARN  object 0xb310840 was not returned to mpool ucp_requests
[1712564534.126375] [s44n06:3477207:0]          mpool.c:43   UCX  WARN  object 0xb310a00 was not returned to mpool ucp_requests
[1712564534.126377] [s44n06:3477207:0]          mpool.c:43   UCX  WARN  object 0xb310bc0 was not returned to mpool ucp_requests
[1712564534.126380] [s44n06:3477207:0]          mpool.c:43   UCX  WARN  object 0xb310d80 was not returned to mpool ucp_requests
[1712564534.126383] [s44n06:3477207:0]          mpool.c:43   UCX  WARN  object 0xb310f40 was not returned to mpool ucp_requests
[1712564534.126491] [s44n06:3477203:0]          mpool.c:43   UCX  WARN  object 0xb91aa80 was not returned to mpool ucp_requests
[1712564534.126504] [s44n06:3477203:0]          mpool.c:43   UCX  WARN  object 0xb91ac40 was not returned to mpool ucp_requests
[1712564534.126507] [s44n06:3477203:0]          mpool.c:43   UCX  WARN  object 0xb91ae00 was not returned to mpool ucp_requests
[1712564534.126510] [s44n06:3477203:0]          mpool.c:43   UCX  WARN  object 0xb91afc0 was not returned to mpool ucp_requests
[1712564534.126512] [s44n06:3477203:0]          mpool.c:43   UCX  WARN  object 0xb91b180 was not returned to mpool ucp_requests
[1712564534.126515] [s44n06:3477203:0]          mpool.c:43   UCX  WARN  object 0xb91b340 was not returned to mpool ucp_requests
[1712564534.126517] [s44n06:3477203:0]          mpool.c:43   UCX  WARN  object 0xb91b500 was not returned to mpool ucp_requests
[1712564534.126520] [s44n06:3477203:0]          mpool.c:43   UCX  WARN  object 0xb91b6c0 was not returned to mpool ucp_requests
[1712564534.126522] [s44n06:3477203:0]          mpool.c:43   UCX  WARN  object 0xb91b880 was not returned to mpool ucp_requests
[1712564534.126525] [s44n06:3477203:0]          mpool.c:43   UCX  WARN  object 0xb91ba40 was not returned to mpool ucp_requests
[1712564534.126617] [s44n06:3477205:0]          mpool.c:43   UCX  WARN  object 0xc595ec0 was not returned to mpool ucp_requests
[1712564534.126627] [s44n06:3477205:0]          mpool.c:43   UCX  WARN  object 0xc596080 was not returned to mpool ucp_requests
[1712564534.126631] [s44n06:3477205:0]          mpool.c:43   UCX  WARN  object 0xc596240 was not returned to mpool ucp_requests
[1712564534.126634] [s44n06:3477205:0]          mpool.c:43   UCX  WARN  object 0xc596400 was not returned to mpool ucp_requests
[1712564534.126636] [s44n06:3477205:0]          mpool.c:43   UCX  WARN  object 0xc5965c0 was not returned to mpool ucp_requests
[1712564534.126639] [s44n06:3477205:0]          mpool.c:43   UCX  WARN  object 0xc596780 was not returned to mpool ucp_requests
[1712564534.126642] [s44n06:3477205:0]          mpool.c:43   UCX  WARN  object 0xc596940 was not returned to mpool ucp_requests
[1712564534.126644] [s44n06:3477205:0]          mpool.c:43   UCX  WARN  object 0xc596b00 was not returned to mpool ucp_requests
[1712564534.126647] [s44n06:3477205:0]          mpool.c:43   UCX  WARN  object 0xc596cc0 was not returned to mpool ucp_requests
[1712564534.126650] [s44n06:3477205:0]          mpool.c:43   UCX  WARN  object 0xc596e80 was not returned to mpool ucp_requests
[1712564534.126652] [s44n06:3477205:0]          mpool.c:43   UCX  WARN  object 0xc597040 was not returned to mpool ucp_requests
[1712564534.126655] [s44n06:3477205:0]          mpool.c:43   UCX  WARN  object 0xc597200 was not returned to mpool ucp_requests
[1712564534.126657] [s44n06:3477205:0]          mpool.c:43   UCX  WARN  object 0xc5973c0 was not returned to mpool ucp_requests
[1712564534.126660] [s44n06:3477205:0]          mpool.c:43   UCX  WARN  object 0xc597580 was not returned to mpool ucp_requests
[1712564534.126663] [s44n06:3477205:0]          mpool.c:43   UCX  WARN  object 0xc597740 was not returned to mpool ucp_requests
[1712564534.126776] [s44n06:3477215:0]          mpool.c:43   UCX  WARN  object 0xb885000 was not returned to mpool ucp_requests
[1712564534.126789] [s44n06:3477215:0]          mpool.c:43   UCX  WARN  object 0xb8851c0 was not returned to mpool ucp_requests
[1712564534.126793] [s44n06:3477215:0]          mpool.c:43   UCX  WARN  object 0xb885380 was not returned to mpool ucp_requests
[1712564534.126795] [s44n06:3477215:0]          mpool.c:43   UCX  WARN  object 0xb885540 was not returned to mpool ucp_requests
[1712564534.126799] [s44n06:3477215:0]          mpool.c:43   UCX  WARN  object 0xb885700 was not returned to mpool ucp_requests
[1712564534.126802] [s44n06:3477215:0]          mpool.c:43   UCX  WARN  object 0xb8858c0 was not returned to mpool ucp_requests
[1712564534.126805] [s44n06:3477215:0]          mpool.c:43   UCX  WARN  object 0xb885a80 was not returned to mpool ucp_requests
[1712564534.126808] [s44n06:3477215:0]          mpool.c:43   UCX  WARN  object 0xb885c40 was not returned to mpool ucp_requests
[1712564534.126810] [s44n06:3477215:0]          mpool.c:43   UCX  WARN  object 0xb885e00 was not returned to mpool ucp_requests
[1712564534.126813] [s44n06:3477215:0]          mpool.c:43   UCX  WARN  object 0xb885fc0 was not returned to mpool ucp_requests
[1712564534.126815] [s44n06:3477215:0]          mpool.c:43   UCX  WARN  object 0xb886180 was not returned to mpool ucp_requests
[1712564534.126818] [s44n06:3477215:0]          mpool.c:43   UCX  WARN  object 0xb886340 was not returned to mpool ucp_requests
[1712564534.126820] [s44n06:3477215:0]          mpool.c:43   UCX  WARN  object 0xb886500 was not returned to mpool ucp_requests
[1712564534.126848] [s44n06:3477213:0]          mpool.c:43   UCX  WARN  object 0xab255c0 was not returned to mpool ucp_requests
[1712564534.126860] [s44n06:3477213:0]          mpool.c:43   UCX  WARN  object 0xab25780 was not returned to mpool ucp_requests
[1712564534.126864] [s44n06:3477213:0]          mpool.c:43   UCX  WARN  object 0xab25940 was not returned to mpool ucp_requests
[1712564534.126868] [s44n06:3477213:0]          mpool.c:43   UCX  WARN  object 0xab25b00 was not returned to mpool ucp_requests
[1712564534.126871] [s44n06:3477213:0]          mpool.c:43   UCX  WARN  object 0xab25cc0 was not returned to mpool ucp_requests
[1712564534.126874] [s44n06:3477213:0]          mpool.c:43   UCX  WARN  object 0xab25e80 was not returned to mpool ucp_requests
[1712564534.126877] [s44n06:3477213:0]          mpool.c:43   UCX  WARN  object 0xab26040 was not returned to mpool ucp_requests
[1712564534.126880] [s44n06:3477213:0]          mpool.c:43   UCX  WARN  object 0xab26200 was not returned to mpool ucp_requests
[1712564534.126882] [s44n06:3477213:0]          mpool.c:43   UCX  WARN  object 0xab263c0 was not returned to mpool ucp_requests
[1712564534.126885] [s44n06:3477213:0]          mpool.c:43   UCX  WARN  object 0xab26580 was not returned to mpool ucp_requests
[1712564534.126887] [s44n06:3477213:0]          mpool.c:43   UCX  WARN  object 0xab26740 was not returned to mpool ucp_requests
[1712564534.126890] [s44n06:3477213:0]          mpool.c:43   UCX  WARN  object 0xab26900 was not returned to mpool ucp_requests
[1712564534.126893] [s44n06:3477213:0]          mpool.c:43   UCX  WARN  object 0xab26ac0 was not returned to mpool ucp_requests
[1712564534.126933] [s44n06:3477209:0]          mpool.c:43   UCX  WARN  object 0xb35e240 was not returned to mpool ucp_requests
[1712564534.126942] [s44n06:3477209:0]          mpool.c:43   UCX  WARN  object 0xb35e400 was not returned to mpool ucp_requests
[1712564534.126946] [s44n06:3477209:0]          mpool.c:43   UCX  WARN  object 0xb35e5c0 was not returned to mpool ucp_requests
[1712564534.126949] [s44n06:3477209:0]          mpool.c:43   UCX  WARN  object 0xb35e780 was not returned to mpool ucp_requests
[1712564534.126951] [s44n06:3477209:0]          mpool.c:43   UCX  WARN  object 0xb35e940 was not returned to mpool ucp_requests
[1712564534.126954] [s44n06:3477209:0]          mpool.c:43   UCX  WARN  object 0xb35eb00 was not returned to mpool ucp_requests
[1712564534.126957] [s44n06:3477209:0]          mpool.c:43   UCX  WARN  object 0xb35ecc0 was not returned to mpool ucp_requests
[1712564534.126959] [s44n06:3477209:0]          mpool.c:43   UCX  WARN  object 0xb35ee80 was not returned to mpool ucp_requests
[1712564534.126962] [s44n06:3477209:0]          mpool.c:43   UCX  WARN  object 0xb35f040 was not returned to mpool ucp_requests
[1712564534.126965] [s44n06:3477209:0]          mpool.c:43   UCX  WARN  object 0xb35f200 was not returned to mpool ucp_requests
[1712564534.126968] [s44n06:3477209:0]          mpool.c:43   UCX  WARN  object 0xb35f3c0 was not returned to mpool ucp_requests
[1712564534.126970] [s44n06:3477209:0]          mpool.c:43   UCX  WARN  object 0xb35f580 was not returned to mpool ucp_requests
[1712564534.126972] [s44n06:3477209:0]          mpool.c:43   UCX  WARN  object 0xb35f740 was not returned to mpool ucp_requests
[1712564534.128229] [s44n06:3477211:0]          mpool.c:43   UCX  WARN  object 0xabcc2c0 was not returned to mpool ucp_requests
[1712564534.128240] [s44n06:3477211:0]          mpool.c:43   UCX  WARN  object 0xabcc480 was not returned to mpool ucp_requests
[1712564534.128244] [s44n06:3477211:0]          mpool.c:43   UCX  WARN  object 0xabcc640 was not returned to mpool ucp_requests
[1712564534.128247] [s44n06:3477211:0]          mpool.c:43   UCX  WARN  object 0xabcc800 was not returned to mpool ucp_requests
[1712564534.128250] [s44n06:3477211:0]          mpool.c:43   UCX  WARN  object 0xabcc9c0 was not returned to mpool ucp_requests
[1712564534.128253] [s44n06:3477211:0]          mpool.c:43   UCX  WARN  object 0xabccb80 was not returned to mpool ucp_requests
[1712564534.128256] [s44n06:3477211:0]          mpool.c:43   UCX  WARN  object 0xabccd40 was not returned to mpool ucp_requests
[1712564534.128259] [s44n06:3477211:0]          mpool.c:43   UCX  WARN  object 0xabccf00 was not returned to mpool ucp_requests
[1712564534.128262] [s44n06:3477211:0]          mpool.c:43   UCX  WARN  object 0xabcd0c0 was not returned to mpool ucp_requests
[1712564534.128265] [s44n06:3477211:0]          mpool.c:43   UCX  WARN  object 0xabcd280 was not returned to mpool ucp_requests
[1712564534.128267] [s44n06:3477211:0]          mpool.c:43   UCX  WARN  object 0xabcd440 was not returned to mpool ucp_requests
[1712564534.128270] [s44n06:3477211:0]          mpool.c:43   UCX  WARN  object 0xabcd600 was not returned to mpool ucp_requests
[1712564534.128273] [s44n06:3477211:0]          mpool.c:43   UCX  WARN  object 0xabcd7c0 was not returned to mpool ucp_requests


           ************************************************************
           *        Program running with 8 parallel MPI-processes     *
           *              working on a common directory               *
           ************************************************************
-------------------------------------------------------------------------------
                                 ORCA SCF
-------------------------------------------------------------------------------

------------
SCF SETTINGS
------------
Hamiltonian:
 Ab initio Hamiltonian  Method          .... Hartree-Fock(GTOs)


General Settings:
 Integral files         IntName         .... 1isa1sa-01001_1_997
 Hartree-Fock type      HFTyp           .... RHF
 Total Charge           Charge          ....    0
 Multiplicity           Mult            ....    1
 Number of Electrons    NEL             ....   92
 Basis Dimension        Dim             ....  794
 Nuclear Repulsion      ENuc            ....    719.9454029615 Eh

Convergence Acceleration:
 DIIS                   CNVDIIS         .... on
   Start iteration      DIISMaxIt       ....    12
   Startup error        DIISStart       ....  0.200000
   # of expansion vecs  DIISMaxEq       ....     5
   Bias factor          DIISBfac        ....   1.050
   Max. coefficient     DIISMaxC        ....  10.000
 Trust-Rad. Augm. Hess. CNVTRAH         .... auto
   Auto Start mean grad. ratio tolernc. ....  1.125000
   Auto Start start iteration           ....    20
   Auto Start num. interpolation iter.  ....    10
   Max. Number of Micro iterations      ....    16
   Max. Number of Macro iterations      .... Maxiter - #DIIS iter
   Number of Davidson start vectors     ....     2
   Converg. threshold I  (grad. norm)   ....   1.000e-05
   Converg. threshold II (energy diff.) ....   1.000e-08
   Grad. Scal. Fac. for Micro threshold ....   0.100
   Minimum threshold for Micro iter.    ....   0.010
   NR start threshold (gradient norm)   ....   0.001
   Initial trust radius                 ....   0.400
   Minimum AH scaling param. (alpha)    ....   1.000
   Maximum AH scaling param. (alpha)    .... 1000.000
   Orbital update algorithm             .... Taylor
   White noise on init. David. guess    .... on
   Maximum white noise                  ....   0.010
   Quad. conv. algorithm                .... NR
 SOSCF                  CNVSOSCF        .... on
   Start iteration      SOSCFMaxIt      ....   150
   Startup grad/error   SOSCFStart      ....  0.003300
 Level Shifting         CNVShift        .... on
   Level shift para.    LevelShift      ....    0.2500
   Turn off err/grad.   ShiftErr        ....    0.0010
 Zerner damping         CNVZerner       .... off
 Static damping         CNVDamp         .... on
   Fraction old density DampFac         ....    0.7000
   Max. Damping (<1)    DampMax         ....    0.9800
   Min. Damping (>=0)   DampMin         ....    0.0000
   Turn off err/grad.   DampErr         ....    0.1000
 Fernandez-Rico         CNVRico         .... off

SCF Procedure:
 Maximum # iterations   MaxIter         ....   125
 SCF integral mode      SCFMode         .... Direct
   Integral package                     .... SHARK and LIBINT hybrid scheme
 Reset frequency        DirectResetFreq ....    20
 Integral Threshold     Thresh          ....  2.500e-11 Eh
 Primitive CutOff       TCut            ....  2.500e-12 Eh

Convergence Tolerance:
 Convergence Check Mode ConvCheckMode   .... Total+1el-Energy
 Convergence forced     ConvForced      .... 1
 Energy Change          TolE            ....  1.000e-08 Eh
 1-El. energy change                    ....  1.000e-05 Eh
 Orbital Gradient       TolG            ....  1.000e-05
 Orbital Rotation angle TolX            ....  1.000e-05
 DIIS Error             TolErr          ....  5.000e-07


Diagonalization of the overlap matrix:
Smallest eigenvalue                        ... 1.180e-05
Time for diagonalization                   ...    0.103 sec
Threshold for overlap eigenvalues          ... 1.000e-08
Number of eigenvalues below threshold      ... 0
Time for construction of square roots      ...    0.047 sec
Total time needed                          ...    0.153 sec

Time for model grid setup =    0.108 sec

------------------------------
INITIAL GUESS: MODEL POTENTIAL
------------------------------
Loading Hartree-Fock densities                     ... done
  calling /comm/groupstacks/chemistry/apps/orca/5.0.4/orca 1isa1sa-01001_1_997_atom53.inp > 1isa1sa-01001_1_997_atom53.out in order to generate an atomic fitting density for atom 2 (I  with ECP) on-the-fly... 
    atom 2 (I ), assumed electronic state with S=2: 1s2 2s2 2p6 3s2 3p6 4s2 3d10 4p6 5s2 4d10 5p5           ... done
Calculating cut-offs                               ... done
Initializing the effective Hamiltonian             ... done
Setting up the integral package (SHARK)            ... done
Starting the Coulomb interaction                   ... done (   0.4 sec)
Reading the grid                                   ... done
Mapping shells                                     ... done
Starting the XC term evaluation                    ... done (   0.2 sec)
Transforming the Hamiltonian                       ... done (   0.0 sec)
Diagonalizing the Hamiltonian                      ... done (   0.1 sec)
Back transforming the eigenvectors                 ... done (   0.0 sec)
Now organizing SCF variables                       ... done
                      ------------------
                      INITIAL GUESS DONE (   2.1 sec)
                      ------------------
--------------
SCF ITERATIONS
--------------
ITER       Energy         Delta-E        Max-DP      RMS-DP      [F,P]     Damp
               ***  Starting incremental Fock matrix formation  ***
  0  -1142.6300275482   0.000000000000 0.23611539  0.00117985  0.3813906 0.7000
  1  -1142.8461214520  -0.216093903750 0.16689592  0.00083787  0.2200327 0.7000
                               ***Turning on DIIS***
  2  -1142.9617456426  -0.115624190668 0.11486134  0.00057250  0.1269205 0.7000
  3  -1143.5172434218  -0.555497779125 0.27823901  0.00130384  0.0754924 0.0000
  4  -1143.1718718577   0.345371564052 0.02026323  0.00008220  0.0099272 0.0000
  5  -1143.1877194390  -0.015847581260 0.01496872  0.00005106  0.0048757 0.0000
  6  -1143.1791648883   0.008554550642 0.00421812  0.00002355  0.0045552 0.0000
  7  -1143.1971249943  -0.017960105942 0.00200994  0.00001389  0.0033225 0.0000
                      *** Initiating the SOSCF procedure ***
                           *** Shutting down DIIS ***
                      *** Re-Reading the Fockian *** 
                      *** Removing any level shift *** 
ITER      Energy       Delta-E        Grad      Rot      Max-DP    RMS-DP
  8  -1143.19866602  -0.0015410248  0.001066  0.001066  0.000848  0.000009
               *** Restarting incremental Fock matrix formation ***
  9  -1143.20121904  -0.0025530229  0.000359  0.000689  0.000386  0.000004
 10  -1143.20122443  -0.0000053912  0.000167  0.000887  0.000498  0.000006
 11  -1143.20122732  -0.0000028854  0.000053  0.000064  0.000168  0.000001
 12  -1143.20122751  -0.0000001901  0.000042  0.000076  0.000041  0.000000
 13  -1143.20122757  -0.0000000586  0.000005  0.000014  0.000014  0.000000
 14  -1143.20122757  -0.0000000009  0.000004  0.000015  0.000015  0.000000
                  ***Gradient check signals convergence***
              ***Rediagonalizing the Fockian in SOSCF/NRSCF***

               *****************************************************
               *                     SUCCESS                       *
               *           SCF CONVERGED AFTER  15 CYCLES          *
               *****************************************************


----------------
TOTAL SCF ENERGY
----------------

Total Energy       :        -1143.20122757 Eh          -31108.08691 eV

Components:
Nuclear Repulsion  :          719.94540296 Eh           19590.71039 eV
Electronic Energy  :        -1863.14663053 Eh          -50698.79729 eV
One Electron Energy:        -3118.55023690 Eh          -84860.06615 eV
Two Electron Energy:         1255.40360637 Eh           34161.26885 eV

Virial components:
Potential Energy   :        -2101.93285249 Eh          -57196.50073 eV
Kinetic Energy     :          958.73162492 Eh           26088.41382 eV
Virial Ratio       :            2.19241005


---------------
SCF CONVERGENCE
---------------

  Last Energy change         ...   -2.7017e-09  Tolerance :   1.0000e-08
  Last MAX-Density change    ...    1.0778e-05  Tolerance :   1.0000e-07
  Last RMS-Density change    ...    1.3474e-07  Tolerance :   5.0000e-09
  Last Orbital Gradient      ...    1.5533e-06  Tolerance :   1.0000e-05
  Last Orbital Rotation      ...    6.0351e-06  Tolerance :   1.0000e-05

             **** THE GBW FILE WAS UPDATED (1isa1sa-01001_1_997.gbw) ****
             **** DENSITY 1isa1sa-01001_1_997.scfp WAS UPDATED ****
             **** ENERGY FILE WAS UPDATED (1isa1sa-01001_1_997.en.tmp) ****
             **** THE GBW FILE WAS UPDATED (1isa1sa-01001_1_997.gbw) ****
             **** DENSITY 1isa1sa-01001_1_997.scfp WAS UPDATED ****
----------------
ORBITAL ENERGIES
----------------

  NO   OCC          E(Eh)            E(eV) 
   0   2.0000     -92.254320     -2510.3677 
   1   2.0000     -20.637084      -561.5636 
   2   2.0000     -20.634116      -561.4828 
   3   2.0000     -20.605418      -560.7019 
   4   2.0000     -20.586290      -560.1814 
   5   2.0000     -20.575679      -559.8927 
   6   2.0000     -20.564368      -559.5849 
   7   2.0000      -9.211620      -250.6609 
   8   2.0000      -7.864335      -213.9994 
   9   2.0000      -6.898656      -187.7220 
  10   2.0000      -6.897789      -187.6984 
  11   2.0000      -6.896950      -187.6756 
  12   2.0000      -5.696138      -154.9998 
  13   2.0000      -5.690926      -154.8580 
  14   2.0000      -5.681893      -154.6122 
  15   2.0000      -2.431169       -66.1555 
  16   2.0000      -2.427501       -66.0557 
  17   2.0000      -2.415926       -65.7407 
  18   2.0000      -2.410310       -65.5879 
  19   2.0000      -2.409104       -65.5550 
  20   2.0000      -1.548123       -42.1266 
  21   2.0000      -1.414882       -38.5009 
  22   2.0000      -1.401100       -38.1259 
  23   2.0000      -1.386931       -37.7403 
  24   2.0000      -1.371545       -37.3216 
  25   2.0000      -1.316836       -35.8329 
  26   2.0000      -0.944160       -25.6919 
  27   2.0000      -0.903059       -24.5735 
  28   2.0000      -0.810420       -22.0526 
  29   2.0000      -0.760875       -20.7045 
  30   2.0000      -0.717422       -19.5220 
  31   2.0000      -0.706138       -19.2150 
  32   2.0000      -0.688401       -18.7323 
  33   2.0000      -0.641728       -17.4623 
  34   2.0000      -0.619172       -16.8485 
  35   2.0000      -0.608549       -16.5595 
  36   2.0000      -0.601495       -16.3675 
  37   2.0000      -0.565355       -15.3841 
  38   2.0000      -0.559316       -15.2198 
  39   2.0000      -0.551903       -15.0180 
  40   2.0000      -0.531440       -14.4612 
  41   2.0000      -0.520120       -14.1532 
  42   2.0000      -0.512656       -13.9501 
  43   2.0000      -0.499552       -13.5935 
  44   2.0000      -0.492644       -13.4055 
  45   2.0000      -0.408087       -11.1046 
  46   0.0000       0.008011         0.2180 
  47   0.0000       0.021560         0.5867 
  48   0.0000       0.028646         0.7795 
  49   0.0000       0.040688         1.1072 
  50   0.0000       0.051148         1.3918 
  51   0.0000       0.055339         1.5059 
  52   0.0000       0.071694         1.9509 
  53   0.0000       0.077963         2.1215 
  54   0.0000       0.081910         2.2289 
  55   0.0000       0.090072         2.4510 
  56   0.0000       0.094391         2.5685 
  57   0.0000       0.104936         2.8554 
  58   0.0000       0.114954         3.1281 
  59   0.0000       0.119700         3.2572 
  60   0.0000       0.127669         3.4740 
  61   0.0000       0.144587         3.9344 
  62   0.0000       0.145691         3.9645 
  63   0.0000       0.153416         4.1747 
  64   0.0000       0.168009         4.5717 
  65   0.0000       0.171820         4.6755 
  66   0.0000       0.175243         4.7686 
  67   0.0000       0.179733         4.8908 
  68   0.0000       0.183206         4.9853 
  69   0.0000       0.191367         5.2074 
  70   0.0000       0.196933         5.3588 
  71   0.0000       0.198696         5.4068 
  72   0.0000       0.201445         5.4816 
  73   0.0000       0.216082         5.8799 
  74   0.0000       0.218653         5.9498 
  75   0.0000       0.224353         6.1049 
  76   0.0000       0.226356         6.1595 
  77   0.0000       0.233010         6.3405 
  78   0.0000       0.237143         6.4530 
  79   0.0000       0.245067         6.6686 
  80   0.0000       0.251632         6.8473 
  81   0.0000       0.255979         6.9656 
  82   0.0000       0.262815         7.1516 
  83   0.0000       0.269610         7.3365 
  84   0.0000       0.271569         7.3898 
  85   0.0000       0.280014         7.6196 
  86   0.0000       0.287785         7.8310 
  87   0.0000       0.294139         8.0039 
  88   0.0000       0.295479         8.0404 
  89   0.0000       0.310418         8.4469 
  90   0.0000       0.313189         8.5223 
  91   0.0000       0.316271         8.6062 
  92   0.0000       0.320946         8.7334 
  93   0.0000       0.330444         8.9918 
  94   0.0000       0.333893         9.0857 
  95   0.0000       0.344182         9.3657 
  96   0.0000       0.356257         9.6942 
  97   0.0000       0.361770         9.8443 
  98   0.0000       0.370522        10.0824 
  99   0.0000       0.378171        10.2905 
 100   0.0000       0.382735        10.4147 
 101   0.0000       0.387780        10.5520 
 102   0.0000       0.394301        10.7295 
 103   0.0000       0.397988        10.8298 
 104   0.0000       0.404667        11.0116 
 105   0.0000       0.417079        11.3493 
 106   0.0000       0.420839        11.4516 
 107   0.0000       0.429946        11.6994 
 108   0.0000       0.435277        11.8445 
 109   0.0000       0.442334        12.0365 
 110   0.0000       0.457203        12.4411 
 111   0.0000       0.460353        12.5268 
 112   0.0000       0.470733        12.8093 
 113   0.0000       0.472062        12.8454 
 114   0.0000       0.481343        13.0980 
 115   0.0000       0.488615        13.2959 
 116   0.0000       0.496816        13.5191 
 117   0.0000       0.508834        13.8461 
 118   0.0000       0.515530        14.0283 
 119   0.0000       0.524088        14.2612 
 120   0.0000       0.533083        14.5059 
 121   0.0000       0.542961        14.7747 
 122   0.0000       0.548475        14.9248 
 123   0.0000       0.550747        14.9866 
 124   0.0000       0.557926        15.1819 
 125   0.0000       0.572577        15.5806 
 126   0.0000       0.576402        15.6847 
 127   0.0000       0.582379        15.8473 
 128   0.0000       0.589216        16.0334 
 129   0.0000       0.594353        16.1732 
 130   0.0000       0.599058        16.3012 
 131   0.0000       0.615046        16.7362 
 132   0.0000       0.617925        16.8146 
 133   0.0000       0.631166        17.1749 
 134   0.0000       0.632700        17.2166 
 135   0.0000       0.643262        17.5040 
 136   0.0000       0.649726        17.6800 
 137   0.0000       0.662063        18.0157 
 138   0.0000       0.665070        18.0975 
 139   0.0000       0.667099        18.1527 
 140   0.0000       0.670215        18.2375 
 141   0.0000       0.682968        18.5845 
 142   0.0000       0.687348        18.7037 
 143   0.0000       0.697415        18.9776 
 144   0.0000       0.700167        19.0525 
 145   0.0000       0.703165        19.1341 
 146   0.0000       0.711491        19.3606 
 147   0.0000       0.720122        19.5955 
 148   0.0000       0.727770        19.8036 
 149   0.0000       0.732172        19.9234 
 150   0.0000       0.744011        20.2456 
 151   0.0000       0.746774        20.3208 
 152   0.0000       0.763162        20.7667 
 153   0.0000       0.772684        21.0258 
 154   0.0000       0.777224        21.1493 
 155   0.0000       0.785548        21.3758 
 156   0.0000       0.787932        21.4407 
 157   0.0000       0.797728        21.7073 
 158   0.0000       0.803763        21.8715 
 159   0.0000       0.809968        22.0403 
 160   0.0000       0.816128        22.2080 
 161   0.0000       0.824025        22.4229 
 162   0.0000       0.829776        22.5794 
 163   0.0000       0.832027        22.6406 
 164   0.0000       0.842935        22.9374 
 165   0.0000       0.846265        23.0280 
 166   0.0000       0.856880        23.3169 
 167   0.0000       0.870866        23.6975 
 168   0.0000       0.886696        24.1282 
 169   0.0000       0.894501        24.3406 
 170   0.0000       0.903709        24.5912 
 171   0.0000       0.906742        24.6737 
 172   0.0000       0.914392        24.8819 
 173   0.0000       0.923014        25.1165 
 174   0.0000       0.936573        25.4854 
 175   0.0000       0.941276        25.6134 
 176   0.0000       0.946465        25.7546 
 177   0.0000       0.954500        25.9733 
 178   0.0000       0.964713        26.2512 
 179   0.0000       0.977669        26.6037 
 180   0.0000       0.985907        26.8279 
 181   0.0000       0.996433        27.1143 
 182   0.0000       0.998151        27.1611 
 183   0.0000       1.016625        27.6638 
 184   0.0000       1.021991        27.8098 
 185   0.0000       1.028618        27.9901 
 186   0.0000       1.042550        28.3692 
 187   0.0000       1.045193        28.4411 
 188   0.0000       1.051876        28.6230 
 189   0.0000       1.055732        28.7279 
 190   0.0000       1.063026        28.9264 
 191   0.0000       1.081914        29.4404 
 192   0.0000       1.089657        29.6511 
 193   0.0000       1.106231        30.1021 
 194   0.0000       1.107513        30.1370 
 195   0.0000       1.113851        30.3094 
 196   0.0000       1.119789        30.4710 
 197   0.0000       1.132501        30.8169 
 198   0.0000       1.141520        31.0623 
 199   0.0000       1.150616        31.3098 
 200   0.0000       1.155672        31.4474 
 201   0.0000       1.162314        31.6282 
 202   0.0000       1.168085        31.7852 
 203   0.0000       1.172695        31.9106 
 204   0.0000       1.188862        32.3506 
 205   0.0000       1.198210        32.6049 
 206   0.0000       1.204102        32.7653 
 207   0.0000       1.222824        33.2747 
 208   0.0000       1.231551        33.5122 
 209   0.0000       1.235163        33.6105 
 210   0.0000       1.242859        33.8199 
 211   0.0000       1.255754        34.1708 
 212   0.0000       1.260753        34.3068 
 213   0.0000       1.271087        34.5880 
 214   0.0000       1.279780        34.8246 
 215   0.0000       1.285941        34.9922 
 216   0.0000       1.294994        35.2386 
 217   0.0000       1.301163        35.4064 
 218   0.0000       1.315161        35.7873 
 219   0.0000       1.328775        36.1578 
 220   0.0000       1.337036        36.3826 
 221   0.0000       1.338492        36.4222 
 222   0.0000       1.355281        36.8791 
 223   0.0000       1.367580        37.2137 
 224   0.0000       1.384449        37.6728 
 225   0.0000       1.393816        37.9277 
 226   0.0000       1.402754        38.1709 
 227   0.0000       1.408801        38.3354 
 228   0.0000       1.410900        38.3925 
 229   0.0000       1.429561        38.9003 
 230   0.0000       1.432939        38.9923 
 231   0.0000       1.446542        39.3624 
 232   0.0000       1.455190        39.5977 
 233   0.0000       1.467772        39.9401 
 234   0.0000       1.471353        40.0375 
 235   0.0000       1.487073        40.4653 
 236   0.0000       1.503392        40.9094 
 237   0.0000       1.530419        41.6448 
 238   0.0000       1.534042        41.7434 
 239   0.0000       1.544694        42.0333 
 240   0.0000       1.547700        42.1151 
 241   0.0000       1.550046        42.1789 
 242   0.0000       1.560786        42.4712 
 243   0.0000       1.562307        42.5125 
 244   0.0000       1.573405        42.8145 
 245   0.0000       1.581506        43.0350 
 246   0.0000       1.588145        43.2156 
 247   0.0000       1.599996        43.5381 
 248   0.0000       1.601984        43.5922 
 249   0.0000       1.613167        43.8965 
 250   0.0000       1.621591        44.1257 
 251   0.0000       1.629997        44.3545 
 252   0.0000       1.635241        44.4972 
 253   0.0000       1.641201        44.6594 
 254   0.0000       1.658625        45.1335 
 255   0.0000       1.663289        45.2604 
 256   0.0000       1.680193        45.7204 
 257   0.0000       1.692493        46.0551 
 258   0.0000       1.696026        46.1512 
 259   0.0000       1.708530        46.4915 
 260   0.0000       1.717342        46.7313 
 261   0.0000       1.721438        46.8427 
 262   0.0000       1.727466        47.0067 
 263   0.0000       1.740844        47.3708 
 264   0.0000       1.749052        47.5941 
 265   0.0000       1.759526        47.8791 
 266   0.0000       1.766710        48.0746 
 267   0.0000       1.778965        48.4081 
 268   0.0000       1.783595        48.5341 
 269   0.0000       1.790818        48.7306 
 270   0.0000       1.800771        49.0015 
 271   0.0000       1.812981        49.3337 
 272   0.0000       1.826660        49.7060 
 273   0.0000       1.837629        50.0044 
 274   0.0000       1.842540        50.1381 
 275   0.0000       1.859757        50.6066 
 276   0.0000       1.863283        50.7025 
 277   0.0000       1.868236        50.8373 
 278   0.0000       1.876115        51.0517 
 279   0.0000       1.883237        51.2455 
 280   0.0000       1.895960        51.5917 
 281   0.0000       1.906505        51.8786 
 282   0.0000       1.910806        51.9957 
 283   0.0000       1.914858        52.1059 
 284   0.0000       1.923442        52.3395 
 285   0.0000       1.933101        52.6023 
 286   0.0000       1.943539        52.8864 
 287   0.0000       1.954294        53.1791 
 288   0.0000       1.962877        53.4126 
 289   0.0000       1.973983        53.7148 
 290   0.0000       1.977400        53.8078 
 291   0.0000       1.988890        54.1204 
 292   0.0000       2.003147        54.5084 
 293   0.0000       2.017080        54.8875 
 294   0.0000       2.022813        55.0435 
 295   0.0000       2.034425        55.3595 
 296   0.0000       2.053813        55.8871 
 297   0.0000       2.058741        56.0212 
 298   0.0000       2.061613        56.0993 
 299   0.0000       2.068149        56.2772 
 300   0.0000       2.088941        56.8430 
 301   0.0000       2.099599        57.1330 
 302   0.0000       2.111900        57.4677 
 303   0.0000       2.120796        57.7098 
 304   0.0000       2.124928        57.8222 
 305   0.0000       2.138890        58.2022 
 306   0.0000       2.142513        58.3007 
 307   0.0000       2.149201        58.4827 
 308   0.0000       2.163297        58.8663 
 309   0.0000       2.173904        59.1549 
 310   0.0000       2.178580        59.2822 
 311   0.0000       2.189926        59.5909 
 312   0.0000       2.192145        59.6513 
 313   0.0000       2.204838        59.9967 
 314   0.0000       2.212608        60.2081 
 315   0.0000       2.216022        60.3010 
 316   0.0000       2.225469        60.5581 
 317   0.0000       2.233983        60.7898 
 318   0.0000       2.239650        60.9440 
 319   0.0000       2.253452        61.3195 
 320   0.0000       2.261072        61.5269 
 321   0.0000       2.268062        61.7171 
 322   0.0000       2.286129        62.2087 
 323   0.0000       2.293297        62.4038 
 324   0.0000       2.303628        62.6849 
 325   0.0000       2.315173        62.9991 
 326   0.0000       2.327309        63.3293 
 327   0.0000       2.333287        63.4920 
 328   0.0000       2.350300        63.9549 
 329   0.0000       2.356111        64.1130 
 330   0.0000       2.376830        64.6768 
 331   0.0000       2.392353        65.0992 
 332   0.0000       2.401911        65.3593 
 333   0.0000       2.411158        65.6110 
 334   0.0000       2.420696        65.8705 
 335   0.0000       2.430758        66.1443 
 336   0.0000       2.441549        66.4379 
 337   0.0000       2.447367        66.5962 
 338   0.0000       2.464876        67.0727 
 339   0.0000       2.483438        67.5778 
 340   0.0000       2.486363        67.6574 
 341   0.0000       2.497131        67.9504 
 342   0.0000       2.518897        68.5427 
 343   0.0000       2.532773        68.9203 
 344   0.0000       2.547171        69.3120 
 345   0.0000       2.557284        69.5872 
 346   0.0000       2.566146        69.8284 
 347   0.0000       2.570702        69.9524 
 348   0.0000       2.586119        70.3719 
 349   0.0000       2.593404        70.5701 
 350   0.0000       2.608807        70.9893 
 351   0.0000       2.627370        71.4944 
 352   0.0000       2.635230        71.7082 
 353   0.0000       2.641154        71.8694 
 354   0.0000       2.648723        72.0754 
 355   0.0000       2.664798        72.5128 
 356   0.0000       2.683977        73.0347 
 357   0.0000       2.698242        73.4229 
 358   0.0000       2.709120        73.7189 
 359   0.0000       2.722106        74.0723 
 360   0.0000       2.730712        74.3065 
 361   0.0000       2.747296        74.7577 
 362   0.0000       2.751258        74.8655 
 363   0.0000       2.769451        75.3606 
 364   0.0000       2.785322        75.7925 
 365   0.0000       2.798798        76.1592 
 366   0.0000       2.812201        76.5239 
 367   0.0000       2.817845        76.6775 
 368   0.0000       2.838226        77.2320 
 369   0.0000       2.843628        77.3790 
 370   0.0000       2.855673        77.7068 
 371   0.0000       2.873397        78.1891 
 372   0.0000       2.910346        79.1945 
 373   0.0000       2.926185        79.6255 
 374   0.0000       2.952347        80.3374 
 375   0.0000       2.965272        80.6891 
 376   0.0000       2.986466        81.2659 
 377   0.0000       3.016004        82.0696 
 378   0.0000       3.027491        82.3822 
 379   0.0000       3.046794        82.9075 
 380   0.0000       3.059141        83.2434 
 381   0.0000       3.099039        84.3292 
 382   0.0000       3.118330        84.8541 
 383   0.0000       3.127124        85.0934 
 384   0.0000       3.152250        85.7771 
 385   0.0000       3.170115        86.2632 
 386   0.0000       3.189514        86.7911 
 387   0.0000       3.207176        87.2717 
 388   0.0000       3.228399        87.8492 
 389   0.0000       3.240373        88.1750 
 390   0.0000       3.276763        89.1653 
 391   0.0000       3.297791        89.7374 
 392   0.0000       3.316237        90.2394 
 393   0.0000       3.322441        90.4082 
 394   0.0000       3.340997        90.9132 
 395   0.0000       3.369422        91.6866 
 396   0.0000       3.372105        91.7597 
 397   0.0000       3.391512        92.2877 
 398   0.0000       3.418795        93.0301 
 399   0.0000       3.444572        93.7316 
 400   0.0000       3.468027        94.3698 
 401   0.0000       3.475807        94.5815 
 402   0.0000       3.516952        95.7011 
 403   0.0000       3.546891        96.5158 
 404   0.0000       3.558241        96.8247 
 405   0.0000       3.569778        97.1386 
 406   0.0000       3.593548        97.7854 
 407   0.0000       3.625199        98.6467 
 408   0.0000       3.649382        99.3047 
 409   0.0000       3.665736        99.7498 
 410   0.0000       3.693094       100.4942 
 411   0.0000       3.699769       100.6758 
 412   0.0000       3.717376       101.1549 
 413   0.0000       3.726053       101.3910 
 414   0.0000       3.738074       101.7182 
 415   0.0000       3.750721       102.0623 
 416   0.0000       3.761862       102.3655 
 417   0.0000       3.797753       103.3421 
 418   0.0000       3.801711       103.4498 
 419   0.0000       3.839952       104.4904 
 420   0.0000       3.845720       104.6474 
 421   0.0000       3.857912       104.9791 
 422   0.0000       3.869764       105.3016 
 423   0.0000       3.885976       105.7428 
 424   0.0000       3.897120       106.0460 
 425   0.0000       3.917181       106.5919 
 426   0.0000       3.927463       106.8717 
 427   0.0000       3.938361       107.1682 
 428   0.0000       3.947936       107.4288 
 429   0.0000       3.954299       107.6020 
 430   0.0000       3.975151       108.1693 
 431   0.0000       3.985812       108.4594 
 432   0.0000       3.998256       108.7981 
 433   0.0000       4.013706       109.2185 
 434   0.0000       4.023962       109.4976 
 435   0.0000       4.041778       109.9824 
 436   0.0000       4.045926       110.0952 
 437   0.0000       4.069654       110.7409 
 438   0.0000       4.083004       111.1042 
 439   0.0000       4.084489       111.1446 
 440   0.0000       4.093114       111.3793 
 441   0.0000       4.103946       111.6740 
 442   0.0000       4.120521       112.1251 
 443   0.0000       4.124351       112.2293 
 444   0.0000       4.146177       112.8232 
 445   0.0000       4.153648       113.0265 
 446   0.0000       4.165305       113.3437 
 447   0.0000       4.172531       113.5403 
 448   0.0000       4.184613       113.8691 
 449   0.0000       4.200081       114.2900 
 450   0.0000       4.207159       114.4826 
 451   0.0000       4.214966       114.6950 
 452   0.0000       4.221957       114.8853 
 453   0.0000       4.230534       115.1187 
 454   0.0000       4.244403       115.4961 
 455   0.0000       4.258482       115.8792 
 456   0.0000       4.274851       116.3246 
 457   0.0000       4.280306       116.4731 
 458   0.0000       4.292857       116.8146 
 459   0.0000       4.311782       117.3296 
 460   0.0000       4.327155       117.7479 
 461   0.0000       4.332355       117.8894 
 462   0.0000       4.342619       118.1687 
 463   0.0000       4.345898       118.2579 
 464   0.0000       4.355603       118.5220 
 465   0.0000       4.362240       118.7026 
 466   0.0000       4.375485       119.0630 
 467   0.0000       4.395347       119.6035 
 468   0.0000       4.404565       119.8543 
 469   0.0000       4.415745       120.1585 
 470   0.0000       4.431213       120.5794 
 471   0.0000       4.434983       120.6820 
 472   0.0000       4.450021       121.0912 
 473   0.0000       4.458058       121.3099 
 474   0.0000       4.463704       121.4636 
 475   0.0000       4.475687       121.7896 
 476   0.0000       4.480504       121.9207 
 477   0.0000       4.488692       122.1435 
 478   0.0000       4.496615       122.3591 
 479   0.0000       4.511185       122.7556 
 480   0.0000       4.523315       123.0857 
 481   0.0000       4.534780       123.3977 
 482   0.0000       4.548971       123.7838 
 483   0.0000       4.554456       123.9331 
 484   0.0000       4.558092       124.0320 
 485   0.0000       4.578676       124.5921 
 486   0.0000       4.595842       125.0592 
 487   0.0000       4.602479       125.2398 
 488   0.0000       4.621569       125.7593 
 489   0.0000       4.631662       126.0339 
 490   0.0000       4.635300       126.1329 
 491   0.0000       4.647199       126.4567 
 492   0.0000       4.661902       126.8568 
 493   0.0000       4.677547       127.2825 
 494   0.0000       4.681820       127.3988 
 495   0.0000       4.699683       127.8849 
 496   0.0000       4.715077       128.3038 
 497   0.0000       4.730312       128.7183 
 498   0.0000       4.741633       129.0264 
 499   0.0000       4.756922       129.4424 
 500   0.0000       4.758734       129.4917 
 501   0.0000       4.785837       130.2292 
 502   0.0000       4.810323       130.8956 
 503   0.0000       4.819168       131.1362 
 504   0.0000       4.823362       131.2503 
 505   0.0000       4.830881       131.4549 
 506   0.0000       4.848092       131.9233 
 507   0.0000       4.868456       132.4774 
 508   0.0000       4.871746       132.5669 
 509   0.0000       4.891003       133.0910 
 510   0.0000       4.906711       133.5184 
 511   0.0000       4.909446       133.5928 
 512   0.0000       4.938828       134.3924 
 513   0.0000       4.948691       134.6607 
 514   0.0000       4.952254       134.7577 
 515   0.0000       4.974257       135.3564 
 516   0.0000       4.983930       135.6196 
 517   0.0000       5.005081       136.1952 
 518   0.0000       5.007442       136.2594 
 519   0.0000       5.011508       136.3701 
 520   0.0000       5.045541       137.2962 
 521   0.0000       5.061094       137.7194 
 522   0.0000       5.087350       138.4338 
 523   0.0000       5.122774       139.3978 
 524   0.0000       5.134184       139.7083 
 525   0.0000       5.147109       140.0599 
 526   0.0000       5.150565       140.1540 
 527   0.0000       5.174632       140.8089 
 528   0.0000       5.197522       141.4318 
 529   0.0000       5.223196       142.1304 
 530   0.0000       5.238428       142.5449 
 531   0.0000       5.240896       142.6120 
 532   0.0000       5.243848       142.6924 
 533   0.0000       5.253046       142.9427 
 534   0.0000       5.277589       143.6105 
 535   0.0000       5.318812       144.7322 
 536   0.0000       5.332769       145.1120 
 537   0.0000       5.340371       145.3189 
 538   0.0000       5.365424       146.0006 
 539   0.0000       5.381584       146.4403 
 540   0.0000       5.407610       147.1485 
 541   0.0000       5.418467       147.4440 
 542   0.0000       5.439553       148.0178 
 543   0.0000       5.451508       148.3431 
 544   0.0000       5.468717       148.8114 
 545   0.0000       5.488088       149.3385 
 546   0.0000       5.517203       150.1307 
 547   0.0000       5.527904       150.4219 
 548   0.0000       5.550134       151.0268 
 549   0.0000       5.562100       151.3524 
 550   0.0000       5.586039       152.0039 
 551   0.0000       5.605963       152.5460 
 552   0.0000       5.630518       153.2142 
 553   0.0000       5.660744       154.0367 
 554   0.0000       5.687027       154.7519 
 555   0.0000       5.729344       155.9034 
 556   0.0000       5.757768       156.6768 
 557   0.0000       5.774742       157.1387 
 558   0.0000       5.808445       158.0558 
 559   0.0000       5.817837       158.3114 
 560   0.0000       5.847935       159.1304 
 561   0.0000       5.887952       160.2193 
 562   0.0000       5.925093       161.2300 
 563   0.0000       5.930108       161.3664 
 564   0.0000       5.971439       162.4911 
 565   0.0000       5.993166       163.0823 
 566   0.0000       6.020408       163.8236 
 567   0.0000       6.069769       165.1668 
 568   0.0000       6.093312       165.8075 
 569   0.0000       6.152161       167.4088 
 570   0.0000       6.164713       167.7504 
 571   0.0000       6.233145       169.6125 
 572   0.0000       6.267140       170.5375 
 573   0.0000       6.285040       171.0246 
 574   0.0000       6.314324       171.8215 
 575   0.0000       6.367021       173.2555 
 576   0.0000       6.396248       174.0507 
 577   0.0000       6.465508       175.9354 
 578   0.0000       6.498493       176.8330 
 579   0.0000       6.557619       178.4419 
 580   0.0000       6.628897       180.3815 
 581   0.0000       6.652304       181.0184 
 582   0.0000       6.736659       183.3138 
 583   0.0000       6.763127       184.0340 
 584   0.0000       6.832553       185.9232 
 585   0.0000       6.900688       187.7773 
 586   0.0000       6.936924       188.7633 
 587   0.0000       6.959838       189.3868 
 588   0.0000       6.984328       190.0532 
 589   0.0000       6.998516       190.4393 
 590   0.0000       7.029909       191.2935 
 591   0.0000       7.034541       191.4196 
 592   0.0000       7.095199       193.0702 
 593   0.0000       7.485094       203.6798 
 594   0.0000       7.835046       213.2024 
 595   0.0000       7.886373       214.5991 
 596   0.0000       7.900193       214.9752 
 597   0.0000       7.913431       215.3354 
 598   0.0000       7.923491       215.6091 
 599   0.0000       7.933711       215.8873 
 600   0.0000       7.955097       216.4692 
 601   0.0000       7.992221       217.4794 
 602   0.0000       8.091520       220.1815 
 603   0.0000       8.129174       221.2061 
 604   0.0000       8.165517       222.1950 
 605   0.0000       8.212852       223.4831 
 606   0.0000       8.246881       224.4090 
 607   0.0000       8.398070       228.5231 
 608   0.0000       8.542525       232.4539 
 609   0.0000       8.547664       232.5938 
 610   0.0000       8.721385       237.3209 
 611   0.0000       8.782415       238.9817 
 612   0.0000       8.870517       241.3790 
 613   0.0000       8.878069       241.5845 
 614   0.0000       8.908669       242.4172 
 615   0.0000       8.944279       243.3862 
 616   0.0000       8.996461       244.8061 
 617   0.0000       8.999151       244.8793 
 618   0.0000       9.057929       246.4788 
 619   0.0000       9.087221       247.2759 
 620   0.0000       9.133195       248.5269 
 621   0.0000       9.220951       250.9148 
 622   0.0000       9.308713       253.3030 
 623   0.0000       9.342652       254.2265 
 624   0.0000       9.508351       258.7354 
 625   0.0000       9.559263       260.1208 
 626   0.0000       9.659228       262.8410 
 627   0.0000       9.789356       266.3819 
 628   0.0000       9.897050       269.3124 
 629   0.0000       9.903129       269.4779 
 630   0.0000       9.930975       270.2356 
 631   0.0000       9.950311       270.7617 
 632   0.0000      10.004629       272.2398 
 633   0.0000      10.032241       272.9912 
 634   0.0000      10.052999       273.5560 
 635   0.0000      10.245678       278.7991 
 636   0.0000      10.771049       293.0952 
 637   0.0000      10.775048       293.2040 
 638   0.0000      10.787045       293.5304 
 639   0.0000      10.814792       294.2854 
 640   0.0000      10.826791       294.6120 
 641   0.0000      10.839407       294.9553 
 642   0.0000      10.849352       295.2259 
 643   0.0000      10.882727       296.1341 
 644   0.0000      10.910589       296.8922 
 645   0.0000      10.912912       296.9554 
 646   0.0000      10.936803       297.6055 
 647   0.0000      10.945100       297.8313 
 648   0.0000      10.954676       298.0919 
 649   0.0000      10.969442       298.4937 
 650   0.0000      10.984974       298.9163 
 651   0.0000      11.001839       299.3753 
 652   0.0000      11.014387       299.7167 
 653   0.0000      11.036124       300.3082 
 654   0.0000      11.042640       300.4855 
 655   0.0000      11.052127       300.7437 
 656   0.0000      11.055999       300.8490 
 657   0.0000      11.060230       300.9642 
 658   0.0000      11.080214       301.5079 
 659   0.0000      11.099988       302.0460 
 660   0.0000      11.101949       302.0994 
 661   0.0000      11.109381       302.3016 
 662   0.0000      11.123675       302.6906 
 663   0.0000      11.139059       303.1092 
 664   0.0000      11.156224       303.5763 
 665   0.0000      11.160598       303.6953 
 666   0.0000      11.181173       304.2552 
 667   0.0000      11.191733       304.5425 
 668   0.0000      11.197258       304.6929 
 669   0.0000      11.220648       305.3294 
 670   0.0000      11.228048       305.5307 
 671   0.0000      11.243727       305.9574 
 672   0.0000      11.255607       306.2806 
 673   0.0000      11.273056       306.7554 
 674   0.0000      11.331827       308.3547 
 675   0.0000      11.355753       309.0057 
 676   0.0000      11.365172       309.2621 
 677   0.0000      11.381635       309.7100 
 678   0.0000      11.390526       309.9520 
 679   0.0000      11.421565       310.7966 
 680   0.0000      11.442846       311.3757 
 681   0.0000      11.444674       311.4254 
 682   0.0000      11.473975       312.2227 
 683   0.0000      11.508598       313.1649 
 684   0.0000      11.530035       313.7482 
 685   0.0000      11.605603       315.8045 
 686   0.0000      11.619522       316.1833 
 687   0.0000      11.672107       317.6142 
 688   0.0000      11.701803       318.4223 
 689   0.0000      11.719437       318.9021 
 690   0.0000      11.767781       320.2176 
 691   0.0000      11.778788       320.5171 
 692   0.0000      11.807588       321.3008 
 693   0.0000      11.812122       321.4242 
 694   0.0000      11.814763       321.4960 
 695   0.0000      11.864889       322.8601 
 696   0.0000      11.911187       324.1199 
 697   0.0000      11.931345       324.6684 
 698   0.0000      11.976458       325.8960 
 699   0.0000      11.985059       326.1300 
 700   0.0000      12.015847       326.9678 
 701   0.0000      12.025846       327.2399 
 702   0.0000      12.045089       327.7635 
 703   0.0000      12.071594       328.4848 
 704   0.0000      12.093374       329.0774 
 705   0.0000      12.095280       329.1293 
 706   0.0000      12.113638       329.6288 
 707   0.0000      12.119931       329.8001 
 708   0.0000      12.136218       330.2433 
 709   0.0000      12.143536       330.4424 
 710   0.0000      12.147276       330.5442 
 711   0.0000      12.176229       331.3320 
 712   0.0000      12.188432       331.6641 
 713   0.0000      12.196538       331.8847 
 714   0.0000      12.219782       332.5172 
 715   0.0000      12.230888       332.8194 
 716   0.0000      12.245232       333.2097 
 717   0.0000      12.255613       333.4922 
 718   0.0000      12.266549       333.7898 
 719   0.0000      12.290651       334.4456 
 720   0.0000      12.317452       335.1749 
 721   0.0000      12.320018       335.2447 
 722   0.0000      12.359748       336.3258 
 723   0.0000      12.395322       337.2939 
 724   0.0000      12.422213       338.0256 
 725   0.0000      12.445113       338.6487 
 726   0.0000      12.471067       339.3550 
 727   0.0000      12.503231       340.2302 
 728   0.0000      12.514703       340.5424 
 729   0.0000      12.549262       341.4828 
 730   0.0000      12.569910       342.0446 
 731   0.0000      12.639826       343.9472 
 732   0.0000      12.668664       344.7319 
 733   0.0000      12.752418       347.0109 
 734   0.0000      12.792051       348.0894 
 735   0.0000      12.807316       348.5048 
 736   0.0000      12.831071       349.1512 
 737   0.0000      12.850463       349.6789 
 738   0.0000      12.891697       350.8009 
 739   0.0000      12.982099       353.2609 
 740   0.0000      12.989197       353.4540 
 741   0.0000      13.046376       355.0099 
 742   0.0000      13.076381       355.8264 
 743   0.0000      13.102890       356.5478 
 744   0.0000      13.169877       358.3706 
 745   0.0000      13.227500       359.9386 
 746   0.0000      13.252327       360.6141 
 747   0.0000      13.285127       361.5067 
 748   0.0000      13.289693       361.6309 
 749   0.0000      13.295996       361.8024 
 750   0.0000      13.306964       362.1009 
 751   0.0000      13.332692       362.8010 
 752   0.0000      13.351029       363.3000 
 753   0.0000      13.362821       363.6208 
 754   0.0000      13.390577       364.3761 
 755   0.0000      13.411136       364.9356 
 756   0.0000      13.446530       365.8987 
 757   0.0000      13.486201       366.9782 
 758   0.0000      13.494421       367.2019 
 759   0.0000      13.520127       367.9014 
 760   0.0000      13.528877       368.1394 
 761   0.0000      13.566913       369.1745 
 762   0.0000      13.585528       369.6810 
 763   0.0000      13.627468       370.8223 
 764   0.0000      13.660167       371.7121 
 765   0.0000      13.700638       372.8133 
 766   0.0000      13.869848       377.4178 
 767   0.0000      13.883509       377.7895 
 768   0.0000      14.044962       382.1828 
 769   0.0000      14.139630       384.7589 
 770   0.0000      14.305078       389.2610 
 771   0.0000      14.308211       389.3462 
 772   0.0000      14.379576       391.2881 
 773   0.0000      14.482329       394.0842 
 774   0.0000      14.529938       395.3797 
 775   0.0000      14.569552       396.4577 
 776   0.0000      14.686253       399.6333 
 777   0.0000      14.706483       400.1837 
 778   0.0000      14.829400       403.5285 
 779   0.0000      15.004578       408.2953 
 780   0.0000      17.023359       463.2292 
 781   0.0000      17.078049       464.7173 
 782   0.0000      17.221991       468.6342 
 783   0.0000      27.201219       740.1828 
 784   0.0000      38.741853      1054.2194 
 785   0.0000      38.908918      1058.7655 
 786   0.0000      39.020925      1061.8134 
 787   0.0000      43.876140      1193.9305 
 788   0.0000      44.017114      1197.7666 
 789   0.0000      44.244845      1203.9634 
 790   0.0000      44.735670      1217.3195 
 791   0.0000      45.052856      1225.9505 
 792   0.0000      45.487438      1237.7761 
 793   0.0000      61.735761      1679.9155 

                    ********************************
                    * MULLIKEN POPULATION ANALYSIS *
                    ********************************

-----------------------
MULLIKEN ATOMIC CHARGES
-----------------------
   0 H :    0.332195
   1 O :   -0.888403
   2 I :    1.751262
   3 O :   -1.099104
   4 S :    2.941539
   5 O :   -1.043442
   6 O :   -1.150388
   7 O :   -0.745856
   8 O :   -0.790941
   9 H :    0.355296
  10 H :    0.337844
Sum of atomic charges:   -0.0000000

--------------------------------
MULLIKEN REDUCED ORBITAL CHARGES
--------------------------------
  0 H s       :     0.522063  s :     0.522063
      pz      :     0.037473  p :     0.110557
      px      :     0.038902
      py      :     0.034183
      dz2     :     0.002074  d :     0.026324
      dxz     :     0.006366
      dyz     :     0.003666
      dx2y2   :     0.018739
      dxy     :    -0.004521
      f0      :     0.000577  f :     0.008861
      f+1     :     0.000369
      f-1     :     0.000226
      f+2     :     0.000024
      f-2     :     0.001488
      f+3     :     0.003513
      f-3     :     0.002664
  1 O s       :     4.021866  s :     4.021866
      pz      :     1.415850  p :     4.817217
      px      :     1.670150
      py      :     1.731217
      dz2     :     0.017985  d :     0.045131
      dxz     :     0.004835
      dyz     :     0.008606
      dx2y2   :     0.000288
      dxy     :     0.013417
      f0      :     0.000965  f :     0.003734
      f+1     :     0.000223
      f-1     :     0.000745
      f+2     :     0.000430
      f-2     :     0.000665
      f+3     :    -0.000045
      f-3     :     0.000750
      g0      :     0.000071  g :     0.000455
      g+1     :     0.000102
      g-1     :     0.000068
      g+2     :     0.000031
      g-2     :     0.000021
      g+3     :     0.000010
      g-3     :     0.000090
      g+4     :     0.000041
      g-4     :     0.000021
  2 I s       :     3.713139  s :     3.713139
      pz      :     2.752670  p :     9.410793
      px      :     3.750857
      py      :     2.907266
      dz2     :     2.008516  d :    10.096291
      dxz     :     2.022897
      dyz     :     2.033545
      dx2y2   :     2.020114
      dxy     :     2.011219
      f0      :     0.007705  f :     0.024669
      f+1     :     0.001603
      f-1     :     0.003615
      f+2     :    -0.000074
      f-2     :     0.005341
      f+3     :     0.002602
      f-3     :     0.003877
      g0      :     0.001677  g :     0.003847
      g+1     :     0.000431
      g-1     :     0.000456
      g+2     :    -0.000372
      g-2     :     0.000567
      g+3     :     0.000856
      g-3     :    -0.000111
      g+4     :    -0.000532
      g-4     :     0.000875
  3 O s       :     4.069173  s :     4.069173
      pz      :     1.861806  p :     4.982527
      px      :     1.740749
      py      :     1.379972
      dz2     :     0.005127  d :     0.043310
      dxz     :     0.004581
      dyz     :     0.009151
      dx2y2   :     0.010458
      dxy     :     0.013993
      f0      :     0.000720  f :     0.003643
      f+1     :     0.000167
      f-1     :     0.000496
      f+2     :     0.000321
      f-2     :     0.000388
      f+3     :     0.000571
      f-3     :     0.000981
      g0      :     0.000012  g :     0.000451
      g+1     :     0.000028
      g-1     :     0.000067
      g+2     :     0.000020
      g-2     :     0.000030
      g+3     :     0.000077
      g-3     :     0.000019
      g+4     :     0.000147
      g-4     :     0.000051
  4 S s       :     4.973310  s :     4.973310
      pz      :     2.451645  p :     7.558818
      px      :     2.562807
      py      :     2.544366
      dz2     :     0.088031  d :     0.575900
      dxz     :     0.123262
      dyz     :     0.138647
      dx2y2   :     0.124134
      dxy     :     0.101827
      f0      :     0.003754  f :    -0.065796
      f+1     :    -0.001364
      f-1     :    -0.007235
      f+2     :    -0.023398
      f-2     :    -0.016749
      f+3     :    -0.024047
      f-3     :     0.003244
      g0      :     0.001738  g :     0.016229
      g+1     :     0.002423
      g-1     :    -0.000362
      g+2     :     0.001701
      g-2     :     0.000671
      g+3     :     0.000706
      g-3     :     0.002993
      g+4     :     0.003155
      g-4     :     0.003204
  5 O s       :     3.965874  s :     3.965874
      pz      :     1.889651  p :     5.025904
      px      :     1.826828
      py      :     1.309425
      dz2     :     0.005164  d :     0.050449
      dxz     :    -0.002238
      dyz     :     0.019203
      dx2y2   :     0.022443
      dxy     :     0.005876
      f0      :     0.000868  f :     0.000234
      f+1     :    -0.000203
      f-1     :    -0.000632
      f+2     :     0.001678
      f-2     :    -0.000668
      f+3     :    -0.001900
      f-3     :     0.001091
      g0      :     0.000075  g :     0.000982
      g+1     :     0.000027
      g-1     :     0.000179
      g+2     :     0.000070
      g-2     :     0.000051
      g+3     :     0.000196
      g-3     :     0.000099
      g+4     :     0.000060
      g-4     :     0.000225
  6 O s       :     3.982820  s :     3.982820
      pz      :     1.873286  p :     5.080200
      px      :     1.529198
      py      :     1.677716
      dz2     :     0.008165  d :     0.078773
      dxz     :     0.016111
      dyz     :     0.007964
      dx2y2   :     0.023692
      dxy     :     0.022841
      f0      :     0.001081  f :     0.007585
      f+1     :     0.000536
      f-1     :     0.000379
      f+2     :     0.000051
      f-2     :     0.001687
      f+3     :     0.002236
      f-3     :     0.001615
      g0      :     0.000076  g :     0.001010
      g+1     :     0.000158
      g-1     :     0.000045
      g+2     :     0.000040
      g-2     :     0.000085
      g+3     :     0.000090
      g-3     :     0.000185
      g+4     :     0.000092
      g-4     :     0.000238
  7 O s       :     3.909300  s :     3.909300
      pz      :     1.537838  p :     4.786524
      px      :     1.794357
      py      :     1.454329
      dz2     :     0.019757  d :     0.041137
      dxz     :     0.010695
      dyz     :     0.001292
      dx2y2   :     0.009707
      dxy     :    -0.000315
      f0      :     0.002443  f :     0.007415
      f+1     :     0.001829
      f-1     :     0.000279
      f+2     :     0.000865
      f-2     :     0.001402
      f+3     :     0.000120
      f-3     :     0.000476
      g0      :     0.000330  g :     0.001480
      g+1     :     0.000192
      g-1     :     0.000171
      g+2     :     0.000186
      g-2     :     0.000130
      g+3     :     0.000158
      g-3     :     0.000170
      g+4     :     0.000106
      g-4     :     0.000038
  8 O s       :     3.920556  s :     3.920556
      pz      :     1.573162  p :     4.805875
      px      :     1.512663
      py      :     1.720050
      dz2     :     0.024397  d :     0.057910
      dxz     :     0.005890
      dyz     :     0.009710
      dx2y2   :    -0.003036
      dxy     :     0.020950
      f0      :     0.000600  f :     0.005074
      f+1     :     0.001676
      f-1     :     0.000407
      f+2     :     0.000862
      f-2     :     0.001046
      f+3     :    -0.000423
      f-3     :     0.000905
      g0      :     0.000182  g :     0.001526
      g+1     :     0.000337
      g-1     :     0.000117
      g+2     :     0.000059
      g-2     :     0.000190
      g+3     :     0.000246
      g-3     :     0.000111
      g+4     :     0.000239
      g-4     :     0.000045
  9 H s       :     0.396834  s :     0.396834
      pz      :     0.056115  p :     0.182067
      px      :     0.059693
      py      :     0.066258
      dz2     :    -0.005004  d :     0.046982
      dxz     :     0.010052
      dyz     :     0.008382
      dx2y2   :     0.037046
      dxy     :    -0.003494
      f0      :     0.002939  f :     0.018821
      f+1     :     0.000501
      f-1     :     0.000896
      f+2     :    -0.000031
      f-2     :     0.006344
      f+3     :     0.002222
      f-3     :     0.005951
 10 H s       :     0.574563  s :     0.574563
      pz      :     0.033320  p :     0.076653
      px      :     0.035103
      py      :     0.008231
      dz2     :     0.000838  d :     0.011749
      dxz     :    -0.001052
      dyz     :     0.004225
      dx2y2   :     0.001289
      dxy     :     0.006448
      f0      :    -0.000108  f :    -0.000809
      f+1     :    -0.000052
      f-1     :    -0.000421
      f+2     :    -0.000137
      f-2     :    -0.000211
      f+3     :    -0.000094
      f-3     :     0.000215


                     *******************************
                     * LOEWDIN POPULATION ANALYSIS *
                     *******************************

----------------------
LOEWDIN ATOMIC CHARGES
----------------------
   0 H :   -1.369530
   1 O :    0.660818
   2 I :    1.294884
   3 O :    0.137714
   4 S :   -0.869693
   5 O :    0.386740
   6 O :    0.279815
   7 O :    1.038333
   8 O :    0.879376
   9 H :   -1.554372
  10 H :   -0.884086

-------------------------------
LOEWDIN REDUCED ORBITAL CHARGES
-------------------------------
  0 H s       :     0.583798  s :     0.583798
      pz      :     0.195258  p :     0.768424
      px      :     0.294249
      py      :     0.278917
      dz2     :     0.126325  d :     0.681200
      dxz     :     0.116484
      dyz     :     0.078557
      dx2y2   :     0.172642
      dxy     :     0.187191
      f0      :     0.027868  f :     0.336108
      f+1     :     0.054510
      f-1     :     0.032361
      f+2     :     0.026366
      f-2     :     0.047016
      f+3     :     0.088023
      f-3     :     0.059964
  1 O s       :     3.031023  s :     3.031023
      pz      :     1.192251  p :     3.842825
      px      :     1.332814
      py      :     1.317759
      dz2     :     0.119469  d :     0.334976
      dxz     :     0.107074
      dyz     :     0.058558
      dx2y2   :     0.014628
      dxy     :     0.035247
      f0      :     0.031584  f :     0.116445
      f+1     :     0.034711
      f-1     :     0.023470
      f+2     :     0.009286
      f-2     :     0.009647
      f+3     :     0.003408
      f-3     :     0.004338
      g0      :     0.003085  g :     0.013914
      g+1     :     0.002950
      g-1     :     0.003538
      g+2     :     0.001483
      g-2     :     0.001588
      g+3     :     0.000273
      g-3     :     0.000490
      g+4     :     0.000346
      g-4     :     0.000161
  2 I s       :     3.069850  s :     3.069850
      pz      :     2.779797  p :     8.943324
      px      :     3.307774
      py      :     2.855754
      dz2     :     2.144932  d :    10.734963
      dxz     :     2.136894
      dyz     :     2.183866
      dx2y2   :     2.114850
      dxy     :     2.154420
      f0      :     0.138728  f :     0.636598
      f+1     :     0.075696
      f-1     :     0.121017
      f+2     :     0.057352
      f-2     :     0.068082
      f+3     :     0.077896
      f-3     :     0.097828
      g0      :     0.054029  g :     0.320380
      g+1     :     0.033435
      g-1     :     0.053735
      g+2     :     0.034940
      g-2     :     0.031952
      g+3     :     0.025158
      g-3     :     0.009836
      g+4     :     0.050681
      g-4     :     0.026613
  3 O s       :     3.171022  s :     3.171022
      pz      :     1.423732  p :     4.140618
      px      :     1.465555
      py      :     1.251331
      dz2     :     0.038909  d :     0.387001
      dxz     :     0.023779
      dyz     :     0.064413
      dx2y2   :     0.120994
      dxy     :     0.138906
      f0      :     0.012496  f :     0.142916
      f+1     :     0.006611
      f-1     :     0.013607
      f+2     :     0.010278
      f-2     :     0.017674
      f+3     :     0.031399
      f-3     :     0.050852
      g0      :     0.001245  g :     0.020729
      g+1     :     0.000737
      g-1     :     0.002216
      g+2     :     0.001327
      g-2     :     0.001824
      g+3     :     0.002115
      g-3     :     0.000990
      g+4     :     0.005819
      g-4     :     0.004456
  4 S s       :     4.378403  s :     4.378403
      pz      :     2.539673  p :     7.808212
      px      :     2.612980
      py      :     2.655560
      dz2     :     0.400152  d :     2.244152
      dxz     :     0.468184
      dyz     :     0.368791
      dx2y2   :     0.506068
      dxy     :     0.500958
      f0      :     0.275608  f :     1.677421
      f+1     :     0.206111
      f-1     :     0.167415
      f+2     :     0.239319
      f-2     :     0.235767
      f+3     :     0.329185
      f-3     :     0.224016
      g0      :     0.057280  g :     0.761505
      g+1     :     0.094339
      g-1     :     0.091118
      g+2     :     0.085192
      g-2     :     0.084351
      g+3     :     0.061201
      g-3     :     0.094226
      g+4     :     0.086338
      g-4     :     0.107459
  5 O s       :     3.096873  s :     3.096873
      pz      :     1.357143  p :     4.018707
      px      :     1.359726
      py      :     1.301837
      dz2     :     0.044613  d :     0.316953
      dxz     :     0.026460
      dyz     :     0.070965
      dx2y2   :     0.080217
      dxy     :     0.094699
      f0      :     0.015032  f :     0.148068
      f+1     :     0.004502
      f-1     :     0.023652
      f+2     :     0.017288
      f-2     :     0.017653
      f+3     :     0.041857
      f-3     :     0.028084
      g0      :     0.002924  g :     0.032659
      g+1     :     0.000322
      g-1     :     0.003485
      g+2     :     0.005500
      g-2     :     0.001323
      g+3     :     0.001880
      g-3     :     0.001874
      g+4     :     0.008604
      g-4     :     0.006749
  6 O s       :     3.209799  s :     3.209799
      pz      :     1.353430  p :     4.088018
      px      :     1.366460
      py      :     1.368129
      dz2     :     0.034439  d :     0.254044
      dxz     :     0.057808
      dyz     :     0.022182
      dx2y2   :     0.068622
      dxy     :     0.070994
      f0      :     0.014421  f :     0.133427
      f+1     :     0.013808
      f-1     :     0.010443
      f+2     :     0.016187
      f-2     :     0.016827
      f+3     :     0.032285
      f-3     :     0.029456
      g0      :     0.003114  g :     0.034897
      g+1     :     0.002745
      g-1     :     0.001176
      g+2     :     0.001375
      g-2     :     0.005880
      g+3     :     0.000996
      g-3     :     0.002921
      g+4     :     0.008851
      g-4     :     0.007839
  7 O s       :     2.925571  s :     2.925571
      pz      :     1.158842  p :     3.608486
      px      :     1.258857
      py      :     1.190787
      dz2     :     0.074862  d :     0.281508
      dxz     :     0.065661
      dyz     :     0.056898
      dx2y2   :     0.050995
      dxy     :     0.033094
      f0      :     0.031767  f :     0.126990
      f+1     :     0.022228
      f-1     :     0.014579
      f+2     :     0.019478
      f-2     :     0.020681
      f+3     :     0.009900
      f-3     :     0.008356
      g0      :     0.003347  g :     0.019112
      g+1     :     0.004091
      g-1     :     0.001411
      g+2     :     0.003140
      g-2     :     0.002565
      g+3     :     0.001855
      g-3     :     0.001461
      g+4     :     0.000782
      g-4     :     0.000461
  8 O s       :     2.927056  s :     2.927056
      pz      :     1.199927  p :     3.675086
      px      :     1.202524
      py      :     1.272635
      dz2     :     0.076315  d :     0.338686
      dxz     :     0.078272
      dyz     :     0.044037
      dx2y2   :     0.054015
      dxy     :     0.086047
      f0      :     0.031353  f :     0.154417
      f+1     :     0.023448
      f-1     :     0.011725
      f+2     :     0.022414
      f-2     :     0.025693
      f+3     :     0.022981
      f-3     :     0.016802
      g0      :     0.003351  g :     0.025379
      g+1     :     0.003471
      g-1     :     0.001170
      g+2     :     0.003355
      g-2     :     0.004284
      g+3     :     0.003233
      g-3     :     0.003483
      g+4     :     0.002061
      g-4     :     0.000970
  9 H s       :     0.472582  s :     0.472582
      pz      :     0.157725  p :     0.871155
      px      :     0.362402
      py      :     0.351028
      dz2     :     0.090905  d :     0.757120
      dxz     :     0.132946
      dyz     :     0.108425
      dx2y2   :     0.221701
      dxy     :     0.203143
      f0      :     0.044558  f :     0.453515
      f+1     :     0.046733
      f-1     :     0.039781
      f+2     :     0.025505
      f-2     :     0.086622
      f+3     :     0.102351
      f-3     :     0.107965
 10 H s       :     0.579408  s :     0.579408
      pz      :     0.148424  p :     0.568786
      px      :     0.156371
      py      :     0.263990
      dz2     :     0.068790  d :     0.485346
      dxz     :     0.034205
      dyz     :     0.130398
      dx2y2   :     0.112567
      dxy     :     0.139385
      f0      :     0.018295  f :     0.250546
      f+1     :     0.006759
      f-1     :     0.055254
      f+2     :     0.044429
      f-2     :     0.021151
      f+3     :     0.064844
      f-3     :     0.039814


                      *****************************
                      * MAYER POPULATION ANALYSIS *
                      *****************************

  NA   - Mulliken gross atomic population
  ZA   - Total nuclear charge
  QA   - Mulliken gross atomic charge
  VA   - Mayer's total valence
  BVA  - Mayer's bonded valence
  FA   - Mayer's free valence

  ATOM       NA         ZA         QA         VA         BVA        FA
  0 H      0.6678     1.0000     0.3322     0.9818     0.9818    -0.0000
  1 O      8.8884     8.0000    -0.8884     1.5328     1.5328     0.0000
  2 I     23.2487    25.0000     1.7513     1.5312     1.5312    -0.0000
  3 O      9.0991     8.0000    -1.0991     1.1078     1.1078     0.0000
  4 S     13.0585    16.0000     2.9415     3.8202     3.8202    -0.0000
  5 O      9.0434     8.0000    -1.0434     0.9958     0.9958     0.0000
  6 O      9.1504     8.0000    -1.1504     1.0641     1.0641    -0.0000
  7 O      8.7459     8.0000    -0.7459     1.4433     1.4433     0.0000
  8 O      8.7909     8.0000    -0.7909     1.5112     1.5112     0.0000
  9 H      0.6447     1.0000     0.3553     1.0545     1.0545    -0.0000
 10 H      0.6622     1.0000     0.3378     0.9307     0.9307     0.0000

  Mayer bond orders larger than 0.100000
B(  0-H ,  1-O ) :   0.8884 B(  1-O ,  2-I ) :   0.6628 B(  2-I ,  3-O ) :   0.8608 
B(  3-O ,  9-H ) :   0.2989 B(  4-S ,  5-O ) :   1.1320 B(  4-S ,  6-O ) :   1.1821 
B(  4-S ,  7-O ) :   0.6350 B(  4-S ,  8-O ) :   0.8412 B(  7-O , 10-H ) :   0.8980 
B(  8-O ,  9-H ) :   0.7646 

-------
TIMINGS
-------

Total SCF time: 0 days 0 hours 37 min 35 sec 

Total time                  ....    2255.784 sec
Sum of individual times     ....    2253.740 sec  ( 99.9%)

Fock matrix formation       ....    2248.168 sec  ( 99.7%)
Diagonalization             ....       1.579 sec  (  0.1%)
Density matrix formation    ....       0.065 sec  (  0.0%)
Population analysis         ....       0.111 sec  (  0.0%)
Initial guess               ....       2.000 sec  (  0.1%)
Orbital Transformation      ....       0.000 sec  (  0.0%)
Orbital Orthonormalization  ....       0.000 sec  (  0.0%)
DIIS solution               ....       0.712 sec  (  0.0%)
SOSCF solution              ....       0.998 sec  (  0.0%)

Maximum memory used throughout the entire SCF-calculation: 295.2 MB


           ************************************************************
           *        Program running with 8 parallel MPI-processes     *
           *              working on a common directory               *
           ************************************************************

------------------------------------------------------------------------------
                                ORCA  MP2 
------------------------------------------------------------------------------

Freezing NCore=30 chemical core electrons

-------------
RI-MP2 ENERGY
-------------
Dimension of the basis                    ...  794
Memory devoted to MP2                     ... 16000 MB   
Data format for buffers                   ... DOUBLE
Compression type for matrix containers    ... UNCOMPRESSED
Overall scaling of the MP2 energy         ...   1.000e+00
Calculating two index integrals           ... done (    0.022 sec)
Cholesky decomposition of V**-1           ... done (    0.215 sec)

-----------------
RI-TRANSFORMATION (AUX index driven)
-----------------

Dimension of the orbital-basis         ... 794
Dimension of the aux-basis             ... 1720
Transformation of internal/external MOs...   15-  45 to   46- 793
Number Format for Storage              ... Double (8 Byte)
Integral mode                          ... Direct

First Phase: integral generation and transformation of MO indices
  Aux angular momentum 0               ... done (    0.224 sec)
  Aux angular momentum 1               ... done (    0.457 sec)
  Aux angular momentum 2               ... done (    0.704 sec)
  Aux angular momentum 3               ... done (    0.826 sec)
  Aux angular momentum 4               ... done (    0.722 sec)
  Aux angular momentum 5               ... done (    0.592 sec)
  Aux angular momentum 6               ... done (    0.279 sec)
Closing buffer VIA ( 0.30 GB; CompressionRatio= 1.00)
  Phase 1 completed in     3.923 sec
Second Phase: sorting and transformation of aux index

IA-Transformation
Memory available                       ... 15924 MB 
Max. # MO pairs treated in a batch     ... 4    
# of internal orbitals                 ... 31
# batches for internal orbitals        ... 1
Closing buffer IAV ( 0.30 GB; CompressionRatio= 1.00)
(ia|v) transformation done in     0.428 sec

  Phase 2 completed in     0.453 sec
RI-Integral transformation completed in     4.382 sec
Opening buffers                              ... done

Starting loop over batches of integrals:

Operator 0  - window                       ... ( 15- 45)x( 46-793)
Operator 0  - Memory available             ... 16000 MB
Operator 0  - Memory needed per MO         ...   9.8 MB
Operator 0  - Number of orbitals per batch ... 4
Operator 0  - Number of batches            ... 1

OPERATOR  0   PASS   0:  MOs    15 ...   18 +   19 ...   22 +   23 ...   26 +   27 ...   30
                            +   31 ...   34 +   35 ...   38 +   39 ...   42 +   43 ...   45
  Reading integrals       ... ok
  Internal MO  17
Time spent in pair loops =     0.426 sec
Deleting buffer (Ka|jb)[aa] ...done

-----------------------------------------------
 RI-MP2 CORRELATION ENERGY:     -2.120795433 Eh
-----------------------------------------------


-------
TIMINGS
-------

Total time                :    8.894 sec
Integral trafo            :    4.397 sec ( 49.4%)
I/O of integrals          :    0.017 sec (  0.2%)
K(i,j) Operators          :    0.330 sec (  3.7%)
T(i,j) pair energies      :    0.046 sec (  0.5%)
V-calculation             :    0.022 sec (  0.2%)
V**(-1/2)                 :    0.215 sec (  2.4%)
Gamma(ia|P)               :    0.000 sec (  0.0%)
Gamma-Trafo               :    0.000 sec (  0.0%)
D(virtual)                :    0.000 sec (  0.0%)
D(internal)               :    0.000 sec (  0.0%)
W(virtual)                :    0.000 sec (  0.0%)
W(internal)               :    0.000 sec (  0.0%)
L(virtual)                :    0.000 sec (  0.0%)
L(internal)               :    0.000 sec (  0.0%)
G(D)                      :    0.000 sec (  0.0%)
G(Z)                      :    0.000 sec (  0.0%)
Z-Vector Solution         :    0.000 sec (  0.0%)
3-Index Derivative        :    0.000 sec (  0.0%)
2-Index Derivative        :    0.000 sec (  0.0%)
Separable Gradient        :    0.000 sec (  0.0%)


---------------------------------------
MP2 TOTAL ENERGY:    -1145.322023004 Eh
---------------------------------------

Maximum memory used throughout the entire MP2-calculation: 196.9 MB

-------------------------   --------------------
FINAL SINGLE POINT ENERGY     -1145.322023004085
-------------------------   --------------------


                            ***************************************
                            *     ORCA property calculations      *
                            ***************************************


  WARNING: The energy has been calculated at the MP2 level but the densities
           used in the property calculations are still SCF densities
           MP2 response densities have not been calculated 
           use %mp2 Density relaxed end
           or  %mp2 Density unrelaxed end

                                    ---------------------
                                    Active property flags
                                    ---------------------
   (+) Dipole Moment


------------------------------------------------------------------------------
                       ORCA ELECTRIC PROPERTIES CALCULATION
------------------------------------------------------------------------------

Dipole Moment Calculation                       ... on
Quadrupole Moment Calculation                   ... off
Polarizability Calculation                      ... off
GBWName                                         ... 1isa1sa-01001_1_997.gbw
Electron density                                ... 1isa1sa-01001_1_997.scfp
The origin for moment calculation is the CENTER OF MASS  = ( 0.699812,  1.602732  1.413561)

-------------
DIPOLE MOMENT
-------------
                                X             Y             Z
Electronic contribution:     52.03995      88.84381      66.09675
Nuclear contribution   :    -51.30134     -87.80115     -65.47138
                        -----------------------------------------
Total Dipole Moment    :      0.73861       1.04266       0.62537
                        -----------------------------------------
Magnitude (a.u.)       :      1.42259
Magnitude (Debye)      :      3.61593


--------------------
Rotational spectrum 
--------------------
 
Rotational constants in cm-1:     0.088043     0.016709     0.015875 
Rotational constants in MHz :  2639.451415   500.921476   475.927904 

 Dipole components along the rotational axes: 
x,y,z [a.u.] :    -1.421775    -0.007001    -0.047534 
x,y,z [Debye]:    -3.613864    -0.017794    -0.120821 

 

Timings for individual modules:

Sum of individual times         ...     2269.920 sec (=  37.832 min)
GTO integral calculation        ...        4.294 sec (=   0.072 min)   0.2 %
SCF iterations                  ...     2256.169 sec (=  37.603 min)  99.4 %
MP2 module                      ...        9.457 sec (=   0.158 min)   0.4 %
                             ****ORCA TERMINATED NORMALLY****
TOTAL RUN TIME: 0 days 0 hours 37 minutes 51 seconds 569 msec
