# Supplementary material for: Iodine Clusters in the Atmosphere I: Computational Benchmark and Dimer Formation of Oxyacids and Oxides
Source: ACS Omega. 2024 Jul 9;9(29):31521–32. doi: 10.1021/acsomega.4c01235 (PMC11270685; doi:10.1021/acsomega.4c01235)
Supplement: Supplementary file 2 — ao4c01235_si_002.zip [file ao4c01235_si_002.zip › SI_zip/basis_extrapolation/quadruple/1it.log]

                                 *****************
                                 * O   R   C   A *
                                 *****************

                                            #,                                       
                                            ###                                      
                                            ####                                     
                                            #####                                    
                                            ######                                   
                                           ########,                                 
                                     ,,################,,,,,                         
                               ,,#################################,,                 
                          ,,##########################################,,             
                       ,#########################################, ''#####,          
                    ,#############################################,,   '####,        
                  ,##################################################,,,,####,       
                ,###########''''           ''''###############################       
              ,#####''   ,,,,##########,,,,          '''####'''          '####       
            ,##' ,,,,###########################,,,                        '##       
           ' ,,###''''                  '''############,,,                           
         ,,##''                                '''############,,,,        ,,,,,,###''
      ,#''                                            '''#######################'''  
     '                                                          ''''####''''         
             ,#######,   #######,   ,#######,      ##                                
            ,#'     '#,  ##    ##  ,#'     '#,    #''#        ######   ,####,        
            ##       ##  ##   ,#'  ##            #'  '#       #        #'  '#        
            ##       ##  #######   ##           ,######,      #####,   #    #        
            '#,     ,#'  ##    ##  '#,     ,#' ,#      #,         ##   #,  ,#        
             '#######'   ##     ##  '#######'  #'      '#     #####' # '####'        


                  #######################################################
                  #                        -***-                        #
                  #          Department of theory and spectroscopy      #
                  #    Directorship and core code : Frank Neese         #
                  #        Max Planck Institute fuer Kohlenforschung    #
                  #                Kaiser Wilhelm Platz 1               #
                  #                 D-45470 Muelheim/Ruhr               #
                  #                      Germany                        #
                  #                                                     #
                  #                  All rights reserved                #
                  #                        -***-                        #
                  #######################################################


                         Program Version 5.0.4 -  RELEASE  -


 With contributions from (in alphabetic order):
   Daniel Aravena         : Magnetic Suceptibility
   Michael Atanasov       : Ab Initio Ligand Field Theory (pilot matlab implementation)
   Alexander A. Auer      : GIAO ZORA, VPT2 properties, NMR spectrum
   Ute Becker             : Parallelization
   Giovanni Bistoni       : ED, misc. LED, open-shell LED, HFLD
   Martin Brehm           : Molecular dynamics
   Dmytro Bykov           : SCF Hessian
   Vijay G. Chilkuri      : MRCI spin determinant printing, contributions to CSF-ICE
   Dipayan Datta          : RHF DLPNO-CCSD density
   Achintya Kumar Dutta   : EOM-CC, STEOM-CC
   Dmitry Ganyushin       : Spin-Orbit,Spin-Spin,Magnetic field MRCI
   Miquel Garcia          : C-PCM and meta-GGA Hessian, CC/C-PCM, Gaussian charge scheme
   Yang Guo               : DLPNO-NEVPT2, F12-NEVPT2, CIM, IAO-localization
   Andreas Hansen         : Spin unrestricted coupled pair/coupled cluster methods
   Benjamin Helmich-Paris : MC-RPA, TRAH-SCF, COSX integrals
   Lee Huntington         : MR-EOM, pCC
   Robert Izsak           : Overlap fitted RIJCOSX, COSX-SCS-MP3, EOM
   Marcus Kettner         : VPT2
   Christian Kollmar      : KDIIS, OOCD, Brueckner-CCSD(T), CCSD density, CASPT2, CASPT2-K
   Simone Kossmann        : Meta GGA functionals, TD-DFT gradient, OOMP2, MP2 Hessian
   Martin Krupicka        : Initial AUTO-CI
   Lucas Lang             : DCDCAS
   Marvin Lechner         : AUTO-CI (C++ implementation), FIC-MRCC
   Dagmar Lenk            : GEPOL surface, SMD
   Dimitrios Liakos       : Extrapolation schemes; Compound Job, initial MDCI parallelization
   Dimitrios Manganas     : Further ROCIS development; embedding schemes
   Dimitrios Pantazis     : SARC Basis sets
   Anastasios Papadopoulos: AUTO-CI, single reference methods and gradients
   Taras Petrenko         : DFT Hessian,TD-DFT gradient, ASA, ECA, R-Raman, ABS, FL, XAS/XES, NRVS
   Peter Pinski           : DLPNO-MP2, DLPNO-MP2 Gradient
   Christoph Reimann      : Effective Core Potentials
   Marius Retegan         : Local ZFS, SOC
   Christoph Riplinger    : Optimizer, TS searches, QM/MM, DLPNO-CCSD(T), (RO)-DLPNO pert. Triples
   Tobias Risthaus        : Range-separated hybrids, TD-DFT gradient, RPA, STAB
   Michael Roemelt        : Original ROCIS implementation
   Masaaki Saitow         : Open-shell DLPNO-CCSD energy and density
   Barbara Sandhoefer     : DKH picture change effects
   Avijit Sen             : IP-ROCIS
   Kantharuban Sivalingam : CASSCF convergence, NEVPT2, FIC-MRCI
   Bernardo de Souza      : ESD, SOC TD-DFT
   Georgi Stoychev        : AutoAux, RI-MP2 NMR, DLPNO-MP2 response
   Willem Van den Heuvel  : Paramagnetic NMR
   Boris Wezisla          : Elementary symmetry handling
   Frank Wennmohs         : Technical directorship


 We gratefully acknowledge several colleagues who have allowed us to
 interface, adapt or use parts of their codes:
   Stefan Grimme, W. Hujo, H. Kruse, P. Pracht,  : VdW corrections, initial TS optimization,
                  C. Bannwarth, S. Ehlert          DFT functionals, gCP, sTDA/sTD-DF
   Ed Valeev, F. Pavosevic, A. Kumar             : LibInt (2-el integral package), F12 methods
   Garnet Chan, S. Sharma, J. Yang, R. Olivares  : DMRG
   Ulf Ekstrom                                   : XCFun DFT Library
   Mihaly Kallay                                 : mrcc  (arbitrary order and MRCC methods)
   Jiri Pittner, Ondrej Demel                    : Mk-CCSD
   Frank Weinhold                                : gennbo (NPA and NBO analysis)
   Christopher J. Cramer and Donald G. Truhlar   : smd solvation model
   Lars Goerigk                                  : TD-DFT with DH, B97 family of functionals
   V. Asgeirsson, H. Jonsson                     : NEB implementation
   FAccTs GmbH                                   : IRC, NEB, NEB-TS, DLPNO-Multilevel, CI-OPT
                                                   MM, QMMM, 2- and 3-layer-ONIOM, Crystal-QMMM,
                                                   LR-CPCM, SF, NACMEs, symmetry and pop. for TD-DFT,
                                                   nearIR, NL-DFT gradient (VV10), updates on ESD,
                                                   ML-optimized integration grids
   S Lehtola, MJT Oliveira, MAL Marques          : LibXC Library
   Liviu Ungur et al                             : ANISO software


 Your calculation uses the libint2 library for the computation of 2-el integrals
 For citations please refer to: http://libint.valeyev.net

 Your ORCA version has been built with support for libXC version: 5.1.0
 For citations please refer to: https://tddft.org/programs/libxc/

 This ORCA versions uses:
   CBLAS   interface :  Fast vector & matrix operations
   LAPACKE interface :  Fast linear algebra routines
   SCALAPACK package :  Parallel linear algebra routines
   Shared memory     :  Shared parallel matrices
   BLAS/LAPACK       :  OpenBLAS 0.3.15  USE64BITINT DYNAMIC_ARCH NO_AFFINITY Haswell SINGLE_THREADED
        Core in use  :  Haswell
   Copyright (c) 2011-2014, The OpenBLAS Project


================================================================================

cite the ECPs for I  [SK MCDHF RSC] as follows:
O: B. Metz and H. Stoll, private communication (KAP)
Tl: B. Metz, M. Schweizer, H. Stoll, M. Dolg, W. Liu, Theor. Chem. Acc. 104, 22 (2000)
Ga-As, In-Sb, Pb-Bi: B. Metz, H. Stoll, M. Dolg, J. Chem. Phys. 113, 2563 (2000)
Se-Kr, Te-Xe, Po-Rn: K.A. Peterson, D. Figgen, E. Goll, H. Stoll, and M. Dolg, J. Chem. Phys., in press (2003)
Cu-Zn, Ag-Cd, Au-Hg: D. Figgen, G. Rauhut, M. Dolg, and H. Stoll, Chem. Phys. 311, 227 (2005)
Y-Pd: K.A. Peterson, D. Figgen, M. Dolg, H. Stoll, J. Chem. Phys. 126, 124101 (2007)
I: K. A. Peterson, B. C. Shepler, D. Figgen, H. Stoll, J. Phys. Chem. A 110, 13877 (2006)
Hf-Pt: D. Figgen, K.A. Peterson, M. Dolg, H. Stoll, J. Chem. Phys. 130, 164108 (2009)
Ca, Sr, Ba, Ra: I.S. Lim, H. Stoll, P. Schwerdtfeger, J. Chem. Phys. 124, 034107 (2006)
U: M. Dolg, X. Cao, J. Phys. Chem. A 113, 12573 (2009)

ECP parameters for I  [SK MCDHF RSC] have been obtained from:
cc-pVDZ-PP  EMSL  Basis Set Exchange Library   4/7/16 5:27 AM
Ca, Sr, Ba, Ra: http://www.tc.uni-koeln.de/PP/index.en.html 3/16/17 1:54 PM


----- Orbital basis set information -----
Your calculation utilizes the basis: aug-cc-pVQZ 
    H, B-Ne : Obtained from the ccRepo (grant-hill.group.shef.ac.uk/ccrepo) Feb. 2017
              R. A. Kendall, T. H. Dunning, Jr., R. J. Harrison, J. Chem. Phys. 96, 6796 (1992)
         He : Obtained from the ccRepo (grant-hill.group.shef.ac.uk/ccrepo) Feb. 2017
              D. E. Woon, T. H. Dunning, Jr., J. Chem. Phys. 100, 2975 (1994)
  Li-Be, Na : Obtained from the ccRepo (grant-hill.group.shef.ac.uk/ccrepo) Feb. 2017
              B. P. Prascher, D. E. Woon, K. A. Peterson, T. H. Dunning, Jr., A. K. Wilson, Theor. Chem. Acc. 128, 69 (2011)
         Mg : Obtained from the Peterson Research Group Website (tyr0.chem.wsu.edu/~kipeters) Feb. 2017
              B. P. Prascher, D. E. Woon, K. A. Peterson, T. H. Dunning, Jr., A. K. Wilson, Theor. Chem. Acc. 128, 69 (2011)
      Al-Ar : Obtained from the ccRepo (grant-hill.group.shef.ac.uk/ccrepo) Feb. 2017
              D. E. Woon, T. H. Dunning, Jr., J. Chem. Phys. 98, 1358 (1993)
      Sc-Zn : Obtained from the ccRepo (grant-hill.group.shef.ac.uk/ccrepo) Feb. 2017
              N. B. Balabanov, K. A. Peterson, J. Chem. Phys. 123, 064107 (2005)
              N. B. Balabanov, K. A. Peterson, J. Chem. Phys. 125, 074110 (2006)
      Ga-Kr : Obtained from the ccRepo (grant-hill.group.shef.ac.uk/ccrepo) Feb. 2017
              A. K. Wilson, D. E. Woon, K. A. Peterson, T. H. Dunning, Jr., J. Chem. Phys. 110, 7667 (1999)

The basis set includes element-specific modifications.

Your calculation utilizes the basis: aug-cc-pVQZ-PP 
       Ca, Sr, Ba, Ra : Obtained from the Peterson Research Group Website (tyr0.chem.wsu.edu/~kipeters) Feb. 2017
                        H. Li, H. Feng, W. Sun, Y. Zhang, Q. Fan, K. A. Peterson, Y. Xie, H. F. Schaefer III, Mol. Phys. 111, 2292 (2013)
  Cu-Zn, Ag-Cd, Au-Hg : Obtained from the ccRepo (grant-hill.group.shef.ac.uk/ccrepo) Feb. 2017
                        K. A. Peterson, C. Puzzarini, Theor. Chem. Acc. 114, 283 (2005)
  Ga-Kr, In-Xe, Tl-Rn : Obtained from the ccRepo (grant-hill.group.shef.ac.uk/ccrepo) Feb. 2017
                        K. A. Peterson, J. Chem. Phys. 119, 11099 (2003)
                        K. A. Peterson, D. Figgen, E. Goll, H. Stoll, M. Dolg, J. Chem. Phys. 119, 11113 (2003)
                 Y-Pd : Obtained from the ccRepo (grant-hill.group.shef.ac.uk/ccrepo) Feb. 2017
                        K. A. Peterson, D. Figgen, M. Dolg, H. Stoll, J. Chem. Phys. 126, 124101 (2007)
                Hf-Pt : Obtained from the ccRepo (grant-hill.group.shef.ac.uk/ccrepo) Feb. 2017
                        D. Figgen, K. A. Peterson, M. Dolg, H. Stoll, J. Chem. Phys. 130, 164108 (2009)

----- AuxC basis set information -----
Your calculation utilizes the auxiliary basis: aug-cc-pVQZ/C 
  H-He, B-F, Al-Ar, Ga-Kr : Obtained from the EMSL Basis Set Exchange (bse.pnl.gov) Feb. 2017
                            F. Weigend, A. Kohn, C. Hattig, J. Chem. Phys. 116, 3175 (2002)
                   Be, Mg : Obtained from the TURBOMOLE 7.0 basis set library
                            C. Haettig, Phys. Chem. Chem. Phys. 7, 59 (2005)
                       Ne : Obtained from the EMSL Basis Set Exchange (bse.pnl.gov) Feb. 2017
                            C. Haettig, Phys. Chem. Chem. Phys. 7, 59 (2005)
                            F. Weigend, A. Kohn, C. Hattig, J. Chem. Phys. 116, 3175 (2002)
                    Sc-Zn : Obtained from the EMSL Basis Set Exchange (bse.pnl.gov) Feb. 2017
                            D. H. Bross, J. G. Hill, H. J. Werner, K. A. Peterson, J. Chem. Phys. 139, 094302 (2013)

The basis set includes element-specific modifications.

Your calculation utilizes the auxiliary basis: aug-cc-pVQZ-PP/C 
  Obtained from the EMSL Basis Set Exchange (bse.pnl.gov) Feb. 2017
  Cu-Zn, Ag-Cd, Au-Hg : C. Haettig, unpublished
  Ga-Kr, In-Xe, Tl-Rn : C. Haettig, G. Schmitz, J. Kossmann, Phys. Chem. Chem. Phys. 14, 6549 (2012)
          Y-Tc, Rh-Pd : J. G. Hill, J. A. Platts, J. Chem. Theory Comput. 5, 500 (2009)
                   Ru : J. G. Hill, J. A. Platts, J. Chem. Phys. 129, 134101 (2008)
                Hf-Pt : J. G. Hill, J. Chem. Phys. 135, 044105 (2011)

----- AuxJK basis set information -----
Your calculation utilizes the auxiliary basis: aug-cc-pVQZ/JK 
  H, B-F, Al-Cl, Ga-Br : Obtained from the TURBOMOLE 7.0 basis set library

The basis set includes element-specific modifications.

Your calculation utilizes the auxiliary basis: def2/JK
   H-Ba, Hf-Rn: F. Weigend, J. Comput. Chem. 29, 167 (2008).

================================================================================
                                        WARNINGS
                       Please study these warnings very carefully!
================================================================================


WARNING: No MP2 level density has been requested!
         To caclulate MP2 level properties use
         %mp2 Density relaxed end
         or
         %mp2 Density unrelaxed end

WARNING: Post HF methods need fully converged wavefunctions
  ===> : Setting SCFConvForced true
         You can overwrite this default with %scf ConvForced false 


INFO   : the flag for use of the SHARK integral package has been found!

================================================================================
                                       INPUT FILE
================================================================================
NAME = 1it.inp
|  1> ! aug-cc-pVQZ/C aug-cc-pVQZ/JK aug-cc-pVQZ RI-MP2 TightSCF
|  2> %pal nprocs 8 end
|  3> %maxcore 16000
|  4> %basis
|  5> 	NewGTO I "aug-cc-pVQZ-PP" end
|  6> 	NewECP I "SK-MCDHF-RSC" end
|  7> 	NewAuxCGTO I "aug-cc-pVQZ-PP/C" end
|  8> 	NewAuxJKGTO I "def2/JK" end
|  9> end
| 10> * xyz 0 1
| 11> I       -2.43027255      -0.37095466       0.57092698
| 12> O       -1.60581259      -1.94647272       0.25390406
| 13> O       -4.20031435      -0.64041466      -0.27182516
| 14> I       -5.68562444      -1.35777897       0.77174612
| 15> O       -6.76759858       0.03688611       0.77277279
| 16> O       -4.90384749      -1.46757508       2.35577522
| 17> *
| 18> 
| 19>                          ****END OF INPUT****
================================================================================

                       ****************************
                       * Single Point Calculation *
                       ****************************

---------------------------------
CARTESIAN COORDINATES (ANGSTROEM)
---------------------------------
  I     -2.430273   -0.370955    0.570927
  O     -1.605813   -1.946473    0.253904
  O     -4.200314   -0.640415   -0.271825
  I     -5.685624   -1.357779    0.771746
  O     -6.767599    0.036886    0.772773
  O     -4.903847   -1.467575    2.355775

----------------------------
CARTESIAN COORDINATES (A.U.)
----------------------------
  NO LB      ZA    FRAG     MASS         X           Y           Z
   0 I    25.0000*   0   126.900   -4.592550   -0.701003    1.078896
   1 O     8.0000    0    15.999   -3.034546   -3.678300    0.479809
   2 O     8.0000    0    15.999   -7.937444   -1.210208   -0.513675
   3 I    25.0000*   0   126.900  -10.744273   -2.565830    1.458389
   4 O     8.0000    0    15.999  -12.788908    0.069705    1.460329
   5 O     8.0000    0    15.999   -9.266929   -2.773315    4.451770
* core charge reduced due to ECP

--------------------------------
INTERNAL COORDINATES (ANGSTROEM)
--------------------------------
 I      0   0   0     0.000000000000     0.00000000     0.00000000
 O      1   0   0     1.806237779152     0.00000000     0.00000000
 O      1   2   0     1.978860236303   102.40149297     0.00000000
 I      3   1   2     1.951870547234   120.19975999    90.85363788
 O      4   3   1     1.765151488981   100.15838795   114.42129830
 O      4   3   1     1.769852698664    99.50788839     3.39082362

---------------------------
INTERNAL COORDINATES (A.U.)
---------------------------
 I      0   0   0     0.000000000000     0.00000000     0.00000000
 O      1   0   0     3.413294735339     0.00000000     0.00000000
 O      1   2   0     3.739503903920   102.40149297     0.00000000
 I      3   1   2     3.688500783139   120.19975999    90.85363788
 O      4   3   1     3.335652899057   100.15838795   114.42129830
 O      4   3   1     3.344536897857    99.50788839     3.39082362

---------------------
BASIS SET INFORMATION
---------------------
There are 2 groups of distinct atoms

 Group   1 Type I   : 25s19p13d3f2g contracted to 7s7p5d3f2g pattern {101011111/7711111/91111/111/11}
 Group   2 Type O   : 22s7p4d3f2g contracted to 6s5p4d3f2g pattern {991111/31111/1111/111/11}

Atom   0I    basis set group =>   1
Atom   1O    basis set group =>   2
Atom   2O    basis set group =>   2
Atom   3I    basis set group =>   1
Atom   4O    basis set group =>   2
Atom   5O    basis set group =>   2
---------------------------------
AUXILIARY/C BASIS SET INFORMATION
---------------------------------
There are 2 groups of distinct atoms

 Group   1 Type I   : 12s12p10d8f6g4h2i contracted to 12s12p10d8f6g4h2i pattern {111111111111/111111111111/1111111111/11111111/111111/1111/11}
 Group   2 Type O   : 9s8p7d6f4g2h contracted to 9s8p7d6f4g2h pattern {111111111/11111111/1111111/111111/1111/11}

Atom   0I    basis set group =>   1
Atom   1O    basis set group =>   2
Atom   2O    basis set group =>   2
Atom   3I    basis set group =>   1
Atom   4O    basis set group =>   2
Atom   5O    basis set group =>   2
----------------------------------
AUXILIARY/JK BASIS SET INFORMATION
----------------------------------
There are 2 groups of distinct atoms

 Group   1 Type I   : 13s12p11d8f6g3h contracted to 11s10p10d7f5g3h pattern {31111111111/3111111111/2111111111/2111111/21111/111}
 Group   2 Type O   : 10s7p5d3f2g1h contracted to 10s7p5d3f2g1h pattern {1111111111/1111111/11111/111/11/1}

Atom   0I    basis set group =>   1
Atom   1O    basis set group =>   2
Atom   2O    basis set group =>   2
Atom   3I    basis set group =>   1
Atom   4O    basis set group =>   2
Atom   5O    basis set group =>   2
-------------------------
ECP PARAMETER INFORMATION
-------------------------

 Group 1, Type I  ECP SK MCDHF RSC (replacing 28 core electrons, lmax=4)

Atom   0I    ECP group =>   1
Atom   3I    ECP group =>   1


           ************************************************************
           *        Program running with 8 parallel MPI-processes     *
           *              working on a common directory               *
           ************************************************************
------------------------------------------------------------------------------
                           ORCA GTO INTEGRAL CALCULATION
------------------------------------------------------------------------------
------------------------------------------------------------------------------
                   ___                                                        
                  /   \      - P O W E R E D   B Y -                         
                 /     \                                                     
                 |  |  |   _    _      __       _____    __    __             
                 |  |  |  | |  | |    /  \     |  _  \  |  |  /  |          
                  \  \/   | |  | |   /    \    | | | |  |  | /  /          
                 / \  \   | |__| |  /  /\  \   | |_| |  |  |/  /          
                |  |  |   |  __  | /  /__\  \  |    /   |      \           
                |  |  |   | |  | | |   __   |  |    \   |  |\   \          
                \     /   | |  | | |  |  |  |  | |\  \  |  | \   \       
                 \___/    |_|  |_| |__|  |__|  |_| \__\ |__|  \__/        
                                                                              
                      - O R C A' S   B I G   F R I E N D -                    
                                      &                                       
                       - I N T E G R A L  F E E D E R -                       
                                                                              
 v1 FN, 2020, v2 2021                                                         
------------------------------------------------------------------------------


Reading SHARK input file 1it.SHARKINP.tmp ... ok
----------------------
SHARK INTEGRAL PACKAGE
----------------------

Number of atoms                             ...      6
Number of basis functions                   ...    578
Number of shells                            ...    182
Maximum angular momentum                    ...      4
Integral batch strategy                     ... SHARK/LIBINT Hybrid
RI-J (if used) integral strategy            ... SPLIT-RIJ (Revised 2003 algorithm where possible)
Printlevel                                  ...      1
Contraction scheme used                     ... PARTIAL GENERAL contraction
Coulomb Range Separation                    ... NOT USED
Exchange Range Separation                   ... NOT USED
Finite Nucleus Model                        ... NOT USED
Auxiliary Coulomb fitting basis             ... NOT available
Auxiliary J/K fitting basis                 ... AVAILABLE
   # of basis functions in Aux-JK           ...    860
   # of shells in Aux-JK                    ...    204
   Maximum angular momentum in Aux-JK       ...      5
Auxiliary Correlation fitting basis         ... AVAILABLE
   # of basis functions in Aux-C            ...   1228
   # of shells in Aux-C                     ...    252
   Maximum angular momentum in Aux-C        ...      6
Auxiliary 'external' fitting basis          ... NOT available
Integral threshold                          ...     2.500000e-11
Primitive cut-off                           ...     2.500000e-12
Primitive pair pre-selection threshold      ...     2.500000e-12

Calculating pre-screening integrals         ... done (  0.2 sec) Dimension = 182
Calculating pre-screening integrals (ORCA)  ... done (  0.5 sec) Dimension = 128
Organizing shell pair data                  ... done (  0.3 sec)
Shell pair information
Total number of shell pairs                 ...     16653
Shell pairs after pre-screening             ...     12689
Total number of primitive shell pairs       ...     21405
Primitive shell pairs kept                  ...     15445
          la=0 lb=0:   1910 shell pairs
          la=1 lb=0:   2544 shell pairs
          la=1 lb=1:    831 shell pairs
          la=2 lb=0:   1710 shell pairs
          la=2 lb=1:   1022 shell pairs
          la=2 lb=2:    328 shell pairs
          la=3 lb=0:   1213 shell pairs
          la=3 lb=1:    719 shell pairs
          la=3 lb=2:    440 shell pairs
          la=3 lb=3:    160 shell pairs
          la=4 lb=0:    770 shell pairs
          la=4 lb=1:    473 shell pairs
          la=4 lb=2:    290 shell pairs
          la=4 lb=3:    206 shell pairs
          la=4 lb=4:     73 shell pairs

Calculating one electron integrals          ... done (  0.0 sec)
Calculating ECP integrals                   ... done (  1.4 sec)
Calculating RI/JK V-Matrix + Cholesky decomp... done (  0.0 sec)
Calculating RI/C V-Matrix + Cholesky decomp.... done (  0.1 sec)
Calculating Nuclear repulsion               ... done (  0.0 sec) ENN=    527.255155322574 Eh

SHARK setup successfully completed in   3.5 seconds

Maximum memory used throughout the entire GTOINT-calculation: 52.2 MB
[1712564534.715342] [s83n41:23933:0]          mpool.c:43   UCX  WARN  object 0xac48d80 was not returned to mpool ucp_requests
[1712564534.715372] [s83n41:23933:0]          mpool.c:43   UCX  WARN  object 0xac48f40 was not returned to mpool ucp_requests
[1712564534.715394] [s83n41:23933:0]          mpool.c:43   UCX  WARN  object 0xac49100 was not returned to mpool ucp_requests
[1712564534.715400] [s83n41:23933:0]          mpool.c:43   UCX  WARN  object 0xac492c0 was not returned to mpool ucp_requests
[1712564534.715405] [s83n41:23933:0]          mpool.c:43   UCX  WARN  object 0xac49480 was not returned to mpool ucp_requests
[1712564534.715410] [s83n41:23933:0]          mpool.c:43   UCX  WARN  object 0xac49640 was not returned to mpool ucp_requests
[1712564534.715427] [s83n41:23933:0]          mpool.c:43   UCX  WARN  object 0xac49800 was not returned to mpool ucp_requests
[1712564534.715433] [s83n41:23933:0]          mpool.c:43   UCX  WARN  object 0xac499c0 was not returned to mpool ucp_requests
[1712564534.715438] [s83n41:23933:0]          mpool.c:43   UCX  WARN  object 0xac49b80 was not returned to mpool ucp_requests
[1712564534.715450] [s83n41:23933:0]          mpool.c:43   UCX  WARN  object 0xac49d40 was not returned to mpool ucp_requests
[1712564534.803183] [s83n41:23932:0]          mpool.c:43   UCX  WARN  object 0xa547d00 was not returned to mpool ucp_requests
[1712564534.803214] [s83n41:23932:0]          mpool.c:43   UCX  WARN  object 0xa547ec0 was not returned to mpool ucp_requests
[1712564534.803221] [s83n41:23932:0]          mpool.c:43   UCX  WARN  object 0xa548080 was not returned to mpool ucp_requests
[1712564534.803236] [s83n41:23932:0]          mpool.c:43   UCX  WARN  object 0xa548240 was not returned to mpool ucp_requests
[1712564534.803242] [s83n41:23932:0]          mpool.c:43   UCX  WARN  object 0xa548400 was not returned to mpool ucp_requests
[1712564534.803254] [s83n41:23932:0]          mpool.c:43   UCX  WARN  object 0xa5485c0 was not returned to mpool ucp_requests
[1712564534.803245] [s83n41:23930:0]          mpool.c:43   UCX  WARN  object 0xb720c40 was not returned to mpool ucp_requests
[1712564534.803270] [s83n41:23930:0]          mpool.c:43   UCX  WARN  object 0xb720e00 was not returned to mpool ucp_requests
[1712564534.803276] [s83n41:23930:0]          mpool.c:43   UCX  WARN  object 0xb720fc0 was not returned to mpool ucp_requests
[1712564534.803282] [s83n41:23930:0]          mpool.c:43   UCX  WARN  object 0xb721180 was not returned to mpool ucp_requests
[1712564534.803287] [s83n41:23930:0]          mpool.c:43   UCX  WARN  object 0xb721340 was not returned to mpool ucp_requests
[1712564534.803292] [s83n41:23930:0]          mpool.c:43   UCX  WARN  object 0xb721500 was not returned to mpool ucp_requests
[1712564534.803297] [s83n41:23930:0]          mpool.c:43   UCX  WARN  object 0xb7216c0 was not returned to mpool ucp_requests
[1712564534.803302] [s83n41:23930:0]          mpool.c:43   UCX  WARN  object 0xb721880 was not returned to mpool ucp_requests
[1712564534.803307] [s83n41:23930:0]          mpool.c:43   UCX  WARN  object 0xb721a40 was not returned to mpool ucp_requests
[1712564534.803312] [s83n41:23930:0]          mpool.c:43   UCX  WARN  object 0xb721c00 was not returned to mpool ucp_requests
[1712564534.803266] [s83n41:23932:0]          mpool.c:43   UCX  WARN  object 0xa548780 was not returned to mpool ucp_requests
[1712564534.803272] [s83n41:23932:0]          mpool.c:43   UCX  WARN  object 0xa548940 was not returned to mpool ucp_requests
[1712564534.803278] [s83n41:23932:0]          mpool.c:43   UCX  WARN  object 0xa548b00 was not returned to mpool ucp_requests
[1712564534.803284] [s83n41:23932:0]          mpool.c:43   UCX  WARN  object 0xa548cc0 was not returned to mpool ucp_requests
[1712564534.805863] [s83n41:23935:0]          mpool.c:43   UCX  WARN  object 0xab83e40 was not returned to mpool ucp_requests
[1712564534.805890] [s83n41:23935:0]          mpool.c:43   UCX  WARN  object 0xab84000 was not returned to mpool ucp_requests
[1712564534.805897] [s83n41:23935:0]          mpool.c:43   UCX  WARN  object 0xab841c0 was not returned to mpool ucp_requests
[1712564534.805903] [s83n41:23935:0]          mpool.c:43   UCX  WARN  object 0xab84380 was not returned to mpool ucp_requests
[1712564534.805908] [s83n41:23935:0]          mpool.c:43   UCX  WARN  object 0xab84540 was not returned to mpool ucp_requests
[1712564534.805913] [s83n41:23935:0]          mpool.c:43   UCX  WARN  object 0xab84700 was not returned to mpool ucp_requests
[1712564534.805918] [s83n41:23935:0]          mpool.c:43   UCX  WARN  object 0xab848c0 was not returned to mpool ucp_requests
[1712564534.805923] [s83n41:23935:0]          mpool.c:43   UCX  WARN  object 0xab84a80 was not returned to mpool ucp_requests
[1712564534.805930] [s83n41:23935:0]          mpool.c:43   UCX  WARN  object 0xab84c40 was not returned to mpool ucp_requests
[1712564534.806434] [s83n41:23934:0]          mpool.c:43   UCX  WARN  object 0xa737d00 was not returned to mpool ucp_requests
[1712564534.806460] [s83n41:23934:0]          mpool.c:43   UCX  WARN  object 0xa737ec0 was not returned to mpool ucp_requests
[1712564534.806467] [s83n41:23934:0]          mpool.c:43   UCX  WARN  object 0xa738080 was not returned to mpool ucp_requests
[1712564534.806489] [s83n41:23934:0]          mpool.c:43   UCX  WARN  object 0xa738240 was not returned to mpool ucp_requests
[1712564534.806505] [s83n41:23934:0]          mpool.c:43   UCX  WARN  object 0xa738400 was not returned to mpool ucp_requests
[1712564534.806511] [s83n41:23934:0]          mpool.c:43   UCX  WARN  object 0xa7385c0 was not returned to mpool ucp_requests
[1712564534.806522] [s83n41:23934:0]          mpool.c:43   UCX  WARN  object 0xa738780 was not returned to mpool ucp_requests
[1712564534.806528] [s83n41:23934:0]          mpool.c:43   UCX  WARN  object 0xa738940 was not returned to mpool ucp_requests
[1712564534.806539] [s83n41:23934:0]          mpool.c:43   UCX  WARN  object 0xa738b00 was not returned to mpool ucp_requests
[1712564534.807724] [s83n41:23929:0]          mpool.c:43   UCX  WARN  object 0xc2070c0 was not returned to mpool ucp_requests
[1712564534.807750] [s83n41:23929:0]          mpool.c:43   UCX  WARN  object 0xc207280 was not returned to mpool ucp_requests
[1712564534.807756] [s83n41:23929:0]          mpool.c:43   UCX  WARN  object 0xc207440 was not returned to mpool ucp_requests
[1712564534.807762] [s83n41:23929:0]          mpool.c:43   UCX  WARN  object 0xc207600 was not returned to mpool ucp_requests
[1712564534.807767] [s83n41:23929:0]          mpool.c:43   UCX  WARN  object 0xc2077c0 was not returned to mpool ucp_requests
[1712564534.807781] [s83n41:23929:0]          mpool.c:43   UCX  WARN  object 0xc207980 was not returned to mpool ucp_requests
[1712564534.807787] [s83n41:23929:0]          mpool.c:43   UCX  WARN  object 0xc207b40 was not returned to mpool ucp_requests
[1712564534.807795] [s83n41:23929:0]          mpool.c:43   UCX  WARN  object 0xc207d00 was not returned to mpool ucp_requests
[1712564534.812333] [s83n41:23931:0]          mpool.c:43   UCX  WARN  object 0xae45c80 was not returned to mpool ucp_requests
[1712564534.812359] [s83n41:23931:0]          mpool.c:43   UCX  WARN  object 0xae45e40 was not returned to mpool ucp_requests
[1712564534.812375] [s83n41:23931:0]          mpool.c:43   UCX  WARN  object 0xae46000 was not returned to mpool ucp_requests
[1712564534.812381] [s83n41:23931:0]          mpool.c:43   UCX  WARN  object 0xae461c0 was not returned to mpool ucp_requests
[1712564534.812393] [s83n41:23931:0]          mpool.c:43   UCX  WARN  object 0xae46380 was not returned to mpool ucp_requests
[1712564534.812399] [s83n41:23931:0]          mpool.c:43   UCX  WARN  object 0xae46540 was not returned to mpool ucp_requests
[1712564534.812411] [s83n41:23931:0]          mpool.c:43   UCX  WARN  object 0xae46700 was not returned to mpool ucp_requests
[1712564534.812422] [s83n41:23931:0]          mpool.c:43   UCX  WARN  object 0xae468c0 was not returned to mpool ucp_requests
[1712564534.812427] [s83n41:23931:0]          mpool.c:43   UCX  WARN  object 0xae46a80 was not returned to mpool ucp_requests
[1712564534.812432] [s83n41:23931:0]          mpool.c:43   UCX  WARN  object 0xae46c40 was not returned to mpool ucp_requests


           ************************************************************
           *        Program running with 8 parallel MPI-processes     *
           *              working on a common directory               *
           ************************************************************
-------------------------------------------------------------------------------
                                 ORCA SCF
-------------------------------------------------------------------------------

------------
SCF SETTINGS
------------
Hamiltonian:
 Ab initio Hamiltonian  Method          .... Hartree-Fock(GTOs)


General Settings:
 Integral files         IntName         .... 1it
 Hartree-Fock type      HFTyp           .... RHF
 Total Charge           Charge          ....    0
 Multiplicity           Mult            ....    1
 Number of Electrons    NEL             ....   82
 Basis Dimension        Dim             ....  504
 Nuclear Repulsion      ENuc            ....    527.2551553226 Eh

Convergence Acceleration:
 DIIS                   CNVDIIS         .... on
   Start iteration      DIISMaxIt       ....    12
   Startup error        DIISStart       ....  0.200000
   # of expansion vecs  DIISMaxEq       ....     5
   Bias factor          DIISBfac        ....   1.050
   Max. coefficient     DIISMaxC        ....  10.000
 Trust-Rad. Augm. Hess. CNVTRAH         .... auto
   Auto Start mean grad. ratio tolernc. ....  1.125000
   Auto Start start iteration           ....    20
   Auto Start num. interpolation iter.  ....    10
   Max. Number of Micro iterations      ....    16
   Max. Number of Macro iterations      .... Maxiter - #DIIS iter
   Number of Davidson start vectors     ....     2
   Converg. threshold I  (grad. norm)   ....   1.000e-05
   Converg. threshold II (energy diff.) ....   1.000e-08
   Grad. Scal. Fac. for Micro threshold ....   0.100
   Minimum threshold for Micro iter.    ....   0.010
   NR start threshold (gradient norm)   ....   0.001
   Initial trust radius                 ....   0.400
   Minimum AH scaling param. (alpha)    ....   1.000
   Maximum AH scaling param. (alpha)    .... 1000.000
   Orbital update algorithm             .... Taylor
   White noise on init. David. guess    .... on
   Maximum white noise                  ....   0.010
   Quad. conv. algorithm                .... NR
 SOSCF                  CNVSOSCF        .... on
   Start iteration      SOSCFMaxIt      ....   150
   Startup grad/error   SOSCFStart      ....  0.003300
 Level Shifting         CNVShift        .... on
   Level shift para.    LevelShift      ....    0.2500
   Turn off err/grad.   ShiftErr        ....    0.0010
 Zerner damping         CNVZerner       .... off
 Static damping         CNVDamp         .... on
   Fraction old density DampFac         ....    0.7000
   Max. Damping (<1)    DampMax         ....    0.9800
   Min. Damping (>=0)   DampMin         ....    0.0000
   Turn off err/grad.   DampErr         ....    0.1000
 Fernandez-Rico         CNVRico         .... off

SCF Procedure:
 Maximum # iterations   MaxIter         ....   125
 SCF integral mode      SCFMode         .... Direct
   Integral package                     .... SHARK and LIBINT hybrid scheme
 Reset frequency        DirectResetFreq ....    20
 Integral Threshold     Thresh          ....  2.500e-11 Eh
 Primitive CutOff       TCut            ....  2.500e-12 Eh

Convergence Tolerance:
 Convergence Check Mode ConvCheckMode   .... Total+1el-Energy
 Convergence forced     ConvForced      .... 1
 Energy Change          TolE            ....  1.000e-08 Eh
 1-El. energy change                    ....  1.000e-05 Eh
 Orbital Gradient       TolG            ....  1.000e-05
 Orbital Rotation angle TolX            ....  1.000e-05
 DIIS Error             TolErr          ....  5.000e-07


Diagonalization of the overlap matrix:
Smallest eigenvalue                        ... 4.510e-05
Time for diagonalization                   ...    0.046 sec
Threshold for overlap eigenvalues          ... 1.000e-08
Number of eigenvalues below threshold      ... 0
Time for construction of square roots      ...    0.024 sec
Total time needed                          ...    0.072 sec

Time for model grid setup =    0.113 sec

------------------------------
INITIAL GUESS: MODEL POTENTIAL
------------------------------
Loading Hartree-Fock densities                     ... done
  calling /comm/groupstacks/chemistry/apps/orca/5.0.4/orca 1it_atom53.inp > 1it_atom53.out in order to generate an atomic fitting density for atom 0 (I  with ECP) on-the-fly... 
    atom 0 (I ), assumed electronic state with S=2: 1s2 2s2 2p6 3s2 3p6 4s2 3d10 4p6 5s2 4d10 5p5           ... done
Calculating cut-offs                               ... done
Initializing the effective Hamiltonian             ... done
Setting up the integral package (SHARK)            ... done
Starting the Coulomb interaction                   ... done (   0.2 sec)
Reading the grid                                   ... done
Mapping shells                                     ... done
Starting the XC term evaluation                    ... done (   0.1 sec)
Transforming the Hamiltonian                       ... done (   0.0 sec)
Diagonalizing the Hamiltonian                      ... done (   0.0 sec)
Back transforming the eigenvectors                 ... done (   0.0 sec)
Now organizing SCF variables                       ... done
                      ------------------
                      INITIAL GUESS DONE (   2.0 sec)
                      ------------------
--------------
SCF ITERATIONS
--------------
ITER       Energy         Delta-E        Max-DP      RMS-DP      [F,P]     Damp
               ***  Starting incremental Fock matrix formation  ***
  0   -887.8924307332   0.000000000000 0.24094074  0.00227879  0.4245726 0.7000
  1   -888.1425196201  -0.250088886868 0.16668275  0.00162934  0.2283637 0.7000
                               ***Turning on DIIS***
  2   -888.2665054623  -0.123985842238 0.11505572  0.00111966  0.1195127 0.7000
  3   -888.7054480395  -0.438942577170 0.29253640  0.00256923  0.0742269 0.0000
  4   -888.4876826015   0.217765437981 0.02974270  0.00017111  0.0158959 0.0000
  5   -888.5204729712  -0.032790369683 0.01872795  0.00011942  0.0067458 0.0000
  6   -888.4804909876   0.039981983605 0.00658476  0.00006036  0.0055447 0.0000
                      *** Initiating the SOSCF procedure ***
                           *** Shutting down DIIS ***
                      *** Re-Reading the Fockian *** 
                      *** Removing any level shift *** 
ITER      Energy       Delta-E        Grad      Rot      Max-DP    RMS-DP
  7   -888.51627651  -0.0357855266  0.002628  0.002628  0.003863  0.000043
               *** Restarting incremental Fock matrix formation ***
  8   -888.52741889  -0.0111423725  0.000965  0.002119  0.000819  0.000018
  9   -888.52747212  -0.0000532317  0.000491  0.003040  0.001798  0.000030
 10   -888.52750500  -0.0000328767  0.000141  0.000330  0.000609  0.000005
 11   -888.52750615  -0.0000011525  0.000139  0.000247  0.000150  0.000002
 12   -888.52750716  -0.0000010092  0.000027  0.000078  0.000085  0.000001
 13   -888.52750721  -0.0000000569  0.000018  0.000088  0.000039  0.000001
 14   -888.52750723  -0.0000000207  0.000010  0.000021  0.000015  0.000000
 15   -888.52750724  -0.0000000036  0.000003  0.000012  0.000013  0.000000
                  ***Gradient check signals convergence***
              ***Rediagonalizing the Fockian in SOSCF/NRSCF***

               *****************************************************
               *                     SUCCESS                       *
               *           SCF CONVERGED AFTER  16 CYCLES          *
               *****************************************************


----------------
TOTAL SCF ENERGY
----------------

Total Energy       :         -888.52750724 Eh          -24178.06266 eV

Components:
Nuclear Repulsion  :          527.25515532 Eh           14347.34218 eV
Electronic Energy  :        -1415.78266256 Eh          -38525.40484 eV
One Electron Energy:        -2489.11801635 Eh          -67732.34467 eV
Two Electron Energy:         1073.33535378 Eh           29206.93983 eV

Virial components:
Potential Energy   :        -1409.74834347 Eh          -38361.20267 eV
Kinetic Energy     :          521.22083623 Eh           14183.14001 eV
Virial Ratio       :            2.70470450


---------------
SCF CONVERGENCE
---------------

  Last Energy change         ...   -8.0104e-10  Tolerance :   1.0000e-08
  Last MAX-Density change    ...    2.2639e-06  Tolerance :   1.0000e-07
  Last RMS-Density change    ...    4.1736e-08  Tolerance :   5.0000e-09
  Last Orbital Gradient      ...    1.2140e-06  Tolerance :   1.0000e-05
  Last Orbital Rotation      ...    4.0574e-06  Tolerance :   1.0000e-05

             **** THE GBW FILE WAS UPDATED (1it.gbw) ****
             **** DENSITY 1it.scfp WAS UPDATED ****
             **** ENERGY FILE WAS UPDATED (1it.en.tmp) ****
             **** THE GBW FILE WAS UPDATED (1it.gbw) ****
             **** DENSITY 1it.scfp WAS UPDATED ****
----------------
ORBITAL ENERGIES
----------------

  NO   OCC          E(Eh)            E(eV) 
   0   2.0000     -20.653324      -562.0055 
   1   2.0000     -20.588596      -560.2442 
   2   2.0000     -20.585003      -560.1464 
   3   2.0000     -20.562759      -559.5411 
   4   2.0000      -7.928077      -215.7340 
   5   2.0000      -7.855420      -213.7568 
   6   2.0000      -5.759637      -156.7277 
   7   2.0000      -5.752280      -156.5275 
   8   2.0000      -5.749862      -156.4617 
   9   2.0000      -5.689663      -154.8236 
  10   2.0000      -5.679663      -154.5515 
  11   2.0000      -5.672518      -154.3571 
  12   2.0000      -2.493334       -67.8471 
  13   2.0000      -2.489010       -67.7294 
  14   2.0000      -2.483668       -67.5840 
  15   2.0000      -2.481395       -67.5222 
  16   2.0000      -2.477236       -67.4090 
  17   2.0000      -2.423263       -65.9404 
  18   2.0000      -2.418642       -65.8146 
  19   2.0000      -2.409131       -65.5558 
  20   2.0000      -2.399018       -65.2806 
  21   2.0000      -2.398831       -65.2755 
  22   2.0000      -1.417936       -38.5840 
  23   2.0000      -1.348272       -36.6884 
  24   2.0000      -1.298645       -35.3379 
  25   2.0000      -1.286829       -35.0164 
  26   2.0000      -0.951391       -25.8887 
  27   2.0000      -0.881250       -23.9800 
  28   2.0000      -0.687399       -18.7051 
  29   2.0000      -0.653588       -17.7850 
  30   2.0000      -0.650793       -17.7090 
  31   2.0000      -0.596146       -16.2220 
  32   2.0000      -0.587327       -15.9820 
  33   2.0000      -0.550280       -14.9739 
  34   2.0000      -0.522886       -14.2284 
  35   2.0000      -0.516608       -14.0576 
  36   2.0000      -0.506643       -13.7865 
  37   2.0000      -0.494934       -13.4678 
  38   2.0000      -0.478476       -13.0200 
  39   2.0000      -0.458024       -12.4635 
  40   2.0000      -0.385908       -10.5011 
  41   0.0000      -0.022327        -0.6076 
  42   0.0000       0.024760         0.6738 
  43   0.0000       0.033727         0.9177 
  44   0.0000       0.035796         0.9741 
  45   0.0000       0.044136         1.2010 
  46   0.0000       0.050438         1.3725 
  47   0.0000       0.056740         1.5440 
  48   0.0000       0.070064         1.9065 
  49   0.0000       0.072939         1.9848 
  50   0.0000       0.096894         2.6366 
  51   0.0000       0.106179         2.8893 
  52   0.0000       0.111459         3.0329 
  53   0.0000       0.115570         3.1448 
  54   0.0000       0.132704         3.6111 
  55   0.0000       0.138921         3.7802 
  56   0.0000       0.142945         3.8897 
  57   0.0000       0.155081         4.2200 
  58   0.0000       0.160329         4.3628 
  59   0.0000       0.168480         4.5846 
  60   0.0000       0.178427         4.8552 
  61   0.0000       0.183058         4.9813 
  62   0.0000       0.192781         5.2459 
  63   0.0000       0.199365         5.4250 
  64   0.0000       0.201901         5.4940 
  65   0.0000       0.215724         5.8702 
  66   0.0000       0.220097         5.9892 
  67   0.0000       0.223343         6.0775 
  68   0.0000       0.229393         6.2421 
  69   0.0000       0.231964         6.3121 
  70   0.0000       0.241690         6.5767 
  71   0.0000       0.250101         6.8056 
  72   0.0000       0.255999         6.9661 
  73   0.0000       0.259684         7.0664 
  74   0.0000       0.266885         7.2623 
  75   0.0000       0.283320         7.7095 
  76   0.0000       0.292738         7.9658 
  77   0.0000       0.309391         8.4190 
  78   0.0000       0.321657         8.7527 
  79   0.0000       0.326831         8.8935 
  80   0.0000       0.341620         9.2959 
  81   0.0000       0.359157         9.7732 
  82   0.0000       0.371912        10.1202 
  83   0.0000       0.380015        10.3407 
  84   0.0000       0.389976        10.6118 
  85   0.0000       0.408197        11.1076 
  86   0.0000       0.426471        11.6049 
  87   0.0000       0.427966        11.6455 
  88   0.0000       0.433287        11.7904 
  89   0.0000       0.449973        12.2444 
  90   0.0000       0.458593        12.4789 
  91   0.0000       0.463772        12.6199 
  92   0.0000       0.469716        12.7816 
  93   0.0000       0.488833        13.3018 
  94   0.0000       0.492967        13.4143 
  95   0.0000       0.501169        13.6375 
  96   0.0000       0.505130        13.7453 
  97   0.0000       0.511420        13.9164 
  98   0.0000       0.522912        14.2292 
  99   0.0000       0.534888        14.5550 
 100   0.0000       0.539922        14.6920 
 101   0.0000       0.548857        14.9352 
 102   0.0000       0.556457        15.1420 
 103   0.0000       0.564183        15.3522 
 104   0.0000       0.571961        15.5638 
 105   0.0000       0.586336        15.9550 
 106   0.0000       0.597020        16.2457 
 107   0.0000       0.603701        16.4275 
 108   0.0000       0.611654        16.6440 
 109   0.0000       0.617312        16.7979 
 110   0.0000       0.622737        16.9455 
 111   0.0000       0.629842        17.1389 
 112   0.0000       0.637729        17.3535 
 113   0.0000       0.645802        17.5732 
 114   0.0000       0.654108        17.7992 
 115   0.0000       0.659714        17.9517 
 116   0.0000       0.665754        18.1161 
 117   0.0000       0.685245        18.6465 
 118   0.0000       0.694169        18.8893 
 119   0.0000       0.702400        19.1133 
 120   0.0000       0.717302        19.5188 
 121   0.0000       0.732161        19.9231 
 122   0.0000       0.735325        20.0092 
 123   0.0000       0.745870        20.2961 
 124   0.0000       0.763343        20.7716 
 125   0.0000       0.777679        21.1617 
 126   0.0000       0.791036        21.5252 
 127   0.0000       0.795139        21.6368 
 128   0.0000       0.806613        21.9490 
 129   0.0000       0.818298        22.2670 
 130   0.0000       0.849683        23.1210 
 131   0.0000       0.854957        23.2646 
 132   0.0000       0.891627        24.2624 
 133   0.0000       0.911609        24.8062 
 134   0.0000       0.920148        25.0385 
 135   0.0000       0.976476        26.5713 
 136   0.0000       0.980324        26.6760 
 137   0.0000       0.984396        26.7868 
 138   0.0000       0.997228        27.1359 
 139   0.0000       1.003269        27.3003 
 140   0.0000       1.010160        27.4879 
 141   0.0000       1.024805        27.8864 
 142   0.0000       1.027723        27.9658 
 143   0.0000       1.033636        28.1267 
 144   0.0000       1.047120        28.4936 
 145   0.0000       1.055408        28.7191 
 146   0.0000       1.062084        28.9008 
 147   0.0000       1.064474        28.9658 
 148   0.0000       1.071330        29.1524 
 149   0.0000       1.078014        29.3342 
 150   0.0000       1.085989        29.5513 
 151   0.0000       1.093667        29.7602 
 152   0.0000       1.101424        29.9713 
 153   0.0000       1.112454        30.2714 
 154   0.0000       1.116327        30.3768 
 155   0.0000       1.142821        31.0978 
 156   0.0000       1.146832        31.2069 
 157   0.0000       1.149408        31.2770 
 158   0.0000       1.170735        31.8573 
 159   0.0000       1.184611        32.2349 
 160   0.0000       1.192926        32.4612 
 161   0.0000       1.194647        32.5080 
 162   0.0000       1.208460        32.8839 
 163   0.0000       1.212475        32.9931 
 164   0.0000       1.217072        33.1182 
 165   0.0000       1.234936        33.6043 
 166   0.0000       1.245867        33.9018 
 167   0.0000       1.255565        34.1657 
 168   0.0000       1.278973        34.8026 
 169   0.0000       1.292862        35.1806 
 170   0.0000       1.293578        35.2000 
 171   0.0000       1.302755        35.4498 
 172   0.0000       1.325062        36.0568 
 173   0.0000       1.332149        36.2496 
 174   0.0000       1.354525        36.8585 
 175   0.0000       1.364673        37.1346 
 176   0.0000       1.373283        37.3689 
 177   0.0000       1.388540        37.7841 
 178   0.0000       1.399935        38.0942 
 179   0.0000       1.413023        38.4503 
 180   0.0000       1.420611        38.6568 
 181   0.0000       1.437886        39.1269 
 182   0.0000       1.445501        39.3341 
 183   0.0000       1.463758        39.8309 
 184   0.0000       1.476850        40.1871 
 185   0.0000       1.483859        40.3778 
 186   0.0000       1.501010        40.8446 
 187   0.0000       1.506985        41.0072 
 188   0.0000       1.519836        41.3568 
 189   0.0000       1.524184        41.4751 
 190   0.0000       1.538369        41.8611 
 191   0.0000       1.552803        42.2539 
 192   0.0000       1.587371        43.1946 
 193   0.0000       1.594969        43.4013 
 194   0.0000       1.609538        43.7977 
 195   0.0000       1.629083        44.3296 
 196   0.0000       1.635326        44.4995 
 197   0.0000       1.643725        44.7280 
 198   0.0000       1.645842        44.7856 
 199   0.0000       1.685754        45.8717 
 200   0.0000       1.693674        46.0872 
 201   0.0000       1.716508        46.7086 
 202   0.0000       1.718712        46.7685 
 203   0.0000       1.729531        47.0629 
 204   0.0000       1.736664        47.2570 
 205   0.0000       1.744583        47.4725 
 206   0.0000       1.756687        47.8019 
 207   0.0000       1.766682        48.0739 
 208   0.0000       1.771637        48.2087 
 209   0.0000       1.791410        48.7467 
 210   0.0000       1.809550        49.2404 
 211   0.0000       1.810913        49.2774 
 212   0.0000       1.817413        49.4543 
 213   0.0000       1.826222        49.6940 
 214   0.0000       1.840132        50.0725 
 215   0.0000       1.848611        50.3033 
 216   0.0000       1.857500        50.5451 
 217   0.0000       1.883393        51.2497 
 218   0.0000       1.904772        51.8315 
 219   0.0000       1.909254        51.9534 
 220   0.0000       1.925206        52.3875 
 221   0.0000       1.935633        52.6713 
 222   0.0000       1.948989        53.0347 
 223   0.0000       1.957954        53.2786 
 224   0.0000       1.969397        53.5900 
 225   0.0000       1.987842        54.0919 
 226   0.0000       1.992530        54.2195 
 227   0.0000       1.999932        54.4209 
 228   0.0000       2.020487        54.9802 
 229   0.0000       2.037412        55.4408 
 230   0.0000       2.052651        55.8555 
 231   0.0000       2.084485        56.7217 
 232   0.0000       2.118740        57.6538 
 233   0.0000       2.122920        57.7676 
 234   0.0000       2.155565        58.6559 
 235   0.0000       2.157253        58.7018 
 236   0.0000       2.167704        58.9862 
 237   0.0000       2.183449        59.4147 
 238   0.0000       2.190488        59.6062 
 239   0.0000       2.213281        60.2264 
 240   0.0000       2.245769        61.1105 
 241   0.0000       2.266609        61.6776 
 242   0.0000       2.272863        61.8478 
 243   0.0000       2.299761        62.5797 
 244   0.0000       2.320379        63.1407 
 245   0.0000       2.329603        63.3917 
 246   0.0000       2.348450        63.9046 
 247   0.0000       2.354845        64.0786 
 248   0.0000       2.368984        64.4633 
 249   0.0000       2.379853        64.7591 
 250   0.0000       2.396071        65.2004 
 251   0.0000       2.422117        65.9092 
 252   0.0000       2.444984        66.5314 
 253   0.0000       2.455528        66.8183 
 254   0.0000       2.470915        67.2370 
 255   0.0000       2.514039        68.4105 
 256   0.0000       2.538458        69.0750 
 257   0.0000       2.563187        69.7479 
 258   0.0000       2.575804        70.0912 
 259   0.0000       2.586610        70.3852 
 260   0.0000       2.601664        70.7949 
 261   0.0000       2.610634        71.0390 
 262   0.0000       2.631523        71.6074 
 263   0.0000       2.642847        71.9155 
 264   0.0000       2.645269        71.9814 
 265   0.0000       2.665080        72.5205 
 266   0.0000       2.700459        73.4832 
 267   0.0000       2.706173        73.6387 
 268   0.0000       2.722177        74.0742 
 269   0.0000       2.750823        74.8537 
 270   0.0000       2.757958        75.0479 
 271   0.0000       2.783529        75.7437 
 272   0.0000       2.811185        76.4962 
 273   0.0000       2.828288        76.9616 
 274   0.0000       2.863481        77.9193 
 275   0.0000       2.881146        78.4000 
 276   0.0000       2.942706        80.0751 
 277   0.0000       2.961327        80.5818 
 278   0.0000       3.040770        82.7436 
 279   0.0000       3.060127        83.2703 
 280   0.0000       3.118700        84.8641 
 281   0.0000       3.212259        87.4100 
 282   0.0000       3.248064        88.3843 
 283   0.0000       3.294724        89.6540 
 284   0.0000       3.317884        90.2842 
 285   0.0000       3.366120        91.5968 
 286   0.0000       3.380485        91.9877 
 287   0.0000       3.392794        92.3226 
 288   0.0000       3.428628        93.2977 
 289   0.0000       3.440508        93.6210 
 290   0.0000       3.476300        94.5949 
 291   0.0000       3.498362        95.1953 
 292   0.0000       3.566666        97.0539 
 293   0.0000       3.602259        98.0225 
 294   0.0000       3.621431        98.5441 
 295   0.0000       3.641869        99.1003 
 296   0.0000       3.651824        99.3712 
 297   0.0000       3.672856        99.9435 
 298   0.0000       3.686947       100.3269 
 299   0.0000       3.711568       100.9969 
 300   0.0000       3.717961       101.1709 
 301   0.0000       3.719340       101.2084 
 302   0.0000       3.726244       101.3963 
 303   0.0000       3.738359       101.7259 
 304   0.0000       3.758051       102.2618 
 305   0.0000       3.760786       102.3362 
 306   0.0000       3.773747       102.6889 
 307   0.0000       3.785095       102.9977 
 308   0.0000       3.798893       103.3731 
 309   0.0000       3.810684       103.6940 
 310   0.0000       3.864560       105.1600 
 311   0.0000       3.870303       105.3163 
 312   0.0000       3.907705       106.3341 
 313   0.0000       3.933840       107.0452 
 314   0.0000       3.945931       107.3742 
 315   0.0000       3.959568       107.7453 
 316   0.0000       4.039803       109.9286 
 317   0.0000       4.073287       110.8398 
 318   0.0000       4.083464       111.1167 
 319   0.0000       4.094884       111.4275 
 320   0.0000       4.101188       111.5990 
 321   0.0000       4.123157       112.1968 
 322   0.0000       4.144028       112.7647 
 323   0.0000       4.149920       112.9251 
 324   0.0000       4.181783       113.7921 
 325   0.0000       4.188490       113.9746 
 326   0.0000       4.209421       114.5442 
 327   0.0000       4.211682       114.6057 
 328   0.0000       4.229049       115.0783 
 329   0.0000       4.238462       115.3344 
 330   0.0000       4.245771       115.5333 
 331   0.0000       4.252257       115.7098 
 332   0.0000       4.273034       116.2752 
 333   0.0000       4.282175       116.5239 
 334   0.0000       4.308493       117.2401 
 335   0.0000       4.311511       117.3222 
 336   0.0000       4.328964       117.7971 
 337   0.0000       4.337011       118.0161 
 338   0.0000       4.358298       118.5953 
 339   0.0000       4.362805       118.7180 
 340   0.0000       4.379213       119.1645 
 341   0.0000       4.388911       119.4283 
 342   0.0000       4.405075       119.8682 
 343   0.0000       4.410611       120.0188 
 344   0.0000       4.420862       120.2978 
 345   0.0000       4.438214       120.7699 
 346   0.0000       4.446419       120.9932 
 347   0.0000       4.460674       121.3811 
 348   0.0000       4.471158       121.6664 
 349   0.0000       4.478543       121.8674 
 350   0.0000       4.488963       122.1509 
 351   0.0000       4.508851       122.6921 
 352   0.0000       4.529476       123.2533 
 353   0.0000       4.546031       123.7038 
 354   0.0000       4.556562       123.9904 
 355   0.0000       4.569387       124.3393 
 356   0.0000       4.578117       124.5769 
 357   0.0000       4.579659       124.6188 
 358   0.0000       4.606006       125.3358 
 359   0.0000       4.628386       125.9448 
 360   0.0000       4.633213       126.0761 
 361   0.0000       4.650283       126.5406 
 362   0.0000       4.656642       126.7137 
 363   0.0000       4.669611       127.0666 
 364   0.0000       4.697606       127.8284 
 365   0.0000       4.710893       128.1899 
 366   0.0000       4.726266       128.6082 
 367   0.0000       4.728742       128.6756 
 368   0.0000       4.747583       129.1883 
 369   0.0000       4.765964       129.6885 
 370   0.0000       4.798681       130.5787 
 371   0.0000       4.820946       131.1846 
 372   0.0000       4.846108       131.8693 
 373   0.0000       4.857295       132.1737 
 374   0.0000       4.911050       133.6365 
 375   0.0000       4.963431       135.0618 
 376   0.0000       5.006478       136.2332 
 377   0.0000       5.067043       137.8812 
 378   0.0000       5.101455       138.8176 
 379   0.0000       5.128370       139.5500 
 380   0.0000       5.249741       142.8527 
 381   0.0000       5.300272       144.2277 
 382   0.0000       5.312365       144.5568 
 383   0.0000       5.329807       145.0314 
 384   0.0000       5.370531       146.1396 
 385   0.0000       5.372601       146.1959 
 386   0.0000       5.412580       147.2838 
 387   0.0000       5.450206       148.3076 
 388   0.0000       5.473119       148.9311 
 389   0.0000       5.561225       151.3286 
 390   0.0000       5.598041       152.3304 
 391   0.0000       5.683357       154.6520 
 392   0.0000       5.749232       156.4446 
 393   0.0000       5.833718       158.7435 
 394   0.0000       5.937249       161.5608 
 395   0.0000       5.970391       162.4626 
 396   0.0000      10.624456       289.1061 
 397   0.0000      10.652622       289.8726 
 398   0.0000      10.657413       290.0029 
 399   0.0000      10.669414       290.3295 
 400   0.0000      10.677464       290.5486 
 401   0.0000      10.687378       290.8183 
 402   0.0000      10.693621       290.9882 
 403   0.0000      10.699433       291.1464 
 404   0.0000      10.704002       291.2707 
 405   0.0000      10.706153       291.3292 
 406   0.0000      10.709380       291.4171 
 407   0.0000      10.717442       291.6364 
 408   0.0000      10.720975       291.7326 
 409   0.0000      10.732581       292.0484 
 410   0.0000      10.748013       292.4683 
 411   0.0000      10.760552       292.8095 
 412   0.0000      10.776280       293.2375 
 413   0.0000      10.795819       293.7692 
 414   0.0000      10.814689       294.2826 
 415   0.0000      10.834730       294.8280 
 416   0.0000      10.868486       295.7465 
 417   0.0000      10.872445       295.8543 
 418   0.0000      10.884150       296.1728 
 419   0.0000      10.906483       296.7805 
 420   0.0000      10.908040       296.8228 
 421   0.0000      10.928381       297.3764 
 422   0.0000      10.936050       297.5850 
 423   0.0000      10.951405       298.0029 
 424   0.0000      10.959024       298.2102 
 425   0.0000      10.989721       299.0455 
 426   0.0000      10.995619       299.2060 
 427   0.0000      11.013632       299.6962 
 428   0.0000      11.018208       299.8207 
 429   0.0000      11.028809       300.1092 
 430   0.0000      11.031488       300.1821 
 431   0.0000      11.038546       300.3741 
 432   0.0000      11.047918       300.6291 
 433   0.0000      11.051780       300.7342 
 434   0.0000      11.064202       301.0722 
 435   0.0000      11.088058       301.7214 
 436   0.0000      11.120402       302.6015 
 437   0.0000      11.214336       305.1576 
 438   0.0000      11.249821       306.1232 
 439   0.0000      11.304485       307.6107 
 440   0.0000      11.648384       316.9686 
 441   0.0000      11.653870       317.1179 
 442   0.0000      11.723514       319.0130 
 443   0.0000      11.761868       320.0567 
 444   0.0000      11.964644       325.5745 
 445   0.0000      11.970669       325.7385 
 446   0.0000      11.979402       325.9761 
 447   0.0000      11.983905       326.0986 
 448   0.0000      11.995276       326.4080 
 449   0.0000      12.013731       326.9102 
 450   0.0000      12.018957       327.0525 
 451   0.0000      12.029453       327.3381 
 452   0.0000      12.059700       328.1611 
 453   0.0000      12.069141       328.4180 
 454   0.0000      12.076919       328.6297 
 455   0.0000      12.085108       328.8525 
 456   0.0000      12.094308       329.1029 
 457   0.0000      12.108974       329.5019 
 458   0.0000      12.129386       330.0574 
 459   0.0000      12.134800       330.2047 
 460   0.0000      12.145906       330.5069 
 461   0.0000      12.165284       331.0342 
 462   0.0000      12.187728       331.6449 
 463   0.0000      12.208087       332.1989 
 464   0.0000      12.233208       332.8825 
 465   0.0000      12.253279       333.4287 
 466   0.0000      12.275269       334.0271 
 467   0.0000      12.307808       334.9125 
 468   0.0000      12.328925       335.4871 
 469   0.0000      12.433199       338.3246 
 470   0.0000      12.482320       339.6612 
 471   0.0000      12.525727       340.8424 
 472   0.0000      12.847490       349.5980 
 473   0.0000      12.851342       349.7028 
 474   0.0000      12.870829       350.2331 
 475   0.0000      12.875721       350.3662 
 476   0.0000      12.897798       350.9669 
 477   0.0000      12.964636       352.7857 
 478   0.0000      13.044234       354.9517 
 479   0.0000      13.075164       355.7933 
 480   0.0000      13.243830       360.3829 
 481   0.0000      13.248932       360.5218 
 482   0.0000      13.307799       362.1236 
 483   0.0000      13.323978       362.5639 
 484   0.0000      13.342665       363.0724 
 485   0.0000      13.388115       364.3091 
 486   0.0000      13.400281       364.6402 
 487   0.0000      13.430668       365.4671 
 488   0.0000      13.443276       365.8101 
 489   0.0000      13.462408       366.3308 
 490   0.0000      13.464729       366.3939 
 491   0.0000      13.550509       368.7281 
 492   0.0000      38.719132      1053.6011 
 493   0.0000      38.765336      1054.8584 
 494   0.0000      38.844756      1057.0195 
 495   0.0000      38.914629      1058.9209 
 496   0.0000      38.949619      1059.8730 
 497   0.0000      39.014590      1061.6410 
 498   0.0000      42.059043      1144.4847 
 499   0.0000      42.248442      1149.6386 
 500   0.0000      42.316868      1151.5005 
 501   0.0000      42.400893      1153.7870 
 502   0.0000      61.565854      1675.2920 
 503   0.0000      61.767893      1680.7898 

                    ********************************
                    * MULLIKEN POPULATION ANALYSIS *
                    ********************************

-----------------------
MULLIKEN ATOMIC CHARGES
-----------------------
   0 I :    1.730971
   1 O :   -1.040373
   2 O :   -1.277089
   3 I :    2.696550
   4 O :   -1.050842
   5 O :   -1.059217
Sum of atomic charges:   -0.0000000

--------------------------------
MULLIKEN REDUCED ORBITAL CHARGES
--------------------------------
  0 I s       :     3.730106  s :     3.730106
      pz      :     3.707252  p :     9.375903
      px      :     2.595059
      py      :     3.073592
      dz2     :     2.018289  d :    10.120183
      dxz     :     2.001857
      dyz     :     2.035970
      dx2y2   :     2.046072
      dxy     :     2.017995
      f0      :     0.004630  f :     0.036720
      f+1     :    -0.000234
      f-1     :     0.003369
      f+2     :     0.002273
      f-2     :     0.004585
      f+3     :     0.007969
      f-3     :     0.014128
      g0      :     0.000129  g :     0.006117
      g+1     :     0.000828
      g-1     :     0.000600
      g+2     :    -0.000214
      g-2     :     0.000434
      g+3     :     0.001023
      g-3     :     0.000264
      g+4     :     0.001241
      g-4     :     0.001811
  1 O s       :     4.068099  s :     4.068099
      pz      :     1.906205  p :     4.911803
      px      :     1.652501
      py      :     1.353096
      dz2     :     0.005441  d :     0.053526
      dxz     :     0.003181
      dyz     :     0.011686
      dx2y2   :     0.016554
      dxy     :     0.016664
      f0      :     0.000731  f :     0.006439
      f+1     :     0.000341
      f-1     :     0.000738
      f+2     :     0.000568
      f-2     :     0.000845
      f+3     :     0.001067
      f-3     :     0.002149
      g0      :     0.000031  g :     0.000506
      g+1     :     0.000020
      g-1     :     0.000055
      g+2     :     0.000029
      g-2     :     0.000042
      g+3     :     0.000068
      g-3     :     0.000016
      g+4     :     0.000143
      g-4     :     0.000101
  2 O s       :     4.085286  s :     4.085286
      pz      :     1.725127  p :     5.152578
      px      :     1.532765
      py      :     1.894685
      dz2     :     0.004794  d :     0.034642
      dxz     :     0.016958
      dyz     :     0.006794
      dx2y2   :     0.004021
      dxy     :     0.002075
      f0      :     0.000291  f :     0.004235
      f+1     :     0.000588
      f-1     :     0.000249
      f+2     :     0.000927
      f-2     :     0.000731
      f+3     :     0.000708
      f-3     :     0.000741
      g0      :     0.000007  g :     0.000349
      g+1     :     0.000061
      g-1     :     0.000023
      g+2     :     0.000040
      g-2     :     0.000027
      g+3     :     0.000065
      g-3     :     0.000072
      g+4     :     0.000016
      g-4     :     0.000037
  3 I s       :     3.573995  s :     3.573995
      pz      :     2.718594  p :     8.355655
      px      :     2.634966
      py      :     3.002095
      dz2     :     2.022836  d :    10.239466
      dxz     :     2.039899
      dyz     :     2.065543
      dx2y2   :     2.075511
      dxy     :     2.035677
      f0      :     0.028125  f :     0.112609
      f+1     :     0.012855
      f-1     :     0.011080
      f+2     :     0.008955
      f-2     :     0.021868
      f+3     :     0.008431
      f-3     :     0.021295
      g0      :     0.003309  g :     0.021725
      g+1     :     0.003902
      g-1     :     0.001919
      g+2     :     0.001191
      g-2     :     0.002647
      g+3     :     0.002701
      g-3     :     0.001845
      g+4     :     0.001887
      g-4     :     0.002325
  4 O s       :     4.048294  s :     4.048294
      pz      :     1.843524  p :     4.935879
      px      :     1.609323
      py      :     1.483031
      dz2     :     0.005630  d :     0.059166
      dxz     :     0.006581
      dyz     :     0.012613
      dx2y2   :     0.019938
      dxy     :     0.014403
      f0      :     0.000911  f :     0.006932
      f+1     :     0.000383
      f-1     :     0.000510
      f+2     :    -0.000004
      f-2     :     0.001513
      f+3     :     0.001411
      f-3     :     0.002209
      g0      :     0.000021  g :     0.000571
      g+1     :     0.000053
      g-1     :     0.000061
      g+2     :     0.000029
      g-2     :     0.000036
      g+3     :     0.000061
      g-3     :     0.000045
      g+4     :     0.000064
      g-4     :     0.000201
  5 O s       :     4.042089  s :     4.042089
      pz      :     1.361746  p :     4.952429
      px      :     1.716598
      py      :     1.874085
      dz2     :     0.020297  d :     0.057559
      dxz     :     0.017429
      dyz     :     0.013313
      dx2y2   :     0.004297
      dxy     :     0.002224
      f0      :     0.002562  f :     0.006605
      f+1     :     0.001137
      f-1     :     0.001281
      f+2     :     0.000853
      f-2     :     0.000575
      f+3     :     0.000120
      f-3     :     0.000079
      g0      :     0.000178  g :     0.000536
      g+1     :     0.000083
      g-1     :     0.000063
      g+2     :     0.000077
      g-2     :     0.000072
      g+3     :     0.000021
      g-3     :     0.000038
      g+4     :     0.000001
      g-4     :     0.000002


                     *******************************
                     * LOEWDIN POPULATION ANALYSIS *
                     *******************************

----------------------
LOEWDIN ATOMIC CHARGES
----------------------
   0 I :    0.841612
   1 O :   -0.465502
   2 O :   -0.442184
   3 I :    0.640401
   4 O :   -0.281124
   5 O :   -0.293202

-------------------------------
LOEWDIN REDUCED ORBITAL CHARGES
-------------------------------
  0 I s       :     3.152234  s :     3.152234
      pz      :     3.342510  p :     9.067110
      px      :     2.677831
      py      :     3.046770
      dz2     :     2.114435  d :    10.862739
      dxz     :     2.139079
      dyz     :     2.149558
      dx2y2   :     2.261752
      dxy     :     2.197915
      f0      :     0.066812  f :     0.721699
      f+1     :     0.076708
      f-1     :     0.053052
      f+2     :     0.101977
      f-2     :     0.102179
      f+3     :     0.143693
      f-3     :     0.177277
      g0      :     0.030555  g :     0.354606
      g+1     :     0.022889
      g-1     :     0.024785
      g+2     :     0.037786
      g-2     :     0.022695
      g+3     :     0.056251
      g-3     :     0.037398
      g+4     :     0.065129
      g-4     :     0.057119
  1 O s       :     3.471462  s :     3.471462
      pz      :     1.644717  p :     4.540559
      px      :     1.452289
      py      :     1.443554
      dz2     :     0.038540  d :     0.315128
      dxz     :     0.027891
      dyz     :     0.092519
      dx2y2   :     0.089435
      dxy     :     0.066744
      f0      :     0.014402  f :     0.116853
      f+1     :     0.004640
      f-1     :     0.017909
      f+2     :     0.009890
      f-2     :     0.020969
      f+3     :     0.021778
      f-3     :     0.027265
      g0      :     0.001670  g :     0.021499
      g+1     :     0.000810
      g-1     :     0.002635
      g+2     :     0.001448
      g-2     :     0.002173
      g+3     :     0.003257
      g-3     :     0.000592
      g+4     :     0.003768
      g-4     :     0.005147
  2 O s       :     3.286885  s :     3.286885
      pz      :     1.496625  p :     4.445548
      px      :     1.409511
      py      :     1.539413
      dz2     :     0.093048  d :     0.513587
      dxz     :     0.153403
      dyz     :     0.038483
      dx2y2   :     0.097418
      dxy     :     0.131234
      f0      :     0.015593  f :     0.177420
      f+1     :     0.046808
      f-1     :     0.007677
      f+2     :     0.028460
      f-2     :     0.024910
      f+3     :     0.022674
      f-3     :     0.031298
      g0      :     0.001728  g :     0.018744
      g+1     :     0.002547
      g-1     :     0.000559
      g+2     :     0.002378
      g-2     :     0.001305
      g+3     :     0.002832
      g-3     :     0.003198
      g+4     :     0.001868
      g-4     :     0.002331
  3 I s       :     2.888783  s :     2.888783
      pz      :     2.733976  p :     8.327414
      px      :     2.679593
      py      :     2.913844
      dz2     :     2.252723  d :    11.328309
      dxz     :     2.314963
      dyz     :     2.241206
      dx2y2   :     2.251570
      dxy     :     2.267848
      f0      :     0.216501  f :     1.235919
      f+1     :     0.225657
      f-1     :     0.136413
      f+2     :     0.119063
      f-2     :     0.208523
      f+3     :     0.154170
      f-3     :     0.175591
      g0      :     0.071464  g :     0.579174
      g+1     :     0.078296
      g-1     :     0.053844
      g+2     :     0.058252
      g-2     :     0.077090
      g+3     :     0.069384
      g-3     :     0.041554
      g+4     :     0.062489
      g-4     :     0.066802
  4 O s       :     3.430720  s :     3.430720
      pz      :     1.526918  p :     4.466124
      px      :     1.452810
      py      :     1.486396
      dz2     :     0.032118  d :     0.250528
      dxz     :     0.027750
      dyz     :     0.037634
      dx2y2   :     0.074934
      dxy     :     0.078092
      f0      :     0.011384  f :     0.107840
      f+1     :     0.006833
      f-1     :     0.011810
      f+2     :     0.004579
      f-2     :     0.017785
      f+3     :     0.027568
      f-3     :     0.027880
      g0      :     0.001934  g :     0.025912
      g+1     :     0.001311
      g-1     :     0.002132
      g+2     :     0.001000
      g-2     :     0.003924
      g+3     :     0.002339
      g-3     :     0.000657
      g+4     :     0.006745
      g-4     :     0.005870
  5 O s       :     3.412531  s :     3.412531
      pz      :     1.426053  p :     4.473319
      px      :     1.488168
      py      :     1.559098
      dz2     :     0.080182  d :     0.271499
      dxz     :     0.089786
      dyz     :     0.057043
      dx2y2   :     0.017527
      dxy     :     0.026961
      f0      :     0.026083  f :     0.110542
      f+1     :     0.030037
      f-1     :     0.020700
      f+2     :     0.011958
      f-2     :     0.017062
      f+3     :     0.001641
      f-3     :     0.003061
      g0      :     0.004166  g :     0.025311
      g+1     :     0.008721
      g-1     :     0.002490
      g+2     :     0.004365
      g-2     :     0.003520
      g+3     :     0.000873
      g-3     :     0.000978
      g+4     :     0.000082
      g-4     :     0.000117


                      *****************************
                      * MAYER POPULATION ANALYSIS *
                      *****************************

  NA   - Mulliken gross atomic population
  ZA   - Total nuclear charge
  QA   - Mulliken gross atomic charge
  VA   - Mayer's total valence
  BVA  - Mayer's bonded valence
  FA   - Mayer's free valence

  ATOM       NA         ZA         QA         VA         BVA        FA
  0 I     23.2690    25.0000     1.7310     1.6448     1.6448    -0.0000
  1 O      9.0404     8.0000    -1.0404     1.2248     1.2248    -0.0000
  2 O      9.2771     8.0000    -1.2771     0.8740     0.8740    -0.0000
  3 I     22.3034    25.0000     2.6966     3.0956     3.0956    -0.0000
  4 O      9.0508     8.0000    -1.0508     1.3126     1.3126     0.0000
  5 O      9.0592     8.0000    -1.0592     1.2571     1.2571     0.0000

  Mayer bond orders larger than 0.100000
B(  0-I ,  1-O ) :   1.2027 B(  0-I ,  2-O ) :   0.3782 B(  2-O ,  3-I ) :   0.4968 
B(  3-I ,  4-O ) :   1.2537 B(  3-I ,  5-O ) :   1.2618 

-------
TIMINGS
-------

Total SCF time: 0 days 0 hours 14 min 5 sec 

Total time                  ....     845.920 sec
Sum of individual times     ....     844.882 sec  ( 99.9%)

Fock matrix formation       ....     841.460 sec  ( 99.5%)
Diagonalization             ....       0.580 sec  (  0.1%)
Density matrix formation    ....       0.029 sec  (  0.0%)
Population analysis         ....       0.054 sec  (  0.0%)
Initial guess               ....       1.899 sec  (  0.2%)
Orbital Transformation      ....       0.000 sec  (  0.0%)
Orbital Orthonormalization  ....       0.000 sec  (  0.0%)
DIIS solution               ....       0.267 sec  (  0.0%)
SOSCF solution              ....       0.481 sec  (  0.1%)

Maximum memory used throughout the entire SCF-calculation: 262.1 MB


           ************************************************************
           *        Program running with 8 parallel MPI-processes     *
           *              working on a common directory               *
           ************************************************************

------------------------------------------------------------------------------
                                ORCA  MP2 
------------------------------------------------------------------------------

Freezing NCore=24 chemical core electrons

-------------
RI-MP2 ENERGY
-------------
Dimension of the basis                    ...  504
Memory devoted to MP2                     ... 16000 MB   
Data format for buffers                   ... DOUBLE
Compression type for matrix containers    ... UNCOMPRESSED
Overall scaling of the MP2 energy         ...   1.000e+00
Calculating two index integrals           ... done (    0.022 sec)
Cholesky decomposition of V**-1           ... done (    0.179 sec)

-----------------
RI-TRANSFORMATION (AUX index driven)
-----------------

Dimension of the orbital-basis         ... 504
Dimension of the aux-basis             ... 1228
Transformation of internal/external MOs...   12-  40 to   41- 503
Number Format for Storage              ... Double (8 Byte)
Integral mode                          ... Direct

First Phase: integral generation and transformation of MO indices
  Aux angular momentum 0               ... done (    0.092 sec)
  Aux angular momentum 1               ... done (    0.134 sec)
  Aux angular momentum 2               ... done (    0.213 sec)
  Aux angular momentum 3               ... done (    0.272 sec)
  Aux angular momentum 4               ... done (    0.299 sec)
  Aux angular momentum 5               ... done (    0.217 sec)
  Aux angular momentum 6               ... done (    0.149 sec)
Closing buffer VIA ( 0.12 GB; CompressionRatio= 1.00)
  Phase 1 completed in     1.505 sec
Second Phase: sorting and transformation of aux index

IA-Transformation
Memory available                       ... 15942 MB 
Max. # MO pairs treated in a batch     ... 4    
# of internal orbitals                 ... 29
# batches for internal orbitals        ... 1
Closing buffer IAV ( 0.12 GB; CompressionRatio= 1.00)
(ia|v) transformation done in     0.222 sec

  Phase 2 completed in     0.244 sec
RI-Integral transformation completed in     1.754 sec
Opening buffers                              ... done

Starting loop over batches of integrals:

Operator 0  - window                       ... ( 12- 40)x( 41-503)
Operator 0  - Memory available             ... 16000 MB
Operator 0  - Memory needed per MO         ...   4.3 MB
Operator 0  - Number of orbitals per batch ... 4
Operator 0  - Number of batches            ... 1

OPERATOR  0   PASS   0:  MOs    12 ...   15 +   16 ...   19 +   20 ...   23 +   24 ...   27
                            +   28 ...   31 +   32 ...   35 +   36 ...   39 +   40 ...   40
  Reading integrals       ... ok
  Internal MO  14
Time spent in pair loops =     0.205 sec
Deleting buffer (Ka|jb)[aa] ...done

-----------------------------------------------
 RI-MP2 CORRELATION ENERGY:     -1.728584674 Eh
-----------------------------------------------


-------
TIMINGS
-------

Total time                :    3.912 sec
Integral trafo            :    1.779 sec ( 45.5%)
I/O of integrals          :    0.013 sec (  0.3%)
K(i,j) Operators          :    0.161 sec (  4.1%)
T(i,j) pair energies      :    0.016 sec (  0.4%)
V-calculation             :    0.022 sec (  0.6%)
V**(-1/2)                 :    0.179 sec (  4.6%)
Gamma(ia|P)               :    0.000 sec (  0.0%)
Gamma-Trafo               :    0.000 sec (  0.0%)
D(virtual)                :    0.000 sec (  0.0%)
D(internal)               :    0.000 sec (  0.0%)
W(virtual)                :    0.000 sec (  0.0%)
W(internal)               :    0.000 sec (  0.0%)
L(virtual)                :    0.000 sec (  0.0%)
L(internal)               :    0.000 sec (  0.0%)
G(D)                      :    0.000 sec (  0.0%)
G(Z)                      :    0.000 sec (  0.0%)
Z-Vector Solution         :    0.000 sec (  0.0%)
3-Index Derivative        :    0.000 sec (  0.0%)
2-Index Derivative        :    0.000 sec (  0.0%)
Separable Gradient        :    0.000 sec (  0.0%)


---------------------------------------
MP2 TOTAL ENERGY:     -890.256091913 Eh
---------------------------------------

Maximum memory used throughout the entire MP2-calculation: 130.6 MB

-------------------------   --------------------
FINAL SINGLE POINT ENERGY      -890.256091913172
-------------------------   --------------------


                            ***************************************
                            *     ORCA property calculations      *
                            ***************************************


  WARNING: The energy has been calculated at the MP2 level but the densities
           used in the property calculations are still SCF densities
           MP2 response densities have not been calculated 
           use %mp2 Density relaxed end
           or  %mp2 Density unrelaxed end

                                    ---------------------
                                    Active property flags
                                    ---------------------
   (+) Dipole Moment


------------------------------------------------------------------------------
                       ORCA ELECTRIC PROPERTIES CALCULATION
------------------------------------------------------------------------------

Dipole Moment Calculation                       ... on
Quadrupole Moment Calculation                   ... off
Polarizability Calculation                      ... off
GBWName                                         ... 1it.gbw
Electron density                                ... 1it.scfp
The origin for moment calculation is the CENTER OF MASS  = (-7.786929, -1.686703  1.309102)

-------------
DIPOLE MOMENT
-------------
                                X             Y             Z
Electronic contribution:      8.93635       4.19903      -3.57466
Nuclear contribution   :     -9.11497      -4.09814       3.11165
                        -----------------------------------------
Total Dipole Moment    :     -0.17863       0.10089      -0.46301
                        -----------------------------------------
Magnitude (a.u.)       :      0.50643
Magnitude (Debye)      :      1.28723


--------------------
Rotational spectrum 
--------------------
 
Rotational constants in cm-1:     0.123978     0.017232     0.016712 
Rotational constants in MHz :  3716.759581   516.615166   501.009933 

 Dipole components along the rotational axes: 
x,y,z [a.u.] :     0.114140    -0.288246     0.400442 
x,y,z [Debye]:     0.290122    -0.732663     1.017844 

 

Timings for individual modules:

Sum of individual times         ...      855.653 sec (=  14.261 min)
GTO integral calculation        ...        4.211 sec (=   0.070 min)   0.5 %
SCF iterations                  ...      846.582 sec (=  14.110 min)  98.9 %
MP2 module                      ...        4.859 sec (=   0.081 min)   0.6 %
                             ****ORCA TERMINATED NORMALLY****
TOTAL RUN TIME: 0 days 0 hours 14 minutes 17 seconds 91 msec
