# Supplementary material for: Iodine Clusters in the Atmosphere I: Computational Benchmark and Dimer Formation of Oxyacids and Oxides
Source: ACS Omega. 2024 Jul 9;9(29):31521–32. doi: 10.1021/acsomega.4c01235 (PMC11270685; doi:10.1021/acsomega.4c01235)
Supplement: Supplementary file 2 — ao4c01235_si_002.zip [file ao4c01235_si_002.zip › SI_zip/basis_extrapolation/quadruple/1isa1dma-010000100_2_173.inp]

! aug-cc-pVQZ/C aug-cc-pVQZ/JK aug-cc-pVQZ RI-MP2 TightSCF
%pal nprocs 8 end
%maxcore 16000
%basis
	NewGTO I "aug-cc-pVQZ-PP" end
	NewECP I "SK-MCDHF-RSC" end
	NewAuxCGTO I "aug-cc-pVQZ-PP/C" end
	NewAuxJKGTO I "def2/JK" end
end
* xyz 0 1
H       -0.10066266      -0.51047045       1.44945119
O       -0.41517758      -1.10038030       2.21014958
I       -0.48154322      -2.84110072       1.37105326
O       -1.48184369      -2.53710540      -0.13188383
N        0.03665497       0.12535709      -0.12387931
H       -0.49803996      -0.61647945      -0.57229779
C       -0.72971834       1.36864583      -0.18499777
H       -1.71205591       1.20780378       0.26023087
H       -0.21402977       2.14300852       0.38704957
H       -0.86167204       1.72985933      -1.21268377
C        1.35126822       0.23687372      -0.74840792
H        1.95881664       0.95430575      -0.19255956
H        1.85302673      -0.73150193      -0.71894512
H        1.29497663       0.57118422      -1.79227939
*
