# Supplementary material for: Iodine Clusters in the Atmosphere I: Computational Benchmark and Dimer Formation of Oxyacids and Oxides
Source: ACS Omega. 2024 Jul 9;9(29):31521–32. doi: 10.1021/acsomega.4c01235 (PMC11270685; doi:10.1021/acsomega.4c01235)
Supplement: Supplementary file 2 — ao4c01235_si_002.zip [file ao4c01235_si_002.zip › SI_zip/basis_extrapolation/quadruple/1ip1dma-001000100_1_195.log]

                                 *****************
                                 * O   R   C   A *
                                 *****************

                                            #,                                       
                                            ###                                      
                                            ####                                     
                                            #####                                    
                                            ######                                   
                                           ########,                                 
                                     ,,################,,,,,                         
                               ,,#################################,,                 
                          ,,##########################################,,             
                       ,#########################################, ''#####,          
                    ,#############################################,,   '####,        
                  ,##################################################,,,,####,       
                ,###########''''           ''''###############################       
              ,#####''   ,,,,##########,,,,          '''####'''          '####       
            ,##' ,,,,###########################,,,                        '##       
           ' ,,###''''                  '''############,,,                           
         ,,##''                                '''############,,,,        ,,,,,,###''
      ,#''                                            '''#######################'''  
     '                                                          ''''####''''         
             ,#######,   #######,   ,#######,      ##                                
            ,#'     '#,  ##    ##  ,#'     '#,    #''#        ######   ,####,        
            ##       ##  ##   ,#'  ##            #'  '#       #        #'  '#        
            ##       ##  #######   ##           ,######,      #####,   #    #        
            '#,     ,#'  ##    ##  '#,     ,#' ,#      #,         ##   #,  ,#        
             '#######'   ##     ##  '#######'  #'      '#     #####' # '####'        


                  #######################################################
                  #                        -***-                        #
                  #          Department of theory and spectroscopy      #
                  #    Directorship and core code : Frank Neese         #
                  #        Max Planck Institute fuer Kohlenforschung    #
                  #                Kaiser Wilhelm Platz 1               #
                  #                 D-45470 Muelheim/Ruhr               #
                  #                      Germany                        #
                  #                                                     #
                  #                  All rights reserved                #
                  #                        -***-                        #
                  #######################################################


                         Program Version 5.0.4 -  RELEASE  -


 With contributions from (in alphabetic order):
   Daniel Aravena         : Magnetic Suceptibility
   Michael Atanasov       : Ab Initio Ligand Field Theory (pilot matlab implementation)
   Alexander A. Auer      : GIAO ZORA, VPT2 properties, NMR spectrum
   Ute Becker             : Parallelization
   Giovanni Bistoni       : ED, misc. LED, open-shell LED, HFLD
   Martin Brehm           : Molecular dynamics
   Dmytro Bykov           : SCF Hessian
   Vijay G. Chilkuri      : MRCI spin determinant printing, contributions to CSF-ICE
   Dipayan Datta          : RHF DLPNO-CCSD density
   Achintya Kumar Dutta   : EOM-CC, STEOM-CC
   Dmitry Ganyushin       : Spin-Orbit,Spin-Spin,Magnetic field MRCI
   Miquel Garcia          : C-PCM and meta-GGA Hessian, CC/C-PCM, Gaussian charge scheme
   Yang Guo               : DLPNO-NEVPT2, F12-NEVPT2, CIM, IAO-localization
   Andreas Hansen         : Spin unrestricted coupled pair/coupled cluster methods
   Benjamin Helmich-Paris : MC-RPA, TRAH-SCF, COSX integrals
   Lee Huntington         : MR-EOM, pCC
   Robert Izsak           : Overlap fitted RIJCOSX, COSX-SCS-MP3, EOM
   Marcus Kettner         : VPT2
   Christian Kollmar      : KDIIS, OOCD, Brueckner-CCSD(T), CCSD density, CASPT2, CASPT2-K
   Simone Kossmann        : Meta GGA functionals, TD-DFT gradient, OOMP2, MP2 Hessian
   Martin Krupicka        : Initial AUTO-CI
   Lucas Lang             : DCDCAS
   Marvin Lechner         : AUTO-CI (C++ implementation), FIC-MRCC
   Dagmar Lenk            : GEPOL surface, SMD
   Dimitrios Liakos       : Extrapolation schemes; Compound Job, initial MDCI parallelization
   Dimitrios Manganas     : Further ROCIS development; embedding schemes
   Dimitrios Pantazis     : SARC Basis sets
   Anastasios Papadopoulos: AUTO-CI, single reference methods and gradients
   Taras Petrenko         : DFT Hessian,TD-DFT gradient, ASA, ECA, R-Raman, ABS, FL, XAS/XES, NRVS
   Peter Pinski           : DLPNO-MP2, DLPNO-MP2 Gradient
   Christoph Reimann      : Effective Core Potentials
   Marius Retegan         : Local ZFS, SOC
   Christoph Riplinger    : Optimizer, TS searches, QM/MM, DLPNO-CCSD(T), (RO)-DLPNO pert. Triples
   Tobias Risthaus        : Range-separated hybrids, TD-DFT gradient, RPA, STAB
   Michael Roemelt        : Original ROCIS implementation
   Masaaki Saitow         : Open-shell DLPNO-CCSD energy and density
   Barbara Sandhoefer     : DKH picture change effects
   Avijit Sen             : IP-ROCIS
   Kantharuban Sivalingam : CASSCF convergence, NEVPT2, FIC-MRCI
   Bernardo de Souza      : ESD, SOC TD-DFT
   Georgi Stoychev        : AutoAux, RI-MP2 NMR, DLPNO-MP2 response
   Willem Van den Heuvel  : Paramagnetic NMR
   Boris Wezisla          : Elementary symmetry handling
   Frank Wennmohs         : Technical directorship


 We gratefully acknowledge several colleagues who have allowed us to
 interface, adapt or use parts of their codes:
   Stefan Grimme, W. Hujo, H. Kruse, P. Pracht,  : VdW corrections, initial TS optimization,
                  C. Bannwarth, S. Ehlert          DFT functionals, gCP, sTDA/sTD-DF
   Ed Valeev, F. Pavosevic, A. Kumar             : LibInt (2-el integral package), F12 methods
   Garnet Chan, S. Sharma, J. Yang, R. Olivares  : DMRG
   Ulf Ekstrom                                   : XCFun DFT Library
   Mihaly Kallay                                 : mrcc  (arbitrary order and MRCC methods)
   Jiri Pittner, Ondrej Demel                    : Mk-CCSD
   Frank Weinhold                                : gennbo (NPA and NBO analysis)
   Christopher J. Cramer and Donald G. Truhlar   : smd solvation model
   Lars Goerigk                                  : TD-DFT with DH, B97 family of functionals
   V. Asgeirsson, H. Jonsson                     : NEB implementation
   FAccTs GmbH                                   : IRC, NEB, NEB-TS, DLPNO-Multilevel, CI-OPT
                                                   MM, QMMM, 2- and 3-layer-ONIOM, Crystal-QMMM,
                                                   LR-CPCM, SF, NACMEs, symmetry and pop. for TD-DFT,
                                                   nearIR, NL-DFT gradient (VV10), updates on ESD,
                                                   ML-optimized integration grids
   S Lehtola, MJT Oliveira, MAL Marques          : LibXC Library
   Liviu Ungur et al                             : ANISO software


 Your calculation uses the libint2 library for the computation of 2-el integrals
 For citations please refer to: http://libint.valeyev.net

 Your ORCA version has been built with support for libXC version: 5.1.0
 For citations please refer to: https://tddft.org/programs/libxc/

 This ORCA versions uses:
   CBLAS   interface :  Fast vector & matrix operations
   LAPACKE interface :  Fast linear algebra routines
   SCALAPACK package :  Parallel linear algebra routines
   Shared memory     :  Shared parallel matrices
   BLAS/LAPACK       :  OpenBLAS 0.3.15  USE64BITINT DYNAMIC_ARCH NO_AFFINITY SkylakeX SINGLE_THREADED
        Core in use  :  SkylakeX
   Copyright (c) 2011-2014, The OpenBLAS Project


================================================================================

cite the ECPs for I  [SK MCDHF RSC] as follows:
O: B. Metz and H. Stoll, private communication (KAP)
Tl: B. Metz, M. Schweizer, H. Stoll, M. Dolg, W. Liu, Theor. Chem. Acc. 104, 22 (2000)
Ga-As, In-Sb, Pb-Bi: B. Metz, H. Stoll, M. Dolg, J. Chem. Phys. 113, 2563 (2000)
Se-Kr, Te-Xe, Po-Rn: K.A. Peterson, D. Figgen, E. Goll, H. Stoll, and M. Dolg, J. Chem. Phys., in press (2003)
Cu-Zn, Ag-Cd, Au-Hg: D. Figgen, G. Rauhut, M. Dolg, and H. Stoll, Chem. Phys. 311, 227 (2005)
Y-Pd: K.A. Peterson, D. Figgen, M. Dolg, H. Stoll, J. Chem. Phys. 126, 124101 (2007)
I: K. A. Peterson, B. C. Shepler, D. Figgen, H. Stoll, J. Phys. Chem. A 110, 13877 (2006)
Hf-Pt: D. Figgen, K.A. Peterson, M. Dolg, H. Stoll, J. Chem. Phys. 130, 164108 (2009)
Ca, Sr, Ba, Ra: I.S. Lim, H. Stoll, P. Schwerdtfeger, J. Chem. Phys. 124, 034107 (2006)
U: M. Dolg, X. Cao, J. Phys. Chem. A 113, 12573 (2009)

ECP parameters for I  [SK MCDHF RSC] have been obtained from:
cc-pVDZ-PP  EMSL  Basis Set Exchange Library   4/7/16 5:27 AM
Ca, Sr, Ba, Ra: http://www.tc.uni-koeln.de/PP/index.en.html 3/16/17 1:54 PM


----- Orbital basis set information -----
Your calculation utilizes the basis: aug-cc-pVQZ 
    H, B-Ne : Obtained from the ccRepo (grant-hill.group.shef.ac.uk/ccrepo) Feb. 2017
              R. A. Kendall, T. H. Dunning, Jr., R. J. Harrison, J. Chem. Phys. 96, 6796 (1992)
         He : Obtained from the ccRepo (grant-hill.group.shef.ac.uk/ccrepo) Feb. 2017
              D. E. Woon, T. H. Dunning, Jr., J. Chem. Phys. 100, 2975 (1994)
  Li-Be, Na : Obtained from the ccRepo (grant-hill.group.shef.ac.uk/ccrepo) Feb. 2017
              B. P. Prascher, D. E. Woon, K. A. Peterson, T. H. Dunning, Jr., A. K. Wilson, Theor. Chem. Acc. 128, 69 (2011)
         Mg : Obtained from the Peterson Research Group Website (tyr0.chem.wsu.edu/~kipeters) Feb. 2017
              B. P. Prascher, D. E. Woon, K. A. Peterson, T. H. Dunning, Jr., A. K. Wilson, Theor. Chem. Acc. 128, 69 (2011)
      Al-Ar : Obtained from the ccRepo (grant-hill.group.shef.ac.uk/ccrepo) Feb. 2017
              D. E. Woon, T. H. Dunning, Jr., J. Chem. Phys. 98, 1358 (1993)
      Sc-Zn : Obtained from the ccRepo (grant-hill.group.shef.ac.uk/ccrepo) Feb. 2017
              N. B. Balabanov, K. A. Peterson, J. Chem. Phys. 123, 064107 (2005)
              N. B. Balabanov, K. A. Peterson, J. Chem. Phys. 125, 074110 (2006)
      Ga-Kr : Obtained from the ccRepo (grant-hill.group.shef.ac.uk/ccrepo) Feb. 2017
              A. K. Wilson, D. E. Woon, K. A. Peterson, T. H. Dunning, Jr., J. Chem. Phys. 110, 7667 (1999)

The basis set includes element-specific modifications.

Your calculation utilizes the basis: aug-cc-pVQZ-PP 
       Ca, Sr, Ba, Ra : Obtained from the Peterson Research Group Website (tyr0.chem.wsu.edu/~kipeters) Feb. 2017
                        H. Li, H. Feng, W. Sun, Y. Zhang, Q. Fan, K. A. Peterson, Y. Xie, H. F. Schaefer III, Mol. Phys. 111, 2292 (2013)
  Cu-Zn, Ag-Cd, Au-Hg : Obtained from the ccRepo (grant-hill.group.shef.ac.uk/ccrepo) Feb. 2017
                        K. A. Peterson, C. Puzzarini, Theor. Chem. Acc. 114, 283 (2005)
  Ga-Kr, In-Xe, Tl-Rn : Obtained from the ccRepo (grant-hill.group.shef.ac.uk/ccrepo) Feb. 2017
                        K. A. Peterson, J. Chem. Phys. 119, 11099 (2003)
                        K. A. Peterson, D. Figgen, E. Goll, H. Stoll, M. Dolg, J. Chem. Phys. 119, 11113 (2003)
                 Y-Pd : Obtained from the ccRepo (grant-hill.group.shef.ac.uk/ccrepo) Feb. 2017
                        K. A. Peterson, D. Figgen, M. Dolg, H. Stoll, J. Chem. Phys. 126, 124101 (2007)
                Hf-Pt : Obtained from the ccRepo (grant-hill.group.shef.ac.uk/ccrepo) Feb. 2017
                        D. Figgen, K. A. Peterson, M. Dolg, H. Stoll, J. Chem. Phys. 130, 164108 (2009)

----- AuxC basis set information -----
Your calculation utilizes the auxiliary basis: aug-cc-pVQZ/C 
  H-He, B-F, Al-Ar, Ga-Kr : Obtained from the EMSL Basis Set Exchange (bse.pnl.gov) Feb. 2017
                            F. Weigend, A. Kohn, C. Hattig, J. Chem. Phys. 116, 3175 (2002)
                   Be, Mg : Obtained from the TURBOMOLE 7.0 basis set library
                            C. Haettig, Phys. Chem. Chem. Phys. 7, 59 (2005)
                       Ne : Obtained from the EMSL Basis Set Exchange (bse.pnl.gov) Feb. 2017
                            C. Haettig, Phys. Chem. Chem. Phys. 7, 59 (2005)
                            F. Weigend, A. Kohn, C. Hattig, J. Chem. Phys. 116, 3175 (2002)
                    Sc-Zn : Obtained from the EMSL Basis Set Exchange (bse.pnl.gov) Feb. 2017
                            D. H. Bross, J. G. Hill, H. J. Werner, K. A. Peterson, J. Chem. Phys. 139, 094302 (2013)

The basis set includes element-specific modifications.

Your calculation utilizes the auxiliary basis: aug-cc-pVQZ-PP/C 
  Obtained from the EMSL Basis Set Exchange (bse.pnl.gov) Feb. 2017
  Cu-Zn, Ag-Cd, Au-Hg : C. Haettig, unpublished
  Ga-Kr, In-Xe, Tl-Rn : C. Haettig, G. Schmitz, J. Kossmann, Phys. Chem. Chem. Phys. 14, 6549 (2012)
          Y-Tc, Rh-Pd : J. G. Hill, J. A. Platts, J. Chem. Theory Comput. 5, 500 (2009)
                   Ru : J. G. Hill, J. A. Platts, J. Chem. Phys. 129, 134101 (2008)
                Hf-Pt : J. G. Hill, J. Chem. Phys. 135, 044105 (2011)

----- AuxJK basis set information -----
Your calculation utilizes the auxiliary basis: aug-cc-pVQZ/JK 
  H, B-F, Al-Cl, Ga-Br : Obtained from the TURBOMOLE 7.0 basis set library

The basis set includes element-specific modifications.

Your calculation utilizes the auxiliary basis: def2/JK
   H-Ba, Hf-Rn: F. Weigend, J. Comput. Chem. 29, 167 (2008).

================================================================================
                                        WARNINGS
                       Please study these warnings very carefully!
================================================================================


WARNING: No MP2 level density has been requested!
         To caclulate MP2 level properties use
         %mp2 Density relaxed end
         or
         %mp2 Density unrelaxed end

WARNING: Post HF methods need fully converged wavefunctions
  ===> : Setting SCFConvForced true
         You can overwrite this default with %scf ConvForced false 


INFO   : the flag for use of the SHARK integral package has been found!

================================================================================
                                       INPUT FILE
================================================================================
NAME = 1ip1dma-001000100_1_195.inp
|  1> ! aug-cc-pVQZ/C aug-cc-pVQZ/JK aug-cc-pVQZ RI-MP2 TightSCF
|  2> %pal nprocs 8 end
|  3> %maxcore 16000
|  4> %basis
|  5> 	NewGTO I "aug-cc-pVQZ-PP" end
|  6> 	NewECP I "SK-MCDHF-RSC" end
|  7> 	NewAuxCGTO I "aug-cc-pVQZ-PP/C" end
|  8> 	NewAuxJKGTO I "def2/JK" end
|  9> end
| 10> * xyz 0 1
| 11> I        0.11266820      -2.12997104      -3.43925832
| 12> O       -1.25328760      -0.97515593      -2.71767446
| 13> I       -0.64307487      -0.16074402      -0.98654936
| 14> O       -1.56268058       1.33709050      -1.20185665
| 15> O        1.01206812       0.05025797      -1.64103724
| 16> O       -0.89511548      -3.14183096      -4.48114584
| 17> O        0.45298464      -3.04303475      -1.95111434
| 18> N        0.34173723       0.83635540       0.94850110
| 19> H        1.06253678       1.37127113       0.47455226
| 20> C       -0.55226688       1.72615487       1.69783844
| 21> H       -0.97946661       2.45493197       1.01235649
| 22> H       -1.36222366       1.13575098       2.12881167
| 23> H       -0.01701811       2.23248020       2.50606301
| 24> C        0.95927429      -0.21793862       1.76108611
| 25> H        0.17360042      -0.85505870       2.17126097
| 26> H        1.61257464      -0.81954209       1.12876152
| 27> H        1.53768946       0.19898312       2.58940465
| 28> *
| 29> 
| 30>                          ****END OF INPUT****
================================================================================

                       ****************************
                       * Single Point Calculation *
                       ****************************

---------------------------------
CARTESIAN COORDINATES (ANGSTROEM)
---------------------------------
  I      0.112668   -2.129971   -3.439258
  O     -1.253288   -0.975156   -2.717674
  I     -0.643075   -0.160744   -0.986549
  O     -1.562681    1.337090   -1.201857
  O      1.012068    0.050258   -1.641037
  O     -0.895115   -3.141831   -4.481146
  O      0.452985   -3.043035   -1.951114
  N      0.341737    0.836355    0.948501
  H      1.062537    1.371271    0.474552
  C     -0.552267    1.726155    1.697838
  H     -0.979467    2.454932    1.012356
  H     -1.362224    1.135751    2.128812
  H     -0.017018    2.232480    2.506063
  C      0.959274   -0.217939    1.761086
  H      0.173600   -0.855059    2.171261
  H      1.612575   -0.819542    1.128762
  H      1.537689    0.198983    2.589405

----------------------------
CARTESIAN COORDINATES (A.U.)
----------------------------
  NO LB      ZA    FRAG     MASS         X           Y           Z
   0 I    25.0000*   0   126.900    0.212912   -4.025062   -6.499256
   1 O     8.0000    0    15.999   -2.368370   -1.842778   -5.135660
   2 I    25.0000*   0   126.900   -1.215235   -0.303762   -1.864308
   3 O     8.0000    0    15.999   -2.953038    2.526735   -2.271180
   4 O     8.0000    0    15.999    1.912532    0.094974   -3.101111
   5 O     8.0000    0    15.999   -1.691523   -5.937200   -8.468138
   6 O     8.0000    0    15.999    0.856017   -5.750502   -3.687072
   7 N     7.0000    0    14.007    0.645790    1.580483    1.792407
   8 H     1.0000    0     1.008    2.007904    2.591327    0.896774
   9 C     6.0000    0    12.011   -1.043633    3.261960    3.208450
  10 H     1.0000    0     1.008   -1.850924    4.639149    1.913077
  11 H     1.0000    0     1.008   -2.574230    2.146258    4.022871
  12 H     1.0000    0     1.008   -0.032160    4.218776    4.735773
  13 C     6.0000    0    12.011    1.812766   -0.411844    3.327970
  14 H     1.0000    0     1.008    0.328057   -1.615827    4.103089
  15 H     1.0000    0     1.008    3.047324   -1.548710    2.133050
  16 H     1.0000    0     1.008    2.905812    0.376024    4.893266
* core charge reduced due to ECP

--------------------------------
INTERNAL COORDINATES (ANGSTROEM)
--------------------------------
 I      0   0   0     0.000000000000     0.00000000     0.00000000
 O      1   0   0     1.928760340957     0.00000000     0.00000000
 I      2   1   0     2.008088754725   110.49569792     0.00000000
 O      3   2   1     1.770745645285    94.61297791   149.03503316
 O      3   2   1     1.792309834319    90.77739129    39.29085143
 O      1   2   3     1.767772057622    99.17617007   158.04219039
 O      1   2   3     1.778784169893    97.46026166    48.39969200
 N      3   2   1     2.389243061812   173.07477071    39.91424741
 H      8   3   4     1.015044005164    97.72765150   277.44618344
 C      8   3   4     1.467137653606   114.55666162    34.32396390
 H     10   8   3     1.087888401709   108.88967203   307.77579791
 H     10   8   3     1.091029176407   109.02174156    66.17378008
 H     10   8   3     1.093656043342   111.10059536   186.04426988
 C      8   3   4     1.467372583756   108.79103285   163.43898991
 H     14   8   3     1.091535085151   108.93842936   292.34796621
 H     14   8   3     1.090212121353   109.11594462    51.36185141
 H     14   8   3     1.092931585177   111.61301346   172.44869856

---------------------------
INTERNAL COORDINATES (A.U.)
---------------------------
 I      0   0   0     0.000000000000     0.00000000     0.00000000
 O      1   0   0     3.644828822378     0.00000000     0.00000000
 I      2   1   0     3.794737799038   110.49569792     0.00000000
 O      3   2   1     3.346224322422    94.61297791   149.03503316
 O      3   2   1     3.386974733997    90.77739129    39.29085143
 O      1   2   3     3.340605056104    99.17617007   158.04219039
 O      1   2   3     3.361414932453    97.46026166    48.39969200
 N      3   2   1     4.515015054196   173.07477071    39.91424741
 H      8   3   4     1.918155183638    97.72765150   277.44618344
 C      8   3   4     2.772488366078   114.55666162    34.32396390
 H     10   8   3     2.055811143499   108.88967203   307.77579791
 H     10   8   3     2.061746347527   109.02174156    66.17378008
 H     10   8   3     2.066710406624   111.10059536   186.04426988
 C      8   3   4     2.772932319723   108.79103285   163.43898991
 H     14   8   3     2.062702376502   108.93842936   292.34796621
 H     14   8   3     2.060202337238   109.11594462    51.36185141
 H     14   8   3     2.065341379098   111.61301346   172.44869856

---------------------
BASIS SET INFORMATION
---------------------
There are 5 groups of distinct atoms

 Group   1 Type I   : 25s19p13d3f2g contracted to 7s7p5d3f2g pattern {101011111/7711111/91111/111/11}
 Group   2 Type O   : 22s7p4d3f2g contracted to 6s5p4d3f2g pattern {991111/31111/1111/111/11}
 Group   3 Type N   : 22s7p4d3f2g contracted to 6s5p4d3f2g pattern {991111/31111/1111/111/11}
 Group   4 Type H   : 7s4p3d2f contracted to 5s4p3d2f pattern {31111/1111/111/11}
 Group   5 Type C   : 22s7p4d3f2g contracted to 6s5p4d3f2g pattern {991111/31111/1111/111/11}

Atom   0I    basis set group =>   1
Atom   1O    basis set group =>   2
Atom   2I    basis set group =>   1
Atom   3O    basis set group =>   2
Atom   4O    basis set group =>   2
Atom   5O    basis set group =>   2
Atom   6O    basis set group =>   2
Atom   7N    basis set group =>   3
Atom   8H    basis set group =>   4
Atom   9C    basis set group =>   5
Atom  10H    basis set group =>   4
Atom  11H    basis set group =>   4
Atom  12H    basis set group =>   4
Atom  13C    basis set group =>   5
Atom  14H    basis set group =>   4
Atom  15H    basis set group =>   4
Atom  16H    basis set group =>   4
---------------------------------
AUXILIARY/C BASIS SET INFORMATION
---------------------------------
There are 5 groups of distinct atoms

 Group   1 Type I   : 12s12p10d8f6g4h2i contracted to 12s12p10d8f6g4h2i pattern {111111111111/111111111111/1111111111/11111111/111111/1111/11}
 Group   2 Type O   : 9s8p7d6f4g2h contracted to 9s8p7d6f4g2h pattern {111111111/11111111/1111111/111111/1111/11}
 Group   3 Type N   : 9s8p7d6f4g2h contracted to 9s8p7d6f4g2h pattern {111111111/11111111/1111111/111111/1111/11}
 Group   4 Type H   : 6s5p4d3f2g contracted to 6s5p4d3f2g pattern {111111/11111/1111/111/11}
 Group   5 Type C   : 9s8p7d6f4g2h contracted to 9s8p7d6f4g2h pattern {111111111/11111111/1111111/111111/1111/11}

Atom   0I    basis set group =>   1
Atom   1O    basis set group =>   2
Atom   2I    basis set group =>   1
Atom   3O    basis set group =>   2
Atom   4O    basis set group =>   2
Atom   5O    basis set group =>   2
Atom   6O    basis set group =>   2
Atom   7N    basis set group =>   3
Atom   8H    basis set group =>   4
Atom   9C    basis set group =>   5
Atom  10H    basis set group =>   4
Atom  11H    basis set group =>   4
Atom  12H    basis set group =>   4
Atom  13C    basis set group =>   5
Atom  14H    basis set group =>   4
Atom  15H    basis set group =>   4
Atom  16H    basis set group =>   4
----------------------------------
AUXILIARY/JK BASIS SET INFORMATION
----------------------------------
There are 5 groups of distinct atoms

 Group   1 Type I   : 13s12p11d8f6g3h contracted to 11s10p10d7f5g3h pattern {31111111111/3111111111/2111111111/2111111/21111/111}
 Group   2 Type O   : 10s7p5d3f2g1h contracted to 10s7p5d3f2g1h pattern {1111111111/1111111/11111/111/11/1}
 Group   3 Type N   : 10s7p5d3f2g1h contracted to 10s7p5d3f2g1h pattern {1111111111/1111111/11111/111/11/1}
 Group   4 Type H   : 4s3p3d2f1g contracted to 4s3p3d2f1g pattern {1111/111/111/11/1}
 Group   5 Type C   : 10s7p5d3f2g1h contracted to 10s7p5d3f2g1h pattern {1111111111/1111111/11111/111/11/1}

Atom   0I    basis set group =>   1
Atom   1O    basis set group =>   2
Atom   2I    basis set group =>   1
Atom   3O    basis set group =>   2
Atom   4O    basis set group =>   2
Atom   5O    basis set group =>   2
Atom   6O    basis set group =>   2
Atom   7N    basis set group =>   3
Atom   8H    basis set group =>   4
Atom   9C    basis set group =>   5
Atom  10H    basis set group =>   4
Atom  11H    basis set group =>   4
Atom  12H    basis set group =>   4
Atom  13C    basis set group =>   5
Atom  14H    basis set group =>   4
Atom  15H    basis set group =>   4
Atom  16H    basis set group =>   4
-------------------------
ECP PARAMETER INFORMATION
-------------------------

 Group 1, Type I  ECP SK MCDHF RSC (replacing 28 core electrons, lmax=4)

Atom   0I    ECP group =>   1
Atom   2I    ECP group =>   1


           ************************************************************
           *        Program running with 8 parallel MPI-processes     *
           *              working on a common directory               *
           ************************************************************
------------------------------------------------------------------------------
                           ORCA GTO INTEGRAL CALCULATION
------------------------------------------------------------------------------
------------------------------------------------------------------------------
                   ___                                                        
                  /   \      - P O W E R E D   B Y -                         
                 /     \                                                     
                 |  |  |   _    _      __       _____    __    __             
                 |  |  |  | |  | |    /  \     |  _  \  |  |  /  |          
                  \  \/   | |  | |   /    \    | | | |  |  | /  /          
                 / \  \   | |__| |  /  /\  \   | |_| |  |  |/  /          
                |  |  |   |  __  | /  /__\  \  |    /   |      \           
                |  |  |   | |  | | |   __   |  |    \   |  |\   \          
                \     /   | |  | | |  |  |  |  | |\  \  |  | \   \       
                 \___/    |_|  |_| |__|  |__|  |_| \__\ |__|  \__/        
                                                                              
                      - O R C A' S   B I G   F R I E N D -                    
                                      &                                       
                       - I N T E G R A L  F E E D E R -                       
                                                                              
 v1 FN, 2020, v2 2021                                                         
------------------------------------------------------------------------------


Reading SHARK input file 1ip1dma-001000100_1_195.SHARKINP.tmp ... ok
----------------------
SHARK INTEGRAL PACKAGE
----------------------

Number of atoms                             ...     17
Number of basis functions                   ...   1248
Number of shells                            ...    388
Maximum angular momentum                    ...      4
Integral batch strategy                     ... SHARK/LIBINT Hybrid
RI-J (if used) integral strategy            ... SPLIT-RIJ (Revised 2003 algorithm where possible)
Printlevel                                  ...      1
Contraction scheme used                     ... PARTIAL GENERAL contraction
Coulomb Range Separation                    ... NOT USED
Exchange Range Separation                   ... NOT USED
Finite Nucleus Model                        ... NOT USED
Auxiliary Coulomb fitting basis             ... NOT available
Auxiliary J/K fitting basis                 ... AVAILABLE
   # of basis functions in Aux-JK           ...   1641
   # of shells in Aux-JK                    ...    407
   Maximum angular momentum in Aux-JK       ...      5
Auxiliary Correlation fitting basis         ... AVAILABLE
   # of basis functions in Aux-C            ...   2460
   # of shells in Aux-C                     ...    536
   Maximum angular momentum in Aux-C        ...      6
Auxiliary 'external' fitting basis          ... NOT available
Integral threshold                          ...     2.500000e-11
Primitive cut-off                           ...     2.500000e-12
Primitive pair pre-selection threshold      ...     2.500000e-12

Calculating pre-screening integrals         ... done (  0.3 sec) Dimension = 388
Calculating pre-screening integrals (ORCA)  ... done (  0.6 sec) Dimension = 306
Organizing shell pair data                  ... done (  1.7 sec)
Shell pair information
Total number of shell pairs                 ...     75466
Shell pairs after pre-screening             ...     53842
Total number of primitive shell pairs       ...     94512
Primitive shell pairs kept                  ...     62593
          la=0 lb=0:   8223 shell pairs
          la=1 lb=0:  10783 shell pairs
          la=1 lb=1:   3433 shell pairs
          la=2 lb=0:   7593 shell pairs
          la=2 lb=1:   4750 shell pairs
          la=2 lb=2:   1696 shell pairs
          la=3 lb=0:   5273 shell pairs
          la=3 lb=1:   3291 shell pairs
          la=3 lb=2:   2310 shell pairs
          la=3 lb=3:    825 shell pairs
          la=4 lb=0:   2281 shell pairs
          la=4 lb=1:   1469 shell pairs
          la=4 lb=2:   1026 shell pairs
          la=4 lb=3:    713 shell pairs
          la=4 lb=4:    176 shell pairs

Calculating one electron integrals          ... done (  0.1 sec)
Calculating ECP integrals                   ... done (  4.6 sec)
Calculating RI/JK V-Matrix + Cholesky decomp... done (  0.1 sec)
Calculating RI/C V-Matrix + Cholesky decomp.... done (  0.3 sec)
Calculating Nuclear repulsion               ... done (  0.0 sec) ENN=   1047.807925823925 Eh

SHARK setup successfully completed in   9.5 seconds

Maximum memory used throughout the entire GTOINT-calculation: 103.7 MB
[1712564539.855280] [s44n01:1900596:0]          mpool.c:43   UCX  WARN  object 0xba5c040 was not returned to mpool ucp_requests
[1712564539.855297] [s44n01:1900596:0]          mpool.c:43   UCX  WARN  object 0xba5c200 was not returned to mpool ucp_requests
[1712564539.855302] [s44n01:1900596:0]          mpool.c:43   UCX  WARN  object 0xba5c3c0 was not returned to mpool ucp_requests
[1712564539.855305] [s44n01:1900596:0]          mpool.c:43   UCX  WARN  object 0xba5c580 was not returned to mpool ucp_requests
[1712564539.855307] [s44n01:1900596:0]          mpool.c:43   UCX  WARN  object 0xba5c740 was not returned to mpool ucp_requests
[1712564539.855310] [s44n01:1900596:0]          mpool.c:43   UCX  WARN  object 0xba5c900 was not returned to mpool ucp_requests
[1712564539.855312] [s44n01:1900596:0]          mpool.c:43   UCX  WARN  object 0xba5cac0 was not returned to mpool ucp_requests
[1712564539.855315] [s44n01:1900596:0]          mpool.c:43   UCX  WARN  object 0xba5cc80 was not returned to mpool ucp_requests
[1712564539.855316] [s44n01:1900596:0]          mpool.c:43   UCX  WARN  object 0xba5ce40 was not returned to mpool ucp_requests
[1712564539.855319] [s44n01:1900596:0]          mpool.c:43   UCX  WARN  object 0xba5d000 was not returned to mpool ucp_requests
[1712564539.855321] [s44n01:1900596:0]          mpool.c:43   UCX  WARN  object 0xba5d1c0 was not returned to mpool ucp_requests
[1712564539.855323] [s44n01:1900596:0]          mpool.c:43   UCX  WARN  object 0xba5d380 was not returned to mpool ucp_requests
[1712564539.855326] [s44n01:1900596:0]          mpool.c:43   UCX  WARN  object 0xba5d540 was not returned to mpool ucp_requests
[1712564539.855346] [s44n01:1900596:0]          mpool.c:43   UCX  WARN  object 0xba5d700 was not returned to mpool ucp_requests
[1712564539.855349] [s44n01:1900596:0]          mpool.c:43   UCX  WARN  object 0xba5d8c0 was not returned to mpool ucp_requests
[1712564539.855352] [s44n01:1900596:0]          mpool.c:43   UCX  WARN  object 0xba5da80 was not returned to mpool ucp_requests
[1712564539.855353] [s44n01:1900596:0]          mpool.c:43   UCX  WARN  object 0xba5dc40 was not returned to mpool ucp_requests
[1712564539.855356] [s44n01:1900596:0]          mpool.c:43   UCX  WARN  object 0xba5de00 was not returned to mpool ucp_requests
[1712564539.855359] [s44n01:1900596:0]          mpool.c:43   UCX  WARN  object 0xba5dfc0 was not returned to mpool ucp_requests
[1712564539.871950] [s44n01:1900595:0]          mpool.c:43   UCX  WARN  object 0xbef8c80 was not returned to mpool ucp_requests
[1712564539.871968] [s44n01:1900595:0]          mpool.c:43   UCX  WARN  object 0xbef8e40 was not returned to mpool ucp_requests
[1712564539.871972] [s44n01:1900595:0]          mpool.c:43   UCX  WARN  object 0xbef9000 was not returned to mpool ucp_requests
[1712564539.871975] [s44n01:1900595:0]          mpool.c:43   UCX  WARN  object 0xbef91c0 was not returned to mpool ucp_requests
[1712564539.871977] [s44n01:1900595:0]          mpool.c:43   UCX  WARN  object 0xbef9380 was not returned to mpool ucp_requests
[1712564539.871979] [s44n01:1900595:0]          mpool.c:43   UCX  WARN  object 0xbef9540 was not returned to mpool ucp_requests
[1712564539.871981] [s44n01:1900595:0]          mpool.c:43   UCX  WARN  object 0xbef9700 was not returned to mpool ucp_requests
[1712564539.871984] [s44n01:1900595:0]          mpool.c:43   UCX  WARN  object 0xbef98c0 was not returned to mpool ucp_requests
[1712564539.871987] [s44n01:1900595:0]          mpool.c:43   UCX  WARN  object 0xbef9a80 was not returned to mpool ucp_requests
[1712564539.871989] [s44n01:1900595:0]          mpool.c:43   UCX  WARN  object 0xbef9c40 was not returned to mpool ucp_requests
[1712564539.871991] [s44n01:1900595:0]          mpool.c:43   UCX  WARN  object 0xbef9e00 was not returned to mpool ucp_requests
[1712564539.871994] [s44n01:1900595:0]          mpool.c:43   UCX  WARN  object 0xbef9fc0 was not returned to mpool ucp_requests
[1712564539.871996] [s44n01:1900595:0]          mpool.c:43   UCX  WARN  object 0xbefa180 was not returned to mpool ucp_requests
[1712564539.871999] [s44n01:1900595:0]          mpool.c:43   UCX  WARN  object 0xbefa340 was not returned to mpool ucp_requests
[1712564539.872001] [s44n01:1900595:0]          mpool.c:43   UCX  WARN  object 0xbefa500 was not returned to mpool ucp_requests
[1712564539.872003] [s44n01:1900595:0]          mpool.c:43   UCX  WARN  object 0xbefa6c0 was not returned to mpool ucp_requests
[1712564539.872005] [s44n01:1900595:0]          mpool.c:43   UCX  WARN  object 0xbefa880 was not returned to mpool ucp_requests
[1712564539.872008] [s44n01:1900595:0]          mpool.c:43   UCX  WARN  object 0xbefaa40 was not returned to mpool ucp_requests
[1712564539.872010] [s44n01:1900595:0]          mpool.c:43   UCX  WARN  object 0xbefac00 was not returned to mpool ucp_requests
[1712564539.872206] [s44n01:1900599:0]          mpool.c:43   UCX  WARN  object 0xc48f280 was not returned to mpool ucp_requests
[1712564539.872219] [s44n01:1900599:0]          mpool.c:43   UCX  WARN  object 0xc48f440 was not returned to mpool ucp_requests
[1712564539.872223] [s44n01:1900599:0]          mpool.c:43   UCX  WARN  object 0xc48f600 was not returned to mpool ucp_requests
[1712564539.872225] [s44n01:1900599:0]          mpool.c:43   UCX  WARN  object 0xc48f7c0 was not returned to mpool ucp_requests
[1712564539.872227] [s44n01:1900599:0]          mpool.c:43   UCX  WARN  object 0xc48f980 was not returned to mpool ucp_requests
[1712564539.872230] [s44n01:1900599:0]          mpool.c:43   UCX  WARN  object 0xc48fb40 was not returned to mpool ucp_requests
[1712564539.872232] [s44n01:1900599:0]          mpool.c:43   UCX  WARN  object 0xc48fd00 was not returned to mpool ucp_requests
[1712564539.872235] [s44n01:1900599:0]          mpool.c:43   UCX  WARN  object 0xc48fec0 was not returned to mpool ucp_requests
[1712564539.872237] [s44n01:1900599:0]          mpool.c:43   UCX  WARN  object 0xc490080 was not returned to mpool ucp_requests
[1712564539.872239] [s44n01:1900599:0]          mpool.c:43   UCX  WARN  object 0xc490240 was not returned to mpool ucp_requests
[1712564539.872241] [s44n01:1900599:0]          mpool.c:43   UCX  WARN  object 0xc490400 was not returned to mpool ucp_requests
[1712564539.872244] [s44n01:1900599:0]          mpool.c:43   UCX  WARN  object 0xc4905c0 was not returned to mpool ucp_requests
[1712564539.872246] [s44n01:1900599:0]          mpool.c:43   UCX  WARN  object 0xc490780 was not returned to mpool ucp_requests
[1712564539.872248] [s44n01:1900599:0]          mpool.c:43   UCX  WARN  object 0xc490940 was not returned to mpool ucp_requests
[1712564539.872251] [s44n01:1900599:0]          mpool.c:43   UCX  WARN  object 0xc490b00 was not returned to mpool ucp_requests
[1712564539.872253] [s44n01:1900599:0]          mpool.c:43   UCX  WARN  object 0xc490cc0 was not returned to mpool ucp_requests
[1712564539.872256] [s44n01:1900599:0]          mpool.c:43   UCX  WARN  object 0xc490e80 was not returned to mpool ucp_requests
[1712564539.872259] [s44n01:1900599:0]          mpool.c:43   UCX  WARN  object 0xc491040 was not returned to mpool ucp_requests
[1712564539.872262] [s44n01:1900599:0]          mpool.c:43   UCX  WARN  object 0xc491200 was not returned to mpool ucp_requests
[1712564539.872665] [s44n01:1900592:0]          mpool.c:43   UCX  WARN  object 0xa6776c0 was not returned to mpool ucp_requests
[1712564539.872678] [s44n01:1900592:0]          mpool.c:43   UCX  WARN  object 0xa677880 was not returned to mpool ucp_requests
[1712564539.872682] [s44n01:1900592:0]          mpool.c:43   UCX  WARN  object 0xa677a40 was not returned to mpool ucp_requests
[1712564539.872685] [s44n01:1900592:0]          mpool.c:43   UCX  WARN  object 0xa677c00 was not returned to mpool ucp_requests
[1712564539.872687] [s44n01:1900592:0]          mpool.c:43   UCX  WARN  object 0xa677dc0 was not returned to mpool ucp_requests
[1712564539.872690] [s44n01:1900592:0]          mpool.c:43   UCX  WARN  object 0xa677f80 was not returned to mpool ucp_requests
[1712564539.872693] [s44n01:1900592:0]          mpool.c:43   UCX  WARN  object 0xa678140 was not returned to mpool ucp_requests
[1712564539.872696] [s44n01:1900592:0]          mpool.c:43   UCX  WARN  object 0xa678300 was not returned to mpool ucp_requests
[1712564539.872698] [s44n01:1900592:0]          mpool.c:43   UCX  WARN  object 0xa6784c0 was not returned to mpool ucp_requests
[1712564539.872701] [s44n01:1900592:0]          mpool.c:43   UCX  WARN  object 0xa678840 was not returned to mpool ucp_requests
[1712564539.872704] [s44n01:1900592:0]          mpool.c:43   UCX  WARN  object 0xa678a00 was not returned to mpool ucp_requests
[1712564539.872705] [s44n01:1900592:0]          mpool.c:43   UCX  WARN  object 0xa678bc0 was not returned to mpool ucp_requests
[1712564539.872708] [s44n01:1900592:0]          mpool.c:43   UCX  WARN  object 0xa678d80 was not returned to mpool ucp_requests
[1712564539.872711] [s44n01:1900592:0]          mpool.c:43   UCX  WARN  object 0xa678f40 was not returned to mpool ucp_requests
[1712564539.872714] [s44n01:1900592:0]          mpool.c:43   UCX  WARN  object 0xa679100 was not returned to mpool ucp_requests
[1712564539.872793] [s44n01:1900594:0]          mpool.c:43   UCX  WARN  object 0xa7390c0 was not returned to mpool ucp_requests
[1712564539.872804] [s44n01:1900594:0]          mpool.c:43   UCX  WARN  object 0xa739280 was not returned to mpool ucp_requests
[1712564539.872808] [s44n01:1900594:0]          mpool.c:43   UCX  WARN  object 0xa739440 was not returned to mpool ucp_requests
[1712564539.872811] [s44n01:1900594:0]          mpool.c:43   UCX  WARN  object 0xa739600 was not returned to mpool ucp_requests
[1712564539.872813] [s44n01:1900594:0]          mpool.c:43   UCX  WARN  object 0xa7397c0 was not returned to mpool ucp_requests
[1712564539.872816] [s44n01:1900594:0]          mpool.c:43   UCX  WARN  object 0xa739980 was not returned to mpool ucp_requests
[1712564539.872818] [s44n01:1900594:0]          mpool.c:43   UCX  WARN  object 0xa739b40 was not returned to mpool ucp_requests
[1712564539.872821] [s44n01:1900594:0]          mpool.c:43   UCX  WARN  object 0xa739d00 was not returned to mpool ucp_requests
[1712564539.872823] [s44n01:1900594:0]          mpool.c:43   UCX  WARN  object 0xa739ec0 was not returned to mpool ucp_requests
[1712564539.872826] [s44n01:1900594:0]          mpool.c:43   UCX  WARN  object 0xa73a080 was not returned to mpool ucp_requests
[1712564539.872829] [s44n01:1900594:0]          mpool.c:43   UCX  WARN  object 0xa73a240 was not returned to mpool ucp_requests
[1712564539.872831] [s44n01:1900594:0]          mpool.c:43   UCX  WARN  object 0xa73a400 was not returned to mpool ucp_requests
[1712564539.872834] [s44n01:1900594:0]          mpool.c:43   UCX  WARN  object 0xa73a5c0 was not returned to mpool ucp_requests
[1712564539.872837] [s44n01:1900594:0]          mpool.c:43   UCX  WARN  object 0xa73a780 was not returned to mpool ucp_requests
[1712564539.872840] [s44n01:1900594:0]          mpool.c:43   UCX  WARN  object 0xa73a940 was not returned to mpool ucp_requests
[1712564539.872842] [s44n01:1900594:0]          mpool.c:43   UCX  WARN  object 0xa73ab00 was not returned to mpool ucp_requests
[1712564539.872844] [s44n01:1900594:0]          mpool.c:43   UCX  WARN  object 0xa73acc0 was not returned to mpool ucp_requests
[1712564539.872847] [s44n01:1900594:0]          mpool.c:43   UCX  WARN  object 0xa73ae80 was not returned to mpool ucp_requests
[1712564539.872850] [s44n01:1900594:0]          mpool.c:43   UCX  WARN  object 0xa73b040 was not returned to mpool ucp_requests
[1712564539.872886] [s44n01:1900593:0]          mpool.c:43   UCX  WARN  object 0xae39ac0 was not returned to mpool ucp_requests
[1712564539.872897] [s44n01:1900593:0]          mpool.c:43   UCX  WARN  object 0xae39c80 was not returned to mpool ucp_requests
[1712564539.872901] [s44n01:1900593:0]          mpool.c:43   UCX  WARN  object 0xae39e40 was not returned to mpool ucp_requests
[1712564539.872904] [s44n01:1900593:0]          mpool.c:43   UCX  WARN  object 0xae3a000 was not returned to mpool ucp_requests
[1712564539.872907] [s44n01:1900593:0]          mpool.c:43   UCX  WARN  object 0xae3a1c0 was not returned to mpool ucp_requests
[1712564539.872911] [s44n01:1900593:0]          mpool.c:43   UCX  WARN  object 0xae3a380 was not returned to mpool ucp_requests
[1712564539.872914] [s44n01:1900593:0]          mpool.c:43   UCX  WARN  object 0xae3a540 was not returned to mpool ucp_requests
[1712564539.872916] [s44n01:1900593:0]          mpool.c:43   UCX  WARN  object 0xae3a700 was not returned to mpool ucp_requests
[1712564539.872920] [s44n01:1900593:0]          mpool.c:43   UCX  WARN  object 0xae3a8c0 was not returned to mpool ucp_requests
[1712564539.872922] [s44n01:1900593:0]          mpool.c:43   UCX  WARN  object 0xae3aa80 was not returned to mpool ucp_requests
[1712564539.872925] [s44n01:1900593:0]          mpool.c:43   UCX  WARN  object 0xae3ac40 was not returned to mpool ucp_requests
[1712564539.872928] [s44n01:1900593:0]          mpool.c:43   UCX  WARN  object 0xae3ae00 was not returned to mpool ucp_requests
[1712564539.872930] [s44n01:1900593:0]          mpool.c:43   UCX  WARN  object 0xae3afc0 was not returned to mpool ucp_requests
[1712564539.872933] [s44n01:1900593:0]          mpool.c:43   UCX  WARN  object 0xae3b180 was not returned to mpool ucp_requests
[1712564539.872936] [s44n01:1900593:0]          mpool.c:43   UCX  WARN  object 0xae3b340 was not returned to mpool ucp_requests
[1712564539.872938] [s44n01:1900593:0]          mpool.c:43   UCX  WARN  object 0xae3b500 was not returned to mpool ucp_requests
[1712564539.872941] [s44n01:1900593:0]          mpool.c:43   UCX  WARN  object 0xae3b6c0 was not returned to mpool ucp_requests
[1712564539.872944] [s44n01:1900593:0]          mpool.c:43   UCX  WARN  object 0xae3b880 was not returned to mpool ucp_requests
[1712564539.872946] [s44n01:1900593:0]          mpool.c:43   UCX  WARN  object 0xae3ba40 was not returned to mpool ucp_requests
[1712564539.873006] [s44n01:1900597:0]          mpool.c:43   UCX  WARN  object 0xc1e8200 was not returned to mpool ucp_requests
[1712564539.873017] [s44n01:1900597:0]          mpool.c:43   UCX  WARN  object 0xc1e83c0 was not returned to mpool ucp_requests
[1712564539.873021] [s44n01:1900597:0]          mpool.c:43   UCX  WARN  object 0xc1e8580 was not returned to mpool ucp_requests
[1712564539.873023] [s44n01:1900597:0]          mpool.c:43   UCX  WARN  object 0xc1e8740 was not returned to mpool ucp_requests
[1712564539.873025] [s44n01:1900597:0]          mpool.c:43   UCX  WARN  object 0xc1e8900 was not returned to mpool ucp_requests
[1712564539.873028] [s44n01:1900597:0]          mpool.c:43   UCX  WARN  object 0xc1e8ac0 was not returned to mpool ucp_requests
[1712564539.873031] [s44n01:1900597:0]          mpool.c:43   UCX  WARN  object 0xc1e8c80 was not returned to mpool ucp_requests
[1712564539.873033] [s44n01:1900597:0]          mpool.c:43   UCX  WARN  object 0xc1e8e40 was not returned to mpool ucp_requests
[1712564539.873036] [s44n01:1900597:0]          mpool.c:43   UCX  WARN  object 0xc1e9000 was not returned to mpool ucp_requests
[1712564539.873038] [s44n01:1900597:0]          mpool.c:43   UCX  WARN  object 0xc1e91c0 was not returned to mpool ucp_requests
[1712564539.873041] [s44n01:1900597:0]          mpool.c:43   UCX  WARN  object 0xc1e9380 was not returned to mpool ucp_requests
[1712564539.873044] [s44n01:1900597:0]          mpool.c:43   UCX  WARN  object 0xc1e9540 was not returned to mpool ucp_requests
[1712564539.873046] [s44n01:1900597:0]          mpool.c:43   UCX  WARN  object 0xc1e9700 was not returned to mpool ucp_requests
[1712564539.873049] [s44n01:1900597:0]          mpool.c:43   UCX  WARN  object 0xc1e98c0 was not returned to mpool ucp_requests
[1712564539.873051] [s44n01:1900597:0]          mpool.c:43   UCX  WARN  object 0xc1e9a80 was not returned to mpool ucp_requests
[1712564539.873054] [s44n01:1900597:0]          mpool.c:43   UCX  WARN  object 0xc1e9c40 was not returned to mpool ucp_requests
[1712564539.873057] [s44n01:1900597:0]          mpool.c:43   UCX  WARN  object 0xc1e9e00 was not returned to mpool ucp_requests
[1712564539.873059] [s44n01:1900597:0]          mpool.c:43   UCX  WARN  object 0xc1e9fc0 was not returned to mpool ucp_requests
[1712564539.873061] [s44n01:1900597:0]          mpool.c:43   UCX  WARN  object 0xc1ea180 was not returned to mpool ucp_requests


           ************************************************************
           *        Program running with 8 parallel MPI-processes     *
           *              working on a common directory               *
           ************************************************************
-------------------------------------------------------------------------------
                                 ORCA SCF
-------------------------------------------------------------------------------

------------
SCF SETTINGS
------------
Hamiltonian:
 Ab initio Hamiltonian  Method          .... Hartree-Fock(GTOs)


General Settings:
 Integral files         IntName         .... 1ip1dma-001000100_1_195
 Hartree-Fock type      HFTyp           .... RHF
 Total Charge           Charge          ....    0
 Multiplicity           Mult            ....    1
 Number of Electrons    NEL             ....  116
 Basis Dimension        Dim             .... 1146
 Nuclear Repulsion      ENuc            ....   1047.8079258239 Eh

Convergence Acceleration:
 DIIS                   CNVDIIS         .... on
   Start iteration      DIISMaxIt       ....    12
   Startup error        DIISStart       ....  0.200000
   # of expansion vecs  DIISMaxEq       ....     5
   Bias factor          DIISBfac        ....   1.050
   Max. coefficient     DIISMaxC        ....  10.000
 Trust-Rad. Augm. Hess. CNVTRAH         .... auto
   Auto Start mean grad. ratio tolernc. ....  1.125000
   Auto Start start iteration           ....    20
   Auto Start num. interpolation iter.  ....    10
   Max. Number of Micro iterations      ....    16
   Max. Number of Macro iterations      .... Maxiter - #DIIS iter
   Number of Davidson start vectors     ....     2
   Converg. threshold I  (grad. norm)   ....   1.000e-05
   Converg. threshold II (energy diff.) ....   1.000e-08
   Grad. Scal. Fac. for Micro threshold ....   0.100
   Minimum threshold for Micro iter.    ....   0.010
   NR start threshold (gradient norm)   ....   0.001
   Initial trust radius                 ....   0.400
   Minimum AH scaling param. (alpha)    ....   1.000
   Maximum AH scaling param. (alpha)    .... 1000.000
   Orbital update algorithm             .... Taylor
   White noise on init. David. guess    .... on
   Maximum white noise                  ....   0.010
   Quad. conv. algorithm                .... NR
 SOSCF                  CNVSOSCF        .... on
   Start iteration      SOSCFMaxIt      ....   150
   Startup grad/error   SOSCFStart      ....  0.003300
 Level Shifting         CNVShift        .... on
   Level shift para.    LevelShift      ....    0.2500
   Turn off err/grad.   ShiftErr        ....    0.0010
 Zerner damping         CNVZerner       .... off
 Static damping         CNVDamp         .... on
   Fraction old density DampFac         ....    0.7000
   Max. Damping (<1)    DampMax         ....    0.9800
   Min. Damping (>=0)   DampMin         ....    0.0000
   Turn off err/grad.   DampErr         ....    0.1000
 Fernandez-Rico         CNVRico         .... off

SCF Procedure:
 Maximum # iterations   MaxIter         ....   125
 SCF integral mode      SCFMode         .... Direct
   Integral package                     .... SHARK and LIBINT hybrid scheme
 Reset frequency        DirectResetFreq ....    20
 Integral Threshold     Thresh          ....  2.500e-11 Eh
 Primitive CutOff       TCut            ....  2.500e-12 Eh

Convergence Tolerance:
 Convergence Check Mode ConvCheckMode   .... Total+1el-Energy
 Convergence forced     ConvForced      .... 1
 Energy Change          TolE            ....  1.000e-08 Eh
 1-El. energy change                    ....  1.000e-05 Eh
 Orbital Gradient       TolG            ....  1.000e-05
 Orbital Rotation angle TolX            ....  1.000e-05
 DIIS Error             TolErr          ....  5.000e-07


Diagonalization of the overlap matrix:
Smallest eigenvalue                        ... 1.352e-06
Time for diagonalization                   ...    0.155 sec
Threshold for overlap eigenvalues          ... 1.000e-08
Number of eigenvalues below threshold      ... 0
Time for construction of square roots      ...    0.106 sec
Total time needed                          ...    0.266 sec

Time for model grid setup =    0.240 sec

------------------------------
INITIAL GUESS: MODEL POTENTIAL
------------------------------
Loading Hartree-Fock densities                     ... done
  calling /comm/groupstacks/chemistry/apps/orca/5.0.4/orca 1ip1dma-001000100_1_195_atom53.inp > 1ip1dma-001000100_1_195_atom53.out in order to generate an atomic fitting density for atom 0 (I  with ECP) on-the-fly... 
    atom 0 (I ), assumed electronic state with S=2: 1s2 2s2 2p6 3s2 3p6 4s2 3d10 4p6 5s2 4d10 5p5           ... done
Calculating cut-offs                               ... done
Initializing the effective Hamiltonian             ... done
Setting up the integral package (SHARK)            ... done
Starting the Coulomb interaction                   ... done (   0.9 sec)
Reading the grid                                   ... done
Mapping shells                                     ... done
Starting the XC term evaluation                    ... done (   0.5 sec)
Transforming the Hamiltonian                       ... done (   0.1 sec)
Diagonalizing the Hamiltonian                      ... done (   0.2 sec)
Back transforming the eigenvectors                 ... done (   0.0 sec)
Now organizing SCF variables                       ... done
                      ------------------
                      INITIAL GUESS DONE (   3.5 sec)
                      ------------------
--------------
SCF ITERATIONS
--------------
ITER       Energy         Delta-E        Max-DP      RMS-DP      [F,P]     Damp
               ***  Starting incremental Fock matrix formation  ***
  0  -1096.7786147665   0.000000000000 0.28976228  0.00150883  0.4111842 0.7000
  1  -1097.1240725190  -0.345457752470 0.20544734  0.00108078  0.2319960 0.7000
                               ***Turning on DIIS***
  2  -1097.3044151516  -0.180342632647 0.14073134  0.00074700  0.1263282 0.7000
  3  -1098.1748668534  -0.870451701809 0.31795114  0.00171610  0.0725226 0.0000
  4  -1097.6118011361   0.563065717374 0.02646216  0.00010930  0.0122787 0.0000
  5  -1097.6489427306  -0.037141594496 0.02047590  0.00007087  0.0056919 0.0000
  6  -1097.6468150856   0.002127644988 0.00544523  0.00003735  0.0051819 0.0000
                      *** Initiating the SOSCF procedure ***
                           *** Shutting down DIIS ***
                      *** Re-Reading the Fockian *** 
                      *** Removing any level shift *** 
ITER      Energy       Delta-E        Grad      Rot      Max-DP    RMS-DP
  7  -1097.67971866  -0.0329035700  0.001691  0.001691  0.002943  0.000023
               *** Restarting incremental Fock matrix formation ***
  8  -1097.68165903  -0.0019403792  0.000568  0.000931  0.001477  0.000010
  9  -1097.68171685  -0.0000578183  0.000315  0.001376  0.001642  0.000016
 10  -1097.68174684  -0.0000299824  0.000095  0.000138  0.000661  0.000003
 11  -1097.68174886  -0.0000020256  0.000041  0.000056  0.000215  0.000001
 12  -1097.68174932  -0.0000004541  0.000006  0.000013  0.000105  0.000001
 13  -1097.68174934  -0.0000000249  0.000004  0.000015  0.000590  0.000002
                  ***Gradient check signals convergence***
              ***Rediagonalizing the Fockian in SOSCF/NRSCF***

               *****************************************************
               *                     SUCCESS                       *
               *           SCF CONVERGED AFTER  14 CYCLES          *
               *****************************************************


----------------
TOTAL SCF ENERGY
----------------

Total Energy       :        -1097.68174933 Eh          -29869.43893 eV

Components:
Nuclear Repulsion  :         1047.80792582 Eh           28512.30320 eV
Electronic Energy  :        -2145.48967516 Eh          -58381.74213 eV
One Electron Energy:        -3811.44795421 Eh         -103714.77159 eV
Two Electron Energy:         1665.95827905 Eh           45333.02946 eV

Virial components:
Potential Energy   :        -1828.13993838 Eh          -49746.21677 eV
Kinetic Energy     :          730.45818904 Eh           19876.77784 eV
Virial Ratio       :            2.50273043


---------------
SCF CONVERGENCE
---------------

  Last Energy change         ...    6.8767e-09  Tolerance :   1.0000e-08
  Last MAX-Density change    ...    3.7496e-04  Tolerance :   1.0000e-07
  Last RMS-Density change    ...    1.2627e-06  Tolerance :   5.0000e-09
  Last Orbital Gradient      ...    1.7111e-06  Tolerance :   1.0000e-05
  Last Orbital Rotation      ...    2.5081e-06  Tolerance :   1.0000e-05

             **** THE GBW FILE WAS UPDATED (1ip1dma-001000100_1_195.gbw) ****
             **** DENSITY 1ip1dma-001000100_1_195.scfp WAS UPDATED ****
             **** ENERGY FILE WAS UPDATED (1ip1dma-001000100_1_195.en.tmp) ****
             **** THE GBW FILE WAS UPDATED (1ip1dma-001000100_1_195.gbw) ****
             **** DENSITY 1ip1dma-001000100_1_195.scfp WAS UPDATED ****
----------------
ORBITAL ENERGIES
----------------

  NO   OCC          E(Eh)            E(eV) 
   0   2.0000     -20.613842      -560.9311 
   1   2.0000     -20.561562      -559.5086 
   2   2.0000     -20.559191      -559.4440 
   3   2.0000     -20.554423      -559.3143 
   4   2.0000     -20.552476      -559.2613 
   5   2.0000     -15.645654      -425.7399 
   6   2.0000     -11.301783      -307.5372 
   7   2.0000     -11.294064      -307.3271 
   8   2.0000      -7.905801      -215.1278 
   9   2.0000      -7.897599      -214.9046 
  10   2.0000      -5.738299      -156.1471 
  11   2.0000      -5.729662      -155.9120 
  12   2.0000      -5.728922      -155.8919 
  13   2.0000      -5.726222      -155.8184 
  14   2.0000      -5.722116      -155.7067 
  15   2.0000      -5.719253      -155.6288 
  16   2.0000      -2.472374       -67.2767 
  17   2.0000      -2.466240       -67.1098 
  18   2.0000      -2.462862       -67.0179 
  19   2.0000      -2.461110       -66.9702 
  20   2.0000      -2.458916       -66.9105 
  21   2.0000      -2.458337       -66.8948 
  22   2.0000      -2.453212       -66.7553 
  23   2.0000      -2.452956       -66.7483 
  24   2.0000      -2.450692       -66.6867 
  25   2.0000      -2.446787       -66.5804 
  26   2.0000      -1.403689       -38.1963 
  27   2.0000      -1.347374       -36.6639 
  28   2.0000      -1.302680       -35.4477 
  29   2.0000      -1.281740       -34.8779 
  30   2.0000      -1.278290       -34.7840 
  31   2.0000      -1.265984       -34.4492 
  32   2.0000      -1.012555       -27.5530 
  33   2.0000      -0.933893       -25.4125 
  34   2.0000      -0.914885       -24.8953 
  35   2.0000      -0.865288       -23.5457 
  36   2.0000      -0.737832       -20.0774 
  37   2.0000      -0.718016       -19.5382 
  38   2.0000      -0.664345       -18.0777 
  39   2.0000      -0.653876       -17.7929 
  40   2.0000      -0.642451       -17.4820 
  41   2.0000      -0.631888       -17.1946 
  42   2.0000      -0.603801       -16.4302 
  43   2.0000      -0.598453       -16.2847 
  44   2.0000      -0.581851       -15.8330 
  45   2.0000      -0.580226       -15.7888 
  46   2.0000      -0.571113       -15.5408 
  47   2.0000      -0.568799       -15.4778 
  48   2.0000      -0.533062       -14.5054 
  49   2.0000      -0.511431       -13.9167 
  50   2.0000      -0.496357       -13.5066 
  51   2.0000      -0.483061       -13.1448 
  52   2.0000      -0.478708       -13.0263 
  53   2.0000      -0.474291       -12.9061 
  54   2.0000      -0.468635       -12.7522 
  55   2.0000      -0.462791       -12.5932 
  56   2.0000      -0.437953       -11.9173 
  57   2.0000      -0.425822       -11.5872 
  58   0.0000       0.010983         0.2989 
  59   0.0000       0.023488         0.6391 
  60   0.0000       0.025326         0.6891 
  61   0.0000       0.030271         0.8237 
  62   0.0000       0.037139         1.0106 
  63   0.0000       0.045584         1.2404 
  64   0.0000       0.048910         1.3309 
  65   0.0000       0.050369         1.3706 
  66   0.0000       0.055320         1.5053 
  67   0.0000       0.056710         1.5432 
  68   0.0000       0.071475         1.9449 
  69   0.0000       0.076265         2.0753 
  70   0.0000       0.077828         2.1178 
  71   0.0000       0.084446         2.2979 
  72   0.0000       0.088652         2.4123 
  73   0.0000       0.091532         2.4907 
  74   0.0000       0.094885         2.5819 
  75   0.0000       0.096616         2.6291 
  76   0.0000       0.104956         2.8560 
  77   0.0000       0.109074         2.9681 
  78   0.0000       0.112424         3.0592 
  79   0.0000       0.115329         3.1383 
  80   0.0000       0.119687         3.2568 
  81   0.0000       0.123117         3.3502 
  82   0.0000       0.131876         3.5885 
  83   0.0000       0.134977         3.6729 
  84   0.0000       0.139428         3.7940 
  85   0.0000       0.140684         3.8282 
  86   0.0000       0.148573         4.0429 
  87   0.0000       0.150488         4.0950 
  88   0.0000       0.157548         4.2871 
  89   0.0000       0.163428         4.4471 
  90   0.0000       0.169665         4.6168 
  91   0.0000       0.172671         4.6986 
  92   0.0000       0.175064         4.7637 
  93   0.0000       0.180824         4.9205 
  94   0.0000       0.184914         5.0318 
  95   0.0000       0.190560         5.1854 
  96   0.0000       0.195068         5.3081 
  97   0.0000       0.202182         5.5017 
  98   0.0000       0.204472         5.5640 
  99   0.0000       0.209994         5.7142 
 100   0.0000       0.212360         5.7786 
 101   0.0000       0.217573         5.9205 
 102   0.0000       0.223141         6.0720 
 103   0.0000       0.225410         6.1337 
 104   0.0000       0.229647         6.2490 
 105   0.0000       0.237379         6.4594 
 106   0.0000       0.240831         6.5534 
 107   0.0000       0.247963         6.7474 
 108   0.0000       0.249953         6.8016 
 109   0.0000       0.257910         7.0181 
 110   0.0000       0.259050         7.0491 
 111   0.0000       0.261380         7.1125 
 112   0.0000       0.265480         7.2241 
 113   0.0000       0.268228         7.2989 
 114   0.0000       0.269154         7.3240 
 115   0.0000       0.276654         7.5281 
 116   0.0000       0.281146         7.6504 
 117   0.0000       0.289578         7.8798 
 118   0.0000       0.290810         7.9133 
 119   0.0000       0.292810         7.9678 
 120   0.0000       0.296320         8.0633 
 121   0.0000       0.300487         8.1767 
 122   0.0000       0.303448         8.2572 
 123   0.0000       0.305714         8.3189 
 124   0.0000       0.308657         8.3990 
 125   0.0000       0.314421         8.5558 
 126   0.0000       0.317210         8.6317 
 127   0.0000       0.323629         8.8064 
 128   0.0000       0.326317         8.8795 
 129   0.0000       0.334265         9.0958 
 130   0.0000       0.338429         9.2091 
 131   0.0000       0.342869         9.3299 
 132   0.0000       0.347222         9.4484 
 133   0.0000       0.349355         9.5064 
 134   0.0000       0.352343         9.5877 
 135   0.0000       0.356907         9.7119 
 136   0.0000       0.360779         9.8173 
 137   0.0000       0.364660         9.9229 
 138   0.0000       0.369383        10.0514 
 139   0.0000       0.373224        10.1559 
 140   0.0000       0.376732        10.2514 
 141   0.0000       0.385986        10.5032 
 142   0.0000       0.391961        10.6658 
 143   0.0000       0.395163        10.7529 
 144   0.0000       0.395238        10.7550 
 145   0.0000       0.401846        10.9348 
 146   0.0000       0.405145        11.0246 
 147   0.0000       0.415171        11.2974 
 148   0.0000       0.418747        11.3947 
 149   0.0000       0.421797        11.4777 
 150   0.0000       0.425269        11.5722 
 151   0.0000       0.433645        11.8001 
 152   0.0000       0.434538        11.8244 
 153   0.0000       0.438252        11.9254 
 154   0.0000       0.441434        12.0120 
 155   0.0000       0.444089        12.0843 
 156   0.0000       0.449320        12.2266 
 157   0.0000       0.456404        12.4194 
 158   0.0000       0.458613        12.4795 
 159   0.0000       0.462535        12.5862 
 160   0.0000       0.463725        12.6186 
 161   0.0000       0.472341        12.8531 
 162   0.0000       0.477839        13.0027 
 163   0.0000       0.479376        13.0445 
 164   0.0000       0.481658        13.1066 
 165   0.0000       0.490046        13.3348 
 166   0.0000       0.494636        13.4597 
 167   0.0000       0.502497        13.6736 
 168   0.0000       0.503461        13.6999 
 169   0.0000       0.508641        13.8408 
 170   0.0000       0.517381        14.0787 
 171   0.0000       0.520212        14.1557 
 172   0.0000       0.531491        14.4626 
 173   0.0000       0.535656        14.5759 
 174   0.0000       0.544905        14.8276 
 175   0.0000       0.553521        15.0621 
 176   0.0000       0.558595        15.2001 
 177   0.0000       0.566086        15.4040 
 178   0.0000       0.566485        15.4148 
 179   0.0000       0.574219        15.6253 
 180   0.0000       0.580509        15.7965 
 181   0.0000       0.586618        15.9627 
 182   0.0000       0.592930        16.1344 
 183   0.0000       0.594938        16.1891 
 184   0.0000       0.598518        16.2865 
 185   0.0000       0.602764        16.4020 
 186   0.0000       0.604586        16.4516 
 187   0.0000       0.609281        16.5794 
 188   0.0000       0.612373        16.6635 
 189   0.0000       0.618140        16.8204 
 190   0.0000       0.624520        16.9941 
 191   0.0000       0.627418        17.0729 
 192   0.0000       0.630202        17.1487 
 193   0.0000       0.644251        17.5310 
 194   0.0000       0.646177        17.5834 
 195   0.0000       0.648617        17.6498 
 196   0.0000       0.655474        17.8364 
 197   0.0000       0.657025        17.8786 
 198   0.0000       0.665676        18.1140 
 199   0.0000       0.671225        18.2650 
 200   0.0000       0.673622        18.3302 
 201   0.0000       0.677899        18.4466 
 202   0.0000       0.679592        18.4926 
 203   0.0000       0.687239        18.7007 
 204   0.0000       0.690370        18.7859 
 205   0.0000       0.693481        18.8706 
 206   0.0000       0.695241        18.9185 
 207   0.0000       0.701077        19.0773 
 208   0.0000       0.705755        19.2046 
 209   0.0000       0.712883        19.3985 
 210   0.0000       0.714400        19.4398 
 211   0.0000       0.720559        19.6074 
 212   0.0000       0.725181        19.7332 
 213   0.0000       0.730081        19.8665 
 214   0.0000       0.730505        19.8781 
 215   0.0000       0.738201        20.0875 
 216   0.0000       0.739160        20.1136 
 217   0.0000       0.743377        20.2283 
 218   0.0000       0.749770        20.4023 
 219   0.0000       0.756348        20.5813 
 220   0.0000       0.760557        20.6958 
 221   0.0000       0.763367        20.7723 
 222   0.0000       0.769797        20.9472 
 223   0.0000       0.780940        21.2505 
 224   0.0000       0.784818        21.3560 
 225   0.0000       0.789568        21.4852 
 226   0.0000       0.791753        21.5447 
 227   0.0000       0.797809        21.7095 
 228   0.0000       0.800317        21.7777 
 229   0.0000       0.803521        21.8649 
 230   0.0000       0.816107        22.2074 
 231   0.0000       0.823046        22.3962 
 232   0.0000       0.831501        22.6263 
 233   0.0000       0.839829        22.8529 
 234   0.0000       0.844229        22.9727 
 235   0.0000       0.849504        23.1162 
 236   0.0000       0.852513        23.1980 
 237   0.0000       0.856616        23.3097 
 238   0.0000       0.861789        23.4505 
 239   0.0000       0.865618        23.5547 
 240   0.0000       0.875206        23.8156 
 241   0.0000       0.879365        23.9287 
 242   0.0000       0.882465        24.0131 
 243   0.0000       0.887312        24.1450 
 244   0.0000       0.888514        24.1777 
 245   0.0000       0.892988        24.2994 
 246   0.0000       0.900671        24.5085 
 247   0.0000       0.906206        24.6591 
 248   0.0000       0.909641        24.7526 
 249   0.0000       0.919210        25.0130 
 250   0.0000       0.922256        25.0959 
 251   0.0000       0.928164        25.2566 
 252   0.0000       0.929624        25.2964 
 253   0.0000       0.935593        25.4588 
 254   0.0000       0.940163        25.5831 
 255   0.0000       0.948451        25.8087 
 256   0.0000       0.951200        25.8835 
 257   0.0000       0.965811        26.2811 
 258   0.0000       0.971842        26.4452 
 259   0.0000       0.975947        26.5569 
 260   0.0000       0.985432        26.8150 
 261   0.0000       0.988617        26.9016 
 262   0.0000       0.994651        27.0658 
 263   0.0000       0.998660        27.1749 
 264   0.0000       1.005212        27.3532 
 265   0.0000       1.012046        27.5392 
 266   0.0000       1.014775        27.6134 
 267   0.0000       1.028296        27.9814 
 268   0.0000       1.032159        28.0865 
 269   0.0000       1.043673        28.3998 
 270   0.0000       1.046176        28.4679 
 271   0.0000       1.049498        28.5583 
 272   0.0000       1.058008        28.7899 
 273   0.0000       1.063094        28.9283 
 274   0.0000       1.069209        29.0947 
 275   0.0000       1.071170        29.1480 
 276   0.0000       1.076640        29.2969 
 277   0.0000       1.082384        29.4532 
 278   0.0000       1.086396        29.5623 
 279   0.0000       1.096311        29.8321 
 280   0.0000       1.099047        29.9066 
 281   0.0000       1.103526        30.0285 
 282   0.0000       1.107877        30.1469 
 283   0.0000       1.112711        30.2784 
 284   0.0000       1.119208        30.4552 
 285   0.0000       1.123966        30.5847 
 286   0.0000       1.129708        30.7409 
 287   0.0000       1.133532        30.8450 
 288   0.0000       1.141298        31.0563 
 289   0.0000       1.145475        31.1699 
 290   0.0000       1.148778        31.2598 
 291   0.0000       1.158574        31.5264 
 292   0.0000       1.161675        31.6108 
 293   0.0000       1.168487        31.7961 
 294   0.0000       1.170428        31.8490 
 295   0.0000       1.173533        31.9335 
 296   0.0000       1.184681        32.2368 
 297   0.0000       1.190669        32.3998 
 298   0.0000       1.192293        32.4439 
 299   0.0000       1.196025        32.5455 
 300   0.0000       1.202746        32.7284 
 301   0.0000       1.206727        32.8367 
 302   0.0000       1.212688        32.9989 
 303   0.0000       1.219354        33.1803 
 304   0.0000       1.225164        33.3384 
 305   0.0000       1.232571        33.5400 
 306   0.0000       1.233388        33.5622 
 307   0.0000       1.236605        33.6497 
 308   0.0000       1.246258        33.9124 
 309   0.0000       1.254327        34.1320 
 310   0.0000       1.256470        34.1903 
 311   0.0000       1.263516        34.3820 
 312   0.0000       1.271843        34.6086 
 313   0.0000       1.274933        34.6927 
 314   0.0000       1.278370        34.7862 
 315   0.0000       1.287573        35.0366 
 316   0.0000       1.288923        35.0734 
 317   0.0000       1.294713        35.2309 
 318   0.0000       1.310739        35.6670 
 319   0.0000       1.312514        35.7153 
 320   0.0000       1.315249        35.7897 
 321   0.0000       1.329626        36.1810 
 322   0.0000       1.335738        36.3473 
 323   0.0000       1.340132        36.4668 
 324   0.0000       1.343562        36.5602 
 325   0.0000       1.345111        36.6023 
 326   0.0000       1.353586        36.8330 
 327   0.0000       1.355620        36.8883 
 328   0.0000       1.360527        37.0218 
 329   0.0000       1.369877        37.2763 
 330   0.0000       1.379164        37.5290 
 331   0.0000       1.383191        37.6385 
 332   0.0000       1.390926        37.8490 
 333   0.0000       1.391506        37.8648 
 334   0.0000       1.397486        38.0275 
 335   0.0000       1.405103        38.2348 
 336   0.0000       1.410652        38.3858 
 337   0.0000       1.415306        38.5124 
 338   0.0000       1.423316        38.7304 
 339   0.0000       1.434446        39.0332 
 340   0.0000       1.437936        39.1282 
 341   0.0000       1.441419        39.2230 
 342   0.0000       1.448143        39.4060 
 343   0.0000       1.454508        39.5792 
 344   0.0000       1.459875        39.7252 
 345   0.0000       1.470521        40.0149 
 346   0.0000       1.475563        40.1521 
 347   0.0000       1.484777        40.4028 
 348   0.0000       1.488220        40.4965 
 349   0.0000       1.490223        40.5510 
 350   0.0000       1.494931        40.6791 
 351   0.0000       1.508836        41.0575 
 352   0.0000       1.518753        41.3274 
 353   0.0000       1.527793        41.5734 
 354   0.0000       1.530581        41.6492 
 355   0.0000       1.534819        41.7645 
 356   0.0000       1.543578        42.0029 
 357   0.0000       1.546472        42.0816 
 358   0.0000       1.555308        42.3221 
 359   0.0000       1.561009        42.4772 
 360   0.0000       1.567843        42.6632 
 361   0.0000       1.574895        42.8551 
 362   0.0000       1.587293        43.1924 
 363   0.0000       1.590557        43.2813 
 364   0.0000       1.597929        43.4819 
 365   0.0000       1.604671        43.6653 
 366   0.0000       1.606480        43.7145 
 367   0.0000       1.611315        43.8461 
 368   0.0000       1.618109        44.0310 
 369   0.0000       1.630440        44.3665 
 370   0.0000       1.641039        44.6549 
 371   0.0000       1.644198        44.7409 
 372   0.0000       1.648009        44.8446 
 373   0.0000       1.655335        45.0440 
 374   0.0000       1.658449        45.1287 
 375   0.0000       1.664425        45.2913 
 376   0.0000       1.677475        45.6464 
 377   0.0000       1.686695        45.8973 
 378   0.0000       1.687960        45.9317 
 379   0.0000       1.698681        46.2235 
 380   0.0000       1.699934        46.2575 
 381   0.0000       1.709557        46.5194 
 382   0.0000       1.713780        46.6343 
 383   0.0000       1.724131        46.9160 
 384   0.0000       1.732012        47.1304 
 385   0.0000       1.733709        47.1766 
 386   0.0000       1.739759        47.3412 
 387   0.0000       1.746082        47.5133 
 388   0.0000       1.750689        47.6387 
 389   0.0000       1.755566        47.7714 
 390   0.0000       1.761771        47.9402 
 391   0.0000       1.763253        47.9806 
 392   0.0000       1.777726        48.3744 
 393   0.0000       1.782138        48.4944 
 394   0.0000       1.784568        48.5606 
 395   0.0000       1.797856        48.9222 
 396   0.0000       1.800456        48.9929 
 397   0.0000       1.807730        49.1908 
 398   0.0000       1.815626        49.4057 
 399   0.0000       1.816763        49.4366 
 400   0.0000       1.828502        49.7561 
 401   0.0000       1.841156        50.1004 
 402   0.0000       1.842906        50.1480 
 403   0.0000       1.847790        50.2809 
 404   0.0000       1.856204        50.5099 
 405   0.0000       1.861141        50.6442 
 406   0.0000       1.861893        50.6647 
 407   0.0000       1.872558        50.9549 
 408   0.0000       1.878724        51.1227 
 409   0.0000       1.885605        51.3099 
 410   0.0000       1.892121        51.4872 
 411   0.0000       1.897189        51.6251 
 412   0.0000       1.898896        51.6716 
 413   0.0000       1.911162        52.0054 
 414   0.0000       1.916063        52.1387 
 415   0.0000       1.921566        52.2885 
 416   0.0000       1.928123        52.4669 
 417   0.0000       1.932117        52.5756 
 418   0.0000       1.936751        52.7017 
 419   0.0000       1.938075        52.7377 
 420   0.0000       1.948076        53.0099 
 421   0.0000       1.951916        53.1143 
 422   0.0000       1.953051        53.1452 
 423   0.0000       1.965491        53.4837 
 424   0.0000       1.967196        53.5301 
 425   0.0000       1.973128        53.6915 
 426   0.0000       1.985463        54.0272 
 427   0.0000       1.988301        54.1044 
 428   0.0000       1.995023        54.2873 
 429   0.0000       2.002259        54.4842 
 430   0.0000       2.003488        54.5177 
 431   0.0000       2.005886        54.5829 
 432   0.0000       2.013267        54.7838 
 433   0.0000       2.025444        55.1151 
 434   0.0000       2.026761        55.1510 
 435   0.0000       2.042505        55.5794 
 436   0.0000       2.049032        55.7570 
 437   0.0000       2.051785        55.8319 
 438   0.0000       2.057549        55.9887 
 439   0.0000       2.067952        56.2718 
 440   0.0000       2.072342        56.3913 
 441   0.0000       2.075651        56.4813 
 442   0.0000       2.080686        56.6184 
 443   0.0000       2.084229        56.7148 
 444   0.0000       2.088652        56.8351 
 445   0.0000       2.093252        56.9603 
 446   0.0000       2.104690        57.2715 
 447   0.0000       2.105964        57.3062 
 448   0.0000       2.115162        57.5565 
 449   0.0000       2.121729        57.7352 
 450   0.0000       2.124966        57.8233 
 451   0.0000       2.133198        58.0473 
 452   0.0000       2.136377        58.1338 
 453   0.0000       2.145606        58.3849 
 454   0.0000       2.152952        58.5848 
 455   0.0000       2.156208        58.6734 
 456   0.0000       2.165462        58.9252 
 457   0.0000       2.175921        59.2098 
 458   0.0000       2.180729        59.3407 
 459   0.0000       2.188026        59.5392 
 460   0.0000       2.193389        59.6851 
 461   0.0000       2.202657        59.9373 
 462   0.0000       2.207230        60.0618 
 463   0.0000       2.212773        60.2126 
 464   0.0000       2.222193        60.4689 
 465   0.0000       2.224534        60.5326 
 466   0.0000       2.229941        60.6798 
 467   0.0000       2.242079        61.0101 
 468   0.0000       2.246751        61.1372 
 469   0.0000       2.250745        61.2459 
 470   0.0000       2.257386        61.4266 
 471   0.0000       2.262298        61.5603 
 472   0.0000       2.273622        61.8684 
 473   0.0000       2.280219        62.0479 
 474   0.0000       2.287046        62.2337 
 475   0.0000       2.291122        62.3446 
 476   0.0000       2.300115        62.5893 
 477   0.0000       2.307164        62.7811 
 478   0.0000       2.308947        62.8296 
 479   0.0000       2.318322        63.0848 
 480   0.0000       2.329086        63.3777 
 481   0.0000       2.340703        63.6938 
 482   0.0000       2.342288        63.7369 
 483   0.0000       2.346364        63.8478 
 484   0.0000       2.355085        64.0851 
 485   0.0000       2.356787        64.1314 
 486   0.0000       2.362868        64.2969 
 487   0.0000       2.368238        64.4430 
 488   0.0000       2.375050        64.6284 
 489   0.0000       2.383813        64.8669 
 490   0.0000       2.391877        65.0863 
 491   0.0000       2.396395        65.2092 
 492   0.0000       2.400711        65.3267 
 493   0.0000       2.408651        65.5427 
 494   0.0000       2.414818        65.7105 
 495   0.0000       2.419651        65.8421 
 496   0.0000       2.423037        65.9342 
 497   0.0000       2.430729        66.1435 
 498   0.0000       2.434697        66.2515 
 499   0.0000       2.440007        66.3960 
 500   0.0000       2.448503        66.6272 
 501   0.0000       2.456187        66.8363 
 502   0.0000       2.466686        67.1219 
 503   0.0000       2.470510        67.2260 
 504   0.0000       2.478378        67.4401 
 505   0.0000       2.484557        67.6082 
 506   0.0000       2.488309        67.7103 
 507   0.0000       2.501161        68.0601 
 508   0.0000       2.511683        68.3464 
 509   0.0000       2.522524        68.6414 
 510   0.0000       2.527840        68.7860 
 511   0.0000       2.533019        68.9269 
 512   0.0000       2.543412        69.2098 
 513   0.0000       2.552717        69.4630 
 514   0.0000       2.562155        69.7198 
 515   0.0000       2.567663        69.8697 
 516   0.0000       2.573569        70.0304 
 517   0.0000       2.587753        70.4163 
 518   0.0000       2.595977        70.6401 
 519   0.0000       2.599075        70.7244 
 520   0.0000       2.605797        70.9073 
 521   0.0000       2.613266        71.1106 
 522   0.0000       2.621674        71.3394 
 523   0.0000       2.626938        71.4826 
 524   0.0000       2.645066        71.9759 
 525   0.0000       2.651104        72.1402 
 526   0.0000       2.657723        72.3203 
 527   0.0000       2.666015        72.5460 
 528   0.0000       2.669632        72.6444 
 529   0.0000       2.680922        72.9516 
 530   0.0000       2.686688        73.1085 
 531   0.0000       2.699149        73.4476 
 532   0.0000       2.713044        73.8257 
 533   0.0000       2.715939        73.9045 
 534   0.0000       2.729610        74.2765 
 535   0.0000       2.734399        74.4068 
 536   0.0000       2.745477        74.7082 
 537   0.0000       2.753494        74.9264 
 538   0.0000       2.765509        75.2533 
 539   0.0000       2.778433        75.6050 
 540   0.0000       2.782951        75.7279 
 541   0.0000       2.798641        76.1549 
 542   0.0000       2.807549        76.3973 
 543   0.0000       2.808640        76.4270 
 544   0.0000       2.816644        76.6448 
 545   0.0000       2.819089        76.7113 
 546   0.0000       2.832045        77.0639 
 547   0.0000       2.841489        77.3209 
 548   0.0000       2.852485        77.6201 
 549   0.0000       2.860164        77.8290 
 550   0.0000       2.863995        77.9333 
 551   0.0000       2.884573        78.4932 
 552   0.0000       2.893163        78.7270 
 553   0.0000       2.896277        78.8117 
 554   0.0000       2.906183        79.0813 
 555   0.0000       2.910721        79.2047 
 556   0.0000       2.921464        79.4971 
 557   0.0000       2.922517        79.5257 
 558   0.0000       2.946116        80.1679 
 559   0.0000       2.950013        80.2739 
 560   0.0000       2.956854        80.4601 
 561   0.0000       2.975202        80.9594 
 562   0.0000       2.975538        80.9685 
 563   0.0000       2.977545        81.0231 
 564   0.0000       2.991092        81.3918 
 565   0.0000       3.001931        81.6867 
 566   0.0000       3.012010        81.9610 
 567   0.0000       3.030100        82.4532 
 568   0.0000       3.035284        82.5943 
 569   0.0000       3.041862        82.7733 
 570   0.0000       3.054656        83.1214 
 571   0.0000       3.063825        83.3709 
 572   0.0000       3.083792        83.9143 
 573   0.0000       3.086864        83.9978 
 574   0.0000       3.101497        84.3960 
 575   0.0000       3.106005        84.5187 
 576   0.0000       3.118575        84.8607 
 577   0.0000       3.130492        85.1850 
 578   0.0000       3.139101        85.4193 
 579   0.0000       3.173482        86.3548 
 580   0.0000       3.181864        86.5829 
 581   0.0000       3.185530        86.6827 
 582   0.0000       3.196685        86.9862 
 583   0.0000       3.203492        87.1714 
 584   0.0000       3.208133        87.2977 
 585   0.0000       3.224538        87.7441 
 586   0.0000       3.232231        87.9535 
 587   0.0000       3.242046        88.2206 
 588   0.0000       3.256194        88.6055 
 589   0.0000       3.262338        88.7727 
 590   0.0000       3.276654        89.1623 
 591   0.0000       3.277067        89.1735 
 592   0.0000       3.284957        89.3882 
 593   0.0000       3.298764        89.7639 
 594   0.0000       3.313499        90.1649 
 595   0.0000       3.324548        90.4656 
 596   0.0000       3.332762        90.6891 
 597   0.0000       3.358449        91.3881 
 598   0.0000       3.366467        91.6062 
 599   0.0000       3.370503        91.7160 
 600   0.0000       3.389834        92.2421 
 601   0.0000       3.401629        92.5630 
 602   0.0000       3.419385        93.0462 
 603   0.0000       3.441737        93.6544 
 604   0.0000       3.449340        93.8613 
 605   0.0000       3.461232        94.1849 
 606   0.0000       3.475072        94.5615 
 607   0.0000       3.498440        95.1974 
 608   0.0000       3.503866        95.3451 
 609   0.0000       3.516093        95.6778 
 610   0.0000       3.526944        95.9730 
 611   0.0000       3.535323        96.2010 
 612   0.0000       3.544756        96.4577 
 613   0.0000       3.554740        96.7294 
 614   0.0000       3.580190        97.4219 
 615   0.0000       3.589382        97.6720 
 616   0.0000       3.608738        98.1987 
 617   0.0000       3.622172        98.5643 
 618   0.0000       3.628550        98.7379 
 619   0.0000       3.648141        99.2710 
 620   0.0000       3.651830        99.3713 
 621   0.0000       3.673131        99.9510 
 622   0.0000       3.676408       100.0402 
 623   0.0000       3.679217       100.1166 
 624   0.0000       3.694890       100.5431 
 625   0.0000       3.702904       100.7611 
 626   0.0000       3.713788       101.0573 
 627   0.0000       3.725310       101.3709 
 628   0.0000       3.733810       101.6021 
 629   0.0000       3.737753       101.7094 
 630   0.0000       3.741187       101.8029 
 631   0.0000       3.754836       102.1743 
 632   0.0000       3.756855       102.2292 
 633   0.0000       3.762875       102.3930 
 634   0.0000       3.782957       102.9395 
 635   0.0000       3.796900       103.3189 
 636   0.0000       3.801454       103.4428 
 637   0.0000       3.811962       103.7288 
 638   0.0000       3.817776       103.8870 
 639   0.0000       3.821526       103.9890 
 640   0.0000       3.833997       104.3284 
 641   0.0000       3.857597       104.9706 
 642   0.0000       3.861022       105.0638 
 643   0.0000       3.874866       105.4405 
 644   0.0000       3.877389       105.5091 
 645   0.0000       3.883650       105.6795 
 646   0.0000       3.888720       105.8175 
 647   0.0000       3.894072       105.9631 
 648   0.0000       3.908403       106.3530 
 649   0.0000       3.923622       106.7672 
 650   0.0000       3.929436       106.9254 
 651   0.0000       3.934965       107.0758 
 652   0.0000       3.944497       107.3352 
 653   0.0000       3.967084       107.9498 
 654   0.0000       3.974860       108.1614 
 655   0.0000       3.976840       108.2153 
 656   0.0000       3.991644       108.6182 
 657   0.0000       4.008015       109.0636 
 658   0.0000       4.011622       109.1618 
 659   0.0000       4.021208       109.4226 
 660   0.0000       4.033729       109.7633 
 661   0.0000       4.038539       109.8942 
 662   0.0000       4.054195       110.3203 
 663   0.0000       4.060842       110.5011 
 664   0.0000       4.068634       110.7132 
 665   0.0000       4.078872       110.9917 
 666   0.0000       4.081965       111.0759 
 667   0.0000       4.099853       111.5627 
 668   0.0000       4.110959       111.8649 
 669   0.0000       4.118496       112.0700 
 670   0.0000       4.124850       112.2429 
 671   0.0000       4.141405       112.6934 
 672   0.0000       4.150273       112.9347 
 673   0.0000       4.158915       113.1698 
 674   0.0000       4.172101       113.5286 
 675   0.0000       4.181377       113.7811 
 676   0.0000       4.186331       113.9159 
 677   0.0000       4.189256       113.9955 
 678   0.0000       4.201381       114.3254 
 679   0.0000       4.204438       114.4086 
 680   0.0000       4.221682       114.8778 
 681   0.0000       4.227783       115.0438 
 682   0.0000       4.233453       115.1981 
 683   0.0000       4.236269       115.2747 
 684   0.0000       4.253811       115.7521 
 685   0.0000       4.254690       115.7760 
 686   0.0000       4.264547       116.0442 
 687   0.0000       4.266112       116.0868 
 688   0.0000       4.281551       116.5069 
 689   0.0000       4.284694       116.5924 
 690   0.0000       4.299061       116.9834 
 691   0.0000       4.305188       117.1501 
 692   0.0000       4.316608       117.4609 
 693   0.0000       4.329919       117.8231 
 694   0.0000       4.336822       118.0109 
 695   0.0000       4.343011       118.1793 
 696   0.0000       4.345503       118.2472 
 697   0.0000       4.354007       118.4786 
 698   0.0000       4.356280       118.5404 
 699   0.0000       4.362481       118.7091 
 700   0.0000       4.367194       118.8374 
 701   0.0000       4.382090       119.2427 
 702   0.0000       4.391528       119.4995 
 703   0.0000       4.394383       119.5772 
 704   0.0000       4.405676       119.8845 
 705   0.0000       4.415020       120.1388 
 706   0.0000       4.422011       120.3290 
 707   0.0000       4.430476       120.5594 
 708   0.0000       4.441591       120.8618 
 709   0.0000       4.442988       120.8998 
 710   0.0000       4.445939       120.9802 
 711   0.0000       4.454593       121.2156 
 712   0.0000       4.459578       121.3513 
 713   0.0000       4.468197       121.5858 
 714   0.0000       4.477152       121.8295 
 715   0.0000       4.483288       121.9965 
 716   0.0000       4.486949       122.0961 
 717   0.0000       4.491007       122.2065 
 718   0.0000       4.501580       122.4942 
 719   0.0000       4.506697       122.6335 
 720   0.0000       4.509214       122.7020 
 721   0.0000       4.533194       123.3545 
 722   0.0000       4.535034       123.4046 
 723   0.0000       4.536693       123.4497 
 724   0.0000       4.548425       123.7689 
 725   0.0000       4.560587       124.0999 
 726   0.0000       4.563807       124.1875 
 727   0.0000       4.572578       124.4262 
 728   0.0000       4.576664       124.5374 
 729   0.0000       4.582119       124.6858 
 730   0.0000       4.593516       124.9959 
 731   0.0000       4.597411       125.1019 
 732   0.0000       4.602681       125.2453 
 733   0.0000       4.615876       125.6044 
 734   0.0000       4.626054       125.8813 
 735   0.0000       4.633048       126.0716 
 736   0.0000       4.641863       126.3115 
 737   0.0000       4.647637       126.4686 
 738   0.0000       4.652111       126.5904 
 739   0.0000       4.662862       126.8829 
 740   0.0000       4.665878       126.9650 
 741   0.0000       4.672920       127.1566 
 742   0.0000       4.682652       127.4215 
 743   0.0000       4.686731       127.5324 
 744   0.0000       4.691216       127.6545 
 745   0.0000       4.695056       127.7590 
 746   0.0000       4.704202       128.0078 
 747   0.0000       4.712114       128.2231 
 748   0.0000       4.719644       128.4280 
 749   0.0000       4.729879       128.7065 
 750   0.0000       4.742267       129.0436 
 751   0.0000       4.748148       129.2037 
 752   0.0000       4.751362       129.2911 
 753   0.0000       4.757763       129.4653 
 754   0.0000       4.771742       129.8457 
 755   0.0000       4.782227       130.1310 
 756   0.0000       4.789487       130.3286 
 757   0.0000       4.799926       130.6126 
 758   0.0000       4.811642       130.9314 
 759   0.0000       4.820238       131.1654 
 760   0.0000       4.828926       131.4018 
 761   0.0000       4.833827       131.5351 
 762   0.0000       4.843829       131.8073 
 763   0.0000       4.851403       132.0134 
 764   0.0000       4.874924       132.6534 
 765   0.0000       4.886647       132.9724 
 766   0.0000       4.896025       133.2276 
 767   0.0000       4.909193       133.5859 
 768   0.0000       4.920987       133.9069 
 769   0.0000       4.929883       134.1489 
 770   0.0000       4.936116       134.3185 
 771   0.0000       4.939409       134.4082 
 772   0.0000       4.959135       134.9449 
 773   0.0000       4.969939       135.2389 
 774   0.0000       4.990158       135.7891 
 775   0.0000       4.999574       136.0453 
 776   0.0000       5.006417       136.2315 
 777   0.0000       5.015393       136.4758 
 778   0.0000       5.019397       136.5847 
 779   0.0000       5.052989       137.4988 
 780   0.0000       5.062885       137.7681 
 781   0.0000       5.072471       138.0289 
 782   0.0000       5.087167       138.4289 
 783   0.0000       5.112558       139.1198 
 784   0.0000       5.116663       139.2315 
 785   0.0000       5.152137       140.1968 
 786   0.0000       5.175695       140.8378 
 787   0.0000       5.181292       140.9901 
 788   0.0000       5.211630       141.8157 
 789   0.0000       5.219634       142.0335 
 790   0.0000       5.230358       142.3253 
 791   0.0000       5.271821       143.4535 
 792   0.0000       5.288996       143.9209 
 793   0.0000       5.293711       144.0492 
 794   0.0000       5.307185       144.4158 
 795   0.0000       5.318436       144.7220 
 796   0.0000       5.333574       145.1339 
 797   0.0000       5.351058       145.6097 
 798   0.0000       5.383204       146.4844 
 799   0.0000       5.385167       146.5378 
 800   0.0000       5.398678       146.9055 
 801   0.0000       5.416907       147.4015 
 802   0.0000       5.430610       147.7744 
 803   0.0000       5.441492       148.0705 
 804   0.0000       5.462345       148.6380 
 805   0.0000       5.465282       148.7179 
 806   0.0000       5.485534       149.2690 
 807   0.0000       5.504213       149.7772 
 808   0.0000       5.535138       150.6188 
 809   0.0000       5.539896       150.7482 
 810   0.0000       5.560241       151.3018 
 811   0.0000       5.583202       151.9267 
 812   0.0000       5.607750       152.5946 
 813   0.0000       5.663851       154.1212 
 814   0.0000       5.696542       155.0108 
 815   0.0000       5.716861       155.5637 
 816   0.0000       5.738640       156.1563 
 817   0.0000       5.749540       156.4529 
 818   0.0000       5.831124       158.6730 
 819   0.0000       5.904177       160.6608 
 820   0.0000       5.923198       161.1784 
 821   0.0000       5.971123       162.4825 
 822   0.0000       6.003556       163.3651 
 823   0.0000       6.032790       164.1606 
 824   0.0000       6.074633       165.2992 
 825   0.0000       6.186435       168.3414 
 826   0.0000       6.247240       169.9960 
 827   0.0000       6.285567       171.0390 
 828   0.0000       6.301929       171.4842 
 829   0.0000       6.340113       172.5233 
 830   0.0000       6.352633       172.8639 
 831   0.0000       6.422351       174.7611 
 832   0.0000       6.537046       177.8821 
 833   0.0000       6.589121       179.2991 
 834   0.0000       6.613953       179.9748 
 835   0.0000       6.641499       180.7244 
 836   0.0000       6.669865       181.4962 
 837   0.0000       6.728197       183.0835 
 838   0.0000       6.750802       183.6987 
 839   0.0000       6.797252       184.9626 
 840   0.0000       6.820839       185.6045 
 841   0.0000       6.832629       185.9253 
 842   0.0000       6.842457       186.1927 
 843   0.0000       6.855947       186.5598 
 844   0.0000       6.870759       186.9629 
 845   0.0000       6.899444       187.7434 
 846   0.0000       6.936404       188.7491 
 847   0.0000       6.953112       189.2038 
 848   0.0000       6.974215       189.7781 
 849   0.0000       7.001425       190.5185 
 850   0.0000       7.026867       191.2108 
 851   0.0000       7.040985       191.5949 
 852   0.0000       7.049945       191.8388 
 853   0.0000       7.083429       192.7499 
 854   0.0000       7.091106       192.9588 
 855   0.0000       7.096954       193.1179 
 856   0.0000       7.119253       193.7247 
 857   0.0000       7.145650       194.4430 
 858   0.0000       7.172793       195.1816 
 859   0.0000       7.190718       195.6694 
 860   0.0000       7.207026       196.1132 
 861   0.0000       7.231068       196.7674 
 862   0.0000       7.243424       197.1036 
 863   0.0000       7.254052       197.3928 
 864   0.0000       7.330939       199.4850 
 865   0.0000       7.346079       199.8970 
 866   0.0000       7.356004       200.1670 
 867   0.0000       7.371158       200.5794 
 868   0.0000       7.392056       201.1481 
 869   0.0000       7.453164       202.8109 
 870   0.0000       7.458039       202.9435 
 871   0.0000       7.500866       204.1090 
 872   0.0000       7.528155       204.8515 
 873   0.0000       7.533984       205.0101 
 874   0.0000       7.564116       205.8301 
 875   0.0000       7.644358       208.0135 
 876   0.0000       7.673272       208.8003 
 877   0.0000       7.705438       209.6756 
 878   0.0000       7.741816       210.6655 
 879   0.0000       7.771763       211.4804 
 880   0.0000       7.796232       212.1463 
 881   0.0000       7.815512       212.6709 
 882   0.0000       7.858321       213.8358 
 883   0.0000       7.875309       214.2981 
 884   0.0000       7.885463       214.5744 
 885   0.0000       7.894338       214.8159 
 886   0.0000       7.907409       215.1715 
 887   0.0000       7.951720       216.3773 
 888   0.0000       7.965237       216.7451 
 889   0.0000       7.983242       217.2351 
 890   0.0000       7.999338       217.6730 
 891   0.0000       8.022579       218.3055 
 892   0.0000       8.038018       218.7256 
 893   0.0000       8.119646       220.9468 
 894   0.0000       8.129079       221.2035 
 895   0.0000       8.138355       221.4559 
 896   0.0000       8.172584       222.3873 
 897   0.0000       8.212836       223.4826 
 898   0.0000       8.236889       224.1371 
 899   0.0000       8.320917       226.4237 
 900   0.0000       8.406259       228.7459 
 901   0.0000       8.437836       229.6052 
 902   0.0000       8.481482       230.7928 
 903   0.0000       8.522063       231.8971 
 904   0.0000       8.542245       232.4463 
 905   0.0000       8.558743       232.8952 
 906   0.0000       8.582998       233.5552 
 907   0.0000       8.629192       234.8122 
 908   0.0000       8.682874       236.2730 
 909   0.0000       8.693291       236.5565 
 910   0.0000       8.709623       237.0009 
 911   0.0000       8.726262       237.4537 
 912   0.0000       8.755354       238.2453 
 913   0.0000       8.769106       238.6195 
 914   0.0000       8.831068       240.3056 
 915   0.0000       8.836885       240.4639 
 916   0.0000       8.852368       240.8852 
 917   0.0000       8.867669       241.3015 
 918   0.0000       8.919794       242.7199 
 919   0.0000       8.937702       243.2072 
 920   0.0000       8.977841       244.2995 
 921   0.0000       9.031157       245.7503 
 922   0.0000       9.056783       246.4476 
 923   0.0000       9.120985       248.1946 
 924   0.0000       9.137065       248.6322 
 925   0.0000       9.149233       248.9633 
 926   0.0000       9.205951       250.5067 
 927   0.0000       9.244865       251.5656 
 928   0.0000       9.258679       251.9415 
 929   0.0000       9.268205       252.2007 
 930   0.0000       9.280129       252.5252 
 931   0.0000       9.302628       253.1374 
 932   0.0000       9.331893       253.9337 
 933   0.0000       9.338581       254.1157 
 934   0.0000       9.386637       255.4234 
 935   0.0000       9.413088       256.1431 
 936   0.0000       9.425051       256.4687 
 937   0.0000       9.438645       256.8386 
 938   0.0000       9.453472       257.2421 
 939   0.0000       9.465685       257.5744 
 940   0.0000       9.544705       259.7246 
 941   0.0000       9.558174       260.0911 
 942   0.0000       9.586343       260.8577 
 943   0.0000       9.618037       261.7201 
 944   0.0000       9.673567       263.2311 
 945   0.0000       9.687456       263.6091 
 946   0.0000       9.704161       264.0636 
 947   0.0000       9.718406       264.4513 
 948   0.0000       9.750749       265.3314 
 949   0.0000       9.801412       266.7100 
 950   0.0000       9.821836       267.2657 
 951   0.0000       9.857497       268.2361 
 952   0.0000       9.867042       268.4958 
 953   0.0000       9.895751       269.2771 
 954   0.0000       9.940636       270.4985 
 955   0.0000       9.987422       271.7716 
 956   0.0000      10.021051       272.6867 
 957   0.0000      10.036350       273.1030 
 958   0.0000      10.059190       273.7245 
 959   0.0000      10.087138       274.4850 
 960   0.0000      10.139616       275.9130 
 961   0.0000      10.162698       276.5411 
 962   0.0000      10.170611       276.7564 
 963   0.0000      10.208050       277.7752 
 964   0.0000      10.217909       278.0435 
 965   0.0000      10.262684       279.2618 
 966   0.0000      10.295857       280.1645 
 967   0.0000      10.348526       281.5977 
 968   0.0000      10.372641       282.2539 
 969   0.0000      10.404615       283.1240 
 970   0.0000      10.436861       284.0014 
 971   0.0000      10.452652       284.4311 
 972   0.0000      10.489635       285.4375 
 973   0.0000      10.495947       285.6092 
 974   0.0000      10.515505       286.1415 
 975   0.0000      10.546858       286.9946 
 976   0.0000      10.597217       288.3649 
 977   0.0000      10.652940       289.8812 
 978   0.0000      10.704682       291.2892 
 979   0.0000      10.710597       291.4502 
 980   0.0000      10.712381       291.4987 
 981   0.0000      10.720609       291.7226 
 982   0.0000      10.724420       291.8263 
 983   0.0000      10.726732       291.8892 
 984   0.0000      10.740825       292.2727 
 985   0.0000      10.748039       292.4690 
 986   0.0000      10.760045       292.7957 
 987   0.0000      10.767383       292.9954 
 988   0.0000      10.770932       293.0920 
 989   0.0000      10.782179       293.3980 
 990   0.0000      10.798050       293.8299 
 991   0.0000      10.807425       294.0850 
 992   0.0000      10.811770       294.2032 
 993   0.0000      10.823488       294.5221 
 994   0.0000      10.830596       294.7155 
 995   0.0000      10.838772       294.9380 
 996   0.0000      10.840976       294.9979 
 997   0.0000      10.851664       295.2888 
 998   0.0000      10.864771       295.6455 
 999   0.0000      10.873145       295.8733 
 1000   0.0000      10.885621       296.2128 
 1001   0.0000      10.896942       296.5209 
 1002   0.0000      10.914417       296.9964 
 1003   0.0000      10.925151       297.2885 
 1004   0.0000      10.930740       297.4406 
 1005   0.0000      10.934618       297.5461 
 1006   0.0000      10.943336       297.7833 
 1007   0.0000      10.947282       297.8907 
 1008   0.0000      10.956535       298.1425 
 1009   0.0000      10.960455       298.2492 
 1010   0.0000      10.974048       298.6190 
 1011   0.0000      10.983449       298.8748 
 1012   0.0000      10.988552       299.0137 
 1013   0.0000      10.998019       299.2713 
 1014   0.0000      11.003104       299.4097 
 1015   0.0000      11.019662       299.8602 
 1016   0.0000      11.021813       299.9188 
 1017   0.0000      11.034768       300.2713 
 1018   0.0000      11.041055       300.4424 
 1019   0.0000      11.048823       300.6538 
 1020   0.0000      11.066784       301.1425 
 1021   0.0000      11.067136       301.1521 
 1022   0.0000      11.079406       301.4860 
 1023   0.0000      11.082721       301.5762 
 1024   0.0000      11.090582       301.7901 
 1025   0.0000      11.097755       301.9853 
 1026   0.0000      11.112321       302.3816 
 1027   0.0000      11.121419       302.6292 
 1028   0.0000      11.129404       302.8465 
 1029   0.0000      11.135270       303.0061 
 1030   0.0000      11.152303       303.4696 
 1031   0.0000      11.162930       303.7588 
 1032   0.0000      11.172125       304.0090 
 1033   0.0000      11.181930       304.2758 
 1034   0.0000      11.192463       304.5624 
 1035   0.0000      11.221304       305.3472 
 1036   0.0000      11.244200       305.9702 
 1037   0.0000      11.266090       306.5659 
 1038   0.0000      11.282101       307.0016 
 1039   0.0000      11.327194       308.2286 
 1040   0.0000      11.354591       308.9741 
 1041   0.0000      11.365195       309.2627 
 1042   0.0000      11.371537       309.4353 
 1043   0.0000      11.388501       309.8969 
 1044   0.0000      11.455469       311.7192 
 1045   0.0000      11.474614       312.2401 
 1046   0.0000      11.493702       312.7595 
 1047   0.0000      11.513390       313.2953 
 1048   0.0000      11.523728       313.5766 
 1049   0.0000      11.598101       315.6004 
 1050   0.0000      11.627914       316.4116 
 1051   0.0000      11.697475       318.3045 
 1052   0.0000      11.803354       321.1856 
 1053   0.0000      11.809306       321.3476 
 1054   0.0000      11.827832       321.8517 
 1055   0.0000      11.852701       322.5284 
 1056   0.0000      11.898497       323.7746 
 1057   0.0000      11.906985       324.0055 
 1058   0.0000      11.970657       325.7381 
 1059   0.0000      12.002004       326.5911 
 1060   0.0000      12.015432       326.9565 
 1061   0.0000      12.024707       327.2089 
 1062   0.0000      12.056420       328.0719 
 1063   0.0000      12.075939       328.6030 
 1064   0.0000      12.094893       329.1188 
 1065   0.0000      12.102149       329.3162 
 1066   0.0000      12.113027       329.6122 
 1067   0.0000      12.117609       329.7369 
 1068   0.0000      12.132504       330.1422 
 1069   0.0000      12.138527       330.3061 
 1070   0.0000      12.151773       330.6666 
 1071   0.0000      12.166230       331.0599 
 1072   0.0000      12.174484       331.2845 
 1073   0.0000      12.180366       331.4446 
 1074   0.0000      12.189871       331.7032 
 1075   0.0000      12.199548       331.9666 
 1076   0.0000      12.211153       332.2824 
 1077   0.0000      12.213913       332.3575 
 1078   0.0000      12.220909       332.5478 
 1079   0.0000      12.239991       333.0671 
 1080   0.0000      12.245569       333.2189 
 1081   0.0000      12.255766       333.4964 
 1082   0.0000      12.271928       333.9361 
 1083   0.0000      12.293195       334.5148 
 1084   0.0000      12.309821       334.9673 
 1085   0.0000      12.329336       335.4983 
 1086   0.0000      12.331436       335.5554 
 1087   0.0000      12.365736       336.4888 
 1088   0.0000      12.373344       336.6958 
 1089   0.0000      12.401607       337.4649 
 1090   0.0000      12.446769       338.6938 
 1091   0.0000      12.492070       339.9265 
 1092   0.0000      12.535070       341.0966 
 1093   0.0000      12.571471       342.0871 
 1094   0.0000      12.583979       342.4275 
 1095   0.0000      12.624047       343.5178 
 1096   0.0000      12.638640       343.9149 
 1097   0.0000      12.897667       350.9633 
 1098   0.0000      12.923372       351.6628 
 1099   0.0000      12.939928       352.1134 
 1100   0.0000      12.982367       353.2682 
 1101   0.0000      13.014972       354.1554 
 1102   0.0000      13.027891       354.5069 
 1103   0.0000      13.100520       356.4833 
 1104   0.0000      13.145956       357.7197 
 1105   0.0000      13.163179       358.1883 
 1106   0.0000      13.196531       359.0959 
 1107   0.0000      13.242399       360.3440 
 1108   0.0000      13.303032       361.9939 
 1109   0.0000      13.359846       363.5399 
 1110   0.0000      13.368293       363.7697 
 1111   0.0000      13.379170       364.0657 
 1112   0.0000      13.387931       364.3041 
 1113   0.0000      13.396850       364.5468 
 1114   0.0000      13.416263       365.0751 
 1115   0.0000      13.430104       365.4517 
 1116   0.0000      13.441366       365.7582 
 1117   0.0000      13.467137       366.4594 
 1118   0.0000      13.477666       366.7459 
 1119   0.0000      13.499319       367.3351 
 1120   0.0000      13.518597       367.8597 
 1121   0.0000      13.529738       368.1629 
 1122   0.0000      13.540811       368.4642 
 1123   0.0000      13.594764       369.9323 
 1124   0.0000      13.598127       370.0239 
 1125   0.0000      13.674381       372.0988 
 1126   0.0000      13.698230       372.7478 
 1127   0.0000      13.766602       374.6083 
 1128   0.0000      13.877938       377.6379 
 1129   0.0000      15.319518       416.8653 
 1130   0.0000      29.265733       796.3611 
 1131   0.0000      29.291780       797.0699 
 1132   0.0000      36.160213       983.9694 
 1133   0.0000      38.808023      1056.0200 
 1134   0.0000      38.878931      1057.9495 
 1135   0.0000      38.959127      1060.1317 
 1136   0.0000      39.038346      1062.2874 
 1137   0.0000      39.113984      1064.3456 
 1138   0.0000      39.162190      1065.6574 
 1139   0.0000      42.395118      1153.6298 
 1140   0.0000      42.428805      1154.5465 
 1141   0.0000      42.588294      1158.8864 
 1142   0.0000      42.747181      1163.2099 
 1143   0.0000      42.833588      1165.5612 
 1144   0.0000      61.918928      1684.8997 
 1145   0.0000      62.330878      1696.1094 

                    ********************************
                    * MULLIKEN POPULATION ANALYSIS *
                    ********************************

-----------------------
MULLIKEN ATOMIC CHARGES
-----------------------
   0 I :    2.804386
   1 O :   -1.365178
   2 I :    2.955738
   3 O :   -1.210489
   4 O :   -1.267633
   5 O :   -1.108197
   6 O :   -1.167943
   7 N :   -0.130185
   8 H :    0.248292
   9 C :   -0.835980
  10 H :    0.365169
  11 H :    0.255716
  12 H :    0.341007
  13 C :   -0.869733
  14 H :    0.278720
  15 H :    0.337906
  16 H :    0.368406
Sum of atomic charges:    0.0000000

--------------------------------
MULLIKEN REDUCED ORBITAL CHARGES
--------------------------------
  0 I s       :     3.512032  s :     3.512032
      pz      :     2.730507  p :     8.327005
      px      :     2.865138
      py      :     2.731360
      dz2     :     2.065375  d :    10.245749
      dxz     :     2.052787
      dyz     :     2.068316
      dx2y2   :     2.026424
      dxy     :     2.032846
      f0      :     0.019508  f :     0.091366
      f+1     :     0.013555
      f-1     :     0.015634
      f+2     :     0.013667
      f-2     :     0.017818
      f+3     :     0.007906
      f-3     :     0.003278
      g0      :     0.002456  g :     0.019462
      g+1     :     0.001364
      g-1     :     0.003795
      g+2     :     0.002195
      g-2     :     0.003002
      g+3     :     0.002313
      g-3     :     0.002971
      g+4     :     0.000941
      g-4     :     0.000426
  1 O s       :     4.136138  s :     4.136138
      pz      :     1.698178  p :     5.195635
      px      :     1.666458
      py      :     1.830998
      dz2     :     0.010081  d :     0.028578
      dxz     :     0.009290
      dyz     :    -0.002752
      dx2y2   :     0.000604
      dxy     :     0.011356
      f0      :     0.000287  f :     0.004374
      f+1     :     0.000556
      f-1     :     0.001037
      f+2     :     0.000628
      f-2     :     0.000948
      f+3     :     0.000343
      f-3     :     0.000576
      g0      :     0.000069  g :     0.000454
      g+1     :     0.000010
      g-1     :     0.000026
      g+2     :     0.000041
      g-2     :     0.000096
      g+3     :     0.000039
      g-3     :     0.000083
      g+4     :     0.000033
      g-4     :     0.000058
  2 I s       :     3.520357  s :     3.520357
      pz      :     2.670160  p :     8.182165
      px      :     2.635055
      py      :     2.876949
      dz2     :     2.023138  d :    10.341862
      dxz     :     2.071187
      dyz     :     2.160156
      dx2y2   :     2.063317
      dxy     :     2.024062
      f0      :    -0.013482  f :    -0.022809
      f+1     :    -0.004472
      f-1     :    -0.006678
      f+2     :    -0.009602
      f-2     :    -0.005885
      f+3     :     0.001178
      f-3     :     0.016133
      g0      :     0.001445  g :     0.022687
      g+1     :     0.002229
      g-1     :     0.002444
      g+2     :     0.002497
      g-2     :     0.004923
      g+3     :     0.002077
      g-3     :     0.002058
      g+4     :     0.002248
      g-4     :     0.002766
  3 O s       :     4.080576  s :     4.080576
      pz      :     1.891471  p :     5.065954
      px      :     1.713744
      py      :     1.460739
      dz2     :     0.005397  d :     0.056984
      dxz     :     0.005346
      dyz     :     0.014519
      dx2y2   :     0.018484
      dxy     :     0.013238
      f0      :     0.000954  f :     0.006472
      f+1     :     0.000203
      f-1     :     0.000498
      f+2     :     0.000217
      f-2     :     0.001461
      f+3     :     0.001238
      f-3     :     0.001900
      g0      :     0.000024  g :     0.000502
      g+1     :     0.000036
      g-1     :     0.000076
      g+2     :     0.000026
      g-2     :     0.000033
      g+3     :     0.000085
      g-3     :     0.000016
      g+4     :     0.000073
      g-4     :     0.000133
  4 O s       :     4.085453  s :     4.085453
      pz      :     1.837407  p :     5.131179
      px      :     1.395644
      py      :     1.898128
      dz2     :     0.005896  d :     0.045736
      dxz     :     0.015420
      dyz     :    -0.000349
      dx2y2   :     0.011848
      dxy     :     0.012921
      f0      :     0.000324  f :     0.004875
      f+1     :     0.001672
      f-1     :    -0.000168
      f+2     :     0.000694
      f-2     :     0.000264
      f+3     :     0.000725
      f-3     :     0.001364
      g0      :     0.000053  g :     0.000391
      g+1     :     0.000033
      g-1     :     0.000005
      g+2     :     0.000102
      g-2     :     0.000009
      g+3     :     0.000031
      g-3     :     0.000040
      g+4     :     0.000013
      g-4     :     0.000106
  5 O s       :     4.065172  s :     4.065172
      pz      :     1.671895  p :     4.980149
      px      :     1.657158
      py      :     1.651097
      dz2     :     0.010155  d :     0.055616
      dxz     :     0.009368
      dyz     :     0.011027
      dx2y2   :     0.015388
      dxy     :     0.009677
      f0      :     0.000653  f :     0.006675
      f+1     :     0.000712
      f-1     :     0.000951
      f+2     :     0.001682
      f-2     :     0.000962
      f+3     :     0.000825
      f-3     :     0.000888
      g0      :     0.000021  g :     0.000585
      g+1     :     0.000081
      g-1     :     0.000059
      g+2     :     0.000077
      g-2     :     0.000049
      g+3     :     0.000097
      g-3     :     0.000123
      g+4     :     0.000038
      g-4     :     0.000042
  6 O s       :     4.069931  s :     4.069931
      pz      :     1.475152  p :     5.038749
      px      :     1.865731
      py      :     1.697866
      dz2     :     0.016458  d :     0.052861
      dxz     :     0.010490
      dyz     :     0.016551
      dx2y2   :     0.004969
      dxy     :     0.004394
      f0      :     0.001849  f :     0.005914
      f+1     :     0.000651
      f-1     :     0.000995
      f+2     :     0.001100
      f-2     :     0.001107
      f+3     :     0.000194
      f-3     :     0.000019
      g0      :     0.000090  g :     0.000488
      g+1     :     0.000054
      g-1     :     0.000111
      g+2     :     0.000091
      g-2     :     0.000047
      g+3     :     0.000055
      g-3     :     0.000029
      g+4     :     0.000003
      g-4     :     0.000008
  7 N s       :     3.554519  s :     3.554519
      pz      :     1.258644  p :     3.681922
      px      :     1.238256
      py      :     1.185022
      dz2     :    -0.051439  d :    -0.089296
      dxz     :    -0.011462
      dyz     :    -0.007253
      dx2y2   :    -0.018837
      dxy     :    -0.000306
      f0      :    -0.001040  f :    -0.018920
      f+1     :    -0.003686
      f-1     :    -0.006433
      f+2     :    -0.004581
      f-2     :     0.006688
      f+3     :    -0.009906
      f-3     :     0.000038
      g0      :    -0.000002  g :     0.001961
      g+1     :     0.000100
      g-1     :     0.000170
      g+2     :     0.000034
      g-2     :     0.000420
      g+3     :     0.000330
      g-3     :     0.000533
      g+4     :     0.000204
      g-4     :     0.000172
  8 H s       :     0.635678  s :     0.635678
      pz      :     0.041723  p :     0.106675
      px      :     0.029728
      py      :     0.035225
      dz2     :     0.005949  d :     0.011532
      dxz     :     0.000072
      dyz     :    -0.000254
      dx2y2   :     0.002294
      dxy     :     0.003471
      f0      :    -0.000349  f :    -0.002178
      f+1     :    -0.000321
      f-1     :     0.000236
      f+2     :    -0.000550
      f-2     :    -0.000296
      f+3     :    -0.000513
      f-3     :    -0.000385
  9 C s       :     3.208394  s :     3.208394
      pz      :     1.170062  p :     3.380040
      px      :     1.080958
      py      :     1.129020
      dz2     :     0.019738  d :     0.211711
      dxz     :     0.050903
      dyz     :     0.077376
      dx2y2   :     0.015552
      dxy     :     0.048142
      f0      :     0.005046  f :     0.033813
      f+1     :     0.005870
      f-1     :     0.002996
      f+2     :     0.005232
      f-2     :     0.004811
      f+3     :     0.006304
      f-3     :     0.003553
      g0      :     0.000100  g :     0.002022
      g+1     :     0.000106
      g-1     :     0.000067
      g+2     :     0.000112
      g-2     :     0.000552
      g+3     :     0.000342
      g-3     :     0.000082
      g+4     :     0.000107
      g-4     :     0.000555
 10 H s       :     0.552572  s :     0.552572
      pz      :     0.023309  p :     0.072770
      px      :     0.019123
      py      :     0.030338
      dz2     :     0.001328  d :     0.008560
      dxz     :     0.003560
      dyz     :    -0.000277
      dx2y2   :     0.001818
      dxy     :     0.002132
      f0      :    -0.000011  f :     0.000929
      f+1     :     0.000068
      f-1     :     0.000455
      f+2     :    -0.000066
      f-2     :     0.000015
      f+3     :     0.000283
      f-3     :     0.000185
 11 H s       :     0.674481  s :     0.674481
      pz      :     0.026082  p :     0.056524
      px      :     0.017624
      py      :     0.012817
      dz2     :     0.001070  d :     0.012279
      dxz     :     0.002695
      dyz     :     0.003216
      dx2y2   :     0.003485
      dxy     :     0.001812
      f0      :     0.000136  f :     0.001000
      f+1     :     0.000167
      f-1     :    -0.000010
      f+2     :     0.000396
      f-2     :    -0.000025
      f+3     :     0.000399
      f-3     :    -0.000062
 12 H s       :     0.595512  s :     0.595512
      pz      :     0.018334  p :     0.052402
      px      :     0.011007
      py      :     0.023061
      dz2     :     0.003922  d :     0.010136
      dxz     :     0.001471
      dyz     :     0.001961
      dx2y2   :     0.001233
      dxy     :     0.001549
      f0      :    -0.000011  f :     0.000944
      f+1     :    -0.000090
      f-1     :     0.000429
      f+2     :     0.000483
      f-2     :     0.000186
      f+3     :    -0.000088
      f-3     :     0.000035
 13 C s       :     3.230497  s :     3.230497
      pz      :     1.148874  p :     3.387097
      px      :     1.222191
      py      :     1.016032
      dz2     :     0.015274  d :     0.216627
      dxz     :     0.083988
      dyz     :     0.051395
      dx2y2   :     0.012473
      dxy     :     0.053497
      f0      :     0.003553  f :     0.033294
      f+1     :     0.002767
      f-1     :     0.005497
      f+2     :     0.005360
      f-2     :     0.006653
      f+3     :     0.002584
      f-3     :     0.006879
      g0      :     0.000249  g :     0.002218
      g+1     :     0.000055
      g-1     :     0.000247
      g+2     :     0.000300
      g-2     :     0.000469
      g+3     :     0.000295
      g-3     :     0.000253
      g+4     :     0.000305
      g-4     :     0.000045
 14 H s       :     0.650246  s :     0.650246
      pz      :     0.024914  p :     0.058619
      px      :     0.015253
      py      :     0.018451
      dz2     :     0.000518  d :     0.011559
      dxz     :     0.004142
      dyz     :     0.001774
      dx2y2   :     0.002824
      dxy     :     0.002301
      f0      :     0.000113  f :     0.000856
      f+1     :     0.000039
      f-1     :     0.000102
      f+2     :     0.000406
      f-2     :    -0.000060
      f+3     :     0.000088
      f-3     :     0.000169
 15 H s       :     0.595400  s :     0.595400
      pz      :     0.015758  p :     0.058448
      px      :     0.028532
      py      :     0.014157
      dz2     :     0.001064  d :     0.007803
      dxz     :     0.001103
      dyz     :     0.001395
      dx2y2   :     0.002607
      dxy     :     0.001634
      f0      :    -0.000107  f :     0.000443
      f+1     :     0.000322
      f-1     :     0.000002
      f+2     :    -0.000166
      f-2     :    -0.000049
      f+3     :     0.000395
      f-3     :     0.000045
 16 H s       :     0.560116  s :     0.560116
      pz      :     0.020788  p :     0.060515
      px      :     0.027886
      py      :     0.011841
      dz2     :     0.003754  d :     0.009951
      dxz     :     0.001321
      dyz     :     0.002449
      dx2y2   :     0.000645
      dxy     :     0.001782
      f0      :     0.000047  f :     0.001012
      f+1     :     0.000363
      f-1     :     0.000076
      f+2     :     0.000200
      f-2     :     0.000357
      f+3     :     0.000103
      f-3     :    -0.000134


                     *******************************
                     * LOEWDIN POPULATION ANALYSIS *
                     *******************************

----------------------
LOEWDIN ATOMIC CHARGES
----------------------
   0 I :    0.581819
   1 O :   -0.235382
   2 I :    0.699697
   3 O :   -0.133843
   4 O :   -0.146495
   5 O :   -0.284654
   6 O :   -0.271999
   7 N :    0.592531
   8 H :   -0.554677
   9 C :    0.757147
  10 H :   -0.331549
  11 H :   -0.289607
  12 H :   -0.267942
  13 C :    0.744764
  14 H :   -0.294755
  15 H :   -0.299093
  16 H :   -0.265962

-------------------------------
LOEWDIN REDUCED ORBITAL CHARGES
-------------------------------
  0 I s       :     2.856688  s :     2.856688
      pz      :     2.748335  p :     8.288623
      px      :     2.816575
      py      :     2.723713
      dz2     :     2.276935  d :    11.357977
      dxz     :     2.291673
      dyz     :     2.345180
      dx2y2   :     2.164714
      dxy     :     2.279475
      f0      :     0.192170  f :     1.300465
      f+1     :     0.160166
      f-1     :     0.236097
      f+2     :     0.199408
      f-2     :     0.246593
      f+3     :     0.128667
      f-3     :     0.137365
      g0      :     0.073375  g :     0.614428
      g+1     :     0.056496
      g-1     :     0.080218
      g+2     :     0.054661
      g-2     :     0.109526
      g+3     :     0.071322
      g-3     :     0.072673
      g+4     :     0.040976
      g-4     :     0.055180
  1 O s       :     3.258975  s :     3.258975
      pz      :     1.430962  p :     4.355062
      px      :     1.454221
      py      :     1.469879
      dz2     :     0.110015  d :     0.439387
      dxz     :     0.092444
      dyz     :     0.091622
      dx2y2   :     0.064545
      dxy     :     0.080761
      f0      :     0.034760  f :     0.163664
      f+1     :     0.020332
      f-1     :     0.021224
      f+2     :     0.023852
      f-2     :     0.025072
      f+3     :     0.018082
      f-3     :     0.020342
      g0      :     0.002174  g :     0.018293
      g+1     :     0.002476
      g-1     :     0.002313
      g+2     :     0.001021
      g-2     :     0.002560
      g+3     :     0.001722
      g-3     :     0.002553
      g+4     :     0.001843
      g-4     :     0.001630
  2 I s       :     2.751056  s :     2.751056
      pz      :     2.661650  p :     8.118243
      px      :     2.664318
      py      :     2.792275
      dz2     :     2.235718  d :    11.375766
      dxz     :     2.269729
      dyz     :     2.298805
      dx2y2   :     2.283114
      dxy     :     2.288400
      f0      :     0.184178  f :     1.370328
      f+1     :     0.215070
      f-1     :     0.159389
      f+2     :     0.165202
      f-2     :     0.203222
      f+3     :     0.203896
      f-3     :     0.239371
      g0      :     0.077185  g :     0.684910
      g+1     :     0.071921
      g-1     :     0.067722
      g+2     :     0.092012
      g-2     :     0.073451
      g+3     :     0.080624
      g-3     :     0.056610
      g+4     :     0.084230
      g-4     :     0.081156
  3 O s       :     3.361350  s :     3.361350
      pz      :     1.505968  p :     4.392554
      px      :     1.470379
      py      :     1.416207
      dz2     :     0.033954  d :     0.247303
      dxz     :     0.020669
      dyz     :     0.054416
      dx2y2   :     0.071633
      dxy     :     0.066631
      f0      :     0.011996  f :     0.107614
      f+1     :     0.006930
      f-1     :     0.012452
      f+2     :     0.011488
      f-2     :     0.013459
      f+3     :     0.024131
      f-3     :     0.027157
      g0      :     0.001800  g :     0.025023
      g+1     :     0.000957
      g-1     :     0.002713
      g+2     :     0.001176
      g-2     :     0.003183
      g+3     :     0.002915
      g-3     :     0.000735
      g+4     :     0.005472
      g-4     :     0.006073
  4 O s       :     3.331819  s :     3.331819
      pz      :     1.489574  p :     4.410315
      px      :     1.386099
      py      :     1.534642
      dz2     :     0.038270  d :     0.272199
      dxz     :     0.072740
      dyz     :     0.034398
      dx2y2   :     0.069217
      dxy     :     0.057574
      f0      :     0.012602  f :     0.109807
      f+1     :     0.017250
      f-1     :     0.003955
      f+2     :     0.019653
      f-2     :     0.015665
      f+3     :     0.018023
      f-3     :     0.022659
      g0      :     0.001553  g :     0.022354
      g+1     :     0.003691
      g-1     :     0.000366
      g+2     :     0.002385
      g-2     :     0.000372
      g+3     :     0.004183
      g-3     :     0.002809
      g+4     :     0.003697
      g-4     :     0.003297
  5 O s       :     3.428012  s :     3.428012
      pz      :     1.486039  p :     4.474129
      px      :     1.506213
      py      :     1.481877
      dz2     :     0.048285  d :     0.249357
      dxz     :     0.051950
      dyz     :     0.048889
      dx2y2   :     0.031510
      dxy     :     0.068722
      f0      :     0.011643  f :     0.107631
      f+1     :     0.017551
      f-1     :     0.015212
      f+2     :     0.015641
      f-2     :     0.021668
      f+3     :     0.011789
      f-3     :     0.014129
      g0      :     0.002481  g :     0.025525
      g+1     :     0.002217
      g-1     :     0.002123
      g+2     :     0.001148
      g-2     :     0.005226
      g+3     :     0.004398
      g-3     :     0.004528
      g+4     :     0.002041
      g-4     :     0.001363
  6 O s       :     3.399805  s :     3.399805
      pz      :     1.442585  p :     4.484145
      px      :     1.544734
      py      :     1.496826
      dz2     :     0.073411  d :     0.257457
      dxz     :     0.047232
      dyz     :     0.085050
      dx2y2   :     0.023273
      dxy     :     0.028491
      f0      :     0.019162  f :     0.106540
      f+1     :     0.016587
      f-1     :     0.029641
      f+2     :     0.016912
      f-2     :     0.016413
      f+3     :     0.004725
      f-3     :     0.003101
      g0      :     0.002651  g :     0.024052
      g+1     :     0.001990
      g-1     :     0.006543
      g+2     :     0.004808
      g-2     :     0.004216
      g+3     :     0.001791
      g-3     :     0.001638
      g+4     :     0.000203
      g-4     :     0.000213
  7 N s       :     2.519504  s :     2.519504
      pz      :     0.891085  p :     2.605603
      px      :     0.865808
      py      :     0.848710
      dz2     :     0.128514  d :     0.792214
      dxz     :     0.177888
      dyz     :     0.187631
      dx2y2   :     0.118503
      dxy     :     0.179678
      f0      :     0.032923  f :     0.423413
      f+1     :     0.060820
      f-1     :     0.086577
      f+2     :     0.082197
      f-2     :     0.056841
      f+3     :     0.056185
      f-3     :     0.047870
      g0      :     0.006328  g :     0.066735
      g+1     :     0.004192
      g-1     :     0.005940
      g+2     :     0.005810
      g-2     :     0.012513
      g+3     :     0.008912
      g-3     :     0.011321
      g+4     :     0.006794
      g-4     :     0.004925
  8 H s       :     0.550433  s :     0.550433
      pz      :     0.136438  p :     0.417500
      px      :     0.150745
      py      :     0.130316
      dz2     :     0.072973  d :     0.392737
      dxz     :     0.077222
      dyz     :     0.080491
      dx2y2   :     0.079214
      dxy     :     0.082837
      f0      :     0.012662  f :     0.194008
      f+1     :     0.032081
      f-1     :     0.027684
      f+2     :     0.038095
      f-2     :     0.024913
      f+3     :     0.029834
      f-3     :     0.028739
  9 C s       :     2.365857  s :     2.365857
      pz      :     0.646462  p :     1.890054
      px      :     0.613731
      py      :     0.629860
      dz2     :     0.074831  d :     0.578398
      dxz     :     0.133616
      dyz     :     0.157386
      dx2y2   :     0.078183
      dxy     :     0.134381
      f0      :     0.028039  f :     0.310359
      f+1     :     0.048612
      f-1     :     0.043414
      f+2     :     0.052159
      f-2     :     0.047272
      f+3     :     0.046071
      f-3     :     0.044792
      g0      :     0.009999  g :     0.098186
      g+1     :     0.006742
      g-1     :     0.006094
      g+2     :     0.005714
      g-2     :     0.019471
      g+3     :     0.018237
      g-3     :     0.013957
      g+4     :     0.007580
      g-4     :     0.010391
 10 H s       :     0.590361  s :     0.590361
      pz      :     0.122471  p :     0.307148
      px      :     0.081425
      py      :     0.103252
      dz2     :     0.066004  d :     0.295482
      dxz     :     0.062086
      dyz     :     0.071311
      dx2y2   :     0.043129
      dxy     :     0.052952
      f0      :     0.010717  f :     0.138559
      f+1     :     0.023004
      f-1     :     0.027482
      f+2     :     0.029045
      f-2     :     0.018536
      f+3     :     0.016563
      f-3     :     0.013212
 11 H s       :     0.594301  s :     0.594301
      pz      :     0.084402  p :     0.289492
      px      :     0.105576
      py      :     0.099514
      dz2     :     0.033179  d :     0.272468
      dxz     :     0.054585
      dyz     :     0.059598
      dx2y2   :     0.058139
      dxy     :     0.066967
      f0      :     0.009955  f :     0.133346
      f+1     :     0.018497
      f-1     :     0.012813
      f+2     :     0.025839
      f-2     :     0.020388
      f+3     :     0.023612
      f-3     :     0.022241
 12 H s       :     0.595365  s :     0.595365
      pz      :     0.107440  p :     0.283110
      px      :     0.090454
      py      :     0.085216
      dz2     :     0.066216  d :     0.261802
      dxz     :     0.059566
      dyz     :     0.051284
      dx2y2   :     0.027643
      dxy     :     0.057093
      f0      :     0.014976  f :     0.127664
      f+1     :     0.029153
      f-1     :     0.021288
      f+2     :     0.024976
      f-2     :     0.016935
      f+3     :     0.007738
      f-3     :     0.012598
 13 C s       :     2.365563  s :     2.365563
      pz      :     0.643878  p :     1.893723
      px      :     0.651663
      py      :     0.598181
      dz2     :     0.085564  d :     0.583937
      dxz     :     0.150996
      dyz     :     0.136085
      dx2y2   :     0.065514
      dxy     :     0.145779
      f0      :     0.029059  f :     0.313727
      f+1     :     0.033332
      f-1     :     0.062848
      f+2     :     0.052618
      f-2     :     0.051123
      f+3     :     0.031070
      f-3     :     0.053677
      g0      :     0.008001  g :     0.098286
      g+1     :     0.005370
      g-1     :     0.010800
      g+2     :     0.009540
      g-2     :     0.016678
      g+3     :     0.009344
      g-3     :     0.022817
      g+4     :     0.009785
      g-4     :     0.005951
 14 H s       :     0.594507  s :     0.594507
      pz      :     0.085481  p :     0.292810
      px      :     0.117631
      py      :     0.089699
      dz2     :     0.033049  d :     0.273946
      dxz     :     0.069573
      dyz     :     0.044430
      dx2y2   :     0.064766
      dxy     :     0.062129
      f0      :     0.011319  f :     0.133492
      f+1     :     0.016174
      f-1     :     0.012771
      f+2     :     0.028729
      f-2     :     0.017750
      f+3     :     0.023745
      f-3     :     0.023005
 15 H s       :     0.593988  s :     0.593988
      pz      :     0.109135  p :     0.296703
      px      :     0.101467
      py      :     0.086101
      dz2     :     0.055029  d :     0.275885
      dxz     :     0.062707
      dyz     :     0.056770
      dx2y2   :     0.056237
      dxy     :     0.045142
      f0      :     0.008626  f :     0.132517
      f+1     :     0.015966
      f-1     :     0.028426
      f+2     :     0.033619
      f-2     :     0.012611
      f+3     :     0.021323
      f-3     :     0.011946
 16 H s       :     0.593686  s :     0.593686
      pz      :     0.108041  p :     0.282951
      px      :     0.092631
      py      :     0.082279
      dz2     :     0.065862  d :     0.261721
      dxz     :     0.047360
      dyz     :     0.066373
      dx2y2   :     0.025300
      dxy     :     0.056826
      f0      :     0.016090  f :     0.127604
      f+1     :     0.022765
      f-1     :     0.028116
      f+2     :     0.023164
      f-2     :     0.018873
      f+3     :     0.005098
      f-3     :     0.013498


                      *****************************
                      * MAYER POPULATION ANALYSIS *
                      *****************************

  NA   - Mulliken gross atomic population
  ZA   - Total nuclear charge
  QA   - Mulliken gross atomic charge
  VA   - Mayer's total valence
  BVA  - Mayer's bonded valence
  FA   - Mayer's free valence

  ATOM       NA         ZA         QA         VA         BVA        FA
  0 I     22.1956    25.0000     2.8044     2.9664     2.9664     0.0000
  1 O      9.3652     8.0000    -1.3652     0.8103     0.8103     0.0000
  2 I     22.0443    25.0000     2.9557     2.7295     2.7295    -0.0000
  3 O      9.2105     8.0000    -1.2105     1.0419     1.0419     0.0000
  4 O      9.2676     8.0000    -1.2676     0.8741     0.8741     0.0000
  5 O      9.1082     8.0000    -1.1082     1.2224     1.2224    -0.0000
  6 O      9.1679     8.0000    -1.1679     1.1398     1.1398     0.0000
  7 N      7.1302     7.0000    -0.1302     2.7190     2.7190     0.0000
  8 H      0.7517     1.0000     0.2483     0.9632     0.9632    -0.0000
  9 C      6.8360     6.0000    -0.8360     3.6079     3.6079     0.0000
 10 H      0.6348     1.0000     0.3652     0.9743     0.9743     0.0000
 11 H      0.7443     1.0000     0.2557     1.0545     1.0545     0.0000
 12 H      0.6590     1.0000     0.3410     0.9703     0.9703     0.0000
 13 C      6.8697     6.0000    -0.8697     3.6563     3.6563     0.0000
 14 H      0.7213     1.0000     0.2787     1.0327     1.0327    -0.0000
 15 H      0.6621     1.0000     0.3379     0.9773     0.9773    -0.0000
 16 H      0.6316     1.0000     0.3684     0.9652     0.9652     0.0000

  Mayer bond orders larger than 0.100000
B(  0-I ,  1-O ) :   0.5112 B(  0-I ,  5-O ) :   1.1937 B(  0-I ,  6-O ) :   1.1849 
B(  1-O ,  2-I ) :   0.2996 B(  2-I ,  3-O ) :   1.1506 B(  2-I ,  4-O ) :   0.9250 
B(  2-I ,  7-N ) :   0.2647 B(  3-O ,  7-N ) :  -0.1350 B(  7-N ,  8-H ) :   0.9564 
B(  7-N ,  9-C ) :   0.8752 B(  7-N , 13-C ) :   0.8362 B(  9-C , 10-H ) :   0.8788 
B(  9-C , 11-H ) :   0.9511 B(  9-C , 12-H ) :   0.8976 B( 13-C , 14-H ) :   0.9347 
B( 13-C , 15-H ) :   0.9107 B( 13-C , 16-H ) :   0.8758 

-------
TIMINGS
-------

Total SCF time: 0 days 1 hours 58 min 37 sec 

Total time                  ....    7117.940 sec
Sum of individual times     ....    7114.098 sec  ( 99.9%)

Fock matrix formation       ....    7105.016 sec  ( 99.8%)
Diagonalization             ....       2.001 sec  (  0.0%)
Density matrix formation    ....       0.145 sec  (  0.0%)
Population analysis         ....       0.297 sec  (  0.0%)
Initial guess               ....       3.248 sec  (  0.0%)
Orbital Transformation      ....       0.000 sec  (  0.0%)
Orbital Orthonormalization  ....       0.000 sec  (  0.0%)
DIIS solution               ....       1.412 sec  (  0.0%)
SOSCF solution              ....       1.739 sec  (  0.0%)

Maximum memory used throughout the entire SCF-calculation: 346.3 MB
[1712571658.245818] [s44n01:1900720:0]          mpool.c:43   UCX  WARN  object 0x13e093c0 was not returned to mpool ucp_requests
[1712571658.245838] [s44n01:1900720:0]          mpool.c:43   UCX  WARN  object 0x13e09580 was not returned to mpool ucp_requests
[1712571658.245841] [s44n01:1900720:0]          mpool.c:43   UCX  WARN  object 0x13e09740 was not returned to mpool ucp_requests
[1712571658.245843] [s44n01:1900720:0]          mpool.c:43   UCX  WARN  object 0x13e09900 was not returned to mpool ucp_requests
[1712571658.245845] [s44n01:1900720:0]          mpool.c:43   UCX  WARN  object 0x13e09ac0 was not returned to mpool ucp_requests
[1712571658.245847] [s44n01:1900720:0]          mpool.c:43   UCX  WARN  object 0x13e09c80 was not returned to mpool ucp_requests
[1712571658.245850] [s44n01:1900720:0]          mpool.c:43   UCX  WARN  object 0x13e09e40 was not returned to mpool ucp_requests
[1712571658.245853] [s44n01:1900720:0]          mpool.c:43   UCX  WARN  object 0x13e0a000 was not returned to mpool ucp_requests
[1712571658.245855] [s44n01:1900720:0]          mpool.c:43   UCX  WARN  object 0x13e0a1c0 was not returned to mpool ucp_requests
[1712571658.246138] [s44n01:1900719:0]          mpool.c:43   UCX  WARN  object 0x1407e000 was not returned to mpool ucp_requests
[1712571658.246152] [s44n01:1900719:0]          mpool.c:43   UCX  WARN  object 0x1407e1c0 was not returned to mpool ucp_requests
[1712571658.246156] [s44n01:1900719:0]          mpool.c:43   UCX  WARN  object 0x1407e380 was not returned to mpool ucp_requests
[1712571658.246159] [s44n01:1900719:0]          mpool.c:43   UCX  WARN  object 0x1407e540 was not returned to mpool ucp_requests
[1712571658.246161] [s44n01:1900719:0]          mpool.c:43   UCX  WARN  object 0x1407e700 was not returned to mpool ucp_requests
[1712571658.246164] [s44n01:1900719:0]          mpool.c:43   UCX  WARN  object 0x1407e8c0 was not returned to mpool ucp_requests
[1712571658.246167] [s44n01:1900719:0]          mpool.c:43   UCX  WARN  object 0x1407ea80 was not returned to mpool ucp_requests
[1712571658.246169] [s44n01:1900719:0]          mpool.c:43   UCX  WARN  object 0x1407ec40 was not returned to mpool ucp_requests
[1712571658.246172] [s44n01:1900719:0]          mpool.c:43   UCX  WARN  object 0x1407ee00 was not returned to mpool ucp_requests
[1712571658.246240] [s44n01:1900721:0]          mpool.c:43   UCX  WARN  object 0x138c7100 was not returned to mpool ucp_requests
[1712571658.246251] [s44n01:1900721:0]          mpool.c:43   UCX  WARN  object 0x138c72c0 was not returned to mpool ucp_requests
[1712571658.246255] [s44n01:1900721:0]          mpool.c:43   UCX  WARN  object 0x138c7480 was not returned to mpool ucp_requests
[1712571658.246258] [s44n01:1900721:0]          mpool.c:43   UCX  WARN  object 0x138c7640 was not returned to mpool ucp_requests
[1712571658.246262] [s44n01:1900721:0]          mpool.c:43   UCX  WARN  object 0x138c7800 was not returned to mpool ucp_requests
[1712571658.246265] [s44n01:1900721:0]          mpool.c:43   UCX  WARN  object 0x138c79c0 was not returned to mpool ucp_requests
[1712571658.246267] [s44n01:1900721:0]          mpool.c:43   UCX  WARN  object 0x138c7b80 was not returned to mpool ucp_requests
[1712571658.246283] [s44n01:1900717:0]          mpool.c:43   UCX  WARN  object 0x12f32540 was not returned to mpool ucp_requests
[1712571658.246295] [s44n01:1900717:0]          mpool.c:43   UCX  WARN  object 0x12f32700 was not returned to mpool ucp_requests
[1712571658.246299] [s44n01:1900717:0]          mpool.c:43   UCX  WARN  object 0x12f328c0 was not returned to mpool ucp_requests
[1712571658.246302] [s44n01:1900717:0]          mpool.c:43   UCX  WARN  object 0x12f32a80 was not returned to mpool ucp_requests
[1712571658.246305] [s44n01:1900717:0]          mpool.c:43   UCX  WARN  object 0x12f32c40 was not returned to mpool ucp_requests
[1712571658.246307] [s44n01:1900717:0]          mpool.c:43   UCX  WARN  object 0x12f32e00 was not returned to mpool ucp_requests
[1712571658.246309] [s44n01:1900717:0]          mpool.c:43   UCX  WARN  object 0x12f33180 was not returned to mpool ucp_requests
[1712571658.246270] [s44n01:1900721:0]          mpool.c:43   UCX  WARN  object 0x138c7d40 was not returned to mpool ucp_requests
[1712571658.246273] [s44n01:1900721:0]          mpool.c:43   UCX  WARN  object 0x138c7f00 was not returned to mpool ucp_requests
[1712571658.247283] [s44n01:1900722:0]          mpool.c:43   UCX  WARN  object 0x146e81c0 was not returned to mpool ucp_requests
[1712571658.247295] [s44n01:1900722:0]          mpool.c:43   UCX  WARN  object 0x146e8380 was not returned to mpool ucp_requests
[1712571658.247298] [s44n01:1900722:0]          mpool.c:43   UCX  WARN  object 0x146e8540 was not returned to mpool ucp_requests
[1712571658.247301] [s44n01:1900722:0]          mpool.c:43   UCX  WARN  object 0x146e8700 was not returned to mpool ucp_requests
[1712571658.247304] [s44n01:1900722:0]          mpool.c:43   UCX  WARN  object 0x146e88c0 was not returned to mpool ucp_requests
[1712571658.247306] [s44n01:1900722:0]          mpool.c:43   UCX  WARN  object 0x146e8a80 was not returned to mpool ucp_requests
[1712571658.247309] [s44n01:1900722:0]          mpool.c:43   UCX  WARN  object 0x146e8c40 was not returned to mpool ucp_requests
[1712571658.247311] [s44n01:1900722:0]          mpool.c:43   UCX  WARN  object 0x146e8e00 was not returned to mpool ucp_requests
[1712571658.247314] [s44n01:1900722:0]          mpool.c:43   UCX  WARN  object 0x146e8fc0 was not returned to mpool ucp_requests
[1712571658.247316] [s44n01:1900722:0]          mpool.c:43   UCX  WARN  object 0x146e9180 was not returned to mpool ucp_requests
[1712571658.247455] [s44n01:1900718:0]          mpool.c:43   UCX  WARN  object 0x14480100 was not returned to mpool ucp_requests
[1712571658.247467] [s44n01:1900718:0]          mpool.c:43   UCX  WARN  object 0x144802c0 was not returned to mpool ucp_requests
[1712571658.247470] [s44n01:1900718:0]          mpool.c:43   UCX  WARN  object 0x14480480 was not returned to mpool ucp_requests
[1712571658.247473] [s44n01:1900718:0]          mpool.c:43   UCX  WARN  object 0x14480640 was not returned to mpool ucp_requests
[1712571658.247476] [s44n01:1900718:0]          mpool.c:43   UCX  WARN  object 0x14480800 was not returned to mpool ucp_requests
[1712571658.247479] [s44n01:1900718:0]          mpool.c:43   UCX  WARN  object 0x144809c0 was not returned to mpool ucp_requests
[1712571658.247481] [s44n01:1900718:0]          mpool.c:43   UCX  WARN  object 0x14480b80 was not returned to mpool ucp_requests
[1712571658.247484] [s44n01:1900718:0]          mpool.c:43   UCX  WARN  object 0x14480d40 was not returned to mpool ucp_requests
[1712571658.247486] [s44n01:1900718:0]          mpool.c:43   UCX  WARN  object 0x14480f00 was not returned to mpool ucp_requests
[1712571658.249214] [s44n01:1900723:0]          mpool.c:43   UCX  WARN  object 0x13dd6e40 was not returned to mpool ucp_requests
[1712571658.249226] [s44n01:1900723:0]          mpool.c:43   UCX  WARN  object 0x13dd7000 was not returned to mpool ucp_requests
[1712571658.249230] [s44n01:1900723:0]          mpool.c:43   UCX  WARN  object 0x13dd71c0 was not returned to mpool ucp_requests
[1712571658.249233] [s44n01:1900723:0]          mpool.c:43   UCX  WARN  object 0x13dd7380 was not returned to mpool ucp_requests
[1712571658.249236] [s44n01:1900723:0]          mpool.c:43   UCX  WARN  object 0x13dd7540 was not returned to mpool ucp_requests
[1712571658.249240] [s44n01:1900723:0]          mpool.c:43   UCX  WARN  object 0x13dd7700 was not returned to mpool ucp_requests
[1712571658.249243] [s44n01:1900723:0]          mpool.c:43   UCX  WARN  object 0x13dd78c0 was not returned to mpool ucp_requests
[1712571658.249245] [s44n01:1900723:0]          mpool.c:43   UCX  WARN  object 0x13dd7a80 was not returned to mpool ucp_requests
[1712571658.249247] [s44n01:1900723:0]          mpool.c:43   UCX  WARN  object 0x13dd7c40 was not returned to mpool ucp_requests
[1712571658.249250] [s44n01:1900723:0]          mpool.c:43   UCX  WARN  object 0x13dd7e00 was not returned to mpool ucp_requests


           ************************************************************
           *        Program running with 8 parallel MPI-processes     *
           *              working on a common directory               *
           ************************************************************

------------------------------------------------------------------------------
                                ORCA  MP2 
------------------------------------------------------------------------------

Freezing NCore=32 chemical core electrons

-------------
RI-MP2 ENERGY
-------------
Dimension of the basis                    ... 1146
Memory devoted to MP2                     ... 16000 MB   
Data format for buffers                   ... DOUBLE
Compression type for matrix containers    ... UNCOMPRESSED
Overall scaling of the MP2 energy         ...   1.000e+00
Calculating two index integrals           ... done (    0.048 sec)
Cholesky decomposition of V**-1           ... done (    0.625 sec)

-----------------
RI-TRANSFORMATION (AUX index driven)
-----------------

Dimension of the orbital-basis         ... 1146
Dimension of the aux-basis             ... 2460
Transformation of internal/external MOs...   16-  57 to   58-1145
Number Format for Storage              ... Double (8 Byte)
Integral mode                          ... Direct

First Phase: integral generation and transformation of MO indices
  Aux angular momentum 0               ... done (    0.713 sec)
  Aux angular momentum 1               ... done (    1.409 sec)
  Aux angular momentum 2               ... done (    2.017 sec)
  Aux angular momentum 3               ... done (    2.516 sec)
  Aux angular momentum 4               ... done (    2.450 sec)
  Aux angular momentum 5               ... done (    1.275 sec)
  Aux angular momentum 6               ... done (    0.612 sec)
Closing buffer VIA ( 0.84 GB; CompressionRatio= 1.00)
  Phase 1 completed in    11.208 sec
Second Phase: sorting and transformation of aux index

IA-Transformation
Memory available                       ... 15891 MB 
Max. # MO pairs treated in a batch     ... 6    
# of internal orbitals                 ... 42
# batches for internal orbitals        ... 1
Closing buffer IAV ( 0.84 GB; CompressionRatio= 1.00)
(ia|v) transformation done in     1.864 sec

  Phase 2 completed in     1.937 sec
RI-Integral transformation completed in    13.152 sec
Opening buffers                              ... done

Starting loop over batches of integrals:

Operator 0  - window                       ... ( 16- 57)x( 58-1145)
Operator 0  - Memory available             ... 16000 MB
Operator 0  - Memory needed per MO         ...  20.4 MB
Operator 0  - Number of orbitals per batch ... 6
Operator 0  - Number of batches            ... 1

OPERATOR  0   PASS   0:  MOs    16 ...   21 +   22 ...   27 +   28 ...   33 +   34 ...   39
                            +   40 ...   45 +   46 ...   51 +   52 ...   57
  Reading integrals       ... ok
  Internal MO  18
  Internal MO  21
Time spent in pair loops =     2.695 sec
Deleting buffer (Ka|jb)[aa] ...done

-----------------------------------------------
 RI-MP2 CORRELATION ENERGY:     -2.652483583 Eh
-----------------------------------------------


-------
TIMINGS
-------

Total time                :   39.023 sec
Integral trafo            :   13.170 sec ( 33.7%)
I/O of integrals          :    0.080 sec (  0.2%)
K(i,j) Operators          :    2.161 sec (  5.5%)
T(i,j) pair energies      :    0.305 sec (  0.8%)
V-calculation             :    0.048 sec (  0.1%)
V**(-1/2)                 :    0.625 sec (  1.6%)
Gamma(ia|P)               :    0.000 sec (  0.0%)
Gamma-Trafo               :    0.000 sec (  0.0%)
D(virtual)                :    0.000 sec (  0.0%)
D(internal)               :    0.000 sec (  0.0%)
W(virtual)                :    0.000 sec (  0.0%)
W(internal)               :    0.000 sec (  0.0%)
L(virtual)                :    0.000 sec (  0.0%)
L(internal)               :    0.000 sec (  0.0%)
G(D)                      :    0.000 sec (  0.0%)
G(Z)                      :    0.000 sec (  0.0%)
Z-Vector Solution         :    0.000 sec (  0.0%)
3-Index Derivative        :    0.000 sec (  0.0%)
2-Index Derivative        :    0.000 sec (  0.0%)
Separable Gradient        :    0.000 sec (  0.0%)


---------------------------------------
MP2 TOTAL ENERGY:    -1100.334232916 Eh
---------------------------------------

Maximum memory used throughout the entire MP2-calculation: 315.3 MB

-------------------------   --------------------
FINAL SINGLE POINT ENERGY     -1100.334232916373
-------------------------   --------------------


                            ***************************************
                            *     ORCA property calculations      *
                            ***************************************


  WARNING: The energy has been calculated at the MP2 level but the densities
           used in the property calculations are still SCF densities
           MP2 response densities have not been calculated 
           use %mp2 Density relaxed end
           or  %mp2 Density unrelaxed end

                                    ---------------------
                                    Active property flags
                                    ---------------------
   (+) Dipole Moment


------------------------------------------------------------------------------
                       ORCA ELECTRIC PROPERTIES CALCULATION
------------------------------------------------------------------------------

Dipole Moment Calculation                       ... on
Quadrupole Moment Calculation                   ... off
Polarizability Calculation                      ... off
GBWName                                         ... 1ip1dma-001000100_1_195.gbw
Electron density                                ... 1ip1dma-001000100_1_195.scfp
The origin for moment calculation is the CENTER OF MASS  = (-0.456489, -1.732985 -3.424381)

-------------
DIPOLE MOMENT
-------------
                                X             Y             Z
Electronic contribution:     -5.66226     -43.07146     -78.43789
Nuclear contribution   :      6.90671      44.50651      81.29709
                        -----------------------------------------
Total Dipole Moment    :      1.24445       1.43504       2.85921
                        -----------------------------------------
Magnitude (a.u.)       :      3.43265
Magnitude (Debye)      :      8.72510


--------------------
Rotational spectrum 
--------------------
 
Rotational constants in cm-1:     0.059629     0.010134     0.009268 
Rotational constants in MHz :  1787.634476   303.802308   277.834207 

 Dipole components along the rotational axes: 
x,y,z [a.u.] :     3.075622    -1.447401    -0.478170 
x,y,z [Debye]:     7.817610    -3.679001    -1.215412 

 

Timings for individual modules:

Sum of individual times         ...     7168.035 sec (= 119.467 min)
GTO integral calculation        ...       10.039 sec (=   0.167 min)   0.1 %
SCF iterations                  ...     7118.364 sec (= 118.639 min)  99.3 %
MP2 module                      ...       39.632 sec (=   0.661 min)   0.6 %
                             ****ORCA TERMINATED NORMALLY****
TOTAL RUN TIME: 0 days 1 hours 59 minutes 30 seconds 691 msec
