# Supplementary material for: Iodine Clusters in the Atmosphere I: Computational Benchmark and Dimer Formation of Oxyacids and Oxides
Source: ACS Omega. 2024 Jul 9;9(29):31521–32. doi: 10.1021/acsomega.4c01235 (PMC11270685; doi:10.1021/acsomega.4c01235)
Supplement: Supplementary file 2 — ao4c01235_si_002.zip [file ao4c01235_si_002.zip › SI_zip/basis_extrapolation/quadruple/1it1dma-000100100_1_737.log]

                                 *****************
                                 * O   R   C   A *
                                 *****************

                                            #,                                       
                                            ###                                      
                                            ####                                     
                                            #####                                    
                                            ######                                   
                                           ########,                                 
                                     ,,################,,,,,                         
                               ,,#################################,,                 
                          ,,##########################################,,             
                       ,#########################################, ''#####,          
                    ,#############################################,,   '####,        
                  ,##################################################,,,,####,       
                ,###########''''           ''''###############################       
              ,#####''   ,,,,##########,,,,          '''####'''          '####       
            ,##' ,,,,###########################,,,                        '##       
           ' ,,###''''                  '''############,,,                           
         ,,##''                                '''############,,,,        ,,,,,,###''
      ,#''                                            '''#######################'''  
     '                                                          ''''####''''         
             ,#######,   #######,   ,#######,      ##                                
            ,#'     '#,  ##    ##  ,#'     '#,    #''#        ######   ,####,        
            ##       ##  ##   ,#'  ##            #'  '#       #        #'  '#        
            ##       ##  #######   ##           ,######,      #####,   #    #        
            '#,     ,#'  ##    ##  '#,     ,#' ,#      #,         ##   #,  ,#        
             '#######'   ##     ##  '#######'  #'      '#     #####' # '####'        


                  #######################################################
                  #                        -***-                        #
                  #          Department of theory and spectroscopy      #
                  #    Directorship and core code : Frank Neese         #
                  #        Max Planck Institute fuer Kohlenforschung    #
                  #                Kaiser Wilhelm Platz 1               #
                  #                 D-45470 Muelheim/Ruhr               #
                  #                      Germany                        #
                  #                                                     #
                  #                  All rights reserved                #
                  #                        -***-                        #
                  #######################################################


                         Program Version 5.0.4 -  RELEASE  -


 With contributions from (in alphabetic order):
   Daniel Aravena         : Magnetic Suceptibility
   Michael Atanasov       : Ab Initio Ligand Field Theory (pilot matlab implementation)
   Alexander A. Auer      : GIAO ZORA, VPT2 properties, NMR spectrum
   Ute Becker             : Parallelization
   Giovanni Bistoni       : ED, misc. LED, open-shell LED, HFLD
   Martin Brehm           : Molecular dynamics
   Dmytro Bykov           : SCF Hessian
   Vijay G. Chilkuri      : MRCI spin determinant printing, contributions to CSF-ICE
   Dipayan Datta          : RHF DLPNO-CCSD density
   Achintya Kumar Dutta   : EOM-CC, STEOM-CC
   Dmitry Ganyushin       : Spin-Orbit,Spin-Spin,Magnetic field MRCI
   Miquel Garcia          : C-PCM and meta-GGA Hessian, CC/C-PCM, Gaussian charge scheme
   Yang Guo               : DLPNO-NEVPT2, F12-NEVPT2, CIM, IAO-localization
   Andreas Hansen         : Spin unrestricted coupled pair/coupled cluster methods
   Benjamin Helmich-Paris : MC-RPA, TRAH-SCF, COSX integrals
   Lee Huntington         : MR-EOM, pCC
   Robert Izsak           : Overlap fitted RIJCOSX, COSX-SCS-MP3, EOM
   Marcus Kettner         : VPT2
   Christian Kollmar      : KDIIS, OOCD, Brueckner-CCSD(T), CCSD density, CASPT2, CASPT2-K
   Simone Kossmann        : Meta GGA functionals, TD-DFT gradient, OOMP2, MP2 Hessian
   Martin Krupicka        : Initial AUTO-CI
   Lucas Lang             : DCDCAS
   Marvin Lechner         : AUTO-CI (C++ implementation), FIC-MRCC
   Dagmar Lenk            : GEPOL surface, SMD
   Dimitrios Liakos       : Extrapolation schemes; Compound Job, initial MDCI parallelization
   Dimitrios Manganas     : Further ROCIS development; embedding schemes
   Dimitrios Pantazis     : SARC Basis sets
   Anastasios Papadopoulos: AUTO-CI, single reference methods and gradients
   Taras Petrenko         : DFT Hessian,TD-DFT gradient, ASA, ECA, R-Raman, ABS, FL, XAS/XES, NRVS
   Peter Pinski           : DLPNO-MP2, DLPNO-MP2 Gradient
   Christoph Reimann      : Effective Core Potentials
   Marius Retegan         : Local ZFS, SOC
   Christoph Riplinger    : Optimizer, TS searches, QM/MM, DLPNO-CCSD(T), (RO)-DLPNO pert. Triples
   Tobias Risthaus        : Range-separated hybrids, TD-DFT gradient, RPA, STAB
   Michael Roemelt        : Original ROCIS implementation
   Masaaki Saitow         : Open-shell DLPNO-CCSD energy and density
   Barbara Sandhoefer     : DKH picture change effects
   Avijit Sen             : IP-ROCIS
   Kantharuban Sivalingam : CASSCF convergence, NEVPT2, FIC-MRCI
   Bernardo de Souza      : ESD, SOC TD-DFT
   Georgi Stoychev        : AutoAux, RI-MP2 NMR, DLPNO-MP2 response
   Willem Van den Heuvel  : Paramagnetic NMR
   Boris Wezisla          : Elementary symmetry handling
   Frank Wennmohs         : Technical directorship


 We gratefully acknowledge several colleagues who have allowed us to
 interface, adapt or use parts of their codes:
   Stefan Grimme, W. Hujo, H. Kruse, P. Pracht,  : VdW corrections, initial TS optimization,
                  C. Bannwarth, S. Ehlert          DFT functionals, gCP, sTDA/sTD-DF
   Ed Valeev, F. Pavosevic, A. Kumar             : LibInt (2-el integral package), F12 methods
   Garnet Chan, S. Sharma, J. Yang, R. Olivares  : DMRG
   Ulf Ekstrom                                   : XCFun DFT Library
   Mihaly Kallay                                 : mrcc  (arbitrary order and MRCC methods)
   Jiri Pittner, Ondrej Demel                    : Mk-CCSD
   Frank Weinhold                                : gennbo (NPA and NBO analysis)
   Christopher J. Cramer and Donald G. Truhlar   : smd solvation model
   Lars Goerigk                                  : TD-DFT with DH, B97 family of functionals
   V. Asgeirsson, H. Jonsson                     : NEB implementation
   FAccTs GmbH                                   : IRC, NEB, NEB-TS, DLPNO-Multilevel, CI-OPT
                                                   MM, QMMM, 2- and 3-layer-ONIOM, Crystal-QMMM,
                                                   LR-CPCM, SF, NACMEs, symmetry and pop. for TD-DFT,
                                                   nearIR, NL-DFT gradient (VV10), updates on ESD,
                                                   ML-optimized integration grids
   S Lehtola, MJT Oliveira, MAL Marques          : LibXC Library
   Liviu Ungur et al                             : ANISO software


 Your calculation uses the libint2 library for the computation of 2-el integrals
 For citations please refer to: http://libint.valeyev.net

 Your ORCA version has been built with support for libXC version: 5.1.0
 For citations please refer to: https://tddft.org/programs/libxc/

 This ORCA versions uses:
   CBLAS   interface :  Fast vector & matrix operations
   LAPACKE interface :  Fast linear algebra routines
   SCALAPACK package :  Parallel linear algebra routines
   Shared memory     :  Shared parallel matrices
   BLAS/LAPACK       :  OpenBLAS 0.3.15  USE64BITINT DYNAMIC_ARCH NO_AFFINITY SkylakeX SINGLE_THREADED
        Core in use  :  SkylakeX
   Copyright (c) 2011-2014, The OpenBLAS Project


================================================================================

cite the ECPs for I  [SK MCDHF RSC] as follows:
O: B. Metz and H. Stoll, private communication (KAP)
Tl: B. Metz, M. Schweizer, H. Stoll, M. Dolg, W. Liu, Theor. Chem. Acc. 104, 22 (2000)
Ga-As, In-Sb, Pb-Bi: B. Metz, H. Stoll, M. Dolg, J. Chem. Phys. 113, 2563 (2000)
Se-Kr, Te-Xe, Po-Rn: K.A. Peterson, D. Figgen, E. Goll, H. Stoll, and M. Dolg, J. Chem. Phys., in press (2003)
Cu-Zn, Ag-Cd, Au-Hg: D. Figgen, G. Rauhut, M. Dolg, and H. Stoll, Chem. Phys. 311, 227 (2005)
Y-Pd: K.A. Peterson, D. Figgen, M. Dolg, H. Stoll, J. Chem. Phys. 126, 124101 (2007)
I: K. A. Peterson, B. C. Shepler, D. Figgen, H. Stoll, J. Phys. Chem. A 110, 13877 (2006)
Hf-Pt: D. Figgen, K.A. Peterson, M. Dolg, H. Stoll, J. Chem. Phys. 130, 164108 (2009)
Ca, Sr, Ba, Ra: I.S. Lim, H. Stoll, P. Schwerdtfeger, J. Chem. Phys. 124, 034107 (2006)
U: M. Dolg, X. Cao, J. Phys. Chem. A 113, 12573 (2009)

ECP parameters for I  [SK MCDHF RSC] have been obtained from:
cc-pVDZ-PP  EMSL  Basis Set Exchange Library   4/7/16 5:27 AM
Ca, Sr, Ba, Ra: http://www.tc.uni-koeln.de/PP/index.en.html 3/16/17 1:54 PM


----- Orbital basis set information -----
Your calculation utilizes the basis: aug-cc-pVQZ 
    H, B-Ne : Obtained from the ccRepo (grant-hill.group.shef.ac.uk/ccrepo) Feb. 2017
              R. A. Kendall, T. H. Dunning, Jr., R. J. Harrison, J. Chem. Phys. 96, 6796 (1992)
         He : Obtained from the ccRepo (grant-hill.group.shef.ac.uk/ccrepo) Feb. 2017
              D. E. Woon, T. H. Dunning, Jr., J. Chem. Phys. 100, 2975 (1994)
  Li-Be, Na : Obtained from the ccRepo (grant-hill.group.shef.ac.uk/ccrepo) Feb. 2017
              B. P. Prascher, D. E. Woon, K. A. Peterson, T. H. Dunning, Jr., A. K. Wilson, Theor. Chem. Acc. 128, 69 (2011)
         Mg : Obtained from the Peterson Research Group Website (tyr0.chem.wsu.edu/~kipeters) Feb. 2017
              B. P. Prascher, D. E. Woon, K. A. Peterson, T. H. Dunning, Jr., A. K. Wilson, Theor. Chem. Acc. 128, 69 (2011)
      Al-Ar : Obtained from the ccRepo (grant-hill.group.shef.ac.uk/ccrepo) Feb. 2017
              D. E. Woon, T. H. Dunning, Jr., J. Chem. Phys. 98, 1358 (1993)
      Sc-Zn : Obtained from the ccRepo (grant-hill.group.shef.ac.uk/ccrepo) Feb. 2017
              N. B. Balabanov, K. A. Peterson, J. Chem. Phys. 123, 064107 (2005)
              N. B. Balabanov, K. A. Peterson, J. Chem. Phys. 125, 074110 (2006)
      Ga-Kr : Obtained from the ccRepo (grant-hill.group.shef.ac.uk/ccrepo) Feb. 2017
              A. K. Wilson, D. E. Woon, K. A. Peterson, T. H. Dunning, Jr., J. Chem. Phys. 110, 7667 (1999)

The basis set includes element-specific modifications.

Your calculation utilizes the basis: aug-cc-pVQZ-PP 
       Ca, Sr, Ba, Ra : Obtained from the Peterson Research Group Website (tyr0.chem.wsu.edu/~kipeters) Feb. 2017
                        H. Li, H. Feng, W. Sun, Y. Zhang, Q. Fan, K. A. Peterson, Y. Xie, H. F. Schaefer III, Mol. Phys. 111, 2292 (2013)
  Cu-Zn, Ag-Cd, Au-Hg : Obtained from the ccRepo (grant-hill.group.shef.ac.uk/ccrepo) Feb. 2017
                        K. A. Peterson, C. Puzzarini, Theor. Chem. Acc. 114, 283 (2005)
  Ga-Kr, In-Xe, Tl-Rn : Obtained from the ccRepo (grant-hill.group.shef.ac.uk/ccrepo) Feb. 2017
                        K. A. Peterson, J. Chem. Phys. 119, 11099 (2003)
                        K. A. Peterson, D. Figgen, E. Goll, H. Stoll, M. Dolg, J. Chem. Phys. 119, 11113 (2003)
                 Y-Pd : Obtained from the ccRepo (grant-hill.group.shef.ac.uk/ccrepo) Feb. 2017
                        K. A. Peterson, D. Figgen, M. Dolg, H. Stoll, J. Chem. Phys. 126, 124101 (2007)
                Hf-Pt : Obtained from the ccRepo (grant-hill.group.shef.ac.uk/ccrepo) Feb. 2017
                        D. Figgen, K. A. Peterson, M. Dolg, H. Stoll, J. Chem. Phys. 130, 164108 (2009)

----- AuxC basis set information -----
Your calculation utilizes the auxiliary basis: aug-cc-pVQZ/C 
  H-He, B-F, Al-Ar, Ga-Kr : Obtained from the EMSL Basis Set Exchange (bse.pnl.gov) Feb. 2017
                            F. Weigend, A. Kohn, C. Hattig, J. Chem. Phys. 116, 3175 (2002)
                   Be, Mg : Obtained from the TURBOMOLE 7.0 basis set library
                            C. Haettig, Phys. Chem. Chem. Phys. 7, 59 (2005)
                       Ne : Obtained from the EMSL Basis Set Exchange (bse.pnl.gov) Feb. 2017
                            C. Haettig, Phys. Chem. Chem. Phys. 7, 59 (2005)
                            F. Weigend, A. Kohn, C. Hattig, J. Chem. Phys. 116, 3175 (2002)
                    Sc-Zn : Obtained from the EMSL Basis Set Exchange (bse.pnl.gov) Feb. 2017
                            D. H. Bross, J. G. Hill, H. J. Werner, K. A. Peterson, J. Chem. Phys. 139, 094302 (2013)

The basis set includes element-specific modifications.

Your calculation utilizes the auxiliary basis: aug-cc-pVQZ-PP/C 
  Obtained from the EMSL Basis Set Exchange (bse.pnl.gov) Feb. 2017
  Cu-Zn, Ag-Cd, Au-Hg : C. Haettig, unpublished
  Ga-Kr, In-Xe, Tl-Rn : C. Haettig, G. Schmitz, J. Kossmann, Phys. Chem. Chem. Phys. 14, 6549 (2012)
          Y-Tc, Rh-Pd : J. G. Hill, J. A. Platts, J. Chem. Theory Comput. 5, 500 (2009)
                   Ru : J. G. Hill, J. A. Platts, J. Chem. Phys. 129, 134101 (2008)
                Hf-Pt : J. G. Hill, J. Chem. Phys. 135, 044105 (2011)

----- AuxJK basis set information -----
Your calculation utilizes the auxiliary basis: aug-cc-pVQZ/JK 
  H, B-F, Al-Cl, Ga-Br : Obtained from the TURBOMOLE 7.0 basis set library

The basis set includes element-specific modifications.

Your calculation utilizes the auxiliary basis: def2/JK
   H-Ba, Hf-Rn: F. Weigend, J. Comput. Chem. 29, 167 (2008).

================================================================================
                                        WARNINGS
                       Please study these warnings very carefully!
================================================================================


WARNING: No MP2 level density has been requested!
         To caclulate MP2 level properties use
         %mp2 Density relaxed end
         or
         %mp2 Density unrelaxed end

WARNING: Post HF methods need fully converged wavefunctions
  ===> : Setting SCFConvForced true
         You can overwrite this default with %scf ConvForced false 


INFO   : the flag for use of the SHARK integral package has been found!

================================================================================
                                       INPUT FILE
================================================================================
NAME = 1it1dma-000100100_1_737.inp
|  1> ! aug-cc-pVQZ/C aug-cc-pVQZ/JK aug-cc-pVQZ RI-MP2 TightSCF
|  2> %pal nprocs 8 end
|  3> %maxcore 16000
|  4> %basis
|  5> 	NewGTO I "aug-cc-pVQZ-PP" end
|  6> 	NewECP I "SK-MCDHF-RSC" end
|  7> 	NewAuxCGTO I "aug-cc-pVQZ-PP/C" end
|  8> 	NewAuxJKGTO I "def2/JK" end
|  9> end
| 10> * xyz 0 1
| 11> I        2.67691342      -0.38151854      -3.65093516
| 12> O        3.63898054       1.13093255      -3.91359242
| 13> O        2.76892419      -0.67276805      -1.70530473
| 14> I        1.12724459      -0.34528584      -0.66590303
| 15> O        0.20235487      -1.67210795      -1.41525505
| 16> O        0.65965408       1.17706902      -1.45644660
| 17> N       -0.90578598      -0.01964148       0.62100407
| 18> H       -1.55524521      -0.08676215      -0.15548388
| 19> C       -1.12952080      -1.12845606       1.55210992
| 20> H       -1.07959661      -2.06640093       1.00002395
| 21> H       -0.34604724      -1.11769655       2.31295321
| 22> H       -2.09848011      -1.04861458       2.05342081
| 23> C       -0.98461776       1.30740455       1.23745100
| 24> H       -0.21904616       1.38439300       2.01232066
| 25> H       -0.79409875       2.06004930       0.47454956
| 26> H       -1.96163306       1.47940371       1.69908768
| 27> *
| 28> 
| 29>                          ****END OF INPUT****
================================================================================

                       ****************************
                       * Single Point Calculation *
                       ****************************

---------------------------------
CARTESIAN COORDINATES (ANGSTROEM)
---------------------------------
  I      2.676913   -0.381519   -3.650935
  O      3.638981    1.130933   -3.913592
  O      2.768924   -0.672768   -1.705305
  I      1.127245   -0.345286   -0.665903
  O      0.202355   -1.672108   -1.415255
  O      0.659654    1.177069   -1.456447
  N     -0.905786   -0.019641    0.621004
  H     -1.555245   -0.086762   -0.155484
  C     -1.129521   -1.128456    1.552110
  H     -1.079597   -2.066401    1.000024
  H     -0.346047   -1.117697    2.312953
  H     -2.098480   -1.048615    2.053421
  C     -0.984618    1.307405    1.237451
  H     -0.219046    1.384393    2.012321
  H     -0.794099    2.060049    0.474550
  H     -1.961633    1.479404    1.699088

----------------------------
CARTESIAN COORDINATES (A.U.)
----------------------------
  NO LB      ZA    FRAG     MASS         X           Y           Z
   0 I    25.0000*   0   126.900    5.058633   -0.720966   -6.899268
   1 O     8.0000    0    15.999    6.876677    2.137153   -7.395618
   2 O     8.0000    0    15.999    5.232508   -1.271347   -3.222559
   3 I    25.0000*   0   126.900    2.130184   -0.652496   -1.258374
   4 O     8.0000    0    15.999    0.382395   -3.159826   -2.674444
   5 O     8.0000    0    15.999    1.246566    2.224338   -2.752285
   6 N     7.0000    0    14.007   -1.711687   -0.037117    1.173528
   7 H     1.0000    0     1.008   -2.938988   -0.163957   -0.293822
   8 C     6.0000    0    12.011   -2.134485   -2.132473    2.933063
   9 H     1.0000    0     1.008   -2.040142   -3.904932    1.889771
  10 H     1.0000    0     1.008   -0.653935   -2.112140    4.370848
  11 H     1.0000    0     1.008   -3.965553   -1.981594    3.880403
  12 C     6.0000    0    12.011   -1.860658    2.470637    2.338443
  13 H     1.0000    0     1.008   -0.413937    2.616124    3.802735
  14 H     1.0000    0     1.008   -1.500629    3.892929    0.896769
  15 H     1.0000    0     1.008   -3.706949    2.795668    3.210810
* core charge reduced due to ECP

--------------------------------
INTERNAL COORDINATES (ANGSTROEM)
--------------------------------
 I      0   0   0     0.000000000000     0.00000000     0.00000000
 O      1   0   0     1.811648497711     0.00000000     0.00000000
 O      1   2   0     1.969459324031   103.99742603     0.00000000
 I      3   1   2     1.970459946532   117.23290240   108.20094695
 O      4   3   1     1.782528079898    94.98130585    65.36727626
 O      4   3   1     1.777966349759    97.28888722   316.16724801
 N      4   3   1     2.428041892510   178.14090977   104.63048252
 H      7   4   6     1.014512696948    96.97766523    63.54856732
 C      7   4   6     1.465088784479   111.29714330   177.99408427
 H      9   7   4     1.089509945883   108.81429191   307.71773244
 H      9   7   4     1.092167156718   109.00970655    66.70199214
 H      9   7   4     1.093878153542   111.79496838   186.51041450
 C      7   4   6     1.465357441986   112.92166354   307.96586688
 H     13   7   4     1.091993629170   108.94397808   292.11132977
 H     13   7   4     1.088480693457   108.77985018    50.83788144
 H     13   7   4     1.094189669023   111.58470450   172.47054134

---------------------------
INTERNAL COORDINATES (A.U.)
---------------------------
 I      0   0   0     0.000000000000     0.00000000     0.00000000
 O      1   0   0     3.423519511603     0.00000000     0.00000000
 O      1   2   0     3.721738754317   103.99742603     0.00000000
 I      3   1   2     3.723629656806   117.23290240   108.20094695
 O      4   3   1     3.368489897032    94.98130585    65.36727626
 O      4   3   1     3.359869476373    97.28888722   316.16724801
 N      4   3   1     4.588334218532   178.14090977   104.63048252
 H      7   4   6     1.917151156618    96.97766523    63.54856732
 C      7   4   6     2.768616564544   111.29714330   177.99408427
 H      9   7   4     2.058875417902   108.81429191   307.71773244
 H      9   7   4     2.063896818660   109.00970655    66.70199214
 H      9   7   4     2.067130134074   111.79496838   186.51041450
 C      7   4   6     2.769124253657   112.92166354   307.96586688
 H     13   7   4     2.063568899119   108.94397808   292.11132977
 H     13   7   4     2.056930412694   108.77985018    50.83788144
 H     13   7   4     2.067718813019   111.58470450   172.47054134

---------------------
BASIS SET INFORMATION
---------------------
There are 5 groups of distinct atoms

 Group   1 Type I   : 25s19p13d3f2g contracted to 7s7p5d3f2g pattern {101011111/7711111/91111/111/11}
 Group   2 Type O   : 22s7p4d3f2g contracted to 6s5p4d3f2g pattern {991111/31111/1111/111/11}
 Group   3 Type N   : 22s7p4d3f2g contracted to 6s5p4d3f2g pattern {991111/31111/1111/111/11}
 Group   4 Type H   : 7s4p3d2f contracted to 5s4p3d2f pattern {31111/1111/111/11}
 Group   5 Type C   : 22s7p4d3f2g contracted to 6s5p4d3f2g pattern {991111/31111/1111/111/11}

Atom   0I    basis set group =>   1
Atom   1O    basis set group =>   2
Atom   2O    basis set group =>   2
Atom   3I    basis set group =>   1
Atom   4O    basis set group =>   2
Atom   5O    basis set group =>   2
Atom   6N    basis set group =>   3
Atom   7H    basis set group =>   4
Atom   8C    basis set group =>   5
Atom   9H    basis set group =>   4
Atom  10H    basis set group =>   4
Atom  11H    basis set group =>   4
Atom  12C    basis set group =>   5
Atom  13H    basis set group =>   4
Atom  14H    basis set group =>   4
Atom  15H    basis set group =>   4
---------------------------------
AUXILIARY/C BASIS SET INFORMATION
---------------------------------
There are 5 groups of distinct atoms

 Group   1 Type I   : 12s12p10d8f6g4h2i contracted to 12s12p10d8f6g4h2i pattern {111111111111/111111111111/1111111111/11111111/111111/1111/11}
 Group   2 Type O   : 9s8p7d6f4g2h contracted to 9s8p7d6f4g2h pattern {111111111/11111111/1111111/111111/1111/11}
 Group   3 Type N   : 9s8p7d6f4g2h contracted to 9s8p7d6f4g2h pattern {111111111/11111111/1111111/111111/1111/11}
 Group   4 Type H   : 6s5p4d3f2g contracted to 6s5p4d3f2g pattern {111111/11111/1111/111/11}
 Group   5 Type C   : 9s8p7d6f4g2h contracted to 9s8p7d6f4g2h pattern {111111111/11111111/1111111/111111/1111/11}

Atom   0I    basis set group =>   1
Atom   1O    basis set group =>   2
Atom   2O    basis set group =>   2
Atom   3I    basis set group =>   1
Atom   4O    basis set group =>   2
Atom   5O    basis set group =>   2
Atom   6N    basis set group =>   3
Atom   7H    basis set group =>   4
Atom   8C    basis set group =>   5
Atom   9H    basis set group =>   4
Atom  10H    basis set group =>   4
Atom  11H    basis set group =>   4
Atom  12C    basis set group =>   5
Atom  13H    basis set group =>   4
Atom  14H    basis set group =>   4
Atom  15H    basis set group =>   4
----------------------------------
AUXILIARY/JK BASIS SET INFORMATION
----------------------------------
There are 5 groups of distinct atoms

 Group   1 Type I   : 13s12p11d8f6g3h contracted to 11s10p10d7f5g3h pattern {31111111111/3111111111/2111111111/2111111/21111/111}
 Group   2 Type O   : 10s7p5d3f2g1h contracted to 10s7p5d3f2g1h pattern {1111111111/1111111/11111/111/11/1}
 Group   3 Type N   : 10s7p5d3f2g1h contracted to 10s7p5d3f2g1h pattern {1111111111/1111111/11111/111/11/1}
 Group   4 Type H   : 4s3p3d2f1g contracted to 4s3p3d2f1g pattern {1111/111/111/11/1}
 Group   5 Type C   : 10s7p5d3f2g1h contracted to 10s7p5d3f2g1h pattern {1111111111/1111111/11111/111/11/1}

Atom   0I    basis set group =>   1
Atom   1O    basis set group =>   2
Atom   2O    basis set group =>   2
Atom   3I    basis set group =>   1
Atom   4O    basis set group =>   2
Atom   5O    basis set group =>   2
Atom   6N    basis set group =>   3
Atom   7H    basis set group =>   4
Atom   8C    basis set group =>   5
Atom   9H    basis set group =>   4
Atom  10H    basis set group =>   4
Atom  11H    basis set group =>   4
Atom  12C    basis set group =>   5
Atom  13H    basis set group =>   4
Atom  14H    basis set group =>   4
Atom  15H    basis set group =>   4
-------------------------
ECP PARAMETER INFORMATION
-------------------------

 Group 1, Type I  ECP SK MCDHF RSC (replacing 28 core electrons, lmax=4)

Atom   0I    ECP group =>   1
Atom   3I    ECP group =>   1


           ************************************************************
           *        Program running with 8 parallel MPI-processes     *
           *              working on a common directory               *
           ************************************************************
------------------------------------------------------------------------------
                           ORCA GTO INTEGRAL CALCULATION
------------------------------------------------------------------------------
------------------------------------------------------------------------------
                   ___                                                        
                  /   \      - P O W E R E D   B Y -                         
                 /     \                                                     
                 |  |  |   _    _      __       _____    __    __             
                 |  |  |  | |  | |    /  \     |  _  \  |  |  /  |          
                  \  \/   | |  | |   /    \    | | | |  |  | /  /          
                 / \  \   | |__| |  /  /\  \   | |_| |  |  |/  /          
                |  |  |   |  __  | /  /__\  \  |    /   |      \           
                |  |  |   | |  | | |   __   |  |    \   |  |\   \          
                \     /   | |  | | |  |  |  |  | |\  \  |  | \   \       
                 \___/    |_|  |_| |__|  |__|  |_| \__\ |__|  \__/        
                                                                              
                      - O R C A' S   B I G   F R I E N D -                    
                                      &                                       
                       - I N T E G R A L  F E E D E R -                       
                                                                              
 v1 FN, 2020, v2 2021                                                         
------------------------------------------------------------------------------


Reading SHARK input file 1it1dma-000100100_1_737.SHARKINP.tmp ... ok
----------------------
SHARK INTEGRAL PACKAGE
----------------------

Number of atoms                             ...     16
Number of basis functions                   ...   1161
Number of shells                            ...    361
Maximum angular momentum                    ...      4
Integral batch strategy                     ... SHARK/LIBINT Hybrid
RI-J (if used) integral strategy            ... SPLIT-RIJ (Revised 2003 algorithm where possible)
Printlevel                                  ...      1
Contraction scheme used                     ... PARTIAL GENERAL contraction
Coulomb Range Separation                    ... NOT USED
Exchange Range Separation                   ... NOT USED
Finite Nucleus Model                        ... NOT USED
Auxiliary Coulomb fitting basis             ... NOT available
Auxiliary J/K fitting basis                 ... AVAILABLE
   # of basis functions in Aux-JK           ...   1535
   # of shells in Aux-JK                    ...    379
   Maximum angular momentum in Aux-JK       ...      5
Auxiliary Correlation fitting basis         ... AVAILABLE
   # of basis functions in Aux-C            ...   2292
   # of shells in Aux-C                     ...    500
   Maximum angular momentum in Aux-C        ...      6
Auxiliary 'external' fitting basis          ... NOT available
Integral threshold                          ...     2.500000e-11
Primitive cut-off                           ...     2.500000e-12
Primitive pair pre-selection threshold      ...     2.500000e-12

Calculating pre-screening integrals         ... done (  0.3 sec) Dimension = 361
Calculating pre-screening integrals (ORCA)  ... done (  0.6 sec) Dimension = 286
Organizing shell pair data                  ... done (  1.4 sec)
Shell pair information
Total number of shell pairs                 ...     65341
Shell pairs after pre-screening             ...     47628
Total number of primitive shell pairs       ...     82329
Primitive shell pairs kept                  ...     55649
          la=0 lb=0:   7270 shell pairs
          la=1 lb=0:   9560 shell pairs
          la=1 lb=1:   3071 shell pairs
          la=2 lb=0:   6735 shell pairs
          la=2 lb=1:   4229 shell pairs
          la=2 lb=2:   1512 shell pairs
          la=3 lb=0:   4645 shell pairs
          la=3 lb=1:   2933 shell pairs
          la=3 lb=2:   2052 shell pairs
          la=3 lb=3:    734 shell pairs
          la=4 lb=0:   1975 shell pairs
          la=4 lb=1:   1269 shell pairs
          la=4 lb=2:    883 shell pairs
          la=4 lb=3:    615 shell pairs
          la=4 lb=4:    145 shell pairs

Calculating one electron integrals          ... done (  0.1 sec)
Calculating ECP integrals                   ... done (  3.7 sec)
Calculating RI/JK V-Matrix + Cholesky decomp... done (  0.1 sec)
Calculating RI/C V-Matrix + Cholesky decomp.... done (  0.2 sec)
Calculating Nuclear repulsion               ... done (  0.0 sec) ENN=    886.737187937966 Eh

SHARK setup successfully completed in   7.9 seconds

Maximum memory used throughout the entire GTOINT-calculation: 94.7 MB
[1712564538.206148] [s44n08:1232701:0]          mpool.c:43   UCX  WARN  object 0xaff7200 was not returned to mpool ucp_requests
[1712564538.206161] [s44n08:1232701:0]          mpool.c:43   UCX  WARN  object 0xaff73c0 was not returned to mpool ucp_requests
[1712564538.206165] [s44n08:1232701:0]          mpool.c:43   UCX  WARN  object 0xaff7580 was not returned to mpool ucp_requests
[1712564538.206168] [s44n08:1232701:0]          mpool.c:43   UCX  WARN  object 0xaff7740 was not returned to mpool ucp_requests
[1712564538.206171] [s44n08:1232701:0]          mpool.c:43   UCX  WARN  object 0xaff7900 was not returned to mpool ucp_requests
[1712564538.206174] [s44n08:1232701:0]          mpool.c:43   UCX  WARN  object 0xaff7ac0 was not returned to mpool ucp_requests
[1712564538.206177] [s44n08:1232701:0]          mpool.c:43   UCX  WARN  object 0xaff7c80 was not returned to mpool ucp_requests
[1712564538.206179] [s44n08:1232701:0]          mpool.c:43   UCX  WARN  object 0xaff7e40 was not returned to mpool ucp_requests
[1712564538.206183] [s44n08:1232701:0]          mpool.c:43   UCX  WARN  object 0xaff8000 was not returned to mpool ucp_requests
[1712564538.206186] [s44n08:1232701:0]          mpool.c:43   UCX  WARN  object 0xaff81c0 was not returned to mpool ucp_requests
[1712564538.206189] [s44n08:1232701:0]          mpool.c:43   UCX  WARN  object 0xaff8380 was not returned to mpool ucp_requests
[1712564538.206192] [s44n08:1232701:0]          mpool.c:43   UCX  WARN  object 0xaff8540 was not returned to mpool ucp_requests
[1712564538.206194] [s44n08:1232701:0]          mpool.c:43   UCX  WARN  object 0xaff8700 was not returned to mpool ucp_requests
[1712564538.206197] [s44n08:1232701:0]          mpool.c:43   UCX  WARN  object 0xaff88c0 was not returned to mpool ucp_requests
[1712564538.206200] [s44n08:1232701:0]          mpool.c:43   UCX  WARN  object 0xaff8a80 was not returned to mpool ucp_requests
[1712564538.206202] [s44n08:1232701:0]          mpool.c:43   UCX  WARN  object 0xaff8c40 was not returned to mpool ucp_requests
[1712564538.206205] [s44n08:1232701:0]          mpool.c:43   UCX  WARN  object 0xaff8e00 was not returned to mpool ucp_requests
[1712564538.206208] [s44n08:1232701:0]          mpool.c:43   UCX  WARN  object 0xaff8fc0 was not returned to mpool ucp_requests
[1712564538.225089] [s44n08:1232699:0]          mpool.c:43   UCX  WARN  object 0xc393180 was not returned to mpool ucp_requests
[1712564538.225101] [s44n08:1232699:0]          mpool.c:43   UCX  WARN  object 0xc393340 was not returned to mpool ucp_requests
[1712564538.225105] [s44n08:1232699:0]          mpool.c:43   UCX  WARN  object 0xc393500 was not returned to mpool ucp_requests
[1712564538.225108] [s44n08:1232699:0]          mpool.c:43   UCX  WARN  object 0xc3936c0 was not returned to mpool ucp_requests
[1712564538.225111] [s44n08:1232699:0]          mpool.c:43   UCX  WARN  object 0xc393880 was not returned to mpool ucp_requests
[1712564538.225115] [s44n08:1232699:0]          mpool.c:43   UCX  WARN  object 0xc393a40 was not returned to mpool ucp_requests
[1712564538.225117] [s44n08:1232699:0]          mpool.c:43   UCX  WARN  object 0xc393c00 was not returned to mpool ucp_requests
[1712564538.225151] [s44n08:1232697:0]          mpool.c:43   UCX  WARN  object 0xac8b180 was not returned to mpool ucp_requests
[1712564538.225163] [s44n08:1232697:0]          mpool.c:43   UCX  WARN  object 0xac8b340 was not returned to mpool ucp_requests
[1712564538.225167] [s44n08:1232697:0]          mpool.c:43   UCX  WARN  object 0xac8b500 was not returned to mpool ucp_requests
[1712564538.225170] [s44n08:1232697:0]          mpool.c:43   UCX  WARN  object 0xac8b6c0 was not returned to mpool ucp_requests
[1712564538.225173] [s44n08:1232697:0]          mpool.c:43   UCX  WARN  object 0xac8b880 was not returned to mpool ucp_requests
[1712564538.225175] [s44n08:1232697:0]          mpool.c:43   UCX  WARN  object 0xac8ba40 was not returned to mpool ucp_requests
[1712564538.225178] [s44n08:1232697:0]          mpool.c:43   UCX  WARN  object 0xac8bc00 was not returned to mpool ucp_requests
[1712564538.225119] [s44n08:1232699:0]          mpool.c:43   UCX  WARN  object 0xc393dc0 was not returned to mpool ucp_requests
[1712564538.225122] [s44n08:1232699:0]          mpool.c:43   UCX  WARN  object 0xc393f80 was not returned to mpool ucp_requests
[1712564538.225125] [s44n08:1232699:0]          mpool.c:43   UCX  WARN  object 0xc394140 was not returned to mpool ucp_requests
[1712564538.225128] [s44n08:1232699:0]          mpool.c:43   UCX  WARN  object 0xc394300 was not returned to mpool ucp_requests
[1712564538.225130] [s44n08:1232699:0]          mpool.c:43   UCX  WARN  object 0xc3944c0 was not returned to mpool ucp_requests
[1712564538.225132] [s44n08:1232699:0]          mpool.c:43   UCX  WARN  object 0xc394680 was not returned to mpool ucp_requests
[1712564538.225135] [s44n08:1232699:0]          mpool.c:43   UCX  WARN  object 0xc394840 was not returned to mpool ucp_requests
[1712564538.225138] [s44n08:1232699:0]          mpool.c:43   UCX  WARN  object 0xc394a00 was not returned to mpool ucp_requests
[1712564538.225140] [s44n08:1232699:0]          mpool.c:43   UCX  WARN  object 0xc394bc0 was not returned to mpool ucp_requests
[1712564538.225142] [s44n08:1232699:0]          mpool.c:43   UCX  WARN  object 0xc394d80 was not returned to mpool ucp_requests
[1712564538.225145] [s44n08:1232699:0]          mpool.c:43   UCX  WARN  object 0xc394f40 was not returned to mpool ucp_requests
[1712564538.225181] [s44n08:1232697:0]          mpool.c:43   UCX  WARN  object 0xac8bdc0 was not returned to mpool ucp_requests
[1712564538.225184] [s44n08:1232697:0]          mpool.c:43   UCX  WARN  object 0xac8bf80 was not returned to mpool ucp_requests
[1712564538.225187] [s44n08:1232697:0]          mpool.c:43   UCX  WARN  object 0xac8c140 was not returned to mpool ucp_requests
[1712564538.225190] [s44n08:1232697:0]          mpool.c:43   UCX  WARN  object 0xac8c300 was not returned to mpool ucp_requests
[1712564538.225193] [s44n08:1232697:0]          mpool.c:43   UCX  WARN  object 0xac8c4c0 was not returned to mpool ucp_requests
[1712564538.225196] [s44n08:1232697:0]          mpool.c:43   UCX  WARN  object 0xac8c680 was not returned to mpool ucp_requests
[1712564538.225199] [s44n08:1232697:0]          mpool.c:43   UCX  WARN  object 0xac8c840 was not returned to mpool ucp_requests
[1712564538.225202] [s44n08:1232697:0]          mpool.c:43   UCX  WARN  object 0xac8ca00 was not returned to mpool ucp_requests
[1712564538.225204] [s44n08:1232697:0]          mpool.c:43   UCX  WARN  object 0xac8cbc0 was not returned to mpool ucp_requests
[1712564538.225207] [s44n08:1232697:0]          mpool.c:43   UCX  WARN  object 0xac8cd80 was not returned to mpool ucp_requests
[1712564538.225210] [s44n08:1232697:0]          mpool.c:43   UCX  WARN  object 0xac8cf40 was not returned to mpool ucp_requests
[1712564538.225243] [s44n08:1232703:0]          mpool.c:43   UCX  WARN  object 0xb5f3fc0 was not returned to mpool ucp_requests
[1712564538.225255] [s44n08:1232703:0]          mpool.c:43   UCX  WARN  object 0xb5f4180 was not returned to mpool ucp_requests
[1712564538.225259] [s44n08:1232703:0]          mpool.c:43   UCX  WARN  object 0xb5f4340 was not returned to mpool ucp_requests
[1712564538.225262] [s44n08:1232703:0]          mpool.c:43   UCX  WARN  object 0xb5f4500 was not returned to mpool ucp_requests
[1712564538.225265] [s44n08:1232703:0]          mpool.c:43   UCX  WARN  object 0xb5f46c0 was not returned to mpool ucp_requests
[1712564538.225268] [s44n08:1232703:0]          mpool.c:43   UCX  WARN  object 0xb5f4880 was not returned to mpool ucp_requests
[1712564538.225270] [s44n08:1232703:0]          mpool.c:43   UCX  WARN  object 0xb5f4a40 was not returned to mpool ucp_requests
[1712564538.225273] [s44n08:1232703:0]          mpool.c:43   UCX  WARN  object 0xb5f4c00 was not returned to mpool ucp_requests
[1712564538.225276] [s44n08:1232703:0]          mpool.c:43   UCX  WARN  object 0xb5f4dc0 was not returned to mpool ucp_requests
[1712564538.225279] [s44n08:1232703:0]          mpool.c:43   UCX  WARN  object 0xb5f4f80 was not returned to mpool ucp_requests
[1712564538.225282] [s44n08:1232703:0]          mpool.c:43   UCX  WARN  object 0xb5f5140 was not returned to mpool ucp_requests
[1712564538.225285] [s44n08:1232703:0]          mpool.c:43   UCX  WARN  object 0xb5f5300 was not returned to mpool ucp_requests
[1712564538.225288] [s44n08:1232703:0]          mpool.c:43   UCX  WARN  object 0xb5f54c0 was not returned to mpool ucp_requests
[1712564538.225290] [s44n08:1232703:0]          mpool.c:43   UCX  WARN  object 0xb5f5680 was not returned to mpool ucp_requests
[1712564538.225293] [s44n08:1232703:0]          mpool.c:43   UCX  WARN  object 0xb5f5840 was not returned to mpool ucp_requests
[1712564538.225296] [s44n08:1232703:0]          mpool.c:43   UCX  WARN  object 0xb5f5a00 was not returned to mpool ucp_requests
[1712564538.225298] [s44n08:1232703:0]          mpool.c:43   UCX  WARN  object 0xb5f5bc0 was not returned to mpool ucp_requests
[1712564538.225302] [s44n08:1232703:0]          mpool.c:43   UCX  WARN  object 0xb5f5d80 was not returned to mpool ucp_requests
[1712564538.225304] [s44n08:1232703:0]          mpool.c:43   UCX  WARN  object 0xb5f5f40 was not returned to mpool ucp_requests
[1712564538.225405] [s44n08:1232705:0]          mpool.c:43   UCX  WARN  object 0xb2ed180 was not returned to mpool ucp_requests
[1712564538.225417] [s44n08:1232705:0]          mpool.c:43   UCX  WARN  object 0xb2ed340 was not returned to mpool ucp_requests
[1712564538.225420] [s44n08:1232705:0]          mpool.c:43   UCX  WARN  object 0xb2ed500 was not returned to mpool ucp_requests
[1712564538.225423] [s44n08:1232705:0]          mpool.c:43   UCX  WARN  object 0xb2ed6c0 was not returned to mpool ucp_requests
[1712564538.225427] [s44n08:1232705:0]          mpool.c:43   UCX  WARN  object 0xb2ed880 was not returned to mpool ucp_requests
[1712564538.225430] [s44n08:1232705:0]          mpool.c:43   UCX  WARN  object 0xb2eda40 was not returned to mpool ucp_requests
[1712564538.225433] [s44n08:1232705:0]          mpool.c:43   UCX  WARN  object 0xb2edc00 was not returned to mpool ucp_requests
[1712564538.225436] [s44n08:1232705:0]          mpool.c:43   UCX  WARN  object 0xb2eddc0 was not returned to mpool ucp_requests
[1712564538.225440] [s44n08:1232705:0]          mpool.c:43   UCX  WARN  object 0xb2edf80 was not returned to mpool ucp_requests
[1712564538.225443] [s44n08:1232705:0]          mpool.c:43   UCX  WARN  object 0xb2ee140 was not returned to mpool ucp_requests
[1712564538.225446] [s44n08:1232705:0]          mpool.c:43   UCX  WARN  object 0xb2ee300 was not returned to mpool ucp_requests
[1712564538.225449] [s44n08:1232705:0]          mpool.c:43   UCX  WARN  object 0xb2ee4c0 was not returned to mpool ucp_requests
[1712564538.225452] [s44n08:1232705:0]          mpool.c:43   UCX  WARN  object 0xb2ee680 was not returned to mpool ucp_requests
[1712564538.225455] [s44n08:1232705:0]          mpool.c:43   UCX  WARN  object 0xb2ee840 was not returned to mpool ucp_requests
[1712564538.225458] [s44n08:1232705:0]          mpool.c:43   UCX  WARN  object 0xb2eea00 was not returned to mpool ucp_requests
[1712564538.225461] [s44n08:1232705:0]          mpool.c:43   UCX  WARN  object 0xb2eebc0 was not returned to mpool ucp_requests
[1712564538.225463] [s44n08:1232705:0]          mpool.c:43   UCX  WARN  object 0xb2eed80 was not returned to mpool ucp_requests
[1712564538.225466] [s44n08:1232705:0]          mpool.c:43   UCX  WARN  object 0xb2eef40 was not returned to mpool ucp_requests
[1712564538.225469] [s44n08:1232705:0]          mpool.c:43   UCX  WARN  object 0xb2ef100 was not returned to mpool ucp_requests
[1712564538.225810] [s44n08:1232695:0]          mpool.c:43   UCX  WARN  object 0xbb53180 was not returned to mpool ucp_requests
[1712564538.225821] [s44n08:1232695:0]          mpool.c:43   UCX  WARN  object 0xbb53340 was not returned to mpool ucp_requests
[1712564538.225825] [s44n08:1232695:0]          mpool.c:43   UCX  WARN  object 0xbb53500 was not returned to mpool ucp_requests
[1712564538.225828] [s44n08:1232695:0]          mpool.c:43   UCX  WARN  object 0xbb536c0 was not returned to mpool ucp_requests
[1712564538.225831] [s44n08:1232695:0]          mpool.c:43   UCX  WARN  object 0xbb53880 was not returned to mpool ucp_requests
[1712564538.225834] [s44n08:1232695:0]          mpool.c:43   UCX  WARN  object 0xbb53a40 was not returned to mpool ucp_requests
[1712564538.225837] [s44n08:1232695:0]          mpool.c:43   UCX  WARN  object 0xbb53c00 was not returned to mpool ucp_requests
[1712564538.225840] [s44n08:1232695:0]          mpool.c:43   UCX  WARN  object 0xbb53dc0 was not returned to mpool ucp_requests
[1712564538.225842] [s44n08:1232695:0]          mpool.c:43   UCX  WARN  object 0xbb53f80 was not returned to mpool ucp_requests
[1712564538.225846] [s44n08:1232695:0]          mpool.c:43   UCX  WARN  object 0xbb54140 was not returned to mpool ucp_requests
[1712564538.225849] [s44n08:1232695:0]          mpool.c:43   UCX  WARN  object 0xbb54300 was not returned to mpool ucp_requests
[1712564538.225852] [s44n08:1232695:0]          mpool.c:43   UCX  WARN  object 0xbb544c0 was not returned to mpool ucp_requests
[1712564538.225854] [s44n08:1232695:0]          mpool.c:43   UCX  WARN  object 0xbb54680 was not returned to mpool ucp_requests
[1712564538.225857] [s44n08:1232695:0]          mpool.c:43   UCX  WARN  object 0xbb54840 was not returned to mpool ucp_requests
[1712564538.225859] [s44n08:1232695:0]          mpool.c:43   UCX  WARN  object 0xbb54a00 was not returned to mpool ucp_requests
[1712564538.225862] [s44n08:1232695:0]          mpool.c:43   UCX  WARN  object 0xbb54bc0 was not returned to mpool ucp_requests
[1712564538.225865] [s44n08:1232695:0]          mpool.c:43   UCX  WARN  object 0xbb54d80 was not returned to mpool ucp_requests
[1712564538.225868] [s44n08:1232695:0]          mpool.c:43   UCX  WARN  object 0xbb54f40 was not returned to mpool ucp_requests
[1712564538.226158] [s44n08:1232693:0]          mpool.c:43   UCX  WARN  object 0xba56ac0 was not returned to mpool ucp_requests
[1712564538.226170] [s44n08:1232693:0]          mpool.c:43   UCX  WARN  object 0xba56c80 was not returned to mpool ucp_requests
[1712564538.226173] [s44n08:1232693:0]          mpool.c:43   UCX  WARN  object 0xba56e40 was not returned to mpool ucp_requests
[1712564538.226176] [s44n08:1232693:0]          mpool.c:43   UCX  WARN  object 0xba57000 was not returned to mpool ucp_requests
[1712564538.226179] [s44n08:1232693:0]          mpool.c:43   UCX  WARN  object 0xba571c0 was not returned to mpool ucp_requests
[1712564538.226182] [s44n08:1232693:0]          mpool.c:43   UCX  WARN  object 0xba57380 was not returned to mpool ucp_requests
[1712564538.226185] [s44n08:1232693:0]          mpool.c:43   UCX  WARN  object 0xba57540 was not returned to mpool ucp_requests
[1712564538.226187] [s44n08:1232693:0]          mpool.c:43   UCX  WARN  object 0xba578c0 was not returned to mpool ucp_requests
[1712564538.226190] [s44n08:1232693:0]          mpool.c:43   UCX  WARN  object 0xba57a80 was not returned to mpool ucp_requests
[1712564538.226193] [s44n08:1232693:0]          mpool.c:43   UCX  WARN  object 0xba57c40 was not returned to mpool ucp_requests
[1712564538.226195] [s44n08:1232693:0]          mpool.c:43   UCX  WARN  object 0xba57e00 was not returned to mpool ucp_requests
[1712564538.226198] [s44n08:1232693:0]          mpool.c:43   UCX  WARN  object 0xba57fc0 was not returned to mpool ucp_requests


           ************************************************************
           *        Program running with 8 parallel MPI-processes     *
           *              working on a common directory               *
           ************************************************************
-------------------------------------------------------------------------------
                                 ORCA SCF
-------------------------------------------------------------------------------

------------
SCF SETTINGS
------------
Hamiltonian:
 Ab initio Hamiltonian  Method          .... Hartree-Fock(GTOs)


General Settings:
 Integral files         IntName         .... 1it1dma-000100100_1_737
 Hartree-Fock type      HFTyp           .... RHF
 Total Charge           Charge          ....    0
 Multiplicity           Mult            ....    1
 Number of Electrons    NEL             ....  108
 Basis Dimension        Dim             .... 1066
 Nuclear Repulsion      ENuc            ....    886.7371879380 Eh

Convergence Acceleration:
 DIIS                   CNVDIIS         .... on
   Start iteration      DIISMaxIt       ....    12
   Startup error        DIISStart       ....  0.200000
   # of expansion vecs  DIISMaxEq       ....     5
   Bias factor          DIISBfac        ....   1.050
   Max. coefficient     DIISMaxC        ....  10.000
 Trust-Rad. Augm. Hess. CNVTRAH         .... auto
   Auto Start mean grad. ratio tolernc. ....  1.125000
   Auto Start start iteration           ....    20
   Auto Start num. interpolation iter.  ....    10
   Max. Number of Micro iterations      ....    16
   Max. Number of Macro iterations      .... Maxiter - #DIIS iter
   Number of Davidson start vectors     ....     2
   Converg. threshold I  (grad. norm)   ....   1.000e-05
   Converg. threshold II (energy diff.) ....   1.000e-08
   Grad. Scal. Fac. for Micro threshold ....   0.100
   Minimum threshold for Micro iter.    ....   0.010
   NR start threshold (gradient norm)   ....   0.001
   Initial trust radius                 ....   0.400
   Minimum AH scaling param. (alpha)    ....   1.000
   Maximum AH scaling param. (alpha)    .... 1000.000
   Orbital update algorithm             .... Taylor
   White noise on init. David. guess    .... on
   Maximum white noise                  ....   0.010
   Quad. conv. algorithm                .... NR
 SOSCF                  CNVSOSCF        .... on
   Start iteration      SOSCFMaxIt      ....   150
   Startup grad/error   SOSCFStart      ....  0.003300
 Level Shifting         CNVShift        .... on
   Level shift para.    LevelShift      ....    0.2500
   Turn off err/grad.   ShiftErr        ....    0.0010
 Zerner damping         CNVZerner       .... off
 Static damping         CNVDamp         .... on
   Fraction old density DampFac         ....    0.7000
   Max. Damping (<1)    DampMax         ....    0.9800
   Min. Damping (>=0)   DampMin         ....    0.0000
   Turn off err/grad.   DampErr         ....    0.1000
 Fernandez-Rico         CNVRico         .... off

SCF Procedure:
 Maximum # iterations   MaxIter         ....   125
 SCF integral mode      SCFMode         .... Direct
   Integral package                     .... SHARK and LIBINT hybrid scheme
 Reset frequency        DirectResetFreq ....    20
 Integral Threshold     Thresh          ....  2.500e-11 Eh
 Primitive CutOff       TCut            ....  2.500e-12 Eh

Convergence Tolerance:
 Convergence Check Mode ConvCheckMode   .... Total+1el-Energy
 Convergence forced     ConvForced      .... 1
 Energy Change          TolE            ....  1.000e-08 Eh
 1-El. energy change                    ....  1.000e-05 Eh
 Orbital Gradient       TolG            ....  1.000e-05
 Orbital Rotation angle TolX            ....  1.000e-05
 DIIS Error             TolErr          ....  5.000e-07


Diagonalization of the overlap matrix:
Smallest eigenvalue                        ... 1.589e-06
Time for diagonalization                   ...    0.143 sec
Threshold for overlap eigenvalues          ... 1.000e-08
Number of eigenvalues below threshold      ... 0
Time for construction of square roots      ...    0.092 sec
Total time needed                          ...    0.241 sec

Time for model grid setup =    0.170 sec

------------------------------
INITIAL GUESS: MODEL POTENTIAL
------------------------------
Loading Hartree-Fock densities                     ... done
  calling /comm/groupstacks/chemistry/apps/orca/5.0.4/orca 1it1dma-000100100_1_737_atom53.inp > 1it1dma-000100100_1_737_atom53.out in order to generate an atomic fitting density for atom 0 (I  with ECP) on-the-fly... 
    atom 0 (I ), assumed electronic state with S=2: 1s2 2s2 2p6 3s2 3p6 4s2 3d10 4p6 5s2 4d10 5p5           ... done
Calculating cut-offs                               ... done
Initializing the effective Hamiltonian             ... done
Setting up the integral package (SHARK)            ... done
Starting the Coulomb interaction                   ... done (   0.7 sec)
Reading the grid                                   ... done
Mapping shells                                     ... done
Starting the XC term evaluation                    ... done (   0.3 sec)
Transforming the Hamiltonian                       ... done (   0.1 sec)
Diagonalizing the Hamiltonian                      ... done (   0.1 sec)
Back transforming the eigenvectors                 ... done (   0.0 sec)
Now organizing SCF variables                       ... done
                      ------------------
                      INITIAL GUESS DONE (   2.8 sec)
                      ------------------
--------------
SCF ITERATIONS
--------------
ITER       Energy         Delta-E        Max-DP      RMS-DP      [F,P]     Damp
               ***  Starting incremental Fock matrix formation  ***
  0  -1022.0579995095   0.000000000000 0.28458835  0.00150847  0.4278734 0.7000
  1  -1022.3612242927  -0.303224783130 0.19573526  0.00107833  0.2298740 0.7000
                               ***Turning on DIIS***
  2  -1022.5198994337  -0.158675141091 0.13434626  0.00074367  0.1222716 0.7000
  3  -1023.4562388276  -0.936339393898 0.30685201  0.00170170  0.0753665 0.0000
  4  -1022.7785242633   0.677714564304 0.02452142  0.00010427  0.0136748 0.0000
  5  -1022.8396106324  -0.061086369098 0.01880524  0.00006620  0.0075225 0.0000
  6  -1022.8238024374   0.015808195018 0.00526678  0.00003512  0.0063111 0.0000
  7  -1022.8502395455  -0.026437108120 0.00309234  0.00002234  0.0033106 0.0000
                      *** Initiating the SOSCF procedure ***
                           *** Shutting down DIIS ***
                      *** Re-Reading the Fockian *** 
                      *** Removing any level shift *** 
ITER      Energy       Delta-E        Grad      Rot      Max-DP    RMS-DP
  8  -1022.85206490  -0.0018253526  0.001223  0.001223  0.001628  0.000014
               *** Restarting incremental Fock matrix formation ***
  9  -1022.85399931  -0.0019344159  0.000467  0.000995  0.000724  0.000006
 10  -1022.85401775  -0.0000184378  0.000209  0.001504  0.001145  0.000010
 11  -1022.85402952  -0.0000117648  0.000081  0.000159  0.000345  0.000002
 12  -1022.85403050  -0.0000009881  0.000032  0.000089  0.000115  0.000001
 13  -1022.85403061  -0.0000001047  0.000016  0.000039  0.000078  0.000000
 14  -1022.85403066  -0.0000000495  0.000005  0.000019  0.000074  0.000000
                  ***Gradient check signals convergence***
              ***Rediagonalizing the Fockian in SOSCF/NRSCF***

               *****************************************************
               *                     SUCCESS                       *
               *           SCF CONVERGED AFTER  15 CYCLES          *
               *****************************************************


----------------
TOTAL SCF ENERGY
----------------

Total Energy       :        -1022.85403066 Eh          -27833.27319 eV

Components:
Nuclear Repulsion  :          886.73718794 Eh           24129.34560 eV
Electronic Energy  :        -1909.59121860 Eh          -51962.61879 eV
One Electron Energy:        -3388.41229709 Eh          -92203.38613 eV
Two Electron Energy:         1478.82107848 Eh           40240.76735 eV

Virial components:
Potential Energy   :        -1678.33600653 Eh          -45669.84455 eV
Kinetic Energy     :          655.48197586 Eh           17836.57136 eV
Virial Ratio       :            2.56046096


---------------
SCF CONVERGENCE
---------------

  Last Energy change         ...   -5.0429e-09  Tolerance :   1.0000e-08
  Last MAX-Density change    ...    3.4685e-04  Tolerance :   1.0000e-07
  Last RMS-Density change    ...    1.3233e-06  Tolerance :   5.0000e-09
  Last Orbital Gradient      ...    2.1221e-06  Tolerance :   1.0000e-05
  Last Orbital Rotation      ...    1.3477e-05  Tolerance :   1.0000e-05

             **** THE GBW FILE WAS UPDATED (1it1dma-000100100_1_737.gbw) ****
             **** DENSITY 1it1dma-000100100_1_737.scfp WAS UPDATED ****
             **** ENERGY FILE WAS UPDATED (1it1dma-000100100_1_737.en.tmp) ****
             **** THE GBW FILE WAS UPDATED (1it1dma-000100100_1_737.gbw) ****
             **** DENSITY 1it1dma-000100100_1_737.scfp WAS UPDATED ****
----------------
ORBITAL ENERGIES
----------------

  NO   OCC          E(Eh)            E(eV) 
   0   2.0000     -20.606220      -560.7238 
   1   2.0000     -20.549646      -559.1843 
   2   2.0000     -20.548767      -559.1604 
   3   2.0000     -20.525560      -558.5289 
   4   2.0000     -15.630156      -425.3182 
   5   2.0000     -11.291698      -307.2627 
   6   2.0000     -11.286754      -307.1282 
   7   2.0000      -7.893385      -214.7899 
   8   2.0000      -7.817479      -212.7244 
   9   2.0000      -5.725461      -155.7977 
  10   2.0000      -5.717457      -155.5799 
  11   2.0000      -5.714453      -155.4982 
  12   2.0000      -5.651071      -153.7735 
  13   2.0000      -5.642131      -153.5302 
  14   2.0000      -5.635063      -153.3379 
  15   2.0000      -2.459744       -66.9330 
  16   2.0000      -2.453602       -66.7659 
  17   2.0000      -2.448901       -66.6380 
  18   2.0000      -2.446646       -66.5766 
  19   2.0000      -2.441521       -66.4372 
  20   2.0000      -2.384691       -64.8907 
  21   2.0000      -2.380482       -64.7762 
  22   2.0000      -2.370994       -64.5180 
  23   2.0000      -2.361758       -64.2667 
  24   2.0000      -2.361693       -64.2649 
  25   2.0000      -1.378129       -37.5008 
  26   2.0000      -1.312096       -35.7040 
  27   2.0000      -1.270859       -34.5818 
  28   2.0000      -1.264673       -34.4135 
  29   2.0000      -1.248142       -33.9637 
  30   2.0000      -1.003132       -27.2966 
  31   2.0000      -0.924054       -25.1448 
  32   2.0000      -0.910531       -24.7768 
  33   2.0000      -0.852565       -23.1995 
  34   2.0000      -0.726205       -19.7610 
  35   2.0000      -0.703736       -19.1496 
  36   2.0000      -0.654376       -17.8065 
  37   2.0000      -0.629328       -17.1249 
  38   2.0000      -0.616703       -16.7813 
  39   2.0000      -0.608411       -16.5557 
  40   2.0000      -0.594299       -16.1717 
  41   2.0000      -0.573796       -15.6138 
  42   2.0000      -0.562199       -15.2982 
  43   2.0000      -0.557516       -15.1708 
  44   2.0000      -0.553483       -15.0610 
  45   2.0000      -0.516919       -14.0661 
  46   2.0000      -0.489660       -13.3243 
  47   2.0000      -0.483462       -13.1557 
  48   2.0000      -0.470739       -12.8095 
  49   2.0000      -0.466552       -12.6955 
  50   2.0000      -0.458598       -12.4791 
  51   2.0000      -0.444561       -12.0971 
  52   2.0000      -0.414265       -11.2727 
  53   2.0000      -0.350627        -9.5410 
  54   0.0000       0.012510         0.3404 
  55   0.0000       0.024158         0.6574 
  56   0.0000       0.025820         0.7026 
  57   0.0000       0.027616         0.7515 
  58   0.0000       0.038053         1.0355 
  59   0.0000       0.045774         1.2456 
  60   0.0000       0.050028         1.3613 
  61   0.0000       0.051614         1.4045 
  62   0.0000       0.055128         1.5001 
  63   0.0000       0.060023         1.6333 
  64   0.0000       0.068887         1.8745 
  65   0.0000       0.075719         2.0604 
  66   0.0000       0.076641         2.0855 
  67   0.0000       0.086246         2.3469 
  68   0.0000       0.091961         2.5024 
  69   0.0000       0.094863         2.5813 
  70   0.0000       0.096248         2.6190 
  71   0.0000       0.103629         2.8199 
  72   0.0000       0.109874         2.9898 
  73   0.0000       0.112370         3.0577 
  74   0.0000       0.115308         3.1377 
  75   0.0000       0.117483         3.1969 
  76   0.0000       0.127856         3.4791 
  77   0.0000       0.128885         3.5071 
  78   0.0000       0.133582         3.6350 
  79   0.0000       0.139858         3.8057 
  80   0.0000       0.144400         3.9293 
  81   0.0000       0.146857         3.9962 
  82   0.0000       0.148001         4.0273 
  83   0.0000       0.153096         4.1660 
  84   0.0000       0.158732         4.3193 
  85   0.0000       0.161857         4.4043 
  86   0.0000       0.175534         4.7765 
  87   0.0000       0.186536         5.0759 
  88   0.0000       0.189975         5.1695 
  89   0.0000       0.194865         5.3025 
  90   0.0000       0.198464         5.4005 
  91   0.0000       0.204723         5.5708 
  92   0.0000       0.207951         5.6586 
  93   0.0000       0.211118         5.7448 
  94   0.0000       0.215389         5.8610 
  95   0.0000       0.218175         5.9368 
  96   0.0000       0.224122         6.0987 
  97   0.0000       0.226947         6.1755 
  98   0.0000       0.235116         6.3978 
  99   0.0000       0.239306         6.5119 
 100   0.0000       0.244956         6.6656 
 101   0.0000       0.248961         6.7746 
 102   0.0000       0.250188         6.8080 
 103   0.0000       0.255924         6.9640 
 104   0.0000       0.258328         7.0295 
 105   0.0000       0.263430         7.1683 
 106   0.0000       0.267311         7.2739 
 107   0.0000       0.271466         7.3870 
 108   0.0000       0.273633         7.4459 
 109   0.0000       0.277057         7.5391 
 110   0.0000       0.281783         7.6677 
 111   0.0000       0.285011         7.7555 
 112   0.0000       0.290889         7.9155 
 113   0.0000       0.292648         7.9633 
 114   0.0000       0.293328         7.9819 
 115   0.0000       0.298462         8.1216 
 116   0.0000       0.300305         8.1717 
 117   0.0000       0.307202         8.3594 
 118   0.0000       0.312302         8.4982 
 119   0.0000       0.312901         8.5145 
 120   0.0000       0.322898         8.7865 
 121   0.0000       0.326246         8.8776 
 122   0.0000       0.336278         9.1506 
 123   0.0000       0.338690         9.2162 
 124   0.0000       0.343471         9.3463 
 125   0.0000       0.344454         9.3731 
 126   0.0000       0.348167         9.4741 
 127   0.0000       0.355527         9.6744 
 128   0.0000       0.359772         9.7899 
 129   0.0000       0.360065         9.7979 
 130   0.0000       0.366527         9.9737 
 131   0.0000       0.373677        10.1683 
 132   0.0000       0.374110        10.1801 
 133   0.0000       0.378504        10.2996 
 134   0.0000       0.383570        10.4375 
 135   0.0000       0.395115        10.7516 
 136   0.0000       0.399931        10.8827 
 137   0.0000       0.402964        10.9652 
 138   0.0000       0.404125        10.9968 
 139   0.0000       0.411359        11.1936 
 140   0.0000       0.415622        11.3097 
 141   0.0000       0.419476        11.4145 
 142   0.0000       0.426104        11.5949 
 143   0.0000       0.428918        11.6715 
 144   0.0000       0.432028        11.7561 
 145   0.0000       0.436742        11.8843 
 146   0.0000       0.440461        11.9856 
 147   0.0000       0.446235        12.1427 
 148   0.0000       0.455307        12.3895 
 149   0.0000       0.459529        12.5044 
 150   0.0000       0.465137        12.6570 
 151   0.0000       0.465985        12.6801 
 152   0.0000       0.471460        12.8291 
 153   0.0000       0.476809        12.9746 
 154   0.0000       0.479013        13.0346 
 155   0.0000       0.485624        13.2145 
 156   0.0000       0.489895        13.3307 
 157   0.0000       0.491643        13.3783 
 158   0.0000       0.500870        13.6294 
 159   0.0000       0.503144        13.6912 
 160   0.0000       0.512016        13.9327 
 161   0.0000       0.512618        13.9491 
 162   0.0000       0.521127        14.1806 
 163   0.0000       0.524834        14.2815 
 164   0.0000       0.534224        14.5370 
 165   0.0000       0.540424        14.7057 
 166   0.0000       0.546439        14.8693 
 167   0.0000       0.551149        14.9975 
 168   0.0000       0.555745        15.1226 
 169   0.0000       0.559823        15.2336 
 170   0.0000       0.569696        15.5022 
 171   0.0000       0.574098        15.6220 
 172   0.0000       0.576829        15.6963 
 173   0.0000       0.584017        15.8919 
 174   0.0000       0.594092        16.1661 
 175   0.0000       0.598375        16.2826 
 176   0.0000       0.605185        16.4679 
 177   0.0000       0.606123        16.4934 
 178   0.0000       0.614181        16.7127 
 179   0.0000       0.617867        16.8130 
 180   0.0000       0.618877        16.8405 
 181   0.0000       0.626685        17.0530 
 182   0.0000       0.629805        17.1379 
 183   0.0000       0.637612        17.3503 
 184   0.0000       0.641683        17.4611 
 185   0.0000       0.644415        17.5354 
 186   0.0000       0.648709        17.6523 
 187   0.0000       0.654496        17.8097 
 188   0.0000       0.656833        17.8733 
 189   0.0000       0.666059        18.1244 
 190   0.0000       0.672945        18.3118 
 191   0.0000       0.673535        18.3278 
 192   0.0000       0.676298        18.4030 
 193   0.0000       0.678103        18.4521 
 194   0.0000       0.691353        18.8127 
 195   0.0000       0.694598        18.9010 
 196   0.0000       0.697232        18.9727 
 197   0.0000       0.701150        19.0793 
 198   0.0000       0.702430        19.1141 
 199   0.0000       0.708083        19.2679 
 200   0.0000       0.710995        19.3472 
 201   0.0000       0.718920        19.5628 
 202   0.0000       0.723455        19.6862 
 203   0.0000       0.725332        19.7373 
 204   0.0000       0.730935        19.8898 
 205   0.0000       0.732473        19.9316 
 206   0.0000       0.737808        20.0768 
 207   0.0000       0.751975        20.4623 
 208   0.0000       0.756285        20.5796 
 209   0.0000       0.763408        20.7734 
 210   0.0000       0.763605        20.7788 
 211   0.0000       0.769518        20.9396 
 212   0.0000       0.774799        21.0833 
 213   0.0000       0.783816        21.3287 
 214   0.0000       0.787711        21.4347 
 215   0.0000       0.794187        21.6109 
 216   0.0000       0.797103        21.6903 
 217   0.0000       0.803328        21.8597 
 218   0.0000       0.816411        22.2157 
 219   0.0000       0.823454        22.4073 
 220   0.0000       0.826333        22.4857 
 221   0.0000       0.833504        22.6808 
 222   0.0000       0.843613        22.9559 
 223   0.0000       0.848531        23.0897 
 224   0.0000       0.852058        23.1857 
 225   0.0000       0.858012        23.3477 
 226   0.0000       0.863763        23.5042 
 227   0.0000       0.869020        23.6472 
 228   0.0000       0.871483        23.7143 
 229   0.0000       0.877113        23.8675 
 230   0.0000       0.884172        24.0595 
 231   0.0000       0.891855        24.2686 
 232   0.0000       0.894654        24.3448 
 233   0.0000       0.897969        24.4350 
 234   0.0000       0.904915        24.6240 
 235   0.0000       0.906836        24.6763 
 236   0.0000       0.915174        24.9032 
 237   0.0000       0.918267        24.9873 
 238   0.0000       0.921134        25.0653 
 239   0.0000       0.934944        25.4411 
 240   0.0000       0.948737        25.8164 
 241   0.0000       0.953394        25.9432 
 242   0.0000       0.959462        26.1083 
 243   0.0000       0.962688        26.1961 
 244   0.0000       0.972963        26.4757 
 245   0.0000       0.982535        26.7361 
 246   0.0000       0.982825        26.7440 
 247   0.0000       0.990871        26.9630 
 248   0.0000       0.994384        27.0586 
 249   0.0000       1.004294        27.3282 
 250   0.0000       1.008048        27.4304 
 251   0.0000       1.016676        27.6652 
 252   0.0000       1.019925        27.7536 
 253   0.0000       1.024992        27.8915 
 254   0.0000       1.029847        28.0236 
 255   0.0000       1.034592        28.1527 
 256   0.0000       1.042748        28.3746 
 257   0.0000       1.047729        28.5102 
 258   0.0000       1.049162        28.5492 
 259   0.0000       1.064162        28.9573 
 260   0.0000       1.067590        29.0506 
 261   0.0000       1.074454        29.2374 
 262   0.0000       1.077166        29.3112 
 263   0.0000       1.091952        29.7135 
 264   0.0000       1.095429        29.8081 
 265   0.0000       1.100654        29.9503 
 266   0.0000       1.104817        30.0636 
 267   0.0000       1.107988        30.1499 
 268   0.0000       1.112733        30.2790 
 269   0.0000       1.116631        30.3851 
 270   0.0000       1.123819        30.5807 
 271   0.0000       1.128193        30.6997 
 272   0.0000       1.133069        30.8324 
 273   0.0000       1.137767        30.9602 
 274   0.0000       1.142238        31.0819 
 275   0.0000       1.146140        31.1880 
 276   0.0000       1.153531        31.3892 
 277   0.0000       1.154924        31.4271 
 278   0.0000       1.157586        31.4995 
 279   0.0000       1.172360        31.9015 
 280   0.0000       1.177214        32.0336 
 281   0.0000       1.179614        32.0989 
 282   0.0000       1.185391        32.2561 
 283   0.0000       1.189110        32.3573 
 284   0.0000       1.195465        32.5302 
 285   0.0000       1.198030        32.6000 
 286   0.0000       1.206228        32.8231 
 287   0.0000       1.208758        32.8920 
 288   0.0000       1.216693        33.1079 
 289   0.0000       1.224963        33.3329 
 290   0.0000       1.227124        33.3917 
 291   0.0000       1.234486        33.5921 
 292   0.0000       1.238820        33.7100 
 293   0.0000       1.243645        33.8413 
 294   0.0000       1.247580        33.9484 
 295   0.0000       1.254287        34.1309 
 296   0.0000       1.257410        34.2159 
 297   0.0000       1.263703        34.3871 
 298   0.0000       1.265137        34.4261 
 299   0.0000       1.271368        34.5957 
 300   0.0000       1.275399        34.7054 
 301   0.0000       1.285777        34.9878 
 302   0.0000       1.292005        35.1572 
 303   0.0000       1.296707        35.2852 
 304   0.0000       1.309299        35.6278 
 305   0.0000       1.316093        35.8127 
 306   0.0000       1.319056        35.8933 
 307   0.0000       1.325997        36.0822 
 308   0.0000       1.329170        36.1686 
 309   0.0000       1.331133        36.2220 
 310   0.0000       1.335989        36.3541 
 311   0.0000       1.342384        36.5281 
 312   0.0000       1.350247        36.7421 
 313   0.0000       1.361239        37.0412 
 314   0.0000       1.364561        37.1316 
 315   0.0000       1.379252        37.5314 
 316   0.0000       1.385885        37.7119 
 317   0.0000       1.390864        37.8473 
 318   0.0000       1.397184        38.0193 
 319   0.0000       1.401981        38.1498 
 320   0.0000       1.407129        38.2899 
 321   0.0000       1.410986        38.3949 
 322   0.0000       1.424803        38.7709 
 323   0.0000       1.432580        38.9825 
 324   0.0000       1.447431        39.3866 
 325   0.0000       1.449174        39.4340 
 326   0.0000       1.454360        39.5751 
 327   0.0000       1.459709        39.7207 
 328   0.0000       1.462763        39.8038 
 329   0.0000       1.465865        39.8882 
 330   0.0000       1.479270        40.2530 
 331   0.0000       1.483141        40.3583 
 332   0.0000       1.488859        40.5139 
 333   0.0000       1.506003        40.9804 
 334   0.0000       1.511953        41.1423 
 335   0.0000       1.521146        41.3925 
 336   0.0000       1.524002        41.4702 
 337   0.0000       1.529358        41.6159 
 338   0.0000       1.539460        41.8908 
 339   0.0000       1.548787        42.1446 
 340   0.0000       1.553723        42.2790 
 341   0.0000       1.557083        42.3704 
 342   0.0000       1.562617        42.5210 
 343   0.0000       1.567303        42.6485 
 344   0.0000       1.572378        42.7866 
 345   0.0000       1.580712        43.0134 
 346   0.0000       1.586423        43.1688 
 347   0.0000       1.598780        43.5050 
 348   0.0000       1.599772        43.5320 
 349   0.0000       1.607520        43.7428 
 350   0.0000       1.616479        43.9866 
 351   0.0000       1.625086        44.2208 
 352   0.0000       1.632966        44.4353 
 353   0.0000       1.643463        44.7209 
 354   0.0000       1.648957        44.8704 
 355   0.0000       1.651946        44.9517 
 356   0.0000       1.660996        45.1980 
 357   0.0000       1.669156        45.4200 
 358   0.0000       1.677858        45.6568 
 359   0.0000       1.679598        45.7042 
 360   0.0000       1.688849        45.9559 
 361   0.0000       1.692635        46.0589 
 362   0.0000       1.700269        46.2667 
 363   0.0000       1.712175        46.5906 
 364   0.0000       1.716514        46.7087 
 365   0.0000       1.725045        46.9409 
 366   0.0000       1.730371        47.0858 
 367   0.0000       1.735473        47.2246 
 368   0.0000       1.738394        47.3041 
 369   0.0000       1.755815        47.7781 
 370   0.0000       1.759316        47.8734 
 371   0.0000       1.763721        47.9933 
 372   0.0000       1.771423        48.2029 
 373   0.0000       1.776839        48.3503 
 374   0.0000       1.783016        48.5183 
 375   0.0000       1.784971        48.5715 
 376   0.0000       1.793832        48.8126 
 377   0.0000       1.803229        49.0684 
 378   0.0000       1.812268        49.3143 
 379   0.0000       1.815850        49.4118 
 380   0.0000       1.819385        49.5080 
 381   0.0000       1.827371        49.7253 
 382   0.0000       1.832082        49.8535 
 383   0.0000       1.843166        50.1551 
 384   0.0000       1.850254        50.3480 
 385   0.0000       1.857656        50.5494 
 386   0.0000       1.863738        50.7149 
 387   0.0000       1.868897        50.8553 
 388   0.0000       1.877326        51.0846 
 389   0.0000       1.891543        51.4715 
 390   0.0000       1.893408        51.5223 
 391   0.0000       1.899467        51.6871 
 392   0.0000       1.905163        51.8421 
 393   0.0000       1.912433        52.0399 
 394   0.0000       1.917112        52.1673 
 395   0.0000       1.928060        52.4652 
 396   0.0000       1.929395        52.5015 
 397   0.0000       1.937464        52.7211 
 398   0.0000       1.950278        53.0698 
 399   0.0000       1.955334        53.2073 
 400   0.0000       1.959076        53.3092 
 401   0.0000       1.964446        53.4553 
 402   0.0000       1.971110        53.6366 
 403   0.0000       1.974258        53.7223 
 404   0.0000       1.980035        53.8795 
 405   0.0000       1.989381        54.1338 
 406   0.0000       1.994016        54.2599 
 407   0.0000       2.003358        54.5141 
 408   0.0000       2.007512        54.6272 
 409   0.0000       2.011518        54.7362 
 410   0.0000       2.018545        54.9274 
 411   0.0000       2.027494        55.1709 
 412   0.0000       2.031742        55.2865 
 413   0.0000       2.035116        55.3783 
 414   0.0000       2.050974        55.8098 
 415   0.0000       2.055596        55.9356 
 416   0.0000       2.059243        56.0349 
 417   0.0000       2.071696        56.3737 
 418   0.0000       2.073529        56.4236 
 419   0.0000       2.082749        56.6745 
 420   0.0000       2.088990        56.8443 
 421   0.0000       2.102572        57.2139 
 422   0.0000       2.103816        57.2477 
 423   0.0000       2.109717        57.4083 
 424   0.0000       2.117587        57.6225 
 425   0.0000       2.119823        57.6833 
 426   0.0000       2.125176        57.8290 
 427   0.0000       2.138219        58.1839 
 428   0.0000       2.142107        58.2897 
 429   0.0000       2.149235        58.4837 
 430   0.0000       2.154687        58.6320 
 431   0.0000       2.159533        58.7639 
 432   0.0000       2.167655        58.9849 
 433   0.0000       2.172732        59.1230 
 434   0.0000       2.180304        59.3291 
 435   0.0000       2.184417        59.4410 
 436   0.0000       2.194434        59.7136 
 437   0.0000       2.195276        59.7365 
 438   0.0000       2.208629        60.0998 
 439   0.0000       2.213000        60.2188 
 440   0.0000       2.223587        60.5069 
 441   0.0000       2.229838        60.6770 
 442   0.0000       2.234173        60.7949 
 443   0.0000       2.253819        61.3295 
 444   0.0000       2.255423        61.3732 
 445   0.0000       2.263716        61.5989 
 446   0.0000       2.272021        61.8248 
 447   0.0000       2.273672        61.8698 
 448   0.0000       2.278229        61.9938 
 449   0.0000       2.281332        62.0782 
 450   0.0000       2.286122        62.2086 
 451   0.0000       2.298227        62.5379 
 452   0.0000       2.302214        62.6464 
 453   0.0000       2.307779        62.7979 
 454   0.0000       2.310981        62.8850 
 455   0.0000       2.314504        62.9808 
 456   0.0000       2.332287        63.4648 
 457   0.0000       2.337979        63.6197 
 458   0.0000       2.347586        63.8811 
 459   0.0000       2.354247        64.0623 
 460   0.0000       2.358198        64.1698 
 461   0.0000       2.364317        64.3363 
 462   0.0000       2.367850        64.4325 
 463   0.0000       2.377221        64.6875 
 464   0.0000       2.381306        64.7986 
 465   0.0000       2.389721        65.0276 
 466   0.0000       2.390535        65.0498 
 467   0.0000       2.405625        65.4604 
 468   0.0000       2.406559        65.4858 
 469   0.0000       2.412537        65.6485 
 470   0.0000       2.416740        65.7628 
 471   0.0000       2.425390        65.9982 
 472   0.0000       2.434518        66.2466 
 473   0.0000       2.444579        66.5204 
 474   0.0000       2.452687        66.7410 
 475   0.0000       2.459640        66.9302 
 476   0.0000       2.464061        67.0505 
 477   0.0000       2.467732        67.1504 
 478   0.0000       2.482449        67.5509 
 479   0.0000       2.488658        67.7198 
 480   0.0000       2.492642        67.8282 
 481   0.0000       2.499530        68.0157 
 482   0.0000       2.506240        68.1983 
 483   0.0000       2.510149        68.3046 
 484   0.0000       2.536982        69.0348 
 485   0.0000       2.541764        69.1649 
 486   0.0000       2.546057        69.2817 
 487   0.0000       2.553948        69.4965 
 488   0.0000       2.561493        69.7018 
 489   0.0000       2.568796        69.9005 
 490   0.0000       2.577414        70.1350 
 491   0.0000       2.593051        70.5605 
 492   0.0000       2.602726        70.8238 
 493   0.0000       2.606994        70.9399 
 494   0.0000       2.626648        71.4747 
 495   0.0000       2.628098        71.5142 
 496   0.0000       2.638396        71.7944 
 497   0.0000       2.641601        71.8816 
 498   0.0000       2.653184        72.1968 
 499   0.0000       2.657688        72.3194 
 500   0.0000       2.669487        72.6404 
 501   0.0000       2.676392        72.8283 
 502   0.0000       2.686274        73.0972 
 503   0.0000       2.693525        73.2945 
 504   0.0000       2.699870        73.4672 
 505   0.0000       2.715601        73.8953 
 506   0.0000       2.727120        74.2087 
 507   0.0000       2.740419        74.5706 
 508   0.0000       2.750210        74.8370 
 509   0.0000       2.755648        74.9850 
 510   0.0000       2.762068        75.1597 
 511   0.0000       2.772306        75.4383 
 512   0.0000       2.783118        75.7325 
 513   0.0000       2.788931        75.8907 
 514   0.0000       2.805572        76.3435 
 515   0.0000       2.817504        76.6682 
 516   0.0000       2.831688        77.0541 
 517   0.0000       2.834087        77.1194 
 518   0.0000       2.840769        77.3013 
 519   0.0000       2.847971        77.4972 
 520   0.0000       2.852415        77.6182 
 521   0.0000       2.858493        77.7836 
 522   0.0000       2.863813        77.9283 
 523   0.0000       2.881199        78.4014 
 524   0.0000       2.883724        78.4701 
 525   0.0000       2.899806        78.9077 
 526   0.0000       2.908935        79.1561 
 527   0.0000       2.918601        79.4192 
 528   0.0000       2.932220        79.7898 
 529   0.0000       2.948011        80.2194 
 530   0.0000       2.955272        80.4170 
 531   0.0000       2.970370        80.8279 
 532   0.0000       2.972374        80.8824 
 533   0.0000       2.981233        81.1235 
 534   0.0000       2.987139        81.2842 
 535   0.0000       3.003251        81.7226 
 536   0.0000       3.008572        81.8674 
 537   0.0000       3.013953        82.0138 
 538   0.0000       3.019059        82.1528 
 539   0.0000       3.028368        82.4061 
 540   0.0000       3.035019        82.5871 
 541   0.0000       3.053365        83.0863 
 542   0.0000       3.066249        83.4369 
 543   0.0000       3.079715        83.8033 
 544   0.0000       3.082253        83.8724 
 545   0.0000       3.098484        84.3140 
 546   0.0000       3.108956        84.5990 
 547   0.0000       3.121485        84.9399 
 548   0.0000       3.144298        85.5607 
 549   0.0000       3.159664        85.9788 
 550   0.0000       3.178980        86.5044 
 551   0.0000       3.188637        86.7672 
 552   0.0000       3.196533        86.9821 
 553   0.0000       3.198655        87.0398 
 554   0.0000       3.201786        87.1250 
 555   0.0000       3.212404        87.4140 
 556   0.0000       3.227473        87.8240 
 557   0.0000       3.234427        88.0132 
 558   0.0000       3.255922        88.5982 
 559   0.0000       3.262406        88.7746 
 560   0.0000       3.265607        88.8617 
 561   0.0000       3.281642        89.2980 
 562   0.0000       3.287310        89.4523 
 563   0.0000       3.302764        89.8728 
 564   0.0000       3.317608        90.2767 
 565   0.0000       3.343375        90.9779 
 566   0.0000       3.344861        91.0183 
 567   0.0000       3.357874        91.3724 
 568   0.0000       3.365755        91.5868 
 569   0.0000       3.390170        92.2512 
 570   0.0000       3.392785        92.3224 
 571   0.0000       3.412771        92.8662 
 572   0.0000       3.430702        93.3541 
 573   0.0000       3.453387        93.9714 
 574   0.0000       3.461659        94.1965 
 575   0.0000       3.465336        94.2966 
 576   0.0000       3.481894        94.7472 
 577   0.0000       3.489891        94.9648 
 578   0.0000       3.497613        95.1749 
 579   0.0000       3.511290        95.5471 
 580   0.0000       3.527615        95.9913 
 581   0.0000       3.534319        96.1737 
 582   0.0000       3.547737        96.5388 
 583   0.0000       3.556419        96.7751 
 584   0.0000       3.580771        97.4377 
 585   0.0000       3.607701        98.1705 
 586   0.0000       3.611890        98.2845 
 587   0.0000       3.625998        98.6684 
 588   0.0000       3.640872        99.0732 
 589   0.0000       3.661198        99.6262 
 590   0.0000       3.663649        99.6930 
 591   0.0000       3.675273       100.0093 
 592   0.0000       3.692357       100.4741 
 593   0.0000       3.697340       100.6097 
 594   0.0000       3.699760       100.6756 
 595   0.0000       3.717392       101.1554 
 596   0.0000       3.732982       101.5796 
 597   0.0000       3.738787       101.7376 
 598   0.0000       3.747542       101.9758 
 599   0.0000       3.751888       102.0941 
 600   0.0000       3.757917       102.2581 
 601   0.0000       3.766279       102.4857 
 602   0.0000       3.778637       102.8219 
 603   0.0000       3.787898       103.0739 
 604   0.0000       3.802422       103.4692 
 605   0.0000       3.810106       103.6783 
 606   0.0000       3.817583       103.8817 
 607   0.0000       3.833605       104.3177 
 608   0.0000       3.839094       104.4670 
 609   0.0000       3.863951       105.1434 
 610   0.0000       3.868126       105.2571 
 611   0.0000       3.876972       105.4978 
 612   0.0000       3.894247       105.9678 
 613   0.0000       3.901023       106.1522 
 614   0.0000       3.903514       106.2200 
 615   0.0000       3.930016       106.9412 
 616   0.0000       3.934288       107.0574 
 617   0.0000       3.944423       107.3332 
 618   0.0000       3.972620       108.1005 
 619   0.0000       3.976230       108.1987 
 620   0.0000       3.986391       108.4752 
 621   0.0000       3.995739       108.7296 
 622   0.0000       4.000985       108.8723 
 623   0.0000       4.007546       109.0509 
 624   0.0000       4.021862       109.4404 
 625   0.0000       4.024653       109.5164 
 626   0.0000       4.043533       110.0301 
 627   0.0000       4.053263       110.2949 
 628   0.0000       4.063564       110.5752 
 629   0.0000       4.072101       110.8075 
 630   0.0000       4.081562       111.0649 
 631   0.0000       4.082659       111.0948 
 632   0.0000       4.093349       111.3857 
 633   0.0000       4.107213       111.7630 
 634   0.0000       4.120882       112.1349 
 635   0.0000       4.125472       112.2598 
 636   0.0000       4.140194       112.6604 
 637   0.0000       4.153709       113.0282 
 638   0.0000       4.161265       113.2338 
 639   0.0000       4.169738       113.4643 
 640   0.0000       4.190864       114.0392 
 641   0.0000       4.194040       114.1256 
 642   0.0000       4.212913       114.6392 
 643   0.0000       4.219302       114.8130 
 644   0.0000       4.225269       114.9754 
 645   0.0000       4.229092       115.0794 
 646   0.0000       4.242362       115.4405 
 647   0.0000       4.254402       115.7682 
 648   0.0000       4.255969       115.8108 
 649   0.0000       4.265279       116.0641 
 650   0.0000       4.274395       116.3122 
 651   0.0000       4.276126       116.3593 
 652   0.0000       4.285790       116.6223 
 653   0.0000       4.303633       117.1078 
 654   0.0000       4.315059       117.4187 
 655   0.0000       4.321021       117.5810 
 656   0.0000       4.327694       117.7625 
 657   0.0000       4.337232       118.0221 
 658   0.0000       4.342696       118.1708 
 659   0.0000       4.358157       118.5915 
 660   0.0000       4.362427       118.7077 
 661   0.0000       4.371613       118.9576 
 662   0.0000       4.379724       119.1783 
 663   0.0000       4.389303       119.4390 
 664   0.0000       4.395165       119.5985 
 665   0.0000       4.402655       119.8023 
 666   0.0000       4.418176       120.2247 
 667   0.0000       4.423743       120.3762 
 668   0.0000       4.426764       120.4584 
 669   0.0000       4.434886       120.6794 
 670   0.0000       4.444563       120.9427 
 671   0.0000       4.450332       121.0997 
 672   0.0000       4.456038       121.2550 
 673   0.0000       4.467281       121.5609 
 674   0.0000       4.471024       121.6628 
 675   0.0000       4.487363       122.1074 
 676   0.0000       4.495572       122.3307 
 677   0.0000       4.497869       122.3932 
 678   0.0000       4.505519       122.6014 
 679   0.0000       4.514534       122.8467 
 680   0.0000       4.530756       123.2881 
 681   0.0000       4.532669       123.3402 
 682   0.0000       4.545730       123.6956 
 683   0.0000       4.556551       123.9901 
 684   0.0000       4.564401       124.2037 
 685   0.0000       4.568670       124.3198 
 686   0.0000       4.578116       124.5769 
 687   0.0000       4.582611       124.6992 
 688   0.0000       4.588966       124.8721 
 689   0.0000       4.591695       124.9464 
 690   0.0000       4.601240       125.2061 
 691   0.0000       4.605992       125.3354 
 692   0.0000       4.609862       125.4407 
 693   0.0000       4.622168       125.7756 
 694   0.0000       4.636128       126.1555 
 695   0.0000       4.644752       126.3901 
 696   0.0000       4.657875       126.7472 
 697   0.0000       4.669915       127.0749 
 698   0.0000       4.674020       127.1866 
 699   0.0000       4.677671       127.2859 
 700   0.0000       4.683990       127.4578 
 701   0.0000       4.698676       127.8575 
 702   0.0000       4.704016       128.0028 
 703   0.0000       4.710506       128.1794 
 704   0.0000       4.720374       128.4479 
 705   0.0000       4.728951       128.6813 
 706   0.0000       4.735475       128.8588 
 707   0.0000       4.750733       129.2740 
 708   0.0000       4.767484       129.7298 
 709   0.0000       4.769624       129.7881 
 710   0.0000       4.774528       129.9215 
 711   0.0000       4.787802       130.2827 
 712   0.0000       4.797215       130.5389 
 713   0.0000       4.800207       130.6203 
 714   0.0000       4.817100       131.0799 
 715   0.0000       4.833675       131.5310 
 716   0.0000       4.840426       131.7147 
 717   0.0000       4.864669       132.3744 
 718   0.0000       4.872027       132.5746 
 719   0.0000       4.883097       132.8758 
 720   0.0000       4.897335       133.2633 
 721   0.0000       4.918124       133.8290 
 722   0.0000       4.926783       134.0646 
 723   0.0000       4.944042       134.5342 
 724   0.0000       4.958003       134.9141 
 725   0.0000       4.969236       135.2198 
 726   0.0000       4.973043       135.3234 
 727   0.0000       4.989818       135.7798 
 728   0.0000       5.015058       136.4667 
 729   0.0000       5.033803       136.9767 
 730   0.0000       5.046816       137.3309 
 731   0.0000       5.064253       137.8053 
 732   0.0000       5.083077       138.3175 
 733   0.0000       5.092747       138.5807 
 734   0.0000       5.109876       139.0468 
 735   0.0000       5.131983       139.6484 
 736   0.0000       5.153631       140.2374 
 737   0.0000       5.164547       140.5345 
 738   0.0000       5.192330       141.2905 
 739   0.0000       5.217031       141.9626 
 740   0.0000       5.230500       142.3292 
 741   0.0000       5.254992       142.9956 
 742   0.0000       5.270778       143.4252 
 743   0.0000       5.278598       143.6380 
 744   0.0000       5.285201       143.8176 
 745   0.0000       5.300581       144.2361 
 746   0.0000       5.314183       144.6063 
 747   0.0000       5.329520       145.0236 
 748   0.0000       5.366197       146.0216 
 749   0.0000       5.381849       146.4476 
 750   0.0000       5.407736       147.1520 
 751   0.0000       5.431285       147.7928 
 752   0.0000       5.443753       148.1321 
 753   0.0000       5.460804       148.5960 
 754   0.0000       5.479522       149.1054 
 755   0.0000       5.491058       149.4193 
 756   0.0000       5.530129       150.4824 
 757   0.0000       5.540657       150.7689 
 758   0.0000       5.556205       151.1920 
 759   0.0000       5.564940       151.4297 
 760   0.0000       5.601961       152.4371 
 761   0.0000       5.672043       154.3441 
 762   0.0000       5.734109       156.0330 
 763   0.0000       5.745464       156.3420 
 764   0.0000       5.786001       157.4451 
 765   0.0000       5.845400       159.0614 
 766   0.0000       5.853457       159.2807 
 767   0.0000       5.897752       160.4860 
 768   0.0000       5.992535       163.0652 
 769   0.0000       6.051052       164.6575 
 770   0.0000       6.136758       166.9897 
 771   0.0000       6.252837       170.1483 
 772   0.0000       6.277801       170.8277 
 773   0.0000       6.298577       171.3930 
 774   0.0000       6.341545       172.5622 
 775   0.0000       6.371931       173.3891 
 776   0.0000       6.434350       175.0876 
 777   0.0000       6.536521       177.8678 
 778   0.0000       6.593432       179.4164 
 779   0.0000       6.621942       180.1922 
 780   0.0000       6.658868       181.1970 
 781   0.0000       6.672072       181.5563 
 782   0.0000       6.731305       183.1681 
 783   0.0000       6.759467       183.9345 
 784   0.0000       6.786446       184.6686 
 785   0.0000       6.820859       185.6050 
 786   0.0000       6.828126       185.8028 
 787   0.0000       6.850388       186.4085 
 788   0.0000       6.862088       186.7269 
 789   0.0000       6.867840       186.8834 
 790   0.0000       6.915626       188.1837 
 791   0.0000       6.940060       188.8486 
 792   0.0000       6.958717       189.3563 
 793   0.0000       6.985589       190.0875 
 794   0.0000       6.990117       190.2108 
 795   0.0000       7.031938       191.3488 
 796   0.0000       7.039452       191.5532 
 797   0.0000       7.053977       191.9485 
 798   0.0000       7.078311       192.6106 
 799   0.0000       7.095838       193.0876 
 800   0.0000       7.106951       193.3900 
 801   0.0000       7.118571       193.7062 
 802   0.0000       7.148028       194.5077 
 803   0.0000       7.173286       195.1950 
 804   0.0000       7.188435       195.6073 
 805   0.0000       7.212553       196.2635 
 806   0.0000       7.219583       196.4548 
 807   0.0000       7.240157       197.0147 
 808   0.0000       7.252975       197.3635 
 809   0.0000       7.332135       199.5175 
 810   0.0000       7.352744       200.0783 
 811   0.0000       7.364487       200.3979 
 812   0.0000       7.369883       200.5447 
 813   0.0000       7.397176       201.2874 
 814   0.0000       7.449663       202.7156 
 815   0.0000       7.467340       203.1966 
 816   0.0000       7.518978       204.6018 
 817   0.0000       7.532709       204.9754 
 818   0.0000       7.535616       205.0545 
 819   0.0000       7.574033       206.0999 
 820   0.0000       7.647060       208.0871 
 821   0.0000       7.669166       208.6886 
 822   0.0000       7.704508       209.6503 
 823   0.0000       7.738519       210.5758 
 824   0.0000       7.767591       211.3669 
 825   0.0000       7.806160       212.4164 
 826   0.0000       7.819224       212.7719 
 827   0.0000       7.858880       213.8510 
 828   0.0000       7.881008       214.4531 
 829   0.0000       7.892696       214.7712 
 830   0.0000       7.894823       214.8291 
 831   0.0000       7.919089       215.4894 
 832   0.0000       7.948312       216.2846 
 833   0.0000       7.977457       217.0776 
 834   0.0000       7.982422       217.2128 
 835   0.0000       7.998791       217.6582 
 836   0.0000       8.009473       217.9489 
 837   0.0000       8.042589       218.8500 
 838   0.0000       8.130573       221.2441 
 839   0.0000       8.138278       221.4538 
 840   0.0000       8.163286       222.1343 
 841   0.0000       8.174145       222.4298 
 842   0.0000       8.239863       224.2181 
 843   0.0000       8.242983       224.3030 
 844   0.0000       8.321457       226.4384 
 845   0.0000       8.407997       228.7932 
 846   0.0000       8.455049       230.0736 
 847   0.0000       8.482631       230.8241 
 848   0.0000       8.532983       232.1943 
 849   0.0000       8.539650       232.3757 
 850   0.0000       8.565825       233.0880 
 851   0.0000       8.579173       233.4512 
 852   0.0000       8.632415       234.8999 
 853   0.0000       8.691631       236.5113 
 854   0.0000       8.699654       236.7296 
 855   0.0000       8.710848       237.0342 
 856   0.0000       8.726168       237.4511 
 857   0.0000       8.757923       238.3152 
 858   0.0000       8.776311       238.8156 
 859   0.0000       8.812145       239.7907 
 860   0.0000       8.835907       240.4372 
 861   0.0000       8.859379       241.0760 
 862   0.0000       8.875109       241.5040 
 863   0.0000       8.935334       243.1428 
 864   0.0000       8.950620       243.5588 
 865   0.0000       8.989816       244.6253 
 866   0.0000       9.045381       246.1373 
 867   0.0000       9.066545       246.7132 
 868   0.0000       9.125091       248.3064 
 869   0.0000       9.145497       248.8616 
 870   0.0000       9.154342       249.1023 
 871   0.0000       9.209046       250.5909 
 872   0.0000       9.243589       251.5308 
 873   0.0000       9.257494       251.9092 
 874   0.0000       9.259393       251.9609 
 875   0.0000       9.280747       252.5420 
 876   0.0000       9.305137       253.2057 
 877   0.0000       9.322342       253.6738 
 878   0.0000       9.335504       254.0320 
 879   0.0000       9.401205       255.8198 
 880   0.0000       9.425425       256.4789 
 881   0.0000       9.437231       256.8001 
 882   0.0000       9.438900       256.8455 
 883   0.0000       9.475958       257.8539 
 884   0.0000       9.479522       257.9509 
 885   0.0000       9.553352       259.9599 
 886   0.0000       9.565400       260.2878 
 887   0.0000       9.594200       261.0715 
 888   0.0000       9.623960       261.8813 
 889   0.0000       9.677827       263.3471 
 890   0.0000       9.690201       263.6838 
 891   0.0000       9.710623       264.2395 
 892   0.0000       9.722393       264.5598 
 893   0.0000       9.762524       265.6518 
 894   0.0000       9.796619       266.5796 
 895   0.0000       9.821612       267.2597 
 896   0.0000       9.867814       268.5169 
 897   0.0000       9.878197       268.7994 
 898   0.0000       9.891529       269.1622 
 899   0.0000       9.949711       270.7454 
 900   0.0000       9.997905       272.0568 
 901   0.0000      10.030866       272.9538 
 902   0.0000      10.048631       273.4371 
 903   0.0000      10.071919       274.0709 
 904   0.0000      10.100101       274.8377 
 905   0.0000      10.150517       276.2096 
 906   0.0000      10.169997       276.7397 
 907   0.0000      10.175438       276.8878 
 908   0.0000      10.210409       277.8394 
 909   0.0000      10.218023       278.0465 
 910   0.0000      10.264490       279.3110 
 911   0.0000      10.301128       280.3080 
 912   0.0000      10.350977       281.6644 
 913   0.0000      10.379969       282.4533 
 914   0.0000      10.414955       283.4053 
 915   0.0000      10.435611       283.9674 
 916   0.0000      10.448651       284.3223 
 917   0.0000      10.481809       285.2245 
 918   0.0000      10.506767       285.9037 
 919   0.0000      10.516959       286.1810 
 920   0.0000      10.554853       287.2122 
 921   0.0000      10.607659       288.6491 
 922   0.0000      10.665775       290.2305 
 923   0.0000      10.716008       291.5974 
 924   0.0000      10.724745       291.8351 
 925   0.0000      10.732687       292.0513 
 926   0.0000      10.733364       292.0697 
 927   0.0000      10.742547       292.3196 
 928   0.0000      10.748235       292.4743 
 929   0.0000      10.764348       292.9128 
 930   0.0000      10.772727       293.1408 
 931   0.0000      10.789913       293.6085 
 932   0.0000      10.796191       293.7793 
 933   0.0000      10.805554       294.0341 
 934   0.0000      10.813143       294.2406 
 935   0.0000      10.832718       294.7732 
 936   0.0000      10.839744       294.9644 
 937   0.0000      10.848997       295.2162 
 938   0.0000      10.866457       295.6913 
 939   0.0000      10.869327       295.7694 
 940   0.0000      10.874972       295.9230 
 941   0.0000      10.885476       296.2089 
 942   0.0000      10.896743       296.5155 
 943   0.0000      10.906184       296.7723 
 944   0.0000      10.914881       297.0090 
 945   0.0000      10.924866       297.2807 
 946   0.0000      10.932658       297.4928 
 947   0.0000      10.943608       297.7907 
 948   0.0000      10.952358       298.0288 
 949   0.0000      10.965850       298.3959 
 950   0.0000      10.973396       298.6013 
 951   0.0000      10.977009       298.6996 
 952   0.0000      10.989315       299.0345 
 953   0.0000      11.005751       299.4817 
 954   0.0000      11.020778       299.8906 
 955   0.0000      11.033366       300.2331 
 956   0.0000      11.043902       300.5198 
 957   0.0000      11.058449       300.9157 
 958   0.0000      11.060306       300.9662 
 959   0.0000      11.071580       301.2730 
 960   0.0000      11.078819       301.4700 
 961   0.0000      11.090522       301.7885 
 962   0.0000      11.099382       302.0295 
 963   0.0000      11.108775       302.2851 
 964   0.0000      11.132799       302.9389 
 965   0.0000      11.136724       303.0457 
 966   0.0000      11.145468       303.2836 
 967   0.0000      11.167952       303.8954 
 968   0.0000      11.182291       304.2856 
 969   0.0000      11.206628       304.9478 
 970   0.0000      11.217546       305.2450 
 971   0.0000      11.233683       305.6840 
 972   0.0000      11.279190       306.9224 
 973   0.0000      11.283347       307.0355 
 974   0.0000      11.302453       307.5554 
 975   0.0000      11.325946       308.1947 
 976   0.0000      11.363462       309.2155 
 977   0.0000      11.383042       309.7483 
 978   0.0000      11.395499       310.0873 
 979   0.0000      11.451309       311.6060 
 980   0.0000      11.461628       311.8867 
 981   0.0000      11.489247       312.6383 
 982   0.0000      11.504324       313.0486 
 983   0.0000      11.539106       313.9950 
 984   0.0000      11.641848       316.7908 
 985   0.0000      11.697945       318.3173 
 986   0.0000      11.708261       318.5980 
 987   0.0000      11.809728       321.3590 
 988   0.0000      11.861510       322.7681 
 989   0.0000      11.879664       323.2621 
 990   0.0000      11.909901       324.0849 
 991   0.0000      11.988184       326.2151 
 992   0.0000      12.020645       327.0984 
 993   0.0000      12.026887       327.2682 
 994   0.0000      12.041328       327.6612 
 995   0.0000      12.083412       328.8064 
 996   0.0000      12.091261       329.0199 
 997   0.0000      12.112399       329.5951 
 998   0.0000      12.118136       329.7512 
 999   0.0000      12.140941       330.3718 
 1000   0.0000      12.150906       330.6430 
 1001   0.0000      12.154822       330.7495 
 1002   0.0000      12.171264       331.1969 
 1003   0.0000      12.181779       331.4831 
 1004   0.0000      12.191514       331.7480 
 1005   0.0000      12.204031       332.0886 
 1006   0.0000      12.214779       332.3810 
 1007   0.0000      12.222772       332.5985 
 1008   0.0000      12.231823       332.8448 
 1009   0.0000      12.246675       333.2490 
 1010   0.0000      12.264513       333.7344 
 1011   0.0000      12.278486       334.1146 
 1012   0.0000      12.298422       334.6571 
 1013   0.0000      12.310310       334.9806 
 1014   0.0000      12.339475       335.7742 
 1015   0.0000      12.375079       336.7430 
 1016   0.0000      12.390269       337.1564 
 1017   0.0000      12.414072       337.8041 
 1018   0.0000      12.421463       338.0052 
 1019   0.0000      12.479308       339.5792 
 1020   0.0000      12.587763       342.5305 
 1021   0.0000      12.600723       342.8831 
 1022   0.0000      12.659975       344.4954 
 1023   0.0000      12.907343       351.2267 
 1024   0.0000      12.908867       351.2681 
 1025   0.0000      12.918793       351.5382 
 1026   0.0000      13.038083       354.7843 
 1027   0.0000      13.078934       355.8959 
 1028   0.0000      13.086368       356.0982 
 1029   0.0000      13.134972       357.4208 
 1030   0.0000      13.181009       358.6735 
 1031   0.0000      13.220812       359.7566 
 1032   0.0000      13.281345       361.4038 
 1033   0.0000      13.352162       363.3308 
 1034   0.0000      13.357481       363.4755 
 1035   0.0000      13.374087       363.9274 
 1036   0.0000      13.384973       364.2236 
 1037   0.0000      13.391720       364.4072 
 1038   0.0000      13.435544       365.5997 
 1039   0.0000      13.446768       365.9052 
 1040   0.0000      13.457309       366.1920 
 1041   0.0000      13.478196       366.7604 
 1042   0.0000      13.515590       367.7779 
 1043   0.0000      13.534568       368.2943 
 1044   0.0000      13.545198       368.5836 
 1045   0.0000      13.592863       369.8806 
 1046   0.0000      13.605536       370.2255 
 1047   0.0000      13.612101       370.4041 
 1048   0.0000      13.759572       374.4170 
 1049   0.0000      13.873482       377.5166 
 1050   0.0000      15.333958       417.2582 
 1051   0.0000      29.258852       796.1738 
 1052   0.0000      29.282757       796.8243 
 1053   0.0000      36.182256       984.5692 
 1054   0.0000      38.767555      1054.9188 
 1055   0.0000      38.877531      1057.9114 
 1056   0.0000      38.897875      1058.4650 
 1057   0.0000      39.047525      1062.5372 
 1058   0.0000      39.101312      1064.0008 
 1059   0.0000      39.125072      1064.6473 
 1060   0.0000      42.132605      1146.4865 
 1061   0.0000      42.645950      1160.4553 
 1062   0.0000      42.655873      1160.7253 
 1063   0.0000      42.765141      1163.6986 
 1064   0.0000      61.648173      1677.5321 
 1065   0.0000      62.337413      1696.2873 

                    ********************************
                    * MULLIKEN POPULATION ANALYSIS *
                    ********************************

-----------------------
MULLIKEN ATOMIC CHARGES
-----------------------
   0 I :    1.743633
   1 O :   -1.065059
   2 O :   -1.361605
   3 I :    2.824824
   4 O :   -1.228844
   5 O :   -1.226366
   6 N :   -0.091082
   7 H :    0.227403
   8 C :   -0.859871
   9 H :    0.337671
  10 H :    0.281009
  11 H :    0.328305
  12 C :   -0.873451
  13 H :    0.269552
  14 H :    0.367396
  15 H :    0.326486
Sum of atomic charges:    0.0000000

--------------------------------
MULLIKEN REDUCED ORBITAL CHARGES
--------------------------------
  0 I s       :     3.701785  s :     3.701785
      pz      :     2.540389  p :     9.395140
      px      :     3.662828
      py      :     3.191923
      dz2     :     2.013395  d :    10.117828
      dxz     :     2.008237
      dyz     :     2.034168
      dx2y2   :     2.044833
      dxy     :     2.017195
      f0      :     0.011390  f :     0.035910
      f+1     :    -0.002841
      f-1     :     0.002704
      f+2     :     0.003108
      f-2     :     0.007757
      f+3     :     0.004067
      f-3     :     0.009725
      g0      :     0.001569  g :     0.005704
      g+1     :    -0.000483
      g-1     :     0.000671
      g+2     :    -0.000088
      g-2     :     0.000637
      g+3     :     0.000917
      g-3     :     0.000154
      g+4     :     0.001179
      g-4     :     0.001147
  1 O s       :     4.073922  s :     4.073922
      pz      :     1.786138  p :     4.933846
      px      :     1.733613
      py      :     1.414095
      dz2     :     0.005006  d :     0.050596
      dxz     :     0.006130
      dyz     :     0.013558
      dx2y2   :     0.011551
      dxy     :     0.014351
      f0      :     0.000721  f :     0.006196
      f+1     :     0.000286
      f-1     :     0.000539
      f+2     :     0.000405
      f-2     :     0.001360
      f+3     :     0.001272
      f-3     :     0.001612
      g0      :     0.000047  g :     0.000500
      g+1     :     0.000021
      g-1     :     0.000051
      g+2     :     0.000022
      g-2     :     0.000068
      g+3     :     0.000083
      g-3     :     0.000020
      g+4     :     0.000102
      g-4     :     0.000086
  2 O s       :     4.106397  s :     4.106397
      pz      :     1.542127  p :     5.225276
      px      :     1.724507
      py      :     1.958641
      dz2     :     0.003609  d :     0.025500
      dxz     :     0.012077
      dyz     :    -0.000354
      dx2y2   :     0.006406
      dxy     :     0.003763
      f0      :     0.001168  f :     0.004078
      f+1     :     0.000209
      f-1     :     0.000591
      f+2     :     0.000534
      f-2     :     0.000526
      f+3     :     0.000600
      f-3     :     0.000450
      g0      :     0.000085  g :     0.000354
      g+1     :     0.000074
      g-1     :     0.000026
      g+2     :     0.000028
      g-2     :     0.000004
      g+3     :     0.000022
      g-3     :     0.000036
      g+4     :     0.000039
      g-4     :     0.000040
  3 I s       :     3.543260  s :     3.543260
      pz      :     3.001839  p :     8.241756
      px      :     2.618589
      py      :     2.621328
      dz2     :     2.065133  d :    10.373650
      dxz     :     2.143042
      dyz     :     2.042930
      dx2y2   :     2.063445
      dxy     :     2.059100
      f0      :     0.003741  f :    -0.008398
      f+1     :    -0.009911
      f-1     :     0.014807
      f+2     :    -0.005823
      f-2     :    -0.011649
      f+3     :    -0.002551
      f-3     :     0.002988
      g0      :     0.000870  g :     0.024909
      g+1     :     0.001683
      g-1     :     0.002189
      g+2     :     0.003633
      g-2     :    -0.000846
      g+3     :     0.006620
      g-3     :     0.004953
      g+4     :     0.002165
      g-4     :     0.003642
  4 O s       :     4.087304  s :     4.087304
      pz      :     1.780863  p :     5.083928
      px      :     1.754428
      py      :     1.548637
      dz2     :     0.006576  d :     0.051260
      dxz     :     0.008366
      dyz     :     0.012314
      dx2y2   :     0.011305
      dxy     :     0.012698
      f0      :     0.000296  f :     0.005878
      f+1     :     0.000495
      f-1     :     0.001208
      f+2     :     0.000817
      f-2     :     0.001092
      f+3     :     0.000515
      f-3     :     0.001455
      g0      :     0.000065  g :     0.000472
      g+1     :     0.000012
      g-1     :     0.000011
      g+2     :     0.000032
      g-2     :     0.000082
      g+3     :     0.000046
      g-3     :     0.000060
      g+4     :     0.000091
      g-4     :     0.000072
  5 O s       :     4.082118  s :     4.082118
      pz      :     1.769285  p :     5.083376
      px      :     1.870625
      py      :     1.443466
      dz2     :     0.008010  d :     0.054110
      dxz     :     0.004574
      dyz     :     0.016119
      dx2y2   :     0.011754
      dxy     :     0.013654
      f0      :     0.000247  f :     0.006278
      f+1     :     0.000151
      f-1     :     0.001740
      f+2     :     0.001082
      f-2     :     0.000913
      f+3     :     0.001284
      f-3     :     0.000863
      g0      :     0.000064  g :     0.000484
      g+1     :     0.000009
      g-1     :     0.000016
      g+2     :     0.000093
      g-2     :     0.000028
      g+3     :     0.000064
      g-3     :     0.000051
      g+4     :     0.000102
      g-4     :     0.000057
  6 N s       :     3.512831  s :     3.512831
      pz      :     1.157684  p :     3.706505
      px      :     1.417603
      py      :     1.131219
      dz2     :    -0.057009  d :    -0.119590
      dxz     :    -0.019866
      dyz     :    -0.009493
      dx2y2   :    -0.002875
      dxy     :    -0.030347
      f0      :    -0.001178  f :    -0.010653
      f+1     :    -0.000857
      f-1     :    -0.002191
      f+2     :    -0.000865
      f-2     :    -0.002635
      f+3     :     0.004199
      f-3     :    -0.007124
      g0      :     0.000037  g :     0.001989
      g+1     :     0.000031
      g-1     :     0.000208
      g+2     :     0.000611
      g-2     :    -0.000023
      g+3     :     0.000486
      g-3     :     0.000415
      g+4     :     0.000093
      g-4     :     0.000131
  7 H s       :     0.665086  s :     0.665086
      pz      :     0.025525  p :     0.100193
      px      :     0.048788
      py      :     0.025879
      dz2     :     0.006772  d :     0.010017
      dxz     :     0.001567
      dyz     :    -0.001254
      dx2y2   :     0.002366
      dxy     :     0.000566
      f0      :    -0.000306  f :    -0.002699
      f+1     :    -0.000688
      f-1     :    -0.000664
      f+2     :    -0.000378
      f-2     :    -0.000209
      f+3     :    -0.000349
      f-3     :    -0.000104
  8 C s       :     3.220909  s :     3.220909
      pz      :     1.079748  p :     3.379018
      px      :     1.277913
      py      :     1.021358
      dz2     :     0.012201  d :     0.223379
      dxz     :     0.092610
      dyz     :     0.050339
      dx2y2   :     0.055769
      dxy     :     0.012460
      f0      :     0.004885  f :     0.034469
      f+1     :     0.001826
      f-1     :     0.006983
      f+2     :     0.004773
      f-2     :     0.007717
      f+3     :     0.004830
      f-3     :     0.003455
      g0      :     0.000184  g :     0.002096
      g+1     :     0.000031
      g-1     :     0.000467
      g+2     :     0.000352
      g-2     :     0.000124
      g+3     :     0.000480
      g-3     :     0.000199
      g+4     :     0.000096
      g-4     :     0.000163
  9 H s       :     0.587761  s :     0.587761
      pz      :     0.011431  p :     0.063762
      px      :     0.031559
      py      :     0.020772
      dz2     :     0.001252  d :     0.010126
      dxz     :     0.002443
      dyz     :     0.001722
      dx2y2   :     0.001550
      dxy     :     0.003159
      f0      :    -0.000118  f :     0.000680
      f+1     :    -0.000050
      f-1     :     0.000348
      f+2     :     0.000170
      f-2     :    -0.000111
      f+3     :     0.000067
      f-3     :     0.000374
 10 H s       :     0.654451  s :     0.654451
      pz      :     0.021271  p :     0.051813
      px      :     0.016188
      py      :     0.014355
      dz2     :     0.003113  d :     0.011667
      dxz     :     0.000871
      dyz     :     0.003283
      dx2y2   :     0.003038
      dxy     :     0.001361
      f0      :     0.000091  f :     0.001060
      f+1     :     0.000099
      f-1     :     0.000332
      f+2     :     0.000153
      f-2     :     0.000381
      f+3     :    -0.000053
      f-3     :     0.000056
 11 H s       :     0.598351  s :     0.598351
      pz      :     0.020672  p :     0.061930
      px      :     0.025297
      py      :     0.015961
      dz2     :     0.001508  d :     0.010381
      dxz     :     0.003135
      dyz     :     0.002304
      dx2y2   :     0.001145
      dxy     :     0.002288
      f0      :     0.000018  f :     0.001033
      f+1     :     0.000322
      f-1     :     0.000064
      f+2     :     0.000081
      f-2     :     0.000423
      f+3     :    -0.000121
      f-3     :     0.000246
 12 C s       :     3.216995  s :     3.216995
      pz      :     1.219827  p :     3.397610
      px      :     1.280470
      py      :     0.897313
      dz2     :     0.018033  d :     0.220561
      dxz     :     0.078366
      dyz     :     0.052373
      dx2y2   :     0.044427
      dxy     :     0.027361
      f0      :     0.001823  f :     0.036193
      f+1     :     0.002275
      f-1     :     0.006639
      f+2     :     0.006890
      f-2     :     0.004882
      f+3     :     0.009039
      f-3     :     0.004646
      g0      :     0.000268  g :     0.002091
      g+1     :    -0.000071
      g-1     :     0.000208
      g+2     :     0.000324
      g-2     :     0.000041
      g+3     :     0.000149
      g-3     :     0.000445
      g+4     :     0.000160
      g-4     :     0.000569
 13 H s       :     0.662713  s :     0.662713
      pz      :     0.024549  p :     0.054618
      px      :     0.018969
      py      :     0.011100
      dz2     :     0.003601  d :     0.012050
      dxz     :     0.000530
      dyz     :     0.003261
      dx2y2   :     0.002856
      dxy     :     0.001803
      f0      :     0.000003  f :     0.001067
      f+1     :     0.000041
      f-1     :     0.000256
      f+2     :     0.000188
      f-2     :     0.000543
      f+3     :    -0.000016
      f-3     :     0.000052
 14 H s       :     0.553767  s :     0.553767
      pz      :     0.017997  p :     0.068061
      px      :     0.030484
      py      :     0.019579
      dz2     :     0.002693  d :     0.009799
      dxz     :     0.003615
      dyz     :     0.000172
      dx2y2   :     0.001719
      dxy     :     0.001600
      f0      :     0.000182  f :     0.000977
      f+1     :     0.000067
      f-1     :     0.000222
      f+2     :    -0.000080
      f-2     :    -0.000056
      f+3     :     0.000104
      f-3     :     0.000537
 15 H s       :     0.602806  s :     0.602806
      pz      :     0.024236  p :     0.059128
      px      :     0.022763
      py      :     0.012129
      dz2     :     0.001811  d :     0.010614
      dxz     :     0.003364
      dyz     :     0.001666
      dx2y2   :     0.001150
      dxy     :     0.002623
      f0      :     0.000103  f :     0.000966
      f+1     :     0.000081
      f-1     :     0.000044
      f+2     :     0.000046
      f-2     :     0.000419
      f+3     :     0.000156
      f-3     :     0.000117


                     *******************************
                     * LOEWDIN POPULATION ANALYSIS *
                     *******************************

----------------------
LOEWDIN ATOMIC CHARGES
----------------------
   0 I :    0.823588
   1 O :   -0.481479
   2 O :   -0.435682
   3 I :    0.625477
   4 O :   -0.157735
   5 O :   -0.146266
   6 N :    0.592766
   7 H :   -0.541209
   8 C :    0.742507
   9 H :   -0.312929
  10 H :   -0.295397
  11 H :   -0.269077
  12 C :    0.748129
  13 H :   -0.292325
  14 H :   -0.331418
  15 H :   -0.268950

-------------------------------
LOEWDIN REDUCED ORBITAL CHARGES
-------------------------------
  0 I s       :     3.134528  s :     3.134528
      pz      :     2.687615  p :     9.081463
      px      :     3.310727
      py      :     3.083120
      dz2     :     2.216945  d :    10.878792
      dxz     :     2.131909
      dyz     :     2.197899
      dx2y2   :     2.180481
      dxy     :     2.151560
      f0      :     0.169432  f :     0.727149
      f+1     :     0.110000
      f-1     :     0.129948
      f+2     :     0.032727
      f-2     :     0.077953
      f+3     :     0.085653
      f-3     :     0.121435
      g0      :     0.058490  g :     0.354480
      g+1     :     0.060090
      g-1     :     0.067023
      g+2     :     0.016676
      g-2     :     0.026883
      g+3     :     0.027251
      g-3     :     0.006951
      g+4     :     0.047633
      g-4     :     0.043482
  1 O s       :     3.474792  s :     3.474792
      pz      :     1.499167  p :     4.555963
      px      :     1.590261
      py      :     1.466535
      dz2     :     0.038143  d :     0.314132
      dxz     :     0.014215
      dyz     :     0.034395
      dx2y2   :     0.126040
      dxy     :     0.101338
      f0      :     0.007498  f :     0.115723
      f+1     :     0.007496
      f-1     :     0.014161
      f+2     :     0.004459
      f-2     :     0.012460
      f+3     :     0.023077
      f-3     :     0.046572
      g0      :     0.001461  g :     0.020870
      g+1     :     0.000778
      g-1     :     0.001768
      g+2     :     0.001104
      g-2     :     0.002517
      g+3     :     0.002267
      g-3     :     0.000562
      g+4     :     0.005209
      g-4     :     0.005204
  2 O s       :     3.279438  s :     3.279438
      pz      :     1.411748  p :     4.438967
      px      :     1.480311
      py      :     1.546908
      dz2     :     0.169021  d :     0.518635
      dxz     :     0.174189
      dyz     :     0.085106
      dx2y2   :     0.044174
      dxy     :     0.046144
      f0      :     0.038372  f :     0.180141
      f+1     :     0.059704
      f-1     :     0.028857
      f+2     :     0.018123
      f-2     :     0.012719
      f+3     :     0.010132
      f-3     :     0.012234
      g0      :     0.004604  g :     0.018502
      g+1     :     0.004062
      g-1     :     0.002540
      g+2     :     0.001830
      g-2     :     0.000884
      g+3     :     0.001682
      g-3     :     0.001331
      g+4     :     0.000770
      g-4     :     0.000798
  3 I s       :     2.757747  s :     2.757747
      pz      :     2.868163  p :     8.152126
      px      :     2.619260
      py      :     2.664703
      dz2     :     2.227822  d :    11.401741
      dxz     :     2.318985
      dyz     :     2.253955
      dx2y2   :     2.332532
      dxy     :     2.268448
      f0      :     0.113699  f :     1.380995
      f+1     :     0.150836
      f-1     :     0.173140
      f+2     :     0.248370
      f-2     :     0.226562
      f+3     :     0.228870
      f-3     :     0.239518
      g0      :     0.055041  g :     0.681915
      g+1     :     0.053378
      g-1     :     0.041700
      g+2     :     0.073165
      g-2     :     0.070787
      g+3     :     0.110043
      g-3     :     0.121410
      g+4     :     0.083981
      g-4     :     0.072410
  4 O s       :     3.358569  s :     3.358569
      pz      :     1.500946  p :     4.423864
      px      :     1.487722
      py      :     1.435196
      dz2     :     0.032578  d :     0.246890
      dxz     :     0.049353
      dyz     :     0.053579
      dx2y2   :     0.050157
      dxy     :     0.061223
      f0      :     0.008373  f :     0.105007
      f+1     :     0.011340
      f-1     :     0.016299
      f+2     :     0.010472
      f-2     :     0.023157
      f+3     :     0.017167
      f-3     :     0.018198
      g0      :     0.001984  g :     0.023406
      g+1     :     0.001325
      g-1     :     0.002576
      g+2     :     0.000613
      g-2     :     0.003044
      g+3     :     0.005077
      g-3     :     0.002678
      g+4     :     0.003019
      g-4     :     0.003089
  5 O s       :     3.350216  s :     3.350216
      pz      :     1.498776  p :     4.407929
      px      :     1.507374
      py      :     1.401779
      dz2     :     0.034575  d :     0.256828
      dxz     :     0.037240
      dyz     :     0.075714
      dx2y2   :     0.053954
      dxy     :     0.055344
      f0      :     0.008421  f :     0.107226
      f+1     :     0.006167
      f-1     :     0.023461
      f+2     :     0.016778
      f-2     :     0.018609
      f+3     :     0.015380
      f-3     :     0.018409
      g0      :     0.002082  g :     0.024067
      g+1     :     0.000517
      g-1     :     0.003491
      g+2     :     0.002380
      g-2     :     0.001575
      g+3     :     0.004527
      g-3     :     0.003686
      g+4     :     0.002713
      g-4     :     0.003097
  6 N s       :     2.521405  s :     2.521405
      pz      :     0.856338  p :     2.610870
      px      :     0.937536
      py      :     0.816996
      dz2     :     0.125192  d :     0.789690
      dxz     :     0.167045
      dyz     :     0.189843
      dx2y2   :     0.184432
      dxy     :     0.123178
      f0      :     0.029364  f :     0.418986
      f+1     :     0.032093
      f-1     :     0.100688
      f+2     :     0.055178
      f-2     :     0.085755
      f+3     :     0.059665
      f-3     :     0.056243
      g0      :     0.006239  g :     0.066283
      g+1     :     0.001810
      g-1     :     0.009435
      g+2     :     0.011805
      g-2     :     0.005503
      g+3     :     0.010976
      g-3     :     0.008184
      g+4     :     0.006939
      g-4     :     0.005391
  7 H s       :     0.552523  s :     0.552523
      pz      :     0.150631  p :     0.415190
      px      :     0.163864
      py      :     0.100695
      dz2     :     0.091185  d :     0.383626
      dxz     :     0.079856
      dyz     :     0.095236
      dx2y2   :     0.071958
      dxy     :     0.045391
      f0      :     0.035729  f :     0.189870
      f+1     :     0.033521
      f-1     :     0.027370
      f+2     :     0.030239
      f-2     :     0.037580
      f+3     :     0.017195
      f-3     :     0.008236
  8 C s       :     2.366277  s :     2.366277
      pz      :     0.623090  p :     1.894705
      px      :     0.667656
      py      :     0.603959
      dz2     :     0.075539  d :     0.586219
      dxz     :     0.167923
      dyz     :     0.134009
      dx2y2   :     0.151727
      dxy     :     0.057021
      f0      :     0.037332  f :     0.311859
      f+1     :     0.020006
      f-1     :     0.075204
      f+2     :     0.050117
      f-2     :     0.055903
      f+3     :     0.042540
      f-3     :     0.030757
      g0      :     0.004314  g :     0.098432
      g+1     :     0.001308
      g-1     :     0.022118
      g+2     :     0.014477
      g-2     :     0.013239
      g+3     :     0.017277
      g-3     :     0.013427
      g+4     :     0.007355
      g-4     :     0.004915
  9 H s       :     0.593987  s :     0.593987
      pz      :     0.103874  p :     0.301653
      px      :     0.083608
      py      :     0.114172
      dz2     :     0.042389  d :     0.283216
      dxz     :     0.059488
      dyz     :     0.072219
      dx2y2   :     0.047541
      dxy     :     0.061579
      f0      :     0.007468  f :     0.134072
      f+1     :     0.005222
      f-1     :     0.033943
      f+2     :     0.014438
      f-2     :     0.035527
      f+3     :     0.017697
      f-3     :     0.019777
 10 H s       :     0.597056  s :     0.597056
      pz      :     0.102786  p :     0.292428
      px      :     0.116942
      py      :     0.072701
      dz2     :     0.062703  d :     0.272840
      dxz     :     0.048735
      dyz     :     0.065550
      dx2y2   :     0.063692
      dxy     :     0.032159
      f0      :     0.012234  f :     0.133073
      f+1     :     0.033090
      f-1     :     0.019838
      f+2     :     0.015091
      f-2     :     0.028639
      f+3     :     0.017709
      f-3     :     0.006473
 11 H s       :     0.595151  s :     0.595151
      pz      :     0.081346  p :     0.284080
      px      :     0.131026
      py      :     0.071708
      dz2     :     0.037487  d :     0.262307
      dxz     :     0.065468
      dyz     :     0.038735
      dx2y2   :     0.064623
      dxy     :     0.055994
      f0      :     0.007912  f :     0.127540
      f+1     :     0.030812
      f-1     :     0.004026
      f+2     :     0.014193
      f-2     :     0.029074
      f+3     :     0.023783
      f-3     :     0.017741
 12 C s       :     2.366166  s :     2.366166
      pz      :     0.650641  p :     1.893174
      px      :     0.667050
      py      :     0.575483
      dz2     :     0.052870  d :     0.583090
      dxz     :     0.133812
      dyz     :     0.159363
      dx2y2   :     0.140542
      dxy     :     0.096503
      f0      :     0.024734  f :     0.311086
      f+1     :     0.012208
      f-1     :     0.069455
      f+2     :     0.054803
      f-2     :     0.045054
      f+3     :     0.066998
      f-3     :     0.037832
      g0      :     0.011306  g :     0.098355
      g+1     :     0.003158
      g-1     :     0.006195
      g+2     :     0.020700
      g-2     :     0.002244
      g+3     :     0.020676
      g-3     :     0.009897
      g+4     :     0.009225
      g-4     :     0.014953
 13 H s       :     0.596248  s :     0.596248
      pz      :     0.108426  p :     0.290485
      px      :     0.113676
      py      :     0.068383
      dz2     :     0.069560  d :     0.272409
      dxz     :     0.046498
      dyz     :     0.064000
      dx2y2   :     0.061792
      dxy     :     0.030559
      f0      :     0.014858  f :     0.133182
      f+1     :     0.031722
      f-1     :     0.019376
      f+2     :     0.016578
      f-2     :     0.026243
      f+3     :     0.018273
      f-3     :     0.006130
 14 H s       :     0.591478  s :     0.591478
      pz      :     0.125530  p :     0.307597
      px      :     0.088274
      py      :     0.093793
      dz2     :     0.068349  d :     0.294534
      dxz     :     0.084779
      dyz     :     0.051906
      dx2y2   :     0.050899
      dxy     :     0.038601
      f0      :     0.013860  f :     0.137810
      f+1     :     0.017185
      f-1     :     0.034004
      f+2     :     0.018696
      f-2     :     0.028458
      f+3     :     0.008418
      f-3     :     0.017189
 15 H s       :     0.595894  s :     0.595894
      pz      :     0.084869  p :     0.283695
      px      :     0.132824
      py      :     0.066002
      dz2     :     0.035468  d :     0.261871
      dxz     :     0.074221
      dyz     :     0.032534
      dx2y2   :     0.067361
      dxy     :     0.052286
      f0      :     0.007672  f :     0.127489
      f+1     :     0.030350
      f-1     :     0.003225
      f+2     :     0.019466
      f-2     :     0.023076
      f+3     :     0.025320
      f-3     :     0.018379


                      *****************************
                      * MAYER POPULATION ANALYSIS *
                      *****************************

  NA   - Mulliken gross atomic population
  ZA   - Total nuclear charge
  QA   - Mulliken gross atomic charge
  VA   - Mayer's total valence
  BVA  - Mayer's bonded valence
  FA   - Mayer's free valence

  ATOM       NA         ZA         QA         VA         BVA        FA
  0 I     23.2564    25.0000     1.7436     1.5476     1.5476    -0.0000
  1 O      9.0651     8.0000    -1.0651     1.1666     1.1666     0.0000
  2 O      9.3616     8.0000    -1.3616     0.7855     0.7855    -0.0000
  3 I     22.1752    25.0000     2.8248     3.0071     3.0071     0.0000
  4 O      9.2288     8.0000    -1.2288     0.9972     0.9972     0.0000
  5 O      9.2264     8.0000    -1.2264     0.9947     0.9947    -0.0000
  6 N      7.0911     7.0000    -0.0911     2.6181     2.6181     0.0000
  7 H      0.7726     1.0000     0.2274     0.9859     0.9859     0.0000
  8 C      6.8599     6.0000    -0.8599     3.6848     3.6848     0.0000
  9 H      0.6623     1.0000     0.3377     0.9944     0.9944     0.0000
 10 H      0.7190     1.0000     0.2810     1.0199     1.0199    -0.0000
 11 H      0.6717     1.0000     0.3283     0.9968     0.9968    -0.0000
 12 C      6.8735     6.0000    -0.8735     3.6487     3.6487     0.0000
 13 H      0.7304     1.0000     0.2696     1.0382     1.0382     0.0000
 14 H      0.6326     1.0000     0.3674     0.9814     0.9814     0.0000
 15 H      0.6735     1.0000     0.3265     0.9942     0.9942    -0.0000

  Mayer bond orders larger than 0.100000
B(  0-I ,  1-O ) :   1.1394 B(  0-I ,  2-O ) :   0.4062 B(  2-O ,  3-I ) :   0.3341 
B(  3-I ,  4-O ) :   1.1003 B(  3-I ,  5-O ) :   1.1320 B(  3-I ,  6-N ) :   0.2831 
B(  5-O ,  6-N ) :  -0.1684 B(  6-N ,  7-H ) :   0.9716 B(  6-N ,  8-C ) :   0.8349 
B(  6-N , 12-C ) :   0.8619 B(  8-C ,  9-H ) :   0.9042 B(  8-C , 10-H ) :   0.9272 
B(  8-C , 11-H ) :   0.9185 B( 12-C , 13-H ) :   0.9379 B( 12-C , 14-H ) :   0.8714 
B( 12-C , 15-H ) :   0.9124 

-------
TIMINGS
-------

Total SCF time: 0 days 1 hours 32 min 13 sec 

Total time                  ....    5533.751 sec
Sum of individual times     ....    5530.594 sec  ( 99.9%)

Fock matrix formation       ....    5523.141 sec  ( 99.8%)
Diagonalization             ....       1.821 sec  (  0.0%)
Density matrix formation    ....       0.119 sec  (  0.0%)
Population analysis         ....       0.214 sec  (  0.0%)
Initial guess               ....       2.617 sec  (  0.0%)
Orbital Transformation      ....       0.000 sec  (  0.0%)
Orbital Orthonormalization  ....       0.000 sec  (  0.0%)
DIIS solution               ....       1.258 sec  (  0.0%)
SOSCF solution              ....       1.255 sec  (  0.0%)

Maximum memory used throughout the entire SCF-calculation: 332.6 MB
[1712570072.365546] [s44n08:1232807:0]          mpool.c:43   UCX  WARN  object 0x1374f540 was not returned to mpool ucp_requests
[1712570072.365560] [s44n08:1232807:0]          mpool.c:43   UCX  WARN  object 0x1374f8c0 was not returned to mpool ucp_requests
[1712570072.365564] [s44n08:1232807:0]          mpool.c:43   UCX  WARN  object 0x1374fa80 was not returned to mpool ucp_requests
[1712570072.365567] [s44n08:1232807:0]          mpool.c:43   UCX  WARN  object 0x1374fc40 was not returned to mpool ucp_requests
[1712570072.365570] [s44n08:1232807:0]          mpool.c:43   UCX  WARN  object 0x1374fe00 was not returned to mpool ucp_requests
[1712570072.365573] [s44n08:1232807:0]          mpool.c:43   UCX  WARN  object 0x1374ffc0 was not returned to mpool ucp_requests
[1712570072.365576] [s44n08:1232807:0]          mpool.c:43   UCX  WARN  object 0x13750180 was not returned to mpool ucp_requests
[1712570072.365578] [s44n08:1232807:0]          mpool.c:43   UCX  WARN  object 0x13750340 was not returned to mpool ucp_requests
[1712570072.371854] [s44n08:1232802:0]          mpool.c:43   UCX  WARN  object 0x13812100 was not returned to mpool ucp_requests
[1712570072.371865] [s44n08:1232802:0]          mpool.c:43   UCX  WARN  object 0x138122c0 was not returned to mpool ucp_requests
[1712570072.371868] [s44n08:1232802:0]          mpool.c:43   UCX  WARN  object 0x13812480 was not returned to mpool ucp_requests
[1712570072.371871] [s44n08:1232802:0]          mpool.c:43   UCX  WARN  object 0x138129c0 was not returned to mpool ucp_requests
[1712570072.371873] [s44n08:1232802:0]          mpool.c:43   UCX  WARN  object 0x13812b80 was not returned to mpool ucp_requests
[1712570072.371875] [s44n08:1232802:0]          mpool.c:43   UCX  WARN  object 0x13812d40 was not returned to mpool ucp_requests
[1712570072.371878] [s44n08:1232802:0]          mpool.c:43   UCX  WARN  object 0x13812f00 was not returned to mpool ucp_requests
[1712570072.372912] [s44n08:1232805:0]          mpool.c:43   UCX  WARN  object 0x132ee700 was not returned to mpool ucp_requests
[1712570072.372924] [s44n08:1232805:0]          mpool.c:43   UCX  WARN  object 0x132ee8c0 was not returned to mpool ucp_requests
[1712570072.372927] [s44n08:1232805:0]          mpool.c:43   UCX  WARN  object 0x132eea80 was not returned to mpool ucp_requests
[1712570072.372930] [s44n08:1232805:0]          mpool.c:43   UCX  WARN  object 0x132eec40 was not returned to mpool ucp_requests
[1712570072.372932] [s44n08:1232805:0]          mpool.c:43   UCX  WARN  object 0x132eee00 was not returned to mpool ucp_requests
[1712570072.372935] [s44n08:1232805:0]          mpool.c:43   UCX  WARN  object 0x132eefc0 was not returned to mpool ucp_requests
[1712570072.372938] [s44n08:1232805:0]          mpool.c:43   UCX  WARN  object 0x132ef180 was not returned to mpool ucp_requests
[1712570072.372940] [s44n08:1232805:0]          mpool.c:43   UCX  WARN  object 0x132ef340 was not returned to mpool ucp_requests
[1712570072.373105] [s44n08:1232804:0]          mpool.c:43   UCX  WARN  object 0x14204e80 was not returned to mpool ucp_requests
[1712570072.373116] [s44n08:1232804:0]          mpool.c:43   UCX  WARN  object 0x14205040 was not returned to mpool ucp_requests
[1712570072.373120] [s44n08:1232804:0]          mpool.c:43   UCX  WARN  object 0x14205200 was not returned to mpool ucp_requests
[1712570072.373123] [s44n08:1232804:0]          mpool.c:43   UCX  WARN  object 0x142053c0 was not returned to mpool ucp_requests
[1712570072.373127] [s44n08:1232804:0]          mpool.c:43   UCX  WARN  object 0x14205580 was not returned to mpool ucp_requests
[1712570072.373130] [s44n08:1232804:0]          mpool.c:43   UCX  WARN  object 0x14205740 was not returned to mpool ucp_requests
[1712570072.373132] [s44n08:1232804:0]          mpool.c:43   UCX  WARN  object 0x14205900 was not returned to mpool ucp_requests
[1712570072.373135] [s44n08:1232804:0]          mpool.c:43   UCX  WARN  object 0x14205ac0 was not returned to mpool ucp_requests
[1712570072.373138] [s44n08:1232804:0]          mpool.c:43   UCX  WARN  object 0x14205c80 was not returned to mpool ucp_requests
[1712570072.373140] [s44n08:1232804:0]          mpool.c:43   UCX  WARN  object 0x14205e40 was not returned to mpool ucp_requests
[1712570072.373375] [s44n08:1232806:0]          mpool.c:43   UCX  WARN  object 0x135b5400 was not returned to mpool ucp_requests
[1712570072.373386] [s44n08:1232806:0]          mpool.c:43   UCX  WARN  object 0x135b55c0 was not returned to mpool ucp_requests
[1712570072.373390] [s44n08:1232806:0]          mpool.c:43   UCX  WARN  object 0x135b5780 was not returned to mpool ucp_requests
[1712570072.373393] [s44n08:1232806:0]          mpool.c:43   UCX  WARN  object 0x135b5940 was not returned to mpool ucp_requests
[1712570072.373395] [s44n08:1232806:0]          mpool.c:43   UCX  WARN  object 0x135b5b00 was not returned to mpool ucp_requests
[1712570072.373398] [s44n08:1232806:0]          mpool.c:43   UCX  WARN  object 0x135b5cc0 was not returned to mpool ucp_requests
[1712570072.373401] [s44n08:1232806:0]          mpool.c:43   UCX  WARN  object 0x135b5e80 was not returned to mpool ucp_requests
[1712570072.373403] [s44n08:1232806:0]          mpool.c:43   UCX  WARN  object 0x135b6040 was not returned to mpool ucp_requests
[1712570072.373895] [s44n08:1232803:0]          mpool.c:43   UCX  WARN  object 0x13dcff40 was not returned to mpool ucp_requests
[1712570072.373905] [s44n08:1232803:0]          mpool.c:43   UCX  WARN  object 0x13dd0100 was not returned to mpool ucp_requests
[1712570072.373909] [s44n08:1232803:0]          mpool.c:43   UCX  WARN  object 0x13dd02c0 was not returned to mpool ucp_requests
[1712570072.373912] [s44n08:1232803:0]          mpool.c:43   UCX  WARN  object 0x13dd0480 was not returned to mpool ucp_requests
[1712570072.373914] [s44n08:1232803:0]          mpool.c:43   UCX  WARN  object 0x13dd0640 was not returned to mpool ucp_requests
[1712570072.373917] [s44n08:1232803:0]          mpool.c:43   UCX  WARN  object 0x13dd0800 was not returned to mpool ucp_requests
[1712570072.373920] [s44n08:1232803:0]          mpool.c:43   UCX  WARN  object 0x13dd09c0 was not returned to mpool ucp_requests
[1712570072.373922] [s44n08:1232803:0]          mpool.c:43   UCX  WARN  object 0x13dd0b80 was not returned to mpool ucp_requests
[1712570072.373925] [s44n08:1232803:0]          mpool.c:43   UCX  WARN  object 0x13dd0d40 was not returned to mpool ucp_requests
[1712570072.373927] [s44n08:1232803:0]          mpool.c:43   UCX  WARN  object 0x13dd0f00 was not returned to mpool ucp_requests
[1712570072.374250] [s44n08:1232808:0]          mpool.c:43   UCX  WARN  object 0x12ab9380 was not returned to mpool ucp_requests
[1712570072.374261] [s44n08:1232808:0]          mpool.c:43   UCX  WARN  object 0x12ab9540 was not returned to mpool ucp_requests
[1712570072.374265] [s44n08:1232808:0]          mpool.c:43   UCX  WARN  object 0x12ab98c0 was not returned to mpool ucp_requests
[1712570072.374268] [s44n08:1232808:0]          mpool.c:43   UCX  WARN  object 0x12ab9a80 was not returned to mpool ucp_requests
[1712570072.374270] [s44n08:1232808:0]          mpool.c:43   UCX  WARN  object 0x12ab9c40 was not returned to mpool ucp_requests
[1712570072.374272] [s44n08:1232808:0]          mpool.c:43   UCX  WARN  object 0x12ab9e00 was not returned to mpool ucp_requests
[1712570072.374275] [s44n08:1232808:0]          mpool.c:43   UCX  WARN  object 0x12ab9fc0 was not returned to mpool ucp_requests
[1712570072.374277] [s44n08:1232808:0]          mpool.c:43   UCX  WARN  object 0x12aba180 was not returned to mpool ucp_requests


           ************************************************************
           *        Program running with 8 parallel MPI-processes     *
           *              working on a common directory               *
           ************************************************************

------------------------------------------------------------------------------
                                ORCA  MP2 
------------------------------------------------------------------------------

Freezing NCore=30 chemical core electrons

-------------
RI-MP2 ENERGY
-------------
Dimension of the basis                    ... 1066
Memory devoted to MP2                     ... 16000 MB   
Data format for buffers                   ... DOUBLE
Compression type for matrix containers    ... UNCOMPRESSED
Overall scaling of the MP2 energy         ...   1.000e+00
Calculating two index integrals           ... done (    0.026 sec)
Cholesky decomposition of V**-1           ... done (    0.370 sec)

-----------------
RI-TRANSFORMATION (AUX index driven)
-----------------

Dimension of the orbital-basis         ... 1066
Dimension of the aux-basis             ... 2292
Transformation of internal/external MOs...   15-  53 to   54-1065
Number Format for Storage              ... Double (8 Byte)
Integral mode                          ... Direct

First Phase: integral generation and transformation of MO indices
  Aux angular momentum 0               ... done (    0.467 sec)
  Aux angular momentum 1               ... done (    1.033 sec)
  Aux angular momentum 2               ... done (    1.566 sec)
  Aux angular momentum 3               ... done (    1.732 sec)
  Aux angular momentum 4               ... done (    1.656 sec)
  Aux angular momentum 5               ... done (    0.966 sec)
  Aux angular momentum 6               ... done (    0.428 sec)
Closing buffer VIA ( 0.67 GB; CompressionRatio= 1.00)
  Phase 1 completed in     7.982 sec
Second Phase: sorting and transformation of aux index

IA-Transformation
Memory available                       ... 15900 MB 
Max. # MO pairs treated in a batch     ... 5    
# of internal orbitals                 ... 39
# batches for internal orbitals        ... 1
Closing buffer IAV ( 0.67 GB; CompressionRatio= 1.00)
(ia|v) transformation done in     1.135 sec

  Phase 2 completed in     1.267 sec
RI-Integral transformation completed in     9.256 sec
Opening buffers                              ... done

Starting loop over batches of integrals:

Operator 0  - window                       ... ( 15- 53)x( 54-1065)
Operator 0  - Memory available             ... 16000 MB
Operator 0  - Memory needed per MO         ...  17.7 MB
Operator 0  - Number of orbitals per batch ... 5
Operator 0  - Number of batches            ... 1

OPERATOR  0   PASS   0:  MOs    15 ...   19 +   20 ...   24 +   25 ...   29 +   30 ...   34
                            +   35 ...   39 +   40 ...   44 +   45 ...   49 +   50 ...   53
  Reading integrals       ... ok
  Internal MO  17
Time spent in pair loops =     1.362 sec
Deleting buffer (Ka|jb)[aa] ...done

-----------------------------------------------
 RI-MP2 CORRELATION ENERGY:     -2.361915054 Eh
-----------------------------------------------


-------
TIMINGS
-------

Total time                :   23.811 sec
Integral trafo            :    9.269 sec ( 38.9%)
I/O of integrals          :    0.045 sec (  0.2%)
K(i,j) Operators          :    1.113 sec (  4.7%)
T(i,j) pair energies      :    0.124 sec (  0.5%)
V-calculation             :    0.026 sec (  0.1%)
V**(-1/2)                 :    0.370 sec (  1.6%)
Gamma(ia|P)               :    0.000 sec (  0.0%)
Gamma-Trafo               :    0.000 sec (  0.0%)
D(virtual)                :    0.000 sec (  0.0%)
D(internal)               :    0.000 sec (  0.0%)
W(virtual)                :    0.000 sec (  0.0%)
W(internal)               :    0.000 sec (  0.0%)
L(virtual)                :    0.000 sec (  0.0%)
L(internal)               :    0.000 sec (  0.0%)
G(D)                      :    0.000 sec (  0.0%)
G(Z)                      :    0.000 sec (  0.0%)
Z-Vector Solution         :    0.000 sec (  0.0%)
3-Index Derivative        :    0.000 sec (  0.0%)
2-Index Derivative        :    0.000 sec (  0.0%)
Separable Gradient        :    0.000 sec (  0.0%)


---------------------------------------
MP2 TOTAL ENERGY:    -1025.215945718 Eh
---------------------------------------

Maximum memory used throughout the entire MP2-calculation: 284.3 MB

-------------------------   --------------------
FINAL SINGLE POINT ENERGY     -1025.215945717935
-------------------------   --------------------


                            ***************************************
                            *     ORCA property calculations      *
                            ***************************************


  WARNING: The energy has been calculated at the MP2 level but the densities
           used in the property calculations are still SCF densities
           MP2 response densities have not been calculated 
           use %mp2 Density relaxed end
           or  %mp2 Density unrelaxed end

                                    ---------------------
                                    Active property flags
                                    ---------------------
   (+) Dipole Moment


------------------------------------------------------------------------------
                       ORCA ELECTRIC PROPERTIES CALCULATION
------------------------------------------------------------------------------

Dipole Moment Calculation                       ... on
Quadrupole Moment Calculation                   ... off
Polarizability Calculation                      ... off
GBWName                                         ... 1it1dma-000100100_1_737.gbw
Electron density                                ... 1it1dma-000100100_1_737.scfp
The origin for moment calculation is the CENTER OF MASS  = ( 2.879055, -0.470441 -3.291035)

-------------
DIPOLE MOMENT
-------------
                                X             Y             Z
Electronic contribution:     70.57504     -19.78166     -78.16156
Nuclear contribution   :    -72.48513      18.82489      80.73270
                        -----------------------------------------
Total Dipole Moment    :     -1.91010      -0.95678       2.57114
                        -----------------------------------------
Magnitude (a.u.)       :      3.34285
Magnitude (Debye)      :      8.49685


--------------------
Rotational spectrum 
--------------------
 
Rotational constants in cm-1:     0.076001     0.009935     0.009425 
Rotational constants in MHz :  2278.466333   297.844156   282.552537 

 Dipole components along the rotational axes: 
x,y,z [a.u.] :     3.201496     0.960916     0.041338 
x,y,z [Debye]:     8.137557     2.442454     0.105072 

 

Timings for individual modules:

Sum of individual times         ...     5566.936 sec (=  92.782 min)
GTO integral calculation        ...        8.466 sec (=   0.141 min)   0.2 %
SCF iterations                  ...     5534.137 sec (=  92.236 min)  99.4 %
MP2 module                      ...       24.333 sec (=   0.406 min)   0.4 %
                             ****ORCA TERMINATED NORMALLY****
TOTAL RUN TIME: 0 days 1 hours 32 minutes 49 seconds 134 msec
