# Supplementary material for: Iodine Clusters in the Atmosphere I: Computational Benchmark and Dimer Formation of Oxyacids and Oxides
Source: ACS Omega. 2024 Jul 9;9(29):31521–32. doi: 10.1021/acsomega.4c01235 (PMC11270685; doi:10.1021/acsomega.4c01235)
Supplement: Supplementary file 2 — ao4c01235_si_002.zip [file ao4c01235_si_002.zip › SI_zip/basis_extrapolation/quadruple/2isa-0200_1_620.inp]

! aug-cc-pVQZ/C aug-cc-pVQZ/JK aug-cc-pVQZ RI-MP2 TightSCF
%pal nprocs 8 end
%maxcore 16000
%basis
	NewGTO I "aug-cc-pVQZ-PP" end
	NewECP I "SK-MCDHF-RSC" end
	NewAuxCGTO I "aug-cc-pVQZ-PP/C" end
	NewAuxJKGTO I "def2/JK" end
end
* xyz 0 1
H       -0.18045147      -0.31263832       1.52932390
O       -1.18378340      -0.31255913       1.48772852
I       -1.62772602       1.19254130       0.39049243
O       -1.31530683       0.60782526      -1.32582443
H        0.00413881      -0.31910775      -1.53777680
O        0.86136770      -0.84146813      -1.50496371
I        2.01755447       0.17863623      -0.36984354
O        1.42420675      -0.19322948       1.33086363
*
