# Supplementary material for: Iodine Clusters in the Atmosphere I: Computational Benchmark and Dimer Formation of Oxyacids and Oxides
Source: ACS Omega. 2024 Jul 9;9(29):31521–32. doi: 10.1021/acsomega.4c01235 (PMC11270685; doi:10.1021/acsomega.4c01235)
Supplement: Supplementary file 2 — ao4c01235_si_002.zip [file ao4c01235_si_002.zip › SI_zip/basis_extrapolation/quadruple/1isa1ip-0110_1_546.inp]

! aug-cc-pVQZ/C aug-cc-pVQZ/JK aug-cc-pVQZ RI-MP2 TightSCF
%pal nprocs 8 end
%maxcore 16000
%basis
	NewGTO I "aug-cc-pVQZ-PP" end
	NewECP I "SK-MCDHF-RSC" end
	NewAuxCGTO I "aug-cc-pVQZ-PP/C" end
	NewAuxJKGTO I "def2/JK" end
end
* xyz 0 1
H       -0.12121289       1.85803068       1.08930261
O       -0.27480366       1.70206783       2.05478238
I       -1.55675733       0.28974512       2.13157879
O       -0.52506293      -1.23204407       1.99703794
I        0.11474169       0.62369720      -1.79358462
O       -0.55356365      -0.97168841      -0.87727146
I        0.91248116      -1.86611727       0.09380732
O        1.81673893      -0.33301482       0.22919868
O        1.64723092      -2.66342276      -1.30639903
O       -0.32129837       1.86273682      -0.58982156
O       -1.13849387       0.73000968      -3.02863107
*
