# Supplementary material for: Iodine Clusters in the Atmosphere I: Computational Benchmark and Dimer Formation of Oxyacids and Oxides
Source: ACS Omega. 2024 Jul 9;9(29):31521–32. doi: 10.1021/acsomega.4c01235 (PMC11270685; doi:10.1021/acsomega.4c01235)
Supplement: Supplementary file 2 — ao4c01235_si_002.zip [file ao4c01235_si_002.zip › SI_zip/basis_extrapolation/quadruple/1sa.log]

                                 *****************
                                 * O   R   C   A *
                                 *****************

                                            #,                                       
                                            ###                                      
                                            ####                                     
                                            #####                                    
                                            ######                                   
                                           ########,                                 
                                     ,,################,,,,,                         
                               ,,#################################,,                 
                          ,,##########################################,,             
                       ,#########################################, ''#####,          
                    ,#############################################,,   '####,        
                  ,##################################################,,,,####,       
                ,###########''''           ''''###############################       
              ,#####''   ,,,,##########,,,,          '''####'''          '####       
            ,##' ,,,,###########################,,,                        '##       
           ' ,,###''''                  '''############,,,                           
         ,,##''                                '''############,,,,        ,,,,,,###''
      ,#''                                            '''#######################'''  
     '                                                          ''''####''''         
             ,#######,   #######,   ,#######,      ##                                
            ,#'     '#,  ##    ##  ,#'     '#,    #''#        ######   ,####,        
            ##       ##  ##   ,#'  ##            #'  '#       #        #'  '#        
            ##       ##  #######   ##           ,######,      #####,   #    #        
            '#,     ,#'  ##    ##  '#,     ,#' ,#      #,         ##   #,  ,#        
             '#######'   ##     ##  '#######'  #'      '#     #####' # '####'        


                  #######################################################
                  #                        -***-                        #
                  #          Department of theory and spectroscopy      #
                  #    Directorship and core code : Frank Neese         #
                  #        Max Planck Institute fuer Kohlenforschung    #
                  #                Kaiser Wilhelm Platz 1               #
                  #                 D-45470 Muelheim/Ruhr               #
                  #                      Germany                        #
                  #                                                     #
                  #                  All rights reserved                #
                  #                        -***-                        #
                  #######################################################


                         Program Version 5.0.4 -  RELEASE  -


 With contributions from (in alphabetic order):
   Daniel Aravena         : Magnetic Suceptibility
   Michael Atanasov       : Ab Initio Ligand Field Theory (pilot matlab implementation)
   Alexander A. Auer      : GIAO ZORA, VPT2 properties, NMR spectrum
   Ute Becker             : Parallelization
   Giovanni Bistoni       : ED, misc. LED, open-shell LED, HFLD
   Martin Brehm           : Molecular dynamics
   Dmytro Bykov           : SCF Hessian
   Vijay G. Chilkuri      : MRCI spin determinant printing, contributions to CSF-ICE
   Dipayan Datta          : RHF DLPNO-CCSD density
   Achintya Kumar Dutta   : EOM-CC, STEOM-CC
   Dmitry Ganyushin       : Spin-Orbit,Spin-Spin,Magnetic field MRCI
   Miquel Garcia          : C-PCM and meta-GGA Hessian, CC/C-PCM, Gaussian charge scheme
   Yang Guo               : DLPNO-NEVPT2, F12-NEVPT2, CIM, IAO-localization
   Andreas Hansen         : Spin unrestricted coupled pair/coupled cluster methods
   Benjamin Helmich-Paris : MC-RPA, TRAH-SCF, COSX integrals
   Lee Huntington         : MR-EOM, pCC
   Robert Izsak           : Overlap fitted RIJCOSX, COSX-SCS-MP3, EOM
   Marcus Kettner         : VPT2
   Christian Kollmar      : KDIIS, OOCD, Brueckner-CCSD(T), CCSD density, CASPT2, CASPT2-K
   Simone Kossmann        : Meta GGA functionals, TD-DFT gradient, OOMP2, MP2 Hessian
   Martin Krupicka        : Initial AUTO-CI
   Lucas Lang             : DCDCAS
   Marvin Lechner         : AUTO-CI (C++ implementation), FIC-MRCC
   Dagmar Lenk            : GEPOL surface, SMD
   Dimitrios Liakos       : Extrapolation schemes; Compound Job, initial MDCI parallelization
   Dimitrios Manganas     : Further ROCIS development; embedding schemes
   Dimitrios Pantazis     : SARC Basis sets
   Anastasios Papadopoulos: AUTO-CI, single reference methods and gradients
   Taras Petrenko         : DFT Hessian,TD-DFT gradient, ASA, ECA, R-Raman, ABS, FL, XAS/XES, NRVS
   Peter Pinski           : DLPNO-MP2, DLPNO-MP2 Gradient
   Christoph Reimann      : Effective Core Potentials
   Marius Retegan         : Local ZFS, SOC
   Christoph Riplinger    : Optimizer, TS searches, QM/MM, DLPNO-CCSD(T), (RO)-DLPNO pert. Triples
   Tobias Risthaus        : Range-separated hybrids, TD-DFT gradient, RPA, STAB
   Michael Roemelt        : Original ROCIS implementation
   Masaaki Saitow         : Open-shell DLPNO-CCSD energy and density
   Barbara Sandhoefer     : DKH picture change effects
   Avijit Sen             : IP-ROCIS
   Kantharuban Sivalingam : CASSCF convergence, NEVPT2, FIC-MRCI
   Bernardo de Souza      : ESD, SOC TD-DFT
   Georgi Stoychev        : AutoAux, RI-MP2 NMR, DLPNO-MP2 response
   Willem Van den Heuvel  : Paramagnetic NMR
   Boris Wezisla          : Elementary symmetry handling
   Frank Wennmohs         : Technical directorship


 We gratefully acknowledge several colleagues who have allowed us to
 interface, adapt or use parts of their codes:
   Stefan Grimme, W. Hujo, H. Kruse, P. Pracht,  : VdW corrections, initial TS optimization,
                  C. Bannwarth, S. Ehlert          DFT functionals, gCP, sTDA/sTD-DF
   Ed Valeev, F. Pavosevic, A. Kumar             : LibInt (2-el integral package), F12 methods
   Garnet Chan, S. Sharma, J. Yang, R. Olivares  : DMRG
   Ulf Ekstrom                                   : XCFun DFT Library
   Mihaly Kallay                                 : mrcc  (arbitrary order and MRCC methods)
   Jiri Pittner, Ondrej Demel                    : Mk-CCSD
   Frank Weinhold                                : gennbo (NPA and NBO analysis)
   Christopher J. Cramer and Donald G. Truhlar   : smd solvation model
   Lars Goerigk                                  : TD-DFT with DH, B97 family of functionals
   V. Asgeirsson, H. Jonsson                     : NEB implementation
   FAccTs GmbH                                   : IRC, NEB, NEB-TS, DLPNO-Multilevel, CI-OPT
                                                   MM, QMMM, 2- and 3-layer-ONIOM, Crystal-QMMM,
                                                   LR-CPCM, SF, NACMEs, symmetry and pop. for TD-DFT,
                                                   nearIR, NL-DFT gradient (VV10), updates on ESD,
                                                   ML-optimized integration grids
   S Lehtola, MJT Oliveira, MAL Marques          : LibXC Library
   Liviu Ungur et al                             : ANISO software


 Your calculation uses the libint2 library for the computation of 2-el integrals
 For citations please refer to: http://libint.valeyev.net

 Your ORCA version has been built with support for libXC version: 5.1.0
 For citations please refer to: https://tddft.org/programs/libxc/

 This ORCA versions uses:
   CBLAS   interface :  Fast vector & matrix operations
   LAPACKE interface :  Fast linear algebra routines
   SCALAPACK package :  Parallel linear algebra routines
   Shared memory     :  Shared parallel matrices
   BLAS/LAPACK       :  OpenBLAS 0.3.15  USE64BITINT DYNAMIC_ARCH NO_AFFINITY Haswell SINGLE_THREADED
        Core in use  :  Haswell
   Copyright (c) 2011-2014, The OpenBLAS Project


================================================================================

----- Orbital basis set information -----
Your calculation utilizes the basis: aug-cc-pVQZ 
    H, B-Ne : Obtained from the ccRepo (grant-hill.group.shef.ac.uk/ccrepo) Feb. 2017
              R. A. Kendall, T. H. Dunning, Jr., R. J. Harrison, J. Chem. Phys. 96, 6796 (1992)
         He : Obtained from the ccRepo (grant-hill.group.shef.ac.uk/ccrepo) Feb. 2017
              D. E. Woon, T. H. Dunning, Jr., J. Chem. Phys. 100, 2975 (1994)
  Li-Be, Na : Obtained from the ccRepo (grant-hill.group.shef.ac.uk/ccrepo) Feb. 2017
              B. P. Prascher, D. E. Woon, K. A. Peterson, T. H. Dunning, Jr., A. K. Wilson, Theor. Chem. Acc. 128, 69 (2011)
         Mg : Obtained from the Peterson Research Group Website (tyr0.chem.wsu.edu/~kipeters) Feb. 2017
              B. P. Prascher, D. E. Woon, K. A. Peterson, T. H. Dunning, Jr., A. K. Wilson, Theor. Chem. Acc. 128, 69 (2011)
      Al-Ar : Obtained from the ccRepo (grant-hill.group.shef.ac.uk/ccrepo) Feb. 2017
              D. E. Woon, T. H. Dunning, Jr., J. Chem. Phys. 98, 1358 (1993)
      Sc-Zn : Obtained from the ccRepo (grant-hill.group.shef.ac.uk/ccrepo) Feb. 2017
              N. B. Balabanov, K. A. Peterson, J. Chem. Phys. 123, 064107 (2005)
              N. B. Balabanov, K. A. Peterson, J. Chem. Phys. 125, 074110 (2006)
      Ga-Kr : Obtained from the ccRepo (grant-hill.group.shef.ac.uk/ccrepo) Feb. 2017
              A. K. Wilson, D. E. Woon, K. A. Peterson, T. H. Dunning, Jr., J. Chem. Phys. 110, 7667 (1999)

The basis set includes element-specific modifications.

Your calculation utilizes the basis: aug-cc-pVQZ-PP 
       Ca, Sr, Ba, Ra : Obtained from the Peterson Research Group Website (tyr0.chem.wsu.edu/~kipeters) Feb. 2017
                        H. Li, H. Feng, W. Sun, Y. Zhang, Q. Fan, K. A. Peterson, Y. Xie, H. F. Schaefer III, Mol. Phys. 111, 2292 (2013)
  Cu-Zn, Ag-Cd, Au-Hg : Obtained from the ccRepo (grant-hill.group.shef.ac.uk/ccrepo) Feb. 2017
                        K. A. Peterson, C. Puzzarini, Theor. Chem. Acc. 114, 283 (2005)
  Ga-Kr, In-Xe, Tl-Rn : Obtained from the ccRepo (grant-hill.group.shef.ac.uk/ccrepo) Feb. 2017
                        K. A. Peterson, J. Chem. Phys. 119, 11099 (2003)
                        K. A. Peterson, D. Figgen, E. Goll, H. Stoll, M. Dolg, J. Chem. Phys. 119, 11113 (2003)
                 Y-Pd : Obtained from the ccRepo (grant-hill.group.shef.ac.uk/ccrepo) Feb. 2017
                        K. A. Peterson, D. Figgen, M. Dolg, H. Stoll, J. Chem. Phys. 126, 124101 (2007)
                Hf-Pt : Obtained from the ccRepo (grant-hill.group.shef.ac.uk/ccrepo) Feb. 2017
                        D. Figgen, K. A. Peterson, M. Dolg, H. Stoll, J. Chem. Phys. 130, 164108 (2009)

----- AuxC basis set information -----
Your calculation utilizes the auxiliary basis: aug-cc-pVQZ/C 
  H-He, B-F, Al-Ar, Ga-Kr : Obtained from the EMSL Basis Set Exchange (bse.pnl.gov) Feb. 2017
                            F. Weigend, A. Kohn, C. Hattig, J. Chem. Phys. 116, 3175 (2002)
                   Be, Mg : Obtained from the TURBOMOLE 7.0 basis set library
                            C. Haettig, Phys. Chem. Chem. Phys. 7, 59 (2005)
                       Ne : Obtained from the EMSL Basis Set Exchange (bse.pnl.gov) Feb. 2017
                            C. Haettig, Phys. Chem. Chem. Phys. 7, 59 (2005)
                            F. Weigend, A. Kohn, C. Hattig, J. Chem. Phys. 116, 3175 (2002)
                    Sc-Zn : Obtained from the EMSL Basis Set Exchange (bse.pnl.gov) Feb. 2017
                            D. H. Bross, J. G. Hill, H. J. Werner, K. A. Peterson, J. Chem. Phys. 139, 094302 (2013)

The basis set includes element-specific modifications.

Your calculation utilizes the auxiliary basis: aug-cc-pVQZ-PP/C 
  Obtained from the EMSL Basis Set Exchange (bse.pnl.gov) Feb. 2017
  Cu-Zn, Ag-Cd, Au-Hg : C. Haettig, unpublished
  Ga-Kr, In-Xe, Tl-Rn : C. Haettig, G. Schmitz, J. Kossmann, Phys. Chem. Chem. Phys. 14, 6549 (2012)
          Y-Tc, Rh-Pd : J. G. Hill, J. A. Platts, J. Chem. Theory Comput. 5, 500 (2009)
                   Ru : J. G. Hill, J. A. Platts, J. Chem. Phys. 129, 134101 (2008)
                Hf-Pt : J. G. Hill, J. Chem. Phys. 135, 044105 (2011)

----- AuxJK basis set information -----
Your calculation utilizes the auxiliary basis: aug-cc-pVQZ/JK 
  H, B-F, Al-Cl, Ga-Br : Obtained from the TURBOMOLE 7.0 basis set library

The basis set includes element-specific modifications.

Your calculation utilizes the auxiliary basis: def2/JK
   H-Ba, Hf-Rn: F. Weigend, J. Comput. Chem. 29, 167 (2008).

================================================================================
                                        WARNINGS
                       Please study these warnings very carefully!
================================================================================


WARNING: No MP2 level density has been requested!
         To caclulate MP2 level properties use
         %mp2 Density relaxed end
         or
         %mp2 Density unrelaxed end

WARNING: Post HF methods need fully converged wavefunctions
  ===> : Setting SCFConvForced true
         You can overwrite this default with %scf ConvForced false 


INFO   : the flag for use of the SHARK integral package has been found!

================================================================================
                                       INPUT FILE
================================================================================
NAME = 1sa.inp
|  1> ! aug-cc-pVQZ/C aug-cc-pVQZ/JK aug-cc-pVQZ RI-MP2 TightSCF
|  2> %pal nprocs 8 end
|  3> %maxcore 16000
|  4> %basis
|  5> 	NewGTO I "aug-cc-pVQZ-PP" end
|  6> 	NewECP I "SK-MCDHF-RSC" end
|  7> 	NewAuxCGTO I "aug-cc-pVQZ-PP/C" end
|  8> 	NewAuxJKGTO I "def2/JK" end
|  9> end
| 10> * xyz 0 1
| 11> S        0.00004807       0.15334237       0.00006186
| 12> O        0.71433857       0.82628465      -1.03949785
| 13> O       -0.71401155       0.82618988       1.03984352
| 14> O       -0.99987327      -0.85231463      -0.73223541
| 15> H       -1.70564512      -1.08860056      -0.11525531
| 16> O        0.99962330      -0.85290044       0.73202330
| 17> H        1.70532000      -1.08922126       0.11496988
| 18> *
| 19> 
| 20>                          ****END OF INPUT****
================================================================================

                       ****************************
                       * Single Point Calculation *
                       ****************************

---------------------------------
CARTESIAN COORDINATES (ANGSTROEM)
---------------------------------
  S      0.000048    0.153342    0.000062
  O      0.714339    0.826285   -1.039498
  O     -0.714012    0.826190    1.039844
  O     -0.999873   -0.852315   -0.732235
  H     -1.705645   -1.088601   -0.115255
  O      0.999623   -0.852900    0.732023
  H      1.705320   -1.089221    0.114970

----------------------------
CARTESIAN COORDINATES (A.U.)
----------------------------
  NO LB      ZA    FRAG     MASS         X           Y           Z
   0 S    16.0000    0    32.060    0.000091    0.289775    0.000117
   1 O     8.0000    0    15.999    1.349904    1.561452   -1.964366
   2 O     8.0000    0    15.999   -1.349286    1.561273    1.965019
   3 O     8.0000    0    15.999   -1.889487   -1.610641   -1.383724
   4 H     1.0000    0     1.008   -3.223202   -2.057157   -0.217801
   5 O     8.0000    0    15.999    1.889014   -1.611748    1.383324
   6 H     1.0000    0     1.008    3.222588   -2.058330    0.217262

--------------------------------
INTERNAL COORDINATES (ANGSTROEM)
--------------------------------
 S      0   0   0     0.000000000000     0.00000000     0.00000000
 O      1   0   0     1.429596663838     0.00000000     0.00000000
 O      1   2   0     1.429598129930   123.84201706     0.00000000
 O      1   2   3     1.596072673623   106.02047753   126.15904984
 H      4   1   2     0.966751978930   108.57531240   200.03093598
 O      1   2   3     1.596071045647   108.50179582   234.91705659
 H      6   1   2     0.966752442712   108.57562313   335.02868768

---------------------------
INTERNAL COORDINATES (A.U.)
---------------------------
 S      0   0   0     0.000000000000     0.00000000     0.00000000
 O      1   0   0     2.701546176622     0.00000000     0.00000000
 O      1   2   0     2.701548947134   123.84201706     0.00000000
 O      1   2   3     3.016140242983   106.02047753   126.15904984
 H      4   1   2     1.826896479603   108.57531240   200.03093598
 O      1   2   3     3.016137166554   108.50179582   234.91705659
 H      6   1   2     1.826897356026   108.57562313   335.02868768

---------------------
BASIS SET INFORMATION
---------------------
There are 3 groups of distinct atoms

 Group   1 Type S   : 43s20p4d3f2g contracted to 7s6p4d3f2g pattern {1313131111/881111/1111/111/11}
 Group   2 Type O   : 22s7p4d3f2g contracted to 6s5p4d3f2g pattern {991111/31111/1111/111/11}
 Group   3 Type H   : 7s4p3d2f contracted to 5s4p3d2f pattern {31111/1111/111/11}

Atom   0S    basis set group =>   1
Atom   1O    basis set group =>   2
Atom   2O    basis set group =>   2
Atom   3O    basis set group =>   2
Atom   4H    basis set group =>   3
Atom   5O    basis set group =>   2
Atom   6H    basis set group =>   3
---------------------------------
AUXILIARY/C BASIS SET INFORMATION
---------------------------------
There are 3 groups of distinct atoms

 Group   1 Type S   : 12s10p9d7f4g2h contracted to 12s10p9d7f4g2h pattern {111111111111/1111111111/111111111/1111111/1111/11}
 Group   2 Type O   : 9s8p7d6f4g2h contracted to 9s8p7d6f4g2h pattern {111111111/11111111/1111111/111111/1111/11}
 Group   3 Type H   : 6s5p4d3f2g contracted to 6s5p4d3f2g pattern {111111/11111/1111/111/11}

Atom   0S    basis set group =>   1
Atom   1O    basis set group =>   2
Atom   2O    basis set group =>   2
Atom   3O    basis set group =>   2
Atom   4H    basis set group =>   3
Atom   5O    basis set group =>   2
Atom   6H    basis set group =>   3
----------------------------------
AUXILIARY/JK BASIS SET INFORMATION
----------------------------------
There are 3 groups of distinct atoms

 Group   1 Type S   : 13s11p9d4f2g1h contracted to 13s11p9d4f2g1h pattern {1111111111111/11111111111/111111111/1111/11/1}
 Group   2 Type O   : 10s7p5d3f2g1h contracted to 10s7p5d3f2g1h pattern {1111111111/1111111/11111/111/11/1}
 Group   3 Type H   : 4s3p3d2f1g contracted to 4s3p3d2f1g pattern {1111/111/111/11/1}

Atom   0S    basis set group =>   1
Atom   1O    basis set group =>   2
Atom   2O    basis set group =>   2
Atom   3O    basis set group =>   2
Atom   4H    basis set group =>   3
Atom   5O    basis set group =>   2
Atom   6H    basis set group =>   3


           ************************************************************
           *        Program running with 8 parallel MPI-processes     *
           *              working on a common directory               *
           ************************************************************
------------------------------------------------------------------------------
                           ORCA GTO INTEGRAL CALCULATION
------------------------------------------------------------------------------
------------------------------------------------------------------------------
                   ___                                                        
                  /   \      - P O W E R E D   B Y -                         
                 /     \                                                     
                 |  |  |   _    _      __       _____    __    __             
                 |  |  |  | |  | |    /  \     |  _  \  |  |  /  |          
                  \  \/   | |  | |   /    \    | | | |  |  | /  /          
                 / \  \   | |__| |  /  /\  \   | |_| |  |  |/  /          
                |  |  |   |  __  | /  /__\  \  |    /   |      \           
                |  |  |   | |  | | |   __   |  |    \   |  |\   \          
                \     /   | |  | | |  |  |  |  | |\  \  |  | \   \       
                 \___/    |_|  |_| |__|  |__|  |_| \__\ |__|  \__/        
                                                                              
                      - O R C A' S   B I G   F R I E N D -                    
                                      &                                       
                       - I N T E G R A L  F E E D E R -                       
                                                                              
 v1 FN, 2020, v2 2021                                                         
------------------------------------------------------------------------------


Reading SHARK input file 1sa.SHARKINP.tmp ... ok
----------------------
SHARK INTEGRAL PACKAGE
----------------------

Number of atoms                             ...      7
Number of basis functions                   ...    552
Number of shells                            ...    174
Maximum angular momentum                    ...      4
Integral batch strategy                     ... SHARK/LIBINT Hybrid
RI-J (if used) integral strategy            ... SPLIT-RIJ (Revised 2003 algorithm where possible)
Printlevel                                  ...      1
Contraction scheme used                     ... PARTIAL GENERAL contraction
Coulomb Range Separation                    ... NOT USED
Exchange Range Separation                   ... NOT USED
Finite Nucleus Model                        ... NOT USED
Auxiliary Coulomb fitting basis             ... NOT available
Auxiliary J/K fitting basis                 ... AVAILABLE
   # of basis functions in Aux-JK           ...    674
   # of shells in Aux-JK                    ...    178
   Maximum angular momentum in Aux-JK       ...      5
Auxiliary Correlation fitting basis         ... AVAILABLE
   # of basis functions in Aux-C            ...   1026
   # of shells in Aux-C                     ...    228
   Maximum angular momentum in Aux-C        ...      5
Auxiliary 'external' fitting basis          ... NOT available
Integral threshold                          ...     2.500000e-11
Primitive cut-off                           ...     2.500000e-12
Primitive pair pre-selection threshold      ...     2.500000e-12

Calculating pre-screening integrals         ... done (  0.1 sec) Dimension = 174
Calculating pre-screening integrals (ORCA)  ... done (  0.3 sec) Dimension = 130
Organizing shell pair data                  ... done (  0.3 sec)
Shell pair information
Total number of shell pairs                 ...     15225
Shell pairs after pre-screening             ...     12913
Total number of primitive shell pairs       ...     17409
Primitive shell pairs kept                  ...     14221
          la=0 lb=0:   2055 shell pairs
          la=1 lb=0:   2582 shell pairs
          la=1 lb=1:    777 shell pairs
          la=2 lb=0:   1810 shell pairs
          la=2 lb=1:   1000 shell pairs
          la=2 lb=2:    340 shell pairs
          la=3 lb=0:   1343 shell pairs
          la=3 lb=1:    740 shell pairs
          la=3 lb=2:    488 shell pairs
          la=3 lb=3:    190 shell pairs
          la=4 lb=0:    687 shell pairs
          la=4 lb=1:    398 shell pairs
          la=4 lb=2:    258 shell pairs
          la=4 lb=3:    190 shell pairs
          la=4 lb=4:     55 shell pairs

Calculating one electron integrals          ... done (  0.0 sec)
Calculating RI/JK V-Matrix + Cholesky decomp... done (  0.0 sec)
Calculating RI/C V-Matrix + Cholesky decomp.... done (  0.1 sec)
Calculating Nuclear repulsion               ... done (  0.0 sec) ENN=    288.286062471798 Eh

SHARK setup successfully completed in   1.2 seconds

Maximum memory used throughout the entire GTOINT-calculation: 69.8 MB
[1712564533.009895] [s85n22:16374:0]          mpool.c:43   UCX  WARN  object 0xafbe080 was not returned to mpool ucp_requests
[1712564533.009923] [s85n22:16374:0]          mpool.c:43   UCX  WARN  object 0xafbe240 was not returned to mpool ucp_requests
[1712564533.009938] [s85n22:16374:0]          mpool.c:43   UCX  WARN  object 0xafbe400 was not returned to mpool ucp_requests
[1712564533.009943] [s85n22:16374:0]          mpool.c:43   UCX  WARN  object 0xafbe5c0 was not returned to mpool ucp_requests
[1712564533.009948] [s85n22:16374:0]          mpool.c:43   UCX  WARN  object 0xafbe780 was not returned to mpool ucp_requests
[1712564533.009953] [s85n22:16374:0]          mpool.c:43   UCX  WARN  object 0xafbe940 was not returned to mpool ucp_requests
[1712564533.009965] [s85n22:16374:0]          mpool.c:43   UCX  WARN  object 0xafbeb00 was not returned to mpool ucp_requests
[1712564533.009976] [s85n22:16374:0]          mpool.c:43   UCX  WARN  object 0xafbecc0 was not returned to mpool ucp_requests
[1712564533.092894] [s85n22:16375:0]          mpool.c:43   UCX  WARN  object 0xa515fc0 was not returned to mpool ucp_requests
[1712564533.092921] [s85n22:16375:0]          mpool.c:43   UCX  WARN  object 0xa516180 was not returned to mpool ucp_requests
[1712564533.092928] [s85n22:16375:0]          mpool.c:43   UCX  WARN  object 0xa516340 was not returned to mpool ucp_requests
[1712564533.092934] [s85n22:16375:0]          mpool.c:43   UCX  WARN  object 0xa516500 was not returned to mpool ucp_requests
[1712564533.092940] [s85n22:16375:0]          mpool.c:43   UCX  WARN  object 0xa5166c0 was not returned to mpool ucp_requests
[1712564533.092945] [s85n22:16375:0]          mpool.c:43   UCX  WARN  object 0xa516880 was not returned to mpool ucp_requests
[1712564533.092962] [s85n22:16375:0]          mpool.c:43   UCX  WARN  object 0xa516a40 was not returned to mpool ucp_requests
[1712564533.092968] [s85n22:16375:0]          mpool.c:43   UCX  WARN  object 0xa516c00 was not returned to mpool ucp_requests
[1712564533.093561] [s85n22:16376:0]          mpool.c:43   UCX  WARN  object 0xae7c280 was not returned to mpool ucp_requests
[1712564533.093588] [s85n22:16376:0]          mpool.c:43   UCX  WARN  object 0xae7c440 was not returned to mpool ucp_requests
[1712564533.093594] [s85n22:16376:0]          mpool.c:43   UCX  WARN  object 0xae7c600 was not returned to mpool ucp_requests
[1712564533.093600] [s85n22:16376:0]          mpool.c:43   UCX  WARN  object 0xae7c7c0 was not returned to mpool ucp_requests
[1712564533.093605] [s85n22:16376:0]          mpool.c:43   UCX  WARN  object 0xae7c980 was not returned to mpool ucp_requests
[1712564533.093610] [s85n22:16376:0]          mpool.c:43   UCX  WARN  object 0xae7cb40 was not returned to mpool ucp_requests
[1712564533.093615] [s85n22:16376:0]          mpool.c:43   UCX  WARN  object 0xae7cd00 was not returned to mpool ucp_requests
[1712564533.093620] [s85n22:16376:0]          mpool.c:43   UCX  WARN  object 0xae7cec0 was not returned to mpool ucp_requests
[1712564533.093671] [s85n22:16371:0]          mpool.c:43   UCX  WARN  object 0xc2d8040 was not returned to mpool ucp_requests
[1712564533.093698] [s85n22:16371:0]          mpool.c:43   UCX  WARN  object 0xc2d8200 was not returned to mpool ucp_requests
[1712564533.093710] [s85n22:16371:0]          mpool.c:43   UCX  WARN  object 0xc2d83c0 was not returned to mpool ucp_requests
[1712564533.093719] [s85n22:16371:0]          mpool.c:43   UCX  WARN  object 0xc2d8580 was not returned to mpool ucp_requests
[1712564533.093725] [s85n22:16371:0]          mpool.c:43   UCX  WARN  object 0xc2d8740 was not returned to mpool ucp_requests
[1712564533.093730] [s85n22:16371:0]          mpool.c:43   UCX  WARN  object 0xc2d8900 was not returned to mpool ucp_requests
[1712564533.093736] [s85n22:16371:0]          mpool.c:43   UCX  WARN  object 0xc2d8ac0 was not returned to mpool ucp_requests
[1712564533.093741] [s85n22:16371:0]          mpool.c:43   UCX  WARN  object 0xc2d8c80 was not returned to mpool ucp_requests
[1712564533.094414] [s85n22:16373:0]          mpool.c:43   UCX  WARN  object 0xc008fc0 was not returned to mpool ucp_requests
[1712564533.094441] [s85n22:16373:0]          mpool.c:43   UCX  WARN  object 0xc009180 was not returned to mpool ucp_requests
[1712564533.094447] [s85n22:16373:0]          mpool.c:43   UCX  WARN  object 0xc009340 was not returned to mpool ucp_requests
[1712564533.094453] [s85n22:16373:0]          mpool.c:43   UCX  WARN  object 0xc009500 was not returned to mpool ucp_requests
[1712564533.094462] [s85n22:16373:0]          mpool.c:43   UCX  WARN  object 0xc0096c0 was not returned to mpool ucp_requests
[1712564533.094467] [s85n22:16373:0]          mpool.c:43   UCX  WARN  object 0xc009880 was not returned to mpool ucp_requests
[1712564533.094472] [s85n22:16373:0]          mpool.c:43   UCX  WARN  object 0xc009a40 was not returned to mpool ucp_requests
[1712564533.094477] [s85n22:16373:0]          mpool.c:43   UCX  WARN  object 0xc009c00 was not returned to mpool ucp_requests
[1712564533.096010] [s85n22:16372:0]          mpool.c:43   UCX  WARN  object 0xa6c9f40 was not returned to mpool ucp_requests
[1712564533.096037] [s85n22:16372:0]          mpool.c:43   UCX  WARN  object 0xa6ca100 was not returned to mpool ucp_requests
[1712564533.096044] [s85n22:16372:0]          mpool.c:43   UCX  WARN  object 0xa6ca2c0 was not returned to mpool ucp_requests
[1712564533.096054] [s85n22:16372:0]          mpool.c:43   UCX  WARN  object 0xa6ca480 was not returned to mpool ucp_requests
[1712564533.096059] [s85n22:16372:0]          mpool.c:43   UCX  WARN  object 0xa6ca640 was not returned to mpool ucp_requests
[1712564533.096067] [s85n22:16372:0]          mpool.c:43   UCX  WARN  object 0xa6ca800 was not returned to mpool ucp_requests
[1712564533.096074] [s85n22:16372:0]          mpool.c:43   UCX  WARN  object 0xa6ca9c0 was not returned to mpool ucp_requests
[1712564533.096080] [s85n22:16372:0]          mpool.c:43   UCX  WARN  object 0xa6cab80 was not returned to mpool ucp_requests
[1712564533.096657] [s85n22:16377:0]          mpool.c:43   UCX  WARN  object 0xbfcb080 was not returned to mpool ucp_requests
[1712564533.096684] [s85n22:16377:0]          mpool.c:43   UCX  WARN  object 0xbfcb240 was not returned to mpool ucp_requests
[1712564533.096693] [s85n22:16377:0]          mpool.c:43   UCX  WARN  object 0xbfcb400 was not returned to mpool ucp_requests
[1712564533.096699] [s85n22:16377:0]          mpool.c:43   UCX  WARN  object 0xbfcb5c0 was not returned to mpool ucp_requests
[1712564533.096707] [s85n22:16377:0]          mpool.c:43   UCX  WARN  object 0xbfcb780 was not returned to mpool ucp_requests
[1712564533.096712] [s85n22:16377:0]          mpool.c:43   UCX  WARN  object 0xbfcb940 was not returned to mpool ucp_requests
[1712564533.096721] [s85n22:16377:0]          mpool.c:43   UCX  WARN  object 0xbfcbb00 was not returned to mpool ucp_requests
[1712564533.096729] [s85n22:16377:0]          mpool.c:43   UCX  WARN  object 0xbfcbcc0 was not returned to mpool ucp_requests


           ************************************************************
           *        Program running with 8 parallel MPI-processes     *
           *              working on a common directory               *
           ************************************************************
-------------------------------------------------------------------------------
                                 ORCA SCF
-------------------------------------------------------------------------------

------------
SCF SETTINGS
------------
Hamiltonian:
 Ab initio Hamiltonian  Method          .... Hartree-Fock(GTOs)


General Settings:
 Integral files         IntName         .... 1sa
 Hartree-Fock type      HFTyp           .... RHF
 Total Charge           Charge          ....    0
 Multiplicity           Mult            ....    1
 Number of Electrons    NEL             ....   50
 Basis Dimension        Dim             ....  496
 Nuclear Repulsion      ENuc            ....    288.2860624718 Eh

Convergence Acceleration:
 DIIS                   CNVDIIS         .... on
   Start iteration      DIISMaxIt       ....    12
   Startup error        DIISStart       ....  0.200000
   # of expansion vecs  DIISMaxEq       ....     5
   Bias factor          DIISBfac        ....   1.050
   Max. coefficient     DIISMaxC        ....  10.000
 Trust-Rad. Augm. Hess. CNVTRAH         .... auto
   Auto Start mean grad. ratio tolernc. ....  1.125000
   Auto Start start iteration           ....    20
   Auto Start num. interpolation iter.  ....    10
   Max. Number of Micro iterations      ....    16
   Max. Number of Macro iterations      .... Maxiter - #DIIS iter
   Number of Davidson start vectors     ....     2
   Converg. threshold I  (grad. norm)   ....   1.000e-05
   Converg. threshold II (energy diff.) ....   1.000e-08
   Grad. Scal. Fac. for Micro threshold ....   0.100
   Minimum threshold for Micro iter.    ....   0.010
   NR start threshold (gradient norm)   ....   0.001
   Initial trust radius                 ....   0.400
   Minimum AH scaling param. (alpha)    ....   1.000
   Maximum AH scaling param. (alpha)    .... 1000.000
   Orbital update algorithm             .... Taylor
   White noise on init. David. guess    .... on
   Maximum white noise                  ....   0.010
   Quad. conv. algorithm                .... NR
 SOSCF                  CNVSOSCF        .... on
   Start iteration      SOSCFMaxIt      ....   150
   Startup grad/error   SOSCFStart      ....  0.003300
 Level Shifting         CNVShift        .... on
   Level shift para.    LevelShift      ....    0.2500
   Turn off err/grad.   ShiftErr        ....    0.0010
 Zerner damping         CNVZerner       .... off
 Static damping         CNVDamp         .... on
   Fraction old density DampFac         ....    0.7000
   Max. Damping (<1)    DampMax         ....    0.9800
   Min. Damping (>=0)   DampMin         ....    0.0000
   Turn off err/grad.   DampErr         ....    0.1000
 Fernandez-Rico         CNVRico         .... off

SCF Procedure:
 Maximum # iterations   MaxIter         ....   125
 SCF integral mode      SCFMode         .... Direct
   Integral package                     .... SHARK and LIBINT hybrid scheme
 Reset frequency        DirectResetFreq ....    20
 Integral Threshold     Thresh          ....  2.500e-11 Eh
 Primitive CutOff       TCut            ....  2.500e-12 Eh

Convergence Tolerance:
 Convergence Check Mode ConvCheckMode   .... Total+1el-Energy
 Convergence forced     ConvForced      .... 1
 Energy Change          TolE            ....  1.000e-08 Eh
 1-El. energy change                    ....  1.000e-05 Eh
 Orbital Gradient       TolG            ....  1.000e-05
 Orbital Rotation angle TolX            ....  1.000e-05
 DIIS Error             TolErr          ....  5.000e-07


Diagonalization of the overlap matrix:
Smallest eigenvalue                        ... 2.716e-05
Time for diagonalization                   ...    0.044 sec
Threshold for overlap eigenvalues          ... 1.000e-08
Number of eigenvalues below threshold      ... 0
Time for construction of square roots      ...    0.024 sec
Total time needed                          ...    0.069 sec

Time for model grid setup =    0.054 sec

------------------------------
INITIAL GUESS: MODEL POTENTIAL
------------------------------
Loading Hartree-Fock densities                     ... done
Calculating cut-offs                               ... done
Initializing the effective Hamiltonian             ... done
Setting up the integral package (SHARK)            ... done
Starting the Coulomb interaction                   ... done (   0.1 sec)
Reading the grid                                   ... done
Mapping shells                                     ... done
Starting the XC term evaluation                    ... done (   0.1 sec)
Transforming the Hamiltonian                       ... done (   0.0 sec)
Diagonalizing the Hamiltonian                      ... done (   0.0 sec)
Back transforming the eigenvectors                 ... done (   0.0 sec)
Now organizing SCF variables                       ... done
                      ------------------
                      INITIAL GUESS DONE (   0.3 sec)
                      ------------------
--------------
SCF ITERATIONS
--------------
ITER       Energy         Delta-E        Max-DP      RMS-DP      [F,P]     Damp
               ***  Starting incremental Fock matrix formation  ***
  0   -697.9668887317   0.000000000000 0.12326626  0.00069395  0.3682977 0.7000
  1   -698.0902943789  -0.123405647229 0.08119319  0.00047402  0.2166703 0.7000
                               ***Turning on DIIS***
  2   -698.1559056286  -0.065611249675 0.05230405  0.00030864  0.1215247 0.7000
  3   -698.3924951456  -0.236589517045 0.10559523  0.00068464  0.0747982 0.0000
  4   -698.2827476963   0.109747449321 0.00498933  0.00006074  0.0076546 0.0000
                      *** Initiating the SOSCF procedure ***
                           *** Shutting down DIIS ***
                      *** Re-Reading the Fockian *** 
                      *** Removing any level shift *** 
ITER      Energy       Delta-E        Grad      Rot      Max-DP    RMS-DP
  5   -698.28164007   0.0011076244  0.001471  0.001471  0.001695  0.000026
               *** Restarting incremental Fock matrix formation ***
  6   -698.28839710  -0.0067570327  0.000631  0.000765  0.000557  0.000010
  7   -698.28841402  -0.0000169122  0.000255  0.000617  0.000523  0.000008
  8   -698.28841769  -0.0000036705  0.000084  0.000081  0.000126  0.000002
  9   -698.28841805  -0.0000003590  0.000016  0.000015  0.000038  0.000000
 10   -698.28841806  -0.0000000156  0.000009  0.000008  0.000018  0.000000
                  ***Gradient check signals convergence***
              ***Rediagonalizing the Fockian in SOSCF/NRSCF***

               *****************************************************
               *                     SUCCESS                       *
               *           SCF CONVERGED AFTER  11 CYCLES          *
               *****************************************************


----------------
TOTAL SCF ENERGY
----------------

Total Energy       :         -698.28841806 Eh          -19001.39387 eV

Components:
Nuclear Repulsion  :          288.28606247 Eh            7844.66257 eV
Electronic Energy  :         -986.57448054 Eh          -26846.05644 eV
One Electron Energy:        -1536.12970276 Eh          -41800.21429 eV
Two Electron Energy:          549.55522222 Eh           14954.15785 eV

Virial components:
Potential Energy   :        -1395.82293122 Eh          -37982.27294 eV
Kinetic Energy     :          697.53451316 Eh           18980.87907 eV
Virial Ratio       :            2.00108081


---------------
SCF CONVERGENCE
---------------

  Last Energy change         ...   -2.7396e-09  Tolerance :   1.0000e-08
  Last MAX-Density change    ...    5.3337e-06  Tolerance :   1.0000e-07
  Last RMS-Density change    ...    5.7337e-08  Tolerance :   5.0000e-09
  Last Orbital Gradient      ...    1.8558e-06  Tolerance :   1.0000e-05
  Last Orbital Rotation      ...    3.6001e-06  Tolerance :   1.0000e-05

             **** THE GBW FILE WAS UPDATED (1sa.gbw) ****
             **** DENSITY 1sa.scfp WAS UPDATED ****
             **** ENERGY FILE WAS UPDATED (1sa.en.tmp) ****
             **** THE GBW FILE WAS UPDATED (1sa.gbw) ****
             **** DENSITY 1sa.scfp WAS UPDATED ****
----------------
ORBITAL ENERGIES
----------------

  NO   OCC          E(Eh)            E(eV) 
   0   2.0000     -92.271785     -2510.8429 
   1   2.0000     -20.656387      -562.0889 
   2   2.0000     -20.656366      -562.0883 
   3   2.0000     -20.586016      -560.1740 
   4   2.0000     -20.585993      -560.1733 
   5   2.0000      -9.229442      -251.1459 
   6   2.0000      -6.916377      -188.2042 
   7   2.0000      -6.915732      -188.1866 
   8   2.0000      -6.914327      -188.1484 
   9   2.0000      -1.567327       -42.6491 
  10   2.0000      -1.441092       -39.2141 
  11   2.0000      -1.411798       -38.4170 
  12   2.0000      -1.392196       -37.8836 
  13   2.0000      -0.930063       -25.3083 
  14   2.0000      -0.833671       -22.6853 
  15   2.0000      -0.750338       -20.4177 
  16   2.0000      -0.734900       -19.9977 
  17   2.0000      -0.703885       -19.1537 
  18   2.0000      -0.645895       -17.5757 
  19   2.0000      -0.633950       -17.2507 
  20   2.0000      -0.585373       -15.9288 
  21   2.0000      -0.568132       -15.4597 
  22   2.0000      -0.534771       -14.5519 
  23   2.0000      -0.531038       -14.4503 
  24   2.0000      -0.512668       -13.9504 
  25   0.0000       0.018481         0.5029 
  26   0.0000       0.031187         0.8486 
  27   0.0000       0.066025         1.7966 
  28   0.0000       0.067210         1.8289 
  29   0.0000       0.088507         2.4084 
  30   0.0000       0.098311         2.6752 
  31   0.0000       0.114399         3.1130 
  32   0.0000       0.122530         3.3342 
  33   0.0000       0.122929         3.3451 
  34   0.0000       0.125486         3.4146 
  35   0.0000       0.126991         3.4556 
  36   0.0000       0.174207         4.7404 
  37   0.0000       0.175812         4.7841 
  38   0.0000       0.181650         4.9429 
  39   0.0000       0.188383         5.1262 
  40   0.0000       0.196400         5.3443 
  41   0.0000       0.203704         5.5431 
  42   0.0000       0.208019         5.6605 
  43   0.0000       0.216848         5.9007 
  44   0.0000       0.225476         6.1355 
  45   0.0000       0.232890         6.3373 
  46   0.0000       0.245510         6.6807 
  47   0.0000       0.256237         6.9726 
  48   0.0000       0.264417         7.1952 
  49   0.0000       0.267271         7.2728 
  50   0.0000       0.282123         7.6770 
  51   0.0000       0.286559         7.7977 
  52   0.0000       0.305444         8.3116 
  53   0.0000       0.310707         8.4548 
  54   0.0000       0.314280         8.5520 
  55   0.0000       0.330605         8.9962 
  56   0.0000       0.343035         9.3345 
  57   0.0000       0.348323         9.4783 
  58   0.0000       0.353291         9.6135 
  59   0.0000       0.355979         9.6867 
  60   0.0000       0.367008         9.9868 
  61   0.0000       0.382021        10.3953 
  62   0.0000       0.406110        11.0508 
  63   0.0000       0.417337        11.3563 
  64   0.0000       0.474277        12.9057 
  65   0.0000       0.487047        13.2532 
  66   0.0000       0.489451        13.3186 
  67   0.0000       0.517729        14.0881 
  68   0.0000       0.522640        14.2217 
  69   0.0000       0.527860        14.3638 
  70   0.0000       0.533835        14.5264 
  71   0.0000       0.540219        14.7001 
  72   0.0000       0.550983        14.9930 
  73   0.0000       0.560181        15.2433 
  74   0.0000       0.575592        15.6626 
  75   0.0000       0.582149        15.8411 
  76   0.0000       0.610661        16.6169 
  77   0.0000       0.614679        16.7263 
  78   0.0000       0.625428        17.0188 
  79   0.0000       0.635827        17.3017 
  80   0.0000       0.636939        17.3320 
  81   0.0000       0.664760        18.0890 
  82   0.0000       0.668561        18.1925 
  83   0.0000       0.674825        18.3629 
  84   0.0000       0.680788        18.5252 
  85   0.0000       0.700766        19.0688 
  86   0.0000       0.701353        19.0848 
  87   0.0000       0.706334        19.2203 
  88   0.0000       0.715056        19.4577 
  89   0.0000       0.724678        19.7195 
  90   0.0000       0.734602        19.9895 
  91   0.0000       0.737022        20.0554 
  92   0.0000       0.768961        20.9245 
  93   0.0000       0.769206        20.9312 
  94   0.0000       0.770719        20.9723 
  95   0.0000       0.784598        21.3500 
  96   0.0000       0.789342        21.4791 
  97   0.0000       0.803994        21.8778 
  98   0.0000       0.806147        21.9364 
  99   0.0000       0.835041        22.7226 
 100   0.0000       0.846340        23.0301 
 101   0.0000       0.869208        23.6524 
 102   0.0000       0.882752        24.0209 
 103   0.0000       0.894833        24.3496 
 104   0.0000       0.901726        24.5372 
 105   0.0000       0.909538        24.7498 
 106   0.0000       0.924963        25.1695 
 107   0.0000       0.938904        25.5489 
 108   0.0000       0.965085        26.2613 
 109   0.0000       0.970674        26.4134 
 110   0.0000       0.996015        27.1029 
 111   0.0000       1.000614        27.2281 
 112   0.0000       1.019045        27.7296 
 113   0.0000       1.032783        28.1035 
 114   0.0000       1.039240        28.2792 
 115   0.0000       1.077567        29.3221 
 116   0.0000       1.101262        29.9669 
 117   0.0000       1.113160        30.2906 
 118   0.0000       1.123591        30.5745 
 119   0.0000       1.144720        31.1494 
 120   0.0000       1.145792        31.1786 
 121   0.0000       1.167107        31.7586 
 122   0.0000       1.188112        32.3302 
 123   0.0000       1.214977        33.0612 
 124   0.0000       1.231605        33.5137 
 125   0.0000       1.279132        34.8069 
 126   0.0000       1.302972        35.4557 
 127   0.0000       1.326472        36.0952 
 128   0.0000       1.340391        36.4739 
 129   0.0000       1.347110        36.6567 
 130   0.0000       1.357710        36.9452 
 131   0.0000       1.400306        38.1043 
 132   0.0000       1.418040        38.5868 
 133   0.0000       1.434734        39.0411 
 134   0.0000       1.462180        39.7880 
 135   0.0000       1.472507        40.0689 
 136   0.0000       1.476404        40.1750 
 137   0.0000       1.489701        40.5368 
 138   0.0000       1.510329        41.0981 
 139   0.0000       1.512749        41.1640 
 140   0.0000       1.518610        41.3235 
 141   0.0000       1.525218        41.5033 
 142   0.0000       1.541508        41.9466 
 143   0.0000       1.550708        42.1969 
 144   0.0000       1.554822        42.3089 
 145   0.0000       1.571989        42.7760 
 146   0.0000       1.577993        42.9394 
 147   0.0000       1.587022        43.1851 
 148   0.0000       1.587713        43.2039 
 149   0.0000       1.599504        43.5247 
 150   0.0000       1.642961        44.7073 
 151   0.0000       1.645071        44.7647 
 152   0.0000       1.653459        44.9929 
 153   0.0000       1.670995        45.4701 
 154   0.0000       1.682736        45.7896 
 155   0.0000       1.689494        45.9735 
 156   0.0000       1.693600        46.0852 
 157   0.0000       1.700483        46.2725 
 158   0.0000       1.706686        46.4413 
 159   0.0000       1.746568        47.5265 
 160   0.0000       1.761439        47.9312 
 161   0.0000       1.772142        48.2224 
 162   0.0000       1.795986        48.8713 
 163   0.0000       1.797869        48.9225 
 164   0.0000       1.816681        49.4344 
 165   0.0000       1.831414        49.8353 
 166   0.0000       1.838057        50.0161 
 167   0.0000       1.862817        50.6898 
 168   0.0000       1.868416        50.8422 
 169   0.0000       1.884962        51.2924 
 170   0.0000       1.896753        51.6133 
 171   0.0000       1.920834        52.2686 
 172   0.0000       1.924007        52.3549 
 173   0.0000       1.953442        53.1559 
 174   0.0000       1.973798        53.7098 
 175   0.0000       1.993909        54.2570 
 176   0.0000       1.998269        54.3757 
 177   0.0000       2.005684        54.5774 
 178   0.0000       2.027535        55.1720 
 179   0.0000       2.037558        55.4448 
 180   0.0000       2.058403        56.0120 
 181   0.0000       2.075576        56.4793 
 182   0.0000       2.089438        56.8565 
 183   0.0000       2.091560        56.9142 
 184   0.0000       2.131061        57.9891 
 185   0.0000       2.140210        58.2381 
 186   0.0000       2.143392        58.3247 
 187   0.0000       2.165968        58.9390 
 188   0.0000       2.187803        59.5331 
 189   0.0000       2.199054        59.8393 
 190   0.0000       2.221865        60.4600 
 191   0.0000       2.232605        60.7523 
 192   0.0000       2.238288        60.9069 
 193   0.0000       2.244254        61.0693 
 194   0.0000       2.282836        62.1191 
 195   0.0000       2.303202        62.6733 
 196   0.0000       2.326247        63.3004 
 197   0.0000       2.345601        63.8270 
 198   0.0000       2.348258        63.8994 
 199   0.0000       2.364405        64.3387 
 200   0.0000       2.400220        65.3133 
 201   0.0000       2.420034        65.8525 
 202   0.0000       2.432621        66.1950 
 203   0.0000       2.443502        66.4911 
 204   0.0000       2.444883        66.5286 
 205   0.0000       2.473397        67.3045 
 206   0.0000       2.485702        67.6394 
 207   0.0000       2.502389        68.0935 
 208   0.0000       2.516182        68.4688 
 209   0.0000       2.580962        70.2315 
 210   0.0000       2.585690        70.3602 
 211   0.0000       2.599204        70.7279 
 212   0.0000       2.627160        71.4887 
 213   0.0000       2.655302        72.2544 
 214   0.0000       2.697026        73.3898 
 215   0.0000       2.701795        73.5196 
 216   0.0000       2.757854        75.0450 
 217   0.0000       2.793787        76.0228 
 218   0.0000       2.814817        76.5951 
 219   0.0000       2.830253        77.0151 
 220   0.0000       2.885149        78.5089 
 221   0.0000       2.948411        80.2304 
 222   0.0000       3.009080        81.8812 
 223   0.0000       3.070828        83.5615 
 224   0.0000       3.094740        84.2121 
 225   0.0000       3.111927        84.6799 
 226   0.0000       3.138512        85.4032 
 227   0.0000       3.147910        85.6590 
 228   0.0000       3.164012        86.0971 
 229   0.0000       3.196830        86.9902 
 230   0.0000       3.196948        86.9934 
 231   0.0000       3.241615        88.2088 
 232   0.0000       3.302505        89.8657 
 233   0.0000       3.324429        90.4623 
 234   0.0000       3.379009        91.9475 
 235   0.0000       3.440175        93.6119 
 236   0.0000       3.478967        94.6675 
 237   0.0000       3.520931        95.8094 
 238   0.0000       3.578271        97.3697 
 239   0.0000       3.590691        97.7077 
 240   0.0000       3.598716        97.9260 
 241   0.0000       3.647701        99.2590 
 242   0.0000       3.671899        99.9174 
 243   0.0000       3.684784       100.2681 
 244   0.0000       3.708020       100.9004 
 245   0.0000       3.708423       100.9113 
 246   0.0000       3.749255       102.0224 
 247   0.0000       3.774007       102.6959 
 248   0.0000       3.793608       103.2293 
 249   0.0000       3.803929       103.5102 
 250   0.0000       3.825391       104.0942 
 251   0.0000       3.834375       104.3387 
 252   0.0000       3.856169       104.9317 
 253   0.0000       3.874745       105.4372 
 254   0.0000       3.894992       105.9881 
 255   0.0000       3.899075       106.0992 
 256   0.0000       3.912247       106.4576 
 257   0.0000       3.927337       106.8683 
 258   0.0000       3.941879       107.2640 
 259   0.0000       3.974139       108.1418 
 260   0.0000       3.976890       108.2167 
 261   0.0000       3.997903       108.7885 
 262   0.0000       4.017499       109.3217 
 263   0.0000       4.044754       110.0634 
 264   0.0000       4.074419       110.8706 
 265   0.0000       4.080707       111.0417 
 266   0.0000       4.096373       111.4680 
 267   0.0000       4.104998       111.7027 
 268   0.0000       4.127521       112.3156 
 269   0.0000       4.143555       112.7519 
 270   0.0000       4.148881       112.8968 
 271   0.0000       4.181667       113.7889 
 272   0.0000       4.210552       114.5749 
 273   0.0000       4.211510       114.6010 
 274   0.0000       4.216991       114.7502 
 275   0.0000       4.236390       115.2780 
 276   0.0000       4.243127       115.4613 
 277   0.0000       4.273059       116.2758 
 278   0.0000       4.285872       116.6245 
 279   0.0000       4.306406       117.1833 
 280   0.0000       4.328065       117.7726 
 281   0.0000       4.328238       117.7774 
 282   0.0000       4.348818       118.3374 
 283   0.0000       4.349397       118.3531 
 284   0.0000       4.363758       118.7439 
 285   0.0000       4.397111       119.6515 
 286   0.0000       4.406139       119.8971 
 287   0.0000       4.433471       120.6409 
 288   0.0000       4.473156       121.7208 
 289   0.0000       4.477983       121.8521 
 290   0.0000       4.493389       122.2713 
 291   0.0000       4.529199       123.2458 
 292   0.0000       4.543344       123.6307 
 293   0.0000       4.544784       123.6699 
 294   0.0000       4.557617       124.0191 
 295   0.0000       4.589241       124.8796 
 296   0.0000       4.594603       125.0255 
 297   0.0000       4.650417       126.5443 
 298   0.0000       4.652689       126.6061 
 299   0.0000       4.688768       127.5879 
 300   0.0000       4.689447       127.6063 
 301   0.0000       4.705603       128.0460 
 302   0.0000       4.707513       128.0979 
 303   0.0000       4.751952       129.3072 
 304   0.0000       4.797347       130.5425 
 305   0.0000       4.811164       130.9184 
 306   0.0000       4.828705       131.3958 
 307   0.0000       4.829940       131.4293 
 308   0.0000       4.854571       132.0996 
 309   0.0000       4.860015       132.2477 
 310   0.0000       4.898035       133.2823 
 311   0.0000       4.935247       134.2949 
 312   0.0000       4.940096       134.4269 
 313   0.0000       4.963950       135.0759 
 314   0.0000       4.998714       136.0219 
 315   0.0000       5.014560       136.4531 
 316   0.0000       5.029729       136.8659 
 317   0.0000       5.062404       137.7550 
 318   0.0000       5.097616       138.7132 
 319   0.0000       5.106369       138.9514 
 320   0.0000       5.183499       141.0502 
 321   0.0000       5.202390       141.5642 
 322   0.0000       5.222564       142.1132 
 323   0.0000       5.241729       142.6347 
 324   0.0000       5.253760       142.9621 
 325   0.0000       5.282248       143.7373 
 326   0.0000       5.342995       145.3903 
 327   0.0000       5.364928       145.9871 
 328   0.0000       5.391258       146.7036 
 329   0.0000       5.415072       147.3516 
 330   0.0000       5.430170       147.7624 
 331   0.0000       5.455240       148.4446 
 332   0.0000       5.493181       149.4771 
 333   0.0000       5.500739       149.6827 
 334   0.0000       5.526595       150.3863 
 335   0.0000       5.594726       152.2402 
 336   0.0000       5.663830       154.1207 
 337   0.0000       5.707223       155.3014 
 338   0.0000       5.711303       155.4125 
 339   0.0000       5.773373       157.1015 
 340   0.0000       5.846310       159.0862 
 341   0.0000       5.872505       159.7990 
 342   0.0000       5.887198       160.1988 
 343   0.0000       5.934675       161.4907 
 344   0.0000       5.992541       163.0653 
 345   0.0000       6.035172       164.2254 
 346   0.0000       6.062429       164.9671 
 347   0.0000       6.075629       165.3263 
 348   0.0000       6.122153       166.5923 
 349   0.0000       6.173978       168.0025 
 350   0.0000       6.229715       169.5192 
 351   0.0000       6.240952       169.8249 
 352   0.0000       6.313302       171.7937 
 353   0.0000       6.424668       174.8241 
 354   0.0000       6.502473       176.9413 
 355   0.0000       6.537042       177.8820 
 356   0.0000       6.615524       180.0175 
 357   0.0000       6.669610       181.4893 
 358   0.0000       6.740519       183.4189 
 359   0.0000       6.935000       188.7109 
 360   0.0000       6.952737       189.1936 
 361   0.0000       6.982810       190.0119 
 362   0.0000       7.039729       191.5608 
 363   0.0000       7.327053       199.3793 
 364   0.0000       7.852992       213.6908 
 365   0.0000       7.854798       213.7399 
 366   0.0000       7.867638       214.0893 
 367   0.0000       7.875706       214.3089 
 368   0.0000       7.931464       215.8261 
 369   0.0000       7.939079       216.0333 
 370   0.0000       8.086586       220.0472 
 371   0.0000       8.115437       220.8323 
 372   0.0000       8.166171       222.2128 
 373   0.0000       8.189012       222.8344 
 374   0.0000       8.405990       228.7386 
 375   0.0000       8.579872       233.4702 
 376   0.0000       8.663353       235.7418 
 377   0.0000       8.809945       239.7308 
 378   0.0000       8.821490       240.0450 
 379   0.0000       8.867583       241.2992 
 380   0.0000       8.905297       242.3255 
 381   0.0000       8.955662       243.6960 
 382   0.0000       9.027548       245.6521 
 383   0.0000       9.081927       247.1318 
 384   0.0000       9.162457       249.3231 
 385   0.0000       9.335932       254.0436 
 386   0.0000       9.499996       258.5080 
 387   0.0000       9.885008       268.9847 
 388   0.0000       9.903252       269.4812 
 389   0.0000       9.970413       271.3087 
 390   0.0000       9.988694       271.8062 
 391   0.0000      10.177767       276.9511 
 392   0.0000      10.220520       278.1145 
 393   0.0000      10.718391       291.6622 
 394   0.0000      10.731019       292.0059 
 395   0.0000      10.740530       292.2647 
 396   0.0000      10.763148       292.8801 
 397   0.0000      10.846051       295.1361 
 398   0.0000      10.870496       295.8012 
 399   0.0000      10.881371       296.0972 
 400   0.0000      10.917161       297.0711 
 401   0.0000      10.926817       297.3338 
 402   0.0000      10.939317       297.6739 
 403   0.0000      10.958262       298.1895 
 404   0.0000      10.978829       298.7491 
 405   0.0000      10.991612       299.0970 
 406   0.0000      10.999675       299.3164 
 407   0.0000      11.000659       299.3432 
 408   0.0000      11.013741       299.6991 
 409   0.0000      11.029771       300.1353 
 410   0.0000      11.033734       300.2432 
 411   0.0000      11.038500       300.3729 
 412   0.0000      11.074078       301.3410 
 413   0.0000      11.077615       301.4372 
 414   0.0000      11.087313       301.7011 
 415   0.0000      11.126293       302.7618 
 416   0.0000      11.142726       303.2090 
 417   0.0000      11.161496       303.7198 
 418   0.0000      11.172374       304.0157 
 419   0.0000      11.201860       304.8181 
 420   0.0000      11.204578       304.8921 
 421   0.0000      11.255093       306.2667 
 422   0.0000      11.383934       309.7726 
 423   0.0000      11.388303       309.8915 
 424   0.0000      11.398462       310.1679 
 425   0.0000      11.459914       311.8401 
 426   0.0000      11.538493       313.9784 
 427   0.0000      11.648773       316.9792 
 428   0.0000      11.649977       317.0120 
 429   0.0000      11.692112       318.1585 
 430   0.0000      11.749166       319.7111 
 431   0.0000      11.762643       320.0778 
 432   0.0000      11.787663       320.7586 
 433   0.0000      11.861006       322.7544 
 434   0.0000      11.887657       323.4796 
 435   0.0000      11.940741       324.9241 
 436   0.0000      11.949881       325.1728 
 437   0.0000      11.977703       325.9299 
 438   0.0000      11.996804       326.4496 
 439   0.0000      12.030630       327.3701 
 440   0.0000      12.045438       327.7730 
 441   0.0000      12.069326       328.4230 
 442   0.0000      12.074276       328.5577 
 443   0.0000      12.105870       329.4175 
 444   0.0000      12.154843       330.7501 
 445   0.0000      12.185843       331.5936 
 446   0.0000      12.188803       331.6742 
 447   0.0000      12.264191       333.7256 
 448   0.0000      12.279377       334.1388 
 449   0.0000      12.316782       335.1567 
 450   0.0000      12.320803       335.2661 
 451   0.0000      12.365633       336.4860 
 452   0.0000      12.426575       338.1443 
 453   0.0000      12.461386       339.0916 
 454   0.0000      12.501454       340.1818 
 455   0.0000      12.558550       341.7355 
 456   0.0000      12.600172       342.8681 
 457   0.0000      12.732946       346.4811 
 458   0.0000      12.782371       347.8260 
 459   0.0000      12.809789       348.5721 
 460   0.0000      12.915625       351.4520 
 461   0.0000      12.953277       352.4766 
 462   0.0000      12.957626       352.5949 
 463   0.0000      13.001381       353.7856 
 464   0.0000      13.042496       354.9044 
 465   0.0000      13.079761       355.9184 
 466   0.0000      13.200255       359.1972 
 467   0.0000      13.235486       360.1559 
 468   0.0000      13.248981       360.5231 
 469   0.0000      13.253833       360.6551 
 470   0.0000      13.310480       362.1966 
 471   0.0000      13.322050       362.5114 
 472   0.0000      13.413881       365.0103 
 473   0.0000      13.424726       365.3054 
 474   0.0000      13.437845       365.6623 
 475   0.0000      13.445468       365.8698 
 476   0.0000      13.485115       366.9486 
 477   0.0000      13.499291       367.3344 
 478   0.0000      13.607533       370.2798 
 479   0.0000      13.609366       370.3297 
 480   0.0000      13.663791       371.8107 
 481   0.0000      14.147919       384.9845 
 482   0.0000      14.295176       388.9915 
 483   0.0000      14.542391       395.7186 
 484   0.0000      14.545177       395.7944 
 485   0.0000      14.664005       399.0279 
 486   0.0000      14.693075       399.8189 
 487   0.0000      14.760204       401.6456 
 488   0.0000      14.800624       402.7454 
 489   0.0000      17.128015       466.0770 
 490   0.0000      17.133341       466.2219 
 491   0.0000      26.736541       727.5383 
 492   0.0000      43.946702      1195.8505 
 493   0.0000      44.436008      1209.1652 
 494   0.0000      44.860562      1220.7180 
 495   0.0000      45.188356      1229.6377 

                    ********************************
                    * MULLIKEN POPULATION ANALYSIS *
                    ********************************

-----------------------
MULLIKEN ATOMIC CHARGES
-----------------------
   0 S :    2.801458
   1 O :   -1.056088
   2 O :   -1.056086
   3 O :   -0.695569
   4 H :    0.350927
   5 O :   -0.695570
   6 H :    0.350928
Sum of atomic charges:    0.0000000

--------------------------------
MULLIKEN REDUCED ORBITAL CHARGES
--------------------------------
  0 S s       :     4.954436  s :     4.954436
      pz      :     2.545074  p :     7.612714
      px      :     2.519619
      py      :     2.548021
      dz2     :     0.179525  d :     0.645189
      dxz     :     0.116181
      dyz     :     0.088663
      dx2y2   :     0.135877
      dxy     :     0.124944
      f0      :    -0.016621  f :    -0.034914
      f+1     :    -0.000617
      f-1     :    -0.013827
      f+2     :    -0.005165
      f-2     :     0.003867
      f+3     :     0.002620
      f-3     :    -0.005170
      g0      :     0.000511  g :     0.021118
      g+1     :     0.001992
      g-1     :     0.003405
      g+2     :     0.003068
      g-2     :     0.004107
      g+3     :     0.002745
      g-3     :     0.002972
      g+4     :     0.001045
      g-4     :     0.001274
  1 O s       :     3.969617  s :     3.969617
      pz      :     1.563915  p :     5.001724
      px      :     1.721160
      py      :     1.716649
      dz2     :     0.020363  d :     0.076217
      dxz     :     0.015077
      dyz     :     0.017123
      dx2y2   :     0.012688
      dxy     :     0.010967
      f0      :     0.001139  f :     0.007498
      f+1     :     0.001132
      f-1     :     0.001495
      f+2     :     0.001360
      f-2     :     0.001364
      f+3     :     0.000198
      f-3     :     0.000811
      g0      :     0.000083  g :     0.001031
      g+1     :     0.000164
      g-1     :     0.000149
      g+2     :     0.000191
      g-2     :     0.000068
      g+3     :     0.000102
      g-3     :     0.000153
      g+4     :     0.000090
      g-4     :     0.000031
  2 O s       :     3.969617  s :     3.969617
      pz      :     1.563806  p :     5.001723
      px      :     1.721240
      py      :     1.716677
      dz2     :     0.020368  d :     0.076217
      dxz     :     0.015080
      dyz     :     0.017127
      dx2y2   :     0.012682
      dxy     :     0.010961
      f0      :     0.001141  f :     0.007498
      f+1     :     0.001132
      f-1     :     0.001495
      f+2     :     0.001359
      f-2     :     0.001364
      f+3     :     0.000197
      f-3     :     0.000810
      g0      :     0.000083  g :     0.001031
      g+1     :     0.000164
      g-1     :     0.000149
      g+2     :     0.000191
      g-2     :     0.000068
      g+3     :     0.000102
      g-3     :     0.000153
      g+4     :     0.000090
      g-4     :     0.000031
  3 O s       :     3.909934  s :     3.909934
      pz      :     1.583050  p :     4.736365
      px      :     1.476768
      py      :     1.676547
      dz2     :     0.005279  d :     0.041076
      dxz     :     0.023658
      dyz     :     0.007626
      dx2y2   :     0.005674
      dxy     :    -0.001160
      f0      :    -0.000086  f :     0.006720
      f+1     :     0.000715
      f-1     :     0.000471
      f+2     :     0.001539
      f-2     :     0.001796
      f+3     :     0.001292
      f-3     :     0.000993
      g0      :     0.000181  g :     0.001474
      g+1     :     0.000042
      g-1     :     0.000051
      g+2     :     0.000156
      g-2     :     0.000288
      g+3     :     0.000194
      g-3     :     0.000299
      g+4     :     0.000175
      g-4     :     0.000087
  4 H s       :     0.555081  s :     0.555081
      pz      :     0.014417  p :     0.080238
      px      :     0.031400
      py      :     0.034421
      dz2     :     0.004931  d :     0.014281
      dxz     :     0.001844
      dyz     :     0.003839
      dx2y2   :     0.001028
      dxy     :     0.002639
      f0      :     0.000094  f :    -0.000528
      f+1     :    -0.000140
      f-1     :     0.000208
      f+2     :     0.000037
      f-2     :     0.000103
      f+3     :    -0.000640
      f-3     :    -0.000190
  5 O s       :     3.909933  s :     3.909933
      pz      :     1.583087  p :     4.736366
      px      :     1.476951
      py      :     1.676328
      dz2     :     0.005283  d :     0.041076
      dxz     :     0.023647
      dyz     :     0.007627
      dx2y2   :     0.005679
      dxy     :    -0.001159
      f0      :    -0.000086  f :     0.006720
      f+1     :     0.000715
      f-1     :     0.000471
      f+2     :     0.001538
      f-2     :     0.001796
      f+3     :     0.001292
      f-3     :     0.000995
      g0      :     0.000181  g :     0.001474
      g+1     :     0.000042
      g-1     :     0.000051
      g+2     :     0.000156
      g-2     :     0.000288
      g+3     :     0.000194
      g-3     :     0.000300
      g+4     :     0.000175
      g-4     :     0.000088
  6 H s       :     0.555081  s :     0.555081
      pz      :     0.014418  p :     0.080238
      px      :     0.031408
      py      :     0.034412
      dz2     :     0.004933  d :     0.014281
      dxz     :     0.001844
      dyz     :     0.003838
      dx2y2   :     0.001027
      dxy     :     0.002639
      f0      :     0.000095  f :    -0.000528
      f+1     :    -0.000140
      f-1     :     0.000207
      f+2     :     0.000037
      f-2     :     0.000102
      f+3     :    -0.000640
      f-3     :    -0.000190


                     *******************************
                     * LOEWDIN POPULATION ANALYSIS *
                     *******************************

----------------------
LOEWDIN ATOMIC CHARGES
----------------------
   0 S :   -0.865723
   1 O :    0.285208
   2 O :    0.285208
   3 O :    1.031022
   4 H :   -0.883370
   5 O :    1.031021
   6 H :   -0.883367

-------------------------------
LOEWDIN REDUCED ORBITAL CHARGES
-------------------------------
  0 S s       :     4.388923  s :     4.388923
      pz      :     2.656611  p :     7.820631
      px      :     2.577162
      py      :     2.586857
      dz2     :     0.424935  d :     2.245496
      dxz     :     0.518649
      dyz     :     0.512595
      dx2y2   :     0.302750
      dxy     :     0.486568
      f0      :     0.203702  f :     1.659123
      f+1     :     0.262915
      f-1     :     0.234545
      f+2     :     0.286759
      f-2     :     0.288766
      f+3     :     0.189520
      f-3     :     0.192917
      g0      :     0.075894  g :     0.751550
      g+1     :     0.085836
      g-1     :     0.073718
      g+2     :     0.073401
      g-2     :     0.127668
      g+3     :     0.091338
      g-3     :     0.088260
      g+4     :     0.047509
      g-4     :     0.087926
  1 O s       :     3.211395  s :     3.211395
      pz      :     1.370740  p :     4.083338
      px      :     1.355749
      py      :     1.356849
      dz2     :     0.053217  d :     0.252943
      dxz     :     0.063969
      dyz     :     0.059609
      dx2y2   :     0.029361
      dxy     :     0.046788
      f0      :     0.016168  f :     0.132005
      f+1     :     0.027191
      f-1     :     0.022500
      f+2     :     0.022637
      f-2     :     0.021722
      f+3     :     0.010300
      f-3     :     0.011486
      g0      :     0.003869  g :     0.035111
      g+1     :     0.003766
      g-1     :     0.002991
      g+2     :     0.003519
      g-2     :     0.010127
      g+3     :     0.004178
      g-3     :     0.004710
      g+4     :     0.001343
      g-4     :     0.000609
  2 O s       :     3.211396  s :     3.211396
      pz      :     1.370742  p :     4.083339
      px      :     1.355744
      py      :     1.356852
      dz2     :     0.053232  d :     0.252942
      dxz     :     0.063974
      dyz     :     0.059614
      dx2y2   :     0.029344
      dxy     :     0.046779
      f0      :     0.016173  f :     0.132004
      f+1     :     0.027191
      f-1     :     0.022512
      f+2     :     0.022631
      f-2     :     0.021724
      f+3     :     0.010301
      f-3     :     0.011473
      g0      :     0.003867  g :     0.035111
      g+1     :     0.003769
      g-1     :     0.002995
      g+2     :     0.003520
      g-2     :     0.010128
      g+3     :     0.004177
      g-3     :     0.004706
      g+4     :     0.001342
      g-4     :     0.000608
  3 O s       :     2.929121  s :     2.929121
      pz      :     1.238712  p :     3.608733
      px      :     1.149685
      py      :     1.220335
      dz2     :     0.035723  d :     0.284464
      dxz     :     0.072191
      dyz     :     0.056512
      dx2y2   :     0.051379
      dxy     :     0.068659
      f0      :     0.011600  f :     0.127244
      f+1     :     0.014745
      f-1     :     0.017230
      f+2     :     0.024279
      f-2     :     0.018212
      f+3     :     0.021389
      f-3     :     0.019787
      g0      :     0.001874  g :     0.019416
      g+1     :     0.001378
      g-1     :     0.001419
      g+2     :     0.001579
      g-2     :     0.002726
      g+3     :     0.003217
      g-3     :     0.003245
      g+4     :     0.002639
      g-4     :     0.001340
  4 H s       :     0.578065  s :     0.578065
      pz      :     0.209554  p :     0.568413
      px      :     0.203081
      py      :     0.155778
      dz2     :     0.111194  d :     0.485681
      dxz     :     0.115804
      dyz     :     0.075749
      dx2y2   :     0.086015
      dxy     :     0.096919
      f0      :     0.021790  f :     0.251210
      f+1     :     0.066662
      f-1     :     0.014929
      f+2     :     0.041488
      f-2     :     0.045466
      f+3     :     0.030856
      f-3     :     0.030018
  5 O s       :     2.929120  s :     2.929120
      pz      :     1.238722  p :     3.608734
      px      :     1.149744
      py      :     1.220268
      dz2     :     0.035711  d :     0.284464
      dxz     :     0.072166
      dyz     :     0.056531
      dx2y2   :     0.051393
      dxy     :     0.068662
      f0      :     0.011602  f :     0.127244
      f+1     :     0.014733
      f-1     :     0.017229
      f+2     :     0.024284
      f-2     :     0.018212
      f+3     :     0.021399
      f-3     :     0.019785
      g0      :     0.001874  g :     0.019417
      g+1     :     0.001377
      g-1     :     0.001420
      g+2     :     0.001578
      g-2     :     0.002724
      g+3     :     0.003218
      g-3     :     0.003243
      g+4     :     0.002640
      g-4     :     0.001341
  6 H s       :     0.578065  s :     0.578065
      pz      :     0.209564  p :     0.568412
      px      :     0.203071
      py      :     0.155776
      dz2     :     0.111216  d :     0.485680
      dxz     :     0.115787
      dyz     :     0.075756
      dx2y2   :     0.086015
      dxy     :     0.096907
      f0      :     0.021804  f :     0.251210
      f+1     :     0.066650
      f-1     :     0.014937
      f+2     :     0.041495
      f-2     :     0.045460
      f+3     :     0.030854
      f-3     :     0.030011


                      *****************************
                      * MAYER POPULATION ANALYSIS *
                      *****************************

  NA   - Mulliken gross atomic population
  ZA   - Total nuclear charge
  QA   - Mulliken gross atomic charge
  VA   - Mayer's total valence
  BVA  - Mayer's bonded valence
  FA   - Mayer's free valence

  ATOM       NA         ZA         QA         VA         BVA        FA
  0 S     13.1985    16.0000     2.8015     4.0905     4.0905    -0.0000
  1 O      9.0561     8.0000    -1.0561     1.2078     1.2078    -0.0000
  2 O      9.0561     8.0000    -1.0561     1.2078     1.2078    -0.0000
  3 O      8.6956     8.0000    -0.6956     1.5128     1.5128     0.0000
  4 H      0.6491     1.0000     0.3509     0.9197     0.9197     0.0000
  5 O      8.6956     8.0000    -0.6956     1.5128     1.5128     0.0000
  6 H      0.6491     1.0000     0.3509     0.9197     0.9197    -0.0000

  Mayer bond orders larger than 0.100000
B(  0-S ,  1-O ) :   1.2947 B(  0-S ,  2-O ) :   1.2947 B(  0-S ,  3-O ) :   0.7280 
B(  0-S ,  5-O ) :   0.7280 B(  3-O ,  4-H ) :   0.8885 B(  5-O ,  6-H ) :   0.8885 


-------
TIMINGS
-------

Total SCF time: 0 days 0 hours 7 min 45 sec 

Total time                  ....     465.650 sec
Sum of individual times     ....     464.741 sec  ( 99.8%)

Fock matrix formation       ....     463.436 sec  ( 99.5%)
Diagonalization             ....       0.423 sec  (  0.1%)
Density matrix formation    ....       0.017 sec  (  0.0%)
Population analysis         ....       0.053 sec  (  0.0%)
Initial guess               ....       0.274 sec  (  0.1%)
Orbital Transformation      ....       0.000 sec  (  0.0%)
Orbital Orthonormalization  ....       0.000 sec  (  0.0%)
DIIS solution               ....       0.181 sec  (  0.0%)
SOSCF solution              ....       0.305 sec  (  0.1%)

Maximum memory used throughout the entire SCF-calculation: 255.2 MB


           ************************************************************
           *        Program running with 8 parallel MPI-processes     *
           *              working on a common directory               *
           ************************************************************

------------------------------------------------------------------------------
                                ORCA  MP2 
------------------------------------------------------------------------------

Freezing NCore=18 chemical core electrons

-------------
RI-MP2 ENERGY
-------------
Dimension of the basis                    ...  496
Memory devoted to MP2                     ... 16000 MB   
Data format for buffers                   ... DOUBLE
Compression type for matrix containers    ... UNCOMPRESSED
Overall scaling of the MP2 energy         ...   1.000e+00
Calculating two index integrals           ... done (    0.020 sec)
Cholesky decomposition of V**-1           ... done (    0.131 sec)

-----------------
RI-TRANSFORMATION (AUX index driven)
-----------------

Dimension of the orbital-basis         ... 496
Dimension of the aux-basis             ... 1026
Transformation of internal/external MOs...    9-  24 to   25- 495
Number Format for Storage              ... Double (8 Byte)
Integral mode                          ... Direct

First Phase: integral generation and transformation of MO indices
  Aux angular momentum 0               ... done (    0.085 sec)
  Aux angular momentum 1               ... done (    0.125 sec)
  Aux angular momentum 2               ... done (    0.200 sec)
  Aux angular momentum 3               ... done (    0.253 sec)
  Aux angular momentum 4               ... done (    0.207 sec)
  Aux angular momentum 5               ... done (    0.183 sec)
Closing buffer VIA ( 0.06 GB; CompressionRatio= 1.00)
  Phase 1 completed in     1.176 sec
Second Phase: sorting and transformation of aux index

IA-Transformation
Memory available                       ... 15946 MB 
Max. # MO pairs treated in a batch     ... 2    
# of internal orbitals                 ... 16
# batches for internal orbitals        ... 1
Closing buffer IAV ( 0.06 GB; CompressionRatio= 1.00)
(ia|v) transformation done in     0.089 sec

  Phase 2 completed in     0.101 sec
RI-Integral transformation completed in     1.282 sec
Opening buffers                              ... done

Starting loop over batches of integrals:

Operator 0  - window                       ... (  9- 24)x( 25-495)
Operator 0  - Memory available             ... 16000 MB
Operator 0  - Memory needed per MO         ...   3.7 MB
Operator 0  - Number of orbitals per batch ... 2
Operator 0  - Number of batches            ... 1

OPERATOR  0   PASS   0:  MOs     9 ...   10 +   11 ...   12 +   13 ...   14 +   15 ...   16
                            +   17 ...   18 +   19 ...   20 +   21 ...   22 +   23 ...   24
  Reading integrals       ... ok
Time spent in pair loops =     0.062 sec
Deleting buffer (Ka|jb)[aa] ...done

-----------------------------------------------
 RI-MP2 CORRELATION ENERGY:     -1.250283006 Eh
-----------------------------------------------


-------
TIMINGS
-------

Total time                :    1.972 sec
Integral trafo            :    1.304 sec ( 66.1%)
I/O of integrals          :    0.005 sec (  0.3%)
K(i,j) Operators          :    0.042 sec (  2.1%)
T(i,j) pair energies      :    0.005 sec (  0.3%)
V-calculation             :    0.020 sec (  1.0%)
V**(-1/2)                 :    0.131 sec (  6.7%)
Gamma(ia|P)               :    0.000 sec (  0.0%)
Gamma-Trafo               :    0.000 sec (  0.0%)
D(virtual)                :    0.000 sec (  0.0%)
D(internal)               :    0.000 sec (  0.0%)
W(virtual)                :    0.000 sec (  0.0%)
W(internal)               :    0.000 sec (  0.0%)
L(virtual)                :    0.000 sec (  0.0%)
L(internal)               :    0.000 sec (  0.0%)
G(D)                      :    0.000 sec (  0.0%)
G(Z)                      :    0.000 sec (  0.0%)
Z-Vector Solution         :    0.000 sec (  0.0%)
3-Index Derivative        :    0.000 sec (  0.0%)
2-Index Derivative        :    0.000 sec (  0.0%)
Separable Gradient        :    0.000 sec (  0.0%)


---------------------------------------
MP2 TOTAL ENERGY:     -699.538701071 Eh
---------------------------------------

Maximum memory used throughout the entire MP2-calculation: 121.7 MB

-------------------------   --------------------
FINAL SINGLE POINT ENERGY      -699.538701071001
-------------------------   --------------------


                            ***************************************
                            *     ORCA property calculations      *
                            ***************************************


  WARNING: The energy has been calculated at the MP2 level but the densities
           used in the property calculations are still SCF densities
           MP2 response densities have not been calculated 
           use %mp2 Density relaxed end
           or  %mp2 Density unrelaxed end

                                    ---------------------
                                    Active property flags
                                    ---------------------
   (+) Dipole Moment


------------------------------------------------------------------------------
                       ORCA ELECTRIC PROPERTIES CALCULATION
------------------------------------------------------------------------------

Dipole Moment Calculation                       ... on
Quadrupole Moment Calculation                   ... off
Polarizability Calculation                      ... off
GBWName                                         ... 1sa.gbw
Electron density                                ... 1sa.scfp
The origin for moment calculation is the CENTER OF MASS  = ( 0.000047,  0.036170  0.000074)

-------------
DIPOLE MOMENT
-------------
                                X             Y             Z
Electronic contribution:      0.00013       0.75974       0.00013
Nuclear contribution   :     -0.00035      -2.08489      -0.00034
                        -----------------------------------------
Total Dipole Moment    :     -0.00022      -1.32515      -0.00021
                        -----------------------------------------
Magnitude (a.u.)       :      1.32515
Magnitude (Debye)      :      3.36826


--------------------
Rotational spectrum 
--------------------
 
Rotational constants in cm-1:     0.168616     0.164657     0.159137 
Rotational constants in MHz :  5054.968460  4936.281696  4770.817489 

 Dipole components along the rotational axes: 
x,y,z [a.u.] :    -0.000016    -0.000031     1.325148 
x,y,z [Debye]:    -0.000040    -0.000079     3.368258 

 

Timings for individual modules:

Sum of individual times         ...      471.621 sec (=   7.860 min)
GTO integral calculation        ...        2.539 sec (=   0.042 min)   0.5 %
SCF iterations                  ...      466.245 sec (=   7.771 min)  98.9 %
MP2 module                      ...        2.836 sec (=   0.047 min)   0.6 %
                             ****ORCA TERMINATED NORMALLY****
TOTAL RUN TIME: 0 days 0 hours 7 minutes 53 seconds 35 msec
