# Supplementary material for: Iodine Clusters in the Atmosphere I: Computational Benchmark and Dimer Formation of Oxyacids and Oxides
Source: ACS Omega. 2024 Jul 9;9(29):31521–32. doi: 10.1021/acsomega.4c01235 (PMC11270685; doi:10.1021/acsomega.4c01235)
Supplement: Supplementary file 2 — ao4c01235_si_002.zip [file ao4c01235_si_002.zip › SI_zip/basis_extrapolation/quadruple/1it1sa-00011_1_791.inp]

! aug-cc-pVQZ/C aug-cc-pVQZ/JK aug-cc-pVQZ RI-MP2 TightSCF
%pal nprocs 8 end
%maxcore 16000
%basis
	NewGTO I "aug-cc-pVQZ-PP" end
	NewECP I "SK-MCDHF-RSC" end
	NewAuxCGTO I "aug-cc-pVQZ-PP/C" end
	NewAuxJKGTO I "def2/JK" end
end
* xyz 0 1
I       -1.86157592       1.21621399      -1.68692173
O       -0.75332691       2.16124919      -0.59850900
O       -0.81528677      -0.36050364      -2.16559766
I       -0.89830902      -1.89120417      -0.93633146
O       -2.31974980      -2.69714851      -1.59575728
O       -1.51800042      -1.01229268       0.48946114
S        1.62845518       0.15572389       0.98587972
O        1.34530789      -0.76056656      -0.12116919
O        2.83672827      -0.00457071       1.72032369
O        1.59152378       1.61693715       0.44546033
O        0.41097087       0.07779882       1.97205857
H       -0.37006055      -0.31210615       1.49741918
H        0.72332338       1.81046937      -0.00631629
*
