# Supplementary material for: Iodine Clusters in the Atmosphere I: Computational Benchmark and Dimer Formation of Oxyacids and Oxides
Source: ACS Omega. 2024 Jul 9;9(29):31521–32. doi: 10.1021/acsomega.4c01235 (PMC11270685; doi:10.1021/acsomega.4c01235)
Supplement: Supplementary file 2 — ao4c01235_si_002.zip [file ao4c01235_si_002.zip › SI_zip/basis_extrapolation/quadruple/1ica1w-10001_2_610.log]

                                 *****************
                                 * O   R   C   A *
                                 *****************

                                            #,                                       
                                            ###                                      
                                            ####                                     
                                            #####                                    
                                            ######                                   
                                           ########,                                 
                                     ,,################,,,,,                         
                               ,,#################################,,                 
                          ,,##########################################,,             
                       ,#########################################, ''#####,          
                    ,#############################################,,   '####,        
                  ,##################################################,,,,####,       
                ,###########''''           ''''###############################       
              ,#####''   ,,,,##########,,,,          '''####'''          '####       
            ,##' ,,,,###########################,,,                        '##       
           ' ,,###''''                  '''############,,,                           
         ,,##''                                '''############,,,,        ,,,,,,###''
      ,#''                                            '''#######################'''  
     '                                                          ''''####''''         
             ,#######,   #######,   ,#######,      ##                                
            ,#'     '#,  ##    ##  ,#'     '#,    #''#        ######   ,####,        
            ##       ##  ##   ,#'  ##            #'  '#       #        #'  '#        
            ##       ##  #######   ##           ,######,      #####,   #    #        
            '#,     ,#'  ##    ##  '#,     ,#' ,#      #,         ##   #,  ,#        
             '#######'   ##     ##  '#######'  #'      '#     #####' # '####'        


                  #######################################################
                  #                        -***-                        #
                  #          Department of theory and spectroscopy      #
                  #    Directorship and core code : Frank Neese         #
                  #        Max Planck Institute fuer Kohlenforschung    #
                  #                Kaiser Wilhelm Platz 1               #
                  #                 D-45470 Muelheim/Ruhr               #
                  #                      Germany                        #
                  #                                                     #
                  #                  All rights reserved                #
                  #                        -***-                        #
                  #######################################################


                         Program Version 5.0.4 -  RELEASE  -


 With contributions from (in alphabetic order):
   Daniel Aravena         : Magnetic Suceptibility
   Michael Atanasov       : Ab Initio Ligand Field Theory (pilot matlab implementation)
   Alexander A. Auer      : GIAO ZORA, VPT2 properties, NMR spectrum
   Ute Becker             : Parallelization
   Giovanni Bistoni       : ED, misc. LED, open-shell LED, HFLD
   Martin Brehm           : Molecular dynamics
   Dmytro Bykov           : SCF Hessian
   Vijay G. Chilkuri      : MRCI spin determinant printing, contributions to CSF-ICE
   Dipayan Datta          : RHF DLPNO-CCSD density
   Achintya Kumar Dutta   : EOM-CC, STEOM-CC
   Dmitry Ganyushin       : Spin-Orbit,Spin-Spin,Magnetic field MRCI
   Miquel Garcia          : C-PCM and meta-GGA Hessian, CC/C-PCM, Gaussian charge scheme
   Yang Guo               : DLPNO-NEVPT2, F12-NEVPT2, CIM, IAO-localization
   Andreas Hansen         : Spin unrestricted coupled pair/coupled cluster methods
   Benjamin Helmich-Paris : MC-RPA, TRAH-SCF, COSX integrals
   Lee Huntington         : MR-EOM, pCC
   Robert Izsak           : Overlap fitted RIJCOSX, COSX-SCS-MP3, EOM
   Marcus Kettner         : VPT2
   Christian Kollmar      : KDIIS, OOCD, Brueckner-CCSD(T), CCSD density, CASPT2, CASPT2-K
   Simone Kossmann        : Meta GGA functionals, TD-DFT gradient, OOMP2, MP2 Hessian
   Martin Krupicka        : Initial AUTO-CI
   Lucas Lang             : DCDCAS
   Marvin Lechner         : AUTO-CI (C++ implementation), FIC-MRCC
   Dagmar Lenk            : GEPOL surface, SMD
   Dimitrios Liakos       : Extrapolation schemes; Compound Job, initial MDCI parallelization
   Dimitrios Manganas     : Further ROCIS development; embedding schemes
   Dimitrios Pantazis     : SARC Basis sets
   Anastasios Papadopoulos: AUTO-CI, single reference methods and gradients
   Taras Petrenko         : DFT Hessian,TD-DFT gradient, ASA, ECA, R-Raman, ABS, FL, XAS/XES, NRVS
   Peter Pinski           : DLPNO-MP2, DLPNO-MP2 Gradient
   Christoph Reimann      : Effective Core Potentials
   Marius Retegan         : Local ZFS, SOC
   Christoph Riplinger    : Optimizer, TS searches, QM/MM, DLPNO-CCSD(T), (RO)-DLPNO pert. Triples
   Tobias Risthaus        : Range-separated hybrids, TD-DFT gradient, RPA, STAB
   Michael Roemelt        : Original ROCIS implementation
   Masaaki Saitow         : Open-shell DLPNO-CCSD energy and density
   Barbara Sandhoefer     : DKH picture change effects
   Avijit Sen             : IP-ROCIS
   Kantharuban Sivalingam : CASSCF convergence, NEVPT2, FIC-MRCI
   Bernardo de Souza      : ESD, SOC TD-DFT
   Georgi Stoychev        : AutoAux, RI-MP2 NMR, DLPNO-MP2 response
   Willem Van den Heuvel  : Paramagnetic NMR
   Boris Wezisla          : Elementary symmetry handling
   Frank Wennmohs         : Technical directorship


 We gratefully acknowledge several colleagues who have allowed us to
 interface, adapt or use parts of their codes:
   Stefan Grimme, W. Hujo, H. Kruse, P. Pracht,  : VdW corrections, initial TS optimization,
                  C. Bannwarth, S. Ehlert          DFT functionals, gCP, sTDA/sTD-DF
   Ed Valeev, F. Pavosevic, A. Kumar             : LibInt (2-el integral package), F12 methods
   Garnet Chan, S. Sharma, J. Yang, R. Olivares  : DMRG
   Ulf Ekstrom                                   : XCFun DFT Library
   Mihaly Kallay                                 : mrcc  (arbitrary order and MRCC methods)
   Jiri Pittner, Ondrej Demel                    : Mk-CCSD
   Frank Weinhold                                : gennbo (NPA and NBO analysis)
   Christopher J. Cramer and Donald G. Truhlar   : smd solvation model
   Lars Goerigk                                  : TD-DFT with DH, B97 family of functionals
   V. Asgeirsson, H. Jonsson                     : NEB implementation
   FAccTs GmbH                                   : IRC, NEB, NEB-TS, DLPNO-Multilevel, CI-OPT
                                                   MM, QMMM, 2- and 3-layer-ONIOM, Crystal-QMMM,
                                                   LR-CPCM, SF, NACMEs, symmetry and pop. for TD-DFT,
                                                   nearIR, NL-DFT gradient (VV10), updates on ESD,
                                                   ML-optimized integration grids
   S Lehtola, MJT Oliveira, MAL Marques          : LibXC Library
   Liviu Ungur et al                             : ANISO software


 Your calculation uses the libint2 library for the computation of 2-el integrals
 For citations please refer to: http://libint.valeyev.net

 Your ORCA version has been built with support for libXC version: 5.1.0
 For citations please refer to: https://tddft.org/programs/libxc/

 This ORCA versions uses:
   CBLAS   interface :  Fast vector & matrix operations
   LAPACKE interface :  Fast linear algebra routines
   SCALAPACK package :  Parallel linear algebra routines
   Shared memory     :  Shared parallel matrices
   BLAS/LAPACK       :  OpenBLAS 0.3.15  USE64BITINT DYNAMIC_ARCH NO_AFFINITY SkylakeX SINGLE_THREADED
        Core in use  :  SkylakeX
   Copyright (c) 2011-2014, The OpenBLAS Project


================================================================================

cite the ECPs for I  [SK MCDHF RSC] as follows:
O: B. Metz and H. Stoll, private communication (KAP)
Tl: B. Metz, M. Schweizer, H. Stoll, M. Dolg, W. Liu, Theor. Chem. Acc. 104, 22 (2000)
Ga-As, In-Sb, Pb-Bi: B. Metz, H. Stoll, M. Dolg, J. Chem. Phys. 113, 2563 (2000)
Se-Kr, Te-Xe, Po-Rn: K.A. Peterson, D. Figgen, E. Goll, H. Stoll, and M. Dolg, J. Chem. Phys., in press (2003)
Cu-Zn, Ag-Cd, Au-Hg: D. Figgen, G. Rauhut, M. Dolg, and H. Stoll, Chem. Phys. 311, 227 (2005)
Y-Pd: K.A. Peterson, D. Figgen, M. Dolg, H. Stoll, J. Chem. Phys. 126, 124101 (2007)
I: K. A. Peterson, B. C. Shepler, D. Figgen, H. Stoll, J. Phys. Chem. A 110, 13877 (2006)
Hf-Pt: D. Figgen, K.A. Peterson, M. Dolg, H. Stoll, J. Chem. Phys. 130, 164108 (2009)
Ca, Sr, Ba, Ra: I.S. Lim, H. Stoll, P. Schwerdtfeger, J. Chem. Phys. 124, 034107 (2006)
U: M. Dolg, X. Cao, J. Phys. Chem. A 113, 12573 (2009)

ECP parameters for I  [SK MCDHF RSC] have been obtained from:
cc-pVDZ-PP  EMSL  Basis Set Exchange Library   4/7/16 5:27 AM
Ca, Sr, Ba, Ra: http://www.tc.uni-koeln.de/PP/index.en.html 3/16/17 1:54 PM


----- Orbital basis set information -----
Your calculation utilizes the basis: aug-cc-pVQZ 
    H, B-Ne : Obtained from the ccRepo (grant-hill.group.shef.ac.uk/ccrepo) Feb. 2017
              R. A. Kendall, T. H. Dunning, Jr., R. J. Harrison, J. Chem. Phys. 96, 6796 (1992)
         He : Obtained from the ccRepo (grant-hill.group.shef.ac.uk/ccrepo) Feb. 2017
              D. E. Woon, T. H. Dunning, Jr., J. Chem. Phys. 100, 2975 (1994)
  Li-Be, Na : Obtained from the ccRepo (grant-hill.group.shef.ac.uk/ccrepo) Feb. 2017
              B. P. Prascher, D. E. Woon, K. A. Peterson, T. H. Dunning, Jr., A. K. Wilson, Theor. Chem. Acc. 128, 69 (2011)
         Mg : Obtained from the Peterson Research Group Website (tyr0.chem.wsu.edu/~kipeters) Feb. 2017
              B. P. Prascher, D. E. Woon, K. A. Peterson, T. H. Dunning, Jr., A. K. Wilson, Theor. Chem. Acc. 128, 69 (2011)
      Al-Ar : Obtained from the ccRepo (grant-hill.group.shef.ac.uk/ccrepo) Feb. 2017
              D. E. Woon, T. H. Dunning, Jr., J. Chem. Phys. 98, 1358 (1993)
      Sc-Zn : Obtained from the ccRepo (grant-hill.group.shef.ac.uk/ccrepo) Feb. 2017
              N. B. Balabanov, K. A. Peterson, J. Chem. Phys. 123, 064107 (2005)
              N. B. Balabanov, K. A. Peterson, J. Chem. Phys. 125, 074110 (2006)
      Ga-Kr : Obtained from the ccRepo (grant-hill.group.shef.ac.uk/ccrepo) Feb. 2017
              A. K. Wilson, D. E. Woon, K. A. Peterson, T. H. Dunning, Jr., J. Chem. Phys. 110, 7667 (1999)

The basis set includes element-specific modifications.

Your calculation utilizes the basis: aug-cc-pVQZ-PP 
       Ca, Sr, Ba, Ra : Obtained from the Peterson Research Group Website (tyr0.chem.wsu.edu/~kipeters) Feb. 2017
                        H. Li, H. Feng, W. Sun, Y. Zhang, Q. Fan, K. A. Peterson, Y. Xie, H. F. Schaefer III, Mol. Phys. 111, 2292 (2013)
  Cu-Zn, Ag-Cd, Au-Hg : Obtained from the ccRepo (grant-hill.group.shef.ac.uk/ccrepo) Feb. 2017
                        K. A. Peterson, C. Puzzarini, Theor. Chem. Acc. 114, 283 (2005)
  Ga-Kr, In-Xe, Tl-Rn : Obtained from the ccRepo (grant-hill.group.shef.ac.uk/ccrepo) Feb. 2017
                        K. A. Peterson, J. Chem. Phys. 119, 11099 (2003)
                        K. A. Peterson, D. Figgen, E. Goll, H. Stoll, M. Dolg, J. Chem. Phys. 119, 11113 (2003)
                 Y-Pd : Obtained from the ccRepo (grant-hill.group.shef.ac.uk/ccrepo) Feb. 2017
                        K. A. Peterson, D. Figgen, M. Dolg, H. Stoll, J. Chem. Phys. 126, 124101 (2007)
                Hf-Pt : Obtained from the ccRepo (grant-hill.group.shef.ac.uk/ccrepo) Feb. 2017
                        D. Figgen, K. A. Peterson, M. Dolg, H. Stoll, J. Chem. Phys. 130, 164108 (2009)

----- AuxC basis set information -----
Your calculation utilizes the auxiliary basis: aug-cc-pVQZ/C 
  H-He, B-F, Al-Ar, Ga-Kr : Obtained from the EMSL Basis Set Exchange (bse.pnl.gov) Feb. 2017
                            F. Weigend, A. Kohn, C. Hattig, J. Chem. Phys. 116, 3175 (2002)
                   Be, Mg : Obtained from the TURBOMOLE 7.0 basis set library
                            C. Haettig, Phys. Chem. Chem. Phys. 7, 59 (2005)
                       Ne : Obtained from the EMSL Basis Set Exchange (bse.pnl.gov) Feb. 2017
                            C. Haettig, Phys. Chem. Chem. Phys. 7, 59 (2005)
                            F. Weigend, A. Kohn, C. Hattig, J. Chem. Phys. 116, 3175 (2002)
                    Sc-Zn : Obtained from the EMSL Basis Set Exchange (bse.pnl.gov) Feb. 2017
                            D. H. Bross, J. G. Hill, H. J. Werner, K. A. Peterson, J. Chem. Phys. 139, 094302 (2013)

The basis set includes element-specific modifications.

Your calculation utilizes the auxiliary basis: aug-cc-pVQZ-PP/C 
  Obtained from the EMSL Basis Set Exchange (bse.pnl.gov) Feb. 2017
  Cu-Zn, Ag-Cd, Au-Hg : C. Haettig, unpublished
  Ga-Kr, In-Xe, Tl-Rn : C. Haettig, G. Schmitz, J. Kossmann, Phys. Chem. Chem. Phys. 14, 6549 (2012)
          Y-Tc, Rh-Pd : J. G. Hill, J. A. Platts, J. Chem. Theory Comput. 5, 500 (2009)
                   Ru : J. G. Hill, J. A. Platts, J. Chem. Phys. 129, 134101 (2008)
                Hf-Pt : J. G. Hill, J. Chem. Phys. 135, 044105 (2011)

----- AuxJK basis set information -----
Your calculation utilizes the auxiliary basis: aug-cc-pVQZ/JK 
  H, B-F, Al-Cl, Ga-Br : Obtained from the TURBOMOLE 7.0 basis set library

The basis set includes element-specific modifications.

Your calculation utilizes the auxiliary basis: def2/JK
   H-Ba, Hf-Rn: F. Weigend, J. Comput. Chem. 29, 167 (2008).

================================================================================
                                        WARNINGS
                       Please study these warnings very carefully!
================================================================================


WARNING: No MP2 level density has been requested!
         To caclulate MP2 level properties use
         %mp2 Density relaxed end
         or
         %mp2 Density unrelaxed end

WARNING: Post HF methods need fully converged wavefunctions
  ===> : Setting SCFConvForced true
         You can overwrite this default with %scf ConvForced false 


INFO   : the flag for use of the SHARK integral package has been found!

================================================================================
                                       INPUT FILE
================================================================================
NAME = 1ica1w-10001_2_610.inp
|  1> ! aug-cc-pVQZ/C aug-cc-pVQZ/JK aug-cc-pVQZ RI-MP2 TightSCF
|  2> %pal nprocs 8 end
|  3> %maxcore 16000
|  4> %basis
|  5> 	NewGTO I "aug-cc-pVQZ-PP" end
|  6> 	NewECP I "SK-MCDHF-RSC" end
|  7> 	NewAuxCGTO I "aug-cc-pVQZ-PP/C" end
|  8> 	NewAuxJKGTO I "def2/JK" end
|  9> end
| 10> * xyz 0 1
| 11> I       -0.88669641       1.35386869       0.81782869
| 12> O       -0.74157466       2.25194815      -0.69890621
| 13> O        0.76130985       0.88875990       1.31316340
| 14> O       -1.56768425      -0.33485711       0.26153494
| 15> H       -0.79567232      -0.85407457      -0.09298161
| 16> O        0.81267237      -1.35685484      -0.41729002
| 17> H        1.24132428      -0.66974776       0.11933600
| 18> H        1.17632112      -1.27904246      -1.30268521
| 19> *
| 20> 
| 21>                          ****END OF INPUT****
================================================================================

                       ****************************
                       * Single Point Calculation *
                       ****************************

---------------------------------
CARTESIAN COORDINATES (ANGSTROEM)
---------------------------------
  I     -0.886696    1.353869    0.817829
  O     -0.741575    2.251948   -0.698906
  O      0.761310    0.888760    1.313163
  O     -1.567684   -0.334857    0.261535
  H     -0.795672   -0.854075   -0.092982
  O      0.812672   -1.356855   -0.417290
  H      1.241324   -0.669748    0.119336
  H      1.176321   -1.279042   -1.302685

----------------------------
CARTESIAN COORDINATES (A.U.)
----------------------------
  NO LB      ZA    FRAG     MASS         X           Y           Z
   0 I    25.0000*   0   126.900   -1.675613    2.558441    1.545472
   1 O     8.0000    0    15.999   -1.401373    4.255565   -1.320741
   2 O     8.0000    0    15.999    1.438667    1.679513    2.481519
   3 O     8.0000    0    15.999   -2.962494   -0.632788    0.494229
   4 H     1.0000    0     1.008   -1.503603   -1.613967   -0.175710
   5 O     8.0000    0    15.999    1.535728   -2.564084   -0.788564
   6 H     1.0000    0     1.008    2.345763   -1.265640    0.225512
   7 H     1.0000    0     1.008    2.222925   -2.417040   -2.461718
* core charge reduced due to ECP

--------------------------------
INTERNAL COORDINATES (ANGSTROEM)
--------------------------------
 I      0   0   0     0.000000000000     0.00000000     0.00000000
 O      1   0   0     1.768641228648     0.00000000     0.00000000
 O      1   2   0     1.782584442450   107.15321235     0.00000000
 O      1   2   3     1.903943802244   103.24786827   254.53419923
 H      4   1   2     0.995626021684   106.81285783    79.45884859
 O      5   4   1     1.716023480769   161.23325825    17.31579364
 H      6   5   4     0.971507120238    95.85008947     1.71098116
 H      6   5   4     0.960322769871   120.35887771   248.63857881

---------------------------
INTERNAL COORDINATES (A.U.)
---------------------------
 I      0   0   0     0.000000000000     0.00000000     0.00000000
 O      1   0   0     3.342247551307     0.00000000     0.00000000
 O      1   2   0     3.368596406819   107.15321235     0.00000000
 O      1   2   3     3.597932360617   103.24786827   254.53419923
 H      4   1   2     1.881460512789   106.81285783    79.45884859
 O      5   4   1     3.242814418031   161.23325825    17.31579364
 H      6   5   4     1.835882394405    95.85008947     1.71098116
 H      6   5   4     1.814747035225   120.35887771   248.63857881

---------------------
BASIS SET INFORMATION
---------------------
There are 3 groups of distinct atoms

 Group   1 Type I   : 25s19p13d3f2g contracted to 7s7p5d3f2g pattern {101011111/7711111/91111/111/11}
 Group   2 Type O   : 22s7p4d3f2g contracted to 6s5p4d3f2g pattern {991111/31111/1111/111/11}
 Group   3 Type H   : 7s4p3d2f contracted to 5s4p3d2f pattern {31111/1111/111/11}

Atom   0I    basis set group =>   1
Atom   1O    basis set group =>   2
Atom   2O    basis set group =>   2
Atom   3O    basis set group =>   2
Atom   4H    basis set group =>   3
Atom   5O    basis set group =>   2
Atom   6H    basis set group =>   3
Atom   7H    basis set group =>   3
---------------------------------
AUXILIARY/C BASIS SET INFORMATION
---------------------------------
There are 3 groups of distinct atoms

 Group   1 Type I   : 12s12p10d8f6g4h2i contracted to 12s12p10d8f6g4h2i pattern {111111111111/111111111111/1111111111/11111111/111111/1111/11}
 Group   2 Type O   : 9s8p7d6f4g2h contracted to 9s8p7d6f4g2h pattern {111111111/11111111/1111111/111111/1111/11}
 Group   3 Type H   : 6s5p4d3f2g contracted to 6s5p4d3f2g pattern {111111/11111/1111/111/11}

Atom   0I    basis set group =>   1
Atom   1O    basis set group =>   2
Atom   2O    basis set group =>   2
Atom   3O    basis set group =>   2
Atom   4H    basis set group =>   3
Atom   5O    basis set group =>   2
Atom   6H    basis set group =>   3
Atom   7H    basis set group =>   3
----------------------------------
AUXILIARY/JK BASIS SET INFORMATION
----------------------------------
There are 3 groups of distinct atoms

 Group   1 Type I   : 13s12p11d8f6g3h contracted to 11s10p10d7f5g3h pattern {31111111111/3111111111/2111111111/2111111/21111/111}
 Group   2 Type O   : 10s7p5d3f2g1h contracted to 10s7p5d3f2g1h pattern {1111111111/1111111/11111/111/11/1}
 Group   3 Type H   : 4s3p3d2f1g contracted to 4s3p3d2f1g pattern {1111/111/111/11/1}

Atom   0I    basis set group =>   1
Atom   1O    basis set group =>   2
Atom   2O    basis set group =>   2
Atom   3O    basis set group =>   2
Atom   4H    basis set group =>   3
Atom   5O    basis set group =>   2
Atom   6H    basis set group =>   3
Atom   7H    basis set group =>   3
-------------------------
ECP PARAMETER INFORMATION
-------------------------

 Group 1, Type I  ECP SK MCDHF RSC (replacing 28 core electrons, lmax=4)

Atom   0I    ECP group =>   1


           ************************************************************
           *        Program running with 8 parallel MPI-processes     *
           *              working on a common directory               *
           ************************************************************
------------------------------------------------------------------------------
                           ORCA GTO INTEGRAL CALCULATION
------------------------------------------------------------------------------
------------------------------------------------------------------------------
                   ___                                                        
                  /   \      - P O W E R E D   B Y -                         
                 /     \                                                     
                 |  |  |   _    _      __       _____    __    __             
                 |  |  |  | |  | |    /  \     |  _  \  |  |  /  |          
                  \  \/   | |  | |   /    \    | | | |  |  | /  /          
                 / \  \   | |__| |  /  /\  \   | |_| |  |  |/  /          
                |  |  |   |  __  | /  /__\  \  |    /   |      \           
                |  |  |   | |  | | |   __   |  |    \   |  |\   \          
                \     /   | |  | | |  |  |  |  | |\  \  |  | \   \       
                 \___/    |_|  |_| |__|  |__|  |_| \__\ |__|  \__/        
                                                                              
                      - O R C A' S   B I G   F R I E N D -                    
                                      &                                       
                       - I N T E G R A L  F E E D E R -                       
                                                                              
 v1 FN, 2020, v2 2021                                                         
------------------------------------------------------------------------------


Reading SHARK input file 1ica1w-10001_2_610.SHARKINP.tmp ... ok
----------------------
SHARK INTEGRAL PACKAGE
----------------------

Number of atoms                             ...      8
Number of basis functions                   ...    601
Number of shells                            ...    187
Maximum angular momentum                    ...      4
Integral batch strategy                     ... SHARK/LIBINT Hybrid
RI-J (if used) integral strategy            ... SPLIT-RIJ (Revised 2003 algorithm where possible)
Printlevel                                  ...      1
Contraction scheme used                     ... PARTIAL GENERAL contraction
Coulomb Range Separation                    ... NOT USED
Exchange Range Separation                   ... NOT USED
Finite Nucleus Model                        ... NOT USED
Auxiliary Coulomb fitting basis             ... NOT available
Auxiliary J/K fitting basis                 ... AVAILABLE
   # of basis functions in Aux-JK           ...    795
   # of shells in Aux-JK                    ...    197
   Maximum angular momentum in Aux-JK       ...      5
Auxiliary Correlation fitting basis         ... AVAILABLE
   # of basis functions in Aux-C            ...   1190
   # of shells in Aux-C                     ...    258
   Maximum angular momentum in Aux-C        ...      6
Auxiliary 'external' fitting basis          ... NOT available
Integral threshold                          ...     2.500000e-11
Primitive cut-off                           ...     2.500000e-12
Primitive pair pre-selection threshold      ...     2.500000e-12

Calculating pre-screening integrals         ... done (  0.1 sec) Dimension = 187
Calculating pre-screening integrals (ORCA)  ... done (  0.2 sec) Dimension = 146
Organizing shell pair data                  ... done (  0.5 sec)
Shell pair information
Total number of shell pairs                 ...     17578
Shell pairs after pre-screening             ...     14572
Total number of primitive shell pairs       ...     22002
Primitive shell pairs kept                  ...     17325
          la=0 lb=0:   2272 shell pairs
          la=1 lb=0:   2880 shell pairs
          la=1 lb=1:    903 shell pairs
          la=2 lb=0:   2048 shell pairs
          la=2 lb=1:   1225 shell pairs
          la=2 lb=2:    444 shell pairs
          la=3 lb=0:   1478 shell pairs
          la=3 lb=1:    868 shell pairs
          la=3 lb=2:    600 shell pairs
          la=3 lb=3:    220 shell pairs
          la=4 lb=0:    669 shell pairs
          la=4 lb=1:    415 shell pairs
          la=4 lb=2:    290 shell pairs
          la=4 lb=3:    206 shell pairs
          la=4 lb=4:     54 shell pairs

Calculating one electron integrals          ... done (  0.0 sec)
Calculating ECP integrals                   ... done (  0.7 sec)
Calculating RI/JK V-Matrix + Cholesky decomp... done (  0.0 sec)
Calculating RI/C V-Matrix + Cholesky decomp.... done (  0.1 sec)
Calculating Nuclear repulsion               ... done (  0.0 sec) ENN=    315.188474287696 Eh

SHARK setup successfully completed in   2.4 seconds

Maximum memory used throughout the entire GTOINT-calculation: 53.5 MB
[1712564532.683620] [s43n23:2294414:0]          mpool.c:43   UCX  WARN  object 0xc319c40 was not returned to mpool ucp_requests
[1712564532.683635] [s43n23:2294414:0]          mpool.c:43   UCX  WARN  object 0xc319e00 was not returned to mpool ucp_requests
[1712564532.683639] [s43n23:2294414:0]          mpool.c:43   UCX  WARN  object 0xc319fc0 was not returned to mpool ucp_requests
[1712564532.683642] [s43n23:2294414:0]          mpool.c:43   UCX  WARN  object 0xc31a180 was not returned to mpool ucp_requests
[1712564532.683645] [s43n23:2294414:0]          mpool.c:43   UCX  WARN  object 0xc31a340 was not returned to mpool ucp_requests
[1712564532.683648] [s43n23:2294414:0]          mpool.c:43   UCX  WARN  object 0xc31a500 was not returned to mpool ucp_requests
[1712564532.683650] [s43n23:2294414:0]          mpool.c:43   UCX  WARN  object 0xc31a6c0 was not returned to mpool ucp_requests
[1712564532.683653] [s43n23:2294414:0]          mpool.c:43   UCX  WARN  object 0xc31a880 was not returned to mpool ucp_requests
[1712564532.683655] [s43n23:2294414:0]          mpool.c:43   UCX  WARN  object 0xc31aa40 was not returned to mpool ucp_requests
[1712564532.688500] [s43n23:2294410:0]          mpool.c:43   UCX  WARN  object 0xc3c5c40 was not returned to mpool ucp_requests
[1712564532.688514] [s43n23:2294410:0]          mpool.c:43   UCX  WARN  object 0xc3c5e00 was not returned to mpool ucp_requests
[1712564532.688518] [s43n23:2294410:0]          mpool.c:43   UCX  WARN  object 0xc3c5fc0 was not returned to mpool ucp_requests
[1712564532.688521] [s43n23:2294410:0]          mpool.c:43   UCX  WARN  object 0xc3c6180 was not returned to mpool ucp_requests
[1712564532.688524] [s43n23:2294410:0]          mpool.c:43   UCX  WARN  object 0xc3c6340 was not returned to mpool ucp_requests
[1712564532.688527] [s43n23:2294410:0]          mpool.c:43   UCX  WARN  object 0xc3c6500 was not returned to mpool ucp_requests
[1712564532.688530] [s43n23:2294410:0]          mpool.c:43   UCX  WARN  object 0xc3c66c0 was not returned to mpool ucp_requests
[1712564532.688533] [s43n23:2294410:0]          mpool.c:43   UCX  WARN  object 0xc3c6880 was not returned to mpool ucp_requests
[1712564532.688536] [s43n23:2294410:0]          mpool.c:43   UCX  WARN  object 0xc3c6a40 was not returned to mpool ucp_requests
[1712564532.688551] [s43n23:2294406:0]          mpool.c:43   UCX  WARN  object 0xafbaec0 was not returned to mpool ucp_requests
[1712564532.688563] [s43n23:2294406:0]          mpool.c:43   UCX  WARN  object 0xafbb080 was not returned to mpool ucp_requests
[1712564532.688567] [s43n23:2294406:0]          mpool.c:43   UCX  WARN  object 0xafbb240 was not returned to mpool ucp_requests
[1712564532.688570] [s43n23:2294406:0]          mpool.c:43   UCX  WARN  object 0xafbb400 was not returned to mpool ucp_requests
[1712564532.688573] [s43n23:2294406:0]          mpool.c:43   UCX  WARN  object 0xafbb5c0 was not returned to mpool ucp_requests
[1712564532.688576] [s43n23:2294406:0]          mpool.c:43   UCX  WARN  object 0xafbb780 was not returned to mpool ucp_requests
[1712564532.688579] [s43n23:2294406:0]          mpool.c:43   UCX  WARN  object 0xafbb940 was not returned to mpool ucp_requests
[1712564532.688582] [s43n23:2294406:0]          mpool.c:43   UCX  WARN  object 0xafbbb00 was not returned to mpool ucp_requests
[1712564532.688584] [s43n23:2294406:0]          mpool.c:43   UCX  WARN  object 0xafbbcc0 was not returned to mpool ucp_requests
[1712564532.688587] [s43n23:2294406:0]          mpool.c:43   UCX  WARN  object 0xafbbe80 was not returned to mpool ucp_requests
[1712564532.688589] [s43n23:2294406:0]          mpool.c:43   UCX  WARN  object 0xafbc040 was not returned to mpool ucp_requests
[1712564532.689318] [s43n23:2294408:0]          mpool.c:43   UCX  WARN  object 0xb0f1c40 was not returned to mpool ucp_requests
[1712564532.689329] [s43n23:2294408:0]          mpool.c:43   UCX  WARN  object 0xb0f1e00 was not returned to mpool ucp_requests
[1712564532.689333] [s43n23:2294408:0]          mpool.c:43   UCX  WARN  object 0xb0f1fc0 was not returned to mpool ucp_requests
[1712564532.689336] [s43n23:2294408:0]          mpool.c:43   UCX  WARN  object 0xb0f2180 was not returned to mpool ucp_requests
[1712564532.689339] [s43n23:2294408:0]          mpool.c:43   UCX  WARN  object 0xb0f2340 was not returned to mpool ucp_requests
[1712564532.689342] [s43n23:2294408:0]          mpool.c:43   UCX  WARN  object 0xb0f2500 was not returned to mpool ucp_requests
[1712564532.689345] [s43n23:2294408:0]          mpool.c:43   UCX  WARN  object 0xb0f26c0 was not returned to mpool ucp_requests
[1712564532.689348] [s43n23:2294408:0]          mpool.c:43   UCX  WARN  object 0xb0f2880 was not returned to mpool ucp_requests
[1712564532.689351] [s43n23:2294408:0]          mpool.c:43   UCX  WARN  object 0xb0f2a40 was not returned to mpool ucp_requests
[1712564532.689452] [s43n23:2294404:0]          mpool.c:43   UCX  WARN  object 0xa5de8c0 was not returned to mpool ucp_requests
[1712564532.689464] [s43n23:2294404:0]          mpool.c:43   UCX  WARN  object 0xa5dea80 was not returned to mpool ucp_requests
[1712564532.689468] [s43n23:2294404:0]          mpool.c:43   UCX  WARN  object 0xa5dec40 was not returned to mpool ucp_requests
[1712564532.689471] [s43n23:2294404:0]          mpool.c:43   UCX  WARN  object 0xa5dee00 was not returned to mpool ucp_requests
[1712564532.689474] [s43n23:2294404:0]          mpool.c:43   UCX  WARN  object 0xa5defc0 was not returned to mpool ucp_requests
[1712564532.689477] [s43n23:2294404:0]          mpool.c:43   UCX  WARN  object 0xa5df180 was not returned to mpool ucp_requests
[1712564532.689480] [s43n23:2294404:0]          mpool.c:43   UCX  WARN  object 0xa5df340 was not returned to mpool ucp_requests
[1712564532.689482] [s43n23:2294404:0]          mpool.c:43   UCX  WARN  object 0xa5df500 was not returned to mpool ucp_requests
[1712564532.689485] [s43n23:2294404:0]          mpool.c:43   UCX  WARN  object 0xa5df6c0 was not returned to mpool ucp_requests
[1712564532.689487] [s43n23:2294404:0]          mpool.c:43   UCX  WARN  object 0xa5df880 was not returned to mpool ucp_requests
[1712564532.689490] [s43n23:2294404:0]          mpool.c:43   UCX  WARN  object 0xa5dfa40 was not returned to mpool ucp_requests
[1712564532.689507] [s43n23:2294412:0]          mpool.c:43   UCX  WARN  object 0xb161d80 was not returned to mpool ucp_requests
[1712564532.689519] [s43n23:2294412:0]          mpool.c:43   UCX  WARN  object 0xb161f40 was not returned to mpool ucp_requests
[1712564532.689523] [s43n23:2294412:0]          mpool.c:43   UCX  WARN  object 0xb162100 was not returned to mpool ucp_requests
[1712564532.689526] [s43n23:2294412:0]          mpool.c:43   UCX  WARN  object 0xb1622c0 was not returned to mpool ucp_requests
[1712564532.689549] [s43n23:2294402:0]          mpool.c:43   UCX  WARN  object 0xb53d140 was not returned to mpool ucp_requests
[1712564532.689559] [s43n23:2294402:0]          mpool.c:43   UCX  WARN  object 0xb53d300 was not returned to mpool ucp_requests
[1712564532.689563] [s43n23:2294402:0]          mpool.c:43   UCX  WARN  object 0xb53d4c0 was not returned to mpool ucp_requests
[1712564532.689565] [s43n23:2294402:0]          mpool.c:43   UCX  WARN  object 0xb53d680 was not returned to mpool ucp_requests
[1712564532.689529] [s43n23:2294412:0]          mpool.c:43   UCX  WARN  object 0xb162480 was not returned to mpool ucp_requests
[1712564532.689532] [s43n23:2294412:0]          mpool.c:43   UCX  WARN  object 0xb162640 was not returned to mpool ucp_requests
[1712564532.689535] [s43n23:2294412:0]          mpool.c:43   UCX  WARN  object 0xb162800 was not returned to mpool ucp_requests
[1712564532.689537] [s43n23:2294412:0]          mpool.c:43   UCX  WARN  object 0xb1629c0 was not returned to mpool ucp_requests
[1712564532.689539] [s43n23:2294412:0]          mpool.c:43   UCX  WARN  object 0xb162b80 was not returned to mpool ucp_requests
[1712564532.689568] [s43n23:2294402:0]          mpool.c:43   UCX  WARN  object 0xb53d840 was not returned to mpool ucp_requests
[1712564532.689571] [s43n23:2294402:0]          mpool.c:43   UCX  WARN  object 0xb53dbc0 was not returned to mpool ucp_requests
[1712564532.689574] [s43n23:2294402:0]          mpool.c:43   UCX  WARN  object 0xb53dd80 was not returned to mpool ucp_requests


           ************************************************************
           *        Program running with 8 parallel MPI-processes     *
           *              working on a common directory               *
           ************************************************************
-------------------------------------------------------------------------------
                                 ORCA SCF
-------------------------------------------------------------------------------

------------
SCF SETTINGS
------------
Hamiltonian:
 Ab initio Hamiltonian  Method          .... Hartree-Fock(GTOs)


General Settings:
 Integral files         IntName         .... 1ica1w-10001_2_610
 Hartree-Fock type      HFTyp           .... RHF
 Total Charge           Charge          ....    0
 Multiplicity           Mult            ....    1
 Number of Electrons    NEL             ....   60
 Basis Dimension        Dim             ....  550
 Nuclear Repulsion      ENuc            ....    315.1884742877 Eh

Convergence Acceleration:
 DIIS                   CNVDIIS         .... on
   Start iteration      DIISMaxIt       ....    12
   Startup error        DIISStart       ....  0.200000
   # of expansion vecs  DIISMaxEq       ....     5
   Bias factor          DIISBfac        ....   1.050
   Max. coefficient     DIISMaxC        ....  10.000
 Trust-Rad. Augm. Hess. CNVTRAH         .... auto
   Auto Start mean grad. ratio tolernc. ....  1.125000
   Auto Start start iteration           ....    20
   Auto Start num. interpolation iter.  ....    10
   Max. Number of Micro iterations      ....    16
   Max. Number of Macro iterations      .... Maxiter - #DIIS iter
   Number of Davidson start vectors     ....     2
   Converg. threshold I  (grad. norm)   ....   1.000e-05
   Converg. threshold II (energy diff.) ....   1.000e-08
   Grad. Scal. Fac. for Micro threshold ....   0.100
   Minimum threshold for Micro iter.    ....   0.010
   NR start threshold (gradient norm)   ....   0.001
   Initial trust radius                 ....   0.400
   Minimum AH scaling param. (alpha)    ....   1.000
   Maximum AH scaling param. (alpha)    .... 1000.000
   Orbital update algorithm             .... Taylor
   White noise on init. David. guess    .... on
   Maximum white noise                  ....   0.010
   Quad. conv. algorithm                .... NR
 SOSCF                  CNVSOSCF        .... on
   Start iteration      SOSCFMaxIt      ....   150
   Startup grad/error   SOSCFStart      ....  0.003300
 Level Shifting         CNVShift        .... on
   Level shift para.    LevelShift      ....    0.2500
   Turn off err/grad.   ShiftErr        ....    0.0010
 Zerner damping         CNVZerner       .... off
 Static damping         CNVDamp         .... on
   Fraction old density DampFac         ....    0.7000
   Max. Damping (<1)    DampMax         ....    0.9800
   Min. Damping (>=0)   DampMin         ....    0.0000
   Turn off err/grad.   DampErr         ....    0.1000
 Fernandez-Rico         CNVRico         .... off

SCF Procedure:
 Maximum # iterations   MaxIter         ....   125
 SCF integral mode      SCFMode         .... Direct
   Integral package                     .... SHARK and LIBINT hybrid scheme
 Reset frequency        DirectResetFreq ....    20
 Integral Threshold     Thresh          ....  2.500e-11 Eh
 Primitive CutOff       TCut            ....  2.500e-12 Eh

Convergence Tolerance:
 Convergence Check Mode ConvCheckMode   .... Total+1el-Energy
 Convergence forced     ConvForced      .... 1
 Energy Change          TolE            ....  1.000e-08 Eh
 1-El. energy change                    ....  1.000e-05 Eh
 Orbital Gradient       TolG            ....  1.000e-05
 Orbital Rotation angle TolX            ....  1.000e-05
 DIIS Error             TolErr          ....  5.000e-07


Diagonalization of the overlap matrix:
Smallest eigenvalue                        ... 2.939e-05
Time for diagonalization                   ...    0.041 sec
Threshold for overlap eigenvalues          ... 1.000e-08
Number of eigenvalues below threshold      ... 0
Time for construction of square roots      ...    0.021 sec
Total time needed                          ...    0.064 sec

Time for model grid setup =    0.066 sec

------------------------------
INITIAL GUESS: MODEL POTENTIAL
------------------------------
Loading Hartree-Fock densities                     ... done
  calling /comm/groupstacks/chemistry/apps/orca/5.0.4/orca 1ica1w-10001_2_610_atom53.inp > 1ica1w-10001_2_610_atom53.out in order to generate an atomic fitting density for atom 0 (I  with ECP) on-the-fly... 
    atom 0 (I ), assumed electronic state with S=2: 1s2 2s2 2p6 3s2 3p6 4s2 3d10 4p6 5s2 4d10 5p5           ... done
Calculating cut-offs                               ... done
Initializing the effective Hamiltonian             ... done
Setting up the integral package (SHARK)            ... done
Starting the Coulomb interaction                   ... done (   0.1 sec)
Reading the grid                                   ... done
Mapping shells                                     ... done
Starting the XC term evaluation                    ... done (   0.1 sec)
Transforming the Hamiltonian                       ... done (   0.0 sec)
Diagonalizing the Hamiltonian                      ... done (   0.0 sec)
Back transforming the eigenvectors                 ... done (   0.0 sec)
Now organizing SCF variables                       ... done
                      ------------------
                      INITIAL GUESS DONE (   1.7 sec)
                      ------------------
--------------
SCF ITERATIONS
--------------
ITER       Energy         Delta-E        Max-DP      RMS-DP      [F,P]     Damp
               ***  Starting incremental Fock matrix formation  ***
  0   -595.2940122303   0.000000000000 0.25303355  0.00163073  0.4099575 0.7000
  1   -595.4892037753  -0.195191544989 0.17367941  0.00117203  0.2308668 0.7000
                               ***Turning on DIIS***
  2   -595.5887656419  -0.099561866582 0.11989673  0.00080706  0.1329038 0.7000
  3   -596.0473685558  -0.458602913918 0.29931069  0.00185702  0.0780879 0.0000
  4   -595.7342032001   0.313165355719 0.02870540  0.00012374  0.0136692 0.0000
  5   -595.7792417569  -0.045038556750 0.02064309  0.00008936  0.0059587 0.0000
  6   -595.7693232252   0.009918531681 0.00573382  0.00004685  0.0048840 0.0000
                      *** Initiating the SOSCF procedure ***
                           *** Shutting down DIIS ***
                      *** Re-Reading the Fockian *** 
                      *** Removing any level shift *** 
ITER      Energy       Delta-E        Grad      Rot      Max-DP    RMS-DP
  7   -595.78433500  -0.0150117784  0.003142  0.003142  0.003095  0.000029
               *** Restarting incremental Fock matrix formation ***
  8   -595.79289156  -0.0085565551  0.001004  0.001689  0.000733  0.000012
  9   -595.79291985  -0.0000282961  0.000550  0.002361  0.001289  0.000018
 10   -595.79293516  -0.0000153076  0.000080  0.000117  0.000452  0.000002
 11   -595.79293550  -0.0000003368  0.000063  0.000091  0.000133  0.000001
 12   -595.79293575  -0.0000002557  0.000008  0.000015  0.000019  0.000000
 13   -595.79293576  -0.0000000092  0.000003  0.000011  0.000013  0.000000
                  ***Gradient check signals convergence***
              ***Rediagonalizing the Fockian in SOSCF/NRSCF***

               *****************************************************
               *                     SUCCESS                       *
               *           SCF CONVERGED AFTER  14 CYCLES          *
               *****************************************************


----------------
TOTAL SCF ENERGY
----------------

Total Energy       :         -595.79293577 Eh          -16212.35000 eV

Components:
Nuclear Repulsion  :          315.18847429 Eh            8576.71442 eV
Electronic Energy  :         -910.98141005 Eh          -24789.06442 eV
One Electron Energy:        -1555.70974626 Eh          -42333.01436 eV
Two Electron Energy:          644.72833621 Eh           17543.94995 eV

Virial components:
Potential Energy   :        -1007.89059520 Eh          -27426.09741 eV
Kinetic Energy     :          412.09765944 Eh           11213.74741 eV
Virial Ratio       :            2.44575666


---------------
SCF CONVERGENCE
---------------

  Last Energy change         ...   -1.9241e-09  Tolerance :   1.0000e-08
  Last MAX-Density change    ...    5.5018e-06  Tolerance :   1.0000e-07
  Last RMS-Density change    ...    4.8562e-08  Tolerance :   5.0000e-09
  Last Orbital Gradient      ...    1.9890e-06  Tolerance :   1.0000e-05
  Last Orbital Rotation      ...    3.0613e-06  Tolerance :   1.0000e-05

             **** THE GBW FILE WAS UPDATED (1ica1w-10001_2_610.gbw) ****
             **** DENSITY 1ica1w-10001_2_610.scfp WAS UPDATED ****
             **** ENERGY FILE WAS UPDATED (1ica1w-10001_2_610.en.tmp) ****
             **** THE GBW FILE WAS UPDATED (1ica1w-10001_2_610.gbw) ****
             **** DENSITY 1ica1w-10001_2_610.scfp WAS UPDATED ****
----------------
ORBITAL ENERGIES
----------------

  NO   OCC          E(Eh)            E(eV) 
   0   2.0000     -20.620256      -561.1057 
   1   2.0000     -20.589393      -560.2659 
   2   2.0000     -20.572626      -559.8096 
   3   2.0000     -20.568604      -559.7002 
   4   2.0000      -7.913196      -215.3290 
   5   2.0000      -5.743923      -156.3001 
   6   2.0000      -5.738109      -156.1419 
   7   2.0000      -5.735440      -156.0693 
   8   2.0000      -2.478166       -67.4343 
   9   2.0000      -2.474545       -67.3358 
  10   2.0000      -2.468456       -67.1701 
  11   2.0000      -2.466764       -67.1241 
  12   2.0000      -2.463190       -67.0268 
  13   2.0000      -1.415403       -38.5151 
  14   2.0000      -1.377057       -37.4716 
  15   2.0000      -1.332565       -36.2609 
  16   2.0000      -1.283527       -34.9265 
  17   2.0000      -0.910839       -24.7852 
  18   2.0000      -0.751002       -20.4358 
  19   2.0000      -0.726825       -19.7779 
  20   2.0000      -0.647673       -17.6241 
  21   2.0000      -0.627908       -17.0862 
  22   2.0000      -0.611960       -16.6523 
  23   2.0000      -0.588323       -16.0091 
  24   2.0000      -0.551147       -14.9975 
  25   2.0000      -0.537467       -14.6252 
  26   2.0000      -0.502516       -13.6741 
  27   2.0000      -0.494946       -13.4682 
  28   2.0000      -0.481188       -13.0938 
  29   2.0000      -0.453498       -12.3403 
  30   0.0000       0.027359         0.7445 
  31   0.0000       0.028658         0.7798 
  32   0.0000       0.033156         0.9022 
  33   0.0000       0.043399         1.1809 
  34   0.0000       0.055760         1.5173 
  35   0.0000       0.058979         1.6049 
  36   0.0000       0.074698         2.0326 
  37   0.0000       0.088606         2.4111 
  38   0.0000       0.101319         2.7570 
  39   0.0000       0.120877         3.2892 
  40   0.0000       0.127771         3.4768 
  41   0.0000       0.131072         3.5667 
  42   0.0000       0.133587         3.6351 
  43   0.0000       0.140654         3.8274 
  44   0.0000       0.156623         4.2619 
  45   0.0000       0.164076         4.4647 
  46   0.0000       0.164476         4.4756 
  47   0.0000       0.174133         4.7384 
  48   0.0000       0.184595         5.0231 
  49   0.0000       0.193412         5.2630 
  50   0.0000       0.194818         5.3013 
  51   0.0000       0.205009         5.5786 
  52   0.0000       0.210400         5.7253 
  53   0.0000       0.214938         5.8488 
  54   0.0000       0.229296         6.2395 
  55   0.0000       0.237237         6.4556 
  56   0.0000       0.252219         6.8632 
  57   0.0000       0.254110         6.9147 
  58   0.0000       0.258980         7.0472 
  59   0.0000       0.260784         7.0963 
  60   0.0000       0.282755         7.6942 
  61   0.0000       0.293468         7.9857 
  62   0.0000       0.312895         8.5143 
  63   0.0000       0.325182         8.8486 
  64   0.0000       0.338247         9.2042 
  65   0.0000       0.345931         9.4133 
  66   0.0000       0.352057         9.5799 
  67   0.0000       0.356601         9.7036 
  68   0.0000       0.365663         9.9502 
  69   0.0000       0.380538        10.3550 
  70   0.0000       0.387066        10.5326 
  71   0.0000       0.392762        10.6876 
  72   0.0000       0.398572        10.8457 
  73   0.0000       0.413553        11.2533 
  74   0.0000       0.426839        11.6149 
  75   0.0000       0.435598        11.8532 
  76   0.0000       0.451977        12.2989 
  77   0.0000       0.459557        12.5052 
  78   0.0000       0.464874        12.6499 
  79   0.0000       0.485466        13.2102 
  80   0.0000       0.493880        13.4392 
  81   0.0000       0.499300        13.5867 
  82   0.0000       0.516726        14.0608 
  83   0.0000       0.520706        14.1691 
  84   0.0000       0.529899        14.4193 
  85   0.0000       0.532668        14.4946 
  86   0.0000       0.558672        15.2022 
  87   0.0000       0.566137        15.4054 
  88   0.0000       0.577701        15.7201 
  89   0.0000       0.583920        15.8893 
  90   0.0000       0.592451        16.1214 
  91   0.0000       0.600459        16.3393 
  92   0.0000       0.604713        16.4551 
  93   0.0000       0.610539        16.6136 
  94   0.0000       0.626114        17.0374 
  95   0.0000       0.642600        17.4860 
  96   0.0000       0.646213        17.5843 
  97   0.0000       0.664038        18.0694 
  98   0.0000       0.665129        18.0991 
  99   0.0000       0.676230        18.4011 
 100   0.0000       0.687666        18.7123 
 101   0.0000       0.692545        18.8451 
 102   0.0000       0.707901        19.2630 
 103   0.0000       0.713253        19.4086 
 104   0.0000       0.723658        19.6917 
 105   0.0000       0.731136        19.8952 
 106   0.0000       0.751561        20.4510 
 107   0.0000       0.759127        20.6569 
 108   0.0000       0.760659        20.6986 
 109   0.0000       0.778553        21.1855 
 110   0.0000       0.780753        21.2454 
 111   0.0000       0.791906        21.5489 
 112   0.0000       0.812023        22.0963 
 113   0.0000       0.815529        22.1917 
 114   0.0000       0.829565        22.5736 
 115   0.0000       0.838951        22.8290 
 116   0.0000       0.844842        22.9893 
 117   0.0000       0.857968        23.3465 
 118   0.0000       0.875046        23.8112 
 119   0.0000       0.888943        24.1894 
 120   0.0000       0.902094        24.5472 
 121   0.0000       0.908138        24.7117 
 122   0.0000       0.916755        24.9462 
 123   0.0000       0.942175        25.6379 
 124   0.0000       0.952667        25.9234 
 125   0.0000       0.968125        26.3440 
 126   0.0000       0.979681        26.6585 
 127   0.0000       0.986105        26.8333 
 128   0.0000       1.005097        27.3501 
 129   0.0000       1.015389        27.6301 
 130   0.0000       1.021870        27.8065 
 131   0.0000       1.039284        28.2804 
 132   0.0000       1.049774        28.5658 
 133   0.0000       1.053300        28.6618 
 134   0.0000       1.072246        29.1773 
 135   0.0000       1.077535        29.3212 
 136   0.0000       1.085511        29.5383 
 137   0.0000       1.100297        29.9406 
 138   0.0000       1.123816        30.5806 
 139   0.0000       1.137827        30.9619 
 140   0.0000       1.150998        31.3203 
 141   0.0000       1.166484        31.7417 
 142   0.0000       1.169316        31.8187 
 143   0.0000       1.181559        32.1519 
 144   0.0000       1.207459        32.8566 
 145   0.0000       1.214959        33.0607 
 146   0.0000       1.222657        33.2702 
 147   0.0000       1.237832        33.6831 
 148   0.0000       1.240481        33.7552 
 149   0.0000       1.249272        33.9944 
 150   0.0000       1.275610        34.7111 
 151   0.0000       1.282909        34.9097 
 152   0.0000       1.304055        35.4851 
 153   0.0000       1.319279        35.8994 
 154   0.0000       1.326213        36.0881 
 155   0.0000       1.338471        36.4216 
 156   0.0000       1.350141        36.7392 
 157   0.0000       1.364358        37.1261 
 158   0.0000       1.380337        37.5609 
 159   0.0000       1.391616        37.8678 
 160   0.0000       1.400103        38.0987 
 161   0.0000       1.418841        38.6086 
 162   0.0000       1.438558        39.1452 
 163   0.0000       1.465148        39.8687 
 164   0.0000       1.476815        40.1862 
 165   0.0000       1.488160        40.4949 
 166   0.0000       1.518390        41.3175 
 167   0.0000       1.522015        41.4161 
 168   0.0000       1.528723        41.5987 
 169   0.0000       1.542124        41.9633 
 170   0.0000       1.555430        42.3254 
 171   0.0000       1.577226        42.9185 
 172   0.0000       1.593875        43.3716 
 173   0.0000       1.610187        43.8154 
 174   0.0000       1.611542        43.8523 
 175   0.0000       1.615302        43.9546 
 176   0.0000       1.640888        44.6508 
 177   0.0000       1.651986        44.9528 
 178   0.0000       1.670167        45.4476 
 179   0.0000       1.677255        45.6404 
 180   0.0000       1.683697        45.8157 
 181   0.0000       1.702371        46.3239 
 182   0.0000       1.704664        46.3863 
 183   0.0000       1.717672        46.7402 
 184   0.0000       1.725885        46.9637 
 185   0.0000       1.732698        47.1491 
 186   0.0000       1.746894        47.5354 
 187   0.0000       1.756602        47.7996 
 188   0.0000       1.763932        47.9990 
 189   0.0000       1.773985        48.2726 
 190   0.0000       1.798641        48.9435 
 191   0.0000       1.805783        49.1379 
 192   0.0000       1.826883        49.7120 
 193   0.0000       1.830626        49.8139 
 194   0.0000       1.842444        50.1354 
 195   0.0000       1.846406        50.2433 
 196   0.0000       1.854786        50.4713 
 197   0.0000       1.873865        50.9905 
 198   0.0000       1.888691        51.3939 
 199   0.0000       1.895506        51.5793 
 200   0.0000       1.898566        51.6626 
 201   0.0000       1.906723        51.8846 
 202   0.0000       1.916265        52.1442 
 203   0.0000       1.942367        52.8545 
 204   0.0000       1.946397        52.9641 
 205   0.0000       1.960520        53.3485 
 206   0.0000       1.968273        53.5594 
 207   0.0000       1.980030        53.8794 
 208   0.0000       1.996005        54.3140 
 209   0.0000       2.004396        54.5424 
 210   0.0000       2.007666        54.6314 
 211   0.0000       2.021374        55.0044 
 212   0.0000       2.039160        55.4884 
 213   0.0000       2.045379        55.6576 
 214   0.0000       2.073888        56.4334 
 215   0.0000       2.082827        56.6766 
 216   0.0000       2.095757        57.0284 
 217   0.0000       2.105325        57.2888 
 218   0.0000       2.113843        57.5206 
 219   0.0000       2.125571        57.8397 
 220   0.0000       2.156110        58.6707 
 221   0.0000       2.170261        59.0558 
 222   0.0000       2.193777        59.6957 
 223   0.0000       2.206244        60.0350 
 224   0.0000       2.215959        60.2993 
 225   0.0000       2.252586        61.2960 
 226   0.0000       2.255663        61.3797 
 227   0.0000       2.273301        61.8597 
 228   0.0000       2.288826        62.2821 
 229   0.0000       2.299932        62.5843 
 230   0.0000       2.328267        63.3554 
 231   0.0000       2.329275        63.3828 
 232   0.0000       2.343353        63.7659 
 233   0.0000       2.348504        63.9060 
 234   0.0000       2.360536        64.2334 
 235   0.0000       2.376566        64.6696 
 236   0.0000       2.400781        65.3286 
 237   0.0000       2.412097        65.6365 
 238   0.0000       2.425251        65.9944 
 239   0.0000       2.451205        66.7007 
 240   0.0000       2.462099        66.9971 
 241   0.0000       2.472480        67.2796 
 242   0.0000       2.509652        68.2911 
 243   0.0000       2.532619        68.9161 
 244   0.0000       2.544598        69.2420 
 245   0.0000       2.554705        69.5171 
 246   0.0000       2.576860        70.1199 
 247   0.0000       2.581960        70.2587 
 248   0.0000       2.604848        70.8815 
 249   0.0000       2.625035        71.4308 
 250   0.0000       2.656500        72.2870 
 251   0.0000       2.697121        73.3924 
 252   0.0000       2.698619        73.4332 
 253   0.0000       2.722761        74.0901 
 254   0.0000       2.741746        74.6067 
 255   0.0000       2.751625        74.8755 
 256   0.0000       2.773281        75.4648 
 257   0.0000       2.802277        76.2538 
 258   0.0000       2.814334        76.5819 
 259   0.0000       2.835102        77.1470 
 260   0.0000       2.862013        77.8793 
 261   0.0000       2.904287        79.0297 
 262   0.0000       2.936351        79.9022 
 263   0.0000       2.949507        80.2602 
 264   0.0000       2.964346        80.6640 
 265   0.0000       2.990212        81.3678 
 266   0.0000       3.066367        83.4401 
 267   0.0000       3.081612        83.8549 
 268   0.0000       3.117201        84.8233 
 269   0.0000       3.154042        85.8258 
 270   0.0000       3.170488        86.2734 
 271   0.0000       3.197921        87.0199 
 272   0.0000       3.242714        88.2387 
 273   0.0000       3.265527        88.8595 
 274   0.0000       3.282835        89.3305 
 275   0.0000       3.304326        89.9153 
 276   0.0000       3.332733        90.6883 
 277   0.0000       3.362734        91.5046 
 278   0.0000       3.392243        92.3076 
 279   0.0000       3.399804        92.5134 
 280   0.0000       3.446167        93.7750 
 281   0.0000       3.467468        94.3546 
 282   0.0000       3.471801        94.4725 
 283   0.0000       3.518537        95.7443 
 284   0.0000       3.527135        95.9782 
 285   0.0000       3.562774        96.9480 
 286   0.0000       3.577336        97.3443 
 287   0.0000       3.593812        97.7926 
 288   0.0000       3.634021        98.8867 
 289   0.0000       3.666122        99.7602 
 290   0.0000       3.703392       100.7744 
 291   0.0000       3.717878       101.1686 
 292   0.0000       3.725886       101.3865 
 293   0.0000       3.743177       101.8570 
 294   0.0000       3.754074       102.1535 
 295   0.0000       3.771210       102.6198 
 296   0.0000       3.800061       103.4049 
 297   0.0000       3.829928       104.2176 
 298   0.0000       3.853203       104.8510 
 299   0.0000       3.876247       105.4780 
 300   0.0000       3.878972       105.5522 
 301   0.0000       3.895504       106.0020 
 302   0.0000       3.913078       106.4803 
 303   0.0000       3.921811       106.7179 
 304   0.0000       3.974387       108.1486 
 305   0.0000       3.996770       108.7576 
 306   0.0000       4.023431       109.4831 
 307   0.0000       4.038722       109.8992 
 308   0.0000       4.055818       110.3644 
 309   0.0000       4.079585       111.0111 
 310   0.0000       4.091377       111.3320 
 311   0.0000       4.119867       112.1073 
 312   0.0000       4.147836       112.8684 
 313   0.0000       4.165088       113.3378 
 314   0.0000       4.172216       113.5318 
 315   0.0000       4.181297       113.7789 
 316   0.0000       4.211971       114.6136 
 317   0.0000       4.227205       115.0281 
 318   0.0000       4.241320       115.4122 
 319   0.0000       4.260078       115.9226 
 320   0.0000       4.275242       116.3353 
 321   0.0000       4.302966       117.0897 
 322   0.0000       4.310172       117.2857 
 323   0.0000       4.322733       117.6276 
 324   0.0000       4.342518       118.1659 
 325   0.0000       4.349261       118.3494 
 326   0.0000       4.382298       119.2484 
 327   0.0000       4.386366       119.3591 
 328   0.0000       4.412648       120.0743 
 329   0.0000       4.418838       120.2427 
 330   0.0000       4.433028       120.6288 
 331   0.0000       4.440587       120.8345 
 332   0.0000       4.467930       121.5786 
 333   0.0000       4.475336       121.7801 
 334   0.0000       4.482143       121.9653 
 335   0.0000       4.510287       122.7311 
 336   0.0000       4.522807       123.0718 
 337   0.0000       4.538390       123.4959 
 338   0.0000       4.547643       123.7476 
 339   0.0000       4.574371       124.4750 
 340   0.0000       4.582038       124.6836 
 341   0.0000       4.592149       124.9587 
 342   0.0000       4.618588       125.6782 
 343   0.0000       4.630224       125.9948 
 344   0.0000       4.650877       126.5568 
 345   0.0000       4.654246       126.6485 
 346   0.0000       4.663896       126.9111 
 347   0.0000       4.679252       127.3289 
 348   0.0000       4.709684       128.1570 
 349   0.0000       4.720351       128.4473 
 350   0.0000       4.745790       129.1395 
 351   0.0000       4.764827       129.6575 
 352   0.0000       4.777376       129.9990 
 353   0.0000       4.784478       130.1923 
 354   0.0000       4.809448       130.8717 
 355   0.0000       4.834647       131.5574 
 356   0.0000       4.838778       131.6699 
 357   0.0000       4.864170       132.3608 
 358   0.0000       4.879572       132.7799 
 359   0.0000       4.916771       133.7921 
 360   0.0000       4.927914       134.0954 
 361   0.0000       4.955030       134.8332 
 362   0.0000       4.991466       135.8247 
 363   0.0000       4.993902       135.8910 
 364   0.0000       5.008554       136.2897 
 365   0.0000       5.051572       137.4603 
 366   0.0000       5.066548       137.8678 
 367   0.0000       5.110251       139.0570 
 368   0.0000       5.142790       139.9424 
 369   0.0000       5.158839       140.3791 
 370   0.0000       5.218504       142.0027 
 371   0.0000       5.264324       143.2495 
 372   0.0000       5.293989       144.0568 
 373   0.0000       5.343084       145.3927 
 374   0.0000       5.367972       146.0699 
 375   0.0000       5.381083       146.4267 
 376   0.0000       5.434149       147.8707 
 377   0.0000       5.455996       148.4652 
 378   0.0000       5.459647       148.5646 
 379   0.0000       5.513608       150.0329 
 380   0.0000       5.545984       150.9139 
 381   0.0000       5.566984       151.4853 
 382   0.0000       5.585392       151.9862 
 383   0.0000       5.609507       152.6424 
 384   0.0000       5.644297       153.5891 
 385   0.0000       5.711520       155.4184 
 386   0.0000       5.781513       157.3230 
 387   0.0000       5.851042       159.2150 
 388   0.0000       5.909552       160.8071 
 389   0.0000       5.924983       161.2270 
 390   0.0000       5.944958       161.7705 
 391   0.0000       5.985611       162.8768 
 392   0.0000       6.008310       163.4944 
 393   0.0000       6.142153       167.1365 
 394   0.0000       6.197267       168.6362 
 395   0.0000       6.273242       170.7036 
 396   0.0000       6.528979       177.6625 
 397   0.0000       6.559527       178.4938 
 398   0.0000       6.908236       187.9827 
 399   0.0000       6.916786       188.2153 
 400   0.0000       6.942685       188.9201 
 401   0.0000       7.025127       191.1634 
 402   0.0000       7.044610       191.6936 
 403   0.0000       7.196856       195.8364 
 404   0.0000       7.698629       209.4903 
 405   0.0000       7.721237       210.1055 
 406   0.0000       7.779070       211.6793 
 407   0.0000       7.871733       214.2007 
 408   0.0000       7.904117       215.0820 
 409   0.0000       7.978155       217.0966 
 410   0.0000       7.992176       217.4782 
 411   0.0000       8.020176       218.2401 
 412   0.0000       8.073642       219.6950 
 413   0.0000       8.122489       221.0242 
 414   0.0000       8.137788       221.4405 
 415   0.0000       8.170859       222.3404 
 416   0.0000       8.205145       223.2733 
 417   0.0000       8.395966       228.4658 
 418   0.0000       8.497440       231.2271 
 419   0.0000       8.747139       238.0217 
 420   0.0000       8.792731       239.2624 
 421   0.0000       8.799994       239.4600 
 422   0.0000       8.864930       241.2270 
 423   0.0000       8.913989       242.5620 
 424   0.0000       8.945388       243.4164 
 425   0.0000       9.007351       245.1025 
 426   0.0000       9.124672       248.2949 
 427   0.0000       9.139886       248.7089 
 428   0.0000       9.170340       249.5376 
 429   0.0000       9.218452       250.8468 
 430   0.0000       9.312372       253.4025 
 431   0.0000       9.401640       255.8316 
 432   0.0000       9.505943       258.6699 
 433   0.0000       9.632865       262.1236 
 434   0.0000       9.855038       268.1692 
 435   0.0000       9.906871       269.5797 
 436   0.0000       9.937708       270.4188 
 437   0.0000      10.005704       272.2691 
 438   0.0000      10.061322       273.7825 
 439   0.0000      10.139980       275.9229 
 440   0.0000      10.255923       279.0778 
 441   0.0000      10.452132       284.4170 
 442   0.0000      10.533007       286.6177 
 443   0.0000      10.692715       290.9636 
 444   0.0000      10.702983       291.2430 
 445   0.0000      10.730824       292.0006 
 446   0.0000      10.744707       292.3783 
 447   0.0000      10.755157       292.6627 
 448   0.0000      10.793790       293.7140 
 449   0.0000      10.810019       294.1556 
 450   0.0000      10.821553       294.4694 
 451   0.0000      10.836069       294.8644 
 452   0.0000      10.876135       295.9547 
 453   0.0000      10.893682       296.4322 
 454   0.0000      10.904284       296.7206 
 455   0.0000      10.918133       297.0975 
 456   0.0000      10.969695       298.5006 
 457   0.0000      10.975716       298.6644 
 458   0.0000      10.981548       298.8231 
 459   0.0000      11.005110       299.4643 
 460   0.0000      11.013152       299.6831 
 461   0.0000      11.042921       300.4932 
 462   0.0000      11.063648       301.0572 
 463   0.0000      11.070004       301.2301 
 464   0.0000      11.080993       301.5291 
 465   0.0000      11.091018       301.8019 
 466   0.0000      11.129159       302.8398 
 467   0.0000      11.155452       303.5553 
 468   0.0000      11.191595       304.5388 
 469   0.0000      11.208235       304.9916 
 470   0.0000      11.275622       306.8253 
 471   0.0000      11.311766       307.8088 
 472   0.0000      11.333364       308.3965 
 473   0.0000      11.349801       308.8438 
 474   0.0000      11.399053       310.1840 
 475   0.0000      11.429675       311.0173 
 476   0.0000      11.480949       312.4125 
 477   0.0000      11.595908       315.5407 
 478   0.0000      11.649186       316.9905 
 479   0.0000      11.687782       318.0407 
 480   0.0000      11.748468       319.6921 
 481   0.0000      11.750664       319.7518 
 482   0.0000      11.815130       321.5060 
 483   0.0000      11.861388       322.7648 
 484   0.0000      11.900927       323.8407 
 485   0.0000      11.915229       324.2299 
 486   0.0000      11.981737       326.0397 
 487   0.0000      11.998116       326.4853 
 488   0.0000      12.005081       326.6749 
 489   0.0000      12.057038       328.0887 
 490   0.0000      12.090278       328.9932 
 491   0.0000      12.098505       329.2171 
 492   0.0000      12.107881       329.4722 
 493   0.0000      12.117117       329.7235 
 494   0.0000      12.132980       330.1552 
 495   0.0000      12.145401       330.4932 
 496   0.0000      12.156819       330.8038 
 497   0.0000      12.163029       330.9728 
 498   0.0000      12.201177       332.0109 
 499   0.0000      12.215652       332.4048 
 500   0.0000      12.231499       332.8360 
 501   0.0000      12.246512       333.2445 
 502   0.0000      12.270551       333.8987 
 503   0.0000      12.299003       334.6729 
 504   0.0000      12.327810       335.4568 
 505   0.0000      12.350446       336.0727 
 506   0.0000      12.421474       338.0055 
 507   0.0000      12.495846       340.0293 
 508   0.0000      12.516582       340.5935 
 509   0.0000      12.553652       341.6022 
 510   0.0000      12.626560       343.5862 
 511   0.0000      12.654963       344.3591 
 512   0.0000      12.771511       347.5305 
 513   0.0000      12.853902       349.7725 
 514   0.0000      12.884161       350.5958 
 515   0.0000      12.914435       351.4196 
 516   0.0000      12.943642       352.2144 
 517   0.0000      12.968480       352.8903 
 518   0.0000      13.073025       355.7351 
 519   0.0000      13.159323       358.0834 
 520   0.0000      13.189310       358.8994 
 521   0.0000      13.326118       362.6221 
 522   0.0000      13.360192       363.5493 
 523   0.0000      13.370668       363.8344 
 524   0.0000      13.397891       364.5752 
 525   0.0000      13.424506       365.2994 
 526   0.0000      13.467562       366.4710 
 527   0.0000      13.504303       367.4708 
 528   0.0000      13.530339       368.1792 
 529   0.0000      13.602503       370.1429 
 530   0.0000      13.953495       379.6939 
 531   0.0000      14.274493       388.4287 
 532   0.0000      14.398373       391.7996 
 533   0.0000      14.476470       393.9248 
 534   0.0000      14.501051       394.5937 
 535   0.0000      14.629298       398.0834 
 536   0.0000      14.843942       403.9242 
 537   0.0000      14.898888       405.4193 
 538   0.0000      15.260307       415.2541 
 539   0.0000      16.960200       461.5105 
 540   0.0000      17.111252       465.6208 
 541   0.0000      17.341115       471.8757 
 542   0.0000      38.821398      1056.3839 
 543   0.0000      38.955391      1060.0301 
 544   0.0000      39.000910      1061.2687 
 545   0.0000      42.297526      1150.9742 
 546   0.0000      42.623373      1159.8409 
 547   0.0000      44.045842      1198.5483 
 548   0.0000      46.241329      1258.2905 
 549   0.0000      61.885094      1683.9790 

                    ********************************
                    * MULLIKEN POPULATION ANALYSIS *
                    ********************************

-----------------------
MULLIKEN ATOMIC CHARGES
-----------------------
   0 I :    2.700745
   1 O :   -1.072531
   2 O :   -1.137811
   3 O :   -0.885944
   4 H :    0.317834
   5 O :   -0.579304
   6 H :    0.353973
   7 H :    0.303037
Sum of atomic charges:   -0.0000000

--------------------------------
MULLIKEN REDUCED ORBITAL CHARGES
--------------------------------
  0 I s       :     3.571575  s :     3.571575
      pz      :     2.905651  p :     8.372066
      px      :     2.809886
      py      :     2.656529
      dz2     :     2.048149  d :    10.231237
      dxz     :     2.068629
      dyz     :     2.044554
      dx2y2   :     2.034875
      dxy     :     2.035031
      f0      :     0.015553  f :     0.104850
      f+1     :     0.016407
      f-1     :     0.012674
      f+2     :     0.013761
      f-2     :     0.021754
      f+3     :     0.011404
      f-3     :     0.013296
      g0      :     0.002010  g :     0.019526
      g+1     :     0.001601
      g-1     :     0.003514
      g+2     :     0.002782
      g-2     :     0.002630
      g+3     :     0.001751
      g-3     :     0.001734
      g+4     :     0.001250
      g-4     :     0.002254
  1 O s       :     4.044839  s :     4.044839
      pz      :     1.418968  p :     4.962611
      px      :     1.860025
      py      :     1.683617
      dz2     :     0.019984  d :     0.057612
      dxz     :     0.013263
      dyz     :     0.014845
      dx2y2   :     0.004587
      dxy     :     0.004934
      f0      :     0.002161  f :     0.006886
      f+1     :     0.000996
      f-1     :     0.001161
      f+2     :     0.000938
      f-2     :     0.001302
      f+3     :     0.000179
      f-3     :     0.000150
      g0      :     0.000114  g :     0.000584
      g+1     :     0.000044
      g-1     :     0.000132
      g+2     :     0.000047
      g-2     :     0.000134
      g+3     :     0.000065
      g-3     :     0.000036
      g+4     :     0.000005
      g-4     :     0.000008
  2 O s       :     4.054129  s :     4.054129
      pz      :     1.833774  p :     5.027892
      px      :     1.370959
      py      :     1.823158
      dz2     :     0.006974  d :     0.048674
      dxz     :     0.010214
      dyz     :    -0.000046
      dx2y2   :     0.015193
      dxy     :     0.016339
      f0      :     0.000479  f :     0.006574
      f+1     :     0.001282
      f-1     :     0.000171
      f+2     :     0.000905
      f-2     :     0.000645
      f+3     :     0.001522
      f-3     :     0.001569
      g0      :     0.000059  g :     0.000542
      g+1     :     0.000031
      g-1     :     0.000006
      g+2     :     0.000059
      g-2     :     0.000043
      g+3     :     0.000063
      g-3     :     0.000065
      g+4     :     0.000105
      g-4     :     0.000111
  3 O s       :     3.984363  s :     3.984363
      pz      :     1.789817  p :     4.858204
      px      :     1.617505
      py      :     1.450883
      dz2     :     0.005143  d :     0.037849
      dxz     :     0.005961
      dyz     :     0.003694
      dx2y2   :     0.013211
      dxy     :     0.009839
      f0      :     0.000912  f :     0.004974
      f+1     :     0.000188
      f-1     :     0.000653
      f+2     :     0.000352
      f-2     :     0.001263
      f+3     :     0.000578
      f-3     :     0.001028
      g0      :     0.000003  g :     0.000554
      g+1     :     0.000046
      g-1     :     0.000048
      g+2     :     0.000019
      g-2     :     0.000019
      g+3     :     0.000055
      g-3     :     0.000162
      g+4     :     0.000144
      g-4     :     0.000058
  4 H s       :     0.500002  s :     0.500002
      pz      :     0.050951  p :     0.136850
      px      :     0.041671
      py      :     0.044227
      dz2     :     0.004083  d :     0.036277
      dxz     :     0.014268
      dyz     :     0.003065
      dx2y2   :     0.014735
      dxy     :     0.000125
      f0      :     0.000821  f :     0.009038
      f+1     :     0.002788
      f-1     :     0.000666
      f+2     :     0.001627
      f-2     :     0.000732
      f+3     :     0.000942
      f-3     :     0.001460
  5 O s       :     3.861313  s :     3.861313
      pz      :     1.329686  p :     4.687507
      px      :     1.700603
      py      :     1.657219
      dz2     :     0.005662  d :     0.026528
      dxz     :     0.010272
      dyz     :     0.004545
      dx2y2   :     0.002154
      dxy     :     0.003895
      f0      :     0.000771  f :     0.003364
      f+1     :     0.001149
      f-1     :     0.000278
      f+2     :    -0.000173
      f-2     :     0.000745
      f+3     :     0.000555
      f-3     :     0.000040
      g0      :     0.000104  g :     0.000592
      g+1     :     0.000206
      g-1     :     0.000067
      g+2     :     0.000065
      g-2     :     0.000040
      g+3     :     0.000085
      g-3     :    -0.000004
      g+4     :     0.000018
      g-4     :     0.000012
  6 H s       :     0.539930  s :     0.539930
      pz      :     0.040132  p :     0.100513
      px      :     0.031077
      py      :     0.029304
      dz2     :     0.000091  d :     0.004878
      dxz     :     0.001657
      dyz     :    -0.002626
      dx2y2   :     0.003279
      dxy     :     0.002477
      f0      :     0.000103  f :     0.000705
      f+1     :    -0.000236
      f-1     :     0.000027
      f+2     :     0.000747
      f-2     :     0.000176
      f+3     :     0.000050
      f-3     :    -0.000161
  7 H s       :     0.615268  s :     0.615268
      pz      :     0.017530  p :     0.079281
      px      :     0.034049
      py      :     0.027701
      dz2     :    -0.000889  d :     0.004722
      dxz     :     0.002539
      dyz     :     0.002380
      dx2y2   :     0.000654
      dxy     :     0.000038
      f0      :    -0.000660  f :    -0.002308
      f+1     :    -0.000327
      f-1     :    -0.000716
      f+2     :    -0.000287
      f-2     :    -0.000313
      f+3     :     0.000003
      f-3     :    -0.000008


                     *******************************
                     * LOEWDIN POPULATION ANALYSIS *
                     *******************************

----------------------
LOEWDIN ATOMIC CHARGES
----------------------
   0 I :    0.892028
   1 O :   -0.268415
   2 O :   -0.143057
   3 O :    0.762027
   4 H :   -1.298835
   5 O :    1.684895
   6 H :   -0.936701
   7 H :   -0.691943

-------------------------------
LOEWDIN REDUCED ORBITAL CHARGES
-------------------------------
  0 I s       :     2.842024  s :     2.842024
      pz      :     2.840869  p :     8.258152
      px      :     2.784763
      py      :     2.632520
      dz2     :     2.244190  d :    11.257031
      dxz     :     2.281864
      dyz     :     2.254351
      dx2y2   :     2.234680
      dxy     :     2.241946
      f0      :     0.180223  f :     1.190382
      f+1     :     0.152456
      f-1     :     0.167879
      f+2     :     0.176710
      f-2     :     0.159618
      f+3     :     0.181206
      f-3     :     0.172291
      g0      :     0.078682  g :     0.560382
      g+1     :     0.044118
      g-1     :     0.065864
      g+2     :     0.070592
      g-2     :     0.061496
      g+3     :     0.051760
      g-3     :     0.049613
      g+4     :     0.082440
      g-4     :     0.055818
  1 O s       :     3.424227  s :     3.424227
      pz      :     1.462798  p :     4.468731
      px      :     1.542112
      py      :     1.463821
      dz2     :     0.087495  d :     0.244479
      dxz     :     0.053661
      dyz     :     0.066578
      dx2y2   :     0.018642
      dxy     :     0.018103
      f0      :     0.024407  f :     0.105665
      f+1     :     0.018505
      f-1     :     0.027540
      f+2     :     0.014599
      f-2     :     0.015078
      f+3     :     0.002829
      f-3     :     0.002707
      g0      :     0.003254  g :     0.025313
      g+1     :     0.001777
      g-1     :     0.008101
      g+2     :     0.005345
      g-2     :     0.003697
      g+3     :     0.001327
      g-3     :     0.001513
      g+4     :     0.000140
      g-4     :     0.000160
  2 O s       :     3.346618  s :     3.346618
      pz      :     1.516965  p :     4.388289
      px      :     1.394044
      py      :     1.477281
      dz2     :     0.038969  d :     0.272544
      dxz     :     0.058856
      dyz     :     0.029691
      dx2y2   :     0.073608
      dxy     :     0.071422
      f0      :     0.011301  f :     0.111868
      f+1     :     0.020385
      f-1     :     0.004333
      f+2     :     0.018298
      f-2     :     0.012414
      f+3     :     0.019694
      f-3     :     0.025444
      g0      :     0.001782  g :     0.023737
      g+1     :     0.003534
      g-1     :     0.000430
      g+2     :     0.002453
      g-2     :     0.001163
      g+3     :     0.002704
      g-3     :     0.003085
      g+4     :     0.003634
      g-4     :     0.004951
  3 O s       :     3.020800  s :     3.020800
      pz      :     1.324834  p :     3.830113
      px      :     1.300708
      py      :     1.204572
      dz2     :     0.026260  d :     0.272798
      dxz     :     0.024053
      dyz     :     0.073224
      dx2y2   :     0.082000
      dxy     :     0.067261
      f0      :     0.011297  f :     0.100876
      f+1     :     0.003579
      f-1     :     0.013409
      f+2     :     0.018228
      f-2     :     0.012783
      f+3     :     0.017549
      f-3     :     0.024030
      g0      :     0.000825  g :     0.013386
      g+1     :     0.000593
      g-1     :     0.001825
      g+2     :     0.000838
      g-2     :     0.000832
      g+3     :     0.001934
      g-3     :     0.001697
      g+4     :     0.002088
      g-4     :     0.002753
  4 H s       :     0.549964  s :     0.549964
      pz      :     0.185467  p :     0.757960
      px      :     0.355897
      py      :     0.216596
      dz2     :     0.089854  d :     0.656071
      dxz     :     0.138753
      dyz     :     0.072874
      dx2y2   :     0.204535
      dxy     :     0.150056
      f0      :     0.023208  f :     0.334840
      f+1     :     0.055253
      f-1     :     0.025182
      f+2     :     0.044604
      f-2     :     0.044113
      f+3     :     0.073504
      f-3     :     0.068976
  5 O s       :     2.797277  s :     2.797277
      pz      :     1.044408  p :     3.351200
      px      :     1.144145
      py      :     1.162647
      dz2     :     0.029822  d :     0.128114
      dxz     :     0.029918
      dyz     :     0.024538
      dx2y2   :     0.022416
      dxy     :     0.021420
      f0      :     0.005564  f :     0.034775
      f+1     :     0.007475
      f-1     :     0.001938
      f+2     :     0.003049
      f-2     :     0.005648
      f+3     :     0.005228
      f-3     :     0.005873
      g0      :     0.000418  g :     0.003739
      g+1     :     0.000800
      g-1     :     0.000268
      g+2     :     0.000428
      g-2     :     0.000289
      g+3     :     0.000636
      g-3     :     0.000215
      g+4     :     0.000117
      g-4     :     0.000567
  6 H s       :     0.529642  s :     0.529642
      pz      :     0.188128  p :     0.607675
      px      :     0.165579
      py      :     0.253968
      dz2     :     0.123123  d :     0.537581
      dxz     :     0.064517
      dyz     :     0.133942
      dx2y2   :     0.121469
      dxy     :     0.094529
      f0      :     0.026230  f :     0.261803
      f+1     :     0.016975
      f-1     :     0.061591
      f+2     :     0.050257
      f-2     :     0.037854
      f+3     :     0.030099
      f-3     :     0.038796
  7 H s       :     0.561453  s :     0.561453
      pz      :     0.225414  p :     0.526103
      px      :     0.155557
      py      :     0.145132
      dz2     :     0.124788  d :     0.404030
      dxz     :     0.114811
      dyz     :     0.128722
      dx2y2   :     0.020611
      dxy     :     0.015098
      f0      :     0.058411  f :     0.200358
      f+1     :     0.041075
      f-1     :     0.059519
      f+2     :     0.021084
      f-2     :     0.017865
      f+3     :     0.001577
      f-3     :     0.000828


                      *****************************
                      * MAYER POPULATION ANALYSIS *
                      *****************************

  NA   - Mulliken gross atomic population
  ZA   - Total nuclear charge
  QA   - Mulliken gross atomic charge
  VA   - Mayer's total valence
  BVA  - Mayer's bonded valence
  FA   - Mayer's free valence

  ATOM       NA         ZA         QA         VA         BVA        FA
  0 I     22.2993    25.0000     2.7007     3.0135     3.0135     0.0000
  1 O      9.0725     8.0000    -1.0725     1.2736     1.2736    -0.0000
  2 O      9.1378     8.0000    -1.1378     1.1543     1.1543    -0.0000
  3 O      8.8859     8.0000    -0.8859     1.5254     1.5254    -0.0000
  4 H      0.6822     1.0000     0.3178     1.0407     1.0407    -0.0000
  5 O      8.5793     8.0000    -0.5793     1.8994     1.8994    -0.0000
  6 H      0.6460     1.0000     0.3540     0.9158     0.9158    -0.0000
  7 H      0.6970     1.0000     0.3030     0.9629     0.9629    -0.0000

  Mayer bond orders larger than 0.100000
B(  0-I ,  1-O ) :   1.2357 B(  0-I ,  2-O ) :   1.1449 B(  0-I ,  3-O ) :   0.6132 
B(  3-O ,  4-H ) :   0.9030 B(  4-H ,  5-O ) :   0.1283 B(  5-O ,  6-H ) :   0.8881 
B(  5-O ,  7-H ) :   0.9290 

-------
TIMINGS
-------

Total SCF time: 0 days 0 hours 10 min 27 sec 

Total time                  ....     627.219 sec
Sum of individual times     ....     626.087 sec  ( 99.8%)

Fock matrix formation       ....     623.049 sec  ( 99.3%)
Diagonalization             ....       0.584 sec  (  0.1%)
Density matrix formation    ....       0.027 sec  (  0.0%)
Population analysis         ....       0.045 sec  (  0.0%)
Initial guess               ....       1.594 sec  (  0.3%)
Orbital Transformation      ....       0.000 sec  (  0.0%)
Orbital Orthonormalization  ....       0.000 sec  (  0.0%)
DIIS solution               ....       0.292 sec  (  0.0%)
SOSCF solution              ....       0.431 sec  (  0.1%)

Maximum memory used throughout the entire SCF-calculation: 264.5 MB


           ************************************************************
           *        Program running with 8 parallel MPI-processes     *
           *              working on a common directory               *
           ************************************************************

------------------------------------------------------------------------------
                                ORCA  MP2 
------------------------------------------------------------------------------

Freezing NCore=16 chemical core electrons

-------------
RI-MP2 ENERGY
-------------
Dimension of the basis                    ...  550
Memory devoted to MP2                     ... 16000 MB   
Data format for buffers                   ... DOUBLE
Compression type for matrix containers    ... UNCOMPRESSED
Overall scaling of the MP2 energy         ...   1.000e+00
Calculating two index integrals           ... done (    0.015 sec)
Cholesky decomposition of V**-1           ... done (    0.130 sec)

-----------------
RI-TRANSFORMATION (AUX index driven)
-----------------

Dimension of the orbital-basis         ... 550
Dimension of the aux-basis             ... 1190
Transformation of internal/external MOs...    8-  29 to   30- 549
Number Format for Storage              ... Double (8 Byte)
Integral mode                          ... Direct

First Phase: integral generation and transformation of MO indices
  Aux angular momentum 0               ... done (    0.086 sec)
  Aux angular momentum 1               ... done (    0.149 sec)
  Aux angular momentum 2               ... done (    0.220 sec)
  Aux angular momentum 3               ... done (    0.268 sec)
  Aux angular momentum 4               ... done (    0.231 sec)
  Aux angular momentum 5               ... done (    0.167 sec)
  Aux angular momentum 6               ... done (    0.119 sec)
Closing buffer VIA ( 0.10 GB; CompressionRatio= 1.00)
  Phase 1 completed in     1.349 sec
Second Phase: sorting and transformation of aux index

IA-Transformation
Memory available                       ... 15943 MB 
Max. # MO pairs treated in a batch     ... 3    
# of internal orbitals                 ... 22
# batches for internal orbitals        ... 1
Closing buffer IAV ( 0.10 GB; CompressionRatio= 1.00)
(ia|v) transformation done in     0.126 sec

  Phase 2 completed in     0.136 sec
RI-Integral transformation completed in     1.486 sec
Opening buffers                              ... done

Starting loop over batches of integrals:

Operator 0  - window                       ... (  8- 29)x( 30-549)
Operator 0  - Memory available             ... 16000 MB
Operator 0  - Memory needed per MO         ...   4.7 MB
Operator 0  - Number of orbitals per batch ... 3
Operator 0  - Number of batches            ... 1

OPERATOR  0   PASS   0:  MOs     8 ...   10 +   11 ...   13 +   14 ...   16 +   17 ...   19
                            +   20 ...   22 +   23 ...   25 +   26 ...   28 +   29 ...   29
  Reading integrals       ... ok
  Internal MO  10
Time spent in pair loops =     0.103 sec
Deleting buffer (Ka|jb)[aa] ...done

-----------------------------------------------
 RI-MP2 CORRELATION ENERGY:     -1.437352341 Eh
-----------------------------------------------


-------
TIMINGS
-------

Total time                :    2.542 sec
Integral trafo            :    1.500 sec ( 59.0%)
I/O of integrals          :    0.006 sec (  0.2%)
K(i,j) Operators          :    0.074 sec (  2.9%)
T(i,j) pair energies      :    0.011 sec (  0.4%)
V-calculation             :    0.015 sec (  0.6%)
V**(-1/2)                 :    0.130 sec (  5.1%)
Gamma(ia|P)               :    0.000 sec (  0.0%)
Gamma-Trafo               :    0.000 sec (  0.0%)
D(virtual)                :    0.000 sec (  0.0%)
D(internal)               :    0.000 sec (  0.0%)
W(virtual)                :    0.000 sec (  0.0%)
W(internal)               :    0.000 sec (  0.0%)
L(virtual)                :    0.000 sec (  0.0%)
L(internal)               :    0.000 sec (  0.0%)
G(D)                      :    0.000 sec (  0.0%)
G(Z)                      :    0.000 sec (  0.0%)
Z-Vector Solution         :    0.000 sec (  0.0%)
3-Index Derivative        :    0.000 sec (  0.0%)
2-Index Derivative        :    0.000 sec (  0.0%)
Separable Gradient        :    0.000 sec (  0.0%)


---------------------------------------
MP2 TOTAL ENERGY:     -597.230288107 Eh
---------------------------------------

Maximum memory used throughout the entire MP2-calculation: 135.9 MB

-------------------------   --------------------
FINAL SINGLE POINT ENERGY      -597.230288106678
-------------------------   --------------------


                            ***************************************
                            *     ORCA property calculations      *
                            ***************************************


  WARNING: The energy has been calculated at the MP2 level but the densities
           used in the property calculations are still SCF densities
           MP2 response densities have not been calculated 
           use %mp2 Density relaxed end
           or  %mp2 Density unrelaxed end

                                    ---------------------
                                    Active property flags
                                    ---------------------
   (+) Dipole Moment


------------------------------------------------------------------------------
                       ORCA ELECTRIC PROPERTIES CALCULATION
------------------------------------------------------------------------------

Dipole Moment Calculation                       ... on
Quadrupole Moment Calculation                   ... off
Polarizability Calculation                      ... off
GBWName                                         ... 1ica1w-10001_2_610.gbw
Electron density                                ... 1ica1w-10001_2_610.scfp
The origin for moment calculation is the CENTER OF MASS  = (-1.195214,  1.872606  1.070294)

-------------
DIPOLE MOMENT
-------------
                                X             Y             Z
Electronic contribution:    -22.18895      31.71853      21.55005
Nuclear contribution   :     21.77181     -31.78632     -21.06121
                        -----------------------------------------
Total Dipole Moment    :     -0.41713      -0.06779       0.48884
                        -----------------------------------------
Magnitude (a.u.)       :      0.64619
Magnitude (Debye)      :      1.64248


--------------------
Rotational spectrum 
--------------------
 
Rotational constants in cm-1:     0.143268     0.064467     0.061127 
Rotational constants in MHz :  4295.073477  1932.663642  1832.552414 

 Dipole components along the rotational axes: 
x,y,z [a.u.] :     0.246437    -0.145452     0.579372 
x,y,z [Debye]:     0.626393    -0.369711     1.472646 

 

Timings for individual modules:

Sum of individual times         ...      633.486 sec (=  10.558 min)
GTO integral calculation        ...        2.893 sec (=   0.048 min)   0.5 %
SCF iterations                  ...      627.563 sec (=  10.459 min)  99.1 %
MP2 module                      ...        3.030 sec (=   0.051 min)   0.5 %
                             ****ORCA TERMINATED NORMALLY****
TOTAL RUN TIME: 0 days 0 hours 10 minutes 34 seconds 531 msec
