# Supplementary material for: Iodine Clusters in the Atmosphere I: Computational Benchmark and Dimer Formation of Oxyacids and Oxides
Source: ACS Omega. 2024 Jul 9;9(29):31521–32. doi: 10.1021/acsomega.4c01235 (PMC11270685; doi:10.1021/acsomega.4c01235)
Supplement: Supplementary file 2 — ao4c01235_si_002.zip [file ao4c01235_si_002.zip › SI_zip/basis_extrapolation/quadruple/1it1nta-00011_1_676.log]

                                 *****************
                                 * O   R   C   A *
                                 *****************

                                            #,                                       
                                            ###                                      
                                            ####                                     
                                            #####                                    
                                            ######                                   
                                           ########,                                 
                                     ,,################,,,,,                         
                               ,,#################################,,                 
                          ,,##########################################,,             
                       ,#########################################, ''#####,          
                    ,#############################################,,   '####,        
                  ,##################################################,,,,####,       
                ,###########''''           ''''###############################       
              ,#####''   ,,,,##########,,,,          '''####'''          '####       
            ,##' ,,,,###########################,,,                        '##       
           ' ,,###''''                  '''############,,,                           
         ,,##''                                '''############,,,,        ,,,,,,###''
      ,#''                                            '''#######################'''  
     '                                                          ''''####''''         
             ,#######,   #######,   ,#######,      ##                                
            ,#'     '#,  ##    ##  ,#'     '#,    #''#        ######   ,####,        
            ##       ##  ##   ,#'  ##            #'  '#       #        #'  '#        
            ##       ##  #######   ##           ,######,      #####,   #    #        
            '#,     ,#'  ##    ##  '#,     ,#' ,#      #,         ##   #,  ,#        
             '#######'   ##     ##  '#######'  #'      '#     #####' # '####'        


                  #######################################################
                  #                        -***-                        #
                  #          Department of theory and spectroscopy      #
                  #    Directorship and core code : Frank Neese         #
                  #        Max Planck Institute fuer Kohlenforschung    #
                  #                Kaiser Wilhelm Platz 1               #
                  #                 D-45470 Muelheim/Ruhr               #
                  #                      Germany                        #
                  #                                                     #
                  #                  All rights reserved                #
                  #                        -***-                        #
                  #######################################################


                         Program Version 5.0.4 -  RELEASE  -


 With contributions from (in alphabetic order):
   Daniel Aravena         : Magnetic Suceptibility
   Michael Atanasov       : Ab Initio Ligand Field Theory (pilot matlab implementation)
   Alexander A. Auer      : GIAO ZORA, VPT2 properties, NMR spectrum
   Ute Becker             : Parallelization
   Giovanni Bistoni       : ED, misc. LED, open-shell LED, HFLD
   Martin Brehm           : Molecular dynamics
   Dmytro Bykov           : SCF Hessian
   Vijay G. Chilkuri      : MRCI spin determinant printing, contributions to CSF-ICE
   Dipayan Datta          : RHF DLPNO-CCSD density
   Achintya Kumar Dutta   : EOM-CC, STEOM-CC
   Dmitry Ganyushin       : Spin-Orbit,Spin-Spin,Magnetic field MRCI
   Miquel Garcia          : C-PCM and meta-GGA Hessian, CC/C-PCM, Gaussian charge scheme
   Yang Guo               : DLPNO-NEVPT2, F12-NEVPT2, CIM, IAO-localization
   Andreas Hansen         : Spin unrestricted coupled pair/coupled cluster methods
   Benjamin Helmich-Paris : MC-RPA, TRAH-SCF, COSX integrals
   Lee Huntington         : MR-EOM, pCC
   Robert Izsak           : Overlap fitted RIJCOSX, COSX-SCS-MP3, EOM
   Marcus Kettner         : VPT2
   Christian Kollmar      : KDIIS, OOCD, Brueckner-CCSD(T), CCSD density, CASPT2, CASPT2-K
   Simone Kossmann        : Meta GGA functionals, TD-DFT gradient, OOMP2, MP2 Hessian
   Martin Krupicka        : Initial AUTO-CI
   Lucas Lang             : DCDCAS
   Marvin Lechner         : AUTO-CI (C++ implementation), FIC-MRCC
   Dagmar Lenk            : GEPOL surface, SMD
   Dimitrios Liakos       : Extrapolation schemes; Compound Job, initial MDCI parallelization
   Dimitrios Manganas     : Further ROCIS development; embedding schemes
   Dimitrios Pantazis     : SARC Basis sets
   Anastasios Papadopoulos: AUTO-CI, single reference methods and gradients
   Taras Petrenko         : DFT Hessian,TD-DFT gradient, ASA, ECA, R-Raman, ABS, FL, XAS/XES, NRVS
   Peter Pinski           : DLPNO-MP2, DLPNO-MP2 Gradient
   Christoph Reimann      : Effective Core Potentials
   Marius Retegan         : Local ZFS, SOC
   Christoph Riplinger    : Optimizer, TS searches, QM/MM, DLPNO-CCSD(T), (RO)-DLPNO pert. Triples
   Tobias Risthaus        : Range-separated hybrids, TD-DFT gradient, RPA, STAB
   Michael Roemelt        : Original ROCIS implementation
   Masaaki Saitow         : Open-shell DLPNO-CCSD energy and density
   Barbara Sandhoefer     : DKH picture change effects
   Avijit Sen             : IP-ROCIS
   Kantharuban Sivalingam : CASSCF convergence, NEVPT2, FIC-MRCI
   Bernardo de Souza      : ESD, SOC TD-DFT
   Georgi Stoychev        : AutoAux, RI-MP2 NMR, DLPNO-MP2 response
   Willem Van den Heuvel  : Paramagnetic NMR
   Boris Wezisla          : Elementary symmetry handling
   Frank Wennmohs         : Technical directorship


 We gratefully acknowledge several colleagues who have allowed us to
 interface, adapt or use parts of their codes:
   Stefan Grimme, W. Hujo, H. Kruse, P. Pracht,  : VdW corrections, initial TS optimization,
                  C. Bannwarth, S. Ehlert          DFT functionals, gCP, sTDA/sTD-DF
   Ed Valeev, F. Pavosevic, A. Kumar             : LibInt (2-el integral package), F12 methods
   Garnet Chan, S. Sharma, J. Yang, R. Olivares  : DMRG
   Ulf Ekstrom                                   : XCFun DFT Library
   Mihaly Kallay                                 : mrcc  (arbitrary order and MRCC methods)
   Jiri Pittner, Ondrej Demel                    : Mk-CCSD
   Frank Weinhold                                : gennbo (NPA and NBO analysis)
   Christopher J. Cramer and Donald G. Truhlar   : smd solvation model
   Lars Goerigk                                  : TD-DFT with DH, B97 family of functionals
   V. Asgeirsson, H. Jonsson                     : NEB implementation
   FAccTs GmbH                                   : IRC, NEB, NEB-TS, DLPNO-Multilevel, CI-OPT
                                                   MM, QMMM, 2- and 3-layer-ONIOM, Crystal-QMMM,
                                                   LR-CPCM, SF, NACMEs, symmetry and pop. for TD-DFT,
                                                   nearIR, NL-DFT gradient (VV10), updates on ESD,
                                                   ML-optimized integration grids
   S Lehtola, MJT Oliveira, MAL Marques          : LibXC Library
   Liviu Ungur et al                             : ANISO software


 Your calculation uses the libint2 library for the computation of 2-el integrals
 For citations please refer to: http://libint.valeyev.net

 Your ORCA version has been built with support for libXC version: 5.1.0
 For citations please refer to: https://tddft.org/programs/libxc/

 This ORCA versions uses:
   CBLAS   interface :  Fast vector & matrix operations
   LAPACKE interface :  Fast linear algebra routines
   SCALAPACK package :  Parallel linear algebra routines
   Shared memory     :  Shared parallel matrices
   BLAS/LAPACK       :  OpenBLAS 0.3.15  USE64BITINT DYNAMIC_ARCH NO_AFFINITY Haswell SINGLE_THREADED
        Core in use  :  Haswell
   Copyright (c) 2011-2014, The OpenBLAS Project


================================================================================

cite the ECPs for I  [SK MCDHF RSC] as follows:
O: B. Metz and H. Stoll, private communication (KAP)
Tl: B. Metz, M. Schweizer, H. Stoll, M. Dolg, W. Liu, Theor. Chem. Acc. 104, 22 (2000)
Ga-As, In-Sb, Pb-Bi: B. Metz, H. Stoll, M. Dolg, J. Chem. Phys. 113, 2563 (2000)
Se-Kr, Te-Xe, Po-Rn: K.A. Peterson, D. Figgen, E. Goll, H. Stoll, and M. Dolg, J. Chem. Phys., in press (2003)
Cu-Zn, Ag-Cd, Au-Hg: D. Figgen, G. Rauhut, M. Dolg, and H. Stoll, Chem. Phys. 311, 227 (2005)
Y-Pd: K.A. Peterson, D. Figgen, M. Dolg, H. Stoll, J. Chem. Phys. 126, 124101 (2007)
I: K. A. Peterson, B. C. Shepler, D. Figgen, H. Stoll, J. Phys. Chem. A 110, 13877 (2006)
Hf-Pt: D. Figgen, K.A. Peterson, M. Dolg, H. Stoll, J. Chem. Phys. 130, 164108 (2009)
Ca, Sr, Ba, Ra: I.S. Lim, H. Stoll, P. Schwerdtfeger, J. Chem. Phys. 124, 034107 (2006)
U: M. Dolg, X. Cao, J. Phys. Chem. A 113, 12573 (2009)

ECP parameters for I  [SK MCDHF RSC] have been obtained from:
cc-pVDZ-PP  EMSL  Basis Set Exchange Library   4/7/16 5:27 AM
Ca, Sr, Ba, Ra: http://www.tc.uni-koeln.de/PP/index.en.html 3/16/17 1:54 PM


----- Orbital basis set information -----
Your calculation utilizes the basis: aug-cc-pVQZ 
    H, B-Ne : Obtained from the ccRepo (grant-hill.group.shef.ac.uk/ccrepo) Feb. 2017
              R. A. Kendall, T. H. Dunning, Jr., R. J. Harrison, J. Chem. Phys. 96, 6796 (1992)
         He : Obtained from the ccRepo (grant-hill.group.shef.ac.uk/ccrepo) Feb. 2017
              D. E. Woon, T. H. Dunning, Jr., J. Chem. Phys. 100, 2975 (1994)
  Li-Be, Na : Obtained from the ccRepo (grant-hill.group.shef.ac.uk/ccrepo) Feb. 2017
              B. P. Prascher, D. E. Woon, K. A. Peterson, T. H. Dunning, Jr., A. K. Wilson, Theor. Chem. Acc. 128, 69 (2011)
         Mg : Obtained from the Peterson Research Group Website (tyr0.chem.wsu.edu/~kipeters) Feb. 2017
              B. P. Prascher, D. E. Woon, K. A. Peterson, T. H. Dunning, Jr., A. K. Wilson, Theor. Chem. Acc. 128, 69 (2011)
      Al-Ar : Obtained from the ccRepo (grant-hill.group.shef.ac.uk/ccrepo) Feb. 2017
              D. E. Woon, T. H. Dunning, Jr., J. Chem. Phys. 98, 1358 (1993)
      Sc-Zn : Obtained from the ccRepo (grant-hill.group.shef.ac.uk/ccrepo) Feb. 2017
              N. B. Balabanov, K. A. Peterson, J. Chem. Phys. 123, 064107 (2005)
              N. B. Balabanov, K. A. Peterson, J. Chem. Phys. 125, 074110 (2006)
      Ga-Kr : Obtained from the ccRepo (grant-hill.group.shef.ac.uk/ccrepo) Feb. 2017
              A. K. Wilson, D. E. Woon, K. A. Peterson, T. H. Dunning, Jr., J. Chem. Phys. 110, 7667 (1999)

The basis set includes element-specific modifications.

Your calculation utilizes the basis: aug-cc-pVQZ-PP 
       Ca, Sr, Ba, Ra : Obtained from the Peterson Research Group Website (tyr0.chem.wsu.edu/~kipeters) Feb. 2017
                        H. Li, H. Feng, W. Sun, Y. Zhang, Q. Fan, K. A. Peterson, Y. Xie, H. F. Schaefer III, Mol. Phys. 111, 2292 (2013)
  Cu-Zn, Ag-Cd, Au-Hg : Obtained from the ccRepo (grant-hill.group.shef.ac.uk/ccrepo) Feb. 2017
                        K. A. Peterson, C. Puzzarini, Theor. Chem. Acc. 114, 283 (2005)
  Ga-Kr, In-Xe, Tl-Rn : Obtained from the ccRepo (grant-hill.group.shef.ac.uk/ccrepo) Feb. 2017
                        K. A. Peterson, J. Chem. Phys. 119, 11099 (2003)
                        K. A. Peterson, D. Figgen, E. Goll, H. Stoll, M. Dolg, J. Chem. Phys. 119, 11113 (2003)
                 Y-Pd : Obtained from the ccRepo (grant-hill.group.shef.ac.uk/ccrepo) Feb. 2017
                        K. A. Peterson, D. Figgen, M. Dolg, H. Stoll, J. Chem. Phys. 126, 124101 (2007)
                Hf-Pt : Obtained from the ccRepo (grant-hill.group.shef.ac.uk/ccrepo) Feb. 2017
                        D. Figgen, K. A. Peterson, M. Dolg, H. Stoll, J. Chem. Phys. 130, 164108 (2009)

----- AuxC basis set information -----
Your calculation utilizes the auxiliary basis: aug-cc-pVQZ/C 
  H-He, B-F, Al-Ar, Ga-Kr : Obtained from the EMSL Basis Set Exchange (bse.pnl.gov) Feb. 2017
                            F. Weigend, A. Kohn, C. Hattig, J. Chem. Phys. 116, 3175 (2002)
                   Be, Mg : Obtained from the TURBOMOLE 7.0 basis set library
                            C. Haettig, Phys. Chem. Chem. Phys. 7, 59 (2005)
                       Ne : Obtained from the EMSL Basis Set Exchange (bse.pnl.gov) Feb. 2017
                            C. Haettig, Phys. Chem. Chem. Phys. 7, 59 (2005)
                            F. Weigend, A. Kohn, C. Hattig, J. Chem. Phys. 116, 3175 (2002)
                    Sc-Zn : Obtained from the EMSL Basis Set Exchange (bse.pnl.gov) Feb. 2017
                            D. H. Bross, J. G. Hill, H. J. Werner, K. A. Peterson, J. Chem. Phys. 139, 094302 (2013)

The basis set includes element-specific modifications.

Your calculation utilizes the auxiliary basis: aug-cc-pVQZ-PP/C 
  Obtained from the EMSL Basis Set Exchange (bse.pnl.gov) Feb. 2017
  Cu-Zn, Ag-Cd, Au-Hg : C. Haettig, unpublished
  Ga-Kr, In-Xe, Tl-Rn : C. Haettig, G. Schmitz, J. Kossmann, Phys. Chem. Chem. Phys. 14, 6549 (2012)
          Y-Tc, Rh-Pd : J. G. Hill, J. A. Platts, J. Chem. Theory Comput. 5, 500 (2009)
                   Ru : J. G. Hill, J. A. Platts, J. Chem. Phys. 129, 134101 (2008)
                Hf-Pt : J. G. Hill, J. Chem. Phys. 135, 044105 (2011)

----- AuxJK basis set information -----
Your calculation utilizes the auxiliary basis: aug-cc-pVQZ/JK 
  H, B-F, Al-Cl, Ga-Br : Obtained from the TURBOMOLE 7.0 basis set library

The basis set includes element-specific modifications.

Your calculation utilizes the auxiliary basis: def2/JK
   H-Ba, Hf-Rn: F. Weigend, J. Comput. Chem. 29, 167 (2008).

================================================================================
                                        WARNINGS
                       Please study these warnings very carefully!
================================================================================


WARNING: No MP2 level density has been requested!
         To caclulate MP2 level properties use
         %mp2 Density relaxed end
         or
         %mp2 Density unrelaxed end

WARNING: Post HF methods need fully converged wavefunctions
  ===> : Setting SCFConvForced true
         You can overwrite this default with %scf ConvForced false 


INFO   : the flag for use of the SHARK integral package has been found!

================================================================================
                                       INPUT FILE
================================================================================
NAME = 1it1nta-00011_1_676.inp
|  1> ! aug-cc-pVQZ/C aug-cc-pVQZ/JK aug-cc-pVQZ RI-MP2 TightSCF
|  2> %pal nprocs 8 end
|  3> %maxcore 16000
|  4> %basis
|  5> 	NewGTO I "aug-cc-pVQZ-PP" end
|  6> 	NewECP I "SK-MCDHF-RSC" end
|  7> 	NewAuxCGTO I "aug-cc-pVQZ-PP/C" end
|  8> 	NewAuxJKGTO I "def2/JK" end
|  9> end
| 10> * xyz 0 1
| 11> I        0.49382964      -0.25172827      -1.04353511
| 12> O       -0.27542965       1.42215825      -0.55284171
| 13> O        2.35031356       0.59580691      -0.53607328
| 14> I        2.67337208       0.74523608       1.31824028
| 15> O        2.82055459      -0.94989141       1.79913858
| 16> O        1.05387239       1.29657199       1.84094192
| 17> N       -2.31062641      -1.10643296      -0.74793499
| 18> O       -1.37021076      -0.82134217      -1.71473794
| 19> O       -3.35982655      -1.48166634      -1.17813739
| 20> O       -1.98096325      -0.94775912       0.40323283
| 21> H       -0.09488564       1.49904703       0.41170682
| 22> *
| 23> 
| 24>                          ****END OF INPUT****
================================================================================

                       ****************************
                       * Single Point Calculation *
                       ****************************

---------------------------------
CARTESIAN COORDINATES (ANGSTROEM)
---------------------------------
  I      0.493830   -0.251728   -1.043535
  O     -0.275430    1.422158   -0.552842
  O      2.350314    0.595807   -0.536073
  I      2.673372    0.745236    1.318240
  O      2.820555   -0.949891    1.799139
  O      1.053872    1.296572    1.840942
  N     -2.310626   -1.106433   -0.747935
  O     -1.370211   -0.821342   -1.714738
  O     -3.359827   -1.481666   -1.178137
  O     -1.980963   -0.947759    0.403233
  H     -0.094886    1.499047    0.411707

----------------------------
CARTESIAN COORDINATES (A.U.)
----------------------------
  NO LB      ZA    FRAG     MASS         X           Y           Z
   0 I    25.0000*   0   126.900    0.933203   -0.475697   -1.971996
   1 O     8.0000    0    15.999   -0.520487    2.687490   -1.044719
   2 O     8.0000    0    15.999    4.441449    1.125912   -1.013032
   3 I    25.0000*   0   126.900    5.051941    1.408292    2.491113
   4 O     8.0000    0    15.999    5.330076   -1.795035    3.399879
   5 O     8.0000    0    15.999    1.991530    2.450166    3.478876
   6 N     7.0000    0    14.007   -4.366451   -2.090855   -1.413392
   7 O     8.0000    0    15.999   -2.589323   -1.552112   -3.240385
   8 O     8.0000    0    15.999   -6.349152   -2.799944   -2.226357
   9 O     8.0000    0    15.999   -3.743478   -1.791005    0.762000
  10 H     1.0000    0     1.008   -0.179308    2.832788    0.778013
* core charge reduced due to ECP

--------------------------------
INTERNAL COORDINATES (ANGSTROEM)
--------------------------------
 I      0   0   0     0.000000000000     0.00000000     0.00000000
 O      1   0   0     1.906419667831     0.00000000     0.00000000
 O      1   2   0     2.102942209254    86.57417569     0.00000000
 I      3   1   2     1.888167011414   114.82975739    75.41498258
 O      4   3   1     1.768158101966   101.85711423    67.94292715
 O      4   3   1     1.788845308020    99.00113577   318.38935646
 N      1   2   3     2.946671558629    81.07290650   162.82781786
 O      7   1   2     1.378537738851    38.77607187   104.33895129
 O      7   1   2     1.194443438681   152.99878089   109.85801668
 O      7   1   2     1.207908331110    78.33160871   286.94029587
 H      2   1   3     0.984307823174   104.28805658   295.41325935

---------------------------
INTERNAL COORDINATES (A.U.)
---------------------------
 I      0   0   0     0.000000000000     0.00000000     0.00000000
 O      1   0   0     3.602611068522     0.00000000     0.00000000
 O      1   2   0     3.973984850954    86.57417569     0.00000000
 I      3   1   2     3.568118546677   114.82975739    75.41498258
 O      4   3   1     3.341334574189   101.85711423    67.94292715
 O      4   3   1     3.380427728107    99.00113577   318.38935646
 N      1   2   3     5.568402252424    81.07290650   162.82781786
 O      7   1   2     2.605058791703    38.77607187   104.33895129
 O      7   1   2     2.257170981566   152.99878089   109.85801668
 O      7   1   2     2.282615940680    78.33160871   286.94029587
 H      2   1   3     1.860072217275   104.28805658   295.41325935

---------------------
BASIS SET INFORMATION
---------------------
There are 4 groups of distinct atoms

 Group   1 Type I   : 25s19p13d3f2g contracted to 7s7p5d3f2g pattern {101011111/7711111/91111/111/11}
 Group   2 Type O   : 22s7p4d3f2g contracted to 6s5p4d3f2g pattern {991111/31111/1111/111/11}
 Group   3 Type N   : 22s7p4d3f2g contracted to 6s5p4d3f2g pattern {991111/31111/1111/111/11}
 Group   4 Type H   : 7s4p3d2f contracted to 5s4p3d2f pattern {31111/1111/111/11}

Atom   0I    basis set group =>   1
Atom   1O    basis set group =>   2
Atom   2O    basis set group =>   2
Atom   3I    basis set group =>   1
Atom   4O    basis set group =>   2
Atom   5O    basis set group =>   2
Atom   6N    basis set group =>   3
Atom   7O    basis set group =>   2
Atom   8O    basis set group =>   2
Atom   9O    basis set group =>   2
Atom  10H    basis set group =>   4
---------------------------------
AUXILIARY/C BASIS SET INFORMATION
---------------------------------
There are 4 groups of distinct atoms

 Group   1 Type I   : 12s12p10d8f6g4h2i contracted to 12s12p10d8f6g4h2i pattern {111111111111/111111111111/1111111111/11111111/111111/1111/11}
 Group   2 Type O   : 9s8p7d6f4g2h contracted to 9s8p7d6f4g2h pattern {111111111/11111111/1111111/111111/1111/11}
 Group   3 Type N   : 9s8p7d6f4g2h contracted to 9s8p7d6f4g2h pattern {111111111/11111111/1111111/111111/1111/11}
 Group   4 Type H   : 6s5p4d3f2g contracted to 6s5p4d3f2g pattern {111111/11111/1111/111/11}

Atom   0I    basis set group =>   1
Atom   1O    basis set group =>   2
Atom   2O    basis set group =>   2
Atom   3I    basis set group =>   1
Atom   4O    basis set group =>   2
Atom   5O    basis set group =>   2
Atom   6N    basis set group =>   3
Atom   7O    basis set group =>   2
Atom   8O    basis set group =>   2
Atom   9O    basis set group =>   2
Atom  10H    basis set group =>   4
----------------------------------
AUXILIARY/JK BASIS SET INFORMATION
----------------------------------
There are 4 groups of distinct atoms

 Group   1 Type I   : 13s12p11d8f6g3h contracted to 11s10p10d7f5g3h pattern {31111111111/3111111111/2111111111/2111111/21111/111}
 Group   2 Type O   : 10s7p5d3f2g1h contracted to 10s7p5d3f2g1h pattern {1111111111/1111111/11111/111/11/1}
 Group   3 Type N   : 10s7p5d3f2g1h contracted to 10s7p5d3f2g1h pattern {1111111111/1111111/11111/111/11/1}
 Group   4 Type H   : 4s3p3d2f1g contracted to 4s3p3d2f1g pattern {1111/111/111/11/1}

Atom   0I    basis set group =>   1
Atom   1O    basis set group =>   2
Atom   2O    basis set group =>   2
Atom   3I    basis set group =>   1
Atom   4O    basis set group =>   2
Atom   5O    basis set group =>   2
Atom   6N    basis set group =>   3
Atom   7O    basis set group =>   2
Atom   8O    basis set group =>   2
Atom   9O    basis set group =>   2
Atom  10H    basis set group =>   4
-------------------------
ECP PARAMETER INFORMATION
-------------------------

 Group 1, Type I  ECP SK MCDHF RSC (replacing 28 core electrons, lmax=4)

Atom   0I    ECP group =>   1
Atom   3I    ECP group =>   1


           ************************************************************
           *        Program running with 8 parallel MPI-processes     *
           *              working on a common directory               *
           ************************************************************
------------------------------------------------------------------------------
                           ORCA GTO INTEGRAL CALCULATION
------------------------------------------------------------------------------
------------------------------------------------------------------------------
                   ___                                                        
                  /   \      - P O W E R E D   B Y -                         
                 /     \                                                     
                 |  |  |   _    _      __       _____    __    __             
                 |  |  |  | |  | |    /  \     |  _  \  |  |  /  |          
                  \  \/   | |  | |   /    \    | | | |  |  | /  /          
                 / \  \   | |__| |  /  /\  \   | |_| |  |  |/  /          
                |  |  |   |  __  | /  /__\  \  |    /   |      \           
                |  |  |   | |  | | |   __   |  |    \   |  |\   \          
                \     /   | |  | | |  |  |  |  | |\  \  |  | \   \       
                 \___/    |_|  |_| |__|  |__|  |_| \__\ |__|  \__/        
                                                                              
                      - O R C A' S   B I G   F R I E N D -                    
                                      &                                       
                       - I N T E G R A L  F E E D E R -                       
                                                                              
 v1 FN, 2020, v2 2021                                                         
------------------------------------------------------------------------------


Reading SHARK input file 1it1nta-00011_1_676.SHARKINP.tmp ... ok
----------------------
SHARK INTEGRAL PACKAGE
----------------------

Number of atoms                             ...     11
Number of basis functions                   ...    972
Number of shells                            ...    304
Maximum angular momentum                    ...      4
Integral batch strategy                     ... SHARK/LIBINT Hybrid
RI-J (if used) integral strategy            ... SPLIT-RIJ (Revised 2003 algorithm where possible)
Printlevel                                  ...      1
Contraction scheme used                     ... PARTIAL GENERAL contraction
Coulomb Range Separation                    ... NOT USED
Exchange Range Separation                   ... NOT USED
Finite Nucleus Model                        ... NOT USED
Auxiliary Coulomb fitting basis             ... NOT available
Auxiliary J/K fitting basis                 ... AVAILABLE
   # of basis functions in Aux-JK           ...   1335
   # of shells in Aux-JK                    ...    329
   Maximum angular momentum in Aux-JK       ...      5
Auxiliary Correlation fitting basis         ... AVAILABLE
   # of basis functions in Aux-C            ...   1980
   # of shells in Aux-C                     ...    416
   Maximum angular momentum in Aux-C        ...      6
Auxiliary 'external' fitting basis          ... NOT available
Integral threshold                          ...     2.500000e-11
Primitive cut-off                           ...     2.500000e-12
Primitive pair pre-selection threshold      ...     2.500000e-12

Calculating pre-screening integrals         ... done (  0.3 sec) Dimension = 304
Calculating pre-screening integrals (ORCA)  ... done (  0.9 sec) Dimension = 222
Organizing shell pair data                  ... done (  1.3 sec)
Shell pair information
Total number of shell pairs                 ...     46360
Shell pairs after pre-screening             ...     31992
Total number of primitive shell pairs       ...     57390
Primitive shell pairs kept                  ...     37226
          la=0 lb=0:   4825 shell pairs
          la=1 lb=0:   6337 shell pairs
          la=1 lb=1:   1908 shell pairs
          la=2 lb=0:   4438 shell pairs
          la=2 lb=1:   2570 shell pairs
          la=2 lb=2:    903 shell pairs
          la=3 lb=0:   3169 shell pairs
          la=3 lb=1:   1814 shell pairs
          la=3 lb=2:   1241 shell pairs
          la=3 lb=3:    452 shell pairs
          la=4 lb=0:   1800 shell pairs
          la=4 lb=1:   1085 shell pairs
          la=4 lb=2:    751 shell pairs
          la=4 lb=3:    531 shell pairs
          la=4 lb=4:    168 shell pairs

Calculating one electron integrals          ... done (  0.1 sec)
Calculating ECP integrals                   ... done (  3.3 sec)
Calculating RI/JK V-Matrix + Cholesky decomp... done (  0.1 sec)
Calculating RI/C V-Matrix + Cholesky decomp.... done (  0.2 sec)
Calculating Nuclear repulsion               ... done (  0.0 sec) ENN=   1013.122020576103 Eh

SHARK setup successfully completed in   7.5 seconds

Maximum memory used throughout the entire GTOINT-calculation: 72.9 MB
[1712564538.612501] [s83n15:4805 :0]          mpool.c:43   UCX  WARN  object 0xc40f380 was not returned to mpool ucp_requests
[1712564538.612538] [s83n15:4805 :0]          mpool.c:43   UCX  WARN  object 0xc40f540 was not returned to mpool ucp_requests
[1712564538.612545] [s83n15:4805 :0]          mpool.c:43   UCX  WARN  object 0xc40f700 was not returned to mpool ucp_requests
[1712564538.612551] [s83n15:4805 :0]          mpool.c:43   UCX  WARN  object 0xc40f8c0 was not returned to mpool ucp_requests
[1712564538.612556] [s83n15:4805 :0]          mpool.c:43   UCX  WARN  object 0xc40fa80 was not returned to mpool ucp_requests
[1712564538.612561] [s83n15:4805 :0]          mpool.c:43   UCX  WARN  object 0xc40fc40 was not returned to mpool ucp_requests
[1712564538.612567] [s83n15:4805 :0]          mpool.c:43   UCX  WARN  object 0xc40fe00 was not returned to mpool ucp_requests
[1712564538.612583] [s83n15:4805 :0]          mpool.c:43   UCX  WARN  object 0xc40ffc0 was not returned to mpool ucp_requests
[1712564538.612588] [s83n15:4805 :0]          mpool.c:43   UCX  WARN  object 0xc410180 was not returned to mpool ucp_requests
[1712564538.612594] [s83n15:4805 :0]          mpool.c:43   UCX  WARN  object 0xc410340 was not returned to mpool ucp_requests
[1712564538.612598] [s83n15:4805 :0]          mpool.c:43   UCX  WARN  object 0xc410500 was not returned to mpool ucp_requests
[1712564538.612594] [s83n15:4807 :0]          mpool.c:43   UCX  WARN  object 0xa82a380 was not returned to mpool ucp_requests
[1712564538.612628] [s83n15:4807 :0]          mpool.c:43   UCX  WARN  object 0xa82a540 was not returned to mpool ucp_requests
[1712564538.612617] [s83n15:4805 :0]          mpool.c:43   UCX  WARN  object 0xc4106c0 was not returned to mpool ucp_requests
[1712564538.612623] [s83n15:4805 :0]          mpool.c:43   UCX  WARN  object 0xc410880 was not returned to mpool ucp_requests
[1712564538.612628] [s83n15:4805 :0]          mpool.c:43   UCX  WARN  object 0xc410a40 was not returned to mpool ucp_requests
[1712564538.612633] [s83n15:4805 :0]          mpool.c:43   UCX  WARN  object 0xc410c00 was not returned to mpool ucp_requests
[1712564538.612647] [s83n15:4807 :0]          mpool.c:43   UCX  WARN  object 0xa82a700 was not returned to mpool ucp_requests
[1712564538.612655] [s83n15:4807 :0]          mpool.c:43   UCX  WARN  object 0xa82a8c0 was not returned to mpool ucp_requests
[1712564538.612660] [s83n15:4807 :0]          mpool.c:43   UCX  WARN  object 0xa82aa80 was not returned to mpool ucp_requests
[1712564538.612666] [s83n15:4807 :0]          mpool.c:43   UCX  WARN  object 0xa82ac40 was not returned to mpool ucp_requests
[1712564538.612671] [s83n15:4807 :0]          mpool.c:43   UCX  WARN  object 0xa82ae00 was not returned to mpool ucp_requests
[1712564538.612682] [s83n15:4807 :0]          mpool.c:43   UCX  WARN  object 0xa82afc0 was not returned to mpool ucp_requests
[1712564538.612687] [s83n15:4807 :0]          mpool.c:43   UCX  WARN  object 0xa82b180 was not returned to mpool ucp_requests
[1712564538.612693] [s83n15:4807 :0]          mpool.c:43   UCX  WARN  object 0xa82b340 was not returned to mpool ucp_requests
[1712564538.612698] [s83n15:4807 :0]          mpool.c:43   UCX  WARN  object 0xa82b500 was not returned to mpool ucp_requests
[1712564538.612703] [s83n15:4807 :0]          mpool.c:43   UCX  WARN  object 0xa82b6c0 was not returned to mpool ucp_requests
[1712564538.612709] [s83n15:4807 :0]          mpool.c:43   UCX  WARN  object 0xa82b880 was not returned to mpool ucp_requests
[1712564538.612715] [s83n15:4807 :0]          mpool.c:43   UCX  WARN  object 0xa82ba40 was not returned to mpool ucp_requests
[1712564538.612721] [s83n15:4807 :0]          mpool.c:43   UCX  WARN  object 0xa82bc00 was not returned to mpool ucp_requests
[1712564538.613114] [s83n15:4802 :0]          mpool.c:43   UCX  WARN  object 0xc3e5000 was not returned to mpool ucp_requests
[1712564538.613139] [s83n15:4802 :0]          mpool.c:43   UCX  WARN  object 0xc3e51c0 was not returned to mpool ucp_requests
[1712564538.613145] [s83n15:4802 :0]          mpool.c:43   UCX  WARN  object 0xc3e5380 was not returned to mpool ucp_requests
[1712564538.613151] [s83n15:4802 :0]          mpool.c:43   UCX  WARN  object 0xc3e5540 was not returned to mpool ucp_requests
[1712564538.613157] [s83n15:4802 :0]          mpool.c:43   UCX  WARN  object 0xc3e5700 was not returned to mpool ucp_requests
[1712564538.613162] [s83n15:4802 :0]          mpool.c:43   UCX  WARN  object 0xc3e58c0 was not returned to mpool ucp_requests
[1712564538.613180] [s83n15:4802 :0]          mpool.c:43   UCX  WARN  object 0xc3e5a80 was not returned to mpool ucp_requests
[1712564538.613186] [s83n15:4802 :0]          mpool.c:43   UCX  WARN  object 0xc3e5c40 was not returned to mpool ucp_requests
[1712564538.613191] [s83n15:4802 :0]          mpool.c:43   UCX  WARN  object 0xc3e5e00 was not returned to mpool ucp_requests
[1712564538.613196] [s83n15:4802 :0]          mpool.c:43   UCX  WARN  object 0xc3e5fc0 was not returned to mpool ucp_requests
[1712564538.613208] [s83n15:4802 :0]          mpool.c:43   UCX  WARN  object 0xc3e6180 was not returned to mpool ucp_requests
[1712564538.613214] [s83n15:4802 :0]          mpool.c:43   UCX  WARN  object 0xc3e6340 was not returned to mpool ucp_requests
[1712564538.613220] [s83n15:4802 :0]          mpool.c:43   UCX  WARN  object 0xc3e6500 was not returned to mpool ucp_requests
[1712564538.613228] [s83n15:4802 :0]          mpool.c:43   UCX  WARN  object 0xc3e66c0 was not returned to mpool ucp_requests
[1712564538.613236] [s83n15:4802 :0]          mpool.c:43   UCX  WARN  object 0xc3e6880 was not returned to mpool ucp_requests
[1712564538.613242] [s83n15:4802 :0]          mpool.c:43   UCX  WARN  object 0xc3e6a40 was not returned to mpool ucp_requests
[1712564538.613247] [s83n15:4802 :0]          mpool.c:43   UCX  WARN  object 0xc3e6c00 was not returned to mpool ucp_requests
[1712564538.687530] [s83n15:4806 :0]          mpool.c:43   UCX  WARN  object 0xbf28580 was not returned to mpool ucp_requests
[1712564538.687565] [s83n15:4806 :0]          mpool.c:43   UCX  WARN  object 0xbf28740 was not returned to mpool ucp_requests
[1712564538.687572] [s83n15:4806 :0]          mpool.c:43   UCX  WARN  object 0xbf28900 was not returned to mpool ucp_requests
[1712564538.687578] [s83n15:4806 :0]          mpool.c:43   UCX  WARN  object 0xbf28ac0 was not returned to mpool ucp_requests
[1712564538.687583] [s83n15:4806 :0]          mpool.c:43   UCX  WARN  object 0xbf28c80 was not returned to mpool ucp_requests
[1712564538.687588] [s83n15:4806 :0]          mpool.c:43   UCX  WARN  object 0xbf28e40 was not returned to mpool ucp_requests
[1712564538.687594] [s83n15:4806 :0]          mpool.c:43   UCX  WARN  object 0xbf29000 was not returned to mpool ucp_requests
[1712564538.687599] [s83n15:4806 :0]          mpool.c:43   UCX  WARN  object 0xbf291c0 was not returned to mpool ucp_requests
[1712564538.687530] [s83n15:4803 :0]          mpool.c:43   UCX  WARN  object 0xba420c0 was not returned to mpool ucp_requests
[1712564538.687565] [s83n15:4803 :0]          mpool.c:43   UCX  WARN  object 0xba42280 was not returned to mpool ucp_requests
[1712564538.687572] [s83n15:4803 :0]          mpool.c:43   UCX  WARN  object 0xba42440 was not returned to mpool ucp_requests
[1712564538.687578] [s83n15:4803 :0]          mpool.c:43   UCX  WARN  object 0xba42600 was not returned to mpool ucp_requests
[1712564538.687584] [s83n15:4803 :0]          mpool.c:43   UCX  WARN  object 0xba427c0 was not returned to mpool ucp_requests
[1712564538.687589] [s83n15:4803 :0]          mpool.c:43   UCX  WARN  object 0xba42980 was not returned to mpool ucp_requests
[1712564538.687594] [s83n15:4803 :0]          mpool.c:43   UCX  WARN  object 0xba42b40 was not returned to mpool ucp_requests
[1712564538.687599] [s83n15:4803 :0]          mpool.c:43   UCX  WARN  object 0xba42d00 was not returned to mpool ucp_requests
[1712564538.687604] [s83n15:4803 :0]          mpool.c:43   UCX  WARN  object 0xba42ec0 was not returned to mpool ucp_requests
[1712564538.687614] [s83n15:4803 :0]          mpool.c:43   UCX  WARN  object 0xba43080 was not returned to mpool ucp_requests
[1712564538.687620] [s83n15:4803 :0]          mpool.c:43   UCX  WARN  object 0xba43240 was not returned to mpool ucp_requests
[1712564538.687604] [s83n15:4806 :0]          mpool.c:43   UCX  WARN  object 0xbf29380 was not returned to mpool ucp_requests
[1712564538.687614] [s83n15:4806 :0]          mpool.c:43   UCX  WARN  object 0xbf29540 was not returned to mpool ucp_requests
[1712564538.687625] [s83n15:4806 :0]          mpool.c:43   UCX  WARN  object 0xbf29700 was not returned to mpool ucp_requests
[1712564538.687630] [s83n15:4806 :0]          mpool.c:43   UCX  WARN  object 0xbf298c0 was not returned to mpool ucp_requests
[1712564538.687636] [s83n15:4806 :0]          mpool.c:43   UCX  WARN  object 0xbf29a80 was not returned to mpool ucp_requests
[1712564538.687641] [s83n15:4806 :0]          mpool.c:43   UCX  WARN  object 0xbf29c40 was not returned to mpool ucp_requests
[1712564538.687655] [s83n15:4806 :0]          mpool.c:43   UCX  WARN  object 0xbf29e00 was not returned to mpool ucp_requests
[1712564538.687636] [s83n15:4803 :0]          mpool.c:43   UCX  WARN  object 0xba43400 was not returned to mpool ucp_requests
[1712564538.687642] [s83n15:4803 :0]          mpool.c:43   UCX  WARN  object 0xba435c0 was not returned to mpool ucp_requests
[1712564538.687647] [s83n15:4803 :0]          mpool.c:43   UCX  WARN  object 0xba43780 was not returned to mpool ucp_requests
[1712564538.687652] [s83n15:4803 :0]          mpool.c:43   UCX  WARN  object 0xba43940 was not returned to mpool ucp_requests
[1712564538.687665] [s83n15:4803 :0]          mpool.c:43   UCX  WARN  object 0xba43b00 was not returned to mpool ucp_requests
[1712564538.687670] [s83n15:4803 :0]          mpool.c:43   UCX  WARN  object 0xba43cc0 was not returned to mpool ucp_requests
[1712564538.687929] [s83n15:4801 :0]          mpool.c:43   UCX  WARN  object 0xb174c00 was not returned to mpool ucp_requests
[1712564538.687958] [s83n15:4801 :0]          mpool.c:43   UCX  WARN  object 0xb174dc0 was not returned to mpool ucp_requests
[1712564538.687965] [s83n15:4801 :0]          mpool.c:43   UCX  WARN  object 0xb174f80 was not returned to mpool ucp_requests
[1712564538.687978] [s83n15:4801 :0]          mpool.c:43   UCX  WARN  object 0xb175140 was not returned to mpool ucp_requests
[1712564538.687990] [s83n15:4801 :0]          mpool.c:43   UCX  WARN  object 0xb175300 was not returned to mpool ucp_requests
[1712564538.687996] [s83n15:4801 :0]          mpool.c:43   UCX  WARN  object 0xb1754c0 was not returned to mpool ucp_requests
[1712564538.688001] [s83n15:4801 :0]          mpool.c:43   UCX  WARN  object 0xb175680 was not returned to mpool ucp_requests
[1712564538.688011] [s83n15:4801 :0]          mpool.c:43   UCX  WARN  object 0xb175840 was not returned to mpool ucp_requests
[1712564538.688020] [s83n15:4801 :0]          mpool.c:43   UCX  WARN  object 0xb175a00 was not returned to mpool ucp_requests
[1712564538.688026] [s83n15:4801 :0]          mpool.c:43   UCX  WARN  object 0xb175bc0 was not returned to mpool ucp_requests
[1712564538.688034] [s83n15:4801 :0]          mpool.c:43   UCX  WARN  object 0xb175d80 was not returned to mpool ucp_requests
[1712564538.688802] [s83n15:4804 :0]          mpool.c:43   UCX  WARN  object 0xa5eb380 was not returned to mpool ucp_requests
[1712564538.688831] [s83n15:4804 :0]          mpool.c:43   UCX  WARN  object 0xa5eb540 was not returned to mpool ucp_requests
[1712564538.688839] [s83n15:4804 :0]          mpool.c:43   UCX  WARN  object 0xa5eb700 was not returned to mpool ucp_requests
[1712564538.688845] [s83n15:4804 :0]          mpool.c:43   UCX  WARN  object 0xa5eb8c0 was not returned to mpool ucp_requests
[1712564538.688855] [s83n15:4804 :0]          mpool.c:43   UCX  WARN  object 0xa5eba80 was not returned to mpool ucp_requests
[1712564538.688862] [s83n15:4804 :0]          mpool.c:43   UCX  WARN  object 0xa5ebc40 was not returned to mpool ucp_requests
[1712564538.688870] [s83n15:4804 :0]          mpool.c:43   UCX  WARN  object 0xa5ebe00 was not returned to mpool ucp_requests
[1712564538.688885] [s83n15:4804 :0]          mpool.c:43   UCX  WARN  object 0xa5ebfc0 was not returned to mpool ucp_requests
[1712564538.688891] [s83n15:4804 :0]          mpool.c:43   UCX  WARN  object 0xa5ec180 was not returned to mpool ucp_requests
[1712564538.688900] [s83n15:4804 :0]          mpool.c:43   UCX  WARN  object 0xa5ec340 was not returned to mpool ucp_requests
[1712564538.688908] [s83n15:4804 :0]          mpool.c:43   UCX  WARN  object 0xa5ec500 was not returned to mpool ucp_requests
[1712564538.688914] [s83n15:4804 :0]          mpool.c:43   UCX  WARN  object 0xa5ec6c0 was not returned to mpool ucp_requests
[1712564538.688922] [s83n15:4804 :0]          mpool.c:43   UCX  WARN  object 0xa5ec880 was not returned to mpool ucp_requests
[1712564538.688930] [s83n15:4804 :0]          mpool.c:43   UCX  WARN  object 0xa5eca40 was not returned to mpool ucp_requests
[1712564538.688938] [s83n15:4804 :0]          mpool.c:43   UCX  WARN  object 0xa5ecc00 was not returned to mpool ucp_requests


           ************************************************************
           *        Program running with 8 parallel MPI-processes     *
           *              working on a common directory               *
           ************************************************************
-------------------------------------------------------------------------------
                                 ORCA SCF
-------------------------------------------------------------------------------

------------
SCF SETTINGS
------------
Hamiltonian:
 Ab initio Hamiltonian  Method          .... Hartree-Fock(GTOs)


General Settings:
 Integral files         IntName         .... 1it1nta-00011_1_676
 Hartree-Fock type      HFTyp           .... RHF
 Total Charge           Charge          ....    0
 Multiplicity           Mult            ....    1
 Number of Electrons    NEL             ....  114
 Basis Dimension        Dim             ....  870
 Nuclear Repulsion      ENuc            ....   1013.1220205761 Eh

Convergence Acceleration:
 DIIS                   CNVDIIS         .... on
   Start iteration      DIISMaxIt       ....    12
   Startup error        DIISStart       ....  0.200000
   # of expansion vecs  DIISMaxEq       ....     5
   Bias factor          DIISBfac        ....   1.050
   Max. coefficient     DIISMaxC        ....  10.000
 Trust-Rad. Augm. Hess. CNVTRAH         .... auto
   Auto Start mean grad. ratio tolernc. ....  1.125000
   Auto Start start iteration           ....    20
   Auto Start num. interpolation iter.  ....    10
   Max. Number of Micro iterations      ....    16
   Max. Number of Macro iterations      .... Maxiter - #DIIS iter
   Number of Davidson start vectors     ....     2
   Converg. threshold I  (grad. norm)   ....   1.000e-05
   Converg. threshold II (energy diff.) ....   1.000e-08
   Grad. Scal. Fac. for Micro threshold ....   0.100
   Minimum threshold for Micro iter.    ....   0.010
   NR start threshold (gradient norm)   ....   0.001
   Initial trust radius                 ....   0.400
   Minimum AH scaling param. (alpha)    ....   1.000
   Maximum AH scaling param. (alpha)    .... 1000.000
   Orbital update algorithm             .... Taylor
   White noise on init. David. guess    .... on
   Maximum white noise                  ....   0.010
   Quad. conv. algorithm                .... NR
 SOSCF                  CNVSOSCF        .... on
   Start iteration      SOSCFMaxIt      ....   150
   Startup grad/error   SOSCFStart      ....  0.003300
 Level Shifting         CNVShift        .... on
   Level shift para.    LevelShift      ....    0.2500
   Turn off err/grad.   ShiftErr        ....    0.0010
 Zerner damping         CNVZerner       .... off
 Static damping         CNVDamp         .... on
   Fraction old density DampFac         ....    0.7000
   Max. Damping (<1)    DampMax         ....    0.9800
   Min. Damping (>=0)   DampMin         ....    0.0000
   Turn off err/grad.   DampErr         ....    0.1000
 Fernandez-Rico         CNVRico         .... off

SCF Procedure:
 Maximum # iterations   MaxIter         ....   125
 SCF integral mode      SCFMode         .... Direct
   Integral package                     .... SHARK and LIBINT hybrid scheme
 Reset frequency        DirectResetFreq ....    20
 Integral Threshold     Thresh          ....  2.500e-11 Eh
 Primitive CutOff       TCut            ....  2.500e-12 Eh

Convergence Tolerance:
 Convergence Check Mode ConvCheckMode   .... Total+1el-Energy
 Convergence forced     ConvForced      .... 1
 Energy Change          TolE            ....  1.000e-08 Eh
 1-El. energy change                    ....  1.000e-05 Eh
 Orbital Gradient       TolG            ....  1.000e-05
 Orbital Rotation angle TolX            ....  1.000e-05
 DIIS Error             TolErr          ....  5.000e-07


Diagonalization of the overlap matrix:
Smallest eigenvalue                        ... 1.584e-05
Time for diagonalization                   ...    0.171 sec
Threshold for overlap eigenvalues          ... 1.000e-08
Number of eigenvalues below threshold      ... 0
Time for construction of square roots      ...    0.102 sec
Total time needed                          ...    0.277 sec

Time for model grid setup =    0.212 sec

------------------------------
INITIAL GUESS: MODEL POTENTIAL
------------------------------
Loading Hartree-Fock densities                     ... done
  calling /comm/groupstacks/chemistry/apps/orca/5.0.4/orca 1it1nta-00011_1_676_atom53.inp > 1it1nta-00011_1_676_atom53.out in order to generate an atomic fitting density for atom 0 (I  with ECP) on-the-fly... 
    atom 0 (I ), assumed electronic state with S=2: 1s2 2s2 2p6 3s2 3p6 4s2 3d10 4p6 5s2 4d10 5p5           ... done
Calculating cut-offs                               ... done
Initializing the effective Hamiltonian             ... done
Setting up the integral package (SHARK)            ... done
Starting the Coulomb interaction                   ... done (   0.6 sec)
Reading the grid                                   ... done
Mapping shells                                     ... done
Starting the XC term evaluation                    ... done (   0.2 sec)
Transforming the Hamiltonian                       ... done (   0.1 sec)
Diagonalizing the Hamiltonian                      ... done (   0.2 sec)
Back transforming the eigenvectors                 ... done (   0.0 sec)
Now organizing SCF variables                       ... done
                      ------------------
                      INITIAL GUESS DONE (   3.0 sec)
                      ------------------
--------------
SCF ITERATIONS
--------------
ITER       Energy         Delta-E        Max-DP      RMS-DP      [F,P]     Damp
               ***  Starting incremental Fock matrix formation  ***
  0  -1167.3899891936   0.000000000000 0.28952937  0.00149913  0.4132681 0.7000
  1  -1167.6763532937  -0.286364100137 0.20421794  0.00107147  0.2307350 0.7000
                               ***Turning on DIIS***
  2  -1167.8270804968  -0.150727203091 0.14142189  0.00073610  0.1238909 0.7000
  3  -1168.4367650203  -0.609684523498 0.32485144  0.00168151  0.0725745 0.0000
  4  -1168.1273846280   0.309380392323 0.02886898  0.00010790  0.0121766 0.0000
  5  -1168.1092601675   0.018124460474 0.02067973  0.00007475  0.0057520 0.0000
  6  -1168.1107988948  -0.001538727250 0.00601849  0.00003470  0.0049897 0.0000
                      *** Initiating the SOSCF procedure ***
                           *** Shutting down DIIS ***
                      *** Re-Reading the Fockian *** 
                      *** Removing any level shift *** 
ITER      Energy       Delta-E        Grad      Rot      Max-DP    RMS-DP
  7  -1168.14423053  -0.0334316314  0.001686  0.001686  0.002312  0.000018
               *** Restarting incremental Fock matrix formation ***
  8  -1168.14725614  -0.0030256126  0.000645  0.001099  0.000784  0.000009
  9  -1168.14728956  -0.0000334251  0.000333  0.001488  0.001190  0.000013
 10  -1168.14730611  -0.0000165510  0.000116  0.000173  0.000336  0.000003
 11  -1168.14730721  -0.0000010932  0.000077  0.000098  0.000143  0.000001
 12  -1168.14730772  -0.0000005158  0.000009  0.000014  0.000033  0.000000
 13  -1168.14730774  -0.0000000165  0.000005  0.000013  0.000018  0.000000
                  ***Gradient check signals convergence***
              ***Rediagonalizing the Fockian in SOSCF/NRSCF***

               *****************************************************
               *                     SUCCESS                       *
               *           SCF CONVERGED AFTER  14 CYCLES          *
               *****************************************************


----------------
TOTAL SCF ENERGY
----------------

Total Energy       :        -1168.14730774 Eh          -31786.90426 eV

Components:
Nuclear Repulsion  :         1013.12202058 Eh           27568.45173 eV
Electronic Energy  :        -2181.26932832 Eh          -59355.35599 eV
One Electron Energy:        -3841.64993621 Eh         -104536.60930 eV
Two Electron Energy:         1660.38060789 Eh           45181.25331 eV

Virial components:
Potential Energy   :        -1968.68493922 Eh          -53570.64067 eV
Kinetic Energy     :          800.53763148 Eh           21783.73642 eV
Virial Ratio       :            2.45920349


---------------
SCF CONVERGENCE
---------------

  Last Energy change         ...   -2.3260e-09  Tolerance :   1.0000e-08
  Last MAX-Density change    ...    1.0124e-05  Tolerance :   1.0000e-07
  Last RMS-Density change    ...    1.1249e-07  Tolerance :   5.0000e-09
  Last Orbital Gradient      ...    2.4206e-06  Tolerance :   1.0000e-05
  Last Orbital Rotation      ...    3.1328e-06  Tolerance :   1.0000e-05

             **** THE GBW FILE WAS UPDATED (1it1nta-00011_1_676.gbw) ****
             **** DENSITY 1it1nta-00011_1_676.scfp WAS UPDATED ****
             **** ENERGY FILE WAS UPDATED (1it1nta-00011_1_676.en.tmp) ****
             **** THE GBW FILE WAS UPDATED (1it1nta-00011_1_676.gbw) ****
             **** DENSITY 1it1nta-00011_1_676.scfp WAS UPDATED ****
----------------
ORBITAL ENERGIES
----------------

  NO   OCC          E(Eh)            E(eV) 
   0   2.0000     -20.653124      -562.0001 
   1   2.0000     -20.648561      -561.8759 
   2   2.0000     -20.630321      -561.3796 
   3   2.0000     -20.623440      -561.1923 
   4   2.0000     -20.620895      -561.1231 
   5   2.0000     -20.586141      -560.1774 
   6   2.0000     -20.581004      -560.0376 
   7   2.0000     -15.919053      -433.1795 
   8   2.0000      -7.925639      -215.6676 
   9   2.0000      -7.892905      -214.7769 
  10   2.0000      -5.755988      -156.6284 
  11   2.0000      -5.750828      -156.4880 
  12   2.0000      -5.748050      -156.4124 
  13   2.0000      -5.725687      -155.8039 
  14   2.0000      -5.719334      -155.6310 
  15   2.0000      -5.707393      -155.3061 
  16   2.0000      -2.490439       -67.7683 
  17   2.0000      -2.486936       -67.6730 
  18   2.0000      -2.480849       -67.5073 
  19   2.0000      -2.479523       -67.4712 
  20   2.0000      -2.476033       -67.3763 
  21   2.0000      -2.461905       -66.9918 
  22   2.0000      -2.456804       -66.8530 
  23   2.0000      -2.442891       -66.4745 
  24   2.0000      -2.436137       -66.2907 
  25   2.0000      -2.434286       -66.2403 
  26   2.0000      -1.673073       -45.5266 
  27   2.0000      -1.447661       -39.3928 
  28   2.0000      -1.430793       -38.9338 
  29   2.0000      -1.406183       -38.2642 
  30   2.0000      -1.390011       -37.8241 
  31   2.0000      -1.331658       -36.2363 
  32   2.0000      -1.297617       -35.3099 
  33   2.0000      -1.010042       -27.4846 
  34   2.0000      -0.920894       -25.0588 
  35   2.0000      -0.887465       -24.1492 
  36   2.0000      -0.801951       -21.8222 
  37   2.0000      -0.781517       -21.2661 
  38   2.0000      -0.767745       -20.8914 
  39   2.0000      -0.742399       -20.2017 
  40   2.0000      -0.690966       -18.8021 
  41   2.0000      -0.667212       -18.1558 
  42   2.0000      -0.648382       -17.6434 
  43   2.0000      -0.622243       -16.9321 
  44   2.0000      -0.613588       -16.6966 
  45   2.0000      -0.586143       -15.9497 
  46   2.0000      -0.557669       -15.1749 
  47   2.0000      -0.549853       -14.9623 
  48   2.0000      -0.549157       -14.9433 
  49   2.0000      -0.524566       -14.2742 
  50   2.0000      -0.517324       -14.0771 
  51   2.0000      -0.508813       -13.8455 
  52   2.0000      -0.501996       -13.6600 
  53   2.0000      -0.494885       -13.4665 
  54   2.0000      -0.484857       -13.1936 
  55   2.0000      -0.457516       -12.4496 
  56   2.0000      -0.445861       -12.1325 
  57   0.0000       0.000479         0.0130 
  58   0.0000       0.010178         0.2770 
  59   0.0000       0.022380         0.6090 
  60   0.0000       0.033651         0.9157 
  61   0.0000       0.036190         0.9848 
  62   0.0000       0.050950         1.3864 
  63   0.0000       0.057351         1.5606 
  64   0.0000       0.064229         1.7478 
  65   0.0000       0.068715         1.8698 
  66   0.0000       0.084143         2.2896 
  67   0.0000       0.087819         2.3897 
  68   0.0000       0.092545         2.5183 
  69   0.0000       0.098810         2.6888 
  70   0.0000       0.102080         2.7777 
  71   0.0000       0.105949         2.8830 
  72   0.0000       0.111866         3.0440 
  73   0.0000       0.123528         3.3614 
  74   0.0000       0.129206         3.5159 
  75   0.0000       0.135960         3.6997 
  76   0.0000       0.140929         3.8349 
  77   0.0000       0.148340         4.0365 
  78   0.0000       0.156239         4.2515 
  79   0.0000       0.162683         4.4268 
  80   0.0000       0.165201         4.4954 
  81   0.0000       0.169873         4.6225 
  82   0.0000       0.173618         4.7244 
  83   0.0000       0.178629         4.8607 
  84   0.0000       0.181672         4.9435 
  85   0.0000       0.188742         5.1359 
  86   0.0000       0.194594         5.2952 
  87   0.0000       0.196229         5.3397 
  88   0.0000       0.203186         5.5290 
  89   0.0000       0.206257         5.6125 
  90   0.0000       0.210581         5.7302 
  91   0.0000       0.213999         5.8232 
  92   0.0000       0.221462         6.0263 
  93   0.0000       0.224395         6.1061 
  94   0.0000       0.231995         6.3129 
  95   0.0000       0.240860         6.5541 
  96   0.0000       0.244066         6.6414 
  97   0.0000       0.247523         6.7354 
  98   0.0000       0.252209         6.8630 
  99   0.0000       0.255212         6.9447 
 100   0.0000       0.259444         7.0598 
 101   0.0000       0.262704         7.1485 
 102   0.0000       0.271257         7.3813 
 103   0.0000       0.279849         7.6151 
 104   0.0000       0.284951         7.7539 
 105   0.0000       0.287484         7.8228 
 106   0.0000       0.292580         7.9615 
 107   0.0000       0.302731         8.2377 
 108   0.0000       0.315282         8.5793 
 109   0.0000       0.320111         8.7107 
 110   0.0000       0.330272         8.9872 
 111   0.0000       0.335233         9.1222 
 112   0.0000       0.337742         9.1904 
 113   0.0000       0.357744         9.7347 
 114   0.0000       0.362618         9.8673 
 115   0.0000       0.368995        10.0409 
 116   0.0000       0.372374        10.1328 
 117   0.0000       0.379433        10.3249 
 118   0.0000       0.384925        10.4743 
 119   0.0000       0.389118        10.5884 
 120   0.0000       0.396072        10.7777 
 121   0.0000       0.402921        10.9640 
 122   0.0000       0.408501        11.1159 
 123   0.0000       0.422919        11.5082 
 124   0.0000       0.428158        11.6508 
 125   0.0000       0.438482        11.9317 
 126   0.0000       0.439120        11.9491 
 127   0.0000       0.448286        12.1985 
 128   0.0000       0.453198        12.3321 
 129   0.0000       0.458568        12.4783 
 130   0.0000       0.462566        12.5871 
 131   0.0000       0.467934        12.7331 
 132   0.0000       0.474376        12.9084 
 133   0.0000       0.486531        13.2392 
 134   0.0000       0.494337        13.4516 
 135   0.0000       0.495876        13.4935 
 136   0.0000       0.500763        13.6265 
 137   0.0000       0.509428        13.8622 
 138   0.0000       0.521084        14.1794 
 139   0.0000       0.523555        14.2467 
 140   0.0000       0.525207        14.2916 
 141   0.0000       0.532878        14.5003 
 142   0.0000       0.541961        14.7475 
 143   0.0000       0.545933        14.8556 
 144   0.0000       0.560677        15.2568 
 145   0.0000       0.563866        15.3436 
 146   0.0000       0.569370        15.4933 
 147   0.0000       0.576893        15.6980 
 148   0.0000       0.586258        15.9529 
 149   0.0000       0.588077        16.0024 
 150   0.0000       0.595250        16.1976 
 151   0.0000       0.601508        16.3679 
 152   0.0000       0.610554        16.6140 
 153   0.0000       0.614661        16.7258 
 154   0.0000       0.619214        16.8497 
 155   0.0000       0.626020        17.0349 
 156   0.0000       0.628079        17.0909 
 157   0.0000       0.632944        17.2233 
 158   0.0000       0.648845        17.6560 
 159   0.0000       0.653688        17.7878 
 160   0.0000       0.657341        17.8872 
 161   0.0000       0.664401        18.0793 
 162   0.0000       0.668280        18.1848 
 163   0.0000       0.673265        18.3205 
 164   0.0000       0.675800        18.3894 
 165   0.0000       0.682660        18.5761 
 166   0.0000       0.687560        18.7095 
 167   0.0000       0.695283        18.9196 
 168   0.0000       0.698266        19.0008 
 169   0.0000       0.707295        19.2465 
 170   0.0000       0.716575        19.4990 
 171   0.0000       0.721373        19.6296 
 172   0.0000       0.725337        19.7374 
 173   0.0000       0.730739        19.8844 
 174   0.0000       0.736483        20.0407 
 175   0.0000       0.745747        20.2928 
 176   0.0000       0.751853        20.4590 
 177   0.0000       0.762599        20.7514 
 178   0.0000       0.768979        20.9250 
 179   0.0000       0.776228        21.1223 
 180   0.0000       0.779255        21.2046 
 181   0.0000       0.785374        21.3711 
 182   0.0000       0.792200        21.5569 
 183   0.0000       0.800752        21.7896 
 184   0.0000       0.803829        21.8733 
 185   0.0000       0.816621        22.2214 
 186   0.0000       0.818019        22.2594 
 187   0.0000       0.825137        22.4531 
 188   0.0000       0.837728        22.7958 
 189   0.0000       0.845549        23.0086 
 190   0.0000       0.849686        23.1211 
 191   0.0000       0.851600        23.1732 
 192   0.0000       0.863643        23.5009 
 193   0.0000       0.870357        23.6836 
 194   0.0000       0.877051        23.8658 
 195   0.0000       0.887049        24.1378 
 196   0.0000       0.900586        24.5062 
 197   0.0000       0.909211        24.7409 
 198   0.0000       0.927396        25.2357 
 199   0.0000       0.930497        25.3201 
 200   0.0000       0.935803        25.4645 
 201   0.0000       0.956319        26.0228 
 202   0.0000       0.963600        26.2209 
 203   0.0000       0.968487        26.3539 
 204   0.0000       0.974764        26.5247 
 205   0.0000       0.984166        26.7805 
 206   0.0000       0.990416        26.9506 
 207   0.0000       0.998588        27.1730 
 208   0.0000       1.011463        27.5233 
 209   0.0000       1.024047        27.8657 
 210   0.0000       1.025223        27.8977 
 211   0.0000       1.033994        28.1364 
 212   0.0000       1.039951        28.2985 
 213   0.0000       1.048119        28.5208 
 214   0.0000       1.059981        28.8435 
 215   0.0000       1.066846        29.0304 
 216   0.0000       1.069773        29.1100 
 217   0.0000       1.079147        29.3651 
 218   0.0000       1.080186        29.3933 
 219   0.0000       1.089572        29.6488 
 220   0.0000       1.094334        29.7784 
 221   0.0000       1.104829        30.0639 
 222   0.0000       1.106808        30.1178 
 223   0.0000       1.115055        30.3422 
 224   0.0000       1.120315        30.4853 
 225   0.0000       1.125693        30.6317 
 226   0.0000       1.130180        30.7538 
 227   0.0000       1.144711        31.1492 
 228   0.0000       1.152203        31.3530 
 229   0.0000       1.170684        31.8559 
 230   0.0000       1.186902        32.2973 
 231   0.0000       1.191331        32.4178 
 232   0.0000       1.195048        32.5189 
 233   0.0000       1.201033        32.6818 
 234   0.0000       1.210072        32.9277 
 235   0.0000       1.214352        33.0442 
 236   0.0000       1.218702        33.1626 
 237   0.0000       1.230510        33.4839 
 238   0.0000       1.236875        33.6571 
 239   0.0000       1.245066        33.8800 
 240   0.0000       1.252409        34.0798 
 241   0.0000       1.254037        34.1241 
 242   0.0000       1.271723        34.6053 
 243   0.0000       1.278275        34.7836 
 244   0.0000       1.285745        34.9869 
 245   0.0000       1.293744        35.2046 
 246   0.0000       1.296929        35.2912 
 247   0.0000       1.306628        35.5551 
 248   0.0000       1.310319        35.6556 
 249   0.0000       1.317873        35.8612 
 250   0.0000       1.329879        36.1879 
 251   0.0000       1.336947        36.3802 
 252   0.0000       1.345157        36.6036 
 253   0.0000       1.356204        36.9042 
 254   0.0000       1.362655        37.0797 
 255   0.0000       1.367792        37.2195 
 256   0.0000       1.384008        37.6608 
 257   0.0000       1.394482        37.9458 
 258   0.0000       1.398153        38.0457 
 259   0.0000       1.402507        38.1642 
 260   0.0000       1.407874        38.3102 
 261   0.0000       1.410166        38.3726 
 262   0.0000       1.419529        38.6274 
 263   0.0000       1.434086        39.0235 
 264   0.0000       1.443085        39.2683 
 265   0.0000       1.454617        39.5821 
 266   0.0000       1.467702        39.9382 
 267   0.0000       1.475037        40.1378 
 268   0.0000       1.479891        40.2699 
 269   0.0000       1.495470        40.6938 
 270   0.0000       1.498461        40.7752 
 271   0.0000       1.503278        40.9063 
 272   0.0000       1.518507        41.3207 
 273   0.0000       1.526957        41.5506 
 274   0.0000       1.530553        41.6485 
 275   0.0000       1.543104        41.9900 
 276   0.0000       1.545315        42.0501 
 277   0.0000       1.551673        42.2232 
 278   0.0000       1.570255        42.7288 
 279   0.0000       1.575060        42.8596 
 280   0.0000       1.594256        43.3819 
 281   0.0000       1.596657        43.4473 
 282   0.0000       1.601170        43.5701 
 283   0.0000       1.608052        43.7573 
 284   0.0000       1.612939        43.8903 
 285   0.0000       1.625169        44.2231 
 286   0.0000       1.634692        44.4822 
 287   0.0000       1.645591        44.7788 
 288   0.0000       1.648504        44.8581 
 289   0.0000       1.656690        45.0808 
 290   0.0000       1.668973        45.4151 
 291   0.0000       1.675774        45.6001 
 292   0.0000       1.683376        45.8070 
 293   0.0000       1.690335        45.9964 
 294   0.0000       1.704375        46.3784 
 295   0.0000       1.715674        46.6859 
 296   0.0000       1.720008        46.8038 
 297   0.0000       1.729568        47.0639 
 298   0.0000       1.735335        47.2209 
 299   0.0000       1.742615        47.4190 
 300   0.0000       1.744624        47.4736 
 301   0.0000       1.754473        47.7416 
 302   0.0000       1.760868        47.9157 
 303   0.0000       1.770388        48.1747 
 304   0.0000       1.776881        48.3514 
 305   0.0000       1.782839        48.5135 
 306   0.0000       1.788359        48.6637 
 307   0.0000       1.795855        48.8677 
 308   0.0000       1.801158        49.0120 
 309   0.0000       1.810403        49.2636 
 310   0.0000       1.814854        49.3847 
 311   0.0000       1.826115        49.6911 
 312   0.0000       1.838515        50.0285 
 313   0.0000       1.850735        50.3611 
 314   0.0000       1.857819        50.5538 
 315   0.0000       1.865544        50.7640 
 316   0.0000       1.871936        50.9380 
 317   0.0000       1.877217        51.0817 
 318   0.0000       1.885043        51.2946 
 319   0.0000       1.900406        51.7127 
 320   0.0000       1.904434        51.8223 
 321   0.0000       1.913006        52.0556 
 322   0.0000       1.922017        52.3007 
 323   0.0000       1.923889        52.3517 
 324   0.0000       1.934240        52.6333 
 325   0.0000       1.943717        52.8912 
 326   0.0000       1.948197        53.0131 
 327   0.0000       1.963015        53.4163 
 328   0.0000       1.967650        53.5425 
 329   0.0000       1.972812        53.6829 
 330   0.0000       1.981971        53.9322 
 331   0.0000       1.986971        54.0682 
 332   0.0000       1.995944        54.3124 
 333   0.0000       2.005884        54.5829 
 334   0.0000       2.018976        54.9391 
 335   0.0000       2.025822        55.1254 
 336   0.0000       2.046155        55.6787 
 337   0.0000       2.050434        55.7951 
 338   0.0000       2.053829        55.8875 
 339   0.0000       2.067666        56.2641 
 340   0.0000       2.075415        56.4749 
 341   0.0000       2.090980        56.8985 
 342   0.0000       2.100448        57.1561 
 343   0.0000       2.103278        57.2331 
 344   0.0000       2.122320        57.7513 
 345   0.0000       2.123383        57.7802 
 346   0.0000       2.131667        58.0056 
 347   0.0000       2.142743        58.3070 
 348   0.0000       2.147188        58.4280 
 349   0.0000       2.161587        58.8198 
 350   0.0000       2.169632        59.0387 
 351   0.0000       2.173763        59.1511 
 352   0.0000       2.182040        59.3763 
 353   0.0000       2.194704        59.7209 
 354   0.0000       2.202280        59.9271 
 355   0.0000       2.222355        60.4734 
 356   0.0000       2.225443        60.5574 
 357   0.0000       2.231137        60.7123 
 358   0.0000       2.246092        61.1193 
 359   0.0000       2.248563        61.1865 
 360   0.0000       2.250736        61.2456 
 361   0.0000       2.264704        61.6257 
 362   0.0000       2.275338        61.9151 
 363   0.0000       2.280075        62.0440 
 364   0.0000       2.295673        62.4684 
 365   0.0000       2.305181        62.7272 
 366   0.0000       2.307007        62.7768 
 367   0.0000       2.314488        62.9804 
 368   0.0000       2.319282        63.1109 
 369   0.0000       2.336922        63.5909 
 370   0.0000       2.338362        63.6301 
 371   0.0000       2.349967        63.9459 
 372   0.0000       2.365191        64.3601 
 373   0.0000       2.370047        64.4923 
 374   0.0000       2.383218        64.8506 
 375   0.0000       2.395045        65.1725 
 376   0.0000       2.403069        65.3908 
 377   0.0000       2.404793        65.4377 
 378   0.0000       2.427495        66.0555 
 379   0.0000       2.439277        66.3761 
 380   0.0000       2.445614        66.5486 
 381   0.0000       2.455828        66.8265 
 382   0.0000       2.468319        67.1664 
 383   0.0000       2.484197        67.5984 
 384   0.0000       2.486207        67.6531 
 385   0.0000       2.506563        68.2070 
 386   0.0000       2.516904        68.4884 
 387   0.0000       2.529430        68.8293 
 388   0.0000       2.539961        69.1159 
 389   0.0000       2.554574        69.5135 
 390   0.0000       2.574923        70.0672 
 391   0.0000       2.577515        70.1377 
 392   0.0000       2.589784        70.4716 
 393   0.0000       2.623419        71.3869 
 394   0.0000       2.645557        71.9893 
 395   0.0000       2.655568        72.2617 
 396   0.0000       2.662277        72.4442 
 397   0.0000       2.668677        72.6184 
 398   0.0000       2.690641        73.2161 
 399   0.0000       2.707741        73.6814 
 400   0.0000       2.709014        73.7160 
 401   0.0000       2.716129        73.9096 
 402   0.0000       2.733147        74.3727 
 403   0.0000       2.749952        74.8300 
 404   0.0000       2.759904        75.1008 
 405   0.0000       2.771216        75.4086 
 406   0.0000       2.775423        75.5231 
 407   0.0000       2.791404        75.9580 
 408   0.0000       2.796804        76.1049 
 409   0.0000       2.826116        76.9025 
 410   0.0000       2.831415        77.0467 
 411   0.0000       2.851356        77.5894 
 412   0.0000       2.873603        78.1947 
 413   0.0000       2.894474        78.7627 
 414   0.0000       2.912359        79.2493 
 415   0.0000       2.921373        79.4946 
 416   0.0000       2.931936        79.7820 
 417   0.0000       2.952014        80.3284 
 418   0.0000       2.967165        80.7407 
 419   0.0000       2.979246        81.0694 
 420   0.0000       3.005762        81.7909 
 421   0.0000       3.032013        82.5053 
 422   0.0000       3.045135        82.8623 
 423   0.0000       3.089838        84.0788 
 424   0.0000       3.095783        84.2405 
 425   0.0000       3.115942        84.7891 
 426   0.0000       3.127040        85.0911 
 427   0.0000       3.152877        85.7942 
 428   0.0000       3.198791        87.0435 
 429   0.0000       3.200710        87.0958 
 430   0.0000       3.214508        87.4712 
 431   0.0000       3.222036        87.6761 
 432   0.0000       3.246667        88.3463 
 433   0.0000       3.265467        88.8579 
 434   0.0000       3.282867        89.3314 
 435   0.0000       3.290986        89.5523 
 436   0.0000       3.330098        90.6166 
 437   0.0000       3.338202        90.8371 
 438   0.0000       3.361753        91.4780 
 439   0.0000       3.377575        91.9085 
 440   0.0000       3.392709        92.3203 
 441   0.0000       3.406658        92.6999 
 442   0.0000       3.415932        92.9522 
 443   0.0000       3.431313        93.3708 
 444   0.0000       3.448691        93.8436 
 445   0.0000       3.462295        94.2138 
 446   0.0000       3.484060        94.8061 
 447   0.0000       3.493865        95.0729 
 448   0.0000       3.509776        95.5059 
 449   0.0000       3.511479        95.5522 
 450   0.0000       3.530051        96.0576 
 451   0.0000       3.563195        96.9595 
 452   0.0000       3.570909        97.1694 
 453   0.0000       3.592075        97.7453 
 454   0.0000       3.613798        98.3365 
 455   0.0000       3.622812        98.5817 
 456   0.0000       3.629358        98.7599 
 457   0.0000       3.646856        99.2360 
 458   0.0000       3.655092        99.4601 
 459   0.0000       3.670534        99.8803 
 460   0.0000       3.680188       100.1430 
 461   0.0000       3.692626       100.4815 
 462   0.0000       3.700953       100.7080 
 463   0.0000       3.719205       101.2047 
 464   0.0000       3.728709       101.4633 
 465   0.0000       3.742475       101.8379 
 466   0.0000       3.768558       102.5477 
 467   0.0000       3.771204       102.6197 
 468   0.0000       3.789286       103.1117 
 469   0.0000       3.799262       103.3832 
 470   0.0000       3.801720       103.4500 
 471   0.0000       3.814777       103.8054 
 472   0.0000       3.825638       104.1009 
 473   0.0000       3.837189       104.4152 
 474   0.0000       3.848475       104.7223 
 475   0.0000       3.855693       104.9188 
 476   0.0000       3.869548       105.2957 
 477   0.0000       3.882479       105.6476 
 478   0.0000       3.902099       106.1815 
 479   0.0000       3.921628       106.7129 
 480   0.0000       3.929253       106.9204 
 481   0.0000       3.948592       107.4466 
 482   0.0000       3.985214       108.4432 
 483   0.0000       3.994207       108.6879 
 484   0.0000       4.000525       108.8598 
 485   0.0000       4.029111       109.6377 
 486   0.0000       4.037853       109.8756 
 487   0.0000       4.044903       110.0674 
 488   0.0000       4.062818       110.5549 
 489   0.0000       4.071372       110.7877 
 490   0.0000       4.078881       110.9920 
 491   0.0000       4.086073       111.1877 
 492   0.0000       4.096583       111.4737 
 493   0.0000       4.103177       111.6531 
 494   0.0000       4.113879       111.9443 
 495   0.0000       4.118059       112.0581 
 496   0.0000       4.128899       112.3530 
 497   0.0000       4.137512       112.5874 
 498   0.0000       4.143585       112.7527 
 499   0.0000       4.157159       113.1221 
 500   0.0000       4.167549       113.4048 
 501   0.0000       4.170960       113.4976 
 502   0.0000       4.184033       113.8533 
 503   0.0000       4.198405       114.2444 
 504   0.0000       4.201823       114.3374 
 505   0.0000       4.206799       114.4728 
 506   0.0000       4.214085       114.6711 
 507   0.0000       4.218568       114.7931 
 508   0.0000       4.239982       115.3758 
 509   0.0000       4.241075       115.4055 
 510   0.0000       4.245061       115.5140 
 511   0.0000       4.254800       115.7790 
 512   0.0000       4.260798       115.9422 
 513   0.0000       4.274097       116.3041 
 514   0.0000       4.285910       116.6255 
 515   0.0000       4.295090       116.8753 
 516   0.0000       4.307359       117.2092 
 517   0.0000       4.309571       117.2694 
 518   0.0000       4.319156       117.5302 
 519   0.0000       4.332226       117.8859 
 520   0.0000       4.341057       118.1262 
 521   0.0000       4.354884       118.5024 
 522   0.0000       4.363510       118.7371 
 523   0.0000       4.368921       118.8844 
 524   0.0000       4.379205       119.1642 
 525   0.0000       4.381664       119.2311 
 526   0.0000       4.385579       119.3377 
 527   0.0000       4.389393       119.4415 
 528   0.0000       4.408926       119.9730 
 529   0.0000       4.431397       120.5845 
 530   0.0000       4.434855       120.6786 
 531   0.0000       4.437873       120.7607 
 532   0.0000       4.444449       120.9396 
 533   0.0000       4.451740       121.1380 
 534   0.0000       4.455747       121.2470 
 535   0.0000       4.463204       121.4500 
 536   0.0000       4.480971       121.9334 
 537   0.0000       4.488410       122.1359 
 538   0.0000       4.493746       122.2811 
 539   0.0000       4.500716       122.4707 
 540   0.0000       4.507675       122.6601 
 541   0.0000       4.516976       122.9132 
 542   0.0000       4.530824       123.2900 
 543   0.0000       4.536504       123.4445 
 544   0.0000       4.548455       123.7697 
 545   0.0000       4.563158       124.1698 
 546   0.0000       4.569043       124.3300 
 547   0.0000       4.580740       124.6483 
 548   0.0000       4.587605       124.8351 
 549   0.0000       4.594031       125.0100 
 550   0.0000       4.609755       125.4378 
 551   0.0000       4.617886       125.6591 
 552   0.0000       4.624307       125.8338 
 553   0.0000       4.632707       126.0624 
 554   0.0000       4.647818       126.4736 
 555   0.0000       4.659668       126.7960 
 556   0.0000       4.665953       126.9670 
 557   0.0000       4.674202       127.1915 
 558   0.0000       4.676699       127.2595 
 559   0.0000       4.687414       127.5510 
 560   0.0000       4.692763       127.6966 
 561   0.0000       4.700162       127.8979 
 562   0.0000       4.719831       128.4331 
 563   0.0000       4.722916       128.5171 
 564   0.0000       4.730059       128.7114 
 565   0.0000       4.738571       128.9431 
 566   0.0000       4.758693       129.4906 
 567   0.0000       4.773174       129.8847 
 568   0.0000       4.789770       130.3363 
 569   0.0000       4.795620       130.4954 
 570   0.0000       4.818890       131.1287 
 571   0.0000       4.828014       131.3769 
 572   0.0000       4.838203       131.6542 
 573   0.0000       4.851835       132.0252 
 574   0.0000       4.859105       132.2230 
 575   0.0000       4.885788       132.9491 
 576   0.0000       4.895119       133.2030 
 577   0.0000       4.903278       133.4250 
 578   0.0000       4.910500       133.6215 
 579   0.0000       4.921390       133.9178 
 580   0.0000       4.929795       134.1465 
 581   0.0000       4.947056       134.6162 
 582   0.0000       4.965254       135.1114 
 583   0.0000       4.969249       135.2201 
 584   0.0000       4.988196       135.7357 
 585   0.0000       5.007957       136.2734 
 586   0.0000       5.018223       136.5528 
 587   0.0000       5.025590       136.7533 
 588   0.0000       5.047586       137.3518 
 589   0.0000       5.064296       137.8065 
 590   0.0000       5.079846       138.2296 
 591   0.0000       5.109135       139.0266 
 592   0.0000       5.155722       140.2943 
 593   0.0000       5.173189       140.7696 
 594   0.0000       5.196230       141.3966 
 595   0.0000       5.222908       142.1225 
 596   0.0000       5.244857       142.7198 
 597   0.0000       5.259277       143.1122 
 598   0.0000       5.273465       143.4983 
 599   0.0000       5.312735       144.5669 
 600   0.0000       5.340775       145.3299 
 601   0.0000       5.361486       145.8934 
 602   0.0000       5.385479       146.5463 
 603   0.0000       5.416311       147.3853 
 604   0.0000       5.418031       147.4321 
 605   0.0000       5.429625       147.7476 
 606   0.0000       5.435235       147.9003 
 607   0.0000       5.465620       148.7271 
 608   0.0000       5.487524       149.3231 
 609   0.0000       5.517094       150.1277 
 610   0.0000       5.532950       150.5592 
 611   0.0000       5.594004       152.2206 
 612   0.0000       5.604937       152.5181 
 613   0.0000       5.626365       153.1012 
 614   0.0000       5.633446       153.2939 
 615   0.0000       5.658896       153.9864 
 616   0.0000       5.677060       154.4807 
 617   0.0000       5.695388       154.9794 
 618   0.0000       5.702921       155.1844 
 619   0.0000       5.728583       155.8827 
 620   0.0000       5.743637       156.2923 
 621   0.0000       5.755600       156.6178 
 622   0.0000       5.785726       157.4376 
 623   0.0000       5.815632       158.2514 
 624   0.0000       5.840942       158.9401 
 625   0.0000       5.900706       160.5664 
 626   0.0000       5.920952       161.1173 
 627   0.0000       5.982730       162.7984 
 628   0.0000       5.991430       163.0351 
 629   0.0000       6.000565       163.2837 
 630   0.0000       6.010421       163.5519 
 631   0.0000       6.102940       166.0694 
 632   0.0000       6.125964       166.6959 
 633   0.0000       6.159997       167.6221 
 634   0.0000       6.230615       169.5436 
 635   0.0000       6.392513       173.9491 
 636   0.0000       6.400570       174.1684 
 637   0.0000       6.406360       174.3259 
 638   0.0000       6.457848       175.7270 
 639   0.0000       6.470553       176.0727 
 640   0.0000       6.747581       183.6110 
 641   0.0000       6.806434       185.2125 
 642   0.0000       6.931420       188.6135 
 643   0.0000       6.991636       190.2521 
 644   0.0000       7.122244       193.8061 
 645   0.0000       7.152188       194.6209 
 646   0.0000       7.363561       200.3727 
 647   0.0000       7.422498       201.9764 
 648   0.0000       7.832509       213.1334 
 649   0.0000       7.837616       213.2724 
 650   0.0000       7.953185       216.4172 
 651   0.0000       8.066750       219.5074 
 652   0.0000       8.131594       221.2719 
 653   0.0000       8.331793       226.7196 
 654   0.0000       8.399617       228.5652 
 655   0.0000       8.416617       229.0278 
 656   0.0000       8.531028       232.1411 
 657   0.0000       8.594478       233.8676 
 658   0.0000       8.603894       234.1239 
 659   0.0000       8.706506       236.9161 
 660   0.0000       8.840609       240.5652 
 661   0.0000       8.884802       241.7678 
 662   0.0000       8.927025       242.9167 
 663   0.0000       9.004636       245.0286 
 664   0.0000       9.097721       247.5616 
 665   0.0000       9.117281       248.0938 
 666   0.0000       9.175327       249.6733 
 667   0.0000       9.245381       251.5796 
 668   0.0000       9.262183       252.0368 
 669   0.0000       9.472236       257.7526 
 670   0.0000       9.518448       259.0101 
 671   0.0000       9.597713       261.1670 
 672   0.0000       9.621270       261.8081 
 673   0.0000       9.714020       264.3319 
 674   0.0000       9.836319       267.6598 
 675   0.0000       9.904392       269.5122 
 676   0.0000       9.940806       270.5031 
 677   0.0000       9.998795       272.0810 
 678   0.0000      10.194680       277.4114 
 679   0.0000      10.332326       281.1569 
 680   0.0000      10.363264       281.9988 
 681   0.0000      10.670627       290.3625 
 682   0.0000      10.676862       290.5322 
 683   0.0000      10.685816       290.7758 
 684   0.0000      10.697777       291.1013 
 685   0.0000      10.700660       291.1798 
 686   0.0000      10.704451       291.2829 
 687   0.0000      10.708326       291.3884 
 688   0.0000      10.721632       291.7504 
 689   0.0000      10.729235       291.9573 
 690   0.0000      10.733358       292.0695 
 691   0.0000      10.739830       292.2456 
 692   0.0000      10.748063       292.4697 
 693   0.0000      10.756100       292.6884 
 694   0.0000      10.781630       293.3831 
 695   0.0000      10.788701       293.5755 
 696   0.0000      10.797939       293.8269 
 697   0.0000      10.801183       293.9151 
 698   0.0000      10.825115       294.5663 
 699   0.0000      10.832336       294.7628 
 700   0.0000      10.843595       295.0692 
 701   0.0000      10.850361       295.2533 
 702   0.0000      10.866921       295.7039 
 703   0.0000      10.874157       295.9008 
 704   0.0000      10.890245       296.3386 
 705   0.0000      10.900346       296.6135 
 706   0.0000      10.915697       297.0312 
 707   0.0000      10.925090       297.2868 
 708   0.0000      10.932073       297.4768 
 709   0.0000      10.935799       297.5782 
 710   0.0000      10.943639       297.7915 
 711   0.0000      10.954684       298.0921 
 712   0.0000      10.970247       298.5156 
 713   0.0000      10.972196       298.5686 
 714   0.0000      10.986940       298.9698 
 715   0.0000      10.995964       299.2154 
 716   0.0000      11.001491       299.3658 
 717   0.0000      11.013572       299.6945 
 718   0.0000      11.019061       299.8439 
 719   0.0000      11.024976       300.0048 
 720   0.0000      11.042340       300.4773 
 721   0.0000      11.052889       300.7644 
 722   0.0000      11.066283       301.1289 
 723   0.0000      11.082793       301.5781 
 724   0.0000      11.097659       301.9827 
 725   0.0000      11.109796       302.3129 
 726   0.0000      11.116860       302.5051 
 727   0.0000      11.123694       302.6911 
 728   0.0000      11.142379       303.1996 
 729   0.0000      11.156413       303.5814 
 730   0.0000      11.174069       304.0619 
 731   0.0000      11.209405       305.0234 
 732   0.0000      11.242980       305.9370 
 733   0.0000      11.257188       306.3237 
 734   0.0000      11.274031       306.7820 
 735   0.0000      11.299540       307.4761 
 736   0.0000      11.303095       307.5729 
 737   0.0000      11.325013       308.1693 
 738   0.0000      11.370443       309.4055 
 739   0.0000      11.385121       309.8049 
 740   0.0000      11.399699       310.2016 
 741   0.0000      11.406090       310.3755 
 742   0.0000      11.408840       310.4503 
 743   0.0000      11.438011       311.2441 
 744   0.0000      11.449885       311.5672 
 745   0.0000      11.492213       312.7190 
 746   0.0000      11.520185       313.4802 
 747   0.0000      11.557850       314.5051 
 748   0.0000      11.615860       316.0836 
 749   0.0000      11.634821       316.5996 
 750   0.0000      11.661048       317.3132 
 751   0.0000      11.672317       317.6199 
 752   0.0000      11.701768       318.4213 
 753   0.0000      11.729656       319.1802 
 754   0.0000      11.764491       320.1281 
 755   0.0000      11.798381       321.0503 
 756   0.0000      11.808094       321.3146 
 757   0.0000      11.846280       322.3537 
 758   0.0000      11.872623       323.0705 
 759   0.0000      11.899180       323.7931 
 760   0.0000      11.909496       324.0739 
 761   0.0000      11.945325       325.0488 
 762   0.0000      11.953342       325.2670 
 763   0.0000      11.967312       325.6471 
 764   0.0000      11.983225       326.0801 
 765   0.0000      11.991261       326.2988 
 766   0.0000      12.007427       326.7387 
 767   0.0000      12.049182       327.8749 
 768   0.0000      12.063398       328.2617 
 769   0.0000      12.072140       328.4996 
 770   0.0000      12.080868       328.7371 
 771   0.0000      12.095955       329.1477 
 772   0.0000      12.098992       329.2303 
 773   0.0000      12.103904       329.3640 
 774   0.0000      12.104735       329.3866 
 775   0.0000      12.114532       329.6532 
 776   0.0000      12.126446       329.9774 
 777   0.0000      12.133407       330.1668 
 778   0.0000      12.142609       330.4172 
 779   0.0000      12.148147       330.5679 
 780   0.0000      12.156989       330.8085 
 781   0.0000      12.170351       331.1721 
 782   0.0000      12.183814       331.5384 
 783   0.0000      12.186336       331.6071 
 784   0.0000      12.192463       331.7738 
 785   0.0000      12.214236       332.3663 
 786   0.0000      12.221435       332.5621 
 787   0.0000      12.238009       333.0131 
 788   0.0000      12.268798       333.8510 
 789   0.0000      12.280795       334.1774 
 790   0.0000      12.288361       334.3833 
 791   0.0000      12.303398       334.7925 
 792   0.0000      12.341249       335.8225 
 793   0.0000      12.357498       336.2646 
 794   0.0000      12.371149       336.6361 
 795   0.0000      12.393492       337.2441 
 796   0.0000      12.399673       337.4123 
 797   0.0000      12.436394       338.4115 
 798   0.0000      12.468764       339.2923 
 799   0.0000      12.475987       339.4889 
 800   0.0000      12.494768       339.9999 
 801   0.0000      12.538772       341.1973 
 802   0.0000      12.611352       343.1723 
 803   0.0000      12.768071       347.4369 
 804   0.0000      12.772463       347.5564 
 805   0.0000      12.797331       348.2331 
 806   0.0000      12.842227       349.4548 
 807   0.0000      12.888893       350.7246 
 808   0.0000      12.897432       350.9570 
 809   0.0000      12.919057       351.5454 
 810   0.0000      12.944084       352.2264 
 811   0.0000      12.960788       352.6810 
 812   0.0000      12.969432       352.9162 
 813   0.0000      13.067854       355.5944 
 814   0.0000      13.089298       356.1779 
 815   0.0000      13.119201       356.9916 
 816   0.0000      13.121419       357.0520 
 817   0.0000      13.137581       357.4918 
 818   0.0000      13.169591       358.3628 
 819   0.0000      13.193805       359.0217 
 820   0.0000      13.201836       359.2402 
 821   0.0000      13.224622       359.8602 
 822   0.0000      13.231747       360.0541 
 823   0.0000      13.302365       361.9758 
 824   0.0000      13.313237       362.2716 
 825   0.0000      13.331111       362.7580 
 826   0.0000      13.337185       362.9232 
 827   0.0000      13.367238       363.7410 
 828   0.0000      13.395510       364.5104 
 829   0.0000      13.413579       365.0020 
 830   0.0000      13.420356       365.1864 
 831   0.0000      13.442952       365.8013 
 832   0.0000      13.451658       366.0382 
 833   0.0000      13.498107       367.3022 
 834   0.0000      13.500830       367.3763 
 835   0.0000      13.567847       369.1999 
 836   0.0000      13.587233       369.7274 
 837   0.0000      13.650443       371.4474 
 838   0.0000      13.691732       372.5710 
 839   0.0000      13.789302       375.2260 
 840   0.0000      13.977308       380.3419 
 841   0.0000      14.236820       387.4036 
 842   0.0000      14.286305       388.7501 
 843   0.0000      14.443438       393.0259 
 844   0.0000      14.468878       393.7182 
 845   0.0000      14.483652       394.1202 
 846   0.0000      14.532867       395.4594 
 847   0.0000      14.740086       401.0981 
 848   0.0000      14.881689       404.9513 
 849   0.0000      15.065696       409.9584 
 850   0.0000      15.620358       425.0515 
 851   0.0000      15.879640       432.1070 
 852   0.0000      15.976470       434.7418 
 853   0.0000      17.018515       463.0973 
 854   0.0000      35.118628       955.6265 
 855   0.0000      38.735438      1054.0449 
 856   0.0000      38.818381      1056.3019 
 857   0.0000      38.932531      1059.4080 
 858   0.0000      38.940798      1059.6330 
 859   0.0000      38.988919      1060.9424 
 860   0.0000      39.038570      1062.2935 
 861   0.0000      42.305425      1151.1891 
 862   0.0000      42.604398      1159.3246 
 863   0.0000      42.665713      1160.9931 
 864   0.0000      43.909687      1194.8433 
 865   0.0000      44.041978      1198.4431 
 866   0.0000      44.124447      1200.6872 
 867   0.0000      44.405413      1208.3327 
 868   0.0000      61.896265      1684.2830 
 869   0.0000      61.997666      1687.0423 

                    ********************************
                    * MULLIKEN POPULATION ANALYSIS *
                    ********************************

-----------------------
MULLIKEN ATOMIC CHARGES
-----------------------
   0 I :    2.015832
   1 O :   -0.961900
   2 O :   -1.314530
   3 I :    2.795709
   4 O :   -1.074653
   5 O :   -1.163785
   6 N :    1.138642
   7 O :   -0.781660
   8 O :   -0.508714
   9 O :   -0.554551
  10 H :    0.409610
Sum of atomic charges:   -0.0000000

--------------------------------
MULLIKEN REDUCED ORBITAL CHARGES
--------------------------------
  0 I s       :     3.723937  s :     3.723937
      pz      :     3.795532  p :     9.049026
      px      :     2.433238
      py      :     2.820256
      dz2     :     2.031669  d :    10.216933
      dxz     :     2.045891
      dyz     :     2.024150
      dx2y2   :     2.067307
      dxy     :     2.047915
      f0      :     0.001704  f :    -0.022253
      f+1     :    -0.005361
      f-1     :    -0.002105
      f+2     :    -0.003056
      f-2     :    -0.002261
      f+3     :    -0.012166
      f-3     :     0.000992
      g0      :     0.000925  g :     0.016525
      g+1     :     0.002724
      g-1     :     0.001242
      g+2     :     0.000626
      g-2     :     0.000135
      g+3     :     0.002556
      g-3     :     0.003218
      g+4     :     0.001400
      g-4     :     0.003700
  1 O s       :     4.090291  s :     4.090291
      pz      :     1.526864  p :     4.827631
      px      :     1.818864
      py      :     1.481903
      dz2     :     0.014666  d :     0.038414
      dxz     :     0.002612
      dyz     :     0.002673
      dx2y2   :     0.007333
      dxy     :     0.011129
      f0      :     0.001246  f :     0.005086
      f+1     :     0.000319
      f-1     :     0.000554
      f+2     :     0.000712
      f-2     :     0.000366
      f+3     :     0.000650
      f-3     :     0.001240
      g0      :     0.000211  g :     0.000478
      g+1     :     0.000039
      g-1     :     0.000061
      g+2     :    -0.000000
      g-2     :     0.000017
      g+3     :     0.000012
      g-3     :     0.000019
      g+4     :     0.000081
      g-4     :     0.000037
  2 O s       :     4.097296  s :     4.097296
      pz      :     1.498665  p :     5.185127
      px      :     1.773050
      py      :     1.913413
      dz2     :     0.016538  d :     0.026477
      dxz     :     0.003844
      dyz     :     0.004335
      dx2y2   :     0.000342
      dxy     :     0.001419
      f0      :     0.000934  f :     0.005192
      f+1     :     0.001420
      f-1     :     0.001241
      f+2     :     0.000224
      f-2     :     0.000273
      f+3     :     0.000707
      f-3     :     0.000393
      g0      :     0.000049  g :     0.000437
      g+1     :     0.000138
      g-1     :     0.000127
      g+2     :     0.000016
      g-2     :     0.000021
      g+3     :     0.000001
      g-3     :     0.000010
      g+4     :     0.000048
      g-4     :     0.000026
  3 I s       :     3.551558  s :     3.551558
      pz      :     2.524024  p :     8.305030
      px      :     2.948800
      py      :     2.832207
      dz2     :     2.024632  d :    10.221090
      dxz     :     2.024169
      dyz     :     2.040477
      dx2y2   :     2.045016
      dxy     :     2.086795
      f0      :     0.010013  f :     0.107319
      f+1     :     0.019026
      f-1     :     0.023300
      f+2     :     0.009490
      f-2     :     0.003344
      f+3     :     0.028842
      f-3     :     0.013304
      g0      :     0.000739  g :     0.019294
      g+1     :     0.001935
      g-1     :     0.002967
      g+2     :     0.003578
      g-2     :     0.000983
      g+3     :     0.000947
      g-3     :     0.001337
      g+4     :     0.003544
      g-4     :     0.003264
  4 O s       :     4.045819  s :     4.045819
      pz      :     1.783250  p :     4.963301
      px      :     1.877688
      py      :     1.302363
      dz2     :     0.006528  d :     0.058122
      dxz     :     0.002004
      dyz     :     0.019127
      dx2y2   :     0.015438
      dxy     :     0.015024
      f0      :     0.000507  f :     0.006825
      f+1     :    -0.000020
      f-1     :     0.001460
      f+2     :     0.001469
      f-2     :     0.000489
      f+3     :     0.001668
      f-3     :     0.001252
      g0      :     0.000082  g :     0.000585
      g+1     :     0.000004
      g-1     :     0.000039
      g+2     :     0.000127
      g-2     :     0.000024
      g+3     :     0.000047
      g-3     :     0.000069
      g+4     :     0.000088
      g-4     :     0.000106
  5 O s       :     4.057537  s :     4.057537
      pz      :     1.789478  p :     5.050491
      px      :     1.423101
      py      :     1.837911
      dz2     :     0.006454  d :     0.048948
      dxz     :     0.014207
      dyz     :     0.003895
      dx2y2   :     0.014077
      dxy     :     0.010315
      f0      :     0.000091  f :     0.006298
      f+1     :     0.001535
      f-1     :     0.000191
      f+2     :     0.001234
      f-2     :     0.000755
      f+3     :     0.001531
      f-3     :     0.000961
      g0      :     0.000069  g :     0.000512
      g+1     :     0.000026
      g-1     :     0.000002
      g+2     :     0.000086
      g-2     :     0.000071
      g+3     :     0.000051
      g-3     :     0.000058
      g+4     :     0.000126
      g-4     :     0.000023
  6 N s       :     3.045495  s :     3.045495
      pz      :     0.886754  p :     2.607388
      px      :     0.848257
      py      :     0.872377
      dz2     :    -0.025447  d :     0.108368
      dxz     :     0.052669
      dyz     :     0.050424
      dx2y2   :     0.012138
      dxy     :     0.018584
      f0      :     0.018596  f :     0.089076
      f+1     :     0.026342
      f-1     :     0.009411
      f+2     :     0.013651
      f-2     :     0.013461
      f+3     :     0.003948
      f-3     :     0.003667
      g0      :     0.003230  g :     0.011031
      g+1     :     0.001031
      g-1     :     0.000867
      g+2     :     0.002394
      g-2     :     0.001827
      g+3     :     0.000738
      g-3     :     0.000577
      g+4     :     0.000377
      g-4     :    -0.000011
  7 O s       :     3.989269  s :     3.989269
      pz      :     1.515639  p :     4.737614
      px      :     1.386094
      py      :     1.835881
      dz2     :     0.006952  d :     0.046376
      dxz     :     0.023579
      dyz     :     0.008667
      dx2y2   :     0.005028
      dxy     :     0.002150
      f0      :     0.001309  f :     0.006851
      f+1     :     0.002217
      f-1     :     0.000982
      f+2     :     0.001089
      f-2     :     0.000521
      f+3     :    -0.000039
      f-3     :     0.000772
      g0      :     0.000250  g :     0.001551
      g+1     :     0.000037
      g-1     :     0.000067
      g+2     :     0.000324
      g-2     :     0.000198
      g+3     :     0.000192
      g-3     :     0.000257
      g+4     :     0.000119
      g-4     :     0.000104
  8 O s       :     3.903214  s :     3.903214
      pz      :     1.811196  p :     4.529001
      px      :     1.248085
      py      :     1.469720
      dz2     :     0.005330  d :     0.065012
      dxz     :     0.013334
      dyz     :     0.005762
      dx2y2   :     0.018326
      dxy     :     0.022260
      f0      :     0.001643  f :     0.009564
      f+1     :    -0.000103
      f-1     :     0.000286
      f+2     :     0.002192
      f-2     :     0.001765
      f+3     :     0.002129
      f-3     :     0.001653
      g0      :     0.000034  g :     0.001923
      g+1     :     0.000156
      g-1     :     0.000029
      g+2     :     0.000178
      g-2     :     0.000139
      g+3     :     0.000326
      g-3     :     0.000280
      g+4     :     0.000553
      g-4     :     0.000227
  9 O s       :     3.899223  s :     3.899223
      pz      :     1.158220  p :     4.587978
      px      :     1.846032
      py      :     1.583726
      dz2     :     0.020190  d :     0.056830
      dxz     :     0.014073
      dyz     :     0.019125
      dx2y2   :     0.001972
      dxy     :     0.001470
      f0      :     0.001801  f :     0.008673
      f+1     :     0.003025
      f-1     :     0.003220
      f+2     :     0.000293
      f-2     :     0.000337
      f+3     :     0.000028
      f-3     :    -0.000031
      g0      :     0.000404  g :     0.001847
      g+1     :     0.000443
      g-1     :     0.000562
      g+2     :     0.000145
      g-2     :     0.000137
      g+3     :     0.000079
      g-3     :     0.000063
      g+4     :     0.000007
      g-4     :     0.000007
 10 H s       :     0.480279  s :     0.480279
      pz      :     0.020342  p :     0.096199
      px      :     0.045381
      py      :     0.030476
      dz2     :    -0.012094  d :     0.009527
      dxz     :     0.013547
      dyz     :     0.011491
      dx2y2   :    -0.000929
      dxy     :    -0.002488
      f0      :     0.000421  f :     0.004385
      f+1     :     0.001782
      f-1     :    -0.000121
      f+2     :     0.001160
      f-2     :     0.000761
      f+3     :     0.000107
      f-3     :     0.000275


                     *******************************
                     * LOEWDIN POPULATION ANALYSIS *
                     *******************************

----------------------
LOEWDIN ATOMIC CHARGES
----------------------
   0 I :    1.221361
   1 O :    0.761056
   2 O :   -0.379984
   3 I :    0.666045
   4 O :   -0.275645
   5 O :   -0.093021
   6 N :   -1.470834
   7 O :    0.067250
   8 O :    0.457222
   9 O :    0.402175
  10 H :   -1.355624

-------------------------------
LOEWDIN REDUCED ORBITAL CHARGES
-------------------------------
  0 I s       :     2.993384  s :     2.993384
      pz      :     3.283619  p :     8.631434
      px      :     2.558684
      py      :     2.789131
      dz2     :     2.130229  d :    10.898917
      dxz     :     2.174545
      dyz     :     2.101304
      dx2y2   :     2.260019
      dxy     :     2.232820
      f0      :     0.070239  f :     0.805134
      f+1     :     0.084085
      f-1     :     0.072244
      f+2     :     0.110341
      f-2     :     0.097626
      f+3     :     0.182879
      f-3     :     0.187721
      g0      :     0.036606  g :     0.449769
      g+1     :     0.035253
      g-1     :     0.018810
      g+2     :     0.037124
      g-2     :     0.036051
      g+3     :     0.050775
      g-3     :     0.057305
      g+4     :     0.103881
      g-4     :     0.073962
  1 O s       :     3.004343  s :     3.004343
      pz      :     1.294364  p :     3.785416
      px      :     1.318355
      py      :     1.172696
      dz2     :     0.072892  d :     0.321174
      dxz     :     0.039915
      dyz     :     0.083172
      dx2y2   :     0.062884
      dxy     :     0.062311
      f0      :     0.016437  f :     0.113716
      f+1     :     0.009458
      f-1     :     0.020148
      f+2     :     0.010701
      f-2     :     0.018095
      f+3     :     0.021760
      f-3     :     0.017116
      g0      :     0.001886  g :     0.014296
      g+1     :     0.000810
      g-1     :     0.001738
      g+2     :     0.001053
      g-2     :     0.001320
      g+3     :     0.002233
      g-3     :     0.000570
      g+4     :     0.001527
      g-4     :     0.003159
  2 O s       :     3.282372  s :     3.282372
      pz      :     1.416620  p :     4.435193
      px      :     1.476322
      py      :     1.542251
      dz2     :     0.131936  d :     0.474189
      dxz     :     0.137514
      dyz     :     0.077432
      dx2y2   :     0.042128
      dxy     :     0.085178
      f0      :     0.036956  f :     0.169328
      f+1     :     0.041444
      f-1     :     0.028897
      f+2     :     0.011446
      f-2     :     0.018335
      f+3     :     0.012420
      f-3     :     0.019830
      g0      :     0.005612  g :     0.018902
      g+1     :     0.004268
      g-1     :     0.002987
      g+2     :     0.000909
      g-2     :     0.001466
      g+3     :     0.000247
      g-3     :     0.001142
      g+4     :     0.001061
      g-4     :     0.001209
  3 I s       :     2.856684  s :     2.856684
      pz      :     2.620457  p :     8.305871
      px      :     2.872410
      py      :     2.813004
      dz2     :     2.318756  d :    11.322405
      dxz     :     2.202712
      dyz     :     2.231815
      dx2y2   :     2.262794
      dxy     :     2.306327
      f0      :     0.223284  f :     1.257135
      f+1     :     0.184854
      f-1     :     0.215895
      f+2     :     0.161181
      f-2     :     0.095891
      f+3     :     0.203731
      f-3     :     0.172299
      g0      :     0.089389  g :     0.591861
      g+1     :     0.069456
      g-1     :     0.080471
      g+2     :     0.071885
      g-2     :     0.026635
      g+3     :     0.045779
      g-3     :     0.057966
      g+4     :     0.075373
      g-4     :     0.074908
  4 O s       :     3.419905  s :     3.419905
      pz      :     1.494086  p :     4.472786
      px      :     1.552885
      py      :     1.425815
      dz2     :     0.040359  d :     0.250139
      dxz     :     0.008497
      dyz     :     0.053752
      dx2y2   :     0.083510
      dxy     :     0.064021
      f0      :     0.008197  f :     0.107338
      f+1     :     0.001946
      f-1     :     0.021782
      f+2     :     0.017163
      f-2     :     0.006699
      f+3     :     0.028501
      f-3     :     0.023050
      g0      :     0.001734  g :     0.025477
      g+1     :     0.000233
      g-1     :     0.003915
      g+2     :     0.003094
      g-2     :     0.000420
      g+3     :     0.001839
      g-3     :     0.004131
      g+4     :     0.005469
      g-4     :     0.004640
  5 O s       :     3.302233  s :     3.302233
      pz      :     1.472723  p :     4.354848
      px      :     1.379177
      py      :     1.502948
      dz2     :     0.053742  d :     0.293664
      dxz     :     0.067132
      dyz     :     0.017717
      dx2y2   :     0.092402
      dxy     :     0.062670
      f0      :     0.009614  f :     0.118803
      f+1     :     0.027438
      f-1     :     0.004748
      f+2     :     0.015917
      f-2     :     0.012148
      f+3     :     0.028185
      f-3     :     0.020754
      g0      :     0.001638  g :     0.023474
      g+1     :     0.003508
      g-1     :     0.000586
      g+2     :     0.002042
      g-2     :     0.001274
      g+3     :     0.002389
      g-3     :     0.003345
      g+4     :     0.004084
      g-4     :     0.004608
  6 N s       :     2.628358  s :     2.628358
      pz      :     0.995591  p :     2.657253
      px      :     0.959862
      py      :     0.701799
      dz2     :     0.420115  d :     1.777359
      dxz     :     0.536764
      dyz     :     0.312731
      dx2y2   :     0.253353
      dxy     :     0.254396
      f0      :     0.201091  f :     1.078367
      f+1     :     0.311234
      f-1     :     0.121269
      f+2     :     0.140262
      f-2     :     0.144417
      f+3     :     0.080942
      f-3     :     0.079152
      g0      :     0.058831  g :     0.329496
      g+1     :     0.059111
      g-1     :     0.026200
      g+2     :     0.042200
      g-2     :     0.036505
      g+3     :     0.032352
      g-3     :     0.031104
      g+4     :     0.027237
      g-4     :     0.015956
  7 O s       :     3.120203  s :     3.120203
      pz      :     1.314116  p :     3.972600
      px      :     1.259323
      py      :     1.399160
      dz2     :     0.114728  d :     0.545853
      dxz     :     0.154834
      dyz     :     0.048251
      dx2y2   :     0.135952
      dxy     :     0.092088
      f0      :     0.042701  f :     0.255896
      f+1     :     0.060351
      f-1     :     0.016838
      f+2     :     0.040639
      f-2     :     0.029965
      f+3     :     0.035708
      f-3     :     0.029694
      g0      :     0.003609  g :     0.038198
      g+1     :     0.009959
      g-1     :     0.001540
      g+2     :     0.004468
      g-2     :     0.003699
      g+3     :     0.004917
      g-3     :     0.004464
      g+4     :     0.002670
      g-4     :     0.002871
  8 O s       :     3.170135  s :     3.170135
      pz      :     1.407466  p :     3.798780
      px      :     1.243179
      py      :     1.148136
      dz2     :     0.050466  d :     0.331133
      dxz     :     0.096837
      dyz     :     0.031040
      dx2y2   :     0.080122
      dxy     :     0.072668
      f0      :     0.017779  f :     0.194561
      f+1     :     0.045582
      f-1     :     0.007988
      f+2     :     0.031340
      f-2     :     0.028036
      f+3     :     0.032966
      f-3     :     0.030869
      g0      :     0.005597  g :     0.048169
      g+1     :     0.004517
      g-1     :     0.000984
      g+2     :     0.006596
      g-2     :     0.004625
      g+3     :     0.005792
      g-3     :     0.006395
      g+4     :     0.007818
      g-4     :     0.005846
  9 O s       :     3.151008  s :     3.151008
      pz      :     1.245793  p :     3.846419
      px      :     1.392262
      py      :     1.208365
      dz2     :     0.122141  d :     0.357493
      dxz     :     0.109402
      dyz     :     0.070714
      dx2y2   :     0.030269
      dxy     :     0.024966
      f0      :     0.057140  f :     0.195964
      f+1     :     0.053383
      f-1     :     0.037130
      f+2     :     0.021581
      f-2     :     0.019994
      f+3     :     0.003910
      f-3     :     0.002827
      g0      :     0.014886  g :     0.046941
      g+1     :     0.011004
      g-1     :     0.008221
      g+2     :     0.005248
      g-2     :     0.005075
      g+3     :     0.001205
      g-3     :     0.001090
      g+4     :     0.000116
      g-4     :     0.000096
 10 H s       :     0.582365  s :     0.582365
      pz      :     0.377068  p :     0.753168
      px      :     0.203074
      py      :     0.173026
      dz2     :     0.201145  d :     0.682072
      dxz     :     0.225138
      dyz     :     0.184927
      dx2y2   :     0.044462
      dxy     :     0.026400
      f0      :     0.084084  f :     0.338020
      f+1     :     0.109871
      f-1     :     0.077141
      f+2     :     0.033281
      f-2     :     0.021392
      f+3     :     0.005957
      f-3     :     0.006293


                      *****************************
                      * MAYER POPULATION ANALYSIS *
                      *****************************

  NA   - Mulliken gross atomic population
  ZA   - Total nuclear charge
  QA   - Mulliken gross atomic charge
  VA   - Mayer's total valence
  BVA  - Mayer's bonded valence
  FA   - Mayer's free valence

  ATOM       NA         ZA         QA         VA         BVA        FA
  0 I     22.9842    25.0000     2.0158     1.3610     1.3610    -0.0000
  1 O      8.9619     8.0000    -0.9619     1.4087     1.4087    -0.0000
  2 O      9.3145     8.0000    -1.3145     0.8867     0.8867     0.0000
  3 I     22.2043    25.0000     2.7957     2.9487     2.9487    -0.0000
  4 O      9.0747     8.0000    -1.0747     1.2726     1.2726    -0.0000
  5 O      9.1638     8.0000    -1.1638     1.1049     1.1049    -0.0000
  6 N      5.8614     7.0000     1.1386     3.8171     3.8171    -0.0000
  7 O      8.7817     8.0000    -0.7817     1.4057     1.4057    -0.0000
  8 O      8.5087     8.0000    -0.5087     1.7129     1.7129     0.0000
  9 O      8.5546     8.0000    -0.5546     1.6484     1.6484     0.0000
 10 H      0.5904     1.0000     0.4096     0.8443     0.8443    -0.0000

  Mayer bond orders larger than 0.100000
B(  0-I ,  1-O ) :   0.6526 B(  0-I ,  2-O ) :   0.3132 B(  0-I ,  7-O ) :   0.3265 
B(  1-O , 10-H ) :   0.8180 B(  2-O ,  3-I ) :   0.5898 B(  3-I ,  4-O ) :   1.2473 
B(  3-I ,  5-O ) :   1.0783 B(  6-N ,  7-O ) :   0.9333 B(  6-N ,  8-O ) :   1.4926 
B(  6-N ,  9-O ) :   1.4072 B(  8-O ,  9-O ) :   0.1335 

-------
TIMINGS
-------

Total SCF time: 0 days 1 hours 0 min 34 sec 

Total time                  ....    3634.240 sec
Sum of individual times     ....    3631.174 sec  ( 99.9%)

Fock matrix formation       ....    3622.505 sec  ( 99.7%)
Diagonalization             ....       2.536 sec  (  0.1%)
Density matrix formation    ....       0.100 sec  (  0.0%)
Population analysis         ....       0.232 sec  (  0.0%)
Initial guess               ....       2.774 sec  (  0.1%)
Orbital Transformation      ....       0.000 sec  (  0.0%)
Orbital Orthonormalization  ....       0.000 sec  (  0.0%)
DIIS solution               ....       1.141 sec  (  0.0%)
SOSCF solution              ....       1.673 sec  (  0.0%)

Maximum memory used throughout the entire SCF-calculation: 303.8 MB


           ************************************************************
           *        Program running with 8 parallel MPI-processes     *
           *              working on a common directory               *
           ************************************************************

------------------------------------------------------------------------------
                                ORCA  MP2 
------------------------------------------------------------------------------

Freezing NCore=32 chemical core electrons

-------------
RI-MP2 ENERGY
-------------
Dimension of the basis                    ...  870
Memory devoted to MP2                     ... 16000 MB   
Data format for buffers                   ... DOUBLE
Compression type for matrix containers    ... UNCOMPRESSED
Overall scaling of the MP2 energy         ...   1.000e+00
Calculating two index integrals           ... done (    0.038 sec)
Cholesky decomposition of V**-1           ... done (    0.448 sec)

-----------------
RI-TRANSFORMATION (AUX index driven)
-----------------

Dimension of the orbital-basis         ... 870
Dimension of the aux-basis             ... 1980
Transformation of internal/external MOs...   16-  56 to   57- 869
Number Format for Storage              ... Double (8 Byte)
Integral mode                          ... Direct

First Phase: integral generation and transformation of MO indices
  Aux angular momentum 0               ... done (    0.375 sec)
  Aux angular momentum 1               ... done (    0.800 sec)
  Aux angular momentum 2               ... done (    1.120 sec)
  Aux angular momentum 3               ... done (    1.475 sec)
  Aux angular momentum 4               ... done (    1.336 sec)
  Aux angular momentum 5               ... done (    0.938 sec)
  Aux angular momentum 6               ... done (    0.425 sec)
Closing buffer VIA ( 0.49 GB; CompressionRatio= 1.00)
  Phase 1 completed in     6.649 sec
Second Phase: sorting and transformation of aux index

IA-Transformation
Memory available                       ... 15916 MB 
Max. # MO pairs treated in a batch     ... 6    
# of internal orbitals                 ... 41
# batches for internal orbitals        ... 1
Closing buffer IAV ( 0.49 GB; CompressionRatio= 1.00)
(ia|v) transformation done in     1.315 sec

  Phase 2 completed in     3.040 sec
RI-Integral transformation completed in     9.695 sec
Opening buffers                              ... done

Starting loop over batches of integrals:

Operator 0  - window                       ... ( 16- 56)x( 57-869)
Operator 0  - Memory available             ... 16000 MB
Operator 0  - Memory needed per MO         ...  12.3 MB
Operator 0  - Number of orbitals per batch ... 6
Operator 0  - Number of batches            ... 1

OPERATOR  0   PASS   0:  MOs    16 ...   21 +   22 ...   27 +   28 ...   33 +   34 ...   39
                            +   40 ...   45 +   46 ...   51 +   52 ...   56
  Reading integrals       ... ok
  Internal MO  18
  Internal MO  21
Time spent in pair loops =     1.833 sec
Deleting buffer (Ka|jb)[aa] ...done

-----------------------------------------------
 RI-MP2 CORRELATION ENERGY:     -2.750143973 Eh
-----------------------------------------------


-------
TIMINGS
-------

Total time                :   26.920 sec
Integral trafo            :    9.715 sec ( 36.1%)
I/O of integrals          :    0.052 sec (  0.2%)
K(i,j) Operators          :    1.585 sec (  5.9%)
T(i,j) pair energies      :    0.135 sec (  0.5%)
V-calculation             :    0.038 sec (  0.1%)
V**(-1/2)                 :    0.448 sec (  1.7%)
Gamma(ia|P)               :    0.000 sec (  0.0%)
Gamma-Trafo               :    0.000 sec (  0.0%)
D(virtual)                :    0.000 sec (  0.0%)
D(internal)               :    0.000 sec (  0.0%)
W(virtual)                :    0.000 sec (  0.0%)
W(internal)               :    0.000 sec (  0.0%)
L(virtual)                :    0.000 sec (  0.0%)
L(internal)               :    0.000 sec (  0.0%)
G(D)                      :    0.000 sec (  0.0%)
G(Z)                      :    0.000 sec (  0.0%)
Z-Vector Solution         :    0.000 sec (  0.0%)
3-Index Derivative        :    0.000 sec (  0.0%)
2-Index Derivative        :    0.000 sec (  0.0%)
Separable Gradient        :    0.000 sec (  0.0%)


---------------------------------------
MP2 TOTAL ENERGY:    -1170.897451715 Eh
---------------------------------------

Maximum memory used throughout the entire MP2-calculation: 220.8 MB

-------------------------   --------------------
FINAL SINGLE POINT ENERGY     -1170.897451715320
-------------------------   --------------------


                            ***************************************
                            *     ORCA property calculations      *
                            ***************************************


  WARNING: The energy has been calculated at the MP2 level but the densities
           used in the property calculations are still SCF densities
           MP2 response densities have not been calculated 
           use %mp2 Density relaxed end
           or  %mp2 Density unrelaxed end

                                    ---------------------
                                    Active property flags
                                    ---------------------
   (+) Dipole Moment


------------------------------------------------------------------------------
                       ORCA ELECTRIC PROPERTIES CALCULATION
------------------------------------------------------------------------------

Dipole Moment Calculation                       ... on
Quadrupole Moment Calculation                   ... off
Polarizability Calculation                      ... off
GBWName                                         ... 1it1nta-00011_1_676.gbw
Electron density                                ... 1it1nta-00011_1_676.scfp
The origin for moment calculation is the CENTER OF MASS  = ( 1.772926,  0.171016  0.127946)

-------------
DIPOLE MOMENT
-------------
                                X             Y             Z
Electronic contribution:     96.99792      22.35085       9.32098
Nuclear contribution   :    -94.74452     -21.38040      -9.79357
                        -----------------------------------------
Total Dipole Moment    :      2.25340       0.97046      -0.47259
                        -----------------------------------------
Magnitude (a.u.)       :      2.49859
Magnitude (Debye)      :      6.35090


--------------------
Rotational spectrum 
--------------------
 
Rotational constants in cm-1:     0.050718     0.009631     0.009053 
Rotational constants in MHz :  1520.479329   288.744621   271.410147 

 Dipole components along the rotational axes: 
x,y,z [a.u.] :    -1.913260    -1.566014    -0.360513 
x,y,z [Debye]:    -4.863121    -3.980492    -0.916350 

 

Timings for individual modules:

Sum of individual times         ...     3670.971 sec (=  61.183 min)
GTO integral calculation        ...        8.222 sec (=   0.137 min)   0.2 %
SCF iterations                  ...     3634.904 sec (=  60.582 min)  99.0 %
MP2 module                      ...       27.845 sec (=   0.464 min)   0.8 %
                             ****ORCA TERMINATED NORMALLY****
TOTAL RUN TIME: 0 days 1 hours 1 minutes 13 seconds 433 msec
