# Supplementary material for: Iodine Clusters in the Atmosphere I: Computational Benchmark and Dimer Formation of Oxyacids and Oxides
Source: ACS Omega. 2024 Jul 9;9(29):31521–32. doi: 10.1021/acsomega.4c01235 (PMC11270685; doi:10.1021/acsomega.4c01235)
Supplement: Supplementary file 2 — ao4c01235_si_002.zip [file ao4c01235_si_002.zip › SI_zip/basis_extrapolation/quadruple/1isa1am-010010000_2_136.log]

                                 *****************
                                 * O   R   C   A *
                                 *****************

                                            #,                                       
                                            ###                                      
                                            ####                                     
                                            #####                                    
                                            ######                                   
                                           ########,                                 
                                     ,,################,,,,,                         
                               ,,#################################,,                 
                          ,,##########################################,,             
                       ,#########################################, ''#####,          
                    ,#############################################,,   '####,        
                  ,##################################################,,,,####,       
                ,###########''''           ''''###############################       
              ,#####''   ,,,,##########,,,,          '''####'''          '####       
            ,##' ,,,,###########################,,,                        '##       
           ' ,,###''''                  '''############,,,                           
         ,,##''                                '''############,,,,        ,,,,,,###''
      ,#''                                            '''#######################'''  
     '                                                          ''''####''''         
             ,#######,   #######,   ,#######,      ##                                
            ,#'     '#,  ##    ##  ,#'     '#,    #''#        ######   ,####,        
            ##       ##  ##   ,#'  ##            #'  '#       #        #'  '#        
            ##       ##  #######   ##           ,######,      #####,   #    #        
            '#,     ,#'  ##    ##  '#,     ,#' ,#      #,         ##   #,  ,#        
             '#######'   ##     ##  '#######'  #'      '#     #####' # '####'        


                  #######################################################
                  #                        -***-                        #
                  #          Department of theory and spectroscopy      #
                  #    Directorship and core code : Frank Neese         #
                  #        Max Planck Institute fuer Kohlenforschung    #
                  #                Kaiser Wilhelm Platz 1               #
                  #                 D-45470 Muelheim/Ruhr               #
                  #                      Germany                        #
                  #                                                     #
                  #                  All rights reserved                #
                  #                        -***-                        #
                  #######################################################


                         Program Version 5.0.4 -  RELEASE  -


 With contributions from (in alphabetic order):
   Daniel Aravena         : Magnetic Suceptibility
   Michael Atanasov       : Ab Initio Ligand Field Theory (pilot matlab implementation)
   Alexander A. Auer      : GIAO ZORA, VPT2 properties, NMR spectrum
   Ute Becker             : Parallelization
   Giovanni Bistoni       : ED, misc. LED, open-shell LED, HFLD
   Martin Brehm           : Molecular dynamics
   Dmytro Bykov           : SCF Hessian
   Vijay G. Chilkuri      : MRCI spin determinant printing, contributions to CSF-ICE
   Dipayan Datta          : RHF DLPNO-CCSD density
   Achintya Kumar Dutta   : EOM-CC, STEOM-CC
   Dmitry Ganyushin       : Spin-Orbit,Spin-Spin,Magnetic field MRCI
   Miquel Garcia          : C-PCM and meta-GGA Hessian, CC/C-PCM, Gaussian charge scheme
   Yang Guo               : DLPNO-NEVPT2, F12-NEVPT2, CIM, IAO-localization
   Andreas Hansen         : Spin unrestricted coupled pair/coupled cluster methods
   Benjamin Helmich-Paris : MC-RPA, TRAH-SCF, COSX integrals
   Lee Huntington         : MR-EOM, pCC
   Robert Izsak           : Overlap fitted RIJCOSX, COSX-SCS-MP3, EOM
   Marcus Kettner         : VPT2
   Christian Kollmar      : KDIIS, OOCD, Brueckner-CCSD(T), CCSD density, CASPT2, CASPT2-K
   Simone Kossmann        : Meta GGA functionals, TD-DFT gradient, OOMP2, MP2 Hessian
   Martin Krupicka        : Initial AUTO-CI
   Lucas Lang             : DCDCAS
   Marvin Lechner         : AUTO-CI (C++ implementation), FIC-MRCC
   Dagmar Lenk            : GEPOL surface, SMD
   Dimitrios Liakos       : Extrapolation schemes; Compound Job, initial MDCI parallelization
   Dimitrios Manganas     : Further ROCIS development; embedding schemes
   Dimitrios Pantazis     : SARC Basis sets
   Anastasios Papadopoulos: AUTO-CI, single reference methods and gradients
   Taras Petrenko         : DFT Hessian,TD-DFT gradient, ASA, ECA, R-Raman, ABS, FL, XAS/XES, NRVS
   Peter Pinski           : DLPNO-MP2, DLPNO-MP2 Gradient
   Christoph Reimann      : Effective Core Potentials
   Marius Retegan         : Local ZFS, SOC
   Christoph Riplinger    : Optimizer, TS searches, QM/MM, DLPNO-CCSD(T), (RO)-DLPNO pert. Triples
   Tobias Risthaus        : Range-separated hybrids, TD-DFT gradient, RPA, STAB
   Michael Roemelt        : Original ROCIS implementation
   Masaaki Saitow         : Open-shell DLPNO-CCSD energy and density
   Barbara Sandhoefer     : DKH picture change effects
   Avijit Sen             : IP-ROCIS
   Kantharuban Sivalingam : CASSCF convergence, NEVPT2, FIC-MRCI
   Bernardo de Souza      : ESD, SOC TD-DFT
   Georgi Stoychev        : AutoAux, RI-MP2 NMR, DLPNO-MP2 response
   Willem Van den Heuvel  : Paramagnetic NMR
   Boris Wezisla          : Elementary symmetry handling
   Frank Wennmohs         : Technical directorship


 We gratefully acknowledge several colleagues who have allowed us to
 interface, adapt or use parts of their codes:
   Stefan Grimme, W. Hujo, H. Kruse, P. Pracht,  : VdW corrections, initial TS optimization,
                  C. Bannwarth, S. Ehlert          DFT functionals, gCP, sTDA/sTD-DF
   Ed Valeev, F. Pavosevic, A. Kumar             : LibInt (2-el integral package), F12 methods
   Garnet Chan, S. Sharma, J. Yang, R. Olivares  : DMRG
   Ulf Ekstrom                                   : XCFun DFT Library
   Mihaly Kallay                                 : mrcc  (arbitrary order and MRCC methods)
   Jiri Pittner, Ondrej Demel                    : Mk-CCSD
   Frank Weinhold                                : gennbo (NPA and NBO analysis)
   Christopher J. Cramer and Donald G. Truhlar   : smd solvation model
   Lars Goerigk                                  : TD-DFT with DH, B97 family of functionals
   V. Asgeirsson, H. Jonsson                     : NEB implementation
   FAccTs GmbH                                   : IRC, NEB, NEB-TS, DLPNO-Multilevel, CI-OPT
                                                   MM, QMMM, 2- and 3-layer-ONIOM, Crystal-QMMM,
                                                   LR-CPCM, SF, NACMEs, symmetry and pop. for TD-DFT,
                                                   nearIR, NL-DFT gradient (VV10), updates on ESD,
                                                   ML-optimized integration grids
   S Lehtola, MJT Oliveira, MAL Marques          : LibXC Library
   Liviu Ungur et al                             : ANISO software


 Your calculation uses the libint2 library for the computation of 2-el integrals
 For citations please refer to: http://libint.valeyev.net

 Your ORCA version has been built with support for libXC version: 5.1.0
 For citations please refer to: https://tddft.org/programs/libxc/

 This ORCA versions uses:
   CBLAS   interface :  Fast vector & matrix operations
   LAPACKE interface :  Fast linear algebra routines
   SCALAPACK package :  Parallel linear algebra routines
   Shared memory     :  Shared parallel matrices
   BLAS/LAPACK       :  OpenBLAS 0.3.15  USE64BITINT DYNAMIC_ARCH NO_AFFINITY SkylakeX SINGLE_THREADED
        Core in use  :  SkylakeX
   Copyright (c) 2011-2014, The OpenBLAS Project


================================================================================

cite the ECPs for I  [SK MCDHF RSC] as follows:
O: B. Metz and H. Stoll, private communication (KAP)
Tl: B. Metz, M. Schweizer, H. Stoll, M. Dolg, W. Liu, Theor. Chem. Acc. 104, 22 (2000)
Ga-As, In-Sb, Pb-Bi: B. Metz, H. Stoll, M. Dolg, J. Chem. Phys. 113, 2563 (2000)
Se-Kr, Te-Xe, Po-Rn: K.A. Peterson, D. Figgen, E. Goll, H. Stoll, and M. Dolg, J. Chem. Phys., in press (2003)
Cu-Zn, Ag-Cd, Au-Hg: D. Figgen, G. Rauhut, M. Dolg, and H. Stoll, Chem. Phys. 311, 227 (2005)
Y-Pd: K.A. Peterson, D. Figgen, M. Dolg, H. Stoll, J. Chem. Phys. 126, 124101 (2007)
I: K. A. Peterson, B. C. Shepler, D. Figgen, H. Stoll, J. Phys. Chem. A 110, 13877 (2006)
Hf-Pt: D. Figgen, K.A. Peterson, M. Dolg, H. Stoll, J. Chem. Phys. 130, 164108 (2009)
Ca, Sr, Ba, Ra: I.S. Lim, H. Stoll, P. Schwerdtfeger, J. Chem. Phys. 124, 034107 (2006)
U: M. Dolg, X. Cao, J. Phys. Chem. A 113, 12573 (2009)

ECP parameters for I  [SK MCDHF RSC] have been obtained from:
cc-pVDZ-PP  EMSL  Basis Set Exchange Library   4/7/16 5:27 AM
Ca, Sr, Ba, Ra: http://www.tc.uni-koeln.de/PP/index.en.html 3/16/17 1:54 PM


----- Orbital basis set information -----
Your calculation utilizes the basis: aug-cc-pVQZ 
    H, B-Ne : Obtained from the ccRepo (grant-hill.group.shef.ac.uk/ccrepo) Feb. 2017
              R. A. Kendall, T. H. Dunning, Jr., R. J. Harrison, J. Chem. Phys. 96, 6796 (1992)
         He : Obtained from the ccRepo (grant-hill.group.shef.ac.uk/ccrepo) Feb. 2017
              D. E. Woon, T. H. Dunning, Jr., J. Chem. Phys. 100, 2975 (1994)
  Li-Be, Na : Obtained from the ccRepo (grant-hill.group.shef.ac.uk/ccrepo) Feb. 2017
              B. P. Prascher, D. E. Woon, K. A. Peterson, T. H. Dunning, Jr., A. K. Wilson, Theor. Chem. Acc. 128, 69 (2011)
         Mg : Obtained from the Peterson Research Group Website (tyr0.chem.wsu.edu/~kipeters) Feb. 2017
              B. P. Prascher, D. E. Woon, K. A. Peterson, T. H. Dunning, Jr., A. K. Wilson, Theor. Chem. Acc. 128, 69 (2011)
      Al-Ar : Obtained from the ccRepo (grant-hill.group.shef.ac.uk/ccrepo) Feb. 2017
              D. E. Woon, T. H. Dunning, Jr., J. Chem. Phys. 98, 1358 (1993)
      Sc-Zn : Obtained from the ccRepo (grant-hill.group.shef.ac.uk/ccrepo) Feb. 2017
              N. B. Balabanov, K. A. Peterson, J. Chem. Phys. 123, 064107 (2005)
              N. B. Balabanov, K. A. Peterson, J. Chem. Phys. 125, 074110 (2006)
      Ga-Kr : Obtained from the ccRepo (grant-hill.group.shef.ac.uk/ccrepo) Feb. 2017
              A. K. Wilson, D. E. Woon, K. A. Peterson, T. H. Dunning, Jr., J. Chem. Phys. 110, 7667 (1999)

The basis set includes element-specific modifications.

Your calculation utilizes the basis: aug-cc-pVQZ-PP 
       Ca, Sr, Ba, Ra : Obtained from the Peterson Research Group Website (tyr0.chem.wsu.edu/~kipeters) Feb. 2017
                        H. Li, H. Feng, W. Sun, Y. Zhang, Q. Fan, K. A. Peterson, Y. Xie, H. F. Schaefer III, Mol. Phys. 111, 2292 (2013)
  Cu-Zn, Ag-Cd, Au-Hg : Obtained from the ccRepo (grant-hill.group.shef.ac.uk/ccrepo) Feb. 2017
                        K. A. Peterson, C. Puzzarini, Theor. Chem. Acc. 114, 283 (2005)
  Ga-Kr, In-Xe, Tl-Rn : Obtained from the ccRepo (grant-hill.group.shef.ac.uk/ccrepo) Feb. 2017
                        K. A. Peterson, J. Chem. Phys. 119, 11099 (2003)
                        K. A. Peterson, D. Figgen, E. Goll, H. Stoll, M. Dolg, J. Chem. Phys. 119, 11113 (2003)
                 Y-Pd : Obtained from the ccRepo (grant-hill.group.shef.ac.uk/ccrepo) Feb. 2017
                        K. A. Peterson, D. Figgen, M. Dolg, H. Stoll, J. Chem. Phys. 126, 124101 (2007)
                Hf-Pt : Obtained from the ccRepo (grant-hill.group.shef.ac.uk/ccrepo) Feb. 2017
                        D. Figgen, K. A. Peterson, M. Dolg, H. Stoll, J. Chem. Phys. 130, 164108 (2009)

----- AuxC basis set information -----
Your calculation utilizes the auxiliary basis: aug-cc-pVQZ/C 
  H-He, B-F, Al-Ar, Ga-Kr : Obtained from the EMSL Basis Set Exchange (bse.pnl.gov) Feb. 2017
                            F. Weigend, A. Kohn, C. Hattig, J. Chem. Phys. 116, 3175 (2002)
                   Be, Mg : Obtained from the TURBOMOLE 7.0 basis set library
                            C. Haettig, Phys. Chem. Chem. Phys. 7, 59 (2005)
                       Ne : Obtained from the EMSL Basis Set Exchange (bse.pnl.gov) Feb. 2017
                            C. Haettig, Phys. Chem. Chem. Phys. 7, 59 (2005)
                            F. Weigend, A. Kohn, C. Hattig, J. Chem. Phys. 116, 3175 (2002)
                    Sc-Zn : Obtained from the EMSL Basis Set Exchange (bse.pnl.gov) Feb. 2017
                            D. H. Bross, J. G. Hill, H. J. Werner, K. A. Peterson, J. Chem. Phys. 139, 094302 (2013)

The basis set includes element-specific modifications.

Your calculation utilizes the auxiliary basis: aug-cc-pVQZ-PP/C 
  Obtained from the EMSL Basis Set Exchange (bse.pnl.gov) Feb. 2017
  Cu-Zn, Ag-Cd, Au-Hg : C. Haettig, unpublished
  Ga-Kr, In-Xe, Tl-Rn : C. Haettig, G. Schmitz, J. Kossmann, Phys. Chem. Chem. Phys. 14, 6549 (2012)
          Y-Tc, Rh-Pd : J. G. Hill, J. A. Platts, J. Chem. Theory Comput. 5, 500 (2009)
                   Ru : J. G. Hill, J. A. Platts, J. Chem. Phys. 129, 134101 (2008)
                Hf-Pt : J. G. Hill, J. Chem. Phys. 135, 044105 (2011)

----- AuxJK basis set information -----
Your calculation utilizes the auxiliary basis: aug-cc-pVQZ/JK 
  H, B-F, Al-Cl, Ga-Br : Obtained from the TURBOMOLE 7.0 basis set library

The basis set includes element-specific modifications.

Your calculation utilizes the auxiliary basis: def2/JK
   H-Ba, Hf-Rn: F. Weigend, J. Comput. Chem. 29, 167 (2008).

================================================================================
                                        WARNINGS
                       Please study these warnings very carefully!
================================================================================


WARNING: No MP2 level density has been requested!
         To caclulate MP2 level properties use
         %mp2 Density relaxed end
         or
         %mp2 Density unrelaxed end

WARNING: Post HF methods need fully converged wavefunctions
  ===> : Setting SCFConvForced true
         You can overwrite this default with %scf ConvForced false 


INFO   : the flag for use of the SHARK integral package has been found!

================================================================================
                                       INPUT FILE
================================================================================
NAME = 1isa1am-010010000_2_136.inp
|  1> ! aug-cc-pVQZ/C aug-cc-pVQZ/JK aug-cc-pVQZ RI-MP2 TightSCF
|  2> %pal nprocs 8 end
|  3> %maxcore 16000
|  4> %basis
|  5> 	NewGTO I "aug-cc-pVQZ-PP" end
|  6> 	NewECP I "SK-MCDHF-RSC" end
|  7> 	NewAuxCGTO I "aug-cc-pVQZ-PP/C" end
|  8> 	NewAuxJKGTO I "def2/JK" end
|  9> end
| 10> * xyz 0 1
| 11> H        0.59305125      -0.90266313       0.27880686
| 12> O        1.43754582      -0.80210226       0.79347220
| 13> I        2.08119439       0.94867053       0.27224759
| 14> O        0.77792678       2.08621810       0.85381934
| 15> N       -0.98168570      -0.44724055      -0.48220736
| 16> H       -1.11776346      -0.45103368      -1.48562851
| 17> H       -1.03226073       0.51711375      -0.16269681
| 18> H       -1.75800832      -0.94896272      -0.06781332
| 19> *
| 20> 
| 21>                          ****END OF INPUT****
================================================================================

                       ****************************
                       * Single Point Calculation *
                       ****************************

---------------------------------
CARTESIAN COORDINATES (ANGSTROEM)
---------------------------------
  H      0.593051   -0.902663    0.278807
  O      1.437546   -0.802102    0.793472
  I      2.081194    0.948671    0.272248
  O      0.777927    2.086218    0.853819
  N     -0.981686   -0.447241   -0.482207
  H     -1.117763   -0.451034   -1.485629
  H     -1.032261    0.517114   -0.162697
  H     -1.758008   -0.948963   -0.067813

----------------------------
CARTESIAN COORDINATES (A.U.)
----------------------------
  NO LB      ZA    FRAG     MASS         X           Y           Z
   0 H     1.0000    0     1.008    1.120704   -1.705786    0.526869
   1 O     8.0000    0    15.999    2.716568   -1.515754    1.499445
   2 I    25.0000*   0   126.900    3.932887    1.792727    0.514473
   3 O     8.0000    0    15.999    1.470069    3.942381    1.613485
   4 N     7.0000    0    14.007   -1.855117   -0.845162   -0.911240
   5 H     1.0000    0     1.008   -2.112267   -0.852330   -2.807431
   6 H     1.0000    0     1.008   -1.950690    0.977203   -0.307452
   7 H     1.0000    0     1.008   -3.322154   -1.793280   -0.128149
* core charge reduced due to ECP

--------------------------------
INTERNAL COORDINATES (ANGSTROEM)
--------------------------------
 H      0   0   0     0.000000000000     0.00000000     0.00000000
 O      1   0   0     0.994064373938     0.00000000     0.00000000
 I      2   1   0     1.936792177271   103.55844044     0.00000000
 O      3   2   1     1.825033325089   103.90793128    62.55129329
 N      1   2   3     1.807304299533   158.86495223   320.43382834
 H      5   1   2     1.012613227678   122.23552364   115.24183061
 H      5   1   2     1.017164706992    98.62472296   357.58974312
 H      5   1   2     1.012977969445   111.75832377   244.60520262

---------------------------
INTERNAL COORDINATES (A.U.)
---------------------------
 H      0   0   0     0.000000000000     0.00000000     0.00000000
 O      1   0   0     1.878509426230     0.00000000     0.00000000
 I      2   1   0     3.660006793363   103.55844044     0.00000000
 O      3   2   1     3.448813169698   103.90793128    62.55129329
 N      1   2   3     3.415310166776   158.86495223   320.43382834
 H      5   1   2     1.913561679898   122.23552364   115.24183061
 H      5   1   2     1.922162729304    98.62472296   357.58974312
 H      5   1   2     1.914250941946   111.75832377   244.60520262

---------------------
BASIS SET INFORMATION
---------------------
There are 4 groups of distinct atoms

 Group   1 Type H   : 7s4p3d2f contracted to 5s4p3d2f pattern {31111/1111/111/11}
 Group   2 Type O   : 22s7p4d3f2g contracted to 6s5p4d3f2g pattern {991111/31111/1111/111/11}
 Group   3 Type I   : 25s19p13d3f2g contracted to 7s7p5d3f2g pattern {101011111/7711111/91111/111/11}
 Group   4 Type N   : 22s7p4d3f2g contracted to 6s5p4d3f2g pattern {991111/31111/1111/111/11}

Atom   0H    basis set group =>   1
Atom   1O    basis set group =>   2
Atom   2I    basis set group =>   3
Atom   3O    basis set group =>   2
Atom   4N    basis set group =>   4
Atom   5H    basis set group =>   1
Atom   6H    basis set group =>   1
Atom   7H    basis set group =>   1
---------------------------------
AUXILIARY/C BASIS SET INFORMATION
---------------------------------
There are 4 groups of distinct atoms

 Group   1 Type H   : 6s5p4d3f2g contracted to 6s5p4d3f2g pattern {111111/11111/1111/111/11}
 Group   2 Type O   : 9s8p7d6f4g2h contracted to 9s8p7d6f4g2h pattern {111111111/11111111/1111111/111111/1111/11}
 Group   3 Type I   : 12s12p10d8f6g4h2i contracted to 12s12p10d8f6g4h2i pattern {111111111111/111111111111/1111111111/11111111/111111/1111/11}
 Group   4 Type N   : 9s8p7d6f4g2h contracted to 9s8p7d6f4g2h pattern {111111111/11111111/1111111/111111/1111/11}

Atom   0H    basis set group =>   1
Atom   1O    basis set group =>   2
Atom   2I    basis set group =>   3
Atom   3O    basis set group =>   2
Atom   4N    basis set group =>   4
Atom   5H    basis set group =>   1
Atom   6H    basis set group =>   1
Atom   7H    basis set group =>   1
----------------------------------
AUXILIARY/JK BASIS SET INFORMATION
----------------------------------
There are 4 groups of distinct atoms

 Group   1 Type H   : 4s3p3d2f1g contracted to 4s3p3d2f1g pattern {1111/111/111/11/1}
 Group   2 Type O   : 10s7p5d3f2g1h contracted to 10s7p5d3f2g1h pattern {1111111111/1111111/11111/111/11/1}
 Group   3 Type I   : 13s12p11d8f6g3h contracted to 11s10p10d7f5g3h pattern {31111111111/3111111111/2111111111/2111111/21111/111}
 Group   4 Type N   : 10s7p5d3f2g1h contracted to 10s7p5d3f2g1h pattern {1111111111/1111111/11111/111/11/1}

Atom   0H    basis set group =>   1
Atom   1O    basis set group =>   2
Atom   2I    basis set group =>   3
Atom   3O    basis set group =>   2
Atom   4N    basis set group =>   4
Atom   5H    basis set group =>   1
Atom   6H    basis set group =>   1
Atom   7H    basis set group =>   1
-------------------------
ECP PARAMETER INFORMATION
-------------------------

 Group 1, Type I  ECP SK MCDHF RSC (replacing 28 core electrons, lmax=4)

Atom   2I    ECP group =>   1


           ************************************************************
           *        Program running with 8 parallel MPI-processes     *
           *              working on a common directory               *
           ************************************************************
------------------------------------------------------------------------------
                           ORCA GTO INTEGRAL CALCULATION
------------------------------------------------------------------------------
------------------------------------------------------------------------------
                   ___                                                        
                  /   \      - P O W E R E D   B Y -                         
                 /     \                                                     
                 |  |  |   _    _      __       _____    __    __             
                 |  |  |  | |  | |    /  \     |  _  \  |  |  /  |          
                  \  \/   | |  | |   /    \    | | | |  |  | /  /          
                 / \  \   | |__| |  /  /\  \   | |_| |  |  |/  /          
                |  |  |   |  __  | /  /__\  \  |    /   |      \           
                |  |  |   | |  | | |   __   |  |    \   |  |\   \          
                \     /   | |  | | |  |  |  |  | |\  \  |  | \   \       
                 \___/    |_|  |_| |__|  |__|  |_| \__\ |__|  \__/        
                                                                              
                      - O R C A' S   B I G   F R I E N D -                    
                                      &                                       
                       - I N T E G R A L  F E E D E R -                       
                                                                              
 v1 FN, 2020, v2 2021                                                         
------------------------------------------------------------------------------


Reading SHARK input file 1isa1am-010010000_2_136.SHARKINP.tmp ... ok
----------------------
SHARK INTEGRAL PACKAGE
----------------------

Number of atoms                             ...      8
Number of basis functions                   ...    560
Number of shells                            ...    174
Maximum angular momentum                    ...      4
Integral batch strategy                     ... SHARK/LIBINT Hybrid
RI-J (if used) integral strategy            ... SPLIT-RIJ (Revised 2003 algorithm where possible)
Printlevel                                  ...      1
Contraction scheme used                     ... PARTIAL GENERAL contraction
Coulomb Range Separation                    ... NOT USED
Exchange Range Separation                   ... NOT USED
Finite Nucleus Model                        ... NOT USED
Auxiliary Coulomb fitting basis             ... NOT available
Auxiliary J/K fitting basis                 ... AVAILABLE
   # of basis functions in Aux-JK           ...    740
   # of shells in Aux-JK                    ...    182
   Maximum angular momentum in Aux-JK       ...      5
Auxiliary Correlation fitting basis         ... AVAILABLE
   # of basis functions in Aux-C            ...   1102
   # of shells in Aux-C                     ...    242
   Maximum angular momentum in Aux-C        ...      6
Auxiliary 'external' fitting basis          ... NOT available
Integral threshold                          ...     2.500000e-11
Primitive cut-off                           ...     2.500000e-12
Primitive pair pre-selection threshold      ...     2.500000e-12

Calculating pre-screening integrals         ... done (  0.1 sec) Dimension = 174
Calculating pre-screening integrals (ORCA)  ... done (  0.3 sec) Dimension = 140
Organizing shell pair data                  ... done (  0.4 sec)
Shell pair information
Total number of shell pairs                 ...     15225
Shell pairs after pre-screening             ...     13015
Total number of primitive shell pairs       ...     19363
Primitive shell pairs kept                  ...     15672
          la=0 lb=0:   2021 shell pairs
          la=1 lb=0:   2611 shell pairs
          la=1 lb=1:    857 shell pairs
          la=2 lb=0:   1836 shell pairs
          la=2 lb=1:   1148 shell pairs
          la=2 lb=2:    419 shell pairs
          la=3 lb=0:   1291 shell pairs
          la=3 lb=1:    805 shell pairs
          la=3 lb=2:    559 shell pairs
          la=3 lb=3:    205 shell pairs
          la=4 lb=0:    518 shell pairs
          la=4 lb=1:    329 shell pairs
          la=4 lb=2:    224 shell pairs
          la=4 lb=3:    156 shell pairs
          la=4 lb=4:     36 shell pairs

Calculating one electron integrals          ... done (  0.0 sec)
Calculating ECP integrals                   ... done (  0.6 sec)
Calculating RI/JK V-Matrix + Cholesky decomp... done (  0.0 sec)
Calculating RI/C V-Matrix + Cholesky decomp.... done (  0.1 sec)
Calculating Nuclear repulsion               ... done (  0.0 sec) ENN=    214.654051449417 Eh

SHARK setup successfully completed in   2.2 seconds

Maximum memory used throughout the entire GTOINT-calculation: 52.2 MB
[1712564532.455534] [s44n14:2550107:0]          mpool.c:43   UCX  WARN  object 0xb82e7c0 was not returned to mpool ucp_requests
[1712564532.455554] [s44n14:2550107:0]          mpool.c:43   UCX  WARN  object 0xb82e980 was not returned to mpool ucp_requests
[1712564532.455561] [s44n14:2550107:0]          mpool.c:43   UCX  WARN  object 0xb82eb40 was not returned to mpool ucp_requests
[1712564532.455564] [s44n14:2550107:0]          mpool.c:43   UCX  WARN  object 0xb82ed00 was not returned to mpool ucp_requests
[1712564532.455566] [s44n14:2550107:0]          mpool.c:43   UCX  WARN  object 0xb82eec0 was not returned to mpool ucp_requests
[1712564532.455569] [s44n14:2550107:0]          mpool.c:43   UCX  WARN  object 0xb82f080 was not returned to mpool ucp_requests
[1712564532.455571] [s44n14:2550107:0]          mpool.c:43   UCX  WARN  object 0xb82f240 was not returned to mpool ucp_requests
[1712564532.455573] [s44n14:2550107:0]          mpool.c:43   UCX  WARN  object 0xb82f400 was not returned to mpool ucp_requests
[1712564532.455576] [s44n14:2550107:0]          mpool.c:43   UCX  WARN  object 0xb82f5c0 was not returned to mpool ucp_requests
[1712564532.455679] [s44n14:2550113:0]          mpool.c:43   UCX  WARN  object 0xb582300 was not returned to mpool ucp_requests
[1712564532.455692] [s44n14:2550113:0]          mpool.c:43   UCX  WARN  object 0xb5824c0 was not returned to mpool ucp_requests
[1712564532.455696] [s44n14:2550113:0]          mpool.c:43   UCX  WARN  object 0xb582680 was not returned to mpool ucp_requests
[1712564532.455701] [s44n14:2550113:0]          mpool.c:43   UCX  WARN  object 0xb582840 was not returned to mpool ucp_requests
[1712564532.455703] [s44n14:2550113:0]          mpool.c:43   UCX  WARN  object 0xb582a00 was not returned to mpool ucp_requests
[1712564532.455705] [s44n14:2550113:0]          mpool.c:43   UCX  WARN  object 0xb582bc0 was not returned to mpool ucp_requests
[1712564532.455707] [s44n14:2550113:0]          mpool.c:43   UCX  WARN  object 0xb582d80 was not returned to mpool ucp_requests
[1712564532.455709] [s44n14:2550113:0]          mpool.c:43   UCX  WARN  object 0xb582f40 was not returned to mpool ucp_requests
[1712564532.456225] [s44n14:2550109:0]          mpool.c:43   UCX  WARN  object 0xc1df300 was not returned to mpool ucp_requests
[1712564532.456237] [s44n14:2550109:0]          mpool.c:43   UCX  WARN  object 0xc1df4c0 was not returned to mpool ucp_requests
[1712564532.456241] [s44n14:2550109:0]          mpool.c:43   UCX  WARN  object 0xc1df680 was not returned to mpool ucp_requests
[1712564532.456243] [s44n14:2550109:0]          mpool.c:43   UCX  WARN  object 0xc1df840 was not returned to mpool ucp_requests
[1712564532.456245] [s44n14:2550109:0]          mpool.c:43   UCX  WARN  object 0xc1dfa00 was not returned to mpool ucp_requests
[1712564532.456251] [s44n14:2550109:0]          mpool.c:43   UCX  WARN  object 0xc1dfbc0 was not returned to mpool ucp_requests
[1712564532.456254] [s44n14:2550109:0]          mpool.c:43   UCX  WARN  object 0xc1dfd80 was not returned to mpool ucp_requests
[1712564532.456257] [s44n14:2550109:0]          mpool.c:43   UCX  WARN  object 0xc1dff40 was not returned to mpool ucp_requests
[1712564532.456259] [s44n14:2550109:0]          mpool.c:43   UCX  WARN  object 0xc1e0100 was not returned to mpool ucp_requests
[1712564532.456452] [s44n14:2550105:0]          mpool.c:43   UCX  WARN  object 0xa812140 was not returned to mpool ucp_requests
[1712564532.456464] [s44n14:2550105:0]          mpool.c:43   UCX  WARN  object 0xa812300 was not returned to mpool ucp_requests
[1712564532.456468] [s44n14:2550105:0]          mpool.c:43   UCX  WARN  object 0xa8124c0 was not returned to mpool ucp_requests
[1712564532.456471] [s44n14:2550105:0]          mpool.c:43   UCX  WARN  object 0xa812680 was not returned to mpool ucp_requests
[1712564532.456474] [s44n14:2550105:0]          mpool.c:43   UCX  WARN  object 0xa812840 was not returned to mpool ucp_requests
[1712564532.456477] [s44n14:2550105:0]          mpool.c:43   UCX  WARN  object 0xa812a00 was not returned to mpool ucp_requests
[1712564532.456480] [s44n14:2550105:0]          mpool.c:43   UCX  WARN  object 0xa812bc0 was not returned to mpool ucp_requests
[1712564532.456483] [s44n14:2550105:0]          mpool.c:43   UCX  WARN  object 0xa812d80 was not returned to mpool ucp_requests
[1712564532.456485] [s44n14:2550105:0]          mpool.c:43   UCX  WARN  object 0xa812f40 was not returned to mpool ucp_requests
[1712564532.456705] [s44n14:2550103:0]          mpool.c:43   UCX  WARN  object 0xc2527c0 was not returned to mpool ucp_requests
[1712564532.456717] [s44n14:2550103:0]          mpool.c:43   UCX  WARN  object 0xc252980 was not returned to mpool ucp_requests
[1712564532.456721] [s44n14:2550103:0]          mpool.c:43   UCX  WARN  object 0xc252b40 was not returned to mpool ucp_requests
[1712564532.456724] [s44n14:2550103:0]          mpool.c:43   UCX  WARN  object 0xc252d00 was not returned to mpool ucp_requests
[1712564532.456728] [s44n14:2550103:0]          mpool.c:43   UCX  WARN  object 0xc252ec0 was not returned to mpool ucp_requests
[1712564532.456731] [s44n14:2550103:0]          mpool.c:43   UCX  WARN  object 0xc253080 was not returned to mpool ucp_requests
[1712564532.456734] [s44n14:2550103:0]          mpool.c:43   UCX  WARN  object 0xc253240 was not returned to mpool ucp_requests
[1712564532.456736] [s44n14:2550103:0]          mpool.c:43   UCX  WARN  object 0xc253400 was not returned to mpool ucp_requests
[1712564532.456739] [s44n14:2550103:0]          mpool.c:43   UCX  WARN  object 0xc2535c0 was not returned to mpool ucp_requests
[1712564532.458204] [s44n14:2550101:0]          mpool.c:43   UCX  WARN  object 0xc03bf00 was not returned to mpool ucp_requests
[1712564532.458216] [s44n14:2550101:0]          mpool.c:43   UCX  WARN  object 0xc03c0c0 was not returned to mpool ucp_requests
[1712564532.458220] [s44n14:2550101:0]          mpool.c:43   UCX  WARN  object 0xc03c280 was not returned to mpool ucp_requests
[1712564532.458223] [s44n14:2550101:0]          mpool.c:43   UCX  WARN  object 0xc03c440 was not returned to mpool ucp_requests
[1712564532.458226] [s44n14:2550101:0]          mpool.c:43   UCX  WARN  object 0xc03c600 was not returned to mpool ucp_requests
[1712564532.458229] [s44n14:2550101:0]          mpool.c:43   UCX  WARN  object 0xc03c7c0 was not returned to mpool ucp_requests
[1712564532.458235] [s44n14:2550101:0]          mpool.c:43   UCX  WARN  object 0xc03c980 was not returned to mpool ucp_requests
[1712564532.458426] [s44n14:2550111:0]          mpool.c:43   UCX  WARN  object 0xb7c34c0 was not returned to mpool ucp_requests
[1712564532.458437] [s44n14:2550111:0]          mpool.c:43   UCX  WARN  object 0xb7c3680 was not returned to mpool ucp_requests
[1712564532.458441] [s44n14:2550111:0]          mpool.c:43   UCX  WARN  object 0xb7c3840 was not returned to mpool ucp_requests
[1712564532.458444] [s44n14:2550111:0]          mpool.c:43   UCX  WARN  object 0xb7c3a00 was not returned to mpool ucp_requests
[1712564532.458446] [s44n14:2550111:0]          mpool.c:43   UCX  WARN  object 0xb7c3bc0 was not returned to mpool ucp_requests
[1712564532.458449] [s44n14:2550111:0]          mpool.c:43   UCX  WARN  object 0xb7c3d80 was not returned to mpool ucp_requests
[1712564532.458451] [s44n14:2550111:0]          mpool.c:43   UCX  WARN  object 0xb7c3f40 was not returned to mpool ucp_requests
[1712564532.458454] [s44n14:2550111:0]          mpool.c:43   UCX  WARN  object 0xb7c4100 was not returned to mpool ucp_requests


           ************************************************************
           *        Program running with 8 parallel MPI-processes     *
           *              working on a common directory               *
           ************************************************************
-------------------------------------------------------------------------------
                                 ORCA SCF
-------------------------------------------------------------------------------

------------
SCF SETTINGS
------------
Hamiltonian:
 Ab initio Hamiltonian  Method          .... Hartree-Fock(GTOs)


General Settings:
 Integral files         IntName         .... 1isa1am-010010000_2_136
 Hartree-Fock type      HFTyp           .... RHF
 Total Charge           Charge          ....    0
 Multiplicity           Mult            ....    1
 Number of Electrons    NEL             ....   52
 Basis Dimension        Dim             ....  516
 Nuclear Repulsion      ENuc            ....    214.6540514494 Eh

Convergence Acceleration:
 DIIS                   CNVDIIS         .... on
   Start iteration      DIISMaxIt       ....    12
   Startup error        DIISStart       ....  0.200000
   # of expansion vecs  DIISMaxEq       ....     5
   Bias factor          DIISBfac        ....   1.050
   Max. coefficient     DIISMaxC        ....  10.000
 Trust-Rad. Augm. Hess. CNVTRAH         .... auto
   Auto Start mean grad. ratio tolernc. ....  1.125000
   Auto Start start iteration           ....    20
   Auto Start num. interpolation iter.  ....    10
   Max. Number of Micro iterations      ....    16
   Max. Number of Macro iterations      .... Maxiter - #DIIS iter
   Number of Davidson start vectors     ....     2
   Converg. threshold I  (grad. norm)   ....   1.000e-05
   Converg. threshold II (energy diff.) ....   1.000e-08
   Grad. Scal. Fac. for Micro threshold ....   0.100
   Minimum threshold for Micro iter.    ....   0.010
   NR start threshold (gradient norm)   ....   0.001
   Initial trust radius                 ....   0.400
   Minimum AH scaling param. (alpha)    ....   1.000
   Maximum AH scaling param. (alpha)    .... 1000.000
   Orbital update algorithm             .... Taylor
   White noise on init. David. guess    .... on
   Maximum white noise                  ....   0.010
   Quad. conv. algorithm                .... NR
 SOSCF                  CNVSOSCF        .... on
   Start iteration      SOSCFMaxIt      ....   150
   Startup grad/error   SOSCFStart      ....  0.003300
 Level Shifting         CNVShift        .... on
   Level shift para.    LevelShift      ....    0.2500
   Turn off err/grad.   ShiftErr        ....    0.0010
 Zerner damping         CNVZerner       .... off
 Static damping         CNVDamp         .... on
   Fraction old density DampFac         ....    0.7000
   Max. Damping (<1)    DampMax         ....    0.9800
   Min. Damping (>=0)   DampMin         ....    0.0000
   Turn off err/grad.   DampErr         ....    0.1000
 Fernandez-Rico         CNVRico         .... off

SCF Procedure:
 Maximum # iterations   MaxIter         ....   125
 SCF integral mode      SCFMode         .... Direct
   Integral package                     .... SHARK and LIBINT hybrid scheme
 Reset frequency        DirectResetFreq ....    20
 Integral Threshold     Thresh          ....  2.500e-11 Eh
 Primitive CutOff       TCut            ....  2.500e-12 Eh

Convergence Tolerance:
 Convergence Check Mode ConvCheckMode   .... Total+1el-Energy
 Convergence forced     ConvForced      .... 1
 Energy Change          TolE            ....  1.000e-08 Eh
 1-El. energy change                    ....  1.000e-05 Eh
 Orbital Gradient       TolG            ....  1.000e-05
 Orbital Rotation angle TolX            ....  1.000e-05
 DIIS Error             TolErr          ....  5.000e-07


Diagonalization of the overlap matrix:
Smallest eigenvalue                        ... 1.119e-05
Time for diagonalization                   ...    0.037 sec
Threshold for overlap eigenvalues          ... 1.000e-08
Number of eigenvalues below threshold      ... 0
Time for construction of square roots      ...    0.019 sec
Total time needed                          ...    0.057 sec

Time for model grid setup =    0.063 sec

------------------------------
INITIAL GUESS: MODEL POTENTIAL
------------------------------
Loading Hartree-Fock densities                     ... done
  calling /comm/groupstacks/chemistry/apps/orca/5.0.4/orca 1isa1am-010010000_2_136_atom53.inp > 1isa1am-010010000_2_136_atom53.out in order to generate an atomic fitting density for atom 2 (I  with ECP) on-the-fly... 
    atom 2 (I ), assumed electronic state with S=2: 1s2 2s2 2p6 3s2 3p6 4s2 3d10 4p6 5s2 4d10 5p5           ... done
Calculating cut-offs                               ... done
Initializing the effective Hamiltonian             ... done
Setting up the integral package (SHARK)            ... done
Starting the Coulomb interaction                   ... done (   0.1 sec)
Reading the grid                                   ... done
Mapping shells                                     ... done
Starting the XC term evaluation                    ... done (   0.1 sec)
Transforming the Hamiltonian                       ... done (   0.0 sec)
Diagonalizing the Hamiltonian                      ... done (   0.0 sec)
Back transforming the eigenvectors                 ... done (   0.0 sec)
Now organizing SCF variables                       ... done
                      ------------------
                      INITIAL GUESS DONE (   1.7 sec)
                      ------------------
--------------
SCF ITERATIONS
--------------
ITER       Energy         Delta-E        Max-DP      RMS-DP      [F,P]     Damp
               ***  Starting incremental Fock matrix formation  ***
  0   -500.6983406504   0.000000000000 0.20529959  0.00155327  0.4220735 0.7000
  1   -500.8635748784  -0.165234228004 0.15236788  0.00110952  0.2298720 0.7000
                               ***Turning on DIIS***
  2   -500.9488048722  -0.085229993785 0.11280637  0.00075984  0.1299453 0.7000
  3   -501.4687616494  -0.519956777193 0.28085676  0.00173253  0.0745824 0.0000
  4   -501.0344073616   0.434354287812 0.01529321  0.00009544  0.0153778 0.0000
  5   -501.1157150522  -0.081307690587 0.01559317  0.00007358  0.0071294 0.0000
  6   -501.1106964791   0.005018573116 0.00385827  0.00003905  0.0050039 0.0000
                      *** Initiating the SOSCF procedure ***
                           *** Shutting down DIIS ***
                      *** Re-Reading the Fockian *** 
                      *** Removing any level shift *** 
ITER      Energy       Delta-E        Grad      Rot      Max-DP    RMS-DP
  7   -501.11423511  -0.0035386277  0.002143  0.002143  0.002267  0.000026
               *** Restarting incremental Fock matrix formation ***
  8   -501.12206073  -0.0078256243  0.000840  0.001725  0.000802  0.000013
  9   -501.12209416  -0.0000334317  0.000473  0.002617  0.001458  0.000023
 10   -501.12211509  -0.0000209273  0.000158  0.000168  0.000492  0.000004
 11   -501.12211602  -0.0000009319  0.000086  0.000184  0.000153  0.000001
 12   -501.12211648  -0.0000004621  0.000011  0.000016  0.000023  0.000000
 13   -501.12211650  -0.0000000130  0.000007  0.000010  0.000016  0.000000
                  ***Gradient check signals convergence***
              ***Rediagonalizing the Fockian in SOSCF/NRSCF***

               *****************************************************
               *                     SUCCESS                       *
               *           SCF CONVERGED AFTER  14 CYCLES          *
               *****************************************************


----------------
TOTAL SCF ENERGY
----------------

Total Energy       :         -501.12211650 Eh          -13636.22604 eV

Components:
Nuclear Repulsion  :          214.65405145 Eh            5841.03369 eV
Electronic Energy  :         -715.77616795 Eh          -19477.25973 eV
One Electron Energy:        -1224.83945890 Eh          -33329.57612 eV
Two Electron Energy:          509.06329095 Eh           13852.31638 eV

Virial components:
Potential Energy   :         -818.41110412 Eh          -22270.09833 eV
Kinetic Energy     :          317.28898761 Eh            8633.87229 eV
Virial Ratio       :            2.57938704


---------------
SCF CONVERGENCE
---------------

  Last Energy change         ...   -5.0023e-09  Tolerance :   1.0000e-08
  Last MAX-Density change    ...    6.0146e-06  Tolerance :   1.0000e-07
  Last RMS-Density change    ...    9.4052e-08  Tolerance :   5.0000e-09
  Last Orbital Gradient      ...    2.3850e-06  Tolerance :   1.0000e-05
  Last Orbital Rotation      ...    6.4830e-06  Tolerance :   1.0000e-05

             **** THE GBW FILE WAS UPDATED (1isa1am-010010000_2_136.gbw) ****
             **** DENSITY 1isa1am-010010000_2_136.scfp WAS UPDATED ****
             **** ENERGY FILE WAS UPDATED (1isa1am-010010000_2_136.en.tmp) ****
             **** THE GBW FILE WAS UPDATED (1isa1am-010010000_2_136.gbw) ****
             **** DENSITY 1isa1am-010010000_2_136.scfp WAS UPDATED ****
----------------
ORBITAL ENERGIES
----------------

  NO   OCC          E(Eh)            E(eV) 
   0   2.0000     -20.588607      -560.2445 
   1   2.0000     -20.526746      -558.5612 
   2   2.0000     -15.572493      -423.7491 
   3   2.0000      -7.817264      -212.7186 
   4   2.0000      -5.649594      -153.7333 
   5   2.0000      -5.642726      -153.5464 
   6   2.0000      -5.635746      -153.3564 
   7   2.0000      -2.383617       -64.8615 
   8   2.0000      -2.379698       -64.7549 
   9   2.0000      -2.370304       -64.4993 
  10   2.0000      -2.363132       -64.3041 
  11   2.0000      -2.362776       -64.2944 
  12   2.0000      -1.351959       -36.7887 
  13   2.0000      -1.249008       -33.9872 
  14   2.0000      -1.176135       -32.0043 
  15   2.0000      -0.886986       -24.1361 
  16   2.0000      -0.687846       -18.7172 
  17   2.0000      -0.664463       -18.0809 
  18   2.0000      -0.660342       -17.9688 
  19   2.0000      -0.572987       -15.5918 
  20   2.0000      -0.564300       -15.3554 
  21   2.0000      -0.511841       -13.9279 
  22   2.0000      -0.476705       -12.9718 
  23   2.0000      -0.465556       -12.6684 
  24   2.0000      -0.438574       -11.9342 
  25   2.0000      -0.357013        -9.7148 
  26   0.0000       0.021592         0.5875 
  27   0.0000       0.033416         0.9093 
  28   0.0000       0.038528         1.0484 
  29   0.0000       0.042193         1.1481 
  30   0.0000       0.053937         1.4677 
  31   0.0000       0.059595         1.6217 
  32   0.0000       0.068601         1.8667 
  33   0.0000       0.087289         2.3752 
  34   0.0000       0.104819         2.8523 
  35   0.0000       0.116133         3.1601 
  36   0.0000       0.121837         3.3154 
  37   0.0000       0.124705         3.3934 
  38   0.0000       0.135998         3.7007 
  39   0.0000       0.138401         3.7661 
  40   0.0000       0.147524         4.0143 
  41   0.0000       0.160846         4.3769 
  42   0.0000       0.168181         4.5764 
  43   0.0000       0.176681         4.8077 
  44   0.0000       0.184198         5.0123 
  45   0.0000       0.189513         5.1569 
  46   0.0000       0.208697         5.6789 
  47   0.0000       0.214596         5.8395 
  48   0.0000       0.219202         5.9648 
  49   0.0000       0.232349         6.3225 
  50   0.0000       0.237322         6.4579 
  51   0.0000       0.245889         6.6910 
  52   0.0000       0.252552         6.8723 
  53   0.0000       0.261784         7.1235 
  54   0.0000       0.270039         7.3481 
  55   0.0000       0.284007         7.7282 
  56   0.0000       0.297470         8.0946 
  57   0.0000       0.304025         8.2729 
  58   0.0000       0.308308         8.3895 
  59   0.0000       0.322394         8.7728 
  60   0.0000       0.324649         8.8341 
  61   0.0000       0.329890         8.9768 
  62   0.0000       0.334189         9.0937 
  63   0.0000       0.339489         9.2380 
  64   0.0000       0.357466         9.7271 
  65   0.0000       0.362888         9.8747 
  66   0.0000       0.376498        10.2450 
  67   0.0000       0.386601        10.5200 
  68   0.0000       0.387387        10.5413 
  69   0.0000       0.406707        11.0671 
  70   0.0000       0.413325        11.2471 
  71   0.0000       0.430044        11.7021 
  72   0.0000       0.435904        11.8615 
  73   0.0000       0.450856        12.2684 
  74   0.0000       0.457260        12.4427 
  75   0.0000       0.473093        12.8735 
  76   0.0000       0.477241        12.9864 
  77   0.0000       0.486561        13.2400 
  78   0.0000       0.495490        13.4830 
  79   0.0000       0.505903        13.7663 
  80   0.0000       0.514347        13.9961 
  81   0.0000       0.520808        14.1719 
  82   0.0000       0.540229        14.7004 
  83   0.0000       0.543744        14.7960 
  84   0.0000       0.559442        15.2232 
  85   0.0000       0.565482        15.3875 
  86   0.0000       0.578029        15.7290 
  87   0.0000       0.609528        16.5861 
  88   0.0000       0.623935        16.9781 
  89   0.0000       0.636159        17.3108 
  90   0.0000       0.640681        17.4338 
  91   0.0000       0.651498        17.7281 
  92   0.0000       0.653907        17.7937 
  93   0.0000       0.670263        18.2388 
  94   0.0000       0.678589        18.4653 
  95   0.0000       0.686185        18.6720 
  96   0.0000       0.694290        18.8926 
  97   0.0000       0.696488        18.9524 
  98   0.0000       0.702812        19.1245 
  99   0.0000       0.711845        19.3703 
 100   0.0000       0.721249        19.6262 
 101   0.0000       0.729509        19.8510 
 102   0.0000       0.735453        20.0127 
 103   0.0000       0.752353        20.4726 
 104   0.0000       0.759834        20.6761 
 105   0.0000       0.761457        20.7203 
 106   0.0000       0.768502        20.9120 
 107   0.0000       0.776166        21.1206 
 108   0.0000       0.786260        21.3952 
 109   0.0000       0.802371        21.8336 
 110   0.0000       0.816092        22.2070 
 111   0.0000       0.835819        22.7438 
 112   0.0000       0.846372        23.0310 
 113   0.0000       0.849445        23.1146 
 114   0.0000       0.855572        23.2813 
 115   0.0000       0.880493        23.9594 
 116   0.0000       0.901007        24.5177 
 117   0.0000       0.919445        25.0194 
 118   0.0000       0.921315        25.0703 
 119   0.0000       0.926855        25.2210 
 120   0.0000       0.940772        25.5997 
 121   0.0000       0.945245        25.7214 
 122   0.0000       0.959965        26.1220 
 123   0.0000       0.979638        26.6573 
 124   0.0000       0.984881        26.8000 
 125   0.0000       0.988246        26.8915 
 126   0.0000       1.013816        27.5873 
 127   0.0000       1.027008        27.9463 
 128   0.0000       1.033766        28.1302 
 129   0.0000       1.045301        28.4441 
 130   0.0000       1.061948        28.8971 
 131   0.0000       1.066238        29.0138 
 132   0.0000       1.082773        29.4638 
 133   0.0000       1.096258        29.8307 
 134   0.0000       1.102049        29.9883 
 135   0.0000       1.117180        30.4000 
 136   0.0000       1.128925        30.7196 
 137   0.0000       1.155248        31.4359 
 138   0.0000       1.173843        31.9419 
 139   0.0000       1.180001        32.1094 
 140   0.0000       1.181781        32.1579 
 141   0.0000       1.206776        32.8381 
 142   0.0000       1.215639        33.0792 
 143   0.0000       1.225933        33.3593 
 144   0.0000       1.248447        33.9720 
 145   0.0000       1.256604        34.1939 
 146   0.0000       1.267693        34.4957 
 147   0.0000       1.270219        34.5644 
 148   0.0000       1.294830        35.2341 
 149   0.0000       1.304516        35.4977 
 150   0.0000       1.309240        35.6262 
 151   0.0000       1.322300        35.9816 
 152   0.0000       1.338885        36.4329 
 153   0.0000       1.353386        36.8275 
 154   0.0000       1.367155        37.2022 
 155   0.0000       1.378278        37.5048 
 156   0.0000       1.383425        37.6449 
 157   0.0000       1.408753        38.3341 
 158   0.0000       1.417459        38.5710 
 159   0.0000       1.426620        38.8203 
 160   0.0000       1.430311        38.9207 
 161   0.0000       1.442289        39.2467 
 162   0.0000       1.451374        39.4939 
 163   0.0000       1.471386        40.0384 
 164   0.0000       1.483643        40.3720 
 165   0.0000       1.505033        40.9540 
 166   0.0000       1.527984        41.5786 
 167   0.0000       1.530210        41.6391 
 168   0.0000       1.543990        42.0141 
 169   0.0000       1.551961        42.2310 
 170   0.0000       1.557791        42.3897 
 171   0.0000       1.570777        42.7430 
 172   0.0000       1.597573        43.4722 
 173   0.0000       1.615151        43.9505 
 174   0.0000       1.617618        44.0176 
 175   0.0000       1.633602        44.4526 
 176   0.0000       1.645877        44.7866 
 177   0.0000       1.648882        44.8683 
 178   0.0000       1.683808        45.8188 
 179   0.0000       1.698614        46.2216 
 180   0.0000       1.703672        46.3593 
 181   0.0000       1.722261        46.8651 
 182   0.0000       1.732474        47.1430 
 183   0.0000       1.736593        47.2551 
 184   0.0000       1.751746        47.6674 
 185   0.0000       1.766154        48.0595 
 186   0.0000       1.790500        48.7220 
 187   0.0000       1.797344        48.9082 
 188   0.0000       1.806870        49.1674 
 189   0.0000       1.812933        49.3324 
 190   0.0000       1.824779        49.6547 
 191   0.0000       1.844540        50.1925 
 192   0.0000       1.852184        50.4005 
 193   0.0000       1.868478        50.8439 
 194   0.0000       1.876491        51.0619 
 195   0.0000       1.898455        51.6596 
 196   0.0000       1.920314        52.2544 
 197   0.0000       1.929182        52.4957 
 198   0.0000       1.941020        52.8178 
 199   0.0000       1.944084        52.9012 
 200   0.0000       1.966390        53.5082 
 201   0.0000       1.978686        53.8428 
 202   0.0000       1.989261        54.1305 
 203   0.0000       2.011156        54.7263 
 204   0.0000       2.016286        54.8659 
 205   0.0000       2.041329        55.5474 
 206   0.0000       2.052793        55.8593 
 207   0.0000       2.062380        56.1202 
 208   0.0000       2.079210        56.5782 
 209   0.0000       2.086461        56.7755 
 210   0.0000       2.091355        56.9087 
 211   0.0000       2.117047        57.6078 
 212   0.0000       2.135792        58.1179 
 213   0.0000       2.139140        58.2089 
 214   0.0000       2.152936        58.5844 
 215   0.0000       2.166534        58.9544 
 216   0.0000       2.181214        59.3538 
 217   0.0000       2.182326        59.3841 
 218   0.0000       2.197751        59.8038 
 219   0.0000       2.219245        60.3887 
 220   0.0000       2.233157        60.7673 
 221   0.0000       2.242135        61.0116 
 222   0.0000       2.254711        61.3538 
 223   0.0000       2.263194        61.5846 
 224   0.0000       2.287953        62.2584 
 225   0.0000       2.305977        62.7488 
 226   0.0000       2.315899        63.0188 
 227   0.0000       2.346828        63.8604 
 228   0.0000       2.350220        63.9527 
 229   0.0000       2.363136        64.3042 
 230   0.0000       2.370225        64.4971 
 231   0.0000       2.388961        65.0069 
 232   0.0000       2.406130        65.4741 
 233   0.0000       2.421405        65.8898 
 234   0.0000       2.449823        66.6631 
 235   0.0000       2.456515        66.8452 
 236   0.0000       2.511805        68.3497 
 237   0.0000       2.520582        68.5885 
 238   0.0000       2.543610        69.2151 
 239   0.0000       2.557503        69.5932 
 240   0.0000       2.580720        70.2250 
 241   0.0000       2.608904        70.9919 
 242   0.0000       2.632765        71.6412 
 243   0.0000       2.642302        71.9007 
 244   0.0000       2.657513        72.3146 
 245   0.0000       2.670229        72.6606 
 246   0.0000       2.684891        73.0596 
 247   0.0000       2.698349        73.4258 
 248   0.0000       2.752728        74.9055 
 249   0.0000       2.758662        75.0670 
 250   0.0000       2.784382        75.7669 
 251   0.0000       2.794488        76.0419 
 252   0.0000       2.806061        76.3568 
 253   0.0000       2.833809        77.1119 
 254   0.0000       2.853035        77.6350 
 255   0.0000       2.861697        77.8707 
 256   0.0000       2.913536        79.2813 
 257   0.0000       2.936332        79.9016 
 258   0.0000       2.949312        80.2549 
 259   0.0000       2.965657        80.6996 
 260   0.0000       2.973816        80.9216 
 261   0.0000       3.021245        82.2123 
 262   0.0000       3.039665        82.7135 
 263   0.0000       3.077806        83.7514 
 264   0.0000       3.081539        83.8529 
 265   0.0000       3.101393        84.3932 
 266   0.0000       3.130270        85.1790 
 267   0.0000       3.172194        86.3198 
 268   0.0000       3.183595        86.6300 
 269   0.0000       3.201920        87.1287 
 270   0.0000       3.243403        88.2575 
 271   0.0000       3.257122        88.6308 
 272   0.0000       3.261633        88.7535 
 273   0.0000       3.278744        89.2192 
 274   0.0000       3.282979        89.3344 
 275   0.0000       3.310922        90.0948 
 276   0.0000       3.353351        91.2493 
 277   0.0000       3.369647        91.6928 
 278   0.0000       3.381271        92.0090 
 279   0.0000       3.400454        92.5311 
 280   0.0000       3.418121        93.0118 
 281   0.0000       3.435961        93.4972 
 282   0.0000       3.472298        94.4860 
 283   0.0000       3.496991        95.1580 
 284   0.0000       3.531042        96.0845 
 285   0.0000       3.549688        96.5919 
 286   0.0000       3.600695        97.9799 
 287   0.0000       3.604555        98.0849 
 288   0.0000       3.628001        98.7229 
 289   0.0000       3.685769       100.2949 
 290   0.0000       3.699586       100.6709 
 291   0.0000       3.726121       101.3929 
 292   0.0000       3.749360       102.0253 
 293   0.0000       3.762702       102.3883 
 294   0.0000       3.804032       103.5130 
 295   0.0000       3.848017       104.7099 
 296   0.0000       3.883994       105.6889 
 297   0.0000       3.888313       105.8064 
 298   0.0000       3.907907       106.3395 
 299   0.0000       3.921980       106.7225 
 300   0.0000       3.948183       107.4355 
 301   0.0000       3.998023       108.7917 
 302   0.0000       4.029678       109.6531 
 303   0.0000       4.056721       110.3890 
 304   0.0000       4.068788       110.7174 
 305   0.0000       4.079369       111.0053 
 306   0.0000       4.102406       111.6322 
 307   0.0000       4.105701       111.7218 
 308   0.0000       4.112419       111.9046 
 309   0.0000       4.153685       113.0275 
 310   0.0000       4.165751       113.3558 
 311   0.0000       4.180415       113.7549 
 312   0.0000       4.201865       114.3386 
 313   0.0000       4.219838       114.8276 
 314   0.0000       4.235108       115.2431 
 315   0.0000       4.257945       115.8646 
 316   0.0000       4.277903       116.4077 
 317   0.0000       4.289547       116.7245 
 318   0.0000       4.305388       117.1556 
 319   0.0000       4.314320       117.3986 
 320   0.0000       4.360910       118.6664 
 321   0.0000       4.370291       118.9217 
 322   0.0000       4.374864       119.0461 
 323   0.0000       4.417784       120.2140 
 324   0.0000       4.427260       120.4719 
 325   0.0000       4.443674       120.9185 
 326   0.0000       4.445194       120.9599 
 327   0.0000       4.472037       121.6903 
 328   0.0000       4.478969       121.8789 
 329   0.0000       4.491349       122.2158 
 330   0.0000       4.504630       122.5772 
 331   0.0000       4.537386       123.4685 
 332   0.0000       4.557235       124.0087 
 333   0.0000       4.570394       124.3667 
 334   0.0000       4.586661       124.8094 
 335   0.0000       4.605326       125.3173 
 336   0.0000       4.618295       125.6702 
 337   0.0000       4.642265       126.3225 
 338   0.0000       4.681256       127.3835 
 339   0.0000       4.724896       128.5710 
 340   0.0000       4.752530       129.3229 
 341   0.0000       4.760128       129.5297 
 342   0.0000       4.793712       130.4435 
 343   0.0000       4.825211       131.3007 
 344   0.0000       4.855387       132.1218 
 345   0.0000       4.883631       132.8903 
 346   0.0000       4.954980       134.8319 
 347   0.0000       4.966110       135.1347 
 348   0.0000       5.002118       136.1145 
 349   0.0000       5.029800       136.8678 
 350   0.0000       5.044234       137.2606 
 351   0.0000       5.055885       137.5776 
 352   0.0000       5.126086       139.4879 
 353   0.0000       5.164500       140.5332 
 354   0.0000       5.231771       142.3637 
 355   0.0000       5.264270       143.2481 
 356   0.0000       5.289400       143.9319 
 357   0.0000       5.323699       144.8652 
 358   0.0000       5.340071       145.3107 
 359   0.0000       5.376738       146.3085 
 360   0.0000       5.395347       146.8149 
 361   0.0000       5.438672       147.9938 
 362   0.0000       5.464651       148.7007 
 363   0.0000       5.473684       148.9465 
 364   0.0000       5.530369       150.4890 
 365   0.0000       5.558697       151.2598 
 366   0.0000       5.594258       152.2275 
 367   0.0000       5.733125       156.0063 
 368   0.0000       5.830554       158.6574 
 369   0.0000       5.866582       159.6378 
 370   0.0000       5.967301       162.3785 
 371   0.0000       6.150459       167.3625 
 372   0.0000       6.393387       173.9729 
 373   0.0000       6.879185       187.1921 
 374   0.0000       6.921030       188.3308 
 375   0.0000       6.935342       188.7203 
 376   0.0000       6.957015       189.3100 
 377   0.0000       7.020305       191.0322 
 378   0.0000       7.042645       191.6401 
 379   0.0000       7.045922       191.7293 
 380   0.0000       7.351355       200.0405 
 381   0.0000       7.360339       200.2850 
 382   0.0000       7.447030       202.6440 
 383   0.0000       7.461186       203.0292 
 384   0.0000       7.615711       207.2340 
 385   0.0000       7.636599       207.8024 
 386   0.0000       7.665817       208.5975 
 387   0.0000       7.691699       209.3018 
 388   0.0000       7.779042       211.6785 
 389   0.0000       7.835755       213.2217 
 390   0.0000       7.859952       213.8802 
 391   0.0000       7.901773       215.0182 
 392   0.0000       7.924573       215.6386 
 393   0.0000       7.993390       217.5112 
 394   0.0000       8.002953       217.7714 
 395   0.0000       8.102709       220.4859 
 396   0.0000       8.130114       221.2316 
 397   0.0000       8.155703       221.9280 
 398   0.0000       8.270227       225.0443 
 399   0.0000       8.317886       226.3412 
 400   0.0000       8.359344       227.4693 
 401   0.0000       8.443670       229.7639 
 402   0.0000       8.463871       230.3137 
 403   0.0000       8.620274       234.5696 
 404   0.0000       8.644813       235.2373 
 405   0.0000       8.678068       236.1422 
 406   0.0000       8.733529       237.6514 
 407   0.0000       8.799731       239.4529 
 408   0.0000       8.823680       240.1045 
 409   0.0000       8.861096       241.1227 
 410   0.0000       8.905260       242.3245 
 411   0.0000       8.937726       243.2079 
 412   0.0000       8.951040       243.5702 
 413   0.0000       8.975034       244.2231 
 414   0.0000       8.997142       244.8247 
 415   0.0000       9.009758       245.1680 
 416   0.0000       9.082157       247.1380 
 417   0.0000       9.099193       247.6016 
 418   0.0000       9.136916       248.6281 
 419   0.0000       9.168566       249.4894 
 420   0.0000       9.250579       251.7211 
 421   0.0000       9.357991       254.6439 
 422   0.0000       9.389218       255.4936 
 423   0.0000       9.486874       258.1510 
 424   0.0000       9.498401       258.4646 
 425   0.0000       9.542039       259.6521 
 426   0.0000       9.626347       261.9462 
 427   0.0000       9.654014       262.6991 
 428   0.0000       9.766069       265.7482 
 429   0.0000       9.782128       266.1852 
 430   0.0000       9.862205       268.3642 
 431   0.0000       9.875027       268.7131 
 432   0.0000       9.889837       269.1161 
 433   0.0000       9.941907       270.5331 
 434   0.0000      10.056003       273.6378 
 435   0.0000      10.091392       274.6007 
 436   0.0000      10.138812       275.8911 
 437   0.0000      10.170508       276.7536 
 438   0.0000      10.230553       278.3875 
 439   0.0000      10.373772       282.2847 
 440   0.0000      10.466509       284.8082 
 441   0.0000      10.549180       287.0578 
 442   0.0000      10.565815       287.5104 
 443   0.0000      10.633849       289.3617 
 444   0.0000      10.769649       293.0571 
 445   0.0000      10.780766       293.3596 
 446   0.0000      10.802164       293.9418 
 447   0.0000      10.816769       294.3392 
 448   0.0000      10.831222       294.7325 
 449   0.0000      10.861344       295.5522 
 450   0.0000      10.883407       296.1526 
 451   0.0000      10.904990       296.7399 
 452   0.0000      10.937461       297.6234 
 453   0.0000      10.945517       297.8427 
 454   0.0000      10.960742       298.2569 
 455   0.0000      11.002007       299.3798 
 456   0.0000      11.009788       299.5916 
 457   0.0000      11.025201       300.0110 
 458   0.0000      11.039772       300.4075 
 459   0.0000      11.052474       300.7531 
 460   0.0000      11.064235       301.0732 
 461   0.0000      11.122673       302.6633 
 462   0.0000      11.189235       304.4746 
 463   0.0000      11.316159       307.9284 
 464   0.0000      11.374559       309.5175 
 465   0.0000      11.403184       310.2964 
 466   0.0000      11.567477       314.7670 
 467   0.0000      11.692708       318.1748 
 468   0.0000      11.757569       319.9397 
 469   0.0000      11.800422       321.1058 
 470   0.0000      11.848572       322.4160 
 471   0.0000      11.903697       323.9161 
 472   0.0000      12.022332       327.1443 
 473   0.0000      12.086771       328.8977 
 474   0.0000      12.104730       329.3864 
 475   0.0000      12.115026       329.6666 
 476   0.0000      12.154953       330.7531 
 477   0.0000      12.161700       330.9367 
 478   0.0000      12.173337       331.2533 
 479   0.0000      12.188163       331.6568 
 480   0.0000      12.201006       332.0063 
 481   0.0000      12.209608       332.2403 
 482   0.0000      12.231825       332.8449 
 483   0.0000      12.288425       334.3850 
 484   0.0000      12.319851       335.2402 
 485   0.0000      12.338361       335.7439 
 486   0.0000      12.388495       337.1081 
 487   0.0000      12.403788       337.5242 
 488   0.0000      12.462748       339.1286 
 489   0.0000      12.642354       344.0159 
 490   0.0000      12.891009       350.7822 
 491   0.0000      12.932461       351.9102 
 492   0.0000      13.008060       353.9673 
 493   0.0000      13.017226       354.2167 
 494   0.0000      13.029509       354.5510 
 495   0.0000      13.141685       357.6034 
 496   0.0000      13.202139       359.2485 
 497   0.0000      13.273640       361.1941 
 498   0.0000      13.327764       362.6669 
 499   0.0000      13.371001       363.8434 
 500   0.0000      13.487313       367.0084 
 501   0.0000      13.508866       367.5949 
 502   0.0000      14.448700       393.1691 
 503   0.0000      14.473385       393.8408 
 504   0.0000      14.520785       395.1306 
 505   0.0000      15.021414       408.7534 
 506   0.0000      15.100392       410.9025 
 507   0.0000      15.114084       411.2751 
 508   0.0000      17.032459       463.4768 
 509   0.0000      36.879898      1003.5531 
 510   0.0000      38.757046      1054.6328 
 511   0.0000      38.925333      1059.2122 
 512   0.0000      39.023842      1061.8927 
 513   0.0000      42.241773      1149.4571 
 514   0.0000      44.054113      1198.7734 
 515   0.0000      61.657174      1677.7770 

                    ********************************
                    * MULLIKEN POPULATION ANALYSIS *
                    ********************************

-----------------------
MULLIKEN ATOMIC CHARGES
-----------------------
   0 H :    0.280365
   1 O :   -0.876387
   2 I :    1.577349
   3 O :   -1.107227
   4 N :   -0.539619
   5 H :    0.202339
   6 H :    0.258350
   7 H :    0.204831
Sum of atomic charges:    0.0000000

--------------------------------
MULLIKEN REDUCED ORBITAL CHARGES
--------------------------------
  0 H s       :     0.550818  s :     0.550818
      pz      :     0.034982  p :     0.120874
      px      :     0.051109
      py      :     0.034783
      dz2     :     0.013622  d :     0.044583
      dxz     :     0.002153
      dyz     :     0.005604
      dx2y2   :     0.006569
      dxy     :     0.016635
      f0      :     0.000054  f :     0.003359
      f+1     :     0.003410
      f-1     :    -0.000232
      f+2     :    -0.000698
      f-2     :     0.000442
      f+3     :     0.000623
      f-3     :    -0.000241
  1 O s       :     3.999768  s :     3.999768
      pz      :     1.742886  p :     4.827329
      px      :     1.594141
      py      :     1.490302
      dz2     :     0.004588  d :     0.045432
      dxz     :     0.012876
      dyz     :     0.008794
      dx2y2   :     0.015876
      dxy     :     0.003298
      f0      :     0.000651  f :     0.003441
      f+1     :    -0.000074
      f-1     :     0.000563
      f+2     :     0.000872
      f-2     :     0.000370
      f+3     :     0.000427
      f-3     :     0.000632
      g0      :     0.000060  g :     0.000416
      g+1     :     0.000054
      g-1     :     0.000013
      g+2     :     0.000010
      g-2     :     0.000008
      g+3     :     0.000078
      g-3     :     0.000048
      g+4     :     0.000082
      g-4     :     0.000062
  2 I s       :     3.715998  s :     3.715998
      pz      :     3.737214  p :     9.513388
      px      :     3.229289
      py      :     2.546884
      dz2     :     2.041785  d :    10.146222
      dxz     :     2.021890
      dyz     :     2.007335
      dx2y2   :     2.060414
      dxy     :     2.014797
      f0      :     0.003398  f :     0.040640
      f+1     :     0.005557
      f-1     :     0.007047
      f+2     :     0.002974
      f-2     :     0.004946
      f+3     :     0.012210
      f-3     :     0.004508
      g0      :     0.001212  g :     0.006404
      g+1     :     0.000431
      g-1     :     0.000294
      g+2     :     0.000517
      g-2     :     0.000640
      g+3     :     0.001270
      g-3     :     0.000351
      g+4     :     0.000640
      g-4     :     0.001048
  3 O s       :     4.073975  s :     4.073975
      pz      :     1.861165  p :     4.981464
      px      :     1.553249
      py      :     1.567051
      dz2     :     0.004992  d :     0.045768
      dxz     :     0.008794
      dyz     :     0.006521
      dx2y2   :     0.012332
      dxy     :     0.013129
      f0      :     0.000520  f :     0.005564
      f+1     :     0.000611
      f-1     :     0.000550
      f+2     :     0.000595
      f-2     :     0.000969
      f+3     :     0.001358
      f-3     :     0.000961
      g0      :     0.000048  g :     0.000456
      g+1     :     0.000023
      g-1     :     0.000020
      g+2     :     0.000005
      g-2     :     0.000069
      g+3     :     0.000053
      g-3     :     0.000056
      g+4     :     0.000058
      g-4     :     0.000124
  4 N s       :     3.513199  s :     3.513199
      pz      :     1.193233  p :     3.968193
      px      :     1.506493
      py      :     1.268467
      dz2     :     0.021459  d :     0.055467
      dxz     :     0.006131
      dyz     :     0.005112
      dx2y2   :     0.013425
      dxy     :     0.009340
      f0      :     0.001081  f :     0.001972
      f+1     :    -0.001158
      f-1     :     0.000220
      f+2     :     0.000875
      f-2     :     0.000828
      f+3     :    -0.000304
      f-3     :     0.000430
      g0      :     0.000226  g :     0.000788
      g+1     :     0.000158
      g-1     :     0.000113
      g+2     :     0.000009
      g-2     :    -0.000004
      g+3     :    -0.000009
      g-3     :     0.000076
      g+4     :     0.000126
      g-4     :     0.000095
  5 H s       :     0.683424  s :     0.683424
      pz      :     0.029102  p :     0.101285
      px      :     0.043672
      py      :     0.028512
      dz2     :     0.000825  d :     0.013787
      dxz     :     0.006484
      dyz     :     0.006019
      dx2y2   :     0.000245
      dxy     :     0.000214
      f0      :    -0.000448  f :    -0.000835
      f+1     :    -0.000355
      f-1     :    -0.000021
      f+2     :    -0.000062
      f-2     :     0.000031
      f+3     :     0.000018
      f-3     :     0.000001
  6 H s       :     0.631202  s :     0.631202
      pz      :     0.024590  p :     0.096821
      px      :     0.036081
      py      :     0.036150
      dz2     :     0.001968  d :     0.012798
      dxz     :    -0.000018
      dyz     :     0.003272
      dx2y2   :     0.001183
      dxy     :     0.006392
      f0      :     0.000060  f :     0.000828
      f+1     :     0.000027
      f-1     :     0.000100
      f+2     :    -0.000060
      f-2     :     0.000357
      f+3     :     0.000422
      f-3     :    -0.000077
  7 H s       :     0.688933  s :     0.688933
      pz      :     0.024136  p :     0.092777
      px      :     0.040918
      py      :     0.027722
      dz2     :     0.004004  d :     0.013729
      dxz     :     0.002403
      dyz     :     0.001338
      dx2y2   :     0.004199
      dxy     :     0.001786
      f0      :    -0.000082  f :    -0.000270
      f+1     :     0.000120
      f-1     :     0.000091
      f+2     :    -0.000024
      f-2     :    -0.000236
      f+3     :     0.000052
      f-3     :    -0.000190


                     *******************************
                     * LOEWDIN POPULATION ANALYSIS *
                     *******************************

----------------------
LOEWDIN ATOMIC CHARGES
----------------------
   0 H :   -1.305393
   1 O :    0.619956
   2 I :    0.976295
   3 O :   -0.451660
   4 N :    1.630888
   5 H :   -0.469006
   6 H :   -0.538941
   7 H :   -0.462139

-------------------------------
LOEWDIN REDUCED ORBITAL CHARGES
-------------------------------
  0 H s       :     0.567704  s :     0.567704
      pz      :     0.234529  p :     0.789143
      px      :     0.374848
      py      :     0.179766
      dz2     :     0.118234  d :     0.647604
      dxz     :     0.172911
      dyz     :     0.048435
      dx2y2   :     0.138984
      dxy     :     0.169041
      f0      :     0.020257  f :     0.300942
      f+1     :     0.083835
      f-1     :     0.004694
      f+2     :     0.050519
      f-2     :     0.042171
      f+3     :     0.049208
      f-3     :     0.050258
  1 O s       :     3.039861  s :     3.039861
      pz      :     1.360129  p :     3.876225
      px      :     1.307074
      py      :     1.209022
      dz2     :     0.044991  d :     0.338018
      dxz     :     0.043756
      dyz     :     0.080435
      dx2y2   :     0.076150
      dxy     :     0.092686
      f0      :     0.010062  f :     0.113171
      f+1     :     0.006038
      f-1     :     0.019528
      f+2     :     0.019955
      f-2     :     0.012856
      f+3     :     0.024400
      f-3     :     0.020331
      g0      :     0.001128  g :     0.012769
      g+1     :     0.000438
      g-1     :     0.001419
      g+2     :     0.001290
      g-2     :     0.000932
      g+3     :     0.002081
      g-3     :     0.001178
      g+4     :     0.002027
      g-4     :     0.002274
  2 I s       :     3.104160  s :     3.104160
      pz      :     3.348981  p :     9.061096
      px      :     3.091289
      py      :     2.620826
      dz2     :     2.149189  d :    10.828379
      dxz     :     2.113046
      dyz     :     2.133923
      dx2y2   :     2.246902
      dxy     :     2.185319
      f0      :     0.061483  f :     0.688428
      f+1     :     0.059389
      f-1     :     0.073610
      f+2     :     0.071568
      f-2     :     0.112050
      f+3     :     0.154341
      f-3     :     0.155986
      g0      :     0.034001  g :     0.341642
      g+1     :     0.014626
      g-1     :     0.024036
      g+2     :     0.014067
      g-2     :     0.044367
      g+3     :     0.046096
      g-3     :     0.040471
      g+4     :     0.065139
      g-4     :     0.058839
  3 O s       :     3.453287  s :     3.453287
      pz      :     1.633443  p :     4.551004
      px      :     1.489513
      py      :     1.428048
      dz2     :     0.051467  d :     0.314240
      dxz     :     0.067788
      dyz     :     0.050794
      dx2y2   :     0.064609
      dxy     :     0.079582
      f0      :     0.008873  f :     0.113743
      f+1     :     0.019360
      f-1     :     0.012538
      f+2     :     0.006012
      f-2     :     0.024677
      f+3     :     0.017431
      f-3     :     0.024853
      g0      :     0.001734  g :     0.019385
      g+1     :     0.001699
      g-1     :     0.001308
      g+2     :     0.000200
      g-2     :     0.002992
      g+3     :     0.002133
      g-3     :     0.002927
      g+4     :     0.003415
      g-4     :     0.002978
  4 N s       :     2.550347  s :     2.550347
      pz      :     0.814765  p :     2.546590
      px      :     0.900841
      py      :     0.830984
      dz2     :     0.060027  d :     0.204095
      dxz     :     0.037280
      dyz     :     0.020910
      dx2y2   :     0.050138
      dxy     :     0.035740
      f0      :     0.014500  f :     0.058971
      f+1     :     0.003216
      f-1     :     0.001045
      f+2     :     0.014273
      f-2     :     0.008502
      f+3     :     0.005391
      f-3     :     0.012045
      g0      :     0.001980  g :     0.009108
      g+1     :     0.001247
      g-1     :     0.001174
      g+2     :     0.000223
      g-2     :     0.000093
      g+3     :     0.000528
      g-3     :     0.001751
      g+4     :     0.001216
      g-4     :     0.000895
  5 H s       :     0.568520  s :     0.568520
      pz      :     0.187219  p :     0.421780
      px      :     0.128687
      py      :     0.105873
      dz2     :     0.087023  d :     0.327130
      dxz     :     0.115097
      dyz     :     0.119916
      dx2y2   :     0.003551
      dxy     :     0.001542
      f0      :     0.029292  f :     0.151576
      f+1     :     0.055092
      f-1     :     0.061294
      f+2     :     0.004000
      f-2     :     0.001675
      f+3     :     0.000121
      f-3     :     0.000100
  6 H s       :     0.550930  s :     0.550930
      pz      :     0.113173  p :     0.452275
      px      :     0.143345
      py      :     0.195757
      dz2     :     0.061949  d :     0.373796
      dxz     :     0.015671
      dyz     :     0.098913
      dx2y2   :     0.071110
      dxy     :     0.126154
      f0      :     0.006375  f :     0.161940
      f+1     :     0.002221
      f-1     :     0.047655
      f+2     :     0.025252
      f-2     :     0.010505
      f+3     :     0.051454
      f-3     :     0.018478
  7 H s       :     0.563597  s :     0.563597
      pz      :     0.118090  p :     0.419375
      px      :     0.172419
      py      :     0.128865
      dz2     :     0.072916  d :     0.327422
      dxz     :     0.058618
      dyz     :     0.035505
      dx2y2   :     0.098116
      dxy     :     0.062268
      f0      :     0.005351  f :     0.151746
      f+1     :     0.035644
      f-1     :     0.019935
      f+2     :     0.015323
      f-2     :     0.018357
      f+3     :     0.041996
      f-3     :     0.015139


                      *****************************
                      * MAYER POPULATION ANALYSIS *
                      *****************************

  NA   - Mulliken gross atomic population
  ZA   - Total nuclear charge
  QA   - Mulliken gross atomic charge
  VA   - Mayer's total valence
  BVA  - Mayer's bonded valence
  FA   - Mayer's free valence

  ATOM       NA         ZA         QA         VA         BVA        FA
  0 H      0.7196     1.0000     0.2804     1.0739     1.0739     0.0000
  1 O      8.8764     8.0000    -0.8764     1.5110     1.5110     0.0000
  2 I     23.4227    25.0000     1.5773     1.7582     1.7582    -0.0000
  3 O      9.1072     8.0000    -1.1072     1.0967     1.0967    -0.0000
  4 N      7.5396     7.0000    -0.5396     3.0700     3.0700     0.0000
  5 H      0.7977     1.0000     0.2023     1.0816     1.0816     0.0000
  6 H      0.7416     1.0000     0.2584     1.0165     1.0165     0.0000
  7 H      0.7952     1.0000     0.2048     1.0718     1.0718     0.0000

  Mayer bond orders larger than 0.100000
B(  0-H ,  1-O ) :   0.9059 B(  0-H ,  4-N ) :   0.1442 B(  1-O ,  2-I ) :   0.6156 
B(  2-I ,  3-O ) :   1.1171 B(  4-N ,  5-H ) :   1.0058 B(  4-N ,  6-H ) :   0.9698 
B(  4-N ,  7-H ) :   0.9966 

-------
TIMINGS
-------

Total SCF time: 0 days 0 hours 8 min 22 sec 

Total time                  ....     502.119 sec
Sum of individual times     ....     501.174 sec  ( 99.8%)

Fock matrix formation       ....     498.344 sec  ( 99.2%)
Diagonalization             ....       0.470 sec  (  0.1%)
Density matrix formation    ....       0.024 sec  (  0.0%)
Population analysis         ....       0.038 sec  (  0.0%)
Initial guess               ....       1.636 sec  (  0.3%)
Orbital Transformation      ....       0.000 sec  (  0.0%)
Orbital Orthonormalization  ....       0.000 sec  (  0.0%)
DIIS solution               ....       0.241 sec  (  0.0%)
SOSCF solution              ....       0.358 sec  (  0.1%)

Maximum memory used throughout the entire SCF-calculation: 260.7 MB


           ************************************************************
           *        Program running with 8 parallel MPI-processes     *
           *              working on a common directory               *
           ************************************************************

------------------------------------------------------------------------------
                                ORCA  MP2 
------------------------------------------------------------------------------

Freezing NCore=14 chemical core electrons

-------------
RI-MP2 ENERGY
-------------
Dimension of the basis                    ...  516
Memory devoted to MP2                     ... 16000 MB   
Data format for buffers                   ... DOUBLE
Compression type for matrix containers    ... UNCOMPRESSED
Overall scaling of the MP2 energy         ...   1.000e+00
Calculating two index integrals           ... done (    0.023 sec)
Cholesky decomposition of V**-1           ... done (    0.169 sec)

-----------------
RI-TRANSFORMATION (AUX index driven)
-----------------

Dimension of the orbital-basis         ... 516
Dimension of the aux-basis             ... 1102
Transformation of internal/external MOs...    7-  25 to   26- 515
Number Format for Storage              ... Double (8 Byte)
Integral mode                          ... Direct

First Phase: integral generation and transformation of MO indices
  Aux angular momentum 0               ... done (    0.070 sec)
  Aux angular momentum 1               ... done (    0.107 sec)
  Aux angular momentum 2               ... done (    0.163 sec)
  Aux angular momentum 3               ... done (    0.194 sec)
  Aux angular momentum 4               ... done (    0.216 sec)
  Aux angular momentum 5               ... done (    0.146 sec)
  Aux angular momentum 6               ... done (    0.105 sec)
Closing buffer VIA ( 0.08 GB; CompressionRatio= 1.00)
  Phase 1 completed in     1.118 sec
Second Phase: sorting and transformation of aux index

IA-Transformation
Memory available                       ... 15945 MB 
Max. # MO pairs treated in a batch     ... 3    
# of internal orbitals                 ... 19
# batches for internal orbitals        ... 1
Closing buffer IAV ( 0.08 GB; CompressionRatio= 1.00)
(ia|v) transformation done in     0.105 sec

  Phase 2 completed in     0.113 sec
RI-Integral transformation completed in     1.230 sec
Opening buffers                              ... done

Starting loop over batches of integrals:

Operator 0  - window                       ... (  7- 25)x( 26-515)
Operator 0  - Memory available             ... 16000 MB
Operator 0  - Memory needed per MO         ...   4.1 MB
Operator 0  - Number of orbitals per batch ... 3
Operator 0  - Number of batches            ... 1

OPERATOR  0   PASS   0:  MOs     7 ...    9 +   10 ...   12 +   13 ...   15 +   16 ...   18
                            +   19 ...   21 +   22 ...   24 +   25 ...   25
  Reading integrals       ... ok
  Internal MO   9
Time spent in pair loops =     0.086 sec
Deleting buffer (Ka|jb)[aa] ...done

-----------------------------------------------
 RI-MP2 CORRELATION ENERGY:     -1.118975089 Eh
-----------------------------------------------


-------
TIMINGS
-------

Total time                :    2.081 sec
Integral trafo            :    1.244 sec ( 59.8%)
I/O of integrals          :    0.005 sec (  0.2%)
K(i,j) Operators          :    0.061 sec (  2.9%)
T(i,j) pair energies      :    0.010 sec (  0.5%)
V-calculation             :    0.023 sec (  1.1%)
V**(-1/2)                 :    0.169 sec (  8.1%)
Gamma(ia|P)               :    0.000 sec (  0.0%)
Gamma-Trafo               :    0.000 sec (  0.0%)
D(virtual)                :    0.000 sec (  0.0%)
D(internal)               :    0.000 sec (  0.0%)
W(virtual)                :    0.000 sec (  0.0%)
W(internal)               :    0.000 sec (  0.0%)
L(virtual)                :    0.000 sec (  0.0%)
L(internal)               :    0.000 sec (  0.0%)
G(D)                      :    0.000 sec (  0.0%)
G(Z)                      :    0.000 sec (  0.0%)
Z-Vector Solution         :    0.000 sec (  0.0%)
3-Index Derivative        :    0.000 sec (  0.0%)
2-Index Derivative        :    0.000 sec (  0.0%)
Separable Gradient        :    0.000 sec (  0.0%)


---------------------------------------
MP2 TOTAL ENERGY:     -502.241091591 Eh
---------------------------------------

Maximum memory used throughout the entire MP2-calculation: 128.9 MB

-------------------------   --------------------
FINAL SINGLE POINT ENERGY      -502.241091591358
-------------------------   --------------------


                            ***************************************
                            *     ORCA property calculations      *
                            ***************************************


  WARNING: The energy has been calculated at the MP2 level but the densities
           used in the property calculations are still SCF densities
           MP2 response densities have not been calculated 
           use %mp2 Density relaxed end
           or  %mp2 Density unrelaxed end

                                    ---------------------
                                    Active property flags
                                    ---------------------
   (+) Dipole Moment


------------------------------------------------------------------------------
                       ORCA ELECTRIC PROPERTIES CALCULATION
------------------------------------------------------------------------------

Dipole Moment Calculation                       ... on
Quadrupole Moment Calculation                   ... off
Polarizability Calculation                      ... off
GBWName                                         ... 1isa1am-010010000_2_136.gbw
Electron density                                ... 1isa1am-010010000_2_136.scfp
The origin for moment calculation is the CENTER OF MASS  = ( 3.016702,  1.419044  0.562849)

-------------
DIPOLE MOMENT
-------------
                                X             Y             Z
Electronic contribution:     44.16511      18.18222      -0.60898
Nuclear contribution   :    -44.30347     -18.84940      -0.59772
                        -----------------------------------------
Total Dipole Moment    :     -0.13836      -0.66718      -1.20669
                        -----------------------------------------
Magnitude (a.u.)       :      1.38578
Magnitude (Debye)      :      3.52237


--------------------
Rotational spectrum 
--------------------
 
Rotational constants in cm-1:     0.198993     0.079307     0.063587 
Rotational constants in MHz :  5965.653985  2377.553130  1906.303276 

 Dipole components along the rotational axes: 
x,y,z [a.u.] :    -0.647279     0.513187    -1.112677 
x,y,z [Debye]:    -1.645252     1.304417    -2.828201 

 

Timings for individual modules:

Sum of individual times         ...      507.775 sec (=   8.463 min)
GTO integral calculation        ...        2.631 sec (=   0.044 min)   0.5 %
SCF iterations                  ...      502.476 sec (=   8.375 min)  99.0 %
MP2 module                      ...        2.668 sec (=   0.044 min)   0.5 %
                             ****ORCA TERMINATED NORMALLY****
TOTAL RUN TIME: 0 days 0 hours 8 minutes 28 seconds 802 msec
