# Supplementary material for: Iodine Clusters in the Atmosphere I: Computational Benchmark and Dimer Formation of Oxyacids and Oxides
Source: ACS Omega. 2024 Jul 9;9(29):31521–32. doi: 10.1021/acsomega.4c01235 (PMC11270685; doi:10.1021/acsomega.4c01235)
Supplement: Supplementary file 2 — ao4c01235_si_002.zip [file ao4c01235_si_002.zip › SI_zip/basis_extrapolation/quadruple/1isa1ma-010001000_2_306.inp]

! aug-cc-pVQZ/C aug-cc-pVQZ/JK aug-cc-pVQZ RI-MP2 TightSCF
%pal nprocs 8 end
%maxcore 16000
%basis
	NewGTO I "aug-cc-pVQZ-PP" end
	NewECP I "SK-MCDHF-RSC" end
	NewAuxCGTO I "aug-cc-pVQZ-PP/C" end
	NewAuxJKGTO I "def2/JK" end
end
* xyz 0 1
H        0.44423083       1.28794886      -0.32420167
O        0.32485098       2.15705907       0.16025870
I       -1.55379089       2.25885854       0.60636225
O       -1.75897402       1.14251998       2.03182349
N        0.53117437      -0.31808293      -0.96268800
H        1.46494931      -0.49165917      -1.31375997
H       -0.10335578      -0.47657965      -1.73550777
C        0.22227029      -1.22825110       0.15543695
H        0.93499463      -1.05157221       0.96072123
H       -0.76763304      -0.99568866       0.54846762
H        0.26128333      -2.28455272      -0.12691285
*
