# Supplementary material for: Iodine Clusters in the Atmosphere I: Computational Benchmark and Dimer Formation of Oxyacids and Oxides
Source: ACS Omega. 2024 Jul 9;9(29):31521–32. doi: 10.1021/acsomega.4c01235 (PMC11270685; doi:10.1021/acsomega.4c01235)
Supplement: Supplementary file 2 — ao4c01235_si_002.zip [file ao4c01235_si_002.zip › SI_zip/basis_extrapolation/quadruple/1it1am-000110000_1_795.log]

                                 *****************
                                 * O   R   C   A *
                                 *****************

                                            #,                                       
                                            ###                                      
                                            ####                                     
                                            #####                                    
                                            ######                                   
                                           ########,                                 
                                     ,,################,,,,,                         
                               ,,#################################,,                 
                          ,,##########################################,,             
                       ,#########################################, ''#####,          
                    ,#############################################,,   '####,        
                  ,##################################################,,,,####,       
                ,###########''''           ''''###############################       
              ,#####''   ,,,,##########,,,,          '''####'''          '####       
            ,##' ,,,,###########################,,,                        '##       
           ' ,,###''''                  '''############,,,                           
         ,,##''                                '''############,,,,        ,,,,,,###''
      ,#''                                            '''#######################'''  
     '                                                          ''''####''''         
             ,#######,   #######,   ,#######,      ##                                
            ,#'     '#,  ##    ##  ,#'     '#,    #''#        ######   ,####,        
            ##       ##  ##   ,#'  ##            #'  '#       #        #'  '#        
            ##       ##  #######   ##           ,######,      #####,   #    #        
            '#,     ,#'  ##    ##  '#,     ,#' ,#      #,         ##   #,  ,#        
             '#######'   ##     ##  '#######'  #'      '#     #####' # '####'        


                  #######################################################
                  #                        -***-                        #
                  #          Department of theory and spectroscopy      #
                  #    Directorship and core code : Frank Neese         #
                  #        Max Planck Institute fuer Kohlenforschung    #
                  #                Kaiser Wilhelm Platz 1               #
                  #                 D-45470 Muelheim/Ruhr               #
                  #                      Germany                        #
                  #                                                     #
                  #                  All rights reserved                #
                  #                        -***-                        #
                  #######################################################


                         Program Version 5.0.4 -  RELEASE  -


 With contributions from (in alphabetic order):
   Daniel Aravena         : Magnetic Suceptibility
   Michael Atanasov       : Ab Initio Ligand Field Theory (pilot matlab implementation)
   Alexander A. Auer      : GIAO ZORA, VPT2 properties, NMR spectrum
   Ute Becker             : Parallelization
   Giovanni Bistoni       : ED, misc. LED, open-shell LED, HFLD
   Martin Brehm           : Molecular dynamics
   Dmytro Bykov           : SCF Hessian
   Vijay G. Chilkuri      : MRCI spin determinant printing, contributions to CSF-ICE
   Dipayan Datta          : RHF DLPNO-CCSD density
   Achintya Kumar Dutta   : EOM-CC, STEOM-CC
   Dmitry Ganyushin       : Spin-Orbit,Spin-Spin,Magnetic field MRCI
   Miquel Garcia          : C-PCM and meta-GGA Hessian, CC/C-PCM, Gaussian charge scheme
   Yang Guo               : DLPNO-NEVPT2, F12-NEVPT2, CIM, IAO-localization
   Andreas Hansen         : Spin unrestricted coupled pair/coupled cluster methods
   Benjamin Helmich-Paris : MC-RPA, TRAH-SCF, COSX integrals
   Lee Huntington         : MR-EOM, pCC
   Robert Izsak           : Overlap fitted RIJCOSX, COSX-SCS-MP3, EOM
   Marcus Kettner         : VPT2
   Christian Kollmar      : KDIIS, OOCD, Brueckner-CCSD(T), CCSD density, CASPT2, CASPT2-K
   Simone Kossmann        : Meta GGA functionals, TD-DFT gradient, OOMP2, MP2 Hessian
   Martin Krupicka        : Initial AUTO-CI
   Lucas Lang             : DCDCAS
   Marvin Lechner         : AUTO-CI (C++ implementation), FIC-MRCC
   Dagmar Lenk            : GEPOL surface, SMD
   Dimitrios Liakos       : Extrapolation schemes; Compound Job, initial MDCI parallelization
   Dimitrios Manganas     : Further ROCIS development; embedding schemes
   Dimitrios Pantazis     : SARC Basis sets
   Anastasios Papadopoulos: AUTO-CI, single reference methods and gradients
   Taras Petrenko         : DFT Hessian,TD-DFT gradient, ASA, ECA, R-Raman, ABS, FL, XAS/XES, NRVS
   Peter Pinski           : DLPNO-MP2, DLPNO-MP2 Gradient
   Christoph Reimann      : Effective Core Potentials
   Marius Retegan         : Local ZFS, SOC
   Christoph Riplinger    : Optimizer, TS searches, QM/MM, DLPNO-CCSD(T), (RO)-DLPNO pert. Triples
   Tobias Risthaus        : Range-separated hybrids, TD-DFT gradient, RPA, STAB
   Michael Roemelt        : Original ROCIS implementation
   Masaaki Saitow         : Open-shell DLPNO-CCSD energy and density
   Barbara Sandhoefer     : DKH picture change effects
   Avijit Sen             : IP-ROCIS
   Kantharuban Sivalingam : CASSCF convergence, NEVPT2, FIC-MRCI
   Bernardo de Souza      : ESD, SOC TD-DFT
   Georgi Stoychev        : AutoAux, RI-MP2 NMR, DLPNO-MP2 response
   Willem Van den Heuvel  : Paramagnetic NMR
   Boris Wezisla          : Elementary symmetry handling
   Frank Wennmohs         : Technical directorship


 We gratefully acknowledge several colleagues who have allowed us to
 interface, adapt or use parts of their codes:
   Stefan Grimme, W. Hujo, H. Kruse, P. Pracht,  : VdW corrections, initial TS optimization,
                  C. Bannwarth, S. Ehlert          DFT functionals, gCP, sTDA/sTD-DF
   Ed Valeev, F. Pavosevic, A. Kumar             : LibInt (2-el integral package), F12 methods
   Garnet Chan, S. Sharma, J. Yang, R. Olivares  : DMRG
   Ulf Ekstrom                                   : XCFun DFT Library
   Mihaly Kallay                                 : mrcc  (arbitrary order and MRCC methods)
   Jiri Pittner, Ondrej Demel                    : Mk-CCSD
   Frank Weinhold                                : gennbo (NPA and NBO analysis)
   Christopher J. Cramer and Donald G. Truhlar   : smd solvation model
   Lars Goerigk                                  : TD-DFT with DH, B97 family of functionals
   V. Asgeirsson, H. Jonsson                     : NEB implementation
   FAccTs GmbH                                   : IRC, NEB, NEB-TS, DLPNO-Multilevel, CI-OPT
                                                   MM, QMMM, 2- and 3-layer-ONIOM, Crystal-QMMM,
                                                   LR-CPCM, SF, NACMEs, symmetry and pop. for TD-DFT,
                                                   nearIR, NL-DFT gradient (VV10), updates on ESD,
                                                   ML-optimized integration grids
   S Lehtola, MJT Oliveira, MAL Marques          : LibXC Library
   Liviu Ungur et al                             : ANISO software


 Your calculation uses the libint2 library for the computation of 2-el integrals
 For citations please refer to: http://libint.valeyev.net

 Your ORCA version has been built with support for libXC version: 5.1.0
 For citations please refer to: https://tddft.org/programs/libxc/

 This ORCA versions uses:
   CBLAS   interface :  Fast vector & matrix operations
   LAPACKE interface :  Fast linear algebra routines
   SCALAPACK package :  Parallel linear algebra routines
   Shared memory     :  Shared parallel matrices
   BLAS/LAPACK       :  OpenBLAS 0.3.15  USE64BITINT DYNAMIC_ARCH NO_AFFINITY SkylakeX SINGLE_THREADED
        Core in use  :  SkylakeX
   Copyright (c) 2011-2014, The OpenBLAS Project


================================================================================

cite the ECPs for I  [SK MCDHF RSC] as follows:
O: B. Metz and H. Stoll, private communication (KAP)
Tl: B. Metz, M. Schweizer, H. Stoll, M. Dolg, W. Liu, Theor. Chem. Acc. 104, 22 (2000)
Ga-As, In-Sb, Pb-Bi: B. Metz, H. Stoll, M. Dolg, J. Chem. Phys. 113, 2563 (2000)
Se-Kr, Te-Xe, Po-Rn: K.A. Peterson, D. Figgen, E. Goll, H. Stoll, and M. Dolg, J. Chem. Phys., in press (2003)
Cu-Zn, Ag-Cd, Au-Hg: D. Figgen, G. Rauhut, M. Dolg, and H. Stoll, Chem. Phys. 311, 227 (2005)
Y-Pd: K.A. Peterson, D. Figgen, M. Dolg, H. Stoll, J. Chem. Phys. 126, 124101 (2007)
I: K. A. Peterson, B. C. Shepler, D. Figgen, H. Stoll, J. Phys. Chem. A 110, 13877 (2006)
Hf-Pt: D. Figgen, K.A. Peterson, M. Dolg, H. Stoll, J. Chem. Phys. 130, 164108 (2009)
Ca, Sr, Ba, Ra: I.S. Lim, H. Stoll, P. Schwerdtfeger, J. Chem. Phys. 124, 034107 (2006)
U: M. Dolg, X. Cao, J. Phys. Chem. A 113, 12573 (2009)

ECP parameters for I  [SK MCDHF RSC] have been obtained from:
cc-pVDZ-PP  EMSL  Basis Set Exchange Library   4/7/16 5:27 AM
Ca, Sr, Ba, Ra: http://www.tc.uni-koeln.de/PP/index.en.html 3/16/17 1:54 PM


----- Orbital basis set information -----
Your calculation utilizes the basis: aug-cc-pVQZ 
    H, B-Ne : Obtained from the ccRepo (grant-hill.group.shef.ac.uk/ccrepo) Feb. 2017
              R. A. Kendall, T. H. Dunning, Jr., R. J. Harrison, J. Chem. Phys. 96, 6796 (1992)
         He : Obtained from the ccRepo (grant-hill.group.shef.ac.uk/ccrepo) Feb. 2017
              D. E. Woon, T. H. Dunning, Jr., J. Chem. Phys. 100, 2975 (1994)
  Li-Be, Na : Obtained from the ccRepo (grant-hill.group.shef.ac.uk/ccrepo) Feb. 2017
              B. P. Prascher, D. E. Woon, K. A. Peterson, T. H. Dunning, Jr., A. K. Wilson, Theor. Chem. Acc. 128, 69 (2011)
         Mg : Obtained from the Peterson Research Group Website (tyr0.chem.wsu.edu/~kipeters) Feb. 2017
              B. P. Prascher, D. E. Woon, K. A. Peterson, T. H. Dunning, Jr., A. K. Wilson, Theor. Chem. Acc. 128, 69 (2011)
      Al-Ar : Obtained from the ccRepo (grant-hill.group.shef.ac.uk/ccrepo) Feb. 2017
              D. E. Woon, T. H. Dunning, Jr., J. Chem. Phys. 98, 1358 (1993)
      Sc-Zn : Obtained from the ccRepo (grant-hill.group.shef.ac.uk/ccrepo) Feb. 2017
              N. B. Balabanov, K. A. Peterson, J. Chem. Phys. 123, 064107 (2005)
              N. B. Balabanov, K. A. Peterson, J. Chem. Phys. 125, 074110 (2006)
      Ga-Kr : Obtained from the ccRepo (grant-hill.group.shef.ac.uk/ccrepo) Feb. 2017
              A. K. Wilson, D. E. Woon, K. A. Peterson, T. H. Dunning, Jr., J. Chem. Phys. 110, 7667 (1999)

The basis set includes element-specific modifications.

Your calculation utilizes the basis: aug-cc-pVQZ-PP 
       Ca, Sr, Ba, Ra : Obtained from the Peterson Research Group Website (tyr0.chem.wsu.edu/~kipeters) Feb. 2017
                        H. Li, H. Feng, W. Sun, Y. Zhang, Q. Fan, K. A. Peterson, Y. Xie, H. F. Schaefer III, Mol. Phys. 111, 2292 (2013)
  Cu-Zn, Ag-Cd, Au-Hg : Obtained from the ccRepo (grant-hill.group.shef.ac.uk/ccrepo) Feb. 2017
                        K. A. Peterson, C. Puzzarini, Theor. Chem. Acc. 114, 283 (2005)
  Ga-Kr, In-Xe, Tl-Rn : Obtained from the ccRepo (grant-hill.group.shef.ac.uk/ccrepo) Feb. 2017
                        K. A. Peterson, J. Chem. Phys. 119, 11099 (2003)
                        K. A. Peterson, D. Figgen, E. Goll, H. Stoll, M. Dolg, J. Chem. Phys. 119, 11113 (2003)
                 Y-Pd : Obtained from the ccRepo (grant-hill.group.shef.ac.uk/ccrepo) Feb. 2017
                        K. A. Peterson, D. Figgen, M. Dolg, H. Stoll, J. Chem. Phys. 126, 124101 (2007)
                Hf-Pt : Obtained from the ccRepo (grant-hill.group.shef.ac.uk/ccrepo) Feb. 2017
                        D. Figgen, K. A. Peterson, M. Dolg, H. Stoll, J. Chem. Phys. 130, 164108 (2009)

----- AuxC basis set information -----
Your calculation utilizes the auxiliary basis: aug-cc-pVQZ/C 
  H-He, B-F, Al-Ar, Ga-Kr : Obtained from the EMSL Basis Set Exchange (bse.pnl.gov) Feb. 2017
                            F. Weigend, A. Kohn, C. Hattig, J. Chem. Phys. 116, 3175 (2002)
                   Be, Mg : Obtained from the TURBOMOLE 7.0 basis set library
                            C. Haettig, Phys. Chem. Chem. Phys. 7, 59 (2005)
                       Ne : Obtained from the EMSL Basis Set Exchange (bse.pnl.gov) Feb. 2017
                            C. Haettig, Phys. Chem. Chem. Phys. 7, 59 (2005)
                            F. Weigend, A. Kohn, C. Hattig, J. Chem. Phys. 116, 3175 (2002)
                    Sc-Zn : Obtained from the EMSL Basis Set Exchange (bse.pnl.gov) Feb. 2017
                            D. H. Bross, J. G. Hill, H. J. Werner, K. A. Peterson, J. Chem. Phys. 139, 094302 (2013)

The basis set includes element-specific modifications.

Your calculation utilizes the auxiliary basis: aug-cc-pVQZ-PP/C 
  Obtained from the EMSL Basis Set Exchange (bse.pnl.gov) Feb. 2017
  Cu-Zn, Ag-Cd, Au-Hg : C. Haettig, unpublished
  Ga-Kr, In-Xe, Tl-Rn : C. Haettig, G. Schmitz, J. Kossmann, Phys. Chem. Chem. Phys. 14, 6549 (2012)
          Y-Tc, Rh-Pd : J. G. Hill, J. A. Platts, J. Chem. Theory Comput. 5, 500 (2009)
                   Ru : J. G. Hill, J. A. Platts, J. Chem. Phys. 129, 134101 (2008)
                Hf-Pt : J. G. Hill, J. Chem. Phys. 135, 044105 (2011)

----- AuxJK basis set information -----
Your calculation utilizes the auxiliary basis: aug-cc-pVQZ/JK 
  H, B-F, Al-Cl, Ga-Br : Obtained from the TURBOMOLE 7.0 basis set library

The basis set includes element-specific modifications.

Your calculation utilizes the auxiliary basis: def2/JK
   H-Ba, Hf-Rn: F. Weigend, J. Comput. Chem. 29, 167 (2008).

================================================================================
                                        WARNINGS
                       Please study these warnings very carefully!
================================================================================


WARNING: No MP2 level density has been requested!
         To caclulate MP2 level properties use
         %mp2 Density relaxed end
         or
         %mp2 Density unrelaxed end

WARNING: Post HF methods need fully converged wavefunctions
  ===> : Setting SCFConvForced true
         You can overwrite this default with %scf ConvForced false 


INFO   : the flag for use of the SHARK integral package has been found!

================================================================================
                                       INPUT FILE
================================================================================
NAME = 1it1am-000110000_1_795.inp
|  1> ! aug-cc-pVQZ/C aug-cc-pVQZ/JK aug-cc-pVQZ RI-MP2 TightSCF
|  2> %pal nprocs 8 end
|  3> %maxcore 16000
|  4> %basis
|  5> 	NewGTO I "aug-cc-pVQZ-PP" end
|  6> 	NewECP I "SK-MCDHF-RSC" end
|  7> 	NewAuxCGTO I "aug-cc-pVQZ-PP/C" end
|  8> 	NewAuxJKGTO I "def2/JK" end
|  9> end
| 10> * xyz 0 1
| 11> I        0.72403944      -1.50443472       1.74435667
| 12> O       -0.87567762      -2.08268529       1.10026374
| 13> O        1.59030900      -0.76812153       0.15605878
| 14> I        1.27761912       1.13563321      -0.29067651
| 15> O        2.90986131       1.73337715       0.04566076
| 16> O        0.28474883       1.57510268       1.11177939
| 17> N       -1.21620035       0.07043273      -0.97211790
| 18> H       -1.85725656       0.78250590      -0.64143320
| 19> H       -1.32430636      -0.73374132      -0.35419693
| 20> H       -1.51313682      -0.20806881      -1.89969477
| 21> *
| 22> 
| 23>                          ****END OF INPUT****
================================================================================

                       ****************************
                       * Single Point Calculation *
                       ****************************

---------------------------------
CARTESIAN COORDINATES (ANGSTROEM)
---------------------------------
  I      0.724039   -1.504435    1.744357
  O     -0.875678   -2.082685    1.100264
  O      1.590309   -0.768122    0.156059
  I      1.277619    1.135633   -0.290677
  O      2.909861    1.733377    0.045661
  O      0.284749    1.575103    1.111779
  N     -1.216200    0.070433   -0.972118
  H     -1.857257    0.782506   -0.641433
  H     -1.324306   -0.733741   -0.354197
  H     -1.513137   -0.208069   -1.899695

----------------------------
CARTESIAN COORDINATES (A.U.)
----------------------------
  NO LB      ZA    FRAG     MASS         X           Y           Z
   0 I    25.0000*   0   126.900    1.368236   -2.842970    3.296356
   1 O     8.0000    0    15.999   -1.654791   -3.935705    2.079197
   2 O     8.0000    0    15.999    3.005248   -1.451539    0.294908
   3 I    25.0000*   0   126.900    2.414350    2.146036   -0.549299
   4 O     8.0000    0    15.999    5.498841    3.275608    0.086286
   5 O     8.0000    0    15.999    0.538097    2.976513    2.100959
   6 N     7.0000    0    14.007   -2.298286    0.133099   -1.837037
   7 H     1.0000    0     1.008   -3.509706    1.478722   -1.212133
   8 H     1.0000    0     1.008   -2.502576   -1.386570   -0.669335
   9 H     1.0000    0     1.008   -2.859414   -0.393193   -3.589903
* core charge reduced due to ECP

--------------------------------
INTERNAL COORDINATES (ANGSTROEM)
--------------------------------
 I      0   0   0     0.000000000000     0.00000000     0.00000000
 O      1   0   0     1.818879901543     0.00000000     0.00000000
 O      1   2   0     1.953271678935   102.82378570     0.00000000
 I      3   1   2     1.980310453050   118.41145407    88.74806837
 O      4   3   1     1.770490085771    97.82446880   111.32567328
 O      4   3   1     1.773642404565    98.52335241     3.34819568
 N      4   3   1     2.796095488274    80.18749231   287.45015626
 H      7   4   3     1.013584547350   102.52958308   140.16241679
 H      7   4   3     1.019906435541   104.31546110    28.90927258
 H      7   4   3     1.012982341780   126.11046995   263.58169789

---------------------------
INTERNAL COORDINATES (A.U.)
---------------------------
 I      0   0   0     0.000000000000     0.00000000     0.00000000
 O      1   0   0     3.437184884410     0.00000000     0.00000000
 O      1   2   0     3.691148538331   102.82378570     0.00000000
 I      3   1   2     3.742244416406   118.41145407    88.74806837
 O      4   3   1     3.345741384930    97.82446880   111.32567328
 O      4   3   1     3.351698404138    98.52335241     3.34819568
 N      4   3   1     5.283854717131    80.18749231   287.45015626
 H      7   4   3     1.915397208067   102.52958308   140.16241679
 H      7   4   3     1.927343845396   104.31546110    28.90927258
 H      7   4   3     1.914259204462   126.11046995   263.58169789

---------------------
BASIS SET INFORMATION
---------------------
There are 4 groups of distinct atoms

 Group   1 Type I   : 25s19p13d3f2g contracted to 7s7p5d3f2g pattern {101011111/7711111/91111/111/11}
 Group   2 Type O   : 22s7p4d3f2g contracted to 6s5p4d3f2g pattern {991111/31111/1111/111/11}
 Group   3 Type N   : 22s7p4d3f2g contracted to 6s5p4d3f2g pattern {991111/31111/1111/111/11}
 Group   4 Type H   : 7s4p3d2f contracted to 5s4p3d2f pattern {31111/1111/111/11}

Atom   0I    basis set group =>   1
Atom   1O    basis set group =>   2
Atom   2O    basis set group =>   2
Atom   3I    basis set group =>   1
Atom   4O    basis set group =>   2
Atom   5O    basis set group =>   2
Atom   6N    basis set group =>   3
Atom   7H    basis set group =>   4
Atom   8H    basis set group =>   4
Atom   9H    basis set group =>   4
---------------------------------
AUXILIARY/C BASIS SET INFORMATION
---------------------------------
There are 4 groups of distinct atoms

 Group   1 Type I   : 12s12p10d8f6g4h2i contracted to 12s12p10d8f6g4h2i pattern {111111111111/111111111111/1111111111/11111111/111111/1111/11}
 Group   2 Type O   : 9s8p7d6f4g2h contracted to 9s8p7d6f4g2h pattern {111111111/11111111/1111111/111111/1111/11}
 Group   3 Type N   : 9s8p7d6f4g2h contracted to 9s8p7d6f4g2h pattern {111111111/11111111/1111111/111111/1111/11}
 Group   4 Type H   : 6s5p4d3f2g contracted to 6s5p4d3f2g pattern {111111/11111/1111/111/11}

Atom   0I    basis set group =>   1
Atom   1O    basis set group =>   2
Atom   2O    basis set group =>   2
Atom   3I    basis set group =>   1
Atom   4O    basis set group =>   2
Atom   5O    basis set group =>   2
Atom   6N    basis set group =>   3
Atom   7H    basis set group =>   4
Atom   8H    basis set group =>   4
Atom   9H    basis set group =>   4
----------------------------------
AUXILIARY/JK BASIS SET INFORMATION
----------------------------------
There are 4 groups of distinct atoms

 Group   1 Type I   : 13s12p11d8f6g3h contracted to 11s10p10d7f5g3h pattern {31111111111/3111111111/2111111111/2111111/21111/111}
 Group   2 Type O   : 10s7p5d3f2g1h contracted to 10s7p5d3f2g1h pattern {1111111111/1111111/11111/111/11/1}
 Group   3 Type N   : 10s7p5d3f2g1h contracted to 10s7p5d3f2g1h pattern {1111111111/1111111/11111/111/11/1}
 Group   4 Type H   : 4s3p3d2f1g contracted to 4s3p3d2f1g pattern {1111/111/111/11/1}

Atom   0I    basis set group =>   1
Atom   1O    basis set group =>   2
Atom   2O    basis set group =>   2
Atom   3I    basis set group =>   1
Atom   4O    basis set group =>   2
Atom   5O    basis set group =>   2
Atom   6N    basis set group =>   3
Atom   7H    basis set group =>   4
Atom   8H    basis set group =>   4
Atom   9H    basis set group =>   4
-------------------------
ECP PARAMETER INFORMATION
-------------------------

 Group 1, Type I  ECP SK MCDHF RSC (replacing 28 core electrons, lmax=4)

Atom   0I    ECP group =>   1
Atom   3I    ECP group =>   1


           ************************************************************
           *        Program running with 8 parallel MPI-processes     *
           *              working on a common directory               *
           ************************************************************
------------------------------------------------------------------------------
                           ORCA GTO INTEGRAL CALCULATION
------------------------------------------------------------------------------
------------------------------------------------------------------------------
                   ___                                                        
                  /   \      - P O W E R E D   B Y -                         
                 /     \                                                     
                 |  |  |   _    _      __       _____    __    __             
                 |  |  |  | |  | |    /  \     |  _  \  |  |  /  |          
                  \  \/   | |  | |   /    \    | | | |  |  | /  /          
                 / \  \   | |__| |  /  /\  \   | |_| |  |  |/  /          
                |  |  |   |  __  | /  /__\  \  |    /   |      \           
                |  |  |   | |  | | |   __   |  |    \   |  |\   \          
                \     /   | |  | | |  |  |  |  | |\  \  |  | \   \       
                 \___/    |_|  |_| |__|  |__|  |_| \__\ |__|  \__/        
                                                                              
                      - O R C A' S   B I G   F R I E N D -                    
                                      &                                       
                       - I N T E G R A L  F E E D E R -                       
                                                                              
 v1 FN, 2020, v2 2021                                                         
------------------------------------------------------------------------------


Reading SHARK input file 1it1am-000110000_1_795.SHARKINP.tmp ... ok
----------------------
SHARK INTEGRAL PACKAGE
----------------------

Number of atoms                             ...     10
Number of basis functions                   ...    803
Number of shells                            ...    251
Maximum angular momentum                    ...      4
Integral batch strategy                     ... SHARK/LIBINT Hybrid
RI-J (if used) integral strategy            ... SPLIT-RIJ (Revised 2003 algorithm where possible)
Printlevel                                  ...      1
Contraction scheme used                     ... PARTIAL GENERAL contraction
Coulomb Range Separation                    ... NOT USED
Exchange Range Separation                   ... NOT USED
Finite Nucleus Model                        ... NOT USED
Auxiliary Coulomb fitting basis             ... NOT available
Auxiliary J/K fitting basis                 ... AVAILABLE
   # of basis functions in Aux-JK           ...   1119
   # of shells in Aux-JK                    ...    271
   Maximum angular momentum in Aux-JK       ...      5
Auxiliary Correlation fitting basis         ... AVAILABLE
   # of basis functions in Aux-C            ...   1636
   # of shells in Aux-C                     ...    348
   Maximum angular momentum in Aux-C        ...      6
Auxiliary 'external' fitting basis          ... NOT available
Integral threshold                          ...     2.500000e-11
Primitive cut-off                           ...     2.500000e-12
Primitive pair pre-selection threshold      ...     2.500000e-12

Calculating pre-screening integrals         ... done (  0.2 sec) Dimension = 251
Calculating pre-screening integrals (ORCA)  ... done (  0.5 sec) Dimension = 190
Organizing shell pair data                  ... done (  0.8 sec)
Shell pair information
Total number of shell pairs                 ...     31626
Shell pairs after pre-screening             ...     24378
Total number of primitive shell pairs       ...     40282
Primitive shell pairs kept                  ...     29137
          la=0 lb=0:   3665 shell pairs
          la=1 lb=0:   4867 shell pairs
          la=1 lb=1:   1590 shell pairs
          la=2 lb=0:   3354 shell pairs
          la=2 lb=1:   2097 shell pairs
          la=2 lb=2:    720 shell pairs
          la=3 lb=0:   2370 shell pairs
          la=3 lb=1:   1461 shell pairs
          la=3 lb=2:    980 shell pairs
          la=3 lb=3:    352 shell pairs
          la=4 lb=0:   1201 shell pairs
          la=4 lb=1:    761 shell pairs
          la=4 lb=2:    506 shell pairs
          la=4 lb=3:    354 shell pairs
          la=4 lb=4:    100 shell pairs

Calculating one electron integrals          ... done (  0.0 sec)
Calculating ECP integrals                   ... done (  2.2 sec)
Calculating RI/JK V-Matrix + Cholesky decomp... done (  0.0 sec)
Calculating RI/C V-Matrix + Cholesky decomp.... done (  0.1 sec)
Calculating Nuclear repulsion               ... done (  0.0 sec) ENN=    672.302550540062 Eh

SHARK setup successfully completed in   5.0 seconds

Maximum memory used throughout the entire GTOINT-calculation: 62.1 MB
[1712564535.221559] [s44n08:1232700:0]          mpool.c:43   UCX  WARN  object 0xc3d4300 was not returned to mpool ucp_requests
[1712564535.221575] [s44n08:1232700:0]          mpool.c:43   UCX  WARN  object 0xc3d44c0 was not returned to mpool ucp_requests
[1712564535.221578] [s44n08:1232700:0]          mpool.c:43   UCX  WARN  object 0xc3d4680 was not returned to mpool ucp_requests
[1712564535.221581] [s44n08:1232700:0]          mpool.c:43   UCX  WARN  object 0xc3d4840 was not returned to mpool ucp_requests
[1712564535.221583] [s44n08:1232700:0]          mpool.c:43   UCX  WARN  object 0xc3d4a00 was not returned to mpool ucp_requests
[1712564535.221586] [s44n08:1232700:0]          mpool.c:43   UCX  WARN  object 0xc3d4bc0 was not returned to mpool ucp_requests
[1712564535.221588] [s44n08:1232700:0]          mpool.c:43   UCX  WARN  object 0xc3d4d80 was not returned to mpool ucp_requests
[1712564535.221590] [s44n08:1232700:0]          mpool.c:43   UCX  WARN  object 0xc3d4f40 was not returned to mpool ucp_requests
[1712564535.221593] [s44n08:1232700:0]          mpool.c:43   UCX  WARN  object 0xc3d5100 was not returned to mpool ucp_requests
[1712564535.221596] [s44n08:1232700:0]          mpool.c:43   UCX  WARN  object 0xc3d52c0 was not returned to mpool ucp_requests
[1712564535.221599] [s44n08:1232700:0]          mpool.c:43   UCX  WARN  object 0xc3d5480 was not returned to mpool ucp_requests
[1712564535.221602] [s44n08:1232700:0]          mpool.c:43   UCX  WARN  object 0xc3d5640 was not returned to mpool ucp_requests
[1712564535.221604] [s44n08:1232700:0]          mpool.c:43   UCX  WARN  object 0xc3d5800 was not returned to mpool ucp_requests
[1712564535.221778] [s44n08:1232698:0]          mpool.c:43   UCX  WARN  object 0xbfae700 was not returned to mpool ucp_requests
[1712564535.221789] [s44n08:1232698:0]          mpool.c:43   UCX  WARN  object 0xbfae8c0 was not returned to mpool ucp_requests
[1712564535.221792] [s44n08:1232698:0]          mpool.c:43   UCX  WARN  object 0xbfaea80 was not returned to mpool ucp_requests
[1712564535.221795] [s44n08:1232698:0]          mpool.c:43   UCX  WARN  object 0xbfaec40 was not returned to mpool ucp_requests
[1712564535.221798] [s44n08:1232698:0]          mpool.c:43   UCX  WARN  object 0xbfaee00 was not returned to mpool ucp_requests
[1712564535.221801] [s44n08:1232698:0]          mpool.c:43   UCX  WARN  object 0xbfaefc0 was not returned to mpool ucp_requests
[1712564535.221803] [s44n08:1232698:0]          mpool.c:43   UCX  WARN  object 0xbfaf180 was not returned to mpool ucp_requests
[1712564535.221805] [s44n08:1232698:0]          mpool.c:43   UCX  WARN  object 0xbfaf340 was not returned to mpool ucp_requests
[1712564535.221808] [s44n08:1232698:0]          mpool.c:43   UCX  WARN  object 0xbfaf500 was not returned to mpool ucp_requests
[1712564535.221811] [s44n08:1232698:0]          mpool.c:43   UCX  WARN  object 0xbfaf6c0 was not returned to mpool ucp_requests
[1712564535.221814] [s44n08:1232698:0]          mpool.c:43   UCX  WARN  object 0xbfaf880 was not returned to mpool ucp_requests
[1712564535.221817] [s44n08:1232698:0]          mpool.c:43   UCX  WARN  object 0xbfafa40 was not returned to mpool ucp_requests
[1712564535.221819] [s44n08:1232698:0]          mpool.c:43   UCX  WARN  object 0xbfafc00 was not returned to mpool ucp_requests
[1712564535.222230] [s44n08:1232696:0]          mpool.c:43   UCX  WARN  object 0xa7a3500 was not returned to mpool ucp_requests
[1712564535.222240] [s44n08:1232696:0]          mpool.c:43   UCX  WARN  object 0xa7a36c0 was not returned to mpool ucp_requests
[1712564535.222244] [s44n08:1232696:0]          mpool.c:43   UCX  WARN  object 0xa7a3880 was not returned to mpool ucp_requests
[1712564535.222246] [s44n08:1232696:0]          mpool.c:43   UCX  WARN  object 0xa7a3a40 was not returned to mpool ucp_requests
[1712564535.222248] [s44n08:1232696:0]          mpool.c:43   UCX  WARN  object 0xa7a3c00 was not returned to mpool ucp_requests
[1712564535.222251] [s44n08:1232696:0]          mpool.c:43   UCX  WARN  object 0xa7a3dc0 was not returned to mpool ucp_requests
[1712564535.222254] [s44n08:1232696:0]          mpool.c:43   UCX  WARN  object 0xa7a3f80 was not returned to mpool ucp_requests
[1712564535.222256] [s44n08:1232696:0]          mpool.c:43   UCX  WARN  object 0xa7a4140 was not returned to mpool ucp_requests
[1712564535.222259] [s44n08:1232696:0]          mpool.c:43   UCX  WARN  object 0xa7a4300 was not returned to mpool ucp_requests
[1712564535.222261] [s44n08:1232696:0]          mpool.c:43   UCX  WARN  object 0xa7a44c0 was not returned to mpool ucp_requests
[1712564535.222263] [s44n08:1232696:0]          mpool.c:43   UCX  WARN  object 0xa7a4680 was not returned to mpool ucp_requests
[1712564535.222266] [s44n08:1232696:0]          mpool.c:43   UCX  WARN  object 0xa7a4840 was not returned to mpool ucp_requests
[1712564535.222267] [s44n08:1232696:0]          mpool.c:43   UCX  WARN  object 0xa7a4a00 was not returned to mpool ucp_requests
[1712564535.222433] [s44n08:1232694:0]          mpool.c:43   UCX  WARN  object 0xc58eb00 was not returned to mpool ucp_requests
[1712564535.222444] [s44n08:1232694:0]          mpool.c:43   UCX  WARN  object 0xc58ecc0 was not returned to mpool ucp_requests
[1712564535.222448] [s44n08:1232694:0]          mpool.c:43   UCX  WARN  object 0xc58ee80 was not returned to mpool ucp_requests
[1712564535.222451] [s44n08:1232694:0]          mpool.c:43   UCX  WARN  object 0xc58f040 was not returned to mpool ucp_requests
[1712564535.222454] [s44n08:1232694:0]          mpool.c:43   UCX  WARN  object 0xc58f200 was not returned to mpool ucp_requests
[1712564535.222457] [s44n08:1232694:0]          mpool.c:43   UCX  WARN  object 0xc58f580 was not returned to mpool ucp_requests
[1712564535.222460] [s44n08:1232694:0]          mpool.c:43   UCX  WARN  object 0xc58f740 was not returned to mpool ucp_requests
[1712564535.222462] [s44n08:1232694:0]          mpool.c:43   UCX  WARN  object 0xc58f900 was not returned to mpool ucp_requests
[1712564535.222466] [s44n08:1232694:0]          mpool.c:43   UCX  WARN  object 0xc58fac0 was not returned to mpool ucp_requests
[1712564535.222469] [s44n08:1232704:0]          mpool.c:43   UCX  WARN  object 0xabf2080 was not returned to mpool ucp_requests
[1712564535.222479] [s44n08:1232704:0]          mpool.c:43   UCX  WARN  object 0xabf2240 was not returned to mpool ucp_requests
[1712564535.222483] [s44n08:1232704:0]          mpool.c:43   UCX  WARN  object 0xabf2400 was not returned to mpool ucp_requests
[1712564535.222485] [s44n08:1232704:0]          mpool.c:43   UCX  WARN  object 0xabf25c0 was not returned to mpool ucp_requests
[1712564535.222489] [s44n08:1232704:0]          mpool.c:43   UCX  WARN  object 0xabf2780 was not returned to mpool ucp_requests
[1712564535.222491] [s44n08:1232704:0]          mpool.c:43   UCX  WARN  object 0xabf2940 was not returned to mpool ucp_requests
[1712564535.222494] [s44n08:1232704:0]          mpool.c:43   UCX  WARN  object 0xabf2b00 was not returned to mpool ucp_requests
[1712564535.222497] [s44n08:1232704:0]          mpool.c:43   UCX  WARN  object 0xabf2cc0 was not returned to mpool ucp_requests
[1712564535.222500] [s44n08:1232704:0]          mpool.c:43   UCX  WARN  object 0xabf2e80 was not returned to mpool ucp_requests
[1712564535.222502] [s44n08:1232704:0]          mpool.c:43   UCX  WARN  object 0xabf3040 was not returned to mpool ucp_requests
[1712564535.222505] [s44n08:1232704:0]          mpool.c:43   UCX  WARN  object 0xabf3200 was not returned to mpool ucp_requests
[1712564535.222508] [s44n08:1232704:0]          mpool.c:43   UCX  WARN  object 0xabf33c0 was not returned to mpool ucp_requests
[1712564535.222510] [s44n08:1232704:0]          mpool.c:43   UCX  WARN  object 0xabf3580 was not returned to mpool ucp_requests
[1712564535.222513] [s44n08:1232704:0]          mpool.c:43   UCX  WARN  object 0xabf3740 was not returned to mpool ucp_requests
[1712564535.222513] [s44n08:1232706:0]          mpool.c:43   UCX  WARN  object 0xc14a400 was not returned to mpool ucp_requests
[1712564535.222525] [s44n08:1232706:0]          mpool.c:43   UCX  WARN  object 0xc14a5c0 was not returned to mpool ucp_requests
[1712564535.222529] [s44n08:1232706:0]          mpool.c:43   UCX  WARN  object 0xc14a780 was not returned to mpool ucp_requests
[1712564535.222533] [s44n08:1232706:0]          mpool.c:43   UCX  WARN  object 0xc14a940 was not returned to mpool ucp_requests
[1712564535.222536] [s44n08:1232706:0]          mpool.c:43   UCX  WARN  object 0xc14ab00 was not returned to mpool ucp_requests
[1712564535.222539] [s44n08:1232706:0]          mpool.c:43   UCX  WARN  object 0xc14acc0 was not returned to mpool ucp_requests
[1712564535.222542] [s44n08:1232706:0]          mpool.c:43   UCX  WARN  object 0xc14ae80 was not returned to mpool ucp_requests
[1712564535.222545] [s44n08:1232706:0]          mpool.c:43   UCX  WARN  object 0xc14b040 was not returned to mpool ucp_requests
[1712564535.222547] [s44n08:1232706:0]          mpool.c:43   UCX  WARN  object 0xc14b200 was not returned to mpool ucp_requests
[1712564535.222550] [s44n08:1232706:0]          mpool.c:43   UCX  WARN  object 0xc14b3c0 was not returned to mpool ucp_requests
[1712564535.222553] [s44n08:1232706:0]          mpool.c:43   UCX  WARN  object 0xc14b580 was not returned to mpool ucp_requests
[1712564535.222556] [s44n08:1232706:0]          mpool.c:43   UCX  WARN  object 0xc14b740 was not returned to mpool ucp_requests
[1712564535.222559] [s44n08:1232706:0]          mpool.c:43   UCX  WARN  object 0xc14b900 was not returned to mpool ucp_requests
[1712564535.222563] [s44n08:1232706:0]          mpool.c:43   UCX  WARN  object 0xc14bac0 was not returned to mpool ucp_requests
[1712564535.222625] [s44n08:1232702:0]          mpool.c:43   UCX  WARN  object 0xc0f95c0 was not returned to mpool ucp_requests
[1712564535.222635] [s44n08:1232702:0]          mpool.c:43   UCX  WARN  object 0xc0f9780 was not returned to mpool ucp_requests
[1712564535.222639] [s44n08:1232702:0]          mpool.c:43   UCX  WARN  object 0xc0f9940 was not returned to mpool ucp_requests
[1712564535.222641] [s44n08:1232702:0]          mpool.c:43   UCX  WARN  object 0xc0f9b00 was not returned to mpool ucp_requests
[1712564535.222644] [s44n08:1232702:0]          mpool.c:43   UCX  WARN  object 0xc0f9cc0 was not returned to mpool ucp_requests
[1712564535.222647] [s44n08:1232702:0]          mpool.c:43   UCX  WARN  object 0xc0f9e80 was not returned to mpool ucp_requests
[1712564535.222650] [s44n08:1232702:0]          mpool.c:43   UCX  WARN  object 0xc0fa040 was not returned to mpool ucp_requests
[1712564535.222652] [s44n08:1232702:0]          mpool.c:43   UCX  WARN  object 0xc0fa200 was not returned to mpool ucp_requests
[1712564535.222655] [s44n08:1232702:0]          mpool.c:43   UCX  WARN  object 0xc0fa3c0 was not returned to mpool ucp_requests
[1712564535.222658] [s44n08:1232702:0]          mpool.c:43   UCX  WARN  object 0xc0fa580 was not returned to mpool ucp_requests
[1712564535.222661] [s44n08:1232702:0]          mpool.c:43   UCX  WARN  object 0xc0fa740 was not returned to mpool ucp_requests
[1712564535.222663] [s44n08:1232702:0]          mpool.c:43   UCX  WARN  object 0xc0fa900 was not returned to mpool ucp_requests
[1712564535.222666] [s44n08:1232702:0]          mpool.c:43   UCX  WARN  object 0xc0faac0 was not returned to mpool ucp_requests


           ************************************************************
           *        Program running with 8 parallel MPI-processes     *
           *              working on a common directory               *
           ************************************************************
-------------------------------------------------------------------------------
                                 ORCA SCF
-------------------------------------------------------------------------------

------------
SCF SETTINGS
------------
Hamiltonian:
 Ab initio Hamiltonian  Method          .... Hartree-Fock(GTOs)


General Settings:
 Integral files         IntName         .... 1it1am-000110000_1_795
 Hartree-Fock type      HFTyp           .... RHF
 Total Charge           Charge          ....    0
 Multiplicity           Mult            ....    1
 Number of Electrons    NEL             ....   92
 Basis Dimension        Dim             ....  722
 Nuclear Repulsion      ENuc            ....    672.3025505401 Eh

Convergence Acceleration:
 DIIS                   CNVDIIS         .... on
   Start iteration      DIISMaxIt       ....    12
   Startup error        DIISStart       ....  0.200000
   # of expansion vecs  DIISMaxEq       ....     5
   Bias factor          DIISBfac        ....   1.050
   Max. coefficient     DIISMaxC        ....  10.000
 Trust-Rad. Augm. Hess. CNVTRAH         .... auto
   Auto Start mean grad. ratio tolernc. ....  1.125000
   Auto Start start iteration           ....    20
   Auto Start num. interpolation iter.  ....    10
   Max. Number of Micro iterations      ....    16
   Max. Number of Macro iterations      .... Maxiter - #DIIS iter
   Number of Davidson start vectors     ....     2
   Converg. threshold I  (grad. norm)   ....   1.000e-05
   Converg. threshold II (energy diff.) ....   1.000e-08
   Grad. Scal. Fac. for Micro threshold ....   0.100
   Minimum threshold for Micro iter.    ....   0.010
   NR start threshold (gradient norm)   ....   0.001
   Initial trust radius                 ....   0.400
   Minimum AH scaling param. (alpha)    ....   1.000
   Maximum AH scaling param. (alpha)    .... 1000.000
   Orbital update algorithm             .... Taylor
   White noise on init. David. guess    .... on
   Maximum white noise                  ....   0.010
   Quad. conv. algorithm                .... NR
 SOSCF                  CNVSOSCF        .... on
   Start iteration      SOSCFMaxIt      ....   150
   Startup grad/error   SOSCFStart      ....  0.003300
 Level Shifting         CNVShift        .... on
   Level shift para.    LevelShift      ....    0.2500
   Turn off err/grad.   ShiftErr        ....    0.0010
 Zerner damping         CNVZerner       .... off
 Static damping         CNVDamp         .... on
   Fraction old density DampFac         ....    0.7000
   Max. Damping (<1)    DampMax         ....    0.9800
   Min. Damping (>=0)   DampMin         ....    0.0000
   Turn off err/grad.   DampErr         ....    0.1000
 Fernandez-Rico         CNVRico         .... off

SCF Procedure:
 Maximum # iterations   MaxIter         ....   125
 SCF integral mode      SCFMode         .... Direct
   Integral package                     .... SHARK and LIBINT hybrid scheme
 Reset frequency        DirectResetFreq ....    20
 Integral Threshold     Thresh          ....  2.500e-11 Eh
 Primitive CutOff       TCut            ....  2.500e-12 Eh

Convergence Tolerance:
 Convergence Check Mode ConvCheckMode   .... Total+1el-Energy
 Convergence forced     ConvForced      .... 1
 Energy Change          TolE            ....  1.000e-08 Eh
 1-El. energy change                    ....  1.000e-05 Eh
 Orbital Gradient       TolG            ....  1.000e-05
 Orbital Rotation angle TolX            ....  1.000e-05
 DIIS Error             TolErr          ....  5.000e-07


Diagonalization of the overlap matrix:
Smallest eigenvalue                        ... 1.273e-05
Time for diagonalization                   ...    0.082 sec
Threshold for overlap eigenvalues          ... 1.000e-08
Number of eigenvalues below threshold      ... 0
Time for construction of square roots      ...    0.038 sec
Total time needed                          ...    0.122 sec

Time for model grid setup =    0.119 sec

------------------------------
INITIAL GUESS: MODEL POTENTIAL
------------------------------
Loading Hartree-Fock densities                     ... done
  calling /comm/groupstacks/chemistry/apps/orca/5.0.4/orca 1it1am-000110000_1_795_atom53.inp > 1it1am-000110000_1_795_atom53.out in order to generate an atomic fitting density for atom 0 (I  with ECP) on-the-fly... 
    atom 0 (I ), assumed electronic state with S=2: 1s2 2s2 2p6 3s2 3p6 4s2 3d10 4p6 5s2 4d10 5p5           ... done
Calculating cut-offs                               ... done
Initializing the effective Hamiltonian             ... done
Setting up the integral package (SHARK)            ... done
Starting the Coulomb interaction                   ... done (   0.3 sec)
Reading the grid                                   ... done
Mapping shells                                     ... done
Starting the XC term evaluation                    ... done (   0.1 sec)
Transforming the Hamiltonian                       ... done (   0.0 sec)
Diagonalizing the Hamiltonian                      ... done (   0.1 sec)
Back transforming the eigenvectors                 ... done (   0.0 sec)
Now organizing SCF variables                       ... done
                      ------------------
                      INITIAL GUESS DONE (   2.0 sec)
                      ------------------
--------------
SCF ITERATIONS
--------------
ITER       Energy         Delta-E        Max-DP      RMS-DP      [F,P]     Damp
               ***  Starting incremental Fock matrix formation  ***
  0   -944.0305089673   0.000000000000 0.25458840  0.00174169  0.4176910 0.7000
  1   -944.3160104036  -0.285501436314 0.17037225  0.00124546  0.2367471 0.7000
                               ***Turning on DIIS***
  2   -944.4619306146  -0.145920210985 0.11773606  0.00085455  0.1336073 0.7000
  3   -945.1438355046  -0.681904890012 0.29357526  0.00195180  0.0748606 0.0000
  4   -944.6585023143   0.485333190293 0.02487457  0.00011514  0.0162385 0.0000
  5   -944.7573239910  -0.098821676655 0.01876507  0.00008506  0.0064636 0.0000
  6   -944.7382714982   0.019052492797 0.00609595  0.00004617  0.0056895 0.0000
                      *** Initiating the SOSCF procedure ***
                           *** Shutting down DIIS ***
                      *** Re-Reading the Fockian *** 
                      *** Removing any level shift *** 
ITER      Energy       Delta-E        Grad      Rot      Max-DP    RMS-DP
  7   -944.75531168  -0.0170401840  0.002136  0.002136  0.003605  0.000030
               *** Restarting incremental Fock matrix formation ***
  8   -944.76368334  -0.0083716629  0.000815  0.001711  0.000879  0.000014
  9   -944.76373843  -0.0000550820  0.000422  0.002532  0.001787  0.000023
 10   -944.76376895  -0.0000305204  0.000145  0.000184  0.000716  0.000004
 11   -944.76377209  -0.0000031380  0.000073  0.000164  0.000178  0.000001
 12   -944.76377256  -0.0000004740  0.000015  0.000037  0.000067  0.000001
 13   -944.76377260  -0.0000000413  0.000014  0.000021  0.000023  0.000000
 14   -944.76377262  -0.0000000217  0.000004  0.000013  0.000009  0.000000
                  ***Gradient check signals convergence***
              ***Rediagonalizing the Fockian in SOSCF/NRSCF***

               *****************************************************
               *                     SUCCESS                       *
               *           SCF CONVERGED AFTER  15 CYCLES          *
               *****************************************************


----------------
TOTAL SCF ENERGY
----------------

Total Energy       :         -944.76377262 Eh          -25708.32924 eV

Components:
Nuclear Repulsion  :          672.30255054 Eh           18294.28246 eV
Electronic Energy  :        -1617.06632316 Eh          -44002.61170 eV
One Electron Energy:        -2855.81438393 Eh          -77710.66012 eV
Two Electron Energy:         1238.74806077 Eh           33708.04842 eV

Virial components:
Potential Energy   :        -1522.18522477 Eh          -41420.76576 eV
Kinetic Energy     :          577.42145215 Eh           15712.43652 eV
Virial Ratio       :            2.63617713


---------------
SCF CONVERGENCE
---------------

  Last Energy change         ...    1.9143e-09  Tolerance :   1.0000e-08
  Last MAX-Density change    ...    1.7732e-05  Tolerance :   1.0000e-07
  Last RMS-Density change    ...    1.6787e-07  Tolerance :   5.0000e-09
  Last Orbital Gradient      ...    1.9222e-06  Tolerance :   1.0000e-05
  Last Orbital Rotation      ...    8.3168e-06  Tolerance :   1.0000e-05

             **** THE GBW FILE WAS UPDATED (1it1am-000110000_1_795.gbw) ****
             **** DENSITY 1it1am-000110000_1_795.scfp WAS UPDATED ****
             **** ENERGY FILE WAS UPDATED (1it1am-000110000_1_795.en.tmp) ****
             **** THE GBW FILE WAS UPDATED (1it1am-000110000_1_795.gbw) ****
             **** DENSITY 1it1am-000110000_1_795.scfp WAS UPDATED ****
----------------
ORBITAL ENERGIES
----------------

  NO   OCC          E(Eh)            E(eV) 
   0   2.0000     -20.641350      -561.6797 
   1   2.0000     -20.569468      -559.7237 
   2   2.0000     -20.556664      -559.3753 
   3   2.0000     -20.556098      -559.3599 
   4   2.0000     -15.565850      -423.5683 
   5   2.0000      -7.906706      -215.1524 
   6   2.0000      -7.848224      -213.5610 
   7   2.0000      -5.738280      -156.1465 
   8   2.0000      -5.730771      -155.9422 
   9   2.0000      -5.727901      -155.8641 
  10   2.0000      -5.681830      -154.6105 
  11   2.0000      -5.673077      -154.3723 
  12   2.0000      -5.665473      -154.1653 
  13   2.0000      -2.471626       -67.2564 
  14   2.0000      -2.467593       -67.1466 
  15   2.0000      -2.461933       -66.9926 
  16   2.0000      -2.459746       -66.9331 
  17   2.0000      -2.455106       -66.8068 
  18   2.0000      -2.415794       -65.7371 
  19   2.0000      -2.411459       -65.6191 
  20   2.0000      -2.401440       -65.3465 
  21   2.0000      -2.392342       -65.0989 
  22   2.0000      -2.392142       -65.0935 
  23   2.0000      -1.400854       -38.1192 
  24   2.0000      -1.331574       -36.2340 
  25   2.0000      -1.281832       -34.8804 
  26   2.0000      -1.273929       -34.6654 
  27   2.0000      -1.171111       -31.8676 
  28   2.0000      -0.938721       -25.5439 
  29   2.0000      -0.869450       -23.6589 
  30   2.0000      -0.673053       -18.3147 
  31   2.0000      -0.669512       -18.2184 
  32   2.0000      -0.661197       -17.9921 
  33   2.0000      -0.639274       -17.3955 
  34   2.0000      -0.629452       -17.1283 
  35   2.0000      -0.580271       -15.7900 
  36   2.0000      -0.576500       -15.6874 
  37   2.0000      -0.542529       -14.7630 
  38   2.0000      -0.512084       -13.9345 
  39   2.0000      -0.502063       -13.6618 
  40   2.0000      -0.486155       -13.2290 
  41   2.0000      -0.478241       -13.0136 
  42   2.0000      -0.476278       -12.9602 
  43   2.0000      -0.467391       -12.7183 
  44   2.0000      -0.427505       -11.6330 
  45   2.0000      -0.379343       -10.3224 
  46   0.0000      -0.010851        -0.2953 
  47   0.0000       0.020508         0.5580 
  48   0.0000       0.031361         0.8534 
  49   0.0000       0.039133         1.0649 
  50   0.0000       0.040224         1.0945 
  51   0.0000       0.050619         1.3774 
  52   0.0000       0.052702         1.4341 
  53   0.0000       0.062956         1.7131 
  54   0.0000       0.067706         1.8424 
  55   0.0000       0.075694         2.0598 
  56   0.0000       0.082962         2.2575 
  57   0.0000       0.086532         2.3546 
  58   0.0000       0.104362         2.8398 
  59   0.0000       0.109446         2.9782 
  60   0.0000       0.112640         3.0651 
  61   0.0000       0.122247         3.3265 
  62   0.0000       0.132010         3.5922 
  63   0.0000       0.140955         3.8356 
  64   0.0000       0.144824         3.9409 
  65   0.0000       0.151093         4.1115 
  66   0.0000       0.155561         4.2330 
  67   0.0000       0.158462         4.3120 
  68   0.0000       0.167535         4.5589 
  69   0.0000       0.171105         4.6560 
  70   0.0000       0.184293         5.0149 
  71   0.0000       0.191928         5.2226 
  72   0.0000       0.195958         5.3323 
  73   0.0000       0.198291         5.3958 
  74   0.0000       0.209411         5.6984 
  75   0.0000       0.214083         5.8255 
  76   0.0000       0.217249         5.9116 
  77   0.0000       0.225246         6.1293 
  78   0.0000       0.226921         6.1748 
  79   0.0000       0.230927         6.2838 
  80   0.0000       0.232762         6.3338 
  81   0.0000       0.237623         6.4661 
  82   0.0000       0.242379         6.5955 
  83   0.0000       0.246893         6.7183 
  84   0.0000       0.251281         6.8377 
  85   0.0000       0.263514         7.1706 
  86   0.0000       0.269467         7.3326 
  87   0.0000       0.280775         7.6403 
  88   0.0000       0.289847         7.8871 
  89   0.0000       0.292526         7.9600 
  90   0.0000       0.306184         8.3317 
  91   0.0000       0.314432         8.5561 
  92   0.0000       0.322701         8.7811 
  93   0.0000       0.326814         8.8931 
  94   0.0000       0.332667         9.0523 
  95   0.0000       0.337919         9.1953 
  96   0.0000       0.339974         9.2512 
  97   0.0000       0.348319         9.4782 
  98   0.0000       0.356577         9.7029 
  99   0.0000       0.360833         9.8188 
 100   0.0000       0.367684        10.0052 
 101   0.0000       0.379523        10.3274 
 102   0.0000       0.384608        10.4657 
 103   0.0000       0.394094        10.7238 
 104   0.0000       0.401618        10.9286 
 105   0.0000       0.404686        11.0121 
 106   0.0000       0.412113        11.2142 
 107   0.0000       0.415752        11.3132 
 108   0.0000       0.422409        11.4943 
 109   0.0000       0.434582        11.8256 
 110   0.0000       0.444047        12.0831 
 111   0.0000       0.449483        12.2311 
 112   0.0000       0.461286        12.5522 
 113   0.0000       0.464572        12.6416 
 114   0.0000       0.470904        12.8139 
 115   0.0000       0.484218        13.1762 
 116   0.0000       0.486668        13.2429 
 117   0.0000       0.495581        13.4855 
 118   0.0000       0.505824        13.7642 
 119   0.0000       0.515562        14.0292 
 120   0.0000       0.524417        14.2701 
 121   0.0000       0.531564        14.4646 
 122   0.0000       0.535223        14.5642 
 123   0.0000       0.539187        14.6720 
 124   0.0000       0.544535        14.8175 
 125   0.0000       0.548734        14.9318 
 126   0.0000       0.566005        15.4018 
 127   0.0000       0.570346        15.5199 
 128   0.0000       0.576665        15.6918 
 129   0.0000       0.587392        15.9837 
 130   0.0000       0.594632        16.1808 
 131   0.0000       0.595182        16.1957 
 132   0.0000       0.607958        16.5434 
 133   0.0000       0.614449        16.7200 
 134   0.0000       0.623382        16.9631 
 135   0.0000       0.640708        17.4346 
 136   0.0000       0.642836        17.4925 
 137   0.0000       0.646008        17.5788 
 138   0.0000       0.651959        17.7407 
 139   0.0000       0.658774        17.9261 
 140   0.0000       0.666851        18.1459 
 141   0.0000       0.675802        18.3895 
 142   0.0000       0.682850        18.5813 
 143   0.0000       0.693939        18.8830 
 144   0.0000       0.702464        19.1150 
 145   0.0000       0.706771        19.2322 
 146   0.0000       0.716802        19.5052 
 147   0.0000       0.723176        19.6786 
 148   0.0000       0.726707        19.7747 
 149   0.0000       0.728851        19.8331 
 150   0.0000       0.730087        19.8667 
 151   0.0000       0.742146        20.1948 
 152   0.0000       0.749633        20.3985 
 153   0.0000       0.760263        20.6878 
 154   0.0000       0.766361        20.8537 
 155   0.0000       0.767700        20.8902 
 156   0.0000       0.779959        21.2238 
 157   0.0000       0.790323        21.5058 
 158   0.0000       0.794217        21.6117 
 159   0.0000       0.800222        21.7751 
 160   0.0000       0.813169        22.1274 
 161   0.0000       0.817964        22.2579 
 162   0.0000       0.825310        22.4578 
 163   0.0000       0.827698        22.5228 
 164   0.0000       0.837591        22.7920 
 165   0.0000       0.847087        23.0504 
 166   0.0000       0.851158        23.1612 
 167   0.0000       0.861491        23.4424 
 168   0.0000       0.871917        23.7261 
 169   0.0000       0.889140        24.1947 
 170   0.0000       0.892658        24.2905 
 171   0.0000       0.901949        24.5433 
 172   0.0000       0.911258        24.7966 
 173   0.0000       0.912663        24.8348 
 174   0.0000       0.917568        24.9683 
 175   0.0000       0.929276        25.2869 
 176   0.0000       0.937031        25.4979 
 177   0.0000       0.953198        25.9378 
 178   0.0000       0.971507        26.4360 
 179   0.0000       0.976304        26.5666 
 180   0.0000       0.987514        26.8716 
 181   0.0000       0.993175        27.0257 
 182   0.0000       1.009966        27.4826 
 183   0.0000       1.018924        27.7263 
 184   0.0000       1.031494        28.0684 
 185   0.0000       1.036573        28.2066 
 186   0.0000       1.039502        28.2863 
 187   0.0000       1.050031        28.5728 
 188   0.0000       1.057255        28.7694 
 189   0.0000       1.063448        28.9379 
 190   0.0000       1.072596        29.1868 
 191   0.0000       1.080432        29.4001 
 192   0.0000       1.087963        29.6050 
 193   0.0000       1.091936        29.7131 
 194   0.0000       1.099321        29.9140 
 195   0.0000       1.109963        30.2036 
 196   0.0000       1.116903        30.3925 
 197   0.0000       1.128656        30.7123 
 198   0.0000       1.137088        30.9418 
 199   0.0000       1.141075        31.0502 
 200   0.0000       1.156852        31.4795 
 201   0.0000       1.161248        31.5992 
 202   0.0000       1.165836        31.7240 
 203   0.0000       1.185203        32.2510 
 204   0.0000       1.189499        32.3679 
 205   0.0000       1.198773        32.6203 
 206   0.0000       1.211140        32.9568 
 207   0.0000       1.214055        33.0361 
 208   0.0000       1.223613        33.2962 
 209   0.0000       1.234539        33.5935 
 210   0.0000       1.238310        33.6961 
 211   0.0000       1.258139        34.2357 
 212   0.0000       1.261179        34.3184 
 213   0.0000       1.265622        34.4393 
 214   0.0000       1.276237        34.7282 
 215   0.0000       1.283749        34.9326 
 216   0.0000       1.289546        35.0903 
 217   0.0000       1.296782        35.2872 
 218   0.0000       1.298336        35.3295 
 219   0.0000       1.307345        35.5747 
 220   0.0000       1.320703        35.9382 
 221   0.0000       1.337968        36.4080 
 222   0.0000       1.339560        36.4513 
 223   0.0000       1.365763        37.1643 
 224   0.0000       1.375053        37.4171 
 225   0.0000       1.381152        37.5831 
 226   0.0000       1.394584        37.9486 
 227   0.0000       1.397994        38.0413 
 228   0.0000       1.404437        38.2167 
 229   0.0000       1.410886        38.3922 
 230   0.0000       1.414048        38.4782 
 231   0.0000       1.421674        38.6857 
 232   0.0000       1.433601        39.0103 
 233   0.0000       1.439361        39.1670 
 234   0.0000       1.455334        39.6016 
 235   0.0000       1.460876        39.7525 
 236   0.0000       1.472327        40.0641 
 237   0.0000       1.483136        40.3582 
 238   0.0000       1.483577        40.3702 
 239   0.0000       1.498536        40.7772 
 240   0.0000       1.509196        41.0673 
 241   0.0000       1.514343        41.2074 
 242   0.0000       1.521864        41.4120 
 243   0.0000       1.530888        41.6576 
 244   0.0000       1.540166        41.9101 
 245   0.0000       1.546306        42.0771 
 246   0.0000       1.552861        42.2555 
 247   0.0000       1.564755        42.5792 
 248   0.0000       1.572563        42.7916 
 249   0.0000       1.579872        42.9905 
 250   0.0000       1.592044        43.3217 
 251   0.0000       1.610466        43.8230 
 252   0.0000       1.620104        44.0853 
 253   0.0000       1.626516        44.2597 
 254   0.0000       1.628747        44.3205 
 255   0.0000       1.652233        44.9595 
 256   0.0000       1.657090        45.0917 
 257   0.0000       1.669213        45.4216 
 258   0.0000       1.689104        45.9629 
 259   0.0000       1.694710        46.1154 
 260   0.0000       1.711523        46.5729 
 261   0.0000       1.721920        46.8558 
 262   0.0000       1.730168        47.0803 
 263   0.0000       1.731398        47.1137 
 264   0.0000       1.735680        47.2302 
 265   0.0000       1.747421        47.5497 
 266   0.0000       1.755816        47.7782 
 267   0.0000       1.760257        47.8990 
 268   0.0000       1.775494        48.3137 
 269   0.0000       1.784784        48.5664 
 270   0.0000       1.796833        48.8943 
 271   0.0000       1.800960        49.0066 
 272   0.0000       1.805385        49.1270 
 273   0.0000       1.816473        49.4288 
 274   0.0000       1.824602        49.6500 
 275   0.0000       1.829338        49.7788 
 276   0.0000       1.841637        50.1135 
 277   0.0000       1.843727        50.1704 
 278   0.0000       1.855739        50.4972 
 279   0.0000       1.866231        50.7827 
 280   0.0000       1.868436        50.8427 
 281   0.0000       1.883944        51.2647 
 282   0.0000       1.896817        51.6150 
 283   0.0000       1.902700        51.7751 
 284   0.0000       1.910841        51.9966 
 285   0.0000       1.925376        52.3922 
 286   0.0000       1.935590        52.6701 
 287   0.0000       1.940053        52.7915 
 288   0.0000       1.943739        52.8918 
 289   0.0000       1.953664        53.1619 
 290   0.0000       1.962673        53.4071 
 291   0.0000       1.974666        53.7334 
 292   0.0000       1.978430        53.8358 
 293   0.0000       1.989439        54.1354 
 294   0.0000       1.994313        54.2680 
 295   0.0000       2.014615        54.8205 
 296   0.0000       2.021834        55.0169 
 297   0.0000       2.028463        55.1973 
 298   0.0000       2.043304        55.6011 
 299   0.0000       2.054638        55.9095 
 300   0.0000       2.059566        56.0436 
 301   0.0000       2.066261        56.2258 
 302   0.0000       2.081379        56.6372 
 303   0.0000       2.091225        56.9051 
 304   0.0000       2.104882        57.2768 
 305   0.0000       2.112206        57.4761 
 306   0.0000       2.129467        57.9457 
 307   0.0000       2.131286        57.9952 
 308   0.0000       2.142378        58.2971 
 309   0.0000       2.147026        58.4235 
 310   0.0000       2.165590        58.9287 
 311   0.0000       2.176921        59.2370 
 312   0.0000       2.198754        59.8311 
 313   0.0000       2.202274        59.9269 
 314   0.0000       2.208929        60.1080 
 315   0.0000       2.225926        60.5705 
 316   0.0000       2.234250        60.7970 
 317   0.0000       2.239642        60.9438 
 318   0.0000       2.245484        61.1027 
 319   0.0000       2.256036        61.3898 
 320   0.0000       2.266375        61.6712 
 321   0.0000       2.277321        61.9691 
 322   0.0000       2.286563        62.2205 
 323   0.0000       2.294464        62.4356 
 324   0.0000       2.303105        62.6707 
 325   0.0000       2.313852        62.9631 
 326   0.0000       2.329644        63.3928 
 327   0.0000       2.341933        63.7272 
 328   0.0000       2.350955        63.9727 
 329   0.0000       2.366675        64.4005 
 330   0.0000       2.380060        64.7647 
 331   0.0000       2.389967        65.0343 
 332   0.0000       2.406982        65.4973 
 333   0.0000       2.409304        65.5605 
 334   0.0000       2.417128        65.7734 
 335   0.0000       2.440308        66.4042 
 336   0.0000       2.446064        66.5608 
 337   0.0000       2.454674        66.7951 
 338   0.0000       2.459577        66.9285 
 339   0.0000       2.470927        67.2373 
 340   0.0000       2.487274        67.6822 
 341   0.0000       2.503721        68.1297 
 342   0.0000       2.517697        68.5100 
 343   0.0000       2.540064        69.1187 
 344   0.0000       2.558723        69.6264 
 345   0.0000       2.564064        69.7717 
 346   0.0000       2.580286        70.2131 
 347   0.0000       2.588151        70.4272 
 348   0.0000       2.613488        71.1166 
 349   0.0000       2.624555        71.4178 
 350   0.0000       2.629494        71.5522 
 351   0.0000       2.651188        72.1425 
 352   0.0000       2.656564        72.2888 
 353   0.0000       2.671238        72.6881 
 354   0.0000       2.685051        73.0639 
 355   0.0000       2.700767        73.4916 
 356   0.0000       2.704346        73.5890 
 357   0.0000       2.732379        74.3518 
 358   0.0000       2.735990        74.4501 
 359   0.0000       2.756881        75.0186 
 360   0.0000       2.760528        75.1178 
 361   0.0000       2.777815        75.5882 
 362   0.0000       2.799466        76.1773 
 363   0.0000       2.818034        76.6826 
 364   0.0000       2.824549        76.8599 
 365   0.0000       2.844406        77.4002 
 366   0.0000       2.853858        77.6574 
 367   0.0000       2.894863        78.7732 
 368   0.0000       2.938334        79.9561 
 369   0.0000       2.957793        80.4856 
 370   0.0000       2.963541        80.6421 
 371   0.0000       2.974526        80.9410 
 372   0.0000       2.985073        81.2280 
 373   0.0000       2.998260        81.5868 
 374   0.0000       3.009215        81.8849 
 375   0.0000       3.025561        82.3297 
 376   0.0000       3.043046        82.8055 
 377   0.0000       3.055199        83.1362 
 378   0.0000       3.086328        83.9832 
 379   0.0000       3.101475        84.3954 
 380   0.0000       3.110347        84.6369 
 381   0.0000       3.129071        85.1464 
 382   0.0000       3.171391        86.2979 
 383   0.0000       3.178509        86.4916 
 384   0.0000       3.196355        86.9772 
 385   0.0000       3.242864        88.2428 
 386   0.0000       3.261295        88.7443 
 387   0.0000       3.269685        88.9727 
 388   0.0000       3.284617        89.3790 
 389   0.0000       3.302292        89.8599 
 390   0.0000       3.319409        90.3257 
 391   0.0000       3.335819        90.7722 
 392   0.0000       3.348912        91.1285 
 393   0.0000       3.365077        91.5684 
 394   0.0000       3.387016        92.1654 
 395   0.0000       3.406186        92.6870 
 396   0.0000       3.438722        93.5724 
 397   0.0000       3.447182        93.8026 
 398   0.0000       3.476106        94.5897 
 399   0.0000       3.496795        95.1526 
 400   0.0000       3.502985        95.3211 
 401   0.0000       3.523144        95.8696 
 402   0.0000       3.535272        96.1996 
 403   0.0000       3.562739        96.9470 
 404   0.0000       3.573029        97.2271 
 405   0.0000       3.598858        97.9299 
 406   0.0000       3.614802        98.3638 
 407   0.0000       3.632165        98.8362 
 408   0.0000       3.645563        99.2008 
 409   0.0000       3.649588        99.3103 
 410   0.0000       3.672216        99.9261 
 411   0.0000       3.693129       100.4951 
 412   0.0000       3.700654       100.6999 
 413   0.0000       3.712890       101.0329 
 414   0.0000       3.726245       101.3963 
 415   0.0000       3.735609       101.6511 
 416   0.0000       3.750072       102.0446 
 417   0.0000       3.765054       102.4523 
 418   0.0000       3.790300       103.1393 
 419   0.0000       3.795806       103.2891 
 420   0.0000       3.801893       103.4548 
 421   0.0000       3.830484       104.2328 
 422   0.0000       3.844441       104.6126 
 423   0.0000       3.849850       104.7597 
 424   0.0000       3.872171       105.3671 
 425   0.0000       3.884381       105.6994 
 426   0.0000       3.909560       106.3845 
 427   0.0000       3.926396       106.8427 
 428   0.0000       3.943009       107.2947 
 429   0.0000       3.963169       107.8433 
 430   0.0000       3.977425       108.2312 
 431   0.0000       3.990640       108.5908 
 432   0.0000       4.020368       109.3998 
 433   0.0000       4.029259       109.6417 
 434   0.0000       4.044295       110.0509 
 435   0.0000       4.062022       110.5332 
 436   0.0000       4.084420       111.1427 
 437   0.0000       4.097313       111.4936 
 438   0.0000       4.111284       111.8737 
 439   0.0000       4.114006       111.9478 
 440   0.0000       4.127251       112.3082 
 441   0.0000       4.157922       113.1428 
 442   0.0000       4.161817       113.2488 
 443   0.0000       4.178149       113.6932 
 444   0.0000       4.185166       113.8842 
 445   0.0000       4.210215       114.5658 
 446   0.0000       4.212445       114.6265 
 447   0.0000       4.234522       115.2272 
 448   0.0000       4.245035       115.5133 
 449   0.0000       4.252644       115.7203 
 450   0.0000       4.258908       115.8908 
 451   0.0000       4.272809       116.2690 
 452   0.0000       4.286016       116.6284 
 453   0.0000       4.291881       116.7880 
 454   0.0000       4.294627       116.8627 
 455   0.0000       4.319751       117.5464 
 456   0.0000       4.327648       117.7613 
 457   0.0000       4.329000       117.7981 
 458   0.0000       4.360089       118.6441 
 459   0.0000       4.367016       118.8325 
 460   0.0000       4.373675       119.0137 
 461   0.0000       4.380358       119.1956 
 462   0.0000       4.394669       119.5850 
 463   0.0000       4.407045       119.9218 
 464   0.0000       4.415555       120.1534 
 465   0.0000       4.437675       120.7553 
 466   0.0000       4.444874       120.9512 
 467   0.0000       4.452975       121.1716 
 468   0.0000       4.465108       121.5018 
 469   0.0000       4.469163       121.6121 
 470   0.0000       4.473642       121.7340 
 471   0.0000       4.491097       122.2090 
 472   0.0000       4.503392       122.5435 
 473   0.0000       4.517946       122.9396 
 474   0.0000       4.532600       123.3383 
 475   0.0000       4.535771       123.4246 
 476   0.0000       4.544813       123.6707 
 477   0.0000       4.551739       123.8591 
 478   0.0000       4.566641       124.2646 
 479   0.0000       4.575601       124.5084 
 480   0.0000       4.583837       124.7326 
 481   0.0000       4.595847       125.0594 
 482   0.0000       4.601302       125.2078 
 483   0.0000       4.627344       125.9164 
 484   0.0000       4.633768       126.0912 
 485   0.0000       4.655656       126.6868 
 486   0.0000       4.661696       126.8512 
 487   0.0000       4.672783       127.1529 
 488   0.0000       4.690104       127.6242 
 489   0.0000       4.701648       127.9384 
 490   0.0000       4.705417       128.0409 
 491   0.0000       4.717254       128.3630 
 492   0.0000       4.762229       129.5868 
 493   0.0000       4.766249       129.6962 
 494   0.0000       4.773930       129.9052 
 495   0.0000       4.779868       130.0668 
 496   0.0000       4.792964       130.4232 
 497   0.0000       4.809448       130.8717 
 498   0.0000       4.818145       131.1084 
 499   0.0000       4.847821       131.9159 
 500   0.0000       4.871570       132.5621 
 501   0.0000       4.886158       132.9591 
 502   0.0000       4.897470       133.2669 
 503   0.0000       4.924076       133.9909 
 504   0.0000       4.924833       134.0115 
 505   0.0000       4.950693       134.7152 
 506   0.0000       4.973251       135.3290 
 507   0.0000       5.009718       136.3214 
 508   0.0000       5.018684       136.5653 
 509   0.0000       5.023146       136.6868 
 510   0.0000       5.054039       137.5274 
 511   0.0000       5.075034       138.0987 
 512   0.0000       5.109861       139.0464 
 513   0.0000       5.132322       139.6576 
 514   0.0000       5.143365       139.9581 
 515   0.0000       5.161898       140.4624 
 516   0.0000       5.193435       141.3206 
 517   0.0000       5.221724       142.0903 
 518   0.0000       5.246639       142.7683 
 519   0.0000       5.274464       143.5255 
 520   0.0000       5.298585       144.1818 
 521   0.0000       5.350546       145.5958 
 522   0.0000       5.361845       145.9032 
 523   0.0000       5.380471       146.4101 
 524   0.0000       5.402554       147.0110 
 525   0.0000       5.424212       147.6003 
 526   0.0000       5.462066       148.6304 
 527   0.0000       5.493253       149.4790 
 528   0.0000       5.504353       149.7811 
 529   0.0000       5.528272       150.4319 
 530   0.0000       5.563732       151.3968 
 531   0.0000       5.589326       152.0933 
 532   0.0000       5.641830       153.5220 
 533   0.0000       5.747996       156.4109 
 534   0.0000       5.750822       156.4878 
 535   0.0000       5.788030       157.5003 
 536   0.0000       5.833100       158.7267 
 537   0.0000       5.848914       159.1570 
 538   0.0000       5.921408       161.1297 
 539   0.0000       5.993287       163.0856 
 540   0.0000       6.035383       164.2311 
 541   0.0000       6.889383       187.4696 
 542   0.0000       6.932966       188.6556 
 543   0.0000       6.963618       189.4897 
 544   0.0000       7.025074       191.1620 
 545   0.0000       7.055933       192.0017 
 546   0.0000       7.242289       197.0727 
 547   0.0000       7.402571       201.4342 
 548   0.0000       7.458831       202.9651 
 549   0.0000       7.475240       203.4116 
 550   0.0000       7.518762       204.5959 
 551   0.0000       7.596831       206.7203 
 552   0.0000       7.701302       209.5631 
 553   0.0000       7.742319       210.6792 
 554   0.0000       7.796089       212.1424 
 555   0.0000       7.878219       214.3772 
 556   0.0000       7.929181       215.7640 
 557   0.0000       7.944474       216.1801 
 558   0.0000       8.038927       218.7503 
 559   0.0000       8.102045       220.4679 
 560   0.0000       8.135579       221.3804 
 561   0.0000       8.398068       228.5231 
 562   0.0000       8.439015       229.6373 
 563   0.0000       8.542369       232.4497 
 564   0.0000       8.565840       233.0884 
 565   0.0000       8.628226       234.7860 
 566   0.0000       8.668321       235.8770 
 567   0.0000       8.687299       236.3934 
 568   0.0000       8.794859       239.3203 
 569   0.0000       8.870327       241.3739 
 570   0.0000       8.910830       242.4760 
 571   0.0000       8.970647       244.1037 
 572   0.0000       9.016900       245.3623 
 573   0.0000       9.039485       245.9769 
 574   0.0000       9.081498       247.1201 
 575   0.0000       9.113234       247.9837 
 576   0.0000       9.136783       248.6245 
 577   0.0000       9.227781       251.1007 
 578   0.0000       9.409101       256.0347 
 579   0.0000       9.441350       256.9122 
 580   0.0000       9.506004       258.6715 
 581   0.0000       9.534542       259.4481 
 582   0.0000       9.583937       260.7922 
 583   0.0000       9.642691       262.3910 
 584   0.0000       9.732553       264.8362 
 585   0.0000       9.758158       265.5330 
 586   0.0000       9.823728       267.3172 
 587   0.0000       9.921030       269.9649 
 588   0.0000       9.928878       270.1785 
 589   0.0000       9.954016       270.8626 
 590   0.0000      10.201486       277.5966 
 591   0.0000      10.222790       278.1762 
 592   0.0000      10.260110       279.1918 
 593   0.0000      10.306651       280.4582 
 594   0.0000      10.418950       283.5140 
 595   0.0000      10.561336       287.3886 
 596   0.0000      10.590600       288.1849 
 597   0.0000      10.689655       290.8803 
 598   0.0000      10.693084       290.9736 
 599   0.0000      10.704918       291.2956 
 600   0.0000      10.708294       291.3875 
 601   0.0000      10.729480       291.9640 
 602   0.0000      10.733427       292.0714 
 603   0.0000      10.748975       292.4945 
 604   0.0000      10.763576       292.8918 
 605   0.0000      10.778325       293.2931 
 606   0.0000      10.783583       293.4362 
 607   0.0000      10.798570       293.8440 
 608   0.0000      10.808990       294.1276 
 609   0.0000      10.830281       294.7069 
 610   0.0000      10.841180       295.0035 
 611   0.0000      10.844253       295.0871 
 612   0.0000      10.848565       295.2045 
 613   0.0000      10.863205       295.6028 
 614   0.0000      10.875885       295.9479 
 615   0.0000      10.889503       296.3184 
 616   0.0000      10.903723       296.7054 
 617   0.0000      10.917486       297.0799 
 618   0.0000      10.927557       297.3539 
 619   0.0000      10.930604       297.4369 
 620   0.0000      10.956951       298.1538 
 621   0.0000      10.958711       298.2017 
 622   0.0000      10.983304       298.8709 
 623   0.0000      11.001248       299.3592 
 624   0.0000      11.006683       299.5071 
 625   0.0000      11.019602       299.8586 
 626   0.0000      11.036669       300.3230 
 627   0.0000      11.043694       300.5142 
 628   0.0000      11.051548       300.7279 
 629   0.0000      11.064185       301.0718 
 630   0.0000      11.078554       301.4628 
 631   0.0000      11.088574       301.7354 
 632   0.0000      11.105709       302.2017 
 633   0.0000      11.114240       302.4339 
 634   0.0000      11.130872       302.8864 
 635   0.0000      11.143406       303.2275 
 636   0.0000      11.149300       303.3879 
 637   0.0000      11.164872       303.8116 
 638   0.0000      11.242327       305.9193 
 639   0.0000      11.272477       306.7397 
 640   0.0000      11.287988       307.1618 
 641   0.0000      11.294820       307.3477 
 642   0.0000      11.320615       308.0496 
 643   0.0000      11.377582       309.5998 
 644   0.0000      11.422121       310.8117 
 645   0.0000      11.694969       318.2363 
 646   0.0000      11.706944       318.5621 
 647   0.0000      11.797895       321.0370 
 648   0.0000      11.829433       321.8952 
 649   0.0000      11.858347       322.6820 
 650   0.0000      11.994657       326.3912 
 651   0.0000      12.004812       326.6675 
 652   0.0000      12.056598       328.0767 
 653   0.0000      12.075246       328.5842 
 654   0.0000      12.083060       328.7968 
 655   0.0000      12.103624       329.3564 
 656   0.0000      12.107382       329.4586 
 657   0.0000      12.122379       329.8667 
 658   0.0000      12.128883       330.0437 
 659   0.0000      12.141691       330.3922 
 660   0.0000      12.150276       330.6258 
 661   0.0000      12.151835       330.6682 
 662   0.0000      12.161761       330.9383 
 663   0.0000      12.166787       331.0751 
 664   0.0000      12.181205       331.4674 
 665   0.0000      12.193431       331.8001 
 666   0.0000      12.200849       332.0020 
 667   0.0000      12.209132       332.2274 
 668   0.0000      12.224201       332.6374 
 669   0.0000      12.236212       332.9643 
 670   0.0000      12.254826       333.4708 
 671   0.0000      12.260307       333.6199 
 672   0.0000      12.274010       333.9928 
 673   0.0000      12.291499       334.4687 
 674   0.0000      12.301349       334.7367 
 675   0.0000      12.318764       335.2106 
 676   0.0000      12.327148       335.4387 
 677   0.0000      12.356084       336.2261 
 678   0.0000      12.364972       336.4680 
 679   0.0000      12.392626       337.2205 
 680   0.0000      12.475647       339.4796 
 681   0.0000      12.543289       341.3202 
 682   0.0000      12.587000       342.5097 
 683   0.0000      12.906909       351.2148 
 684   0.0000      12.930318       351.8518 
 685   0.0000      12.960268       352.6668 
 686   0.0000      13.017195       354.2159 
 687   0.0000      13.047598       355.0432 
 688   0.0000      13.050544       355.1234 
 689   0.0000      13.124159       357.1265 
 690   0.0000      13.144449       357.6787 
 691   0.0000      13.158476       358.0603 
 692   0.0000      13.203996       359.2990 
 693   0.0000      13.226055       359.8992 
 694   0.0000      13.273235       361.1831 
 695   0.0000      13.292416       361.7050 
 696   0.0000      13.370579       363.8320 
 697   0.0000      13.378864       364.0574 
 698   0.0000      13.429446       365.4338 
 699   0.0000      13.453717       366.0943 
 700   0.0000      13.460184       366.2702 
 701   0.0000      13.482209       366.8695 
 702   0.0000      13.516381       367.7994 
 703   0.0000      13.530482       368.1831 
 704   0.0000      13.588470       369.7611 
 705   0.0000      13.597009       369.9934 
 706   0.0000      14.985816       407.7848 
 707   0.0000      15.151114       412.2828 
 708   0.0000      15.194193       413.4550 
 709   0.0000      36.788871      1001.0761 
 710   0.0000      38.744527      1054.2922 
 711   0.0000      38.830602      1056.6344 
 712   0.0000      38.904559      1058.6469 
 713   0.0000      38.953141      1059.9689 
 714   0.0000      38.983094      1060.7839 
 715   0.0000      39.061454      1062.9162 
 716   0.0000      42.427585      1154.5133 
 717   0.0000      42.440086      1154.8535 
 718   0.0000      42.492706      1156.2853 
 719   0.0000      42.532310      1157.3630 
 720   0.0000      61.679494      1678.3844 
 721   0.0000      62.044967      1688.3294 

                    ********************************
                    * MULLIKEN POPULATION ANALYSIS *
                    ********************************

-----------------------
MULLIKEN ATOMIC CHARGES
-----------------------
   0 I :    1.762845
   1 O :   -1.122860
   2 O :   -1.290994
   3 I :    2.765898
   4 O :   -1.131748
   5 O :   -1.110813
   6 N :   -0.698983
   7 H :    0.249924
   8 H :    0.346321
   9 H :    0.230410
Sum of atomic charges:    0.0000000

--------------------------------
MULLIKEN REDUCED ORBITAL CHARGES
--------------------------------
  0 I s       :     3.710942  s :     3.710942
      pz      :     2.860340  p :     9.381346
      px      :     2.907833
      py      :     3.613173
      dz2     :     2.007715  d :    10.110528
      dxz     :     2.026476
      dyz     :     2.025457
      dx2y2   :     2.019432
      dxy     :     2.031447
      f0      :    -0.000893  f :     0.029974
      f+1     :     0.005179
      f-1     :     0.003542
      f+2     :     0.001911
      f-2     :     0.007584
      f+3     :     0.007895
      f-3     :     0.004756
      g0      :     0.000043  g :     0.004365
      g+1     :     0.000678
      g-1     :     0.000082
      g+2     :    -0.000380
      g-2     :     0.001008
      g+3     :     0.000321
      g-3     :     0.000895
      g+4     :     0.001130
      g-4     :     0.000587
  1 O s       :     4.075515  s :     4.075515
      pz      :     1.784815  p :     4.990572
      px      :     1.364310
      py      :     1.841447
      dz2     :     0.008561  d :     0.050137
      dxz     :     0.015669
      dyz     :     0.002300
      dx2y2   :     0.011859
      dxy     :     0.011748
      f0      :     0.000329  f :     0.006155
      f+1     :     0.001494
      f-1     :     0.000290
      f+2     :     0.000907
      f-2     :     0.000627
      f+3     :     0.001313
      f-3     :     0.001195
      g0      :     0.000054  g :     0.000480
      g+1     :     0.000048
      g-1     :     0.000010
      g+2     :     0.000056
      g-2     :     0.000046
      g+3     :     0.000052
      g-3     :     0.000064
      g+4     :     0.000096
      g-4     :     0.000053
  2 O s       :     4.092247  s :     4.092247
      pz      :     1.691244  p :     5.156494
      px      :     1.851413
      py      :     1.613837
      dz2     :     0.010693  d :     0.037495
      dxz     :     0.007509
      dyz     :     0.005058
      dx2y2   :     0.007311
      dxy     :     0.006923
      f0      :     0.000493  f :     0.004416
      f+1     :     0.000614
      f-1     :     0.000630
      f+2     :     0.000948
      f-2     :     0.000371
      f+3     :     0.000623
      f-3     :     0.000736
      g0      :     0.000008  g :     0.000342
      g+1     :     0.000025
      g-1     :     0.000066
      g+2     :     0.000047
      g-2     :     0.000014
      g+3     :     0.000032
      g-3     :     0.000037
      g+4     :     0.000037
      g-4     :     0.000078
  3 I s       :     3.568172  s :     3.568172
      pz      :     3.079702  p :     8.255785
      px      :     2.639178
      py      :     2.536905
      dz2     :     2.072376  d :    10.299437
      dxz     :     2.067525
      dyz     :     2.026319
      dx2y2   :     2.064607
      dxy     :     2.068610
      f0      :     0.016059  f :     0.089874
      f+1     :     0.012802
      f-1     :     0.002743
      f+2     :     0.016053
      f-2     :     0.011480
      f+3     :     0.015481
      f-3     :     0.015256
      g0      :     0.001860  g :     0.020835
      g+1     :     0.003650
      g-1     :     0.000891
      g+2     :     0.002786
      g-2     :     0.002486
      g+3     :     0.000801
      g-3     :     0.002618
      g+4     :     0.002434
      g-4     :     0.003307
  4 O s       :     4.053920  s :     4.053920
      pz      :     1.877526  p :     5.011174
      px      :     1.398930
      py      :     1.734717
      dz2     :     0.005788  d :     0.059092
      dxz     :     0.014217
      dyz     :     0.003765
      dx2y2   :     0.014941
      dxy     :     0.020381
      f0      :     0.000804  f :     0.006929
      f+1     :     0.000759
      f-1     :     0.000216
      f+2     :     0.000825
      f-2     :     0.000806
      f+3     :     0.002056
      f-3     :     0.001463
      g0      :     0.000025  g :     0.000632
      g+1     :     0.000096
      g-1     :     0.000011
      g+2     :     0.000024
      g-2     :     0.000039
      g+3     :     0.000053
      g-3     :     0.000070
      g+4     :     0.000233
      g-4     :     0.000080
  5 O s       :     4.059282  s :     4.059282
      pz      :     1.489043  p :     4.987785
      px      :     1.719609
      py      :     1.779133
      dz2     :     0.018412  d :     0.056731
      dxz     :     0.012172
      dyz     :     0.013483
      dx2y2   :     0.005375
      dxy     :     0.007289
      f0      :     0.001370  f :     0.006526
      f+1     :     0.001285
      f-1     :     0.000639
      f+2     :     0.001202
      f-2     :     0.001468
      f+3     :     0.000287
      f-3     :     0.000274
      g0      :     0.000032  g :     0.000488
      g+1     :     0.000125
      g-1     :     0.000019
      g+2     :     0.000060
      g-2     :     0.000071
      g+3     :     0.000105
      g-3     :     0.000046
      g+4     :     0.000026
      g-4     :     0.000004
  6 N s       :     3.704579  s :     3.704579
      pz      :     1.189676  p :     3.955669
      px      :     1.521839
      py      :     1.244154
      dz2     :     0.006680  d :     0.033740
      dxz     :    -0.002024
      dyz     :     0.015012
      dx2y2   :     0.000942
      dxy     :     0.013130
      f0      :     0.001207  f :     0.004188
      f+1     :     0.000100
      f-1     :     0.000750
      f+2     :     0.000565
      f-2     :     0.000716
      f+3     :     0.000622
      f-3     :     0.000228
      g0      :     0.000109  g :     0.000807
      g+1     :     0.000144
      g-1     :     0.000184
      g+2     :     0.000016
      g-2     :     0.000076
      g+3     :     0.000040
      g-3     :     0.000064
      g+4     :     0.000109
      g-4     :     0.000064
  7 H s       :     0.647220  s :     0.647220
      pz      :     0.023503  p :     0.089934
      px      :     0.036172
      py      :     0.030259
      dz2     :     0.002434  d :     0.013460
      dxz     :     0.000786
      dyz     :     0.003546
      dx2y2   :     0.005133
      dxy     :     0.001560
      f0      :    -0.000086  f :    -0.000538
      f+1     :     0.000067
      f-1     :    -0.000132
      f+2     :    -0.000048
      f-2     :    -0.000092
      f+3     :    -0.000136
      f-3     :    -0.000111
  8 H s       :     0.532764  s :     0.532764
      pz      :     0.041086  p :     0.108663
      px      :     0.029564
      py      :     0.038013
      dz2     :     0.001528  d :     0.007705
      dxz     :     0.001060
      dyz     :     0.000921
      dx2y2   :     0.001263
      dxy     :     0.002934
      f0      :     0.000973  f :     0.004546
      f+1     :     0.000469
      f-1     :     0.001704
      f+2     :     0.000151
      f-2     :     0.000959
      f+3     :     0.000062
      f-3     :     0.000227
  9 H s       :     0.661359  s :     0.661359
      pz      :     0.025871  p :     0.092512
      px      :     0.037865
      py      :     0.028776
      dz2     :     0.003001  d :     0.016188
      dxz     :     0.004731
      dyz     :     0.006152
      dx2y2   :     0.001001
      dxy     :     0.001302
      f0      :    -0.000258  f :    -0.000470
      f+1     :    -0.000125
      f-1     :     0.000023
      f+2     :     0.000052
      f-2     :    -0.000160
      f+3     :    -0.000008
      f-3     :     0.000007


                     *******************************
                     * LOEWDIN POPULATION ANALYSIS *
                     *******************************

----------------------
LOEWDIN ATOMIC CHARGES
----------------------
   0 I :    0.925766
   1 O :   -0.329587
   2 O :   -0.387892
   3 I :    0.645736
   4 O :   -0.289173
   5 O :   -0.233655
   6 N :    1.470492
   7 H :   -0.527976
   8 H :   -0.772676
   9 H :   -0.501036

-------------------------------
LOEWDIN REDUCED ORBITAL CHARGES
-------------------------------
  0 I s       :     3.116408  s :     3.116408
      pz      :     2.890769  p :     9.037100
      px      :     2.895648
      py      :     3.250683
      dz2     :     2.137695  d :    10.843089
      dxz     :     2.215812
      dyz     :     2.150193
      dx2y2   :     2.153514
      dxy     :     2.185874
      f0      :     0.095423  f :     0.718878
      f+1     :     0.147064
      f-1     :     0.071328
      f+2     :     0.105978
      f-2     :     0.099913
      f+3     :     0.105924
      f-3     :     0.093249
      g0      :     0.042940  g :     0.358759
      g+1     :     0.047508
      g-1     :     0.027433
      g+2     :     0.051084
      g-2     :     0.035806
      g+3     :     0.039641
      g-3     :     0.043811
      g+4     :     0.042805
      g-4     :     0.027732
  1 O s       :     3.390213  s :     3.390213
      pz      :     1.498522  p :     4.456924
      px      :     1.380930
      py      :     1.577471
      dz2     :     0.027968  d :     0.339190
      dxz     :     0.081136
      dyz     :     0.047266
      dx2y2   :     0.096969
      dxy     :     0.085850
      f0      :     0.009945  f :     0.122866
      f+1     :     0.015414
      f-1     :     0.004779
      f+2     :     0.019153
      f-2     :     0.021398
      f+3     :     0.030563
      f-3     :     0.021612
      g0      :     0.001351  g :     0.020395
      g+1     :     0.002764
      g-1     :     0.000587
      g+2     :     0.001358
      g-2     :     0.001006
      g+3     :     0.002755
      g-3     :     0.003672
      g+4     :     0.003548
      g-4     :     0.003352
  2 O s       :     3.267990  s :     3.267990
      pz      :     1.472299  p :     4.415285
      px      :     1.508295
      py      :     1.434691
      dz2     :     0.107648  d :     0.509510
      dxz     :     0.069521
      dyz     :     0.154780
      dx2y2   :     0.106362
      dxy     :     0.071200
      f0      :     0.027358  f :     0.176372
      f+1     :     0.022024
      f-1     :     0.032291
      f+2     :     0.035074
      f-2     :     0.019034
      f+3     :     0.022774
      f-3     :     0.017818
      g0      :     0.001653  g :     0.018734
      g+1     :     0.002228
      g-1     :     0.002484
      g+2     :     0.002950
      g-2     :     0.002447
      g+3     :     0.001644
      g-3     :     0.001918
      g+4     :     0.001589
      g-4     :     0.001822
  3 I s       :     2.846373  s :     2.846373
      pz      :     2.960653  p :     8.244831
      px      :     2.695351
      py      :     2.588827
      dz2     :     2.281463  d :    11.352064
      dxz     :     2.292015
      dyz     :     2.163507
      dx2y2   :     2.343636
      dxy     :     2.271443
      f0      :     0.171503  f :     1.301396
      f+1     :     0.177428
      f-1     :     0.120550
      f+2     :     0.211388
      f-2     :     0.158353
      f+3     :     0.239681
      f-3     :     0.222493
      g0      :     0.058176  g :     0.609599
      g+1     :     0.075824
      g-1     :     0.039608
      g+2     :     0.085131
      g-2     :     0.057297
      g+3     :     0.061054
      g-3     :     0.069848
      g+4     :     0.081289
      g-4     :     0.081373
  4 O s       :     3.424233  s :     3.424233
      pz      :     1.574812  p :     4.479359
      px      :     1.448203
      py      :     1.456344
      dz2     :     0.028734  d :     0.252502
      dxz     :     0.080584
      dyz     :     0.011071
      dx2y2   :     0.075682
      dxy     :     0.056430
      f0      :     0.012486  f :     0.107972
      f+1     :     0.016516
      f-1     :     0.003937
      f+2     :     0.017592
      f-2     :     0.010704
      f+3     :     0.025130
      f-3     :     0.021607
      g0      :     0.001887  g :     0.025107
      g+1     :     0.003461
      g-1     :     0.000544
      g+2     :     0.002280
      g-2     :     0.001823
      g+3     :     0.001616
      g-3     :     0.003026
      g+4     :     0.004267
      g-4     :     0.006204
  5 O s       :     3.379727  s :     3.379727
      pz      :     1.458906  p :     4.444356
      px      :     1.500011
      py      :     1.485439
      dz2     :     0.082091  d :     0.274155
      dxz     :     0.079291
      dyz     :     0.044632
      dx2y2   :     0.040930
      dxy     :     0.027211
      f0      :     0.025211  f :     0.110603
      f+1     :     0.027468
      f-1     :     0.011132
      f+2     :     0.017930
      f-2     :     0.016819
      f+3     :     0.006605
      f-3     :     0.005437
      g0      :     0.002724  g :     0.024815
      g+1     :     0.005931
      g-1     :     0.001623
      g+2     :     0.004425
      g-2     :     0.004702
      g+3     :     0.002139
      g-3     :     0.002534
      g+4     :     0.000367
      g-4     :     0.000369
  6 N s       :     2.577171  s :     2.577171
      pz      :     0.831278  p :     2.615962
      px      :     0.937792
      py      :     0.846892
      dz2     :     0.054924  d :     0.261242
      dxz     :     0.035988
      dyz     :     0.064075
      dx2y2   :     0.040819
      dxy     :     0.065436
      f0      :     0.006974  f :     0.066441
      f+1     :     0.011415
      f-1     :     0.006474
      f+2     :     0.008510
      f-2     :     0.009744
      f+3     :     0.007823
      f-3     :     0.015501
      g0      :     0.000910  g :     0.008691
      g+1     :     0.001152
      g-1     :     0.001592
      g+2     :     0.000814
      g-2     :     0.000766
      g+3     :     0.000697
      g-3     :     0.000936
      g+4     :     0.001167
      g-4     :     0.000657
  7 H s       :     0.573049  s :     0.573049
      pz      :     0.113842  p :     0.444373
      px      :     0.177711
      py      :     0.152819
      dz2     :     0.052252  d :     0.351389
      dxz     :     0.044478
      dyz     :     0.073236
      dx2y2   :     0.112102
      dxy     :     0.069321
      f0      :     0.007252  f :     0.159166
      f+1     :     0.015278
      f-1     :     0.030544
      f+2     :     0.015211
      f-2     :     0.024291
      f+3     :     0.030744
      f-3     :     0.035846
  8 H s       :     0.554172  s :     0.554172
      pz      :     0.183265  p :     0.536693
      px      :     0.147861
      py      :     0.205567
      dz2     :     0.120566  d :     0.472320
      dxz     :     0.060249
      dyz     :     0.119920
      dx2y2   :     0.074646
      dxy     :     0.096939
      f0      :     0.027048  f :     0.209492
      f+1     :     0.005333
      f-1     :     0.063814
      f+2     :     0.028760
      f-2     :     0.038312
      f+3     :     0.028530
      f-3     :     0.017694
  9 H s       :     0.579552  s :     0.579552
      pz      :     0.175881  p :     0.432337
      px      :     0.143772
      py      :     0.112684
      dz2     :     0.097499  d :     0.334466
      dxz     :     0.094248
      dyz     :     0.108960
      dx2y2   :     0.016137
      dxy     :     0.017623
      f0      :     0.043676  f :     0.154681
      f+1     :     0.031360
      f-1     :     0.043962
      f+2     :     0.017906
      f-2     :     0.015703
      f+3     :     0.000281
      f-3     :     0.001793


                      *****************************
                      * MAYER POPULATION ANALYSIS *
                      *****************************

  NA   - Mulliken gross atomic population
  ZA   - Total nuclear charge
  QA   - Mulliken gross atomic charge
  VA   - Mayer's total valence
  BVA  - Mayer's bonded valence
  FA   - Mayer's free valence

  ATOM       NA         ZA         QA         VA         BVA        FA
  0 I     23.2372    25.0000     1.7628     1.6187     1.6187    -0.0000
  1 O      9.1229     8.0000    -1.1229     1.0791     1.0791     0.0000
  2 O      9.2910     8.0000    -1.2910     0.8409     0.8409     0.0000
  3 I     22.2341    25.0000     2.7659     3.0608     3.0608     0.0000
  4 O      9.1317     8.0000    -1.1317     1.2479     1.2479     0.0000
  5 O      9.1108     8.0000    -1.1108     1.1714     1.1714     0.0000
  6 N      7.6990     7.0000    -0.6990     2.8884     2.8884     0.0000
  7 H      0.7501     1.0000     0.2499     1.0226     1.0226     0.0000
  8 H      0.6537     1.0000     0.3463     0.9040     0.9040    -0.0000
  9 H      0.7696     1.0000     0.2304     1.0443     1.0443    -0.0000

  Mayer bond orders larger than 0.100000
B(  0-I ,  1-O ) :   1.0787 B(  0-I ,  2-O ) :   0.4552 B(  2-O ,  3-I ) :   0.4537 
B(  3-I ,  4-O ) :   1.2079 B(  3-I ,  5-O ) :   1.2210 B(  3-I ,  6-N ) :   0.1017 
B(  6-N ,  7-H ) :   0.9421 B(  6-N ,  8-H ) :   0.9086 B(  6-N ,  9-H ) :   0.9730 


-------
TIMINGS
-------

Total SCF time: 0 days 0 hours 29 min 46 sec 

Total time                  ....    1786.698 sec
Sum of individual times     ....    1784.980 sec  ( 99.9%)

Fock matrix formation       ....    1780.326 sec  ( 99.6%)
Diagonalization             ....       1.087 sec  (  0.1%)
Density matrix formation    ....       0.055 sec  (  0.0%)
Population analysis         ....       0.084 sec  (  0.0%)
Initial guess               ....       1.864 sec  (  0.1%)
Orbital Transformation      ....       0.000 sec  (  0.0%)
Orbital Orthonormalization  ....       0.000 sec  (  0.0%)
DIIS solution               ....       0.548 sec  (  0.0%)
SOSCF solution              ....       0.898 sec  (  0.1%)

Maximum memory used throughout the entire SCF-calculation: 285.6 MB


           ************************************************************
           *        Program running with 8 parallel MPI-processes     *
           *              working on a common directory               *
           ************************************************************

------------------------------------------------------------------------------
                                ORCA  MP2 
------------------------------------------------------------------------------

Freezing NCore=26 chemical core electrons

-------------
RI-MP2 ENERGY
-------------
Dimension of the basis                    ...  722
Memory devoted to MP2                     ... 16000 MB   
Data format for buffers                   ... DOUBLE
Compression type for matrix containers    ... UNCOMPRESSED
Overall scaling of the MP2 energy         ...   1.000e+00
Calculating two index integrals           ... done (    0.020 sec)
Cholesky decomposition of V**-1           ... done (    0.207 sec)

-----------------
RI-TRANSFORMATION (AUX index driven)
-----------------

Dimension of the orbital-basis         ... 722
Dimension of the aux-basis             ... 1636
Transformation of internal/external MOs...   13-  45 to   46- 721
Number Format for Storage              ... Double (8 Byte)
Integral mode                          ... Direct

First Phase: integral generation and transformation of MO indices
  Aux angular momentum 0               ... done (    0.155 sec)
  Aux angular momentum 1               ... done (    0.301 sec)
  Aux angular momentum 2               ... done (    0.487 sec)
  Aux angular momentum 3               ... done (    0.550 sec)
  Aux angular momentum 4               ... done (    0.545 sec)
  Aux angular momentum 5               ... done (    0.459 sec)
  Aux angular momentum 6               ... done (    0.217 sec)
Closing buffer VIA ( 0.27 GB; CompressionRatio= 1.00)
  Phase 1 completed in     2.828 sec
Second Phase: sorting and transformation of aux index

IA-Transformation
Memory available                       ... 15929 MB 
Max. # MO pairs treated in a batch     ... 5    
# of internal orbitals                 ... 33
# batches for internal orbitals        ... 1
Closing buffer IAV ( 0.27 GB; CompressionRatio= 1.00)
(ia|v) transformation done in     0.429 sec

  Phase 2 completed in     0.450 sec
RI-Integral transformation completed in     3.279 sec
Opening buffers                              ... done

Starting loop over batches of integrals:

Operator 0  - window                       ... ( 13- 45)x( 46-721)
Operator 0  - Memory available             ... 16000 MB
Operator 0  - Memory needed per MO         ...   8.4 MB
Operator 0  - Number of orbitals per batch ... 5
Operator 0  - Number of batches            ... 1

OPERATOR  0   PASS   0:  MOs    13 ...   17 +   18 ...   22 +   23 ...   27 +   28 ...   32
                            +   33 ...   37 +   38 ...   42 +   43 ...   45
  Reading integrals       ... ok
  Internal MO  15
Time spent in pair loops =     0.488 sec
Deleting buffer (Ka|jb)[aa] ...done

-----------------------------------------------
 RI-MP2 CORRELATION ENERGY:     -1.996185501 Eh
-----------------------------------------------


-------
TIMINGS
-------

Total time                :    7.863 sec
Integral trafo            :    3.293 sec ( 41.9%)
I/O of integrals          :    0.017 sec (  0.2%)
K(i,j) Operators          :    0.387 sec (  4.9%)
T(i,j) pair energies      :    0.046 sec (  0.6%)
V-calculation             :    0.020 sec (  0.3%)
V**(-1/2)                 :    0.207 sec (  2.6%)
Gamma(ia|P)               :    0.000 sec (  0.0%)
Gamma-Trafo               :    0.000 sec (  0.0%)
D(virtual)                :    0.000 sec (  0.0%)
D(internal)               :    0.000 sec (  0.0%)
W(virtual)                :    0.000 sec (  0.0%)
W(internal)               :    0.000 sec (  0.0%)
L(virtual)                :    0.000 sec (  0.0%)
L(internal)               :    0.000 sec (  0.0%)
G(D)                      :    0.000 sec (  0.0%)
G(Z)                      :    0.000 sec (  0.0%)
Z-Vector Solution         :    0.000 sec (  0.0%)
3-Index Derivative        :    0.000 sec (  0.0%)
2-Index Derivative        :    0.000 sec (  0.0%)
Separable Gradient        :    0.000 sec (  0.0%)


---------------------------------------
MP2 TOTAL ENERGY:     -946.759958121 Eh
---------------------------------------

Maximum memory used throughout the entire MP2-calculation: 178.0 MB

-------------------------   --------------------
FINAL SINGLE POINT ENERGY      -946.759958121183
-------------------------   --------------------


                            ***************************************
                            *     ORCA property calculations      *
                            ***************************************


  WARNING: The energy has been calculated at the MP2 level but the densities
           used in the property calculations are still SCF densities
           MP2 response densities have not been calculated 
           use %mp2 Density relaxed end
           or  %mp2 Density unrelaxed end

                                    ---------------------
                                    Active property flags
                                    ---------------------
   (+) Dipole Moment


------------------------------------------------------------------------------
                       ORCA ELECTRIC PROPERTIES CALCULATION
------------------------------------------------------------------------------

Dipole Moment Calculation                       ... on
Quadrupole Moment Calculation                   ... off
Polarizability Calculation                      ... off
GBWName                                         ... 1it1am-000110000_1_795.gbw
Electron density                                ... 1it1am-000110000_1_795.scfp
The origin for moment calculation is the CENTER OF MASS  = ( 1.663744, -0.218151  1.165773)

-------------
DIPOLE MOMENT
-------------
                                X             Y             Z
Electronic contribution:     23.73613     -10.60288      19.69308
Nuclear contribution   :    -24.36032      10.19622     -20.41446
                        -----------------------------------------
Total Dipole Moment    :     -0.62418      -0.40666      -0.72138
                        -----------------------------------------
Magnitude (a.u.)       :      1.03700
Magnitude (Debye)      :      2.63584


--------------------
Rotational spectrum 
--------------------
 
Rotational constants in cm-1:     0.062953     0.017500     0.015131 
Rotational constants in MHz :  1887.280879   524.650473   453.607484 

 Dipole components along the rotational axes: 
x,y,z [a.u.] :    -0.105933     0.892731    -0.516889 
x,y,z [Debye]:    -0.269260     2.269142    -1.313828 

 

Timings for individual modules:

Sum of individual times         ...     1800.918 sec (=  30.015 min)
GTO integral calculation        ...        5.463 sec (=   0.091 min)   0.3 %
SCF iterations                  ...     1787.060 sec (=  29.784 min)  99.2 %
MP2 module                      ...        8.395 sec (=   0.140 min)   0.5 %
                             ****ORCA TERMINATED NORMALLY****
TOTAL RUN TIME: 0 days 0 hours 30 minutes 2 seconds 365 msec
