# Supplementary material for: Iodine Clusters in the Atmosphere I: Computational Benchmark and Dimer Formation of Oxyacids and Oxides
Source: ACS Omega. 2024 Jul 9;9(29):31521–32. doi: 10.1021/acsomega.4c01235 (PMC11270685; doi:10.1021/acsomega.4c01235)
Supplement: Supplementary file 2 — ao4c01235_si_002.zip [file ao4c01235_si_002.zip › SI_zip/basis_extrapolation/quadruple/1fa.log]

                                 *****************
                                 * O   R   C   A *
                                 *****************

                                            #,                                       
                                            ###                                      
                                            ####                                     
                                            #####                                    
                                            ######                                   
                                           ########,                                 
                                     ,,################,,,,,                         
                               ,,#################################,,                 
                          ,,##########################################,,             
                       ,#########################################, ''#####,          
                    ,#############################################,,   '####,        
                  ,##################################################,,,,####,       
                ,###########''''           ''''###############################       
              ,#####''   ,,,,##########,,,,          '''####'''          '####       
            ,##' ,,,,###########################,,,                        '##       
           ' ,,###''''                  '''############,,,                           
         ,,##''                                '''############,,,,        ,,,,,,###''
      ,#''                                            '''#######################'''  
     '                                                          ''''####''''         
             ,#######,   #######,   ,#######,      ##                                
            ,#'     '#,  ##    ##  ,#'     '#,    #''#        ######   ,####,        
            ##       ##  ##   ,#'  ##            #'  '#       #        #'  '#        
            ##       ##  #######   ##           ,######,      #####,   #    #        
            '#,     ,#'  ##    ##  '#,     ,#' ,#      #,         ##   #,  ,#        
             '#######'   ##     ##  '#######'  #'      '#     #####' # '####'        


                  #######################################################
                  #                        -***-                        #
                  #          Department of theory and spectroscopy      #
                  #    Directorship and core code : Frank Neese         #
                  #        Max Planck Institute fuer Kohlenforschung    #
                  #                Kaiser Wilhelm Platz 1               #
                  #                 D-45470 Muelheim/Ruhr               #
                  #                      Germany                        #
                  #                                                     #
                  #                  All rights reserved                #
                  #                        -***-                        #
                  #######################################################


                         Program Version 5.0.4 -  RELEASE  -


 With contributions from (in alphabetic order):
   Daniel Aravena         : Magnetic Suceptibility
   Michael Atanasov       : Ab Initio Ligand Field Theory (pilot matlab implementation)
   Alexander A. Auer      : GIAO ZORA, VPT2 properties, NMR spectrum
   Ute Becker             : Parallelization
   Giovanni Bistoni       : ED, misc. LED, open-shell LED, HFLD
   Martin Brehm           : Molecular dynamics
   Dmytro Bykov           : SCF Hessian
   Vijay G. Chilkuri      : MRCI spin determinant printing, contributions to CSF-ICE
   Dipayan Datta          : RHF DLPNO-CCSD density
   Achintya Kumar Dutta   : EOM-CC, STEOM-CC
   Dmitry Ganyushin       : Spin-Orbit,Spin-Spin,Magnetic field MRCI
   Miquel Garcia          : C-PCM and meta-GGA Hessian, CC/C-PCM, Gaussian charge scheme
   Yang Guo               : DLPNO-NEVPT2, F12-NEVPT2, CIM, IAO-localization
   Andreas Hansen         : Spin unrestricted coupled pair/coupled cluster methods
   Benjamin Helmich-Paris : MC-RPA, TRAH-SCF, COSX integrals
   Lee Huntington         : MR-EOM, pCC
   Robert Izsak           : Overlap fitted RIJCOSX, COSX-SCS-MP3, EOM
   Marcus Kettner         : VPT2
   Christian Kollmar      : KDIIS, OOCD, Brueckner-CCSD(T), CCSD density, CASPT2, CASPT2-K
   Simone Kossmann        : Meta GGA functionals, TD-DFT gradient, OOMP2, MP2 Hessian
   Martin Krupicka        : Initial AUTO-CI
   Lucas Lang             : DCDCAS
   Marvin Lechner         : AUTO-CI (C++ implementation), FIC-MRCC
   Dagmar Lenk            : GEPOL surface, SMD
   Dimitrios Liakos       : Extrapolation schemes; Compound Job, initial MDCI parallelization
   Dimitrios Manganas     : Further ROCIS development; embedding schemes
   Dimitrios Pantazis     : SARC Basis sets
   Anastasios Papadopoulos: AUTO-CI, single reference methods and gradients
   Taras Petrenko         : DFT Hessian,TD-DFT gradient, ASA, ECA, R-Raman, ABS, FL, XAS/XES, NRVS
   Peter Pinski           : DLPNO-MP2, DLPNO-MP2 Gradient
   Christoph Reimann      : Effective Core Potentials
   Marius Retegan         : Local ZFS, SOC
   Christoph Riplinger    : Optimizer, TS searches, QM/MM, DLPNO-CCSD(T), (RO)-DLPNO pert. Triples
   Tobias Risthaus        : Range-separated hybrids, TD-DFT gradient, RPA, STAB
   Michael Roemelt        : Original ROCIS implementation
   Masaaki Saitow         : Open-shell DLPNO-CCSD energy and density
   Barbara Sandhoefer     : DKH picture change effects
   Avijit Sen             : IP-ROCIS
   Kantharuban Sivalingam : CASSCF convergence, NEVPT2, FIC-MRCI
   Bernardo de Souza      : ESD, SOC TD-DFT
   Georgi Stoychev        : AutoAux, RI-MP2 NMR, DLPNO-MP2 response
   Willem Van den Heuvel  : Paramagnetic NMR
   Boris Wezisla          : Elementary symmetry handling
   Frank Wennmohs         : Technical directorship


 We gratefully acknowledge several colleagues who have allowed us to
 interface, adapt or use parts of their codes:
   Stefan Grimme, W. Hujo, H. Kruse, P. Pracht,  : VdW corrections, initial TS optimization,
                  C. Bannwarth, S. Ehlert          DFT functionals, gCP, sTDA/sTD-DF
   Ed Valeev, F. Pavosevic, A. Kumar             : LibInt (2-el integral package), F12 methods
   Garnet Chan, S. Sharma, J. Yang, R. Olivares  : DMRG
   Ulf Ekstrom                                   : XCFun DFT Library
   Mihaly Kallay                                 : mrcc  (arbitrary order and MRCC methods)
   Jiri Pittner, Ondrej Demel                    : Mk-CCSD
   Frank Weinhold                                : gennbo (NPA and NBO analysis)
   Christopher J. Cramer and Donald G. Truhlar   : smd solvation model
   Lars Goerigk                                  : TD-DFT with DH, B97 family of functionals
   V. Asgeirsson, H. Jonsson                     : NEB implementation
   FAccTs GmbH                                   : IRC, NEB, NEB-TS, DLPNO-Multilevel, CI-OPT
                                                   MM, QMMM, 2- and 3-layer-ONIOM, Crystal-QMMM,
                                                   LR-CPCM, SF, NACMEs, symmetry and pop. for TD-DFT,
                                                   nearIR, NL-DFT gradient (VV10), updates on ESD,
                                                   ML-optimized integration grids
   S Lehtola, MJT Oliveira, MAL Marques          : LibXC Library
   Liviu Ungur et al                             : ANISO software


 Your calculation uses the libint2 library for the computation of 2-el integrals
 For citations please refer to: http://libint.valeyev.net

 Your ORCA version has been built with support for libXC version: 5.1.0
 For citations please refer to: https://tddft.org/programs/libxc/

 This ORCA versions uses:
   CBLAS   interface :  Fast vector & matrix operations
   LAPACKE interface :  Fast linear algebra routines
   SCALAPACK package :  Parallel linear algebra routines
   Shared memory     :  Shared parallel matrices
   BLAS/LAPACK       :  OpenBLAS 0.3.15  USE64BITINT DYNAMIC_ARCH NO_AFFINITY SkylakeX SINGLE_THREADED
        Core in use  :  SkylakeX
   Copyright (c) 2011-2014, The OpenBLAS Project


================================================================================

----- Orbital basis set information -----
Your calculation utilizes the basis: aug-cc-pVQZ 
    H, B-Ne : Obtained from the ccRepo (grant-hill.group.shef.ac.uk/ccrepo) Feb. 2017
              R. A. Kendall, T. H. Dunning, Jr., R. J. Harrison, J. Chem. Phys. 96, 6796 (1992)
         He : Obtained from the ccRepo (grant-hill.group.shef.ac.uk/ccrepo) Feb. 2017
              D. E. Woon, T. H. Dunning, Jr., J. Chem. Phys. 100, 2975 (1994)
  Li-Be, Na : Obtained from the ccRepo (grant-hill.group.shef.ac.uk/ccrepo) Feb. 2017
              B. P. Prascher, D. E. Woon, K. A. Peterson, T. H. Dunning, Jr., A. K. Wilson, Theor. Chem. Acc. 128, 69 (2011)
         Mg : Obtained from the Peterson Research Group Website (tyr0.chem.wsu.edu/~kipeters) Feb. 2017
              B. P. Prascher, D. E. Woon, K. A. Peterson, T. H. Dunning, Jr., A. K. Wilson, Theor. Chem. Acc. 128, 69 (2011)
      Al-Ar : Obtained from the ccRepo (grant-hill.group.shef.ac.uk/ccrepo) Feb. 2017
              D. E. Woon, T. H. Dunning, Jr., J. Chem. Phys. 98, 1358 (1993)
      Sc-Zn : Obtained from the ccRepo (grant-hill.group.shef.ac.uk/ccrepo) Feb. 2017
              N. B. Balabanov, K. A. Peterson, J. Chem. Phys. 123, 064107 (2005)
              N. B. Balabanov, K. A. Peterson, J. Chem. Phys. 125, 074110 (2006)
      Ga-Kr : Obtained from the ccRepo (grant-hill.group.shef.ac.uk/ccrepo) Feb. 2017
              A. K. Wilson, D. E. Woon, K. A. Peterson, T. H. Dunning, Jr., J. Chem. Phys. 110, 7667 (1999)

The basis set includes element-specific modifications.

Your calculation utilizes the basis: aug-cc-pVQZ-PP 
       Ca, Sr, Ba, Ra : Obtained from the Peterson Research Group Website (tyr0.chem.wsu.edu/~kipeters) Feb. 2017
                        H. Li, H. Feng, W. Sun, Y. Zhang, Q. Fan, K. A. Peterson, Y. Xie, H. F. Schaefer III, Mol. Phys. 111, 2292 (2013)
  Cu-Zn, Ag-Cd, Au-Hg : Obtained from the ccRepo (grant-hill.group.shef.ac.uk/ccrepo) Feb. 2017
                        K. A. Peterson, C. Puzzarini, Theor. Chem. Acc. 114, 283 (2005)
  Ga-Kr, In-Xe, Tl-Rn : Obtained from the ccRepo (grant-hill.group.shef.ac.uk/ccrepo) Feb. 2017
                        K. A. Peterson, J. Chem. Phys. 119, 11099 (2003)
                        K. A. Peterson, D. Figgen, E. Goll, H. Stoll, M. Dolg, J. Chem. Phys. 119, 11113 (2003)
                 Y-Pd : Obtained from the ccRepo (grant-hill.group.shef.ac.uk/ccrepo) Feb. 2017
                        K. A. Peterson, D. Figgen, M. Dolg, H. Stoll, J. Chem. Phys. 126, 124101 (2007)
                Hf-Pt : Obtained from the ccRepo (grant-hill.group.shef.ac.uk/ccrepo) Feb. 2017
                        D. Figgen, K. A. Peterson, M. Dolg, H. Stoll, J. Chem. Phys. 130, 164108 (2009)

----- AuxC basis set information -----
Your calculation utilizes the auxiliary basis: aug-cc-pVQZ/C 
  H-He, B-F, Al-Ar, Ga-Kr : Obtained from the EMSL Basis Set Exchange (bse.pnl.gov) Feb. 2017
                            F. Weigend, A. Kohn, C. Hattig, J. Chem. Phys. 116, 3175 (2002)
                   Be, Mg : Obtained from the TURBOMOLE 7.0 basis set library
                            C. Haettig, Phys. Chem. Chem. Phys. 7, 59 (2005)
                       Ne : Obtained from the EMSL Basis Set Exchange (bse.pnl.gov) Feb. 2017
                            C. Haettig, Phys. Chem. Chem. Phys. 7, 59 (2005)
                            F. Weigend, A. Kohn, C. Hattig, J. Chem. Phys. 116, 3175 (2002)
                    Sc-Zn : Obtained from the EMSL Basis Set Exchange (bse.pnl.gov) Feb. 2017
                            D. H. Bross, J. G. Hill, H. J. Werner, K. A. Peterson, J. Chem. Phys. 139, 094302 (2013)

The basis set includes element-specific modifications.

Your calculation utilizes the auxiliary basis: aug-cc-pVQZ-PP/C 
  Obtained from the EMSL Basis Set Exchange (bse.pnl.gov) Feb. 2017
  Cu-Zn, Ag-Cd, Au-Hg : C. Haettig, unpublished
  Ga-Kr, In-Xe, Tl-Rn : C. Haettig, G. Schmitz, J. Kossmann, Phys. Chem. Chem. Phys. 14, 6549 (2012)
          Y-Tc, Rh-Pd : J. G. Hill, J. A. Platts, J. Chem. Theory Comput. 5, 500 (2009)
                   Ru : J. G. Hill, J. A. Platts, J. Chem. Phys. 129, 134101 (2008)
                Hf-Pt : J. G. Hill, J. Chem. Phys. 135, 044105 (2011)

----- AuxJK basis set information -----
Your calculation utilizes the auxiliary basis: aug-cc-pVQZ/JK 
  H, B-F, Al-Cl, Ga-Br : Obtained from the TURBOMOLE 7.0 basis set library

The basis set includes element-specific modifications.

Your calculation utilizes the auxiliary basis: def2/JK
   H-Ba, Hf-Rn: F. Weigend, J. Comput. Chem. 29, 167 (2008).

================================================================================
                                        WARNINGS
                       Please study these warnings very carefully!
================================================================================


WARNING: No MP2 level density has been requested!
         To caclulate MP2 level properties use
         %mp2 Density relaxed end
         or
         %mp2 Density unrelaxed end

WARNING: Post HF methods need fully converged wavefunctions
  ===> : Setting SCFConvForced true
         You can overwrite this default with %scf ConvForced false 


INFO   : the flag for use of the SHARK integral package has been found!

================================================================================
                                       INPUT FILE
================================================================================
NAME = 1fa.inp
|  1> ! aug-cc-pVQZ/C aug-cc-pVQZ/JK aug-cc-pVQZ RI-MP2 TightSCF
|  2> %pal nprocs 8 end
|  3> %maxcore 16000
|  4> %basis
|  5> 	NewGTO I "aug-cc-pVQZ-PP" end
|  6> 	NewECP I "SK-MCDHF-RSC" end
|  7> 	NewAuxCGTO I "aug-cc-pVQZ-PP/C" end
|  8> 	NewAuxJKGTO I "def2/JK" end
|  9> end
| 10> * xyz 0 1
| 11> H       -0.09892833       1.49705275      -0.00063914
| 12> H        1.04363504      -1.06164051       0.00021435
| 13> C       -0.13089254       0.40020487      -0.00019332
| 14> O        1.11712461      -0.09650174      -0.00012505
| 15> O       -1.13022879      -0.26029537       0.00006315
| 16> *
| 17> 
| 18>                          ****END OF INPUT****
================================================================================

                       ****************************
                       * Single Point Calculation *
                       ****************************

---------------------------------
CARTESIAN COORDINATES (ANGSTROEM)
---------------------------------
  H     -0.098928    1.497053   -0.000639
  H      1.043635   -1.061641    0.000214
  C     -0.130893    0.400205   -0.000193
  O      1.117125   -0.096502   -0.000125
  O     -1.130229   -0.260295    0.000063

----------------------------
CARTESIAN COORDINATES (A.U.)
----------------------------
  NO LB      ZA    FRAG     MASS         X           Y           Z
   0 H     1.0000    0     1.008   -0.186947    2.829020   -0.001208
   1 H     1.0000    0     1.008    1.972184   -2.006210    0.000405
   2 C     6.0000    0    12.011   -0.247351    0.756278   -0.000365
   3 O     8.0000    0    15.999    2.111060   -0.182362   -0.000236
   4 O     8.0000    0    15.999   -2.135823   -0.491887    0.000119

--------------------------------
INTERNAL COORDINATES (ANGSTROEM)
--------------------------------
 H      0   0   0     0.000000000000     0.00000000     0.00000000
 H      1   0   0     2.802206805659     0.00000000     0.00000000
 C      1   2   0     1.097313620319    25.73198967     0.00000000
 O      2   1   3     0.967932682292    28.41708494   180.00744297
 O      3   1   2     1.197887128815   125.13150486   180.00948485

---------------------------
INTERNAL COORDINATES (A.U.)
---------------------------
 H      0   0   0     0.000000000000     0.00000000     0.00000000
 H      1   0   0     5.295403433305     0.00000000     0.00000000
 C      1   2   0     2.073622225424    25.73198967     0.00000000
 O      2   1   3     1.829127685603    28.41708494   180.00744297
 O      3   1   2     2.263678612810   125.13150486   180.00948485

---------------------
BASIS SET INFORMATION
---------------------
There are 3 groups of distinct atoms

 Group   1 Type H   : 7s4p3d2f contracted to 5s4p3d2f pattern {31111/1111/111/11}
 Group   2 Type C   : 22s7p4d3f2g contracted to 6s5p4d3f2g pattern {991111/31111/1111/111/11}
 Group   3 Type O   : 22s7p4d3f2g contracted to 6s5p4d3f2g pattern {991111/31111/1111/111/11}

Atom   0H    basis set group =>   1
Atom   1H    basis set group =>   1
Atom   2C    basis set group =>   2
Atom   3O    basis set group =>   3
Atom   4O    basis set group =>   3
---------------------------------
AUXILIARY/C BASIS SET INFORMATION
---------------------------------
There are 3 groups of distinct atoms

 Group   1 Type H   : 6s5p4d3f2g contracted to 6s5p4d3f2g pattern {111111/11111/1111/111/11}
 Group   2 Type C   : 9s8p7d6f4g2h contracted to 9s8p7d6f4g2h pattern {111111111/11111111/1111111/111111/1111/11}
 Group   3 Type O   : 9s8p7d6f4g2h contracted to 9s8p7d6f4g2h pattern {111111111/11111111/1111111/111111/1111/11}

Atom   0H    basis set group =>   1
Atom   1H    basis set group =>   1
Atom   2C    basis set group =>   2
Atom   3O    basis set group =>   3
Atom   4O    basis set group =>   3
----------------------------------
AUXILIARY/JK BASIS SET INFORMATION
----------------------------------
There are 3 groups of distinct atoms

 Group   1 Type H   : 4s3p3d2f1g contracted to 4s3p3d2f1g pattern {1111/111/111/11/1}
 Group   2 Type C   : 10s7p5d3f2g1h contracted to 10s7p5d3f2g1h pattern {1111111111/1111111/11111/111/11/1}
 Group   3 Type O   : 10s7p5d3f2g1h contracted to 10s7p5d3f2g1h pattern {1111111111/1111111/11111/111/11/1}

Atom   0H    basis set group =>   1
Atom   1H    basis set group =>   1
Atom   2C    basis set group =>   2
Atom   3O    basis set group =>   3
Atom   4O    basis set group =>   3


           ************************************************************
           *        Program running with 8 parallel MPI-processes     *
           *              working on a common directory               *
           ************************************************************
------------------------------------------------------------------------------
                           ORCA GTO INTEGRAL CALCULATION
------------------------------------------------------------------------------
------------------------------------------------------------------------------
                   ___                                                        
                  /   \      - P O W E R E D   B Y -                         
                 /     \                                                     
                 |  |  |   _    _      __       _____    __    __             
                 |  |  |  | |  | |    /  \     |  _  \  |  |  /  |          
                  \  \/   | |  | |   /    \    | | | |  |  | /  /          
                 / \  \   | |__| |  /  /\  \   | |_| |  |  |/  /          
                |  |  |   |  __  | /  /__\  \  |    /   |      \           
                |  |  |   | |  | | |   __   |  |    \   |  |\   \          
                \     /   | |  | | |  |  |  |  | |\  \  |  | \   \       
                 \___/    |_|  |_| |__|  |__|  |_| \__\ |__|  \__/        
                                                                              
                      - O R C A' S   B I G   F R I E N D -                    
                                      &                                       
                       - I N T E G R A L  F E E D E R -                       
                                                                              
 v1 FN, 2020, v2 2021                                                         
------------------------------------------------------------------------------


Reading SHARK input file 1fa.SHARKINP.tmp ... ok
----------------------
SHARK INTEGRAL PACKAGE
----------------------

Number of atoms                             ...      5
Number of basis functions                   ...    353
Number of shells                            ...    109
Maximum angular momentum                    ...      4
Integral batch strategy                     ... SHARK/LIBINT Hybrid
RI-J (if used) integral strategy            ... SPLIT-RIJ (Revised 2003 algorithm where possible)
Printlevel                                  ...      1
Contraction scheme used                     ... PARTIAL GENERAL contraction
Coulomb Range Separation                    ... NOT USED
Exchange Range Separation                   ... NOT USED
Finite Nucleus Model                        ... NOT USED
Auxiliary Coulomb fitting basis             ... NOT available
Auxiliary J/K fitting basis                 ... AVAILABLE
   # of basis functions in Aux-JK           ...    420
   # of shells in Aux-JK                    ...    110
   Maximum angular momentum in Aux-JK       ...      5
Auxiliary Correlation fitting basis         ... AVAILABLE
   # of basis functions in Aux-C            ...    664
   # of shells in Aux-C                     ...    148
   Maximum angular momentum in Aux-C        ...      5
Auxiliary 'external' fitting basis          ... NOT available
Integral threshold                          ...     2.500000e-11
Primitive cut-off                           ...     2.500000e-12
Primitive pair pre-selection threshold      ...     2.500000e-12

Calculating pre-screening integrals         ... done (  0.1 sec) Dimension = 109
Calculating pre-screening integrals (ORCA)  ... done (  0.1 sec) Dimension = 88
Organizing shell pair data                  ... done (  0.2 sec)
Shell pair information
Total number of shell pairs                 ...      5995
Shell pairs after pre-screening             ...      5606
Total number of primitive shell pairs       ...      7155
Primitive shell pairs kept                  ...      6480
          la=0 lb=0:    969 shell pairs
          la=1 lb=0:   1066 shell pairs
          la=1 lb=1:    274 shell pairs
          la=2 lb=0:    844 shell pairs
          la=2 lb=1:    412 shell pairs
          la=2 lb=2:    170 shell pairs
          la=3 lb=0:    621 shell pairs
          la=3 lb=1:    299 shell pairs
          la=3 lb=2:    234 shell pairs
          la=3 lb=3:     91 shell pairs
          la=4 lb=0:    281 shell pairs
          la=4 lb=1:    138 shell pairs
          la=4 lb=2:    108 shell pairs
          la=4 lb=3:     78 shell pairs
          la=4 lb=4:     21 shell pairs

Calculating one electron integrals          ... done (  0.0 sec)
Calculating RI/JK V-Matrix + Cholesky decomp... done (  0.0 sec)
Calculating RI/C V-Matrix + Cholesky decomp.... done (  0.0 sec)
Calculating Nuclear repulsion               ... done (  0.0 sec) ENN=     70.310394120038 Eh

SHARK setup successfully completed in   0.9 seconds

Maximum memory used throughout the entire GTOINT-calculation: 36.3 MB


           ************************************************************
           *        Program running with 8 parallel MPI-processes     *
           *              working on a common directory               *
           ************************************************************
-------------------------------------------------------------------------------
                                 ORCA SCF
-------------------------------------------------------------------------------

------------
SCF SETTINGS
------------
Hamiltonian:
 Ab initio Hamiltonian  Method          .... Hartree-Fock(GTOs)


General Settings:
 Integral files         IntName         .... 1fa
 Hartree-Fock type      HFTyp           .... RHF
 Total Charge           Charge          ....    0
 Multiplicity           Mult            ....    1
 Number of Electrons    NEL             ....   24
 Basis Dimension        Dim             ....  332
 Nuclear Repulsion      ENuc            ....     70.3103941200 Eh

Convergence Acceleration:
 DIIS                   CNVDIIS         .... on
   Start iteration      DIISMaxIt       ....    12
   Startup error        DIISStart       ....  0.200000
   # of expansion vecs  DIISMaxEq       ....     5
   Bias factor          DIISBfac        ....   1.050
   Max. coefficient     DIISMaxC        ....  10.000
 Trust-Rad. Augm. Hess. CNVTRAH         .... auto
   Auto Start mean grad. ratio tolernc. ....  1.125000
   Auto Start start iteration           ....    20
   Auto Start num. interpolation iter.  ....    10
   Max. Number of Micro iterations      ....    16
   Max. Number of Macro iterations      .... Maxiter - #DIIS iter
   Number of Davidson start vectors     ....     2
   Converg. threshold I  (grad. norm)   ....   1.000e-05
   Converg. threshold II (energy diff.) ....   1.000e-08
   Grad. Scal. Fac. for Micro threshold ....   0.100
   Minimum threshold for Micro iter.    ....   0.010
   NR start threshold (gradient norm)   ....   0.001
   Initial trust radius                 ....   0.400
   Minimum AH scaling param. (alpha)    ....   1.000
   Maximum AH scaling param. (alpha)    .... 1000.000
   Orbital update algorithm             .... Taylor
   White noise on init. David. guess    .... on
   Maximum white noise                  ....   0.010
   Quad. conv. algorithm                .... NR
 SOSCF                  CNVSOSCF        .... on
   Start iteration      SOSCFMaxIt      ....   150
   Startup grad/error   SOSCFStart      ....  0.003300
 Level Shifting         CNVShift        .... on
   Level shift para.    LevelShift      ....    0.2500
   Turn off err/grad.   ShiftErr        ....    0.0010
 Zerner damping         CNVZerner       .... off
 Static damping         CNVDamp         .... on
   Fraction old density DampFac         ....    0.7000
   Max. Damping (<1)    DampMax         ....    0.9800
   Min. Damping (>=0)   DampMin         ....    0.0000
   Turn off err/grad.   DampErr         ....    0.1000
 Fernandez-Rico         CNVRico         .... off

SCF Procedure:
 Maximum # iterations   MaxIter         ....   125
 SCF integral mode      SCFMode         .... Direct
   Integral package                     .... SHARK and LIBINT hybrid scheme
 Reset frequency        DirectResetFreq ....    20
 Integral Threshold     Thresh          ....  2.500e-11 Eh
 Primitive CutOff       TCut            ....  2.500e-12 Eh

Convergence Tolerance:
 Convergence Check Mode ConvCheckMode   .... Total+1el-Energy
 Convergence forced     ConvForced      .... 1
 Energy Change          TolE            ....  1.000e-08 Eh
 1-El. energy change                    ....  1.000e-05 Eh
 Orbital Gradient       TolG            ....  1.000e-05
 Orbital Rotation angle TolX            ....  1.000e-05
 DIIS Error             TolErr          ....  5.000e-07


Diagonalization of the overlap matrix:
Smallest eigenvalue                        ... 1.437e-05
Time for diagonalization                   ...    0.014 sec
Threshold for overlap eigenvalues          ... 1.000e-08
Number of eigenvalues below threshold      ... 0
Time for construction of square roots      ...    0.008 sec
Total time needed                          ...    0.026 sec

Time for model grid setup =    0.026 sec

------------------------------
INITIAL GUESS: MODEL POTENTIAL
------------------------------
Loading Hartree-Fock densities                     ... done
Calculating cut-offs                               ... done
Initializing the effective Hamiltonian             ... done
Setting up the integral package (SHARK)            ... done
Starting the Coulomb interaction                   ... done (   0.0 sec)
Reading the grid                                   ... done
Mapping shells                                     ... done
Starting the XC term evaluation                    ... done (   0.0 sec)
Transforming the Hamiltonian                       ... done (   0.0 sec)
Diagonalizing the Hamiltonian                      ... done (   0.0 sec)
Back transforming the eigenvectors                 ... done (   0.0 sec)
Now organizing SCF variables                       ... done
                      ------------------
                      INITIAL GUESS DONE (   0.1 sec)
                      ------------------
--------------
SCF ITERATIONS
--------------
ITER       Energy         Delta-E        Max-DP      RMS-DP      [F,P]     Damp
               ***  Starting incremental Fock matrix formation  ***
  0   -188.7132934398   0.000000000000 0.04527719  0.00044551  0.3563410 0.7000
  1   -188.7661417632  -0.052848323383 0.03348190  0.00031882  0.2158397 0.7000
                               ***Turning on DIIS***
  2   -188.7956195038  -0.029477740583 0.02420097  0.00021489  0.1254984 0.7000
  3   -189.0812651892  -0.285645685359 0.06078332  0.00051554  0.0777873 0.0000
  4   -188.8547873894   0.226477799768 0.00406126  0.00005417  0.0084559 0.0000
  5   -188.8564654542  -0.001678064823 0.00132359  0.00002520  0.0044791 0.0000
                      *** Initiating the SOSCF procedure ***
                           *** Shutting down DIIS ***
                      *** Re-Reading the Fockian *** 
                      *** Removing any level shift *** 
ITER      Energy       Delta-E        Grad      Rot      Max-DP    RMS-DP
  6   -188.85193188   0.0045335725  0.001789  0.001789  0.000962  0.000014
               *** Restarting incremental Fock matrix formation ***
  7   -188.85705340  -0.0051215171  0.000543  0.000858  0.000384  0.000007
  8   -188.85706125  -0.0000078524  0.000467  0.001611  0.000733  0.000009
  9   -188.85706467  -0.0000034195  0.000132  0.000220  0.000167  0.000002
 10   -188.85706497  -0.0000003016  0.000035  0.000049  0.000029  0.000000
 11   -188.85706499  -0.0000000168  0.000010  0.000023  0.000018  0.000000
                  ***Gradient check signals convergence***
              ***Rediagonalizing the Fockian in SOSCF/NRSCF***

               *****************************************************
               *                     SUCCESS                       *
               *           SCF CONVERGED AFTER  12 CYCLES          *
               *****************************************************


----------------
TOTAL SCF ENERGY
----------------

Total Energy       :         -188.85706499 Eh           -5139.06200 eV

Components:
Nuclear Repulsion  :           70.31039412 Eh            1913.24309 eV
Electronic Energy  :         -259.16745911 Eh           -7052.30509 eV
One Electron Energy:         -398.32913714 Eh          -10839.08687 eV
Two Electron Energy:          139.16167803 Eh            3786.78178 eV

Virial components:
Potential Energy   :         -377.46403753 Eh          -10271.31865 eV
Kinetic Energy     :          188.60697254 Eh            5132.25664 eV
Virial Ratio       :            2.00132600


---------------
SCF CONVERGENCE
---------------

  Last Energy change         ...   -3.0792e-09  Tolerance :   1.0000e-08
  Last MAX-Density change    ...    2.0423e-06  Tolerance :   1.0000e-07
  Last RMS-Density change    ...    3.9930e-08  Tolerance :   5.0000e-09
  Last Orbital Gradient      ...    1.5249e-06  Tolerance :   1.0000e-05
  Last Orbital Rotation      ...    3.8143e-06  Tolerance :   1.0000e-05

             **** THE GBW FILE WAS UPDATED (1fa.gbw) ****
             **** DENSITY 1fa.scfp WAS UPDATED ****
             **** ENERGY FILE WAS UPDATED (1fa.en.tmp) ****
             **** THE GBW FILE WAS UPDATED (1fa.gbw) ****
             **** DENSITY 1fa.scfp WAS UPDATED ****
----------------
ORBITAL ENERGIES
----------------

  NO   OCC          E(Eh)            E(eV) 
   0   2.0000     -20.625806      -561.2567 
   1   2.0000     -20.565126      -559.6055 
   2   2.0000     -11.395844      -310.0967 
   3   2.0000      -1.478656       -40.2363 
   4   2.0000      -1.379026       -37.5252 
   5   2.0000      -0.897280       -24.4162 
   6   2.0000      -0.726862       -19.7789 
   7   2.0000      -0.714593       -19.4451 
   8   2.0000      -0.639541       -17.4028 
   9   2.0000      -0.606217       -16.4960 
  10   2.0000      -0.498745       -13.5715 
  11   2.0000      -0.475224       -12.9315 
  12   0.0000       0.026178         0.7123 
  13   0.0000       0.034316         0.9338 
  14   0.0000       0.064536         1.7561 
  15   0.0000       0.069885         1.9017 
  16   0.0000       0.096190         2.6175 
  17   0.0000       0.118150         3.2150 
  18   0.0000       0.129993         3.5373 
  19   0.0000       0.133727         3.6389 
  20   0.0000       0.134649         3.6640 
  21   0.0000       0.144340         3.9277 
  22   0.0000       0.151935         4.1344 
  23   0.0000       0.189580         5.1587 
  24   0.0000       0.192556         5.2397 
  25   0.0000       0.201120         5.4727 
  26   0.0000       0.228484         6.2174 
  27   0.0000       0.234922         6.3926 
  28   0.0000       0.235700         6.4137 
  29   0.0000       0.255910         6.9637 
  30   0.0000       0.271290         7.3822 
  31   0.0000       0.283522         7.7150 
  32   0.0000       0.300049         8.1647 
  33   0.0000       0.303066         8.2468 
  34   0.0000       0.330222         8.9858 
  35   0.0000       0.338498         9.2110 
  36   0.0000       0.356633         9.7045 
  37   0.0000       0.360219         9.8021 
  38   0.0000       0.394599        10.7376 
  39   0.0000       0.412810        11.2331 
  40   0.0000       0.429310        11.6821 
  41   0.0000       0.471368        12.8266 
  42   0.0000       0.483723        13.1628 
  43   0.0000       0.516055        14.0426 
  44   0.0000       0.543262        14.7829 
  45   0.0000       0.565734        15.3944 
  46   0.0000       0.571968        15.5640 
  47   0.0000       0.587614        15.9898 
  48   0.0000       0.591247        16.0886 
  49   0.0000       0.605993        16.4899 
  50   0.0000       0.608608        16.5611 
  51   0.0000       0.630342        17.1525 
  52   0.0000       0.640718        17.4348 
  53   0.0000       0.648390        17.6436 
  54   0.0000       0.657131        17.8814 
  55   0.0000       0.667570        18.1655 
  56   0.0000       0.686768        18.6879 
  57   0.0000       0.699082        19.0230 
  58   0.0000       0.705545        19.1989 
  59   0.0000       0.723170        19.6784 
  60   0.0000       0.723223        19.6799 
  61   0.0000       0.753543        20.5050 
  62   0.0000       0.768216        20.9042 
  63   0.0000       0.773603        21.0508 
  64   0.0000       0.797027        21.6882 
  65   0.0000       0.833337        22.6763 
  66   0.0000       0.844466        22.9791 
  67   0.0000       0.851449        23.1691 
  68   0.0000       0.873751        23.7760 
  69   0.0000       0.915444        24.9105 
  70   0.0000       0.934451        25.4277 
  71   0.0000       0.967689        26.3321 
  72   0.0000       0.978019        26.6133 
  73   0.0000       1.004366        27.3302 
  74   0.0000       1.006167        27.3792 
  75   0.0000       1.019043        27.7296 
  76   0.0000       1.059368        28.8269 
  77   0.0000       1.077180        29.3116 
  78   0.0000       1.085228        29.5306 
  79   0.0000       1.099916        29.9302 
  80   0.0000       1.125433        30.6246 
  81   0.0000       1.198345        32.6086 
  82   0.0000       1.239717        33.7344 
  83   0.0000       1.265007        34.4226 
  84   0.0000       1.273288        34.6479 
  85   0.0000       1.347923        36.6788 
  86   0.0000       1.395953        37.9858 
  87   0.0000       1.409231        38.3471 
  88   0.0000       1.412487        38.4357 
  89   0.0000       1.437864        39.1263 
  90   0.0000       1.480215        40.2787 
  91   0.0000       1.498603        40.7791 
  92   0.0000       1.515421        41.2367 
  93   0.0000       1.554084        42.2888 
  94   0.0000       1.556483        42.3541 
  95   0.0000       1.562481        42.5173 
  96   0.0000       1.573709        42.8228 
  97   0.0000       1.607963        43.7549 
  98   0.0000       1.626460        44.2582 
  99   0.0000       1.630747        44.3749 
 100   0.0000       1.647932        44.8425 
 101   0.0000       1.673269        45.5320 
 102   0.0000       1.679922        45.7130 
 103   0.0000       1.704812        46.3903 
 104   0.0000       1.716547        46.7096 
 105   0.0000       1.753824        47.7240 
 106   0.0000       1.793195        48.7953 
 107   0.0000       1.806232        49.1501 
 108   0.0000       1.816393        49.4266 
 109   0.0000       1.822514        49.5931 
 110   0.0000       1.864763        50.7428 
 111   0.0000       1.865926        50.7744 
 112   0.0000       1.893539        51.5258 
 113   0.0000       1.906551        51.8799 
 114   0.0000       1.917890        52.1884 
 115   0.0000       1.919255        52.2256 
 116   0.0000       1.945954        52.9521 
 117   0.0000       1.961757        53.3821 
 118   0.0000       1.977431        53.8086 
 119   0.0000       2.003260        54.5115 
 120   0.0000       2.009031        54.6685 
 121   0.0000       2.033893        55.3450 
 122   0.0000       2.067433        56.2577 
 123   0.0000       2.091538        56.9136 
 124   0.0000       2.093195        56.9587 
 125   0.0000       2.109881        57.4128 
 126   0.0000       2.144722        58.3609 
 127   0.0000       2.155389        58.6511 
 128   0.0000       2.191747        59.6405 
 129   0.0000       2.210375        60.1474 
 130   0.0000       2.252168        61.2846 
 131   0.0000       2.257634        61.4334 
 132   0.0000       2.353148        64.0324 
 133   0.0000       2.395657        65.1891 
 134   0.0000       2.435106        66.2626 
 135   0.0000       2.463137        67.0254 
 136   0.0000       2.499788        68.0227 
 137   0.0000       2.538274        69.0700 
 138   0.0000       2.544564        69.2411 
 139   0.0000       2.579673        70.1965 
 140   0.0000       2.645746        71.9944 
 141   0.0000       2.706698        73.6530 
 142   0.0000       2.740726        74.5790 
 143   0.0000       2.762364        75.1677 
 144   0.0000       2.770229        75.3818 
 145   0.0000       2.804333        76.3098 
 146   0.0000       2.816956        76.6533 
 147   0.0000       2.839534        77.2676 
 148   0.0000       2.842575        77.3504 
 149   0.0000       2.907035        79.1044 
 150   0.0000       2.921744        79.5047 
 151   0.0000       2.965221        80.6878 
 152   0.0000       3.003416        81.7271 
 153   0.0000       3.046887        82.9100 
 154   0.0000       3.057935        83.2107 
 155   0.0000       3.155011        85.8522 
 156   0.0000       3.258013        88.6550 
 157   0.0000       3.260725        88.7288 
 158   0.0000       3.305301        89.9418 
 159   0.0000       3.342717        90.9600 
 160   0.0000       3.421366        93.1001 
 161   0.0000       3.492070        95.0240 
 162   0.0000       3.531160        96.0877 
 163   0.0000       3.570186        97.1497 
 164   0.0000       3.588046        97.6357 
 165   0.0000       3.608956        98.2047 
 166   0.0000       3.697944       100.6262 
 167   0.0000       3.748337       101.9974 
 168   0.0000       3.792032       103.1864 
 169   0.0000       3.825897       104.1080 
 170   0.0000       3.871810       105.3573 
 171   0.0000       3.960051       107.7585 
 172   0.0000       3.960928       107.7823 
 173   0.0000       4.002849       108.9231 
 174   0.0000       4.038474       109.8925 
 175   0.0000       4.073560       110.8472 
 176   0.0000       4.088247       111.2468 
 177   0.0000       4.131069       112.4121 
 178   0.0000       4.142863       112.7330 
 179   0.0000       4.178926       113.7143 
 180   0.0000       4.202222       114.3483 
 181   0.0000       4.241266       115.4107 
 182   0.0000       4.252884       115.7268 
 183   0.0000       4.316283       117.4520 
 184   0.0000       4.344183       118.2112 
 185   0.0000       4.358490       118.6006 
 186   0.0000       4.374438       119.0345 
 187   0.0000       4.413126       120.0873 
 188   0.0000       4.464622       121.4886 
 189   0.0000       4.467056       121.5548 
 190   0.0000       4.489472       122.1647 
 191   0.0000       4.533845       123.3722 
 192   0.0000       4.559063       124.0584 
 193   0.0000       4.575252       124.4989 
 194   0.0000       4.625094       125.8552 
 195   0.0000       4.644784       126.3910 
 196   0.0000       4.679836       127.3448 
 197   0.0000       4.691586       127.6645 
 198   0.0000       4.695088       127.7598 
 199   0.0000       4.765300       129.6704 
 200   0.0000       4.785659       130.2244 
 201   0.0000       4.816042       131.0512 
 202   0.0000       4.829628       131.4208 
 203   0.0000       4.870415       132.5307 
 204   0.0000       4.956471       134.8724 
 205   0.0000       5.071009       137.9892 
 206   0.0000       5.127532       139.5272 
 207   0.0000       5.143191       139.9533 
 208   0.0000       5.177509       140.8872 
 209   0.0000       5.224580       142.1681 
 210   0.0000       5.269848       143.3998 
 211   0.0000       5.341954       145.3620 
 212   0.0000       5.378881       146.3668 
 213   0.0000       5.423139       147.5711 
 214   0.0000       5.522871       150.2850 
 215   0.0000       5.602982       152.4649 
 216   0.0000       5.627436       153.1303 
 217   0.0000       5.700685       155.1235 
 218   0.0000       5.740416       156.2047 
 219   0.0000       5.763439       156.8312 
 220   0.0000       5.845115       159.0537 
 221   0.0000       5.995725       163.1520 
 222   0.0000       6.137014       166.9967 
 223   0.0000       6.173045       167.9771 
 224   0.0000       6.223531       169.3509 
 225   0.0000       6.235613       169.6797 
 226   0.0000       6.261172       170.3752 
 227   0.0000       6.397862       174.0947 
 228   0.0000       6.420951       174.7230 
 229   0.0000       6.515155       177.2864 
 230   0.0000       6.569565       178.7670 
 231   0.0000       6.626621       180.3195 
 232   0.0000       6.666977       181.4177 
 233   0.0000       6.761889       184.0003 
 234   0.0000       6.774906       184.3546 
 235   0.0000       6.900079       187.7607 
 236   0.0000       6.960277       189.3988 
 237   0.0000       7.069183       192.3623 
 238   0.0000       7.089177       192.9063 
 239   0.0000       7.175382       195.2521 
 240   0.0000       7.204441       196.0428 
 241   0.0000       7.360228       200.2820 
 242   0.0000       7.411461       201.6761 
 243   0.0000       7.542913       205.2531 
 244   0.0000       7.548274       205.3990 
 245   0.0000       7.720643       210.0894 
 246   0.0000       7.851851       213.6597 
 247   0.0000       7.876939       214.3424 
 248   0.0000       7.898704       214.9347 
 249   0.0000       7.917275       215.4400 
 250   0.0000       8.024252       218.3510 
 251   0.0000       8.051574       219.0945 
 252   0.0000       8.142903       221.5797 
 253   0.0000       8.273276       225.1273 
 254   0.0000       8.336129       226.8376 
 255   0.0000       8.413697       228.9483 
 256   0.0000       8.510581       231.5847 
 257   0.0000       8.590664       233.7638 
 258   0.0000       8.602692       234.0912 
 259   0.0000       8.699859       236.7352 
 260   0.0000       8.813075       239.8160 
 261   0.0000       8.865362       241.2388 
 262   0.0000       8.877543       241.5702 
 263   0.0000       8.948839       243.5103 
 264   0.0000       8.974605       244.2114 
 265   0.0000       9.089706       247.3435 
 266   0.0000       9.211395       250.6548 
 267   0.0000       9.270610       252.2661 
 268   0.0000       9.365436       254.8465 
 269   0.0000       9.535471       259.4733 
 270   0.0000       9.545480       259.7457 
 271   0.0000       9.945929       270.6425 
 272   0.0000      10.015286       272.5298 
 273   0.0000      10.024951       272.7928 
 274   0.0000      10.194774       277.4139 
 275   0.0000      10.199658       277.5468 
 276   0.0000      10.318620       280.7839 
 277   0.0000      10.664955       290.2082 
 278   0.0000      10.758478       292.7531 
 279   0.0000      10.761749       292.8421 
 280   0.0000      10.872203       295.8477 
 281   0.0000      10.977180       298.7043 
 282   0.0000      10.997261       299.2507 
 283   0.0000      11.027231       300.0662 
 284   0.0000      11.098633       302.0092 
 285   0.0000      11.170255       303.9581 
 286   0.0000      11.177483       304.1548 
 287   0.0000      11.254836       306.2596 
 288   0.0000      11.255893       306.2884 
 289   0.0000      11.344801       308.7077 
 290   0.0000      11.383510       309.7611 
 291   0.0000      11.398939       310.1809 
 292   0.0000      11.453987       311.6788 
 293   0.0000      11.565645       314.7172 
 294   0.0000      11.612130       315.9821 
 295   0.0000      11.677353       317.7569 
 296   0.0000      11.772186       320.3375 
 297   0.0000      11.813053       321.4495 
 298   0.0000      11.823408       321.7313 
 299   0.0000      11.999389       326.5200 
 300   0.0000      12.056778       328.0816 
 301   0.0000      12.088582       328.9470 
 302   0.0000      12.229891       332.7922 
 303   0.0000      12.280741       334.1759 
 304   0.0000      12.348386       336.0167 
 305   0.0000      12.412462       337.7603 
 306   0.0000      12.624293       343.5245 
 307   0.0000      12.651286       344.2590 
 308   0.0000      12.684144       345.1531 
 309   0.0000      12.800665       348.3238 
 310   0.0000      12.817615       348.7850 
 311   0.0000      12.924283       351.6876 
 312   0.0000      12.971722       352.9785 
 313   0.0000      13.060912       355.4055 
 314   0.0000      13.121609       357.0571 
 315   0.0000      13.294811       361.7702 
 316   0.0000      13.358269       363.4970 
 317   0.0000      13.473573       366.6346 
 318   0.0000      13.601769       370.1230 
 319   0.0000      13.799171       375.4945 
 320   0.0000      14.061483       382.6324 
 321   0.0000      14.093690       383.5088 
 322   0.0000      14.235391       387.3647 
 323   0.0000      14.552155       395.9843 
 324   0.0000      14.779750       402.1774 
 325   0.0000      14.900448       405.4618 
 326   0.0000      14.984308       407.7437 
 327   0.0000      15.103301       410.9817 
 328   0.0000      17.152124       466.7330 
 329   0.0000      26.946051       733.2393 
 330   0.0000      43.716007      1189.5730 
 331   0.0000      45.288893      1232.3734 

                    ********************************
                    * MULLIKEN POPULATION ANALYSIS *
                    ********************************

-----------------------
MULLIKEN ATOMIC CHARGES
-----------------------
   0 H :    0.532622
   1 H :    0.349073
   2 C :    0.335958
   3 O :   -0.583235
   4 O :   -0.634418
Sum of atomic charges:    0.0000000

--------------------------------
MULLIKEN REDUCED ORBITAL CHARGES
--------------------------------
  0 H s       :     0.465378  s :     0.465378
      pz      :    -0.001342  p :    -0.000003
      px      :    -0.002424
      py      :     0.003763
      dz2     :    -0.000325  d :     0.000080
      dxz     :     0.002761
      dyz     :    -0.000677
      dx2y2   :     0.000575
      dxy     :    -0.002255
      f0      :     0.000038  f :     0.001923
      f+1     :    -0.000025
      f-1     :     0.000020
      f+2     :     0.000582
      f-2     :     0.000652
      f+3     :     0.000797
      f-3     :    -0.000141
  1 H s       :     0.549826  s :     0.549826
      pz      :     0.042297  p :     0.086705
      px      :     0.024973
      py      :     0.019434
      dz2     :    -0.000335  d :     0.014972
      dxz     :    -0.000210
      dyz     :     0.011100
      dx2y2   :     0.000110
      dxy     :     0.004308
      f0      :     0.000075  f :    -0.000577
      f+1     :     0.000042
      f-1     :    -0.000257
      f+2     :     0.000348
      f-2     :    -0.000154
      f+3     :    -0.000606
      f-3     :    -0.000024
  2 C s       :     3.088884  s :     3.088884
      pz      :     0.557779  p :     2.243395
      px      :     0.659155
      py      :     1.026461
      dz2     :     0.009678  d :     0.271583
      dxz     :     0.070515
      dyz     :     0.003756
      dx2y2   :     0.133956
      dxy     :     0.053678
      f0      :     0.004763  f :     0.057961
      f+1     :     0.001932
      f-1     :     0.001743
      f+2     :     0.004648
      f-2     :     0.012752
      f+3     :     0.024442
      f-3     :     0.007682
      g0      :     0.000113  g :     0.002219
      g+1     :     0.000118
      g-1     :    -0.000166
      g+2     :     0.000065
      g-2     :    -0.000006
      g+3     :     0.000140
      g-3     :     0.000526
      g+4     :     0.000409
      g-4     :     0.001020
  3 O s       :     3.863347  s :     3.863347
      pz      :     1.781539  p :     4.660130
      px      :     1.484535
      py      :     1.394056
      dz2     :     0.005120  d :     0.054131
      dxz     :     0.013533
      dyz     :     0.000318
      dx2y2   :     0.026745
      dxy     :     0.008415
      f0      :     0.000694  f :     0.004465
      f+1     :     0.000616
      f-1     :     0.000968
      f+2     :     0.001894
      f-2     :    -0.000058
      f+3     :    -0.000729
      f-3     :     0.001079
      g0      :     0.000072  g :     0.001162
      g+1     :     0.000239
      g-1     :     0.000018
      g+2     :     0.000160
      g-2     :     0.000067
      g+3     :     0.000031
      g-3     :     0.000054
      g+4     :     0.000303
      g-4     :     0.000217
  4 O s       :     3.906243  s :     3.906243
      pz      :     1.457413  p :     4.664856
      px      :     1.503523
      py      :     1.703920
      dz2     :     0.004249  d :     0.056899
      dxz     :     0.021006
      dyz     :     0.007728
      dx2y2   :     0.009335
      dxy     :     0.014582
      f0      :     0.001505  f :     0.005589
      f+1     :     0.000003
      f-1     :    -0.000295
      f+2     :     0.001000
      f-2     :     0.002235
      f+3     :     0.000061
      f-3     :     0.001080
      g0      :     0.000005  g :     0.000830
      g+1     :     0.000252
      g-1     :     0.000085
      g+2     :     0.000049
      g-2     :     0.000018
      g+3     :     0.000014
      g-3     :     0.000198
      g+4     :     0.000079
      g-4     :     0.000130


                     *******************************
                     * LOEWDIN POPULATION ANALYSIS *
                     *******************************

----------------------
LOEWDIN ATOMIC CHARGES
----------------------
   0 H :   -0.400670
   1 H :   -0.833731
   2 C :   -0.632589
   3 O :    1.217574
   4 O :    0.649416

-------------------------------
LOEWDIN REDUCED ORBITAL CHARGES
-------------------------------
  0 H s       :     0.706135  s :     0.706135
      pz      :     0.046576  p :     0.272535
      px      :     0.072820
      py      :     0.153139
      dz2     :     0.036782  d :     0.269338
      dxz     :     0.018253
      dyz     :     0.059776
      dx2y2   :     0.054336
      dxy     :     0.100191
      f0      :     0.014936  f :     0.152661
      f+1     :     0.006264
      f-1     :     0.019361
      f+2     :     0.012993
      f-2     :     0.013158
      f+3     :     0.057758
      f-3     :     0.028191
  1 H s       :     0.575612  s :     0.575612
      pz      :     0.141052  p :     0.544218
      px      :     0.143382
      py      :     0.259784
      dz2     :     0.041722  d :     0.469674
      dxz     :     0.011077
      dyz     :     0.140303
      dx2y2   :     0.115768
      dxy     :     0.160803
      f0      :     0.029822  f :     0.244227
      f+1     :     0.008926
      f-1     :     0.022059
      f+2     :     0.048556
      f-2     :     0.004577
      f+3     :     0.089874
      f-3     :     0.040413
  2 C s       :     2.476653  s :     2.476653
      pz      :     0.420791  p :     1.971051
      px      :     0.768243
      py      :     0.782017
      dz2     :     0.097674  d :     1.202668
      dxz     :     0.263156
      dyz     :     0.040551
      dx2y2   :     0.464915
      dxy     :     0.336371
      f0      :     0.055183  f :     0.694446
      f+1     :     0.065467
      f-1     :     0.033271
      f+2     :     0.032298
      f-2     :     0.110547
      f+3     :     0.249942
      f-3     :     0.147736
      g0      :     0.009109  g :     0.287772
      g+1     :     0.045775
      g-1     :     0.008312
      g+2     :     0.021119
      g-2     :     0.020451
      g+3     :     0.004750
      g-3     :     0.031974
      g+4     :     0.089556
      g-4     :     0.056724
  3 O s       :     2.884242  s :     2.884242
      pz      :     1.190873  p :     3.474898
      px      :     1.186329
      py      :     1.097696
      dz2     :     0.039154  d :     0.274863
      dxz     :     0.043886
      dyz     :     0.002357
      dx2y2   :     0.098454
      dxy     :     0.091012
      f0      :     0.011437  f :     0.124686
      f+1     :     0.013988
      f-1     :     0.008585
      f+2     :     0.012717
      f-2     :     0.002784
      f+3     :     0.048420
      f-3     :     0.026755
      g0      :     0.001225  g :     0.023737
      g+1     :     0.002841
      g-1     :     0.000431
      g+2     :     0.002559
      g-2     :     0.001756
      g+3     :     0.000836
      g-3     :     0.000739
      g+4     :     0.009150
      g-4     :     0.004201
  4 O s       :     3.124108  s :     3.124108
      pz      :     1.105047  p :     3.846131
      px      :     1.378826
      py      :     1.362258
      dz2     :     0.032478  d :     0.232452
      dxz     :     0.034000
      dyz     :     0.008869
      dx2y2   :     0.078748
      dxy     :     0.078356
      f0      :     0.008790  f :     0.115849
      f+1     :     0.013173
      f-1     :     0.007786
      f+2     :     0.005425
      f-2     :     0.009545
      f+3     :     0.051544
      f-3     :     0.019588
      g0      :     0.002233  g :     0.032044
      g+1     :     0.002062
      g-1     :     0.000836
      g+2     :     0.002459
      g-2     :     0.004289
      g+3     :     0.000267
      g-3     :     0.001842
      g+4     :     0.008961
      g-4     :     0.009094


                      *****************************
                      * MAYER POPULATION ANALYSIS *
                      *****************************

  NA   - Mulliken gross atomic population
  ZA   - Total nuclear charge
  QA   - Mulliken gross atomic charge
  VA   - Mayer's total valence
  BVA  - Mayer's bonded valence
  FA   - Mayer's free valence

  ATOM       NA         ZA         QA         VA         BVA        FA
  0 H      0.4674     1.0000     0.5326     0.7185     0.7185     0.0000
  1 H      0.6509     1.0000     0.3491     0.9528     0.9528    -0.0000
  2 C      5.6640     6.0000     0.3360     3.6148     3.6148     0.0000
  3 O      8.5832     8.0000    -0.5832     2.0109     2.0109    -0.0000
  4 O      8.6344     8.0000    -0.6344     1.9120     1.9120     0.0000

  Mayer bond orders larger than 0.100000
B(  0-H ,  2-C ) :   0.6862 B(  1-H ,  3-O ) :   0.8688 B(  2-C ,  3-O ) :   1.0673 
B(  2-C ,  4-O ) :   1.8065 

-------
TIMINGS
-------

Total SCF time: 0 days 0 hours 1 min 40 sec 

Total time                  ....     100.280 sec
Sum of individual times     ....      99.773 sec  ( 99.5%)

Fock matrix formation       ....      99.227 sec  ( 98.9%)
Diagonalization             ....       0.170 sec  (  0.2%)
Density matrix formation    ....       0.013 sec  (  0.0%)
Population analysis         ....       0.018 sec  (  0.0%)
Initial guess               ....       0.086 sec  (  0.1%)
Orbital Transformation      ....       0.000 sec  (  0.0%)
Orbital Orthonormalization  ....       0.000 sec  (  0.0%)
DIIS solution               ....       0.105 sec  (  0.1%)
SOSCF solution              ....       0.130 sec  (  0.1%)

Maximum memory used throughout the entire SCF-calculation: 240.3 MB


           ************************************************************
           *        Program running with 8 parallel MPI-processes     *
           *              working on a common directory               *
           ************************************************************

------------------------------------------------------------------------------
                                ORCA  MP2 
------------------------------------------------------------------------------

Freezing NCore=6 chemical core electrons

-------------
RI-MP2 ENERGY
-------------
Dimension of the basis                    ...  332
Memory devoted to MP2                     ... 16000 MB   
Data format for buffers                   ... DOUBLE
Compression type for matrix containers    ... UNCOMPRESSED
Overall scaling of the MP2 energy         ...   1.000e+00
Calculating two index integrals           ... done (    0.010 sec)
Cholesky decomposition of V**-1           ... done (    0.046 sec)

-----------------
RI-TRANSFORMATION (AUX index driven)
-----------------

Dimension of the orbital-basis         ... 332
Dimension of the aux-basis             ... 664
Transformation of internal/external MOs...    3-  11 to   12- 331
Number Format for Storage              ... Double (8 Byte)
Integral mode                          ... Direct

First Phase: integral generation and transformation of MO indices
  Aux angular momentum 0               ... done (    0.035 sec)
  Aux angular momentum 1               ... done (    0.037 sec)
  Aux angular momentum 2               ... done (    0.048 sec)
  Aux angular momentum 3               ... done (    0.045 sec)
  Aux angular momentum 4               ... done (    0.041 sec)
  Aux angular momentum 5               ... done (    0.030 sec)
Closing buffer VIA ( 0.01 GB; CompressionRatio= 1.00)
  Phase 1 completed in     0.337 sec
Second Phase: sorting and transformation of aux index

IA-Transformation
Memory available                       ... 15954 MB 
Max. # MO pairs treated in a batch     ... 2    
# of internal orbitals                 ... 9
# batches for internal orbitals        ... 1
Closing buffer IAV ( 0.01 GB; CompressionRatio= 1.00)
(ia|v) transformation done in     0.020 sec

  Phase 2 completed in     0.023 sec
RI-Integral transformation completed in     0.360 sec
Opening buffers                              ... done

Starting loop over batches of integrals:

Operator 0  - window                       ... (  3- 11)x( 12-331)
Operator 0  - Memory available             ... 16000 MB
Operator 0  - Memory needed per MO         ...   1.6 MB
Operator 0  - Number of orbitals per batch ... 2
Operator 0  - Number of batches            ... 1

OPERATOR  0   PASS   0:  MOs     3 ...    4 +    5 ...    6 +    7 ...    8 +    9 ...   10
                            +   11 ...   11
  Reading integrals       ... ok
Time spent in pair loops =     0.014 sec
Deleting buffer (Ka|jb)[aa] ...done

-----------------------------------------------
 RI-MP2 CORRELATION ENERGY:     -0.683357098 Eh
-----------------------------------------------


-------
TIMINGS
-------

Total time                :    0.484 sec
Integral trafo            :    0.368 sec ( 75.9%)
I/O of integrals          :    0.001 sec (  0.2%)
K(i,j) Operators          :    0.008 sec (  1.7%)
T(i,j) pair energies      :    0.002 sec (  0.3%)
V-calculation             :    0.010 sec (  2.1%)
V**(-1/2)                 :    0.046 sec (  9.4%)
Gamma(ia|P)               :    0.000 sec (  0.0%)
Gamma-Trafo               :    0.000 sec (  0.0%)
D(virtual)                :    0.000 sec (  0.0%)
D(internal)               :    0.000 sec (  0.0%)
W(virtual)                :    0.000 sec (  0.0%)
W(internal)               :    0.000 sec (  0.0%)
L(virtual)                :    0.000 sec (  0.0%)
L(internal)               :    0.000 sec (  0.0%)
G(D)                      :    0.000 sec (  0.0%)
G(Z)                      :    0.000 sec (  0.0%)
Z-Vector Solution         :    0.000 sec (  0.0%)
3-Index Derivative        :    0.000 sec (  0.0%)
2-Index Derivative        :    0.000 sec (  0.0%)
Separable Gradient        :    0.000 sec (  0.0%)


---------------------------------------
MP2 TOTAL ENERGY:     -189.540422090 Eh
---------------------------------------

Maximum memory used throughout the entire MP2-calculation: 97.3 MB

-------------------------   --------------------
FINAL SINGLE POINT ENERGY      -189.540422090270
-------------------------   --------------------


                            ***************************************
                            *     ORCA property calculations      *
                            ***************************************


  WARNING: The energy has been calculated at the MP2 level but the densities
           used in the property calculations are still SCF densities
           MP2 response densities have not been calculated 
           use %mp2 Density relaxed end
           or  %mp2 Density unrelaxed end

                                    ---------------------
                                    Active property flags
                                    ---------------------
   (+) Dipole Moment


------------------------------------------------------------------------------
                       ORCA ELECTRIC PROPERTIES CALCULATION
------------------------------------------------------------------------------

Dipole Moment Calculation                       ... on
Quadrupole Moment Calculation                   ... off
Polarizability Calculation                      ... off
GBWName                                         ... 1fa.gbw
Electron density                                ... 1fa.scfp
The origin for moment calculation is the CENTER OF MASS  = (-0.034060, -0.018995 -0.000154)

-------------
DIPOLE MOMENT
-------------
                                X             Y             Z
Electronic contribution:     -0.26995      -0.24483       0.00016
Nuclear contribution   :      0.92046       0.42238      -0.00024
                        -----------------------------------------
Total Dipole Moment    :      0.65051       0.17755      -0.00008
                        -----------------------------------------
Magnitude (a.u.)       :      0.67431
Magnitude (Debye)      :      1.71395


--------------------
Rotational spectrum 
--------------------
 
Rotational constants in cm-1:     2.587828     0.403919     0.349385 
Rotational constants in MHz : 77581.126741 12109.172758 10474.301814 

 Dipole components along the rotational axes: 
x,y,z [a.u.] :     0.655646    -0.157537     0.000016 
x,y,z [Debye]:     1.666520    -0.400426     0.000042 

 

Timings for individual modules:

Sum of individual times         ...      103.273 sec (=   1.721 min)
GTO integral calculation        ...        1.357 sec (=   0.023 min)   1.3 %
SCF iterations                  ...      100.863 sec (=   1.681 min)  97.7 %
MP2 module                      ...        1.053 sec (=   0.018 min)   1.0 %
                             ****ORCA TERMINATED NORMALLY****
TOTAL RUN TIME: 0 days 0 hours 1 minutes 44 seconds 2 msec
