# Supplementary material for: Iodine Clusters in the Atmosphere I: Computational Benchmark and Dimer Formation of Oxyacids and Oxides
Source: ACS Omega. 2024 Jul 9;9(29):31521–32. doi: 10.1021/acsomega.4c01235 (PMC11270685; doi:10.1021/acsomega.4c01235)
Supplement: Supplementary file 2 — ao4c01235_si_002.zip [file ao4c01235_si_002.zip › SI_zip/basis_extrapolation/quadruple/1msa.inp]

! aug-cc-pVQZ/C aug-cc-pVQZ/JK aug-cc-pVQZ RI-MP2 TightSCF
%pal nprocs 8 end
%maxcore 16000
%basis
	NewGTO I "aug-cc-pVQZ-PP" end
	NewECP I "SK-MCDHF-RSC" end
	NewAuxCGTO I "aug-cc-pVQZ-PP/C" end
	NewAuxJKGTO I "def2/JK" end
end
* xyz 0 1
S       -0.09270203      -0.15265561       0.04735305
O       -0.76230013       1.02044592      -0.83579117
O       -0.21578393      -1.37756957      -0.69175563
H       -1.36468224       1.50614955      -0.25766541
O       -0.62862751      -0.02494824       1.38300426
C        1.60573355       0.34648395       0.02823256
H        1.93690552       0.37567288      -1.00735761
H        1.69075956       1.31956191       0.50552100
H        2.15439922      -0.41069679       0.58587895
*
